# Supplementary material for: Senescent glia link mitochondrial dysfunction and lipid accumulation
Source: Nature. 2024 Jun 5;630(8016):475–83. doi: 10.1038/s41586-024-07516-8 (PMC11168935; doi:10.1038/s41586-024-07516-8)
Supplement: Supplementary file 4 — Supplementary Data files 1–17 [file 41586_2024_7516_MOESM4_ESM.zip]

Archive with 17 entries (17 files):
- 2023-03-03957D-s4/Supplementary data 1.csv
- 2023-03-03957D-s4/Supplementary data 10.csv
- 2023-03-03957D-s4/Supplementary data 11.csv
- 2023-03-03957D-s4/Supplementary data 12.csv
- 2023-03-03957D-s4/Supplementary data 13.csv
- 2023-03-03957D-s4/Supplementary data 14.csv
- 2023-03-03957D-s4/Supplementary data 15.csv
- 2023-03-03957D-s4/Supplementary data 16.csv
- 2023-03-03957D-s4/Supplementary data 17.csv
- 2023-03-03957D-s4/Supplementary data 2.csv
- 2023-03-03957D-s4/supplementary data 3.csv
- 2023-03-03957D-s4/Supplementary data 4.csv
- 2023-03-03957D-s4/Supplementary data 5.csv
- 2023-03-03957D-s4/Supplementary data 6.csv
- 2023-03-03957D-s4/Supplementary data 7.csv
- 2023-03-03957D-s4/Supplementary data 8.csv
- 2023-03-03957D-s4/Supplementary data 9.csv
