# Supplementary material for: Senescent glia link mitochondrial dysfunction and lipid accumulation
Source: Nature. 2024 Jun 5;630(8016):475–83. doi: 10.1038/s41586-024-07516-8 (PMC11168935; doi:10.1038/s41586-024-07516-8)
Supplement: Supplementary file 4 — Supplementary Data files 1–17 [file 41586_2024_7516_MOESM4_ESM.zip › 2023-03-03957D-s4/Supplementary data 1.csv]

Sample_info	Comparison	Age	Flybase_ID	Entrez_ID	symbol	baseMean	log2FoldChange	padj	biotype	description
bulk RNAseq FACS-isolated cells	AP1+_glia_vs_AP1NEG_glia	40d	FBgn0000024	41625	Ace	12527.07792	-0.729928386	0.027608537	protein_coding	Acetylcholine esterase [Source:FlyBase;Acc:FBgn0000024]
bulk RNAseq FACS-isolated cells	AP1+_glia_vs_AP1NEG_glia	40d	FBgn0000036	42918	nAChRalpha1	1249.227238	-2.343496519	3.35E-05	protein_coding	nicotinic Acetylcholine Receptor alpha1 [Source:FlyBase;Acc:FBgn0000036]
bulk RNAseq FACS-isolated cells	AP1+_glia_vs_AP1NEG_glia	40d	FBgn0000037	37892	mAChR-A	2922.951512	-1.440305765	0.012280495	protein_coding	muscarinic Acetylcholine Receptor, A-type [Source:FlyBase;Acc:FBgn0000037]
bulk RNAseq FACS-isolated cells	AP1+_glia_vs_AP1NEG_glia	40d	FBgn0000038	38545	nAChRbeta1	12286.05459	-1.58797033	9.89E-13	protein_coding	nicotinic Acetylcholine Receptor beta1 [Source:FlyBase;Acc:FBgn0000038]
bulk RNAseq FACS-isolated cells	AP1+_glia_vs_AP1NEG_glia	40d	FBgn0000039	42919	nAChRalpha2	4753.507884	-1.411593342	8.77E-06	protein_coding	nicotinic Acetylcholine Receptor alpha2 [Source:FlyBase;Acc:FBgn0000039]
bulk RNAseq FACS-isolated cells	AP1+_glia_vs_AP1NEG_glia	40d	FBgn0000042	31521	Act5C	38853.94233	0.930372531	1.56E-06	protein_coding	Actin 5C [Source:FlyBase;Acc:FBgn0000042]
bulk RNAseq FACS-isolated cells	AP1+_glia_vs_AP1NEG_glia	40d	FBgn0000055	NA	Adh	112.0729313	2.530367434	0.00561304	protein_coding	Alcohol dehydrogenase [Source:FlyBase;Acc:FBgn0000055]
bulk RNAseq FACS-isolated cells	AP1+_glia_vs_AP1NEG_glia	40d	FBgn0000064	43183	Ald	61591.50618	1.120613455	2.55E-07	protein_coding	Aldolase [Source:FlyBase;Acc:FBgn0000064]
bulk RNAseq FACS-isolated cells	AP1+_glia_vs_AP1NEG_glia	40d	FBgn0000071	40831	Ama	44.66640397	5.060042427	0.003973359	protein_coding	Amalgam [Source:FlyBase;Acc:FBgn0000071]
bulk RNAseq FACS-isolated cells	AP1+_glia_vs_AP1NEG_glia	40d	FBgn0000077	43869	amx	440.2603512	1.179082631	0.000504783	protein_coding	almondex [Source:FlyBase;Acc:FBgn0000077]
bulk RNAseq FACS-isolated cells	AP1+_glia_vs_AP1NEG_glia	40d	FBgn0000083	42492	AnxB9	3998.582316	2.550941933	6.16E-05	protein_coding	Annexin B9 [Source:FlyBase;Acc:FBgn0000083]
bulk RNAseq FACS-isolated cells	AP1+_glia_vs_AP1NEG_glia	40d	FBgn0000084	33019	AnxB10	2537.875096	1.173198267	1.10E-06	protein_coding	Annexin B10 [Source:FlyBase;Acc:FBgn0000084]
bulk RNAseq FACS-isolated cells	AP1+_glia_vs_AP1NEG_glia	40d	FBgn0000097	33392	aop	1771.729739	0.762767036	0.049521501	protein_coding	anterior open [Source:FlyBase;Acc:FBgn0000097]
bulk RNAseq FACS-isolated cells	AP1+_glia_vs_AP1NEG_glia	40d	FBgn0000116	39041	Argk	142018.7431	0.886232565	0.001090185	protein_coding	Arginine kinase [Source:FlyBase;Acc:FBgn0000116]
bulk RNAseq FACS-isolated cells	AP1+_glia_vs_AP1NEG_glia	40d	FBgn0000117	31151	arm	17043.58888	-0.506897929	9.86E-05	protein_coding	armadillo [Source:FlyBase;Acc:FBgn0000117]
bulk RNAseq FACS-isolated cells	AP1+_glia_vs_AP1NEG_glia	40d	FBgn0000150	43739	awd	2728.03009	0.908662633	6.01E-05	protein_coding	abnormal wing discs [Source:FlyBase;Acc:FBgn0000150]
bulk RNAseq FACS-isolated cells	AP1+_glia_vs_AP1NEG_glia	40d	FBgn0000152	32645	Axs	233.0783812	2.0087046	0.033629038	protein_coding	Abnormal X segregation [Source:FlyBase;Acc:FBgn0000152]
bulk RNAseq FACS-isolated cells	AP1+_glia_vs_AP1NEG_glia	40d	FBgn0000233	31912	btd	86.7895029	-3.683137243	2.39E-18	protein_coding	buttonhead [Source:FlyBase;Acc:FBgn0000233]
bulk RNAseq FACS-isolated cells	AP1+_glia_vs_AP1NEG_glia	40d	FBgn0000250	34969	cact	2257.676242	0.700167059	0.017152997	protein_coding	cactus [Source:FlyBase;Acc:FBgn0000250]
bulk RNAseq FACS-isolated cells	AP1+_glia_vs_AP1NEG_glia	40d	FBgn0000253	36329	Cam	20285.55111	-0.846034616	0.003174387	protein_coding	Calmodulin [Source:FlyBase;Acc:FBgn0000253]
bulk RNAseq FACS-isolated cells	AP1+_glia_vs_AP1NEG_glia	40d	FBgn0000256	33611	capu	635.2625727	0.926309025	0.023509095	protein_coding	cappuccino [Source:FlyBase;Acc:FBgn0000256]
bulk RNAseq FACS-isolated cells	AP1+_glia_vs_AP1NEG_glia	40d	FBgn0000261	40048	Cat	3401.148065	1.364754463	0.000887315	protein_coding	Catalase [Source:FlyBase;Acc:FBgn0000261]
bulk RNAseq FACS-isolated cells	AP1+_glia_vs_AP1NEG_glia	40d	FBgn0000289	36571	cg	12889.55606	-0.483155637	0.045312477	protein_coding	combgap [Source:FlyBase;Acc:FBgn0000289]
bulk RNAseq FACS-isolated cells	AP1+_glia_vs_AP1NEG_glia	40d	FBgn0000308	33834	chic	6267.154171	0.490858475	0.043127751	protein_coding	chickadee [Source:FlyBase;Acc:FBgn0000308]
bulk RNAseq FACS-isolated cells	AP1+_glia_vs_AP1NEG_glia	40d	FBgn0000339	34967	cni	1137.106419	0.943241682	0.000879335	protein_coding	cornichon [Source:FlyBase;Acc:FBgn0000339]
bulk RNAseq FACS-isolated cells	AP1+_glia_vs_AP1NEG_glia	40d	FBgn0000346	47091	comt	13564.88736	-1.228061884	7.42E-07	protein_coding	comatose [Source:FlyBase;Acc:FBgn0000346]
bulk RNAseq FACS-isolated cells	AP1+_glia_vs_AP1NEG_glia	40d	FBgn0000370	47767	crc	3634.585735	0.896691773	1.23E-06	protein_coding	cryptocephal [Source:FlyBase;Acc:FBgn0000370]
bulk RNAseq FACS-isolated cells	AP1+_glia_vs_AP1NEG_glia	40d	FBgn0000384	3355131	cta	1187.732324	0.974813285	0.00211233	protein_coding	concertina [Source:FlyBase;Acc:FBgn0000384]
bulk RNAseq FACS-isolated cells	AP1+_glia_vs_AP1NEG_glia	40d	FBgn0000394	44510	cv	215.6973973	2.90444046	0.003999753	protein_coding	crossveinless [Source:FlyBase;Acc:FBgn0000394]
bulk RNAseq FACS-isolated cells	AP1+_glia_vs_AP1NEG_glia	40d	FBgn0000395	45280	cv-2	1155.262759	2.31910063	0.015194917	protein_coding	crossveinless 2 [Source:FlyBase;Acc:FBgn0000395]
bulk RNAseq FACS-isolated cells	AP1+_glia_vs_AP1NEG_glia	40d	FBgn0000411	39570	D	4346.191483	-1.79612033	4.84E-06	protein_coding	Dichaete [Source:FlyBase;Acc:FBgn0000411]
bulk RNAseq FACS-isolated cells	AP1+_glia_vs_AP1NEG_glia	40d	FBgn0000416	43662	Sap-r	19713.21729	1.157625061	6.80E-06	protein_coding	Saposin-related [Source:FlyBase;Acc:FBgn0000416]
bulk RNAseq FACS-isolated cells	AP1+_glia_vs_AP1NEG_glia	40d	FBgn0000422	35190	Ddc	17148.62529	-1.639758871	9.40E-05	protein_coding	Dopa decarboxylase [Source:FlyBase;Acc:FBgn0000422]
bulk RNAseq FACS-isolated cells	AP1+_glia_vs_AP1NEG_glia	40d	FBgn0000439	40832	Dfd	133.2237299	3.554846268	0.042796983	protein_coding	Deformed [Source:FlyBase;Acc:FBgn0000439]
bulk RNAseq FACS-isolated cells	AP1+_glia_vs_AP1NEG_glia	40d	FBgn0000454	48450	Dip-B	11513.90811	3.189498815	7.82E-19	protein_coding	Dipeptidase B [Source:FlyBase;Acc:FBgn0000454]
bulk RNAseq FACS-isolated cells	AP1+_glia_vs_AP1NEG_glia	40d	FBgn0000464	35259	Lar	921.5063569	-1.143356155	0.002844371	protein_coding	Leukocyte-antigen-related-like [Source:FlyBase;Acc:FBgn0000464]
bulk RNAseq FACS-isolated cells	AP1+_glia_vs_AP1NEG_glia	40d	FBgn0000477	48228	DNaseII	1848.49144	2.424652333	0.047321139	protein_coding	Deoxyribonuclease II [Source:FlyBase;Acc:FBgn0000477]
bulk RNAseq FACS-isolated cells	AP1+_glia_vs_AP1NEG_glia	40d	FBgn0000535	32428	eag	1436.151921	-1.338579404	0.012462766	protein_coding	ether a go-go [Source:FlyBase;Acc:FBgn0000535]
bulk RNAseq FACS-isolated cells	AP1+_glia_vs_AP1NEG_glia	40d	FBgn0000557	43736	Ef1alpha100E	17612.60108	-0.851989487	0.012280495	protein_coding	Elongation factor 1alpha100E [Source:FlyBase;Acc:FBgn0000557]
bulk RNAseq FACS-isolated cells	AP1+_glia_vs_AP1NEG_glia	40d	FBgn0000559	35422	EF2	25169.65364	0.348739335	0.039959312	protein_coding	Elongation factor 2 [Source:FlyBase;Acc:FBgn0000559]
bulk RNAseq FACS-isolated cells	AP1+_glia_vs_AP1NEG_glia	40d	FBgn0000565	39675	Eip71CD	2583.430527	1.352188911	1.09E-05	protein_coding	Ecdysone-induced protein 28/29kD [Source:FlyBase;Acc:FBgn0000565]
bulk RNAseq FACS-isolated cells	AP1+_glia_vs_AP1NEG_glia	40d	FBgn0000577	36240	en	89.57599008	3.834382099	0.010304336	protein_coding	engrailed [Source:FlyBase;Acc:FBgn0000577]
bulk RNAseq FACS-isolated cells	AP1+_glia_vs_AP1NEG_glia	40d	FBgn0000578	37201	ena	3240.352328	1.438568937	0.000861056	protein_coding	enabled [Source:FlyBase;Acc:FBgn0000578]
bulk RNAseq FACS-isolated cells	AP1+_glia_vs_AP1NEG_glia	40d	FBgn0000579	33351	Eno	62696.42938	1.041807429	1.11E-06	protein_coding	Enolase [Source:FlyBase;Acc:FBgn0000579]
bulk RNAseq FACS-isolated cells	AP1+_glia_vs_AP1NEG_glia	40d	FBgn0000611	32567	exd	4536.761203	-0.468789587	0.011508302	protein_coding	extradenticle [Source:FlyBase;Acc:FBgn0000611]
bulk RNAseq FACS-isolated cells	AP1+_glia_vs_AP1NEG_glia	40d	FBgn0000719	33148	fog	1002.364228	2.109053984	0.027447709	protein_coding	folded gastrulation [Source:FlyBase;Acc:FBgn0000719]
bulk RNAseq FACS-isolated cells	AP1+_glia_vs_AP1NEG_glia	40d	FBgn0000723	41118	FER	1109.993272	2.443421061	0.001471774	protein_coding	FER ortholog (H. sapiens) [Source:FlyBase;Acc:FBgn0000723]
bulk RNAseq FACS-isolated cells	AP1+_glia_vs_AP1NEG_glia	40d	FBgn0001078	40045	ftz-f1	1435.253241	-1.250192828	0.011375708	protein_coding	ftz transcription factor 1 [Source:FlyBase;Acc:FBgn0001078]
bulk RNAseq FACS-isolated cells	AP1+_glia_vs_AP1NEG_glia	40d	FBgn0001090	32872	bnb	12166.13226	2.05831635	1.09E-07	protein_coding	bangles and beads [Source:FlyBase;Acc:FBgn0001090]
bulk RNAseq FACS-isolated cells	AP1+_glia_vs_AP1NEG_glia	40d	FBgn0001091	35728	Gapdh1	23890.80203	1.372031735	2.62E-12	protein_coding	Glyceraldehyde 3 phosphate dehydrogenase 1 [Source:FlyBase;Acc:FBgn0001091]
bulk RNAseq FACS-isolated cells	AP1+_glia_vs_AP1NEG_glia	40d	FBgn0001092	32545	Gapdh2	46895.40755	0.937031164	4.71E-05	protein_coding	Glyceraldehyde 3 phosphate dehydrogenase 2 [Source:FlyBase;Acc:FBgn0001092]
bulk RNAseq FACS-isolated cells	AP1+_glia_vs_AP1NEG_glia	40d	FBgn0001122	36104	Galphao	14989.04101	-0.812770795	0.000166312	protein_coding	G protein alpha o subunit [Source:FlyBase;Acc:FBgn0001122]
bulk RNAseq FACS-isolated cells	AP1+_glia_vs_AP1NEG_glia	40d	FBgn0001124	36782	Got1	13616.85095	1.717541464	5.52E-07	protein_coding	Glutamate oxaloacetate transaminase 1 [Source:FlyBase;Acc:FBgn0001124]
bulk RNAseq FACS-isolated cells	AP1+_glia_vs_AP1NEG_glia	40d	FBgn0001125	33373	Got2	5168.049955	1.368325604	0.000172147	protein_coding	Glutamate oxaloacetate transaminase 2 [Source:FlyBase;Acc:FBgn0001125]
bulk RNAseq FACS-isolated cells	AP1+_glia_vs_AP1NEG_glia	40d	FBgn0001142	33172	Gs1	4047.314385	-1.096770619	0.000410352	protein_coding	Glutamine synthetase 1 [Source:FlyBase;Acc:FBgn0001142]
bulk RNAseq FACS-isolated cells	AP1+_glia_vs_AP1NEG_glia	40d	FBgn0001145	32087	Gs2	82822.89084	1.128599522	0.03922227	protein_coding	Glutamine synthetase 2 [Source:FlyBase;Acc:FBgn0001145]
bulk RNAseq FACS-isolated cells	AP1+_glia_vs_AP1NEG_glia	40d	FBgn0001149	41503	GstD1	13189.87117	1.779255554	8.67E-05	protein_coding	Glutathione S transferase D1 [Source:FlyBase;Acc:FBgn0001149]
bulk RNAseq FACS-isolated cells	AP1+_glia_vs_AP1NEG_glia	40d	FBgn0001150	31227	gt	25.28784929	2.934713628	1.98E-12	protein_coding	giant [Source:FlyBase;Acc:FBgn0001150]
bulk RNAseq FACS-isolated cells	AP1+_glia_vs_AP1NEG_glia	40d	FBgn0001180	41032	hb	109.8313771	-3.972949063	0.007642041	protein_coding	hunchback [Source:FlyBase;Acc:FBgn0001180]
bulk RNAseq FACS-isolated cells	AP1+_glia_vs_AP1NEG_glia	40d	FBgn0001186	45875	Hex-A	14915.29719	1.228756992	2.16E-07	protein_coding	Hexokinase A [Source:FlyBase;Acc:FBgn0001186]
bulk RNAseq FACS-isolated cells	AP1+_glia_vs_AP1NEG_glia	40d	FBgn0001189	31120	hfw	1293.202719	2.072992131	0.000751007	protein_coding	halfway [Source:FlyBase;Acc:FBgn0001189]
bulk RNAseq FACS-isolated cells	AP1+_glia_vs_AP1NEG_glia	40d	FBgn0001218	32133	Hsc70-3	15215.45757	0.633015273	0.005393095	protein_coding	Heat shock 70-kDa protein cognate 3 [Source:FlyBase;Acc:FBgn0001218]
bulk RNAseq FACS-isolated cells	AP1+_glia_vs_AP1NEG_glia	40d	FBgn0001222	37068	Hsf	3482.816505	-0.803841239	0.005892205	protein_coding	Heat shock factor [Source:FlyBase;Acc:FBgn0001222]
bulk RNAseq FACS-isolated cells	AP1+_glia_vs_AP1NEG_glia	40d	FBgn0001229	39071	Hsp67Bc	492.1573561	-2.560739317	0.006137089	protein_coding	Heat shock gene 67Bc [Source:FlyBase;Acc:FBgn0001229]
bulk RNAseq FACS-isolated cells	AP1+_glia_vs_AP1NEG_glia	40d	FBgn0001234	NA	Hsromega	54636.62676	-0.355540826	0.019058592	lincRNA	Heat shock RNA omega [Source:FlyBase;Acc:FBgn0001234]
bulk RNAseq FACS-isolated cells	AP1+_glia_vs_AP1NEG_glia	40d	FBgn0001247	40248	Ide	5963.083046	-0.75469654	0.01526176	protein_coding	Insulin degrading metalloproteinase [Source:FlyBase;Acc:FBgn0001247]
bulk RNAseq FACS-isolated cells	AP1+_glia_vs_AP1NEG_glia	40d	FBgn0001248	44291	Idh	5070.994146	1.547244759	9.22E-08	protein_coding	Isocitrate dehydrogenase [Source:FlyBase;Acc:FBgn0001248]
bulk RNAseq FACS-isolated cells	AP1+_glia_vs_AP1NEG_glia	40d	FBgn0001253	45879	ImpE1	793.3213981	2.803932889	0.001153929	protein_coding	Ecdysone-inducible gene E1 [Source:FlyBase;Acc:FBgn0001253]
bulk RNAseq FACS-isolated cells	AP1+_glia_vs_AP1NEG_glia	40d	FBgn0001269	36239	inv	48.7348678	5.249463214	0.000812071	protein_coding	invected [Source:FlyBase;Acc:FBgn0001269]
bulk RNAseq FACS-isolated cells	AP1+_glia_vs_AP1NEG_glia	40d	FBgn0001291	36057	Jra	1378.677703	0.961269524	0.001027919	protein_coding	Jun-related antigen [Source:FlyBase;Acc:FBgn0001291]
bulk RNAseq FACS-isolated cells	AP1+_glia_vs_AP1NEG_glia	40d	FBgn0001296	45883	kar	1261.897139	1.700615493	0.001036648	protein_coding	karmoisin [Source:FlyBase;Acc:FBgn0001296]
bulk RNAseq FACS-isolated cells	AP1+_glia_vs_AP1NEG_glia	40d	FBgn0001297	3772082	kay	4391.629041	1.611341209	2.39E-08	protein_coding	kayak [Source:FlyBase;Acc:FBgn0001297]
bulk RNAseq FACS-isolated cells	AP1+_glia_vs_AP1NEG_glia	40d	FBgn0001941	33836	ifc	1471.766537	1.481806347	6.86E-05	protein_coding	infertile crescent [Source:FlyBase;Acc:FBgn0001941]
bulk RNAseq FACS-isolated cells	AP1+_glia_vs_AP1NEG_glia	40d	FBgn0001942	33835	eIF-4a	24573.57979	0.39177807	0.014089782	protein_coding	Eukaryotic initiation factor 4a [Source:FlyBase;Acc:FBgn0001942]
bulk RNAseq FACS-isolated cells	AP1+_glia_vs_AP1NEG_glia	40d	FBgn0001961	34793	Arpc1	3172.715454	0.695083669	0.049895358	protein_coding	Actin-related protein 2/3 complex, subunit 1 [Source:FlyBase;Acc:FBgn0001961]
bulk RNAseq FACS-isolated cells	AP1+_glia_vs_AP1NEG_glia	40d	FBgn0001991	34950	Ca-alpha1D	1752.98803	-1.084890174	0.043396677	protein_coding	Ca[2+]-channel protein alpha[[1]] subunit D [Source:FlyBase;Acc:FBgn0001991]
bulk RNAseq FACS-isolated cells	AP1+_glia_vs_AP1NEG_glia	40d	FBgn0001992	49165	Cyp303a1	10.05589177	4.709579645	9.71E-31	protein_coding	Cyp303a1 [Source:FlyBase;Acc:FBgn0001992]
bulk RNAseq FACS-isolated cells	AP1+_glia_vs_AP1NEG_glia	40d	FBgn0001994	34956	crp	5731.525987	-0.577735642	0.002368346	protein_coding	cropped [Source:FlyBase;Acc:FBgn0001994]
bulk RNAseq FACS-isolated cells	AP1+_glia_vs_AP1NEG_glia	40d	FBgn0002022	48805	Catsup	1419.396698	1.930361265	3.15E-08	protein_coding	Catecholamines up [Source:FlyBase;Acc:FBgn0002022]
bulk RNAseq FACS-isolated cells	AP1+_glia_vs_AP1NEG_glia	40d	FBgn0002069	36420	Aats-asp	309.8914747	1.150601369	0.01497929	protein_coding	Aspartyl-tRNA synthetase [Source:FlyBase;Acc:FBgn0002069]
bulk RNAseq FACS-isolated cells	AP1+_glia_vs_AP1NEG_glia	40d	FBgn0002121	33156	l(2)gl	1062.737616	2.011787059	0.007631023	protein_coding	lethal (2) giant larvae [Source:FlyBase;Acc:FBgn0002121]
bulk RNAseq FACS-isolated cells	AP1+_glia_vs_AP1NEG_glia	40d	FBgn0002466	39429	sti	38.6100632	3.867948383	0.021716468	protein_coding	sticky [Source:FlyBase;Acc:FBgn0002466]
bulk RNAseq FACS-isolated cells	AP1+_glia_vs_AP1NEG_glia	40d	FBgn0002521	43819	pho	2069.069453	-0.477619071	0.036461996	protein_coding	pleiohomeotic [Source:FlyBase;Acc:FBgn0002521]
bulk RNAseq FACS-isolated cells	AP1+_glia_vs_AP1NEG_glia	40d	FBgn0002522	40817	lab	131.8098884	6.926765719	1.99E-06	protein_coding	labial [Source:FlyBase;Acc:FBgn0002522]
bulk RNAseq FACS-isolated cells	AP1+_glia_vs_AP1NEG_glia	40d	FBgn0002543	44522	lea	381.299896	-2.285079982	0.018860963	protein_coding	leak [Source:FlyBase;Acc:FBgn0002543]
bulk RNAseq FACS-isolated cells	AP1+_glia_vs_AP1NEG_glia	40d	FBgn0002563	33274	Lsp1beta	21.99606912	4.561771273	0.012245699	protein_coding	Larval serum protein 1 beta [Source:FlyBase;Acc:FBgn0002563]
bulk RNAseq FACS-isolated cells	AP1+_glia_vs_AP1NEG_glia	40d	FBgn0002590	32700	RpS5a	2210.428848	0.644777666	0.037671241	protein_coding	Ribosomal protein S5a [Source:FlyBase;Acc:FBgn0002590]
bulk RNAseq FACS-isolated cells	AP1+_glia_vs_AP1NEG_glia	40d	FBgn0002593	33214	RpLP1	4626.277603	0.66356913	0.001494896	protein_coding	Ribosomal protein LP1 [Source:FlyBase;Acc:FBgn0002593]
bulk RNAseq FACS-isolated cells	AP1+_glia_vs_AP1NEG_glia	40d	FBgn0002719	47173	Men	7683.237812	0.82369377	0.003381633	protein_coding	Malic enzyme [Source:FlyBase;Acc:FBgn0002719]
bulk RNAseq FACS-isolated cells	AP1+_glia_vs_AP1NEG_glia	40d	FBgn0002773	43587	Mlc2	630.5975573	3.757943618	0.012932012	protein_coding	Myosin light chain 2 [Source:FlyBase;Acc:FBgn0002773]
bulk RNAseq FACS-isolated cells	AP1+_glia_vs_AP1NEG_glia	40d	FBgn0002781	49228	mod(mdg4)	6204.788913	-0.334593575	0.020878701	protein_coding	modifier of mdg4 [Source:FlyBase;Acc:FBgn0002781]
bulk RNAseq FACS-isolated cells	AP1+_glia_vs_AP1NEG_glia	40d	FBgn0002789	36468	Mp20	117.6490763	3.676979598	1.84E-12	protein_coding	Muscle protein 20 [Source:FlyBase;Acc:FBgn0002789]
bulk RNAseq FACS-isolated cells	AP1+_glia_vs_AP1NEG_glia	40d	FBgn0002868	41202	MtnA	8836.564564	1.599555288	0.00054414	protein_coding	Metallothionein A [Source:FlyBase;Acc:FBgn0002868]
bulk RNAseq FACS-isolated cells	AP1+_glia_vs_AP1NEG_glia	40d	FBgn0002921	48971	Atpalpha	142712.4439	0.687617137	0.006023348	protein_coding	Na pump alpha subunit [Source:FlyBase;Acc:FBgn0002921]
bulk RNAseq FACS-isolated cells	AP1+_glia_vs_AP1NEG_glia	40d	FBgn0002930	45908	nec	2134.666291	2.831215201	0.01497929	protein_coding	necrotic [Source:FlyBase;Acc:FBgn0002930]
bulk RNAseq FACS-isolated cells	AP1+_glia_vs_AP1NEG_glia	40d	FBgn0002973	34263	numb	1162.950292	-1.316789503	0.023473381	protein_coding	numb [Source:FlyBase;Acc:FBgn0002973]
bulk RNAseq FACS-isolated cells	AP1+_glia_vs_AP1NEG_glia	40d	FBgn0003041	38879	pbl	1720.010048	2.082346922	0.026573162	protein_coding	pebble [Source:FlyBase;Acc:FBgn0003041]
bulk RNAseq FACS-isolated cells	AP1+_glia_vs_AP1NEG_glia	40d	FBgn0003071	36060	Pfk	9682.906501	1.049806328	1.33E-06	protein_coding	Phosphofructokinase [Source:FlyBase;Acc:FBgn0003071]
bulk RNAseq FACS-isolated cells	AP1+_glia_vs_AP1NEG_glia	40d	FBgn0003074	35886	Pgi	16891.36992	0.961981999	1.27E-06	protein_coding	Phosphoglucose isomerase [Source:FlyBase;Acc:FBgn0003074]
bulk RNAseq FACS-isolated cells	AP1+_glia_vs_AP1NEG_glia	40d	FBgn0003076	44010	Pgm	4477.033338	0.825127456	0.02241029	protein_coding	phosphoglucose mutase [Source:FlyBase;Acc:FBgn0003076]
bulk RNAseq FACS-isolated cells	AP1+_glia_vs_AP1NEG_glia	40d	FBgn0003079	31221	phl	2777.397954	-1.296513431	0.015460564	protein_coding	pole hole [Source:FlyBase;Acc:FBgn0003079]
bulk RNAseq FACS-isolated cells	AP1+_glia_vs_AP1NEG_glia	40d	FBgn0003091	48311	Pkc53E	1882.138147	-1.020261858	0.000353927	protein_coding	Protein C kinase 53E [Source:FlyBase;Acc:FBgn0003091]
bulk RNAseq FACS-isolated cells	AP1+_glia_vs_AP1NEG_glia	40d	FBgn0003118	42757	pnt	500.7285957	2.248834002	0.028818614	protein_coding	pointed [Source:FlyBase;Acc:FBgn0003118]
bulk RNAseq FACS-isolated cells	AP1+_glia_vs_AP1NEG_glia	40d	FBgn0003159	44529	ptr	1107.508298	1.993226133	0.035596037	protein_coding	proximal to raf [Source:FlyBase;Acc:FBgn0003159]
bulk RNAseq FACS-isolated cells	AP1+_glia_vs_AP1NEG_glia	40d	FBgn0003162	37415	Pu	564.0533655	-1.813732727	0.039950676	protein_coding	Punch [Source:FlyBase;Acc:FBgn0003162]
bulk RNAseq FACS-isolated cells	AP1+_glia_vs_AP1NEG_glia	40d	FBgn0003231	35246	ref(2)P	7806.004323	0.573004819	0.009911125	protein_coding	refractory to sigma P [Source:FlyBase;Acc:FBgn0003231]
bulk RNAseq FACS-isolated cells	AP1+_glia_vs_AP1NEG_glia	40d	FBgn0003261	40739	Rm62	25557.39397	-0.565695653	1.18E-05	protein_coding	Rm62 [Source:FlyBase;Acc:FBgn0003261]
bulk RNAseq FACS-isolated cells	AP1+_glia_vs_AP1NEG_glia	40d	FBgn0003310	33281	S	2642.022598	2.330037042	5.52E-07	protein_coding	Star [Source:FlyBase;Acc:FBgn0003310]
bulk RNAseq FACS-isolated cells	AP1+_glia_vs_AP1NEG_glia	40d	FBgn0003371	31248	sgg	15124.58422	-0.539253604	0.002253095	protein_coding	shaggy [Source:FlyBase;Acc:FBgn0003371]
bulk RNAseq FACS-isolated cells	AP1+_glia_vs_AP1NEG_glia	40d	FBgn0003380	32780	Sh	12732.69039	-1.414761366	2.46E-07	protein_coding	Shaker [Source:FlyBase;Acc:FBgn0003380]
bulk RNAseq FACS-isolated cells	AP1+_glia_vs_AP1NEG_glia	40d	FBgn0003388	39592	shd	33.84247134	5.827430068	4.87E-18	protein_coding	shade [Source:FlyBase;Acc:FBgn0003388]
bulk RNAseq FACS-isolated cells	AP1+_glia_vs_AP1NEG_glia	40d	FBgn0003390	31617	shf	387.4077066	2.777760808	0.000165893	protein_coding	shifted [Source:FlyBase;Acc:FBgn0003390]
bulk RNAseq FACS-isolated cells	AP1+_glia_vs_AP1NEG_glia	40d	FBgn0003392	45928	shi	46976.16168	-0.797439	0.006221857	protein_coding	shibire [Source:FlyBase;Acc:FBgn0003392]
bulk RNAseq FACS-isolated cells	AP1+_glia_vs_AP1NEG_glia	40d	FBgn0003435	37254	sm	10736.80216	-1.179287161	7.15E-11	protein_coding	smooth [Source:FlyBase;Acc:FBgn0003435]
bulk RNAseq FACS-isolated cells	AP1+_glia_vs_AP1NEG_glia	40d	FBgn0003462	39251	Sod	15923.88827	0.840483039	0.000669754	protein_coding	Superoxide dismutase [Source:FlyBase;Acc:FBgn0003462]
bulk RNAseq FACS-isolated cells	AP1+_glia_vs_AP1NEG_glia	40d	FBgn0003463	32498	sog	1827.504827	2.734889277	0.001737254	protein_coding	short gastrulation [Source:FlyBase;Acc:FBgn0003463]
bulk RNAseq FACS-isolated cells	AP1+_glia_vs_AP1NEG_glia	40d	FBgn0003480	41746	spn-B	53.63916709	-4.322259304	0.00595806	protein_coding	spindle B [Source:FlyBase;Acc:FBgn0003480]
bulk RNAseq FACS-isolated cells	AP1+_glia_vs_AP1NEG_glia	40d	FBgn0003514	31554	sqh	3770.199714	0.894918805	6.73E-06	protein_coding	spaghetti squash [Source:FlyBase;Acc:FBgn0003514]
bulk RNAseq FACS-isolated cells	AP1+_glia_vs_AP1NEG_glia	40d	FBgn0003660	36080	Syb	1165.19755	0.993412157	0.028138322	protein_coding	Synaptobrevin [Source:FlyBase;Acc:FBgn0003660]
bulk RNAseq FACS-isolated cells	AP1+_glia_vs_AP1NEG_glia	40d	FBgn0003710	38504	tipE	2456.088562	-1.197404842	0.02675185	protein_coding	temperature-induced paralytic E [Source:FlyBase;Acc:FBgn0003710]
bulk RNAseq FACS-isolated cells	AP1+_glia_vs_AP1NEG_glia	40d	FBgn0003716	33753	tkv	2816.170922	1.366836682	3.66E-05	protein_coding	thickveins [Source:FlyBase;Acc:FBgn0003716]
bulk RNAseq FACS-isolated cells	AP1+_glia_vs_AP1NEG_glia	40d	FBgn0003719	42945	tld	33.22326651	-4.684099508	0.004918448	protein_coding	tolloid [Source:FlyBase;Acc:FBgn0003719]
bulk RNAseq FACS-isolated cells	AP1+_glia_vs_AP1NEG_glia	40d	FBgn0003748	45368	Treh	26206.39048	1.380089638	0.002157541	protein_coding	Trehalase [Source:FlyBase;Acc:FBgn0003748]
bulk RNAseq FACS-isolated cells	AP1+_glia_vs_AP1NEG_glia	40d	FBgn0003884	40848	alphaTub84B	23086.58607	0.29422735	0.032976469	protein_coding	alpha-Tubulin at 84B [Source:FlyBase;Acc:FBgn0003884]
bulk RNAseq FACS-isolated cells	AP1+_glia_vs_AP1NEG_glia	40d	FBgn0003888	37888	betaTub60D	71.95201968	5.715219386	0.001007951	protein_coding	beta-Tubulin at 60D [Source:FlyBase;Acc:FBgn0003888]
bulk RNAseq FACS-isolated cells	AP1+_glia_vs_AP1NEG_glia	40d	FBgn0003943	38456	Ubi-p63E	3561.752069	0.68905394	0.043396677	protein_coding	Ubiquitin-63E [Source:FlyBase;Acc:FBgn0003943]
bulk RNAseq FACS-isolated cells	AP1+_glia_vs_AP1NEG_glia	40d	FBgn0003996	NA	w	13562.11434	2.16510518	0.000325221	protein_coding	white [Source:FlyBase;Acc:FBgn0003996]
bulk RNAseq FACS-isolated cells	AP1+_glia_vs_AP1NEG_glia	40d	FBgn0004045	31939	Yp1	6.497151159	-0.809809749	1.65E-05	protein_coding	Yolk protein 1 [Source:FlyBase;Acc:FBgn0004045]
bulk RNAseq FACS-isolated cells	AP1+_glia_vs_AP1NEG_glia	40d	FBgn0004050	31230	z	2530.689756	-0.743519213	0.000477336	protein_coding	zeste [Source:FlyBase;Acc:FBgn0004050]
bulk RNAseq FACS-isolated cells	AP1+_glia_vs_AP1NEG_glia	40d	FBgn0004055	38002	uzip	9087.652584	1.305447545	1.14E-08	protein_coding	unzipped [Source:FlyBase;Acc:FBgn0004055]
bulk RNAseq FACS-isolated cells	AP1+_glia_vs_AP1NEG_glia	40d	FBgn0004103	49260	Pp1-87B	7907.668549	0.4311524	0.003978792	protein_coding	Protein phosphatase 1 at 87B [Source:FlyBase;Acc:FBgn0004103]
bulk RNAseq FACS-isolated cells	AP1+_glia_vs_AP1NEG_glia	40d	FBgn0004118	42920	nAChRbeta2	6385.304206	-1.118010601	0.001372768	protein_coding	nicotinic Acetylcholine Receptor beta2 [Source:FlyBase;Acc:FBgn0004118]
bulk RNAseq FACS-isolated cells	AP1+_glia_vs_AP1NEG_glia	40d	FBgn0004168	NA	5-HT1A	658.4479162	-2.420793474	0.041557794	protein_coding	5-hydroxytryptamine (serotonin) receptor 1A [Source:FlyBase;Acc:FBgn0004168]
bulk RNAseq FACS-isolated cells	AP1+_glia_vs_AP1NEG_glia	40d	FBgn0004179	40459	Csp	6305.248005	-0.605505307	0.017992182	protein_coding	Cysteine string protein [Source:FlyBase;Acc:FBgn0004179]
bulk RNAseq FACS-isolated cells	AP1+_glia_vs_AP1NEG_glia	40d	FBgn0004244	39054	Rdl	16044.47469	-1.477296584	8.87E-08	protein_coding	Resistant to dieldrin [Source:FlyBase;Acc:FBgn0004244]
bulk RNAseq FACS-isolated cells	AP1+_glia_vs_AP1NEG_glia	40d	FBgn0004374	35293	neb	84.13461664	-3.697743938	0.036461996	protein_coding	nebbish [Source:FlyBase;Acc:FBgn0004374]
bulk RNAseq FACS-isolated cells	AP1+_glia_vs_AP1NEG_glia	40d	FBgn0004381	39332	Klp68D	3406.193278	-1.066032111	0.004286433	protein_coding	Kinesin-like protein at 68D [Source:FlyBase;Acc:FBgn0004381]
bulk RNAseq FACS-isolated cells	AP1+_glia_vs_AP1NEG_glia	40d	FBgn0004395	42738	unk	3402.444845	-1.215858747	0.005050236	protein_coding	unkempt [Source:FlyBase;Acc:FBgn0004395]
bulk RNAseq FACS-isolated cells	AP1+_glia_vs_AP1NEG_glia	40d	FBgn0004403	47218	RpS14a	2433.415639	0.755201828	0.017229216	protein_coding	Ribosomal protein S14a [Source:FlyBase;Acc:FBgn0004403]
bulk RNAseq FACS-isolated cells	AP1+_glia_vs_AP1NEG_glia	40d	FBgn0004432	32595	Cyp1	16811.74869	1.042391621	1.71E-06	protein_coding	Cyclophilin 1 [Source:FlyBase;Acc:FBgn0004432]
bulk RNAseq FACS-isolated cells	AP1+_glia_vs_AP1NEG_glia	40d	FBgn0004465	39856	Su(P)	2142.849928	-0.836109141	0.003118072	protein_coding	Suppressor of ref(2)P sterility [Source:FlyBase;Acc:FBgn0004465]
bulk RNAseq FACS-isolated cells	AP1+_glia_vs_AP1NEG_glia	40d	FBgn0004507	33386	GlyP	14575.0887	1.073976277	2.65E-08	protein_coding	Glycogen phosphorylase [Source:FlyBase;Acc:FBgn0004507]
bulk RNAseq FACS-isolated cells	AP1+_glia_vs_AP1NEG_glia	40d	FBgn0004512	36428	Mdr49	2182.162159	4.889837868	7.34E-06	protein_coding	Multi drug resistance 49 [Source:FlyBase;Acc:FBgn0004512]
bulk RNAseq FACS-isolated cells	AP1+_glia_vs_AP1NEG_glia	40d	FBgn0004513	38726	Mdr65	5180.54318	2.622613354	8.07E-07	protein_coding	Multiple drug resistance 65 [Source:FlyBase;Acc:FBgn0004513]
bulk RNAseq FACS-isolated cells	AP1+_glia_vs_AP1NEG_glia	40d	FBgn0004514	42452	Oct-TyrR	1246.741155	-1.348713689	0.049521501	protein_coding	Octopamine-Tyramine receptor [Source:FlyBase;Acc:FBgn0004514]
bulk RNAseq FACS-isolated cells	AP1+_glia_vs_AP1NEG_glia	40d	FBgn0004569	39833	aos	232.6218639	3.445629668	0.032625818	protein_coding	argos [Source:FlyBase;Acc:FBgn0004569]
bulk RNAseq FACS-isolated cells	AP1+_glia_vs_AP1NEG_glia	40d	FBgn0004575	NA	Syn	8103.396021	-1.602745385	0.000408127	protein_coding	Synapsin [Source:FlyBase;Acc:FBgn0004575]
bulk RNAseq FACS-isolated cells	AP1+_glia_vs_AP1NEG_glia	40d	FBgn0004580	36905	Cbp53E	17446.62414	-0.823875094	0.018420278	protein_coding	Calbindin 53E [Source:FlyBase;Acc:FBgn0004580]
bulk RNAseq FACS-isolated cells	AP1+_glia_vs_AP1NEG_glia	40d	FBgn0004587	41670	B52	6799.02989	-0.687368773	0.000973655	protein_coding	B52 [Source:FlyBase;Acc:FBgn0004587]
bulk RNAseq FACS-isolated cells	AP1+_glia_vs_AP1NEG_glia	40d	FBgn0004595	41363	pros	23163.14138	-1.927918708	2.51E-14	protein_coding	prospero [Source:FlyBase;Acc:FBgn0004595]
bulk RNAseq FACS-isolated cells	AP1+_glia_vs_AP1NEG_glia	40d	FBgn0004606	43650	zfh1	1889.302435	1.575619629	0.007315622	protein_coding	Zn finger homeodomain 1 [Source:FlyBase;Acc:FBgn0004606]
bulk RNAseq FACS-isolated cells	AP1+_glia_vs_AP1NEG_glia	40d	FBgn0004607	43795	zfh2	3162.941385	1.465017618	0.040701198	protein_coding	Zn finger homeodomain 2 [Source:FlyBase;Acc:FBgn0004607]
bulk RNAseq FACS-isolated cells	AP1+_glia_vs_AP1NEG_glia	40d	FBgn0004635	38168	rho	6700.749207	2.338688702	3.48E-09	protein_coding	rhomboid [Source:FlyBase;Acc:FBgn0004635]
bulk RNAseq FACS-isolated cells	AP1+_glia_vs_AP1NEG_glia	40d	FBgn0004646	45382	ogre	8338.748972	1.769173997	0.019908528	protein_coding	optic ganglion reduced [Source:FlyBase;Acc:FBgn0004646]
bulk RNAseq FACS-isolated cells	AP1+_glia_vs_AP1NEG_glia	40d	FBgn0004647	31293	N	1077.555215	2.226188143	5.08E-09	protein_coding	Notch [Source:FlyBase;Acc:FBgn0004647]
bulk RNAseq FACS-isolated cells	AP1+_glia_vs_AP1NEG_glia	40d	FBgn0004687	31474	Mlc-c	2419.064897	0.811535858	0.001382986	protein_coding	Myosin light chain cytoplasmic [Source:FlyBase;Acc:FBgn0004687]
bulk RNAseq FACS-isolated cells	AP1+_glia_vs_AP1NEG_glia	40d	FBgn0004698	36697	mus210	4022.63484	-0.894322345	0.001893694	protein_coding	mutagen-sensitive 210 [Source:FlyBase;Acc:FBgn0004698]
bulk RNAseq FACS-isolated cells	AP1+_glia_vs_AP1NEG_glia	40d	FBgn0004839	36283	otk	265.5391935	-5.351496121	1.15E-05	protein_coding	off-track [Source:FlyBase;Acc:FBgn0004839]
bulk RNAseq FACS-isolated cells	AP1+_glia_vs_AP1NEG_glia	40d	FBgn0004859	43767	ci	605.0912453	3.950677886	0.000408552	protein_coding	cubitus interruptus [Source:FlyBase;Acc:FBgn0004859]
bulk RNAseq FACS-isolated cells	AP1+_glia_vs_AP1NEG_glia	40d	FBgn0004865	40345	Eip78C	1248.687098	-1.835828307	0.001027919	protein_coding	Ecdysone-induced protein 78C [Source:FlyBase;Acc:FBgn0004865]
bulk RNAseq FACS-isolated cells	AP1+_glia_vs_AP1NEG_glia	40d	FBgn0004870	38116	bab1	539.7431139	-2.107327377	0.016576765	protein_coding	bric a brac 1 [Source:FlyBase;Acc:FBgn0004870]
bulk RNAseq FACS-isolated cells	AP1+_glia_vs_AP1NEG_glia	40d	FBgn0004875	44543	enc	3379.290545	-1.054664851	0.048053768	protein_coding	encore [Source:FlyBase;Acc:FBgn0004875]
bulk RNAseq FACS-isolated cells	AP1+_glia_vs_AP1NEG_glia	40d	FBgn0004880	38469	scrt	5993.555716	-1.249517885	0.00292544	protein_coding	scratch [Source:FlyBase;Acc:FBgn0004880]
bulk RNAseq FACS-isolated cells	AP1+_glia_vs_AP1NEG_glia	40d	FBgn0004888	38447	Scsalpha	9209.241671	0.437196086	0.04728049	protein_coding	Succinyl coenzyme A synthetase alpha subunit [Source:FlyBase;Acc:FBgn0004888]
bulk RNAseq FACS-isolated cells	AP1+_glia_vs_AP1NEG_glia	40d	FBgn0004903	43231	Rb97D	3760.009626	-0.925822633	0.025296623	protein_coding	Ribonuclear protein at 97D [Source:FlyBase;Acc:FBgn0004903]
bulk RNAseq FACS-isolated cells	AP1+_glia_vs_AP1NEG_glia	40d	FBgn0004921	35881	Ggamma1	29800.46497	-0.702151036	0.002359808	protein_coding	G protein gamma 1 [Source:FlyBase;Acc:FBgn0004921]
bulk RNAseq FACS-isolated cells	AP1+_glia_vs_AP1NEG_glia	40d	FBgn0005278	48552	Sam-S	6710.976322	-0.652192598	0.009862627	protein_coding	S-adenosylmethionine Synthetase [Source:FlyBase;Acc:FBgn0005278]
bulk RNAseq FACS-isolated cells	AP1+_glia_vs_AP1NEG_glia	40d	FBgn0005586	36127	Rab3	10886.09157	-1.507310407	2.00E-05	protein_coding	Rab3 [Source:FlyBase;Acc:FBgn0005586]
bulk RNAseq FACS-isolated cells	AP1+_glia_vs_AP1NEG_glia	40d	FBgn0005612	37822	Sox14	500.0430367	2.216748973	0.015454823	protein_coding	Sox box protein 14 [Source:FlyBase;Acc:FBgn0005612]
bulk RNAseq FACS-isolated cells	AP1+_glia_vs_AP1NEG_glia	40d	FBgn0005613	36575	Sox15	3.36417608	4.367843324	0.02669188	protein_coding	Sox box protein 15 [Source:FlyBase;Acc:FBgn0005613]
bulk RNAseq FACS-isolated cells	AP1+_glia_vs_AP1NEG_glia	40d	FBgn0005633	40185	fln	91.41755362	2.215300287	0.010897764	protein_coding	flightin [Source:FlyBase;Acc:FBgn0005633]
bulk RNAseq FACS-isolated cells	AP1+_glia_vs_AP1NEG_glia	40d	FBgn0005659	43334	Ets98B	53.44715594	4.638949677	0.032402706	protein_coding	Ets at 98B [Source:FlyBase;Acc:FBgn0005659]
bulk RNAseq FACS-isolated cells	AP1+_glia_vs_AP1NEG_glia	40d	FBgn0005660	33229	Ets21C	23.82445815	5.705304055	0.000930721	protein_coding	Ets at 21C [Source:FlyBase;Acc:FBgn0005660]
bulk RNAseq FACS-isolated cells	AP1+_glia_vs_AP1NEG_glia	40d	FBgn0005672	35253	spi	6575.837615	1.018065157	0.000515164	protein_coding	spitz [Source:FlyBase;Acc:FBgn0005672]
bulk RNAseq FACS-isolated cells	AP1+_glia_vs_AP1NEG_glia	40d	FBgn0005775	38590	Con	6824.973115	-1.276867544	0.035779415	protein_coding	Connectin [Source:FlyBase;Acc:FBgn0005775]
bulk RNAseq FACS-isolated cells	AP1+_glia_vs_AP1NEG_glia	40d	FBgn0005778	44148	PpD5	15.18610477	-2.10873891	1.67E-39	protein_coding	Protein phosphatase D5 [Source:FlyBase;Acc:FBgn0005778]
bulk RNAseq FACS-isolated cells	AP1+_glia_vs_AP1NEG_glia	40d	FBgn0008635	32820	betaCOP	3376.069875	1.065629859	0.000600688	protein_coding	Coat Protein (coatomer) beta [Source:FlyBase;Acc:FBgn0008635]
bulk RNAseq FACS-isolated cells	AP1+_glia_vs_AP1NEG_glia	40d	FBgn0010014	44317	CanB	7413.420711	-1.041750065	0.0005665	protein_coding	Calcineurin B [Source:FlyBase;Acc:FBgn0010014]
bulk RNAseq FACS-isolated cells	AP1+_glia_vs_AP1NEG_glia	40d	FBgn0010105	39717	comm	2476.671759	-1.217231341	0.018620337	protein_coding	commissureless [Source:FlyBase;Acc:FBgn0010105]
bulk RNAseq FACS-isolated cells	AP1+_glia_vs_AP1NEG_glia	40d	FBgn0010114	35949	hig	23898.26453	-1.717527302	0.001170856	protein_coding	hikaru genki [Source:FlyBase;Acc:FBgn0010114]
bulk RNAseq FACS-isolated cells	AP1+_glia_vs_AP1NEG_glia	40d	FBgn0010215	40517	alpha-Cat	6035.041844	-0.852186656	0.000681516	protein_coding	alpha Catenin [Source:FlyBase;Acc:FBgn0010215]
bulk RNAseq FACS-isolated cells	AP1+_glia_vs_AP1NEG_glia	40d	FBgn0010222	47895	Nmdmc	714.6530371	1.606627594	0.004593857	protein_coding	NAD-dependent methylenetetrahydrofolate dehydrogenase [Source:FlyBase;Acc:FBgn0010222]
bulk RNAseq FACS-isolated cells	AP1+_glia_vs_AP1NEG_glia	40d	FBgn0010225	46008	Gel	7474.003446	1.700642758	0.000572355	protein_coding	Gelsolin [Source:FlyBase;Acc:FBgn0010225]
bulk RNAseq FACS-isolated cells	AP1+_glia_vs_AP1NEG_glia	40d	FBgn0010226	36927	GstS1	4693.112999	2.287394249	1.33E-05	protein_coding	Glutathione S transferase S1 [Source:FlyBase;Acc:FBgn0010226]
bulk RNAseq FACS-isolated cells	AP1+_glia_vs_AP1NEG_glia	40d	FBgn0010238	36363	Lac	1077.435448	1.197245475	0.027864394	protein_coding	Lachesin [Source:FlyBase;Acc:FBgn0010238]
bulk RNAseq FACS-isolated cells	AP1+_glia_vs_AP1NEG_glia	40d	FBgn0010240	32554	Lcch3	1695.016348	-1.23217855	0.000104523	protein_coding	Ligand-gated chloride channel homolog 3 [Source:FlyBase;Acc:FBgn0010240]
bulk RNAseq FACS-isolated cells	AP1+_glia_vs_AP1NEG_glia	40d	FBgn0010263	33498	Rbp9	2774.800772	-1.253491827	0.004726781	protein_coding	RNA-binding protein 9 [Source:FlyBase;Acc:FBgn0010263]
bulk RNAseq FACS-isolated cells	AP1+_glia_vs_AP1NEG_glia	40d	FBgn0010265	34149	RpS13	2203.438306	0.788783461	0.000472705	protein_coding	Ribosomal protein S13 [Source:FlyBase;Acc:FBgn0010265]
bulk RNAseq FACS-isolated cells	AP1+_glia_vs_AP1NEG_glia	40d	FBgn0010341	32981	Cdc42	3608.92917	0.792254925	4.50E-05	protein_coding	Cdc42 [Source:FlyBase;Acc:FBgn0010341]
bulk RNAseq FACS-isolated cells	AP1+_glia_vs_AP1NEG_glia	40d	FBgn0010348	40506	Arf79F	7284.335547	0.351466936	0.030375111	protein_coding	ADP ribosylation factor at 79F [Source:FlyBase;Acc:FBgn0010348]
bulk RNAseq FACS-isolated cells	AP1+_glia_vs_AP1NEG_glia	40d	FBgn0010382	34924	CycE	27.06910925	-4.143220577	0.035285033	protein_coding	Cyclin E [Source:FlyBase;Acc:FBgn0010382]
bulk RNAseq FACS-isolated cells	AP1+_glia_vs_AP1NEG_glia	40d	FBgn0010387	38784	Dbi	1411.490529	1.972352032	0.001983847	protein_coding	Diazepam-binding inhibitor [Source:FlyBase;Acc:FBgn0010387]
bulk RNAseq FACS-isolated cells	AP1+_glia_vs_AP1NEG_glia	40d	FBgn0010409	36985	RpL18A	4133.965556	0.577729117	0.023203267	protein_coding	Ribosomal protein L18A [Source:FlyBase;Acc:FBgn0010409]
bulk RNAseq FACS-isolated cells	AP1+_glia_vs_AP1NEG_glia	40d	FBgn0010412	32635	RpS19a	1216.187666	0.650363904	0.004146923	protein_coding	Ribosomal protein S19a [Source:FlyBase;Acc:FBgn0010412]
bulk RNAseq FACS-isolated cells	AP1+_glia_vs_AP1NEG_glia	40d	FBgn0010424	39916	TpnC73F	254.8827832	4.19372519	0.001843293	protein_coding	Troponin C at 73F [Source:FlyBase;Acc:FBgn0010424]
bulk RNAseq FACS-isolated cells	AP1+_glia_vs_AP1NEG_glia	40d	FBgn0010433	40975	ato	39.60593737	-4.822528758	0.021716468	protein_coding	atonal [Source:FlyBase;Acc:FBgn0010433]
bulk RNAseq FACS-isolated cells	AP1+_glia_vs_AP1NEG_glia	40d	FBgn0010435	37999	emp	27.54676533	5.109008049	0.001010854	protein_coding	epithelial membrane protein [Source:FlyBase;Acc:FBgn0010435]
bulk RNAseq FACS-isolated cells	AP1+_glia_vs_AP1NEG_glia	40d	FBgn0010470	37449	Fkbp14	358.5167841	2.58553392	0.002359808	protein_coding	FK506-binding protein 14 ortholog [Source:FlyBase;Acc:FBgn0010470]
bulk RNAseq FACS-isolated cells	AP1+_glia_vs_AP1NEG_glia	40d	FBgn0010473	46015	tutl	5479.153013	-1.416876176	0.003947017	protein_coding	turtle [Source:FlyBase;Acc:FBgn0010473]
bulk RNAseq FACS-isolated cells	AP1+_glia_vs_AP1NEG_glia	40d	FBgn0010516	36252	wal	3919.466328	1.483589154	7.19E-06	protein_coding	walrus [Source:FlyBase;Acc:FBgn0010516]
bulk RNAseq FACS-isolated cells	AP1+_glia_vs_AP1NEG_glia	40d	FBgn0010548	45398	Aldh-III	3668.315015	0.812283044	0.00884836	protein_coding	Aldehyde dehydrogenase type III [Source:FlyBase;Acc:FBgn0010548]
bulk RNAseq FACS-isolated cells	AP1+_glia_vs_AP1NEG_glia	40d	FBgn0010583	33262	dock	6770.283117	-0.66822356	0.005770165	protein_coding	dreadlocks [Source:FlyBase;Acc:FBgn0010583]
bulk RNAseq FACS-isolated cells	AP1+_glia_vs_AP1NEG_glia	40d	FBgn0010612	46069	l(2)06225	3825.57615	0.539545052	0.005761847	protein_coding	lethal (2) 06225 [Source:FlyBase;Acc:FBgn0010612]
bulk RNAseq FACS-isolated cells	AP1+_glia_vs_AP1NEG_glia	40d	FBgn0010651	46085	l(2)08717	1221.164047	2.408593558	0.044194527	protein_coding	lethal (2) 08717 [Source:FlyBase;Acc:FBgn0010651]
bulk RNAseq FACS-isolated cells	AP1+_glia_vs_AP1NEG_glia	40d	FBgn0010762	39212	simj	1466.068222	-1.130354201	0.005013505	protein_coding	simjang [Source:FlyBase;Acc:FBgn0010762]
bulk RNAseq FACS-isolated cells	AP1+_glia_vs_AP1NEG_glia	40d	FBgn0010877	47260	l(3)05822	3627.651544	0.834362681	0.016642426	protein_coding	lethal (3) 05822 [Source:FlyBase;Acc:FBgn0010877]
bulk RNAseq FACS-isolated cells	AP1+_glia_vs_AP1NEG_glia	40d	FBgn0011016	39768	SsRbeta	1490.272309	0.901205358	0.047914602	protein_coding	Signal sequence receptor beta [Source:FlyBase;Acc:FBgn0011016]
bulk RNAseq FACS-isolated cells	AP1+_glia_vs_AP1NEG_glia	40d	FBgn0011206	39049	bol	4925.959322	-0.807720528	0.013993347	protein_coding	boule [Source:FlyBase;Acc:FBgn0011206]
bulk RNAseq FACS-isolated cells	AP1+_glia_vs_AP1NEG_glia	40d	FBgn0011225	42889	jar	12811.41383	1.48009107	0.023765691	protein_coding	jaguar [Source:FlyBase;Acc:FBgn0011225]
bulk RNAseq FACS-isolated cells	AP1+_glia_vs_AP1NEG_glia	40d	FBgn0011272	34329	RpL13	4911.336002	0.640460452	0.015946636	protein_coding	Ribosomal protein L13 [Source:FlyBase;Acc:FBgn0011272]
bulk RNAseq FACS-isolated cells	AP1+_glia_vs_AP1NEG_glia	40d	FBgn0011274	35045	Dif	788.3099663	2.024663631	0.00118389	protein_coding	Dorsal-related immunity factor [Source:FlyBase;Acc:FBgn0011274]
bulk RNAseq FACS-isolated cells	AP1+_glia_vs_AP1NEG_glia	40d	FBgn0011277	31397	HLH4C	15.13944591	-3.434353778	0.046661965	protein_coding	Helix loop helix protein 4C [Source:FlyBase;Acc:FBgn0011277]
bulk RNAseq FACS-isolated cells	AP1+_glia_vs_AP1NEG_glia	40d	FBgn0011288	3355084	Snap25	24607.61369	-1.176714542	0.000877113	protein_coding	Synaptosomal-associated protein 25kDa [Source:FlyBase;Acc:FBgn0011288]
bulk RNAseq FACS-isolated cells	AP1+_glia_vs_AP1NEG_glia	40d	FBgn0011481	42177	Ssdp	6908.776447	-0.648871393	0.001410898	protein_coding	Sequence-specific single-stranded DNA-binding protein [Source:FlyBase;Acc:FBgn0011481]
bulk RNAseq FACS-isolated cells	AP1+_glia_vs_AP1NEG_glia	40d	FBgn0011569	45432	can	34.10317682	-3.807751711	0.018563521	protein_coding	cannonball [Source:FlyBase;Acc:FBgn0011569]
bulk RNAseq FACS-isolated cells	AP1+_glia_vs_AP1NEG_glia	40d	FBgn0011584	34333	Trp1	4868.946002	0.751424801	0.000520015	protein_coding	Translocation protein 1 [Source:FlyBase;Acc:FBgn0011584]
bulk RNAseq FACS-isolated cells	AP1+_glia_vs_AP1NEG_glia	40d	FBgn0011589	37047	Elk	1114.341045	-2.548077469	0.001304582	protein_coding	Eag-like K[+] channel [Source:FlyBase;Acc:FBgn0011589]
bulk RNAseq FACS-isolated cells	AP1+_glia_vs_AP1NEG_glia	40d	FBgn0011640	38811	lark	6192.113784	-0.530643884	0.043138631	protein_coding	lark [Source:FlyBase;Acc:FBgn0011640]
bulk RNAseq FACS-isolated cells	AP1+_glia_vs_AP1NEG_glia	40d	FBgn0011642	317824	Zyx	4385.55509	-0.391914981	0.016306568	protein_coding	Zyxin [Source:FlyBase;Acc:FBgn0011642]
bulk RNAseq FACS-isolated cells	AP1+_glia_vs_AP1NEG_glia	40d	FBgn0011661	31816	Moe	9051.16979	1.134592251	1.18E-05	protein_coding	Moesin [Source:FlyBase;Acc:FBgn0011661]
bulk RNAseq FACS-isolated cells	AP1+_glia_vs_AP1NEG_glia	40d	FBgn0011666	43087	msi	4137.691744	-0.812549775	0.000496055	protein_coding	musashi [Source:FlyBase;Acc:FBgn0011666]
bulk RNAseq FACS-isolated cells	AP1+_glia_vs_AP1NEG_glia	40d	FBgn0011672	42490	Mvl	3261.189055	1.272909042	7.82E-10	protein_coding	Malvolio [Source:FlyBase;Acc:FBgn0011672]
bulk RNAseq FACS-isolated cells	AP1+_glia_vs_AP1NEG_glia	40d	FBgn0011674	37355	insc	20.5326247	4.363055592	0.035779121	protein_coding	inscuteable [Source:FlyBase;Acc:FBgn0011674]
bulk RNAseq FACS-isolated cells	AP1+_glia_vs_AP1NEG_glia	40d	FBgn0011693	39812	Pdh	529.8852987	3.45920089	0.008203356	protein_coding	Photoreceptor dehydrogenase [Source:FlyBase;Acc:FBgn0011693]
bulk RNAseq FACS-isolated cells	AP1+_glia_vs_AP1NEG_glia	40d	FBgn0011695	49821	PebIII	792.7842233	1.74787753	0.03480862	protein_coding	Ejaculatory bulb protein III [Source:FlyBase;Acc:FBgn0011695]
bulk RNAseq FACS-isolated cells	AP1+_glia_vs_AP1NEG_glia	40d	FBgn0011701	47285	repo	2912.688998	2.248120762	0.021527247	protein_coding	reversed polarity [Source:FlyBase;Acc:FBgn0011701]
bulk RNAseq FACS-isolated cells	AP1+_glia_vs_AP1NEG_glia	40d	FBgn0011705	34222	rost	30.86810032	3.480510663	0.036984272	protein_coding	rolling stone [Source:FlyBase;Acc:FBgn0011705]
bulk RNAseq FACS-isolated cells	AP1+_glia_vs_AP1NEG_glia	40d	FBgn0011722	33896	Tig	271.6571246	3.601972781	0.032895413	protein_coding	Tiggrin [Source:FlyBase;Acc:FBgn0011722]
bulk RNAseq FACS-isolated cells	AP1+_glia_vs_AP1NEG_glia	40d	FBgn0011723	39349	byn	64.25542986	-4.411704789	0.003605163	protein_coding	brachyenteron [Source:FlyBase;Acc:FBgn0011723]
bulk RNAseq FACS-isolated cells	AP1+_glia_vs_AP1NEG_glia	40d	FBgn0011726	37841	tsr	4276.229974	1.568953315	1.50E-14	protein_coding	twinstar [Source:FlyBase;Acc:FBgn0011726]
bulk RNAseq FACS-isolated cells	AP1+_glia_vs_AP1NEG_glia	40d	FBgn0011737	33965	Wee1	2632.307955	-1.199754745	0.002512596	protein_coding	Wee1 ortholog (S. pombe) [Source:FlyBase;Acc:FBgn0011737]
bulk RNAseq FACS-isolated cells	AP1+_glia_vs_AP1NEG_glia	40d	FBgn0011742	32623	Arp2	3346.480379	0.586695658	0.047914602	protein_coding	Actin-related protein 2 [Source:FlyBase;Acc:FBgn0011742]
bulk RNAseq FACS-isolated cells	AP1+_glia_vs_AP1NEG_glia	40d	FBgn0011746	35913	ana	2485.914785	1.921965034	0.022689302	protein_coding	anachronism [Source:FlyBase;Acc:FBgn0011746]
bulk RNAseq FACS-isolated cells	AP1+_glia_vs_AP1NEG_glia	40d	FBgn0011754	32120	PhKgamma	7276.340209	0.473354667	0.033915877	protein_coding	Phosphorylase kinase gamma [Source:FlyBase;Acc:FBgn0011754]
bulk RNAseq FACS-isolated cells	AP1+_glia_vs_AP1NEG_glia	40d	FBgn0011760	31405	ctp	14796.60989	-0.479332095	0.045147624	protein_coding	cut up [Source:FlyBase;Acc:FBgn0011760]
bulk RNAseq FACS-isolated cells	AP1+_glia_vs_AP1NEG_glia	40d	FBgn0011768	41311	Fdh	1209.462674	1.672666967	2.95E-05	protein_coding	Formaldehyde dehydrogenase [Source:FlyBase;Acc:FBgn0011768]
bulk RNAseq FACS-isolated cells	AP1+_glia_vs_AP1NEG_glia	40d	FBgn0011817	38890	nmo	2578.634411	-1.252691747	0.000227128	protein_coding	nemo [Source:FlyBase;Acc:FBgn0011817]
bulk RNAseq FACS-isolated cells	AP1+_glia_vs_AP1NEG_glia	40d	FBgn0011826	32624	Pp2B-14D	3942.183119	-0.91397663	0.004076128	protein_coding	Protein phosphatase 2B at 14D [Source:FlyBase;Acc:FBgn0011826]
bulk RNAseq FACS-isolated cells	AP1+_glia_vs_AP1NEG_glia	40d	FBgn0011829	43875	Ret	64.01714146	4.390276136	0.001178551	protein_coding	Ret oncogene [Source:FlyBase;Acc:FBgn0011829]
bulk RNAseq FACS-isolated cells	AP1+_glia_vs_AP1NEG_glia	40d	FBgn0012034	40348	AcCoAS	22229.85349	-0.874131538	0.000597775	protein_coding	Acetyl Coenzyme A synthase [Source:FlyBase;Acc:FBgn0012034]
bulk RNAseq FACS-isolated cells	AP1+_glia_vs_AP1NEG_glia	40d	FBgn0012036	34256	Aldh	10174.99939	1.909214674	8.92E-07	protein_coding	Aldehyde dehydrogenase [Source:FlyBase;Acc:FBgn0012036]
bulk RNAseq FACS-isolated cells	AP1+_glia_vs_AP1NEG_glia	40d	FBgn0012037	34805	Ance	546.2141742	3.125360017	0.020520063	protein_coding	Angiotensin converting enzyme [Source:FlyBase;Acc:FBgn0012037]
bulk RNAseq FACS-isolated cells	AP1+_glia_vs_AP1NEG_glia	40d	FBgn0013276	48581	Hsp70Ab	51.28844008	1.62980731	0.010273936	protein_coding	Heat-shock-protein-70Ab [Source:FlyBase;Acc:FBgn0013276]
bulk RNAseq FACS-isolated cells	AP1+_glia_vs_AP1NEG_glia	40d	FBgn0013278	44921	Hsp70Bb	3423.067407	1.965719068	1.15E-06	protein_coding	Heat-shock-protein-70Bb [Source:FlyBase;Acc:FBgn0013278]
bulk RNAseq FACS-isolated cells	AP1+_glia_vs_AP1NEG_glia	40d	FBgn0013305	36419	Nmda1	6735.923755	1.352703358	4.72E-13	protein_coding	N-methyl-D-aspartate receptor-associated protein [Source:FlyBase;Acc:FBgn0013305]
bulk RNAseq FACS-isolated cells	AP1+_glia_vs_AP1NEG_glia	40d	FBgn0013325	37235	RpL11	1185.251505	0.75417237	0.01359085	protein_coding	Ribosomal protein L11 [Source:FlyBase;Acc:FBgn0013325]
bulk RNAseq FACS-isolated cells	AP1+_glia_vs_AP1NEG_glia	40d	FBgn0013334	41938	Sap47	45301.99119	-0.687632436	0.027155526	protein_coding	Synapse-associated protein 47kD [Source:FlyBase;Acc:FBgn0013334]
bulk RNAseq FACS-isolated cells	AP1+_glia_vs_AP1NEG_glia	40d	FBgn0013342	38196	nSyb	27049.0111	-0.812773532	0.035532999	protein_coding	neuronal Synaptobrevin [Source:FlyBase;Acc:FBgn0013342]
bulk RNAseq FACS-isolated cells	AP1+_glia_vs_AP1NEG_glia	40d	FBgn0013672	19893539	mt:ATPase6	4806.009134	1.189837731	1.80E-06	protein_coding	mitochondrial ATPase subunit 6 [Source:FlyBase;Acc:FBgn0013672]
bulk RNAseq FACS-isolated cells	AP1+_glia_vs_AP1NEG_glia	40d	FBgn0013674	19893533	mt:CoI	29926.93479	1.061554876	2.55E-06	protein_coding	mitochondrial Cytochrome c oxidase subunit I [Source:FlyBase;Acc:FBgn0013674]
bulk RNAseq FACS-isolated cells	AP1+_glia_vs_AP1NEG_glia	40d	FBgn0013675	19893535	mt:CoII	17003.09207	1.006016252	0.000262472	protein_coding	mitochondrial Cytochrome c oxidase subunit II [Source:FlyBase;Acc:FBgn0013675]
bulk RNAseq FACS-isolated cells	AP1+_glia_vs_AP1NEG_glia	40d	FBgn0013676	19893540	mt:CoIII	11964.42006	0.99991464	0.003967177	protein_coding	mitochondrial Cytochrome c oxidase subunit III [Source:FlyBase;Acc:FBgn0013676]
bulk RNAseq FACS-isolated cells	AP1+_glia_vs_AP1NEG_glia	40d	FBgn0013678	NA	mt:Cyt-b	18584.52317	1.23997009	2.70E-07	protein_coding	mitochondrial Cytochrome b [Source:FlyBase;Acc:FBgn0013678]
bulk RNAseq FACS-isolated cells	AP1+_glia_vs_AP1NEG_glia	40d	FBgn0013679	NA	mt:ND1	563.2816285	0.785303761	0.043899226	protein_coding	mitochondrial NADH-ubiquinone oxidoreductase chain 1 [Source:FlyBase;Acc:FBgn0013679]
bulk RNAseq FACS-isolated cells	AP1+_glia_vs_AP1NEG_glia	40d	FBgn0013680	NA	mt:ND2	182.0798984	0.932767116	0.011651952	protein_coding	mitochondrial NADH-ubiquinone oxidoreductase chain 2 [Source:FlyBase;Acc:FBgn0013680]
bulk RNAseq FACS-isolated cells	AP1+_glia_vs_AP1NEG_glia	40d	FBgn0013683	19893552	mt:ND4L	113.7271956	1.226344421	0.002908836	protein_coding	mitochondrial NADH-ubiquinone oxidoreductase chain 4L [Source:FlyBase;Acc:FBgn0013683]
bulk RNAseq FACS-isolated cells	AP1+_glia_vs_AP1NEG_glia	40d	FBgn0013684	NA	mt:ND5	1978.407092	1.263231129	0.000134771	protein_coding	mitochondrial NADH-ubiquinone oxidoreductase chain 5 [Source:FlyBase;Acc:FBgn0013684]
bulk RNAseq FACS-isolated cells	AP1+_glia_vs_AP1NEG_glia	40d	FBgn0013685	NA	mt:ND6	65.19307333	1.304699212	0.043656585	protein_coding	mitochondrial NADH-ubiquinone oxidoreductase chain 6 [Source:FlyBase;Acc:FBgn0013685]
bulk RNAseq FACS-isolated cells	AP1+_glia_vs_AP1NEG_glia	40d	FBgn0013686	NA	mt:lrRNA	116808.402	0.972750243	0.000221593	rRNA	mitochondrial large ribosomal RNA [Source:FlyBase;Acc:FBgn0013686]
bulk RNAseq FACS-isolated cells	AP1+_glia_vs_AP1NEG_glia	40d	FBgn0013718	39572	nuf	3733.020421	1.414847471	2.35E-06	protein_coding	nuclear fallout [Source:FlyBase;Acc:FBgn0013718]
bulk RNAseq FACS-isolated cells	AP1+_glia_vs_AP1NEG_glia	40d	FBgn0013725	36606	phyl	1769.962248	-0.968963413	0.000593856	protein_coding	phyllopod [Source:FlyBase;Acc:FBgn0013725]
bulk RNAseq FACS-isolated cells	AP1+_glia_vs_AP1NEG_glia	40d	FBgn0013733	36542	shot	4734.685803	0.856651207	0.045811077	protein_coding	short stop [Source:FlyBase;Acc:FBgn0013733]
bulk RNAseq FACS-isolated cells	AP1+_glia_vs_AP1NEG_glia	40d	FBgn0013764	37837	Chi	2049.628498	-0.890216933	0.03710544	protein_coding	Chip [Source:FlyBase;Acc:FBgn0013764]
bulk RNAseq FACS-isolated cells	AP1+_glia_vs_AP1NEG_glia	40d	FBgn0013770	36546	Cp1	7938.489579	1.002268585	8.36E-05	protein_coding	Cysteine proteinase-1 [Source:FlyBase;Acc:FBgn0013770]
bulk RNAseq FACS-isolated cells	AP1+_glia_vs_AP1NEG_glia	40d	FBgn0013949	42970	Ela	2268.48372	2.715379042	0.000474217	protein_coding	Elastin-like [Source:FlyBase;Acc:FBgn0013949]
bulk RNAseq FACS-isolated cells	AP1+_glia_vs_AP1NEG_glia	40d	FBgn0014000	44038	Hf	385.5960192	2.393202096	0.001101289	protein_coding	Helical Factor [Source:FlyBase;Acc:FBgn0014000]
bulk RNAseq FACS-isolated cells	AP1+_glia_vs_AP1NEG_glia	40d	FBgn0014002	39651	Pdi	3725.603688	0.857383516	0.004007732	protein_coding	Protein disulfide isomerase [Source:FlyBase;Acc:FBgn0014002]
bulk RNAseq FACS-isolated cells	AP1+_glia_vs_AP1NEG_glia	40d	FBgn0014010	33418	Rab5	6420.748116	0.441679179	0.005709449	protein_coding	Rab5 [Source:FlyBase;Acc:FBgn0014010]
bulk RNAseq FACS-isolated cells	AP1+_glia_vs_AP1NEG_glia	40d	FBgn0014011	38831	Rac2	667.8109563	2.510136562	0.020021391	protein_coding	Rac2 [Source:FlyBase;Acc:FBgn0014011]
bulk RNAseq FACS-isolated cells	AP1+_glia_vs_AP1NEG_glia	40d	FBgn0014018	41087	Rel	1220.466204	1.942934591	7.00E-05	protein_coding	Relish [Source:FlyBase;Acc:FBgn0014018]
bulk RNAseq FACS-isolated cells	AP1+_glia_vs_AP1NEG_glia	40d	FBgn0014020	36775	Rho1	6656.218309	0.872190121	5.97E-05	protein_coding	Rho1 [Source:FlyBase;Acc:FBgn0014020]
bulk RNAseq FACS-isolated cells	AP1+_glia_vs_AP1NEG_glia	40d	FBgn0014026	31588	RpL7A	3817.847808	0.629950647	0.031264558	protein_coding	Ribosomal protein L7A [Source:FlyBase;Acc:FBgn0014026]
bulk RNAseq FACS-isolated cells	AP1+_glia_vs_AP1NEG_glia	40d	FBgn0014028	35590	SdhB	6520.4479	0.458336995	0.026341232	protein_coding	Succinate dehydrogenase B [Source:FlyBase;Acc:FBgn0014028]
bulk RNAseq FACS-isolated cells	AP1+_glia_vs_AP1NEG_glia	40d	FBgn0014037	40171	Su(Tpl)	2463.72963	0.810417034	0.046151626	protein_coding	Su(Tpl) [Source:FlyBase;Acc:FBgn0014037]
bulk RNAseq FACS-isolated cells	AP1+_glia_vs_AP1NEG_glia	40d	FBgn0014141	42066	cher	296.9285269	2.774535266	0.04341675	protein_coding	cheerio [Source:FlyBase;Acc:FBgn0014141]
bulk RNAseq FACS-isolated cells	AP1+_glia_vs_AP1NEG_glia	40d	FBgn0014143	40374	croc	166.8317996	-6.714790619	8.49E-07	protein_coding	crocodile [Source:FlyBase;Acc:FBgn0014143]
bulk RNAseq FACS-isolated cells	AP1+_glia_vs_AP1NEG_glia	40d	FBgn0014163	39826	fax	2476.000882	-1.03094281	0.00020393	protein_coding	failed axon connections [Source:FlyBase;Acc:FBgn0014163]
bulk RNAseq FACS-isolated cells	AP1+_glia_vs_AP1NEG_glia	40d	FBgn0014184	36307	Oda	57580.20596	1.350481475	5.25E-11	protein_coding	Ornithine decarboxylase antizyme [Source:FlyBase;Acc:FBgn0014184]
bulk RNAseq FACS-isolated cells	AP1+_glia_vs_AP1NEG_glia	40d	FBgn0014342	40667	mia	179.6970565	-6.948256347	2.92E-09	protein_coding	meiosis I arrest [Source:FlyBase;Acc:FBgn0014342]
bulk RNAseq FACS-isolated cells	AP1+_glia_vs_AP1NEG_glia	40d	FBgn0014368	64867	nol	23.30546695	6.252734128	0.000345139	protein_coding	no optic lobe [Source:FlyBase;Acc:FBgn0014368]
bulk RNAseq FACS-isolated cells	AP1+_glia_vs_AP1NEG_glia	40d	FBgn0014391	44046	sun	2395.350653	0.624723964	0.012710603	protein_coding	stunted [Source:FlyBase;Acc:FBgn0014391]
bulk RNAseq FACS-isolated cells	AP1+_glia_vs_AP1NEG_glia	40d	FBgn0014396	33571	tim	2669.657693	2.211708986	0.008202487	protein_coding	timeless [Source:FlyBase;Acc:FBgn0014396]
bulk RNAseq FACS-isolated cells	AP1+_glia_vs_AP1NEG_glia	40d	FBgn0014417	46386	CG13397	763.4210976	2.621985692	7.99E-05	protein_coding	LP03571p [Source:UniProtKB/TrEMBL;Acc:Q9VLL5]
bulk RNAseq FACS-isolated cells	AP1+_glia_vs_AP1NEG_glia	40d	FBgn0014863	40849	Mlp84B	524.8098519	2.948468956	0.010188912	protein_coding	Muscle LIM protein at 84B [Source:FlyBase;Acc:FBgn0014863]
bulk RNAseq FACS-isolated cells	AP1+_glia_vs_AP1NEG_glia	40d	FBgn0014869	43447	Pglym78	17010.96097	1.058133949	8.91E-05	protein_coding	Phosphoglyceromutase [Source:FlyBase;Acc:FBgn0014869]
bulk RNAseq FACS-isolated cells	AP1+_glia_vs_AP1NEG_glia	40d	FBgn0014906	33532	Hydr2	5022.778335	0.739880296	0.00070727	protein_coding	alpha/beta hydrolase2 [Source:FlyBase;Acc:FBgn0014906]
bulk RNAseq FACS-isolated cells	AP1+_glia_vs_AP1NEG_glia	40d	FBgn0014930	40936	CG2846	1037.810532	1.673066649	0.00070243	protein_coding	Putative riboflavin kinase [Source:UniProtKB/Swiss-Prot;Acc:O76206]
bulk RNAseq FACS-isolated cells	AP1+_glia_vs_AP1NEG_glia	40d	FBgn0014931	40937	CG2678	55.81135871	4.484888845	0.01547132	protein_coding	Uncharacterized zinc finger protein CG2678 [Source:UniProtKB/Swiss-Prot;Acc:Q8T053]
bulk RNAseq FACS-isolated cells	AP1+_glia_vs_AP1NEG_glia	40d	FBgn0015037	45524	Cyp4p1	48.60407652	3.090469317	0.035596037	protein_coding	Cytochrome P450-4p1 [Source:FlyBase;Acc:FBgn0015037]
bulk RNAseq FACS-isolated cells	AP1+_glia_vs_AP1NEG_glia	40d	FBgn0015221	44965	Fer2LCH	13553.68976	0.763341262	0.000193433	protein_coding	Ferritin 2 light chain homologue [Source:FlyBase;Acc:FBgn0015221]
bulk RNAseq FACS-isolated cells	AP1+_glia_vs_AP1NEG_glia	40d	FBgn0015222	46415	Fer1HCH	21866.13594	0.455132794	0.01248323	protein_coding	Ferritin 1 heavy chain homologue [Source:FlyBase;Acc:FBgn0015222]
bulk RNAseq FACS-isolated cells	AP1+_glia_vs_AP1NEG_glia	40d	FBgn0015245	32045	Hsp60	33398.39343	-0.869089281	0.002170763	protein_coding	Heat shock protein 60 [Source:FlyBase;Acc:FBgn0015245]
bulk RNAseq FACS-isolated cells	AP1+_glia_vs_AP1NEG_glia	40d	FBgn0015247	36748	Diap2	4238.537908	-0.794798934	0.007642041	protein_coding	Death-associated inhibitor of apoptosis 2 [Source:FlyBase;Acc:FBgn0015247]
bulk RNAseq FACS-isolated cells	AP1+_glia_vs_AP1NEG_glia	40d	FBgn0015278	39329	Pi3K68D	1078.854179	1.807898121	0.000109385	protein_coding	Phosphotidylinositol 3 kinase 68D [Source:FlyBase;Acc:FBgn0015278]
bulk RNAseq FACS-isolated cells	AP1+_glia_vs_AP1NEG_glia	40d	FBgn0015288	31022	RpL22	3497.2245	0.824262534	0.027465226	protein_coding	Ribosomal protein L22 [Source:FlyBase;Acc:FBgn0015288]
bulk RNAseq FACS-isolated cells	AP1+_glia_vs_AP1NEG_glia	40d	FBgn0015338	34965	CG5861	732.9302681	0.845574999	0.001797204	protein_coding	CG5861 [Source:UniProtKB/TrEMBL;Acc:Q9V3I6]
bulk RNAseq FACS-isolated cells	AP1+_glia_vs_AP1NEG_glia	40d	FBgn0015371	36678	chn	8235.140666	-1.268002598	0.000592106	protein_coding	charlatan [Source:FlyBase;Acc:FBgn0015371]
bulk RNAseq FACS-isolated cells	AP1+_glia_vs_AP1NEG_glia	40d	FBgn0015376	44637	cutlet	74.17394698	5.21293058	0.001304582	protein_coding	cutlet [Source:FlyBase;Acc:FBgn0015376]
bulk RNAseq FACS-isolated cells	AP1+_glia_vs_AP1NEG_glia	40d	FBgn0015380	44355	drl	2658.929243	-1.156263964	0.014874987	protein_coding	derailed [Source:FlyBase;Acc:FBgn0015380]
bulk RNAseq FACS-isolated cells	AP1+_glia_vs_AP1NEG_glia	40d	FBgn0015399	34688	kek1	2393.187493	-0.965354201	0.00766946	protein_coding	kekkon-1 [Source:FlyBase;Acc:FBgn0015399]
bulk RNAseq FACS-isolated cells	AP1+_glia_vs_AP1NEG_glia	40d	FBgn0015400	34582	kek2	1629.096318	-1.974991186	0.000235856	protein_coding	kekkon-2 [Source:FlyBase;Acc:FBgn0015400]
bulk RNAseq FACS-isolated cells	AP1+_glia_vs_AP1NEG_glia	40d	FBgn0015558	33109	tty	1612.99586	-1.687098668	0.020021391	protein_coding	tweety [Source:FlyBase;Acc:FBgn0015558]
bulk RNAseq FACS-isolated cells	AP1+_glia_vs_AP1NEG_glia	40d	FBgn0015609	35070	CadN	1863.668962	-2.129537212	2.43E-09	protein_coding	Cadherin-N [Source:FlyBase;Acc:FBgn0015609]
bulk RNAseq FACS-isolated cells	AP1+_glia_vs_AP1NEG_glia	40d	FBgn0015623	33883	Cpr	3438.027474	0.85050886	0.026932053	protein_coding	Cytochrome P450 reductase [Source:FlyBase;Acc:FBgn0015623]
bulk RNAseq FACS-isolated cells	AP1+_glia_vs_AP1NEG_glia	40d	FBgn0015714	45556	Cyp6a17	1783.130708	2.425547133	0.02731111	protein_coding	Cytochrome P450-6a17 [Source:FlyBase;Acc:FBgn0015714]
bulk RNAseq FACS-isolated cells	AP1+_glia_vs_AP1NEG_glia	40d	FBgn0015737	43294	Hmu	3086.641382	0.896566633	0.002394209	protein_coding	Hemomucin [Source:FlyBase;Acc:FBgn0015737]
bulk RNAseq FACS-isolated cells	AP1+_glia_vs_AP1NEG_glia	40d	FBgn0015766	38629	Msr-110	46801.52188	1.55870699	0.00076958	protein_coding	Msr-110 [Source:FlyBase;Acc:FBgn0015766]
bulk RNAseq FACS-isolated cells	AP1+_glia_vs_AP1NEG_glia	40d	FBgn0015772	35154	Nak	2790.011766	0.753744811	0.038912662	protein_coding	Numb-associated kinase [Source:FlyBase;Acc:FBgn0015772]
bulk RNAseq FACS-isolated cells	AP1+_glia_vs_AP1NEG_glia	40d	FBgn0015777	33953	nrv2	94400.10047	1.757949817	0.003335397	protein_coding	nervana 2 [Source:FlyBase;Acc:FBgn0015777]
bulk RNAseq FACS-isolated cells	AP1+_glia_vs_AP1NEG_glia	40d	FBgn0015789	33025	Rab10	2918.592458	1.210152999	4.18E-06	protein_coding	Rab10 [Source:FlyBase;Acc:FBgn0015789]
bulk RNAseq FACS-isolated cells	AP1+_glia_vs_AP1NEG_glia	40d	FBgn0015790	42501	Rab11	8058.929678	0.586421578	0.007734431	protein_coding	Rab11 [Source:FlyBase;Acc:FBgn0015790]
bulk RNAseq FACS-isolated cells	AP1+_glia_vs_AP1NEG_glia	40d	FBgn0015795	42841	Rab7	7621.192373	0.758891617	0.008567539	protein_coding	Rab7 [Source:FlyBase;Acc:FBgn0015795]
bulk RNAseq FACS-isolated cells	AP1+_glia_vs_AP1NEG_glia	40d	FBgn0015797	34636	Rab6	2524.208201	0.702086959	0.043396677	protein_coding	Rab6 [Source:FlyBase;Acc:FBgn0015797]
bulk RNAseq FACS-isolated cells	AP1+_glia_vs_AP1NEG_glia	40d	FBgn0015924	33219	crq	4095.442283	1.078863468	0.000655437	protein_coding	croquemort [Source:FlyBase;Acc:FBgn0015924]
bulk RNAseq FACS-isolated cells	AP1+_glia_vs_AP1NEG_glia	40d	FBgn0015925	36809	csul	401.5962282	1.253497748	0.044226837	protein_coding	capsuleen [Source:FlyBase;Acc:FBgn0015925]
bulk RNAseq FACS-isolated cells	AP1+_glia_vs_AP1NEG_glia	40d	FBgn0016031	38610	lama	1628.645201	2.699414178	0.013848785	protein_coding	lamina ancestor [Source:FlyBase;Acc:FBgn0016031]
bulk RNAseq FACS-isolated cells	AP1+_glia_vs_AP1NEG_glia	40d	FBgn0016032	35623	lbm	214.2475279	2.369180582	0.009680982	protein_coding	late bloomer [Source:FlyBase;Acc:FBgn0016032]
bulk RNAseq FACS-isolated cells	AP1+_glia_vs_AP1NEG_glia	40d	FBgn0016047	45587	nompA	2.883530519	-4.105997073	0.023423144	protein_coding	no mechanoreceptor potential A [Source:FlyBase;Acc:FBgn0016047]
bulk RNAseq FACS-isolated cells	AP1+_glia_vs_AP1NEG_glia	40d	FBgn0016119	42759	ATPsyn-Cf6	3551.794889	0.468950196	0.01067165	protein_coding	ATPase coupling factor 6 [Source:FlyBase;Acc:FBgn0016119]
bulk RNAseq FACS-isolated cells	AP1+_glia_vs_AP1NEG_glia	40d	FBgn0016123	43671	Aph-4	6959.548115	1.911309352	0.001678446	protein_coding	Alkaline phosphatase 4 [Source:FlyBase;Acc:FBgn0016123]
bulk RNAseq FACS-isolated cells	AP1+_glia_vs_AP1NEG_glia	40d	FBgn0016131	36854	Cdk4	200.9629135	2.962392383	0.031396237	protein_coding	Cyclin-dependent kinase 4 [Source:FlyBase;Acc:FBgn0016131]
bulk RNAseq FACS-isolated cells	AP1+_glia_vs_AP1NEG_glia	40d	FBgn0016685	43560	Nlp	653.9795568	0.844171836	0.014375863	protein_coding	Nucleoplasmin [Source:FlyBase;Acc:FBgn0016685]
bulk RNAseq FACS-isolated cells	AP1+_glia_vs_AP1NEG_glia	40d	FBgn0016693	41569	Past1	5081.626141	1.094009526	0.002060641	protein_coding	Putative Achaete Scute Target 1 [Source:FlyBase;Acc:FBgn0016693]
bulk RNAseq FACS-isolated cells	AP1+_glia_vs_AP1NEG_glia	40d	FBgn0016694	45588	Pdp1	5397.141934	0.302047758	0.045147624	protein_coding	PAR-domain protein 1 [Source:FlyBase;Acc:FBgn0016694]
bulk RNAseq FACS-isolated cells	AP1+_glia_vs_AP1NEG_glia	40d	FBgn0016696	40292	Pitslre	4640.454541	-0.879710278	0.023223747	protein_coding	Pitslre [Source:FlyBase;Acc:FBgn0016696]
bulk RNAseq FACS-isolated cells	AP1+_glia_vs_AP1NEG_glia	40d	FBgn0016919	35414	nompB	53.79403304	-6.149614154	1.35E-30	protein_coding	no mechanoreceptor potential B [Source:FlyBase;Acc:FBgn0016919]
bulk RNAseq FACS-isolated cells	AP1+_glia_vs_AP1NEG_glia	40d	FBgn0016926	33288	Pino	3377.026305	1.364695686	3.92E-06	protein_coding	Pinocchio [Source:FlyBase;Acc:FBgn0016926]
bulk RNAseq FACS-isolated cells	AP1+_glia_vs_AP1NEG_glia	40d	FBgn0016984	37356	sktl	280.2336142	2.849292375	0.018147234	protein_coding	skittles [Source:FlyBase;Acc:FBgn0016984]
bulk RNAseq FACS-isolated cells	AP1+_glia_vs_AP1NEG_glia	40d	FBgn0017545	43768	RpS3A	7744.750195	0.718757023	1.74E-05	protein_coding	Ribosomal protein S3A [Source:FlyBase;Acc:FBgn0017545]
bulk RNAseq FACS-isolated cells	AP1+_glia_vs_AP1NEG_glia	40d	FBgn0017558	35970	Pdk	8799.30439	1.477538264	1.66E-07	protein_coding	Pyruvate dehydrogenase kinase [Source:FlyBase;Acc:FBgn0017558]
bulk RNAseq FACS-isolated cells	AP1+_glia_vs_AP1NEG_glia	40d	FBgn0017561	32020	Ork1	2378.792503	2.508167698	0.025166139	protein_coding	Open rectifier K[+] channel 1 [Source:FlyBase;Acc:FBgn0017561]
bulk RNAseq FACS-isolated cells	AP1+_glia_vs_AP1NEG_glia	40d	FBgn0017579	38983	RpL14	3543.368343	0.549157832	0.045819874	protein_coding	Ribosomal protein L14 [Source:FlyBase;Acc:FBgn0017579]
bulk RNAseq FACS-isolated cells	AP1+_glia_vs_AP1NEG_glia	40d	FBgn0017590	42707	klg	2943.854476	-2.246041936	5.98E-10	protein_coding	klingon [Source:FlyBase;Acc:FBgn0017590]
bulk RNAseq FACS-isolated cells	AP1+_glia_vs_AP1NEG_glia	40d	FBgn0019624	41432	CoVa	9264.046697	0.411584348	0.010992035	protein_coding	Cytochrome c oxidase subunit Va [Source:FlyBase;Acc:FBgn0019624]
bulk RNAseq FACS-isolated cells	AP1+_glia_vs_AP1NEG_glia	40d	FBgn0019644	39143	ATPsyn-b	10316.57561	0.475061187	0.039450364	protein_coding	ATP synthase, subunit b [Source:FlyBase;Acc:FBgn0019644]
bulk RNAseq FACS-isolated cells	AP1+_glia_vs_AP1NEG_glia	40d	FBgn0019809	34280	gcm2	27.94265359	-3.407514913	2.41E-14	protein_coding	gcm2 [Source:FlyBase;Acc:FBgn0019809]
bulk RNAseq FACS-isolated cells	AP1+_glia_vs_AP1NEG_glia	40d	FBgn0019830	33470	colt	1156.35528	2.528244435	2.59E-07	protein_coding	congested-like trachea [Source:FlyBase;Acc:FBgn0019830]
bulk RNAseq FACS-isolated cells	AP1+_glia_vs_AP1NEG_glia	40d	FBgn0019952	42891	Orct	3918.339367	2.210543119	0.03387846	protein_coding	Organic cation transporter [Source:FlyBase;Acc:FBgn0019952]
bulk RNAseq FACS-isolated cells	AP1+_glia_vs_AP1NEG_glia	40d	FBgn0020249	40999	stck	3406.085945	0.727158044	0.03230426	protein_coding	steamer duck [Source:FlyBase;Acc:FBgn0020249]
bulk RNAseq FACS-isolated cells	AP1+_glia_vs_AP1NEG_glia	40d	FBgn0020269	36632	mspo	2809.052495	-0.971663957	0.036782635	protein_coding	M-spondin [Source:FlyBase;Acc:FBgn0020269]
bulk RNAseq FACS-isolated cells	AP1+_glia_vs_AP1NEG_glia	40d	FBgn0020278	42672	loco	2313.869391	2.079218869	2.55E-05	protein_coding	locomotion defects [Source:FlyBase;Acc:FBgn0020278]
bulk RNAseq FACS-isolated cells	AP1+_glia_vs_AP1NEG_glia	40d	FBgn0020304	33263	drongo	3991.083253	1.228259095	2.73E-10	protein_coding	drongo [Source:FlyBase;Acc:FBgn0020304]
bulk RNAseq FACS-isolated cells	AP1+_glia_vs_AP1NEG_glia	40d	FBgn0020372	37786	TM4SF	20325.07545	-1.554086713	7.24E-12	protein_coding	Transmembrane 4 superfamily [Source:FlyBase;Acc:FBgn0020372]
bulk RNAseq FACS-isolated cells	AP1+_glia_vs_AP1NEG_glia	40d	FBgn0020381	31011	Dredd	947.5572266	1.254097377	0.035623658	protein_coding	Death related ced-3/Nedd2-like caspase [Source:FlyBase;Acc:FBgn0020381]
bulk RNAseq FACS-isolated cells	AP1+_glia_vs_AP1NEG_glia	40d	FBgn0020445	43895	E23	248.8965668	3.931531389	5.79E-05	protein_coding	Early gene at 23 [Source:FlyBase;Acc:FBgn0020445]
bulk RNAseq FACS-isolated cells	AP1+_glia_vs_AP1NEG_glia	40d	FBgn0020503	35042	CLIP-190	3967.042739	1.500982215	1.09E-07	protein_coding	Cytoplasmic linker protein 190 [Source:FlyBase;Acc:FBgn0020503]
bulk RNAseq FACS-isolated cells	AP1+_glia_vs_AP1NEG_glia	40d	FBgn0020513	32228	ade5	1453.011104	0.95890022	0.017334951	protein_coding	ade5 [Source:FlyBase;Acc:FBgn0020513]
bulk RNAseq FACS-isolated cells	AP1+_glia_vs_AP1NEG_glia	40d	FBgn0020618	34070	Rack1	1805.36325	0.589007565	0.043211895	protein_coding	Receptor of activated protein kinase C 1 [Source:FlyBase;Acc:FBgn0020618]
bulk RNAseq FACS-isolated cells	AP1+_glia_vs_AP1NEG_glia	40d	FBgn0020621	35950	Pkn	2820.976746	1.4312393	0.021362192	protein_coding	Protein kinase related to protein kinase N [Source:FlyBase;Acc:FBgn0020621]
bulk RNAseq FACS-isolated cells	AP1+_glia_vs_AP1NEG_glia	40d	FBgn0020767	36643	Spred	6872.384397	-1.119596521	0.000712096	protein_coding	Sprouty-related protein with EVH-1 domain [Source:FlyBase;Acc:FBgn0020767]
bulk RNAseq FACS-isolated cells	AP1+_glia_vs_AP1NEG_glia	40d	FBgn0020907	42015	Scp2	5774.458861	2.310119166	0.005900323	protein_coding	Sarcoplasmic calcium-binding protein 2 [Source:FlyBase;Acc:FBgn0020907]
bulk RNAseq FACS-isolated cells	AP1+_glia_vs_AP1NEG_glia	40d	FBgn0020930	36408	Dgkepsilon	4505.636002	-0.633223505	0.002214662	protein_coding	Diacyl glycerol kinase epsilon [Source:FlyBase;Acc:FBgn0020930]
bulk RNAseq FACS-isolated cells	AP1+_glia_vs_AP1NEG_glia	40d	FBgn0021765	32789	scu	2100.163096	1.392443686	0.000213496	protein_coding	scully [Source:FlyBase;Acc:FBgn0021765]
bulk RNAseq FACS-isolated cells	AP1+_glia_vs_AP1NEG_glia	40d	FBgn0021795	45680	Tapdelta	2473.970169	0.805704331	0.016592747	protein_coding	Translocon-associated protein delta [Source:FlyBase;Acc:FBgn0021795]
bulk RNAseq FACS-isolated cells	AP1+_glia_vs_AP1NEG_glia	40d	FBgn0021814	47408	Vps28	1578.737308	0.787833596	0.028965428	protein_coding	Vacuolar protein sorting 28 [Source:FlyBase;Acc:FBgn0021814]
bulk RNAseq FACS-isolated cells	AP1+_glia_vs_AP1NEG_glia	40d	FBgn0021825	44086	Dmn	1353.408158	0.860163321	0.001918188	protein_coding	Dynamitin [Source:FlyBase;Acc:FBgn0021825]
bulk RNAseq FACS-isolated cells	AP1+_glia_vs_AP1NEG_glia	40d	FBgn0021847	48387	l(2)k14710	5909.388788	-0.561078908	0.044533798	protein_coding	lethal (2) k14710 [Source:FlyBase;Acc:FBgn0021847]
bulk RNAseq FACS-isolated cells	AP1+_glia_vs_AP1NEG_glia	40d	FBgn0021872	44226	Xbp1	8392.206621	1.187842319	8.87E-07	protein_coding	X box binding protein-1 [Source:FlyBase;Acc:FBgn0021872]
bulk RNAseq FACS-isolated cells	AP1+_glia_vs_AP1NEG_glia	40d	FBgn0021874	33234	Nle	376.7644706	-1.152924212	0.046109979	protein_coding	Notchless [Source:FlyBase;Acc:FBgn0021874]
bulk RNAseq FACS-isolated cells	AP1+_glia_vs_AP1NEG_glia	40d	FBgn0021979	37661	l(2)k09913	10266.56124	0.946138031	9.87E-06	protein_coding	lethal (2) k09913 [Source:FlyBase;Acc:FBgn0021979]
bulk RNAseq FACS-isolated cells	AP1+_glia_vs_AP1NEG_glia	40d	FBgn0022355	32821	Tsf1	172846.624	2.137747814	2.05E-06	protein_coding	Transferrin 1 [Source:FlyBase;Acc:FBgn0022355]
bulk RNAseq FACS-isolated cells	AP1+_glia_vs_AP1NEG_glia	40d	FBgn0022359	41313	Sodh-2	288.2759493	1.519082128	0.008078951	protein_coding	Sorbitol dehydrogenase-2 [Source:FlyBase;Acc:FBgn0022359]
bulk RNAseq FACS-isolated cells	AP1+_glia_vs_AP1NEG_glia	40d	FBgn0022361	43797	Pur-alpha	5826.11394	-0.322527028	0.007640868	protein_coding	Purine-rich binding protein-alpha [Source:FlyBase;Acc:FBgn0022361]
bulk RNAseq FACS-isolated cells	AP1+_glia_vs_AP1NEG_glia	40d	FBgn0022382	36041	Pka-R2	5259.708269	-1.129897898	0.004521375	protein_coding	cAMP-dependent protein kinase R2 [Source:FlyBase;Acc:FBgn0022382]
bulk RNAseq FACS-isolated cells	AP1+_glia_vs_AP1NEG_glia	40d	FBgn0022699	38717	D19B	2449.559991	-0.896012168	0.018860963	protein_coding	D19B [Source:FlyBase;Acc:FBgn0022699]
bulk RNAseq FACS-isolated cells	AP1+_glia_vs_AP1NEG_glia	40d	FBgn0022764	36382	Sin3A	2484.220886	0.976497962	0.026974871	protein_coding	Sin3A [Source:FlyBase;Acc:FBgn0022764]
bulk RNAseq FACS-isolated cells	AP1+_glia_vs_AP1NEG_glia	40d	FBgn0023000	38058	mth	257.3667881	2.88135598	0.043899226	protein_coding	methuselah [Source:FlyBase;Acc:FBgn0023000]
bulk RNAseq FACS-isolated cells	AP1+_glia_vs_AP1NEG_glia	40d	FBgn0023129	39085	aay	6056.693944	2.014584324	8.83E-07	protein_coding	astray [Source:FlyBase;Acc:FBgn0023129]
bulk RNAseq FACS-isolated cells	AP1+_glia_vs_AP1NEG_glia	40d	FBgn0023167	36306	SmD3	160.5407065	2.520142941	0.007049487	protein_coding	Small ribonucleoprotein particle protein SmD3 [Source:FlyBase;Acc:FBgn0023167]
bulk RNAseq FACS-isolated cells	AP1+_glia_vs_AP1NEG_glia	40d	FBgn0023170	37849	RpL39	966.9817664	0.747521512	0.009841389	protein_coding	Ribosomal protein L39 [Source:FlyBase;Acc:FBgn0023170]
bulk RNAseq FACS-isolated cells	AP1+_glia_vs_AP1NEG_glia	40d	FBgn0023175	36018	Prosalpha7	1041.792632	0.766282409	0.006420825	protein_coding	Proteasome alpha7 subunit [Source:FlyBase;Acc:FBgn0023175]
bulk RNAseq FACS-isolated cells	AP1+_glia_vs_AP1NEG_glia	40d	FBgn0023179	43215	amon	10765.67895	-1.499097956	4.36E-05	protein_coding	amontillado [Source:FlyBase;Acc:FBgn0023179]
bulk RNAseq FACS-isolated cells	AP1+_glia_vs_AP1NEG_glia	40d	FBgn0023180	36017	Orc6	54.66018196	-5.267558788	0.000385351	protein_coding	Origin recognition complex subunit 6 [Source:FlyBase;Acc:FBgn0023180]
bulk RNAseq FACS-isolated cells	AP1+_glia_vs_AP1NEG_glia	40d	FBgn0023441	44095	fus	45.96843265	3.577700666	0.031998172	protein_coding	fusilli [Source:FlyBase;Acc:FBgn0023441]
bulk RNAseq FACS-isolated cells	AP1+_glia_vs_AP1NEG_glia	40d	FBgn0023477	37804	Tal	4318.823627	1.618815664	0.000910592	protein_coding	Tal [Source:FlyBase;Acc:FBgn0023477]
bulk RNAseq FACS-isolated cells	AP1+_glia_vs_AP1NEG_glia	40d	FBgn0023479	39048	Tequila	14660.50208	2.464060629	0.006238947	protein_coding	Tequila [Source:FlyBase;Acc:FBgn0023479]
bulk RNAseq FACS-isolated cells	AP1+_glia_vs_AP1NEG_glia	40d	FBgn0023527	31213	CG3071	916.9895548	0.817990222	0.040213875	protein_coding	CG3071 [Source:UniProtKB/TrEMBL;Acc:Q9W4Z9]
bulk RNAseq FACS-isolated cells	AP1+_glia_vs_AP1NEG_glia	40d	FBgn0023537	30995	CG17896	8494.566939	1.147223252	0.001588338	protein_coding	Probable methylmalonate-semialdehyde dehydrogenase [acylating], mitochondrial [Source:UniProtKB/Swiss-Prot;Acc:Q7KW39]
bulk RNAseq FACS-isolated cells	AP1+_glia_vs_AP1NEG_glia	40d	FBgn0024234	37778	gbb	1278.36976	2.026588817	1.29E-05	protein_coding	glass bottom boat [Source:FlyBase;Acc:FBgn0024234]
bulk RNAseq FACS-isolated cells	AP1+_glia_vs_AP1NEG_glia	40d	FBgn0024244	49638	drm	33.70976205	-3.85567814	0.027958156	protein_coding	drumstick [Source:FlyBase;Acc:FBgn0024244]
bulk RNAseq FACS-isolated cells	AP1+_glia_vs_AP1NEG_glia	40d	FBgn0024288	45039	Sox100B	44.75794238	4.417708583	0.030157481	protein_coding	Sox100B [Source:FlyBase;Acc:FBgn0024288]
bulk RNAseq FACS-isolated cells	AP1+_glia_vs_AP1NEG_glia	40d	FBgn0024293	45040	Spn43Ab	10047.39503	1.811318536	0.00083907	protein_coding	Serpin 43Ab [Source:FlyBase;Acc:FBgn0024293]
bulk RNAseq FACS-isolated cells	AP1+_glia_vs_AP1NEG_glia	40d	FBgn0024315	36865	Picot	11305.86821	2.060120693	0.002378428	protein_coding	Picot [Source:FlyBase;Acc:FBgn0024315]
bulk RNAseq FACS-isolated cells	AP1+_glia_vs_AP1NEG_glia	40d	FBgn0024326	41020	Mkk4	4921.830628	-0.776418706	5.15E-06	protein_coding	MAP kinase kinase 4 [Source:FlyBase;Acc:FBgn0024326]
bulk RNAseq FACS-isolated cells	AP1+_glia_vs_AP1NEG_glia	40d	FBgn0024732	36290	Drep-1	3019.044682	-0.918998005	0.000538385	protein_coding	DNA fragmentation factor-related protein 1 [Source:FlyBase;Acc:FBgn0024732]
bulk RNAseq FACS-isolated cells	AP1+_glia_vs_AP1NEG_glia	40d	FBgn0024811	43775	Crk	4164.535709	-0.568848053	0.009118774	protein_coding	Crk [Source:FlyBase;Acc:FBgn0024811]
bulk RNAseq FACS-isolated cells	AP1+_glia_vs_AP1NEG_glia	40d	FBgn0024941	32674	RSG7	5444.896617	-1.710637181	0.000552012	protein_coding	Regulator of G-protein signalling 7 [Source:FlyBase;Acc:FBgn0024941]
bulk RNAseq FACS-isolated cells	AP1+_glia_vs_AP1NEG_glia	40d	FBgn0024944	43982	Oamb	943.5868715	-2.551228616	0.025909496	protein_coding	Octopamine receptor in mushroom bodies [Source:FlyBase;Acc:FBgn0024944]
bulk RNAseq FACS-isolated cells	AP1+_glia_vs_AP1NEG_glia	40d	FBgn0024945	38029	NitFhit	882.4471611	0.840467473	0.023525708	protein_coding	Nitrilase and fragile histidine triad fusion protein [Source:FlyBase;Acc:FBgn0024945]
bulk RNAseq FACS-isolated cells	AP1+_glia_vs_AP1NEG_glia	40d	FBgn0024947	33495	NTPase	4050.660076	0.905250174	0.00032597	protein_coding	NTPase [Source:FlyBase;Acc:FBgn0024947]
bulk RNAseq FACS-isolated cells	AP1+_glia_vs_AP1NEG_glia	40d	FBgn0024963	42350	GluClalpha	7648.44609	-1.099322284	0.002463994	protein_coding	GluClalpha [Source:FlyBase;Acc:FBgn0024963]
bulk RNAseq FACS-isolated cells	AP1+_glia_vs_AP1NEG_glia	40d	FBgn0024995	31257	CG2680	2896.64959	1.625649078	2.72E-05	protein_coding	CG2680 [Source:UniProtKB/TrEMBL;Acc:Q9W4W5]
bulk RNAseq FACS-isolated cells	AP1+_glia_vs_AP1NEG_glia	40d	FBgn0025335	37782	CG4585	633.0044128	1.358165864	0.032556483	protein_coding	Ceramide phosphoethanolamine synthase [Source:UniProtKB/Swiss-Prot;Acc:O77475]
bulk RNAseq FACS-isolated cells	AP1+_glia_vs_AP1NEG_glia	40d	FBgn0025352	37784	Thiolase	2965.518004	1.579312331	1.10E-06	protein_coding	Thiolase [Source:FlyBase;Acc:FBgn0025352]
bulk RNAseq FACS-isolated cells	AP1+_glia_vs_AP1NEG_glia	40d	FBgn0025382	31103	Rab27	1760.373012	-1.716653626	0.000663981	protein_coding	Rab27 [Source:FlyBase;Acc:FBgn0025382]
bulk RNAseq FACS-isolated cells	AP1+_glia_vs_AP1NEG_glia	40d	FBgn0025390	31111	Mur2B	1163.293961	1.860979449	0.001597214	protein_coding	Mucin related 2B [Source:FlyBase;Acc:FBgn0025390]
bulk RNAseq FACS-isolated cells	AP1+_glia_vs_AP1NEG_glia	40d	FBgn0025592	43913	Gyk	1804.264516	0.857364919	0.004660523	protein_coding	Glycerol kinase [Source:FlyBase;Acc:FBgn0025592]
bulk RNAseq FACS-isolated cells	AP1+_glia_vs_AP1NEG_glia	40d	FBgn0025624	31177	CG4025	1313.989484	0.566037105	0.000990759	protein_coding	CG4025 [Source:UniProtKB/TrEMBL;Acc:O77262]
bulk RNAseq FACS-isolated cells	AP1+_glia_vs_AP1NEG_glia	40d	FBgn0025631	31168	moody	4346.530334	2.591790383	0.001211938	protein_coding	moody [Source:FlyBase;Acc:FBgn0025631]
bulk RNAseq FACS-isolated cells	AP1+_glia_vs_AP1NEG_glia	40d	FBgn0025680	42305	cry	2859.673104	1.947804391	2.64E-05	protein_coding	cryptochrome [Source:FlyBase;Acc:FBgn0025680]
bulk RNAseq FACS-isolated cells	AP1+_glia_vs_AP1NEG_glia	40d	FBgn0025682	38145	scf	4657.904222	1.588859487	4.25E-08	protein_coding	supercoiling factor [Source:FlyBase;Acc:FBgn0025682]
bulk RNAseq FACS-isolated cells	AP1+_glia_vs_AP1NEG_glia	40d	FBgn0025683	33171	CG3164	2716.527071	2.070544773	1.81E-05	protein_coding	CG3164, isoform A [Source:UniProtKB/TrEMBL;Acc:Q8IPV3]
bulk RNAseq FACS-isolated cells	AP1+_glia_vs_AP1NEG_glia	40d	FBgn0025686	33199	Amnionless	11.96775203	0.302234121	2.44E-05	protein_coding	Amnionless ortholog [Source:FlyBase;Acc:FBgn0025686]
bulk RNAseq FACS-isolated cells	AP1+_glia_vs_AP1NEG_glia	40d	FBgn0025700	34314	CG5885	1295.121914	1.001532083	0.013343813	protein_coding	CG5885, isoform A [Source:UniProtKB/TrEMBL;Acc:Q9VL69]
bulk RNAseq FACS-isolated cells	AP1+_glia_vs_AP1NEG_glia	40d	FBgn0025725	38199	alphaCOP	3733.267505	0.712701985	0.007325941	protein_coding	Coat Protein (coatomer) alpha [Source:FlyBase;Acc:FBgn0025725]
bulk RNAseq FACS-isolated cells	AP1+_glia_vs_AP1NEG_glia	40d	FBgn0025726	43841	unc-13	15906.61175	-0.850947987	0.014164832	protein_coding	unc-13 [Source:FlyBase;Acc:FBgn0025726]
bulk RNAseq FACS-isolated cells	AP1+_glia_vs_AP1NEG_glia	40d	FBgn0025790	37781	TBPH	5643.761533	-0.604690974	0.022469754	protein_coding	TAR DNA-binding protein-43 homolog [Source:FlyBase;Acc:FBgn0025790]
bulk RNAseq FACS-isolated cells	AP1+_glia_vs_AP1NEG_glia	40d	FBgn0025833	36896	CG8910	1998.577608	-1.427645231	0.010395194	protein_coding	CG8910 [Source:UniProtKB/TrEMBL;Acc:A1ZAL4]
bulk RNAseq FACS-isolated cells	AP1+_glia_vs_AP1NEG_glia	40d	FBgn0025866	39165	CalpB	675.933243	1.525600971	0.003087862	protein_coding	Calpain-B [Source:FlyBase;Acc:FBgn0025866]
bulk RNAseq FACS-isolated cells	AP1+_glia_vs_AP1NEG_glia	40d	FBgn0025879	41248	Timp	7571.150465	2.335791953	5.66E-11	protein_coding	Tissue inhibitor of metalloproteases [Source:FlyBase;Acc:FBgn0025879]
bulk RNAseq FACS-isolated cells	AP1+_glia_vs_AP1NEG_glia	40d	FBgn0025885	35671	Inos	10170.73035	0.871723669	0.049520583	protein_coding	Inos [Source:FlyBase;Acc:FBgn0025885]
bulk RNAseq FACS-isolated cells	AP1+_glia_vs_AP1NEG_glia	40d	FBgn0026056	42484	Rlip	4612.525453	-1.344988058	2.31E-05	protein_coding	Ral interacting protein [Source:FlyBase;Acc:FBgn0026056]
bulk RNAseq FACS-isolated cells	AP1+_glia_vs_AP1NEG_glia	40d	FBgn0026061	39841	Mipp1	3584.765267	3.526442888	0.000333766	protein_coding	Multiple inositol polyphosphate phosphatase 1 [Source:FlyBase;Acc:FBgn0026061]
bulk RNAseq FACS-isolated cells	AP1+_glia_vs_AP1NEG_glia	40d	FBgn0026084	31359	cib	2388.309753	1.780262961	4.42E-07	protein_coding	ciboulot [Source:FlyBase;Acc:FBgn0026084]
bulk RNAseq FACS-isolated cells	AP1+_glia_vs_AP1NEG_glia	40d	FBgn0026143	31052	CDC45L	910.0527793	-1.821901747	6.75E-06	protein_coding	CDC45L [Source:FlyBase;Acc:FBgn0026143]
bulk RNAseq FACS-isolated cells	AP1+_glia_vs_AP1NEG_glia	40d	FBgn0026197	43918	noe	285431.9518	-0.587148076	0.032895413	protein_coding	noe [Source:FlyBase;Acc:FBgn0026197]
bulk RNAseq FACS-isolated cells	AP1+_glia_vs_AP1NEG_glia	40d	FBgn0026199	43811	myo	2151.099868	1.48113236	0.000736536	protein_coding	myoglianin [Source:FlyBase;Acc:FBgn0026199]
bulk RNAseq FACS-isolated cells	AP1+_glia_vs_AP1NEG_glia	40d	FBgn0026238	35478	gus	4446.785357	-0.496613068	0.012462766	protein_coding	gustavus [Source:FlyBase;Acc:FBgn0026238]
bulk RNAseq FACS-isolated cells	AP1+_glia_vs_AP1NEG_glia	40d	FBgn0026262	43793	bip2	6074.341531	-0.42933552	0.047081247	protein_coding	bip2 [Source:FlyBase;Acc:FBgn0026262]
bulk RNAseq FACS-isolated cells	AP1+_glia_vs_AP1NEG_glia	40d	FBgn0026314	41333	Ugt35b	24180.12818	2.334599888	1.28E-05	protein_coding	UDP-glycosyltransferase 35b [Source:FlyBase;Acc:FBgn0026314]
bulk RNAseq FACS-isolated cells	AP1+_glia_vs_AP1NEG_glia	40d	FBgn0026323	39659	Tak1	1994.578969	1.139578493	0.012045944	protein_coding	TGF-beta activated kinase 1 [Source:FlyBase;Acc:FBgn0026323]
bulk RNAseq FACS-isolated cells	AP1+_glia_vs_AP1NEG_glia	40d	FBgn0026371	40384	SAK	135.2671842	-3.805914277	0.000832289	protein_coding	Sak kinase [Source:FlyBase;Acc:FBgn0026371]
bulk RNAseq FACS-isolated cells	AP1+_glia_vs_AP1NEG_glia	40d	FBgn0026375	32743	RhoGAPp190	3446.04175	-0.855798678	0.004407243	protein_coding	Rho GTPase activating protein p190 [Source:FlyBase;Acc:FBgn0026375]
bulk RNAseq FACS-isolated cells	AP1+_glia_vs_AP1NEG_glia	40d	FBgn0026402	44748	NiPp1	447.4034741	-2.430023637	0.014686169	protein_coding	Nuclear inhibitor of Protein phosphatase 1 [Source:FlyBase;Acc:FBgn0026402]
bulk RNAseq FACS-isolated cells	AP1+_glia_vs_AP1NEG_glia	40d	FBgn0026415	31926	Idgf4	10567.63376	2.008066766	4.00E-06	protein_coding	Imaginal disc growth factor 4 [Source:FlyBase;Acc:FBgn0026415]
bulk RNAseq FACS-isolated cells	AP1+_glia_vs_AP1NEG_glia	40d	FBgn0026428	32461	HDAC6	6540.184435	1.879213271	3.40E-05	protein_coding	HDAC6 [Source:FlyBase;Acc:FBgn0026428]
bulk RNAseq FACS-isolated cells	AP1+_glia_vs_AP1NEG_glia	40d	FBgn0026438	33247	Eaat2	11179.70123	1.629331656	0.000170195	protein_coding	Excitatory amino acid transporter 2 [Source:FlyBase;Acc:FBgn0026438]
bulk RNAseq FACS-isolated cells	AP1+_glia_vs_AP1NEG_glia	40d	FBgn0026562	43230	BM-40-SPARC	21320.40036	2.317737133	6.48E-06	protein_coding	BM-40-SPARC [Source:FlyBase;Acc:FBgn0026562]
bulk RNAseq FACS-isolated cells	AP1+_glia_vs_AP1NEG_glia	40d	FBgn0026576	42849	CG5991	1149.018068	0.991438932	0.004587441	protein_coding	Phosphatidylserine decarboxylase proenzyme, mitochondrial [Source:UniProtKB/TrEMBL;Acc:Q9VCE0]
bulk RNAseq FACS-isolated cells	AP1+_glia_vs_AP1NEG_glia	40d	FBgn0026592	38452	Fie	6752.743622	0.585955654	0.004282858	protein_coding	Fire exit [Source:FlyBase;Acc:FBgn0026592]
bulk RNAseq FACS-isolated cells	AP1+_glia_vs_AP1NEG_glia	40d	FBgn0026597	43565	Axn	1449.939381	-1.129569653	0.005636807	protein_coding	Axin [Source:FlyBase;Acc:FBgn0026597]
bulk RNAseq FACS-isolated cells	AP1+_glia_vs_AP1NEG_glia	40d	FBgn0026718	34176	fu12	933.836283	1.684471385	0.00072845	protein_coding	fu12 [Source:FlyBase;Acc:FBgn0026718]
bulk RNAseq FACS-isolated cells	AP1+_glia_vs_AP1NEG_glia	40d	FBgn0026755	53584	Ugt37b1	12.79121867	-5.178872794	0.011375708	protein_coding	UDP-glycosyltransferase 37b1 [Source:FlyBase;Acc:FBgn0026755]
bulk RNAseq FACS-isolated cells	AP1+_glia_vs_AP1NEG_glia	40d	FBgn0026872	31099	CG14777	3594.465605	0.905978561	0.000365309	protein_coding	IP10007p [Source:UniProtKB/TrEMBL;Acc:Q9W588]
bulk RNAseq FACS-isolated cells	AP1+_glia_vs_AP1NEG_glia	40d	FBgn0026879	50364	CG13364	939.5267541	0.676219706	0.001074389	protein_coding	Translation machinery-associated protein 7 homolog [Source:UniProtKB/Swiss-Prot;Acc:Q9XZS3]
bulk RNAseq FACS-isolated cells	AP1+_glia_vs_AP1NEG_glia	40d	FBgn0027055	40308	CSN3	1225.462817	0.743905663	0.029703902	protein_coding	COP9 signalosome subunit 3 [Source:FlyBase;Acc:FBgn0027055]
bulk RNAseq FACS-isolated cells	AP1+_glia_vs_AP1NEG_glia	40d	FBgn0027073	37420	CG4302	5802.987936	1.554474593	0.013641442	protein_coding	UDP-glucuronosyltransferase [Source:UniProtKB/TrEMBL;Acc:Q9W2J4]
bulk RNAseq FACS-isolated cells	AP1+_glia_vs_AP1NEG_glia	40d	FBgn0027082	38331	Aats-pro	378.1318099	1.513618993	0.009489316	protein_coding	Prolyl-tRNA synthetase [Source:FlyBase;Acc:FBgn0027082]
bulk RNAseq FACS-isolated cells	AP1+_glia_vs_AP1NEG_glia	40d	FBgn0027108	31646	Inx2	7662.571287	1.694320856	0.004278511	protein_coding	Innexin 2 [Source:FlyBase;Acc:FBgn0027108]
bulk RNAseq FACS-isolated cells	AP1+_glia_vs_AP1NEG_glia	40d	FBgn0027111	38047	miple	26654.85175	-1.316001262	0.000259579	protein_coding	miple [Source:FlyBase;Acc:FBgn0027111]
bulk RNAseq FACS-isolated cells	AP1+_glia_vs_AP1NEG_glia	40d	FBgn0027280	31712	l(1)G0193	4538.499577	1.695179619	2.14E-07	protein_coding	lethal (1) G0193 [Source:FlyBase;Acc:FBgn0027280]
bulk RNAseq FACS-isolated cells	AP1+_glia_vs_AP1NEG_glia	40d	FBgn0027296	31212	temp	3256.591542	0.806676576	0.027155526	protein_coding	tempura [Source:FlyBase;Acc:FBgn0027296]
bulk RNAseq FACS-isolated cells	AP1+_glia_vs_AP1NEG_glia	40d	FBgn0027329	32518	Tcp-1zeta	2684.126651	0.801194795	0.016576765	protein_coding	T-cp1zeta [Source:FlyBase;Acc:FBgn0027329]
bulk RNAseq FACS-isolated cells	AP1+_glia_vs_AP1NEG_glia	40d	FBgn0027348	44117	bgm	170.223422	3.852849795	0.035264428	protein_coding	bubblegum [Source:FlyBase;Acc:FBgn0027348]
bulk RNAseq FACS-isolated cells	AP1+_glia_vs_AP1NEG_glia	40d	FBgn0027356	36383	Amph	7038.588292	1.176949289	0.000297136	protein_coding	Amphiphysin [Source:FlyBase;Acc:FBgn0027356]
bulk RNAseq FACS-isolated cells	AP1+_glia_vs_AP1NEG_glia	40d	FBgn0027364	40297	Six4	57.68875964	-4.725301372	1.80E-22	protein_coding	Six4 [Source:FlyBase;Acc:FBgn0027364]
bulk RNAseq FACS-isolated cells	AP1+_glia_vs_AP1NEG_glia	40d	FBgn0027490	34172	D12	292.4789579	-6.156170784	8.66E-07	protein_coding	D12 [Source:FlyBase;Acc:FBgn0027490]
bulk RNAseq FACS-isolated cells	AP1+_glia_vs_AP1NEG_glia	40d	FBgn0027491	34385	Cdk5alpha	6942.041878	-0.879721892	0.002566687	protein_coding	Cdk5 activator-like protein [Source:FlyBase;Acc:FBgn0027491]
bulk RNAseq FACS-isolated cells	AP1+_glia_vs_AP1NEG_glia	40d	FBgn0027493	NA	AdSS	4224.178777	1.424808008	5.52E-07	protein_coding	Adenylosuccinate Synthetase [Source:FlyBase;Acc:FBgn0027493]
bulk RNAseq FACS-isolated cells	AP1+_glia_vs_AP1NEG_glia	40d	FBgn0027499	36133	wde	2633.612356	-1.196759904	0.001017427	protein_coding	windei [Source:FlyBase;Acc:FBgn0027499]
bulk RNAseq FACS-isolated cells	AP1+_glia_vs_AP1NEG_glia	40d	FBgn0027504	36302	CG8878	3986.265947	-0.805313485	0.000935558	protein_coding	BcDNA.LD23371 [Source:UniProtKB/TrEMBL;Acc:Q7KMI3]
bulk RNAseq FACS-isolated cells	AP1+_glia_vs_AP1NEG_glia	40d	FBgn0027548	35756	nito	1187.332318	-1.170205058	0.044022308	protein_coding	spenito [Source:FlyBase;Acc:FBgn0027548]
bulk RNAseq FACS-isolated cells	AP1+_glia_vs_AP1NEG_glia	40d	FBgn0027550	34486	CG6495	2729.832848	-1.398551184	0.007174963	protein_coding	BcDNA.GH10711 [Source:UniProtKB/TrEMBL;Acc:Q9Y110]
bulk RNAseq FACS-isolated cells	AP1+_glia_vs_AP1NEG_glia	40d	FBgn0027552	38463	CG10863	6115.979917	1.872374304	2.64E-14	protein_coding	BcDNA.GH10614 [Source:UniProtKB/TrEMBL;Acc:Q9Y112]
bulk RNAseq FACS-isolated cells	AP1+_glia_vs_AP1NEG_glia	40d	FBgn0027561	35929	CG18659	6421.770995	1.020779941	0.011945893	protein_coding	Uncharacterized protein, isoform A [Source:UniProtKB/TrEMBL;Acc:A1Z7Q5]
bulk RNAseq FACS-isolated cells	AP1+_glia_vs_AP1NEG_glia	40d	FBgn0027563	41729	CG9631	10.76531229	-5.504697295	0.016856343	protein_coding	BcDNA.GH08420 [Source:UniProtKB/TrEMBL;Acc:Q9Y122]
bulk RNAseq FACS-isolated cells	AP1+_glia_vs_AP1NEG_glia	40d	FBgn0027579	43350	mino	1257.696671	1.707098666	0.000571	protein_coding	minotaur [Source:FlyBase;Acc:FBgn0027579]
bulk RNAseq FACS-isolated cells	AP1+_glia_vs_AP1NEG_glia	40d	FBgn0027580	36020	CG1516	1703.005448	1.73760482	0.006031321	protein_coding	Pyruvate carboxylase [Source:UniProtKB/TrEMBL;Acc:Q0E9E2]
bulk RNAseq FACS-isolated cells	AP1+_glia_vs_AP1NEG_glia	40d	FBgn0027586	34728	CG5867	124.8619594	4.003406301	0.015317051	protein_coding	BcDNA.GH05536 [Source:UniProtKB/TrEMBL;Acc:Q9Y143]
bulk RNAseq FACS-isolated cells	AP1+_glia_vs_AP1NEG_glia	40d	FBgn0027587	38032	CG7028	1642.91697	-0.836221919	0.023013523	protein_coding	CG7028, isoform C [Source:UniProtKB/TrEMBL;Acc:X2JAG8]
bulk RNAseq FACS-isolated cells	AP1+_glia_vs_AP1NEG_glia	40d	FBgn0027590	37960	GstE12	5706.983572	1.565303023	0.000236275	protein_coding	Glutathione S transferase E12 [Source:FlyBase;Acc:FBgn0027590]
bulk RNAseq FACS-isolated cells	AP1+_glia_vs_AP1NEG_glia	40d	FBgn0027598	43654	cindr	3089.340895	-0.607159646	0.003335397	protein_coding	CIN85 and CD2AP orthologue [Source:FlyBase;Acc:FBgn0027598]
bulk RNAseq FACS-isolated cells	AP1+_glia_vs_AP1NEG_glia	40d	FBgn0027600	34336	obst-B	11.18452246	2.522962409	5.23E-09	protein_coding	obstructor-B [Source:FlyBase;Acc:FBgn0027600]
bulk RNAseq FACS-isolated cells	AP1+_glia_vs_AP1NEG_glia	40d	FBgn0027601	32426	pdgy	10178.64522	1.981333767	0.001166441	protein_coding	pudgy [Source:FlyBase;Acc:FBgn0027601]
bulk RNAseq FACS-isolated cells	AP1+_glia_vs_AP1NEG_glia	40d	FBgn0027610	41640	Dic1	2582.306008	1.021883861	0.000802734	protein_coding	Dicarboxylate carrier 1 [Source:FlyBase;Acc:FBgn0027610]
bulk RNAseq FACS-isolated cells	AP1+_glia_vs_AP1NEG_glia	40d	FBgn0027657	41930	glob1	1284.644084	1.188050325	0.00255503	protein_coding	globin 1 [Source:FlyBase;Acc:FBgn0027657]
bulk RNAseq FACS-isolated cells	AP1+_glia_vs_AP1NEG_glia	40d	FBgn0027660	39939	blot	659.3621449	3.367219048	0.005918482	protein_coding	bloated tubules [Source:FlyBase;Acc:FBgn0027660]
bulk RNAseq FACS-isolated cells	AP1+_glia_vs_AP1NEG_glia	40d	FBgn0027790	38238	GV1	12.21767227	-0.172822003	0.00076753	protein_coding	GV1 [Source:FlyBase;Acc:FBgn0027790]
bulk RNAseq FACS-isolated cells	AP1+_glia_vs_AP1NEG_glia	40d	FBgn0027844	34786	CAH1	892.1504641	2.376716024	2.84E-05	protein_coding	Carbonic anhydrase 1 [Source:FlyBase;Acc:FBgn0027844]
bulk RNAseq FACS-isolated cells	AP1+_glia_vs_AP1NEG_glia	40d	FBgn0027865	43127	Tsp96F	3517.068064	-1.056826348	0.0003287	protein_coding	Tetraspanin 96F [Source:FlyBase;Acc:FBgn0027865]
bulk RNAseq FACS-isolated cells	AP1+_glia_vs_AP1NEG_glia	40d	FBgn0027872	37011	rdgBbeta	862.4850362	-1.277727188	4.99E-06	protein_coding	rdgBbeta [Source:FlyBase;Acc:FBgn0027872]
bulk RNAseq FACS-isolated cells	AP1+_glia_vs_AP1NEG_glia	40d	FBgn0028331	31964	l(1)G0289	5660.509479	1.514549274	2.26E-08	protein_coding	lethal (1) G0289 [Source:FlyBase;Acc:FBgn0028331]
bulk RNAseq FACS-isolated cells	AP1+_glia_vs_AP1NEG_glia	40d	FBgn0028400	40876	Syt4	16170.8541	-0.75487927	0.024610667	protein_coding	Synaptotagmin 4 [Source:FlyBase;Acc:FBgn0028400]
bulk RNAseq FACS-isolated cells	AP1+_glia_vs_AP1NEG_glia	40d	FBgn0028407	36292	Drep-3	741.7667046	-1.882336138	0.004895453	protein_coding	DNA fragmentation factor-related protein 3 [Source:FlyBase;Acc:FBgn0028407]
bulk RNAseq FACS-isolated cells	AP1+_glia_vs_AP1NEG_glia	40d	FBgn0028408	35955	Drep-2	1410.124936	-1.254217885	0.044194527	protein_coding	DNA fragmentation factor-related protein 2 [Source:FlyBase;Acc:FBgn0028408]
bulk RNAseq FACS-isolated cells	AP1+_glia_vs_AP1NEG_glia	40d	FBgn0028421	32071	Kap3	3618.247122	-1.086928149	0.004521375	protein_coding	Kinesin associated protein 3 [Source:FlyBase;Acc:FBgn0028421]
bulk RNAseq FACS-isolated cells	AP1+_glia_vs_AP1NEG_glia	40d	FBgn0028425	34624	JhI-21	1177.526734	1.656235521	0.02303089	protein_coding	JhI-21 [Source:FlyBase;Acc:FBgn0028425]
bulk RNAseq FACS-isolated cells	AP1+_glia_vs_AP1NEG_glia	40d	FBgn0028479	34276	Mtpalpha	3304.711141	1.658112767	0.000422564	protein_coding	Mitochondrial trifunctional protein alpha subunit [Source:FlyBase;Acc:FBgn0028479]
bulk RNAseq FACS-isolated cells	AP1+_glia_vs_AP1NEG_glia	40d	FBgn0028480	31965	CG17841	16107.68056	1.176458234	2.55E-06	protein_coding	BcDNA.GH12326 [Source:UniProtKB/TrEMBL;Acc:Q9V3S7]
bulk RNAseq FACS-isolated cells	AP1+_glia_vs_AP1NEG_glia	40d	FBgn0028481	33276	CG4341	5015.803831	-1.669582352	0.002681225	protein_coding	Transmembrane and TPR repeat-containing protein CG4341 [Source:UniProtKB/Swiss-Prot;Acc:Q9V3X5]
bulk RNAseq FACS-isolated cells	AP1+_glia_vs_AP1NEG_glia	40d	FBgn0028482	33635	CG16857	7291.500242	1.381832239	0.040291882	protein_coding	Protein borderless [Source:UniProtKB/Swiss-Prot;Acc:Q9U4G1]
bulk RNAseq FACS-isolated cells	AP1+_glia_vs_AP1NEG_glia	40d	FBgn0028490	34577	CG31705	52143.98072	1.305073151	0.003567915	protein_coding	BcDNA.GH07269 [Source:UniProtKB/TrEMBL;Acc:Q9VKG4]
bulk RNAseq FACS-isolated cells	AP1+_glia_vs_AP1NEG_glia	40d	FBgn0028491	31341	CG2930	739.0016258	3.058673861	0.046878348	protein_coding	CG2930, isoform E [Source:UniProtKB/TrEMBL;Acc:X2JCG8]
bulk RNAseq FACS-isolated cells	AP1+_glia_vs_AP1NEG_glia	40d	FBgn0028499	42178	CG7985	3455.549748	-1.164742789	0.00042036	protein_coding	BcDNA.GH04120 [Source:UniProtKB/TrEMBL;Acc:Q9VEB8]
bulk RNAseq FACS-isolated cells	AP1+_glia_vs_AP1NEG_glia	40d	FBgn0028507	34928	CG3793	1896.061189	-0.678300843	0.041802462	protein_coding	CG3793, isoform B [Source:UniProtKB/TrEMBL;Acc:M9NF32]
bulk RNAseq FACS-isolated cells	AP1+_glia_vs_AP1NEG_glia	40d	FBgn0028515	34953	EndoGI	981.1488162	1.266496427	0.0017528	protein_coding	Endonuclease G inhibitor [Source:FlyBase;Acc:FBgn0028515]
bulk RNAseq FACS-isolated cells	AP1+_glia_vs_AP1NEG_glia	40d	FBgn0028519	34822	CG4500	24.68775348	-2.902038213	8.40E-08	protein_coding	Long-chain-fatty-acid--CoA ligase bubblegum-like [Source:UniProtKB/Swiss-Prot;Acc:Q9V3U0]
bulk RNAseq FACS-isolated cells	AP1+_glia_vs_AP1NEG_glia	40d	FBgn0028552	37842	gammaSnap1	1082.378163	-1.059475273	0.000297136	protein_coding	gamma Soluble NSF attachment protein 1 [Source:FlyBase;Acc:FBgn0028552]
bulk RNAseq FACS-isolated cells	AP1+_glia_vs_AP1NEG_glia	40d	FBgn0028562	44269	sut2	62.14350461	-5.314422878	0.000254987	protein_coding	sugar transporter 2 [Source:FlyBase;Acc:FBgn0028562]
bulk RNAseq FACS-isolated cells	AP1+_glia_vs_AP1NEG_glia	40d	FBgn0028582	38846	lqf	2485.010514	1.235481888	0.002196999	protein_coding	liquid facets [Source:FlyBase;Acc:FBgn0028582]
bulk RNAseq FACS-isolated cells	AP1+_glia_vs_AP1NEG_glia	40d	FBgn0028644	34945	beat-Ic	2664.416656	-1.383451268	0.001631642	protein_coding	beaten path Ic [Source:FlyBase;Acc:FBgn0028644]
bulk RNAseq FACS-isolated cells	AP1+_glia_vs_AP1NEG_glia	40d	FBgn0028646	43616	aralar1	3925.410869	1.278609043	0.007174963	protein_coding	aralar1 [Source:FlyBase;Acc:FBgn0028646]
bulk RNAseq FACS-isolated cells	AP1+_glia_vs_AP1NEG_glia	40d	FBgn0028663	40389	VhaM9.7-b	2268.411764	0.812429236	0.001800637	protein_coding	Vacuolar H[+] ATPase M9.7 subunit b [Source:FlyBase;Acc:FBgn0028663]
bulk RNAseq FACS-isolated cells	AP1+_glia_vs_AP1NEG_glia	40d	FBgn0028670	42216	Vha100-2	2173.613978	3.142110882	0.019965455	protein_coding	Vacuolar H[+] ATPase 100kD subunit 2 [Source:FlyBase;Acc:FBgn0028670]
bulk RNAseq FACS-isolated cells	AP1+_glia_vs_AP1NEG_glia	40d	FBgn0028687	35701	Rpt1	3003.010225	0.67438465	0.032331064	protein_coding	Regulatory particle triple-A ATPase 1 [Source:FlyBase;Acc:FBgn0028687]
bulk RNAseq FACS-isolated cells	AP1+_glia_vs_AP1NEG_glia	40d	FBgn0028688	42641	Rpn7	1479.069936	1.127058942	0.017233546	protein_coding	Regulatory particle non-ATPase 7 [Source:FlyBase;Acc:FBgn0028688]
bulk RNAseq FACS-isolated cells	AP1+_glia_vs_AP1NEG_glia	40d	FBgn0028699	38589	Rh50	10270.89758	2.245637864	5.61E-05	protein_coding	Rh50 [Source:FlyBase;Acc:FBgn0028699]
bulk RNAseq FACS-isolated cells	AP1+_glia_vs_AP1NEG_glia	40d	FBgn0028734	37528	Fmr1	3668.608247	-0.804070274	0.018511302	protein_coding	Fmr1 [Source:FlyBase;Acc:FBgn0028734]
bulk RNAseq FACS-isolated cells	AP1+_glia_vs_AP1NEG_glia	40d	FBgn0028737	45249	Ef1beta	1609.916975	0.923409422	9.29E-05	protein_coding	Elongation factor 1 beta [Source:FlyBase;Acc:FBgn0028737]
bulk RNAseq FACS-isolated cells	AP1+_glia_vs_AP1NEG_glia	40d	FBgn0028862	34891	dao	4396.922702	-1.715908478	0.001335837	protein_coding	down and out [Source:FlyBase;Acc:FBgn0028862]
bulk RNAseq FACS-isolated cells	AP1+_glia_vs_AP1NEG_glia	40d	FBgn0028863	34921	CG4587	1451.26868	-2.023626035	0.000139938	protein_coding	CG4587, isoform H [Source:UniProtKB/TrEMBL;Acc:X2J9Z3]
bulk RNAseq FACS-isolated cells	AP1+_glia_vs_AP1NEG_glia	40d	FBgn0028875	34826	nAChRalpha5	2817.785116	-1.937180151	1.18E-12	protein_coding	nicotinic Acetylcholine Receptor alpha5 [Source:FlyBase;Acc:FBgn0028875]
bulk RNAseq FACS-isolated cells	AP1+_glia_vs_AP1NEG_glia	40d	FBgn0028879	34886	CG15270	2221.790464	-2.29783118	0.009911125	protein_coding	Anoctamin [Source:UniProtKB/TrEMBL;Acc:Q9V416]
bulk RNAseq FACS-isolated cells	AP1+_glia_vs_AP1NEG_glia	40d	FBgn0028886	34863	CG15279	322.7336561	7.298537522	3.99E-09	protein_coding	Transporter [Source:UniProtKB/TrEMBL;Acc:Q9VJR4]
bulk RNAseq FACS-isolated cells	AP1+_glia_vs_AP1NEG_glia	40d	FBgn0028888	34889	CG4168	1024.150658	-1.772702835	0.044603268	protein_coding	CG4168, isoform B [Source:UniProtKB/TrEMBL;Acc:Q9VJQ0]
bulk RNAseq FACS-isolated cells	AP1+_glia_vs_AP1NEG_glia	40d	FBgn0028940	34817	Cyp28a5	6419.701529	1.518552739	0.041916959	protein_coding	Cyp28a5 [Source:FlyBase;Acc:FBgn0028940]
bulk RNAseq FACS-isolated cells	AP1+_glia_vs_AP1NEG_glia	40d	FBgn0028953	36964	CG14478	4852.0036	-0.656075619	0.031301667	protein_coding	RE38958p [Source:UniProtKB/TrEMBL;Acc:Q6NR30]
bulk RNAseq FACS-isolated cells	AP1+_glia_vs_AP1NEG_glia	40d	FBgn0028968	43717	gammaCOP	3002.172644	0.401978122	0.032556483	protein_coding	Coat Protein (coatomer) gamma [Source:FlyBase;Acc:FBgn0028968]
bulk RNAseq FACS-isolated cells	AP1+_glia_vs_AP1NEG_glia	40d	FBgn0028970	47757	betaggt-II	3133.247097	1.256165232	6.71E-07	protein_coding	beta subunit of type II geranylgeranyl transferase [Source:FlyBase;Acc:FBgn0028970]
bulk RNAseq FACS-isolated cells	AP1+_glia_vs_AP1NEG_glia	40d	FBgn0028979	44272	tio	102.597713	-3.716957746	0.015133982	protein_coding	tiptop [Source:FlyBase;Acc:FBgn0028979]
bulk RNAseq FACS-isolated cells	AP1+_glia_vs_AP1NEG_glia	40d	FBgn0028984	49804	Spn88Ea	1705.461584	2.017250623	1.10E-06	protein_coding	Serpin 88Ea [Source:FlyBase;Acc:FBgn0028984]
bulk RNAseq FACS-isolated cells	AP1+_glia_vs_AP1NEG_glia	40d	FBgn0028990	45815	Spn27A	1119.409652	2.630955534	0.015359914	protein_coding	Serpin 27A [Source:FlyBase;Acc:FBgn0028990]
bulk RNAseq FACS-isolated cells	AP1+_glia_vs_AP1NEG_glia	40d	FBgn0028996	45816	onecut	4131.738203	-1.553739262	0.02495409	protein_coding	onecut [Source:FlyBase;Acc:FBgn0028996]
bulk RNAseq FACS-isolated cells	AP1+_glia_vs_AP1NEG_glia	40d	FBgn0028999	44786	nerfin-1	93.7862523	4.299961461	0.007364158	protein_coding	nervous fingers 1 [Source:FlyBase;Acc:FBgn0028999]
bulk RNAseq FACS-isolated cells	AP1+_glia_vs_AP1NEG_glia	40d	FBgn0029067	33107	Dd	1640.268036	-0.98004484	0.001482609	protein_coding	Dullard [Source:FlyBase;Acc:FBgn0029067]
bulk RNAseq FACS-isolated cells	AP1+_glia_vs_AP1NEG_glia	40d	FBgn0029092	35971	ced-6	5792.920578	1.889910171	0.000528604	protein_coding	ced-6 [Source:FlyBase;Acc:FBgn0029092]
bulk RNAseq FACS-isolated cells	AP1+_glia_vs_AP1NEG_glia	40d	FBgn0029093	45268	cathD	17244.60607	1.617440442	3.62E-14	protein_coding	cathD [Source:FlyBase;Acc:FBgn0029093]
bulk RNAseq FACS-isolated cells	AP1+_glia_vs_AP1NEG_glia	40d	FBgn0029105	49713	alpha-catenin-related	3739.501185	-0.861657164	0.002645637	protein_coding	alpha-catenin related [Source:FlyBase;Acc:FBgn0029105]
bulk RNAseq FACS-isolated cells	AP1+_glia_vs_AP1NEG_glia	40d	FBgn0029114	44497	Tollo	112.6536187	2.944203181	0.037962672	protein_coding	Tollo [Source:FlyBase;Acc:FBgn0029114]
bulk RNAseq FACS-isolated cells	AP1+_glia_vs_AP1NEG_glia	40d	FBgn0029155	43936	Men-b	19230.73337	1.023031584	1.52E-07	protein_coding	Malic enzyme b [Source:FlyBase;Acc:FBgn0029155]
bulk RNAseq FACS-isolated cells	AP1+_glia_vs_AP1NEG_glia	40d	FBgn0029176	44791	Ef1gamma	3255.543418	1.091796212	1.09E-05	protein_coding	Ef1gamma [Source:FlyBase;Acc:FBgn0029176]
bulk RNAseq FACS-isolated cells	AP1+_glia_vs_AP1NEG_glia	40d	FBgn0029502	44007	COQ7	3488.978011	0.791095703	0.024432445	protein_coding	COQ7 [Source:FlyBase;Acc:FBgn0029502]
bulk RNAseq FACS-isolated cells	AP1+_glia_vs_AP1NEG_glia	40d	FBgn0029506	35614	Tsp42Ee	10583.30229	1.375282282	0.000876795	protein_coding	Tetraspanin 42Ee [Source:FlyBase;Acc:FBgn0029506]
bulk RNAseq FACS-isolated cells	AP1+_glia_vs_AP1NEG_glia	40d	FBgn0029507	35613	Tsp42Ed	2176.915482	3.448251342	0.006221857	protein_coding	Tetraspanin 42Ed [Source:FlyBase;Acc:FBgn0029507]
bulk RNAseq FACS-isolated cells	AP1+_glia_vs_AP1NEG_glia	40d	FBgn0029508	59178	Tsp42Ea	134.0963589	2.440867059	4.04E-08	protein_coding	Tetraspanin 42Ea [Source:FlyBase;Acc:FBgn0029508]
bulk RNAseq FACS-isolated cells	AP1+_glia_vs_AP1NEG_glia	40d	FBgn0029580	31100	CG14778	326.2504622	1.036960544	0.014736577	protein_coding
bulk RNAseq FACS-isolated cells	AP1+_glia_vs_AP1NEG_glia	40d	FBgn0029663	31317	CG10804	1457.659056	-1.161034411	0.042568941	protein_coding	Transporter [Source:UniProtKB/TrEMBL;Acc:B7Z122]
bulk RNAseq FACS-isolated cells	AP1+_glia_vs_AP1NEG_glia	40d	FBgn0029709	31382	CHOp24	3337.464692	0.592594554	0.043668969	protein_coding	CHOp24 [Source:FlyBase;Acc:FBgn0029709]
bulk RNAseq FACS-isolated cells	AP1+_glia_vs_AP1NEG_glia	40d	FBgn0029711	31384	Usf	1700.015362	-0.823861581	0.001629827	protein_coding	Usf [Source:FlyBase;Acc:FBgn0029711]
bulk RNAseq FACS-isolated cells	AP1+_glia_vs_AP1NEG_glia	40d	FBgn0029720	31402	CG3009	3534.138176	-0.816560947	0.002187218	protein_coding	CG3009, isoform A [Source:UniProtKB/TrEMBL;Acc:Q9W4I0]
bulk RNAseq FACS-isolated cells	AP1+_glia_vs_AP1NEG_glia	40d	FBgn0029723	31408	Proc-R	2046.282793	2.393812156	0.003839042	protein_coding	Proctolin receptor [Source:FlyBase;Acc:FBgn0029723]
bulk RNAseq FACS-isolated cells	AP1+_glia_vs_AP1NEG_glia	40d	FBgn0029745	31433	Rpn13R	42.5341015	3.478274578	0.007666231	protein_coding	Regulatory particle non-ATPase 13-related [Source:FlyBase;Acc:FBgn0029745]
bulk RNAseq FACS-isolated cells	AP1+_glia_vs_AP1NEG_glia	40d	FBgn0029761	31456	SK	4494.242632	-1.015680684	0.036141235	protein_coding	small conductance calcium-activated potassium channel [Source:FlyBase;Acc:FBgn0029761]
bulk RNAseq FACS-isolated cells	AP1+_glia_vs_AP1NEG_glia	40d	FBgn0029771	31466	CG12730	4192.415925	2.125766682	1.32E-06	protein_coding	RE01432p [Source:UniProtKB/TrEMBL;Acc:Q9W4B6]
bulk RNAseq FACS-isolated cells	AP1+_glia_vs_AP1NEG_glia	40d	FBgn0029785	31483	RpL35	2557.725902	0.63026313	0.033901919	protein_coding	Ribosomal protein L35 [Source:FlyBase;Acc:FBgn0029785]
bulk RNAseq FACS-isolated cells	AP1+_glia_vs_AP1NEG_glia	40d	FBgn0029799	31498	CG15772	856.5951379	-0.841388239	0.004007732	protein_coding	GH18971p [Source:UniProtKB/TrEMBL;Acc:Q9W483]
bulk RNAseq FACS-isolated cells	AP1+_glia_vs_AP1NEG_glia	40d	FBgn0029804	31503	CG3097	715.9398651	2.221033083	0.012280495	protein_coding	CG3097 [Source:UniProtKB/TrEMBL;Acc:Q9W478]
bulk RNAseq FACS-isolated cells	AP1+_glia_vs_AP1NEG_glia	40d	FBgn0029814	31513	CG15765	15721.03394	-1.812695497	0.000103266	protein_coding	GH28601p [Source:UniProtKB/TrEMBL;Acc:Q9W468]
bulk RNAseq FACS-isolated cells	AP1+_glia_vs_AP1NEG_glia	40d	FBgn0029823	31524	CG3011	1215.57469	1.357085837	0.000534956	protein_coding	Serine hydroxymethyltransferase [Source:UniProtKB/TrEMBL;Acc:Q9W457]
bulk RNAseq FACS-isolated cells	AP1+_glia_vs_AP1NEG_glia	40d	FBgn0029834	31537	CG5937	364.2958902	-3.136659027	0.012230891	protein_coding	CG5937, isoform C [Source:UniProtKB/TrEMBL;Acc:Q9W444]
bulk RNAseq FACS-isolated cells	AP1+_glia_vs_AP1NEG_glia	40d	FBgn0029837	31540	Tsp5D	5753.014068	1.626653509	0.027117267	protein_coding	Tetraspanin 5D [Source:FlyBase;Acc:FBgn0029837]
bulk RNAseq FACS-isolated cells	AP1+_glia_vs_AP1NEG_glia	40d	FBgn0029838	31541	CG4666	302.4025697	3.205953067	0.011404344	protein_coding	Protein THEM6 [Source:UniProtKB/Swiss-Prot;Acc:Q9W440]
bulk RNAseq FACS-isolated cells	AP1+_glia_vs_AP1NEG_glia	40d	FBgn0029849	31553	Efr	2258.873779	1.057771258	0.024494442	protein_coding	ER GDP-fucose transporter [Source:FlyBase;Acc:FBgn0029849]
bulk RNAseq FACS-isolated cells	AP1+_glia_vs_AP1NEG_glia	40d	FBgn0029851	31556	CG14445	7.324278697	-4.127457025	0.040829814	protein_coding	Uncharacterized protein, isoform C [Source:UniProtKB/TrEMBL;Acc:X2JAM0]
bulk RNAseq FACS-isolated cells	AP1+_glia_vs_AP1NEG_glia	40d	FBgn0029863	31573	CG3823	52.91344927	3.346413259	7.05E-18	protein_coding	CG3823 [Source:UniProtKB/TrEMBL;Acc:Q9W408]
bulk RNAseq FACS-isolated cells	AP1+_glia_vs_AP1NEG_glia	40d	FBgn0029879	31594	APC7	29.59240459	3.914888878	0.039617036	protein_coding	Anaphase Promoting Complex subunit 7 [Source:FlyBase;Acc:FBgn0029879]
bulk RNAseq FACS-isolated cells	AP1+_glia_vs_AP1NEG_glia	40d	FBgn0029880	31595	CG14443	14.02698547	-0.201894952	0.000186586	protein_coding	Putative ATP-dependent RNA helicase CG14443 [Source:UniProtKB/Swiss-Prot;Acc:Q9W3Y5]
bulk RNAseq FACS-isolated cells	AP1+_glia_vs_AP1NEG_glia	40d	FBgn0029891	31607	Pink1	3979.798661	0.535504037	0.038602491	protein_coding	PTEN-induced putative kinase 1 [Source:FlyBase;Acc:FBgn0029891]
bulk RNAseq FACS-isolated cells	AP1+_glia_vs_AP1NEG_glia	40d	FBgn0029894	31610	CG14440	2064.953677	-1.096764174	0.002002221	protein_coding	MIP14304p [Source:UniProtKB/TrEMBL;Acc:Q9W3X1]
bulk RNAseq FACS-isolated cells	AP1+_glia_vs_AP1NEG_glia	40d	FBgn0029895	31611	CG14441	632.2793095	2.134453563	0.020452035	protein_coding	Uncharacterized protein, isoform A [Source:UniProtKB/TrEMBL;Acc:Q9W3X0]
bulk RNAseq FACS-isolated cells	AP1+_glia_vs_AP1NEG_glia	40d	FBgn0029896	31612	CG3168	20260.07434	3.128138317	2.62E-09	protein_coding	CG3168, isoform A [Source:UniProtKB/TrEMBL;Acc:Q9W3W9]
bulk RNAseq FACS-isolated cells	AP1+_glia_vs_AP1NEG_glia	40d	FBgn0029897	31613	RpL17	2295.350421	0.980115497	0.002755148	protein_coding	Ribosomal protein L17 [Source:FlyBase;Acc:FBgn0029897]
bulk RNAseq FACS-isolated cells	AP1+_glia_vs_AP1NEG_glia	40d	FBgn0029898	31614	CG14439	322.3758158	8.354670868	1.54E-13	protein_coding	LP14756p [Source:UniProtKB/TrEMBL;Acc:Q9W3W7]
bulk RNAseq FACS-isolated cells	AP1+_glia_vs_AP1NEG_glia	40d	FBgn0029932	31653	CG4607	337.7223058	3.1000385	0.018907763	protein_coding	CG4607, isoform A [Source:UniProtKB/TrEMBL;Acc:Q9W3S8]
bulk RNAseq FACS-isolated cells	AP1+_glia_vs_AP1NEG_glia	40d	FBgn0029950	31674	CG9657	31608.47038	2.268340372	1.29E-05	protein_coding	CG9657, isoform A [Source:UniProtKB/TrEMBL;Acc:Q9W3R0]
bulk RNAseq FACS-isolated cells	AP1+_glia_vs_AP1NEG_glia	40d	FBgn0029958	31683	Pdp	3851.3387	1.311240594	0.000814154	protein_coding	Pyruvate dehydrogenase phosphatase [Source:FlyBase;Acc:FBgn0029958]
bulk RNAseq FACS-isolated cells	AP1+_glia_vs_AP1NEG_glia	40d	FBgn0029959	31684	Rab39	1171.077811	0.714961199	0.036292604	protein_coding	Rab39 [Source:FlyBase;Acc:FBgn0029959]
bulk RNAseq FACS-isolated cells	AP1+_glia_vs_AP1NEG_glia	40d	FBgn0029969	31695	CG10932	1312.123839	1.068347727	0.035214512	protein_coding	LD24105p [Source:UniProtKB/TrEMBL;Acc:Q9W3N9]
bulk RNAseq FACS-isolated cells	AP1+_glia_vs_AP1NEG_glia	40d	FBgn0029974	31702	dpr14	3351.983724	-1.196539229	6.60E-07	protein_coding	dpr14 [Source:FlyBase;Acc:FBgn0029974]
bulk RNAseq FACS-isolated cells	AP1+_glia_vs_AP1NEG_glia	40d	FBgn0029986	31714	CG15332	9.733423533	0.05140642	0.025082383	protein_coding	DM7 family protein CG15332 [Source:UniProtKB/Swiss-Prot;Acc:Q9W3M2]
bulk RNAseq FACS-isolated cells	AP1+_glia_vs_AP1NEG_glia	40d	FBgn0030005	31737	CG2120	4.491077119	-0.084289198	2.55E-05	protein_coding	CG2120 [Source:UniProtKB/TrEMBL;Acc:Q0IGR3]
bulk RNAseq FACS-isolated cells	AP1+_glia_vs_AP1NEG_glia	40d	FBgn0030011	31744	Gbeta5	5897.220713	-1.089047729	0.000262472	protein_coding	Gbeta5 [Source:FlyBase;Acc:FBgn0030011]
bulk RNAseq FACS-isolated cells	AP1+_glia_vs_AP1NEG_glia	40d	FBgn0030035	31772	CG11190	1924.896542	0.788402573	0.022644031	protein_coding	RE52151p [Source:UniProtKB/TrEMBL;Acc:Q9W3G0]
bulk RNAseq FACS-isolated cells	AP1+_glia_vs_AP1NEG_glia	40d	FBgn0030060	31809	CG2004	758.0494148	1.194380963	0.015317051	protein_coding	CG2004, isoform A [Source:UniProtKB/TrEMBL;Acc:Q9W3C3]
bulk RNAseq FACS-isolated cells	AP1+_glia_vs_AP1NEG_glia	40d	FBgn0030077	31829	CG15365	49.11080858	6.919529536	1.31E-05	protein_coding	Uncharacterized protein, isoform B [Source:UniProtKB/TrEMBL;Acc:X2JD14]
bulk RNAseq FACS-isolated cells	AP1+_glia_vs_AP1NEG_glia	40d	FBgn0030090	31843	fend	6024.411638	-1.110870369	0.003320239	protein_coding	forked end [Source:FlyBase;Acc:FBgn0030090]
bulk RNAseq FACS-isolated cells	AP1+_glia_vs_AP1NEG_glia	40d	FBgn0030101	31857	CG12118	645.8819745	0.874292084	0.007587551	protein_coding	LP04941p [Source:UniProtKB/TrEMBL;Acc:Q9W375]
bulk RNAseq FACS-isolated cells	AP1+_glia_vs_AP1NEG_glia	40d	FBgn0030158	31921	CG9686	43707.74319	1.951035865	0.002649788	protein_coding	CG9686 [Source:UniProtKB/TrEMBL;Acc:Q9W309]
bulk RNAseq FACS-isolated cells	AP1+_glia_vs_AP1NEG_glia	40d	FBgn0030159	31922	CG9689	11302.30741	3.669326847	4.04E-12	protein_coding	CG9689, isoform A [Source:UniProtKB/TrEMBL;Acc:Q9W308]
bulk RNAseq FACS-isolated cells	AP1+_glia_vs_AP1NEG_glia	40d	FBgn0030160	31923	CG9691	6797.946622	2.824167429	1.01E-11	protein_coding	CG9691, isoform A [Source:UniProtKB/TrEMBL;Acc:Q9W306]
bulk RNAseq FACS-isolated cells	AP1+_glia_vs_AP1NEG_glia	40d	FBgn0030174	31940	CG15312	2911.808174	-1.332721084	0.020341583	protein_coding	Uncharacterized protein, isoform D [Source:UniProtKB/TrEMBL;Acc:M9NDT2]
bulk RNAseq FACS-isolated cells	AP1+_glia_vs_AP1NEG_glia	40d	FBgn0030178	31944	CG2974	327.79964	1.208138921	0.018860963	protein_coding	NAD(P)H-hydrate epimerase [Source:UniProtKB/Swiss-Prot;Acc:Q9W2Y3]
bulk RNAseq FACS-isolated cells	AP1+_glia_vs_AP1NEG_glia	40d	FBgn0030222	31994	CG9806	32.42235634	-4.343117931	0.014960985	protein_coding	CG9806 [Source:UniProtKB/TrEMBL;Acc:Q9W2S8]
bulk RNAseq FACS-isolated cells	AP1+_glia_vs_AP1NEG_glia	40d	FBgn0030230	32002	Rph	3041.090833	-1.566637801	5.01E-05	protein_coding	Rabphilin [Source:FlyBase;Acc:FBgn0030230]
bulk RNAseq FACS-isolated cells	AP1+_glia_vs_AP1NEG_glia	40d	FBgn0030234	32006	CG15211	307.6021343	2.156400054	0.038668537	protein_coding	RE01453p [Source:UniProtKB/TrEMBL;Acc:Q9VZ71]
bulk RNAseq FACS-isolated cells	AP1+_glia_vs_AP1NEG_glia	40d	FBgn0030237	32011	CG15209	14580.92721	1.726963009	0.000274791	protein_coding	SD22308p [Source:UniProtKB/TrEMBL;Acc:Q9VZ66]
bulk RNAseq FACS-isolated cells	AP1+_glia_vs_AP1NEG_glia	40d	FBgn0030239	32013	CG17333	407.983537	1.949835127	0.008726976	protein_coding	Probable 6-phosphogluconolactonase [Source:UniProtKB/Swiss-Prot;Acc:Q9VZ64]
bulk RNAseq FACS-isolated cells	AP1+_glia_vs_AP1NEG_glia	40d	FBgn0030245	32019	CG1637	9950.748922	0.650524317	0.000747545	protein_coding	Purple acid phosphatase [Source:UniProtKB/TrEMBL;Acc:X2JB52]
bulk RNAseq FACS-isolated cells	AP1+_glia_vs_AP1NEG_glia	40d	FBgn0030258	32035	CG1552	13908.30022	1.612467916	0.000206138	protein_coding	CG1552, isoform C [Source:UniProtKB/TrEMBL;Acc:X2JES6]
bulk RNAseq FACS-isolated cells	AP1+_glia_vs_AP1NEG_glia	40d	FBgn0030259	32036	CG1545	4853.160685	1.503722698	0.026995299	protein_coding	CG1545 [Source:UniProtKB/TrEMBL;Acc:Q9VZ39]
bulk RNAseq FACS-isolated cells	AP1+_glia_vs_AP1NEG_glia	40d	FBgn0030272	32053	CG15201	14906.9712	1.733702908	0.003397743	protein_coding	GEO11412p1 [Source:UniProtKB/TrEMBL;Acc:Q9VZ24]
bulk RNAseq FACS-isolated cells	AP1+_glia_vs_AP1NEG_glia	40d	FBgn0030294	32079	Pa1	1465.651708	-1.334316711	0.000402735	protein_coding	PTIP associated 1 [Source:FlyBase;Acc:FBgn0030294]
bulk RNAseq FACS-isolated cells	AP1+_glia_vs_AP1NEG_glia	40d	FBgn0030304	32093	Cyp4g15	8818.144796	1.595536127	0.031301667	protein_coding	Cyp4g15 [Source:FlyBase;Acc:FBgn0030304]
bulk RNAseq FACS-isolated cells	AP1+_glia_vs_AP1NEG_glia	40d	FBgn0030306	32095	Spase25	865.0467587	0.794610484	0.032976469	protein_coding	Spase 25-subunit [Source:FlyBase;Acc:FBgn0030306]
bulk RNAseq FACS-isolated cells	AP1+_glia_vs_AP1NEG_glia	40d	FBgn0030309	32098	CG1572	528.8795818	2.937255546	6.73E-06	protein_coding	CG1572, isoform A [Source:UniProtKB/TrEMBL;Acc:Q9VYX8]
bulk RNAseq FACS-isolated cells	AP1+_glia_vs_AP1NEG_glia	40d	FBgn0030347	32146	CG15739	367.5055648	3.961014316	0.031066177	protein_coding	RE04130p [Source:UniProtKB/TrEMBL;Acc:Q9VYT0]
bulk RNAseq FACS-isolated cells	AP1+_glia_vs_AP1NEG_glia	40d	FBgn0030350	32149	SelG	457.9481856	0.905909938	0.001778875	protein_coding	Selenoprotein G [Source:FlyBase;Acc:FBgn0030350]
bulk RNAseq FACS-isolated cells	AP1+_glia_vs_AP1NEG_glia	40d	FBgn0030361	32164	CG1492	2421.259299	-0.94178903	0.049366834	protein_coding	CG1492, isoform A [Source:UniProtKB/TrEMBL;Acc:Q9VYR2]
bulk RNAseq FACS-isolated cells	AP1+_glia_vs_AP1NEG_glia	40d	FBgn0030362	32165	regucalcin	2068.346232	2.042636608	9.35E-06	protein_coding	regucalcin [Source:FlyBase;Acc:FBgn0030362]
bulk RNAseq FACS-isolated cells	AP1+_glia_vs_AP1NEG_glia	40d	FBgn0030407	32212	CG2543	88.59653959	-2.686212561	0.000728509	protein_coding	Folylpolyglutamate synthase [Source:UniProtKB/TrEMBL;Acc:Q9VYL1]
bulk RNAseq FACS-isolated cells	AP1+_glia_vs_AP1NEG_glia	40d	FBgn0030432	32241	CG4404	4178.655047	1.185040411	1.63E-06	protein_coding	CG4404 [Source:UniProtKB/TrEMBL;Acc:Q9VYI4]
bulk RNAseq FACS-isolated cells	AP1+_glia_vs_AP1NEG_glia	40d	FBgn0030478	32292	CG1640	10401.08395	0.756628546	0.003573297	protein_coding	AT04676p [Source:UniProtKB/TrEMBL;Acc:Q9VYD9]
bulk RNAseq FACS-isolated cells	AP1+_glia_vs_AP1NEG_glia	40d	FBgn0030479	32293	Rbp1-like	3214.713844	-1.026527258	5.35E-07	protein_coding	Rbp1-like [Source:FlyBase;Acc:FBgn0030479]
bulk RNAseq FACS-isolated cells	AP1+_glia_vs_AP1NEG_glia	40d	FBgn0030480	32294	Tim9a	255.814972	-0.86208498	0.047472185	protein_coding	Tim9a [Source:FlyBase;Acc:FBgn0030480]
bulk RNAseq FACS-isolated cells	AP1+_glia_vs_AP1NEG_glia	40d	FBgn0030505	32321	NFAT	4189.805482	0.76966024	0.021002217	protein_coding	NFAT homolog [Source:FlyBase;Acc:FBgn0030505]
bulk RNAseq FACS-isolated cells	AP1+_glia_vs_AP1NEG_glia	40d	FBgn0030510	32326	CG12177	6072.877442	1.878108141	2.82E-05	protein_coding	RE18811p [Source:UniProtKB/TrEMBL;Acc:Q9VYA1]
bulk RNAseq FACS-isolated cells	AP1+_glia_vs_AP1NEG_glia	40d	FBgn0030519	32335	CG11151	1064.950339	0.713602095	0.010157501	protein_coding	GEO07753p1 [Source:UniProtKB/TrEMBL;Acc:Q9VY92]
bulk RNAseq FACS-isolated cells	AP1+_glia_vs_AP1NEG_glia	40d	FBgn0030520	32337	Pdcd4	16289.07835	-0.615172922	0.014874987	protein_coding	Programmed cell death 4 ortholog [Source:FlyBase;Acc:FBgn0030520]
bulk RNAseq FACS-isolated cells	AP1+_glia_vs_AP1NEG_glia	40d	FBgn0030521	32341	CtsB1	6061.556516	0.936041927	2.62E-05	protein_coding	Cathepsin B1 [Source:FlyBase;Acc:FBgn0030521]
bulk RNAseq FACS-isolated cells	AP1+_glia_vs_AP1NEG_glia	40d	FBgn0030575	32399	CG5321	378.9971749	2.820588488	0.036713895	protein_coding	CG5321, isoform B [Source:UniProtKB/TrEMBL;Acc:Q9VY24]
bulk RNAseq FACS-isolated cells	AP1+_glia_vs_AP1NEG_glia	40d	FBgn0030581	32407	CG14408	4276.031373	-0.901647856	0.004548314	protein_coding	LD13933p1 [Source:UniProtKB/TrEMBL;Acc:Q8IR46]
bulk RNAseq FACS-isolated cells	AP1+_glia_vs_AP1NEG_glia	40d	FBgn0030596	32422	CG12398	18.66669346	-1.237707366	1.10E-44	protein_coding
bulk RNAseq FACS-isolated cells	AP1+_glia_vs_AP1NEG_glia	40d	FBgn0030608	32437	Lsd-2	3489.250828	2.069968659	0.000385351	protein_coding	Lipid storage droplet-2 [Source:FlyBase;Acc:FBgn0030608]
bulk RNAseq FACS-isolated cells	AP1+_glia_vs_AP1NEG_glia	40d	FBgn0030613	32442	Rab3-GEF	1347.69301	-1.694023987	0.022947896	protein_coding	Rab3 GDP-GTP exchange factor [Source:FlyBase;Acc:FBgn0030613]
bulk RNAseq FACS-isolated cells	AP1+_glia_vs_AP1NEG_glia	40d	FBgn0030614	32443	CG9072	13.89835323	-2.576697693	2.15E-13	protein_coding	CG9072 [Source:UniProtKB/TrEMBL;Acc:Q9VXY1]
bulk RNAseq FACS-isolated cells	AP1+_glia_vs_AP1NEG_glia	40d	FBgn0030634	32467	CG9164	2031.297013	-0.840216989	0.028572671	protein_coding	WSCD family member CG9164 [Source:UniProtKB/Swiss-Prot;Acc:Q9VXV9]
bulk RNAseq FACS-isolated cells	AP1+_glia_vs_AP1NEG_glia	40d	FBgn0030668	32504	CG8128	1270.161394	1.184845464	0.015460564	protein_coding	CG8128, isoform A [Source:UniProtKB/TrEMBL;Acc:Q9VXR9]
bulk RNAseq FACS-isolated cells	AP1+_glia_vs_AP1NEG_glia	40d	FBgn0030679	32516	CG8206	1012.18992	1.042479	0.031442196	protein_coding	CG8206, isoform A [Source:UniProtKB/TrEMBL;Acc:Q9VXQ7]
bulk RNAseq FACS-isolated cells	AP1+_glia_vs_AP1NEG_glia	40d	FBgn0030686	32523	mRpL3	1055.967629	0.609964551	0.034001713	protein_coding	mitochondrial ribosomal protein L3 [Source:FlyBase;Acc:FBgn0030686]
bulk RNAseq FACS-isolated cells	AP1+_glia_vs_AP1NEG_glia	40d	FBgn0030691	32528	Efhc1.1	19.17786883	5.548031304	0.00180338	protein_coding	EFHC1 homologue 1 [Source:FlyBase;Acc:FBgn0030691]
bulk RNAseq FACS-isolated cells	AP1+_glia_vs_AP1NEG_glia	40d	FBgn0030703	32548	MSBP	4559.322813	1.219389772	0.000165893	protein_coding	membrane steroid binding protein [Source:FlyBase;Acc:FBgn0030703]
bulk RNAseq FACS-isolated cells	AP1+_glia_vs_AP1NEG_glia	40d	FBgn0030716	32563	CG9170	4657.748511	-1.229208782	1.38E-07	protein_coding	CG9170, isoform A [Source:UniProtKB/TrEMBL;Acc:Q9VXK9]
bulk RNAseq FACS-isolated cells	AP1+_glia_vs_AP1NEG_glia	40d	FBgn0030723	32572	dpr18	4140.019121	-1.46667937	0.003672536	protein_coding	dpr18 [Source:FlyBase;Acc:FBgn0030723]
bulk RNAseq FACS-isolated cells	AP1+_glia_vs_AP1NEG_glia	40d	FBgn0030734	32588	CG9911	2612.937623	0.607627376	0.035596037	protein_coding	CG9911, isoform A [Source:UniProtKB/TrEMBL;Acc:Q95TL8]
bulk RNAseq FACS-isolated cells	AP1+_glia_vs_AP1NEG_glia	40d	FBgn0030740	32596	CG9917	3368.95201	1.541028845	2.99E-07	protein_coding	CG9917, isoform A [Source:UniProtKB/TrEMBL;Acc:Q9VXH7]
bulk RNAseq FACS-isolated cells	AP1+_glia_vs_AP1NEG_glia	40d	FBgn0030742	32598	CG9919	4731.787304	-1.584578498	9.23E-10	protein_coding	CG9919, isoform A [Source:UniProtKB/TrEMBL;Acc:Q9VXH5]
bulk RNAseq FACS-isolated cells	AP1+_glia_vs_AP1NEG_glia	40d	FBgn0030743	32599	CG9921	874.020736	1.133157643	0.000798268	protein_coding	CG9921, isoform B [Source:UniProtKB/TrEMBL;Acc:Q9VXH4]
bulk RNAseq FACS-isolated cells	AP1+_glia_vs_AP1NEG_glia	40d	FBgn0030749	32612	AnxB11	398.0261159	2.287227586	0.003584442	protein_coding	Annexin B11 [Source:FlyBase;Acc:FBgn0030749]
bulk RNAseq FACS-isolated cells	AP1+_glia_vs_AP1NEG_glia	40d	FBgn0030759	32626	CG13014	192.5302781	2.462776302	0.037586344	protein_coding	RE09848p [Source:UniProtKB/TrEMBL;Acc:Q9VXF0]
bulk RNAseq FACS-isolated cells	AP1+_glia_vs_AP1NEG_glia	40d	FBgn0030778	32652	CG4678	5294.4385	-0.966645606	0.015133982	protein_coding	CG4678, isoform E [Source:UniProtKB/TrEMBL;Acc:B7Z0Z5]
bulk RNAseq FACS-isolated cells	AP1+_glia_vs_AP1NEG_glia	40d	FBgn0030780	32654	CG13008	31.71183706	-2.873937786	0.027608537	protein_coding
bulk RNAseq FACS-isolated cells	AP1+_glia_vs_AP1NEG_glia	40d	FBgn0030796	32672	CG4829	8682.272893	1.703268242	0.003747628	protein_coding	CG4829, isoform B [Source:UniProtKB/TrEMBL;Acc:Q7KUX2]
bulk RNAseq FACS-isolated cells	AP1+_glia_vs_AP1NEG_glia	40d	FBgn0030806	32684	CG13001	512.6677962	-0.955382186	0.042018892	protein_coding	RE69682p [Source:UniProtKB/TrEMBL;Acc:Q9VX94]
bulk RNAseq FACS-isolated cells	AP1+_glia_vs_AP1NEG_glia	40d	FBgn0030816	32694	CG16700	1405.497461	3.098514096	0.001873116	protein_coding	FI17861p1 [Source:UniProtKB/TrEMBL;Acc:Q9VX84]
bulk RNAseq FACS-isolated cells	AP1+_glia_vs_AP1NEG_glia	40d	FBgn0030817	32695	CG4991	11978.20882	3.849777001	3.14E-12	protein_coding	CG4991, isoform D [Source:UniProtKB/TrEMBL;Acc:M9PHT8]
bulk RNAseq FACS-isolated cells	AP1+_glia_vs_AP1NEG_glia	40d	FBgn0030828	32709	CG5162	58.82978624	3.975852217	0.019861926	protein_coding	CG5162, isoform A [Source:UniProtKB/TrEMBL;Acc:Q9VX69]
bulk RNAseq FACS-isolated cells	AP1+_glia_vs_AP1NEG_glia	40d	FBgn0030859	32747	CG12990	22.331641	5.083672632	0.028818614	protein_coding	RE33814p [Source:UniProtKB/TrEMBL;Acc:Q9VX29]
bulk RNAseq FACS-isolated cells	AP1+_glia_vs_AP1NEG_glia	40d	FBgn0030887	32782	CG6867	4004.368423	-1.280157958	6.29E-05	protein_coding	CG6867 [Source:UniProtKB/TrEMBL;Acc:Q9VWZ7]
bulk RNAseq FACS-isolated cells	AP1+_glia_vs_AP1NEG_glia	40d	FBgn0030897	32797	Frq1	3816.307018	-1.043113608	0.000218512	protein_coding	Frequenin 1 [Source:FlyBase;Acc:FBgn0030897]
bulk RNAseq FACS-isolated cells	AP1+_glia_vs_AP1NEG_glia	40d	FBgn0030913	32815	CG6123	2573.843075	-1.723004152	0.00062936	protein_coding	CG6123, isoform A [Source:UniProtKB/TrEMBL;Acc:Q9VWW2]
bulk RNAseq FACS-isolated cells	AP1+_glia_vs_AP1NEG_glia	40d	FBgn0030926	32832	psh	27.35942558	-1.339877616	0.000184377	protein_coding	persephone [Source:FlyBase;Acc:FBgn0030926]
bulk RNAseq FACS-isolated cells	AP1+_glia_vs_AP1NEG_glia	40d	FBgn0030930	32836	GalNAc-T2	748.5548916	1.677811229	0.013990683	protein_coding	UDP-N-acetyl-alpha-D-galactosamine:polypeptide N-acetylgalactosaminyltransferase 2 [Source:FlyBase;Acc:FBgn0030930]
bulk RNAseq FACS-isolated cells	AP1+_glia_vs_AP1NEG_glia	40d	FBgn0030961	32873	CG7058	1588.804078	-2.59017428	0.004568222	protein_coding	CG7058 [Source:UniProtKB/TrEMBL;Acc:Q9VWP9]
bulk RNAseq FACS-isolated cells	AP1+_glia_vs_AP1NEG_glia	40d	FBgn0030964	32876	Pvf1	141.1889038	4.275864213	7.34E-06	protein_coding	PDGF- and VEGF-related factor 1 [Source:FlyBase;Acc:FBgn0030964]
bulk RNAseq FACS-isolated cells	AP1+_glia_vs_AP1NEG_glia	40d	FBgn0030968	32880	CG7322	499.4019144	1.589870419	0.000111597	protein_coding	CG7322, isoform A [Source:UniProtKB/TrEMBL;Acc:Q9VWP2]
bulk RNAseq FACS-isolated cells	AP1+_glia_vs_AP1NEG_glia	40d	FBgn0030985	32897	Obp18a	1064.558123	2.996110495	0.004521375	protein_coding	Odorant-binding protein 18a [Source:FlyBase;Acc:FBgn0030985]
bulk RNAseq FACS-isolated cells	AP1+_glia_vs_AP1NEG_glia	40d	FBgn0030991	32903	CG7453	1595.87964	0.92915243	0.001983841	protein_coding	CG7453 [Source:UniProtKB/TrEMBL;Acc:Q9VWL3]
bulk RNAseq FACS-isolated cells	AP1+_glia_vs_AP1NEG_glia	40d	FBgn0030993	32905	Mec2	23.07759397	1.791271784	8.22E-07	protein_coding	Mec2 [Source:FlyBase;Acc:FBgn0030993]
bulk RNAseq FACS-isolated cells	AP1+_glia_vs_AP1NEG_glia	40d	FBgn0030997	32909	CG7990	4468.203617	-1.054780649	0.001950612	protein_coding	Post-GPI attachment to proteins factor 2-like [Source:UniProtKB/Swiss-Prot;Acc:Q9VWK6]
bulk RNAseq FACS-isolated cells	AP1+_glia_vs_AP1NEG_glia	40d	FBgn0031002	32915	CG14196	529.1804959	8.304006105	5.07E-11	protein_coding	IP13170p [Source:UniProtKB/TrEMBL;Acc:Q9VWK0]
bulk RNAseq FACS-isolated cells	AP1+_glia_vs_AP1NEG_glia	40d	FBgn0031011	32924	CG8034	999.0747132	3.204478116	0.010304336	protein_coding	CG8034, isoform A [Source:UniProtKB/TrEMBL;Acc:Q9VWJ1]
bulk RNAseq FACS-isolated cells	AP1+_glia_vs_AP1NEG_glia	40d	FBgn0031048	32967	CG12237	3119.350865	-0.555344653	0.047472185	protein_coding	LP01149p [Source:UniProtKB/TrEMBL;Acc:Q9VWF0]
bulk RNAseq FACS-isolated cells	AP1+_glia_vs_AP1NEG_glia	40d	FBgn0031064	32986	CG12531	2620.007643	-1.826758933	0.01429666	protein_coding	Uncharacterized protein, isoform A [Source:UniProtKB/TrEMBL;Acc:Q9VWD3]
bulk RNAseq FACS-isolated cells	AP1+_glia_vs_AP1NEG_glia	40d	FBgn0031092	33016	CG9577	477.4010849	1.772667207	0.017747908	protein_coding	CG9577 [Source:UniProtKB/TrEMBL;Acc:Q9W5W8]
bulk RNAseq FACS-isolated cells	AP1+_glia_vs_AP1NEG_glia	40d	FBgn0031117	33047	GstT3	493.8749099	2.661157115	0.001052292	protein_coding	Glutathione S transferase T3 [Source:FlyBase;Acc:FBgn0031117]
bulk RNAseq FACS-isolated cells	AP1+_glia_vs_AP1NEG_glia	40d	FBgn0031219	33169	CG13694	22.70913249	3.754932924	0.047919192	protein_coding	Uncharacterized protein, isoform A [Source:UniProtKB/TrEMBL;Acc:Q9VPJ6]
bulk RNAseq FACS-isolated cells	AP1+_glia_vs_AP1NEG_glia	40d	FBgn0031228	33179	CG11455	2262.538051	0.635979989	0.001111983	protein_coding	GH23780p [Source:UniProtKB/TrEMBL;Acc:Q7K1C0]
bulk RNAseq FACS-isolated cells	AP1+_glia_vs_AP1NEG_glia	40d	FBgn0031245	33198	CG3625	2604.369204	-0.593962366	0.005164903	protein_coding	CG3625, isoform B [Source:UniProtKB/TrEMBL;Acc:Q9VPN0]
bulk RNAseq FACS-isolated cells	AP1+_glia_vs_AP1NEG_glia	40d	FBgn0031268	33237	cold	341.9486669	1.618285029	0.000431954	protein_coding	coiled [Source:FlyBase;Acc:FBgn0031268]
bulk RNAseq FACS-isolated cells	AP1+_glia_vs_AP1NEG_glia	40d	FBgn0031282	33256	Pex12	394.084894	1.357805203	0.031396237	protein_coding	Peroxin 12 [Source:FlyBase;Acc:FBgn0031282]
bulk RNAseq FACS-isolated cells	AP1+_glia_vs_AP1NEG_glia	40d	FBgn0031286	33261	CG3862	928.765975	-0.950350576	0.005822707	protein_coding	CG3862 [Source:UniProtKB/TrEMBL;Acc:Q9VPU0]
bulk RNAseq FACS-isolated cells	AP1+_glia_vs_AP1NEG_glia	40d	FBgn0031294	33277	IA-2	53632.42599	-1.713821296	0.020565114	protein_coding	IA-2 ortholog [Source:FlyBase;Acc:FBgn0031294]
bulk RNAseq FACS-isolated cells	AP1+_glia_vs_AP1NEG_glia	40d	FBgn0031306	33291	CG4577	18834.82819	-1.586774384	2.50E-06	protein_coding	CG4577, isoform B [Source:UniProtKB/TrEMBL;Acc:M9PDX2]
bulk RNAseq FACS-isolated cells	AP1+_glia_vs_AP1NEG_glia	40d	FBgn0031310	33295	Vps29	847.3251935	0.813917875	0.019633484	protein_coding	Vacuolar protein sorting 29 [Source:FlyBase;Acc:FBgn0031310]
bulk RNAseq FACS-isolated cells	AP1+_glia_vs_AP1NEG_glia	40d	FBgn0031347	33337	CG10869	87.6342031	-3.455947592	0.016203118	protein_coding	LP24076p [Source:UniProtKB/TrEMBL;Acc:Q9VQ22]
bulk RNAseq FACS-isolated cells	AP1+_glia_vs_AP1NEG_glia	40d	FBgn0031360	326177	CG31937	1326.933922	1.729049916	1.27E-07	protein_coding	IP05441p [Source:UniProtKB/TrEMBL;Acc:Q9VQ39]
bulk RNAseq FACS-isolated cells	AP1+_glia_vs_AP1NEG_glia	40d	FBgn0031381	33374	Npc2a	4636.614634	2.247541391	7.26E-09	protein_coding	Niemann-Pick type C-2a [Source:FlyBase;Acc:FBgn0031381]
bulk RNAseq FACS-isolated cells	AP1+_glia_vs_AP1NEG_glia	40d	FBgn0031384	33377	CG4238	3415.61128	-1.783898617	0.000757902	protein_coding	CG4238, isoform D [Source:UniProtKB/TrEMBL;Acc:Q9VQ67]
bulk RNAseq FACS-isolated cells	AP1+_glia_vs_AP1NEG_glia	40d	FBgn0031393	33391	CG15382	53.16504733	-5.417022144	0.000211576	protein_coding	GEO07570p1 [Source:UniProtKB/TrEMBL;Acc:Q9VQ80]
bulk RNAseq FACS-isolated cells	AP1+_glia_vs_AP1NEG_glia	40d	FBgn0031414	3771890	eys	1099.653856	-1.994714627	0.000297604	protein_coding	eyes shut [Source:FlyBase;Acc:FBgn0031414]
bulk RNAseq FACS-isolated cells	AP1+_glia_vs_AP1NEG_glia	40d	FBgn0031418	33421	CG3609	1084.545397	1.46899806	0.000506865	protein_coding	CG3609, isoform A [Source:UniProtKB/TrEMBL;Acc:Q9VQB4]
bulk RNAseq FACS-isolated cells	AP1+_glia_vs_AP1NEG_glia	40d	FBgn0031437	33444	Arpc5	774.4221187	0.814257029	0.006911328	protein_coding	Actin-related protein 2/3 complex, subunit 5 [Source:FlyBase;Acc:FBgn0031437]
bulk RNAseq FACS-isolated cells	AP1+_glia_vs_AP1NEG_glia	40d	FBgn0031451	33459	CG9961	14.87778406	2.217869027	2.83E-06	protein_coding	Phosphoglycerate kinase [Source:UniProtKB/TrEMBL;Acc:Q9VQF4]
bulk RNAseq FACS-isolated cells	AP1+_glia_vs_AP1NEG_glia	40d	FBgn0031458	33467	aph-1	532.9623299	1.036224313	0.00454966	protein_coding	anterior pharynx defective 1 [Source:FlyBase;Acc:FBgn0031458]
bulk RNAseq FACS-isolated cells	AP1+_glia_vs_AP1NEG_glia	40d	FBgn0031459	33471	CG2862	1987.300327	0.8109445	0.017382603	protein_coding	CG2862, isoform A [Source:UniProtKB/TrEMBL;Acc:Q8STA5]
bulk RNAseq FACS-isolated cells	AP1+_glia_vs_AP1NEG_glia	40d	FBgn0031473	33486	CG3104	4837.004307	-1.359848798	7.19E-06	protein_coding	CG3104, isoform A [Source:UniProtKB/TrEMBL;Acc:Q9VQI1]
bulk RNAseq FACS-isolated cells	AP1+_glia_vs_AP1NEG_glia	40d	FBgn0031476	33490	CG8813	16.63719587	3.775718381	0.026995299	protein_coding	CG8813 [Source:UniProtKB/TrEMBL;Acc:Q9VQI4]
bulk RNAseq FACS-isolated cells	AP1+_glia_vs_AP1NEG_glia	40d	FBgn0031497	33518	CG17259	1391.294306	0.95417564	0.006056116	protein_coding	LP20978p [Source:UniProtKB/TrEMBL;Acc:Q9VQL1]
bulk RNAseq FACS-isolated cells	AP1+_glia_vs_AP1NEG_glia	40d	FBgn0031518	33543	CG3277	65.49997566	-3.405191257	0.01986249	protein_coding	CG3277 [Source:UniProtKB/TrEMBL;Acc:Q8IQ00]
bulk RNAseq FACS-isolated cells	AP1+_glia_vs_AP1NEG_glia	40d	FBgn0031520	33545	CG8837	3626.747676	2.963245688	3.10E-05	protein_coding	CG8837, isoform A [Source:UniProtKB/TrEMBL;Acc:Q9VQN9]
bulk RNAseq FACS-isolated cells	AP1+_glia_vs_AP1NEG_glia	40d	FBgn0031589	33626	CG3714	3797.781192	0.972404969	0.004645048	protein_coding
bulk RNAseq FACS-isolated cells	AP1+_glia_vs_AP1NEG_glia	40d	FBgn0031590	33628	CG3702	3645.255964	0.829099278	0.005892205	protein_coding	CG3702, isoform A [Source:UniProtKB/TrEMBL;Acc:Q9VQX6]
bulk RNAseq FACS-isolated cells	AP1+_glia_vs_AP1NEG_glia	40d	FBgn0031627	33676	CG15630	6683.680252	1.064694155	0.028818614	protein_coding	RE62123p [Source:UniProtKB/TrEMBL;Acc:Q9VR25]
bulk RNAseq FACS-isolated cells	AP1+_glia_vs_AP1NEG_glia	40d	FBgn0031632	33681	CG15628	2513.305142	-0.946215095	0.020362836	protein_coding	RE58324p [Source:UniProtKB/TrEMBL;Acc:Q9VR30]
bulk RNAseq FACS-isolated cells	AP1+_glia_vs_AP1NEG_glia	40d	FBgn0031635	33684	tank	1107.15685	0.890230223	0.000193701	protein_coding	tank [Source:FlyBase;Acc:FBgn0031635]
bulk RNAseq FACS-isolated cells	AP1+_glia_vs_AP1NEG_glia	40d	FBgn0031636	33685	CG12194	1410.095355	-1.201862441	0.046889486	protein_coding	Uncharacterized protein, isoform B [Source:UniProtKB/TrEMBL;Acc:E1JHT4]
bulk RNAseq FACS-isolated cells	AP1+_glia_vs_AP1NEG_glia	40d	FBgn0031660	33715	mRpL28	2109.940019	0.840464367	0.028235914	protein_coding	mitochondrial ribosomal protein L28 [Source:FlyBase;Acc:FBgn0031660]
bulk RNAseq FACS-isolated cells	AP1+_glia_vs_AP1NEG_glia	40d	FBgn0031662	33717	CG3792	1830.678899	0.610385762	0.045923139	protein_coding	Mannose-P-dolichol utilization defect 1 protein homolog [Source:UniProtKB/Swiss-Prot;Acc:Q9VMW8]
bulk RNAseq FACS-isolated cells	AP1+_glia_vs_AP1NEG_glia	40d	FBgn0031670	33725	CG3887	2489.41216	0.848845735	0.001521398	protein_coding	SelT-like protein [Source:UniProtKB/Swiss-Prot;Acc:Q9VMV6]
bulk RNAseq FACS-isolated cells	AP1+_glia_vs_AP1NEG_glia	40d	FBgn0031683	33743	CG4230	5992.617552	-0.796750698	0.001558855	protein_coding	CG4230, isoform C [Source:UniProtKB/TrEMBL;Acc:M9PB41]
bulk RNAseq FACS-isolated cells	AP1+_glia_vs_AP1NEG_glia	40d	FBgn0031684	33744	CG8680	2090.97287	0.444133167	0.032556483	protein_coding	NADH dehydrogenase [ubiquinone] iron-sulfur protein 6, mitochondrial [Source:UniProtKB/TrEMBL;Acc:Q9VMU0]
bulk RNAseq FACS-isolated cells	AP1+_glia_vs_AP1NEG_glia	40d	FBgn0031689	33749	Cyp28d1	9345.263251	1.538789728	0.03818759	protein_coding	Cyp28d1 [Source:FlyBase;Acc:FBgn0031689]
bulk RNAseq FACS-isolated cells	AP1+_glia_vs_AP1NEG_glia	40d	FBgn0031693	33754	Cyp4ac1	43.07291028	5.982781748	0.000262551	protein_coding	Cyp4ac1 [Source:FlyBase;Acc:FBgn0031693]
bulk RNAseq FACS-isolated cells	AP1+_glia_vs_AP1NEG_glia	40d	FBgn0031697	33760	CG14024	4041.559322	-1.323161033	0.032828525	protein_coding	GH11985p [Source:UniProtKB/TrEMBL;Acc:Q9VMS3]
bulk RNAseq FACS-isolated cells	AP1+_glia_vs_AP1NEG_glia	40d	FBgn0031717	33783	Oscillin	702.7941808	1.108812119	0.020031788	protein_coding	Oscillin [Source:FlyBase;Acc:FBgn0031717]
bulk RNAseq FACS-isolated cells	AP1+_glia_vs_AP1NEG_glia	40d	FBgn0031735	33804	CG11029	22.18682615	-3.24359906	0.03972099	protein_coding	MIP29934p [Source:UniProtKB/TrEMBL;Acc:Q9VMM8]
bulk RNAseq FACS-isolated cells	AP1+_glia_vs_AP1NEG_glia	40d	FBgn0031736	33805	CG11030	4456.871351	-1.48012301	3.07E-08	protein_coding	FI04466p [Source:UniProtKB/TrEMBL;Acc:Q9VMM7]
bulk RNAseq FACS-isolated cells	AP1+_glia_vs_AP1NEG_glia	40d	FBgn0031751	33822	CG9016	15.29388551	-4.90274447	0.003460848	protein_coding	AT24795p [Source:UniProtKB/TrEMBL;Acc:Q9I7P2]
bulk RNAseq FACS-isolated cells	AP1+_glia_vs_AP1NEG_glia	40d	FBgn0031753	33826	CG13999	1072.238093	-1.070930114	0.00146817	protein_coding	GEO13394p1 [Source:UniProtKB/TrEMBL;Acc:Q9VMK8]
bulk RNAseq FACS-isolated cells	AP1+_glia_vs_AP1NEG_glia	40d	FBgn0031769	33850	CG9135	924.8703509	-1.552957103	0.03831683	protein_coding	CG9135 protein [Source:UniProtKB/TrEMBL;Acc:Q9VMI5]
bulk RNAseq FACS-isolated cells	AP1+_glia_vs_AP1NEG_glia	40d	FBgn0031791	33874	AANATL2	754.6078755	2.026614449	0.04245959	protein_coding	Arylalkylamine N-acyltransferase-like 2 [Source:FlyBase;Acc:FBgn0031791]
bulk RNAseq FACS-isolated cells	AP1+_glia_vs_AP1NEG_glia	40d	FBgn0031808	33892	CG9507	23410.68826	1.64334426	0.028147555	protein_coding	CG9507 [Source:UniProtKB/TrEMBL;Acc:Q9VME3]
bulk RNAseq FACS-isolated cells	AP1+_glia_vs_AP1NEG_glia	40d	FBgn0031815	33900	frj	4360.779307	0.619545453	0.001973062	protein_coding	farjavit [Source:FlyBase;Acc:FBgn0031815]
bulk RNAseq FACS-isolated cells	AP1+_glia_vs_AP1NEG_glia	40d	FBgn0031816	33901	CG16947	2230.247669	2.359282961	0.001656492	protein_coding	FI03607p [Source:UniProtKB/TrEMBL;Acc:Q9VMD4]
bulk RNAseq FACS-isolated cells	AP1+_glia_vs_AP1NEG_glia	40d	FBgn0031830	33918	CoVb	6287.830688	0.59563687	0.040149568	protein_coding	Cytochrome c oxidase subunit Vb [Source:FlyBase;Acc:FBgn0031830]
bulk RNAseq FACS-isolated cells	AP1+_glia_vs_AP1NEG_glia	40d	FBgn0031836	33924	CG11050	5005.023201	0.710889751	0.000238028	protein_coding	Uncharacterized protein, isoform A [Source:UniProtKB/TrEMBL;Acc:Q9VMB3]
bulk RNAseq FACS-isolated cells	AP1+_glia_vs_AP1NEG_glia	40d	FBgn0031848	33938	Nse1	14.4098887	-4.233718444	0.037813963	protein_coding	Non-SMC element 1 [Source:FlyBase;Acc:FBgn0031848]
bulk RNAseq FACS-isolated cells	AP1+_glia_vs_AP1NEG_glia	40d	FBgn0031858	33951	CG17378	1791.346103	-1.02786038	0.033915877	protein_coding	RH29724p [Source:UniProtKB/TrEMBL;Acc:Q9VM87]
bulk RNAseq FACS-isolated cells	AP1+_glia_vs_AP1NEG_glia	40d	FBgn0031885	33991	Mnn1	7197.136226	-1.06335491	0.008573872	protein_coding	Menin 1 [Source:FlyBase;Acc:FBgn0031885]
bulk RNAseq FACS-isolated cells	AP1+_glia_vs_AP1NEG_glia	40d	FBgn0031893	33999	CG4495	1804.751664	-0.684476372	0.014184027	protein_coding	Calcium uptake protein 1 homolog, mitochondrial [Source:UniProtKB/Swiss-Prot;Acc:A2VEI2]
bulk RNAseq FACS-isolated cells	AP1+_glia_vs_AP1NEG_glia	40d	FBgn0031894	34000	CG4496	55.47624719	3.809862067	0.020565114	protein_coding	CG4496, isoform A [Source:UniProtKB/TrEMBL;Acc:Q9VM37]
bulk RNAseq FACS-isolated cells	AP1+_glia_vs_AP1NEG_glia	40d	FBgn0031904	34013	CG5149	2161.1426	-1.046571999	0.004268336	protein_coding	CG5149 [Source:UniProtKB/TrEMBL;Acc:Q9VM22]
bulk RNAseq FACS-isolated cells	AP1+_glia_vs_AP1NEG_glia	40d	FBgn0031913	34022	CG5958	65.00986345	5.52110834	0.000681516	protein_coding	CG5958 [Source:UniProtKB/TrEMBL;Acc:Q9VM12]
bulk RNAseq FACS-isolated cells	AP1+_glia_vs_AP1NEG_glia	40d	FBgn0031914	34023	CG5973	816.6645436	1.145006996	0.000252043	protein_coding	CG5973, isoform A [Source:UniProtKB/TrEMBL;Acc:Q9VM11]
bulk RNAseq FACS-isolated cells	AP1+_glia_vs_AP1NEG_glia	40d	FBgn0031947	34062	CG7154	1092.604134	-1.353033373	0.014997282	protein_coding	CG7154 [Source:UniProtKB/TrEMBL;Acc:Q9VLX2]
bulk RNAseq FACS-isolated cells	AP1+_glia_vs_AP1NEG_glia	40d	FBgn0031948	34063	CG7149	1635.114214	1.683438128	5.01E-05	protein_coding	CG7149, isoform A [Source:UniProtKB/TrEMBL;Acc:Q8T0S3]
bulk RNAseq FACS-isolated cells	AP1+_glia_vs_AP1NEG_glia	40d	FBgn0031950	34065	Herp	2525.971737	0.738977267	0.004210011	protein_coding	Homocysteine-induced endoplasmic reticulum protein [Source:FlyBase;Acc:FBgn0031950]
bulk RNAseq FACS-isolated cells	AP1+_glia_vs_AP1NEG_glia	40d	FBgn0031955	34073	CG14535	764.516883	-2.613399445	0.001561105	protein_coding	Uncharacterized protein, isoform B [Source:UniProtKB/TrEMBL;Acc:X2J924]
bulk RNAseq FACS-isolated cells	AP1+_glia_vs_AP1NEG_glia	40d	FBgn0031969	34087	pes	1859.903499	2.17733889	0.001065109	protein_coding	peste [Source:FlyBase;Acc:FBgn0031969]
bulk RNAseq FACS-isolated cells	AP1+_glia_vs_AP1NEG_glia	40d	FBgn0031971	34089	Sirup	6953.722535	2.038244471	2.82E-10	protein_coding	Starvation-upregulated protein [Source:FlyBase;Acc:FBgn0031971]
bulk RNAseq FACS-isolated cells	AP1+_glia_vs_AP1NEG_glia	40d	FBgn0031975	34093	Tg	317.1812662	2.848377511	0.049542503	protein_coding	Transglutaminase [Source:FlyBase;Acc:FBgn0031975]
bulk RNAseq FACS-isolated cells	AP1+_glia_vs_AP1NEG_glia	40d	FBgn0031977	34095	baf	858.9705162	1.091764901	0.000693186	protein_coding	barrier to autointegration factor [Source:FlyBase;Acc:FBgn0031977]
bulk RNAseq FACS-isolated cells	AP1+_glia_vs_AP1NEG_glia	40d	FBgn0031980	34098	RpL36A	1478.304288	0.622720507	0.010188912	protein_coding	Ribosomal protein L36A [Source:FlyBase;Acc:FBgn0031980]
bulk RNAseq FACS-isolated cells	AP1+_glia_vs_AP1NEG_glia	40d	FBgn0031995	34114	CG8475	4518.291467	1.769221393	2.00E-10	protein_coding	CG8475, isoform C [Source:UniProtKB/TrEMBL;Acc:M9PCI5]
bulk RNAseq FACS-isolated cells	AP1+_glia_vs_AP1NEG_glia	40d	FBgn0031998	34117	SLC5A11	714.6812978	1.929309609	0.000365906	protein_coding	Sodium/solute co-transporter-like 5A11 [Source:FlyBase;Acc:FBgn0031998]
bulk RNAseq FACS-isolated cells	AP1+_glia_vs_AP1NEG_glia	40d	FBgn0032010	34131	CG8086	274.6061858	4.165058009	0.004403208	protein_coding	CG8086, isoform I [Source:UniProtKB/TrEMBL;Acc:M9PB71]
bulk RNAseq FACS-isolated cells	AP1+_glia_vs_AP1NEG_glia	40d	FBgn0032013	34135	Scgalpha	1455.589785	-1.23862884	0.004589232	protein_coding	Sarcoglycan alpha [Source:FlyBase;Acc:FBgn0032013]
bulk RNAseq FACS-isolated cells	AP1+_glia_vs_AP1NEG_glia	40d	FBgn0032017	34139	CG7810	447.2950183	1.248256469	0.034444285	protein_coding	CG7810 [Source:UniProtKB/TrEMBL;Acc:Q9VLP6]
bulk RNAseq FACS-isolated cells	AP1+_glia_vs_AP1NEG_glia	40d	FBgn0032021	34143	CG7781	16299.61143	0.727404861	0.001410898	protein_coding	CG7781, isoform A [Source:UniProtKB/TrEMBL;Acc:Q9VLP2]
bulk RNAseq FACS-isolated cells	AP1+_glia_vs_AP1NEG_glia	40d	FBgn0032055	34188	CG13091	35.91595747	4.995566249	0.001508188	protein_coding	Fatty acyl-CoA reductase [Source:UniProtKB/TrEMBL;Acc:Q9VLJ7]
bulk RNAseq FACS-isolated cells	AP1+_glia_vs_AP1NEG_glia	40d	FBgn0032078	34215	C1GalTA	1609.270656	-0.540155493	0.012415074	protein_coding	Core 1 Galactosyltransferase A [Source:FlyBase;Acc:FBgn0032078]
bulk RNAseq FACS-isolated cells	AP1+_glia_vs_AP1NEG_glia	40d	FBgn0032083	34220	CG9541	99.41293893	-4.964572705	0.001328212	protein_coding	CG9541, isoform D [Source:UniProtKB/TrEMBL;Acc:M9PCF9]
bulk RNAseq FACS-isolated cells	AP1+_glia_vs_AP1NEG_glia	40d	FBgn0032109	34249	CG17005	3.837622705	0.144640598	3.46E-05	protein_coding	AT13609p [Source:UniProtKB/TrEMBL;Acc:Q9VLD1]
bulk RNAseq FACS-isolated cells	AP1+_glia_vs_AP1NEG_glia	40d	FBgn0032147	34300	IP3K1	30.44442972	3.799917798	0.023013523	protein_coding	Inositol 1,4,5-triphosphate kinase 1 [Source:FlyBase;Acc:FBgn0032147]
bulk RNAseq FACS-isolated cells	AP1+_glia_vs_AP1NEG_glia	40d	FBgn0032150	34303	CG13123	149.0739097	-1.483157388	0.0104348	protein_coding	RH12261p [Source:UniProtKB/TrEMBL;Acc:Q9VL80]
bulk RNAseq FACS-isolated cells	AP1+_glia_vs_AP1NEG_glia	40d	FBgn0032151	34304	nAChRalpha6	4034.677465	-1.377501107	0.001149435	protein_coding	nicotinic Acetylcholine Receptor alpha6 [Source:FlyBase;Acc:FBgn0032151]
bulk RNAseq FACS-isolated cells	AP1+_glia_vs_AP1NEG_glia	40d	FBgn0032156	34310	CG13124	5810.167923	1.714451801	0.001592559	protein_coding	LP20791p [Source:UniProtKB/TrEMBL;Acc:Q9VL73]
bulk RNAseq FACS-isolated cells	AP1+_glia_vs_AP1NEG_glia	40d	FBgn0032160	34315	CG4598	784.4878068	1.965602612	0.006031321	protein_coding	CG4598, isoform A [Source:UniProtKB/TrEMBL;Acc:Q9VL68]
bulk RNAseq FACS-isolated cells	AP1+_glia_vs_AP1NEG_glia	40d	FBgn0032170	34325	CG4658	2308.174527	0.712560375	0.002162936	protein_coding	CG4658, isoform A [Source:UniProtKB/TrEMBL;Acc:Q9VL57]
bulk RNAseq FACS-isolated cells	AP1+_glia_vs_AP1NEG_glia	40d	FBgn0032191	34354	CG5734	3608.103894	0.790171393	0.030532065	protein_coding	CG5734 [Source:UniProtKB/TrEMBL;Acc:Q9VL28]
bulk RNAseq FACS-isolated cells	AP1+_glia_vs_AP1NEG_glia	40d	FBgn0032196	34361	CG5708	908.6369415	-0.937663905	0.015165365	protein_coding	CG5708, isoform A [Source:UniProtKB/TrEMBL;Acc:Q9VL21]
bulk RNAseq FACS-isolated cells	AP1+_glia_vs_AP1NEG_glia	40d	FBgn0032213	34383	CG5390	2855.036201	2.721680143	0.001508188	protein_coding	CG5390, isoform A [Source:UniProtKB/TrEMBL;Acc:Q9VL01]
bulk RNAseq FACS-isolated cells	AP1+_glia_vs_AP1NEG_glia	40d	FBgn0032216	34387	CG5384	1514.031579	-0.912207191	0.019931415	protein_coding	LP08774p [Source:UniProtKB/TrEMBL;Acc:Q9VKZ8]
bulk RNAseq FACS-isolated cells	AP1+_glia_vs_AP1NEG_glia	40d	FBgn0032233	34408	dpr19	4646.914047	-1.218083099	3.69E-05	protein_coding	dpr19 [Source:FlyBase;Acc:FBgn0032233]
bulk RNAseq FACS-isolated cells	AP1+_glia_vs_AP1NEG_glia	40d	FBgn0032253	34436	CG5322	357.7614906	3.987892224	0.025266153	protein_coding	Alpha-mannosidase [Source:UniProtKB/TrEMBL;Acc:Q9VKV2]
bulk RNAseq FACS-isolated cells	AP1+_glia_vs_AP1NEG_glia	40d	FBgn0032262	34447	CG7384	43.48381081	5.630227312	0.004282091	protein_coding	CG7384 [Source:UniProtKB/TrEMBL;Acc:Q9VKU2]
bulk RNAseq FACS-isolated cells	AP1+_glia_vs_AP1NEG_glia	40d	FBgn0032290	34477	CG6443	929.002446	-1.046030506	0.008867902	protein_coding	CG6443 [Source:UniProtKB/TrEMBL;Acc:Q9VKR2]
bulk RNAseq FACS-isolated cells	AP1+_glia_vs_AP1NEG_glia	40d	FBgn0032292	34479	CG6750	1625.881817	0.633649369	0.012465355	protein_coding	ER membrane protein complex 3 [Source:UniProtKB/TrEMBL;Acc:Q9VKR0]
bulk RNAseq FACS-isolated cells	AP1+_glia_vs_AP1NEG_glia	40d	FBgn0032297	34485	CG17124	2084.413662	-0.794176547	0.031499868	protein_coding	GEO07393p1 [Source:UniProtKB/TrEMBL;Acc:Q9VKQ5]
bulk RNAseq FACS-isolated cells	AP1+_glia_vs_AP1NEG_glia	40d	FBgn0032322	34517	CG16743	3549.333447	2.432956671	0.000215414	protein_coding	Uncharacterized protein, isoform B [Source:UniProtKB/TrEMBL;Acc:M9PFK3]
bulk RNAseq FACS-isolated cells	AP1+_glia_vs_AP1NEG_glia	40d	FBgn0032394	34614	CG6746	1639.394254	0.970368831	0.034496361	protein_coding	Very-long-chain (3R)-3-hydroxyacyl-CoA dehydratase [Source:UniProtKB/TrEMBL;Acc:Q9VKD2]
bulk RNAseq FACS-isolated cells	AP1+_glia_vs_AP1NEG_glia	40d	FBgn0032399	34620	CG6785	44.81459309	3.098061903	0.036461996	protein_coding	CG6785, isoform A [Source:UniProtKB/TrEMBL;Acc:Q9VKC6]
bulk RNAseq FACS-isolated cells	AP1+_glia_vs_AP1NEG_glia	40d	FBgn0032400	34621	CG6770	8949.867641	1.050998118	3.11E-07	protein_coding	CG6770 [Source:UniProtKB/TrEMBL;Acc:Q9VKC5]
bulk RNAseq FACS-isolated cells	AP1+_glia_vs_AP1NEG_glia	40d	FBgn0032402	34623	CG14945	12299.34598	2.249622917	0.001762468	protein_coding	Uncharacterized protein, isoform A [Source:UniProtKB/TrEMBL;Acc:Q9VKC3]
bulk RNAseq FACS-isolated cells	AP1+_glia_vs_AP1NEG_glia	40d	FBgn0032429	34655	CG5446	1145.783226	0.862584032	0.001629527	protein_coding	CG5446, isoform A [Source:UniProtKB/TrEMBL;Acc:Q9VK90]
bulk RNAseq FACS-isolated cells	AP1+_glia_vs_AP1NEG_glia	40d	FBgn0032444	34674	CG5525	1604.691146	0.902274807	0.01986249	protein_coding	T-complex protein 1 subunit delta [Source:UniProtKB/TrEMBL;Acc:Q9VK69]
bulk RNAseq FACS-isolated cells	AP1+_glia_vs_AP1NEG_glia	40d	FBgn0032448	34678	CG5781	15.46187543	-3.407215694	0.049680782	protein_coding	CG5781 [Source:UniProtKB/TrEMBL;Acc:Q9VK65]
bulk RNAseq FACS-isolated cells	AP1+_glia_vs_AP1NEG_glia	40d	FBgn0032453	34683	CG6180	2559.305879	1.060219062	0.000356745	protein_coding	CG6180 [Source:UniProtKB/TrEMBL;Acc:Q9VK60]
bulk RNAseq FACS-isolated cells	AP1+_glia_vs_AP1NEG_glia	40d	FBgn0032455	34685	Pih1D1	1807.766241	-0.850523092	0.000629794	protein_coding	Pih1D1 [Source:FlyBase;Acc:FBgn0032455]
bulk RNAseq FACS-isolated cells	AP1+_glia_vs_AP1NEG_glia	40d	FBgn0032465	34696	CG12404	1171.274685	0.58435475	0.039217905	protein_coding	Protein YIPF [Source:UniProtKB/TrEMBL;Acc:Q9VK46]
bulk RNAseq FACS-isolated cells	AP1+_glia_vs_AP1NEG_glia	40d	FBgn0032470	34702	CG5142	29.19364229	4.942934637	0.021397182	protein_coding	CG5142, isoform D [Source:UniProtKB/TrEMBL;Acc:M9PDD5]
bulk RNAseq FACS-isolated cells	AP1+_glia_vs_AP1NEG_glia	40d	FBgn0032479	34713	CG16974	12701.7397	1.042384724	0.032331064	protein_coding	LD10349p [Source:UniProtKB/TrEMBL;Acc:Q9VK28]
bulk RNAseq FACS-isolated cells	AP1+_glia_vs_AP1NEG_glia	40d	FBgn0032480	34714	Edem2	2382.853213	0.855482713	0.005365071	protein_coding	Edem2 [Source:FlyBase;Acc:FBgn0032480]
bulk RNAseq FACS-isolated cells	AP1+_glia_vs_AP1NEG_glia	40d	FBgn0032484	34718	kek4	1041.226783	-1.075518527	0.003696968	protein_coding	kekkon4 [Source:FlyBase;Acc:FBgn0032484]
bulk RNAseq FACS-isolated cells	AP1+_glia_vs_AP1NEG_glia	40d	FBgn0032586	34984	Tpr2	4377.292621	0.386835811	0.017045146	protein_coding	Tetratricopeptide repeat protein 2 [Source:FlyBase;Acc:FBgn0032586]
bulk RNAseq FACS-isolated cells	AP1+_glia_vs_AP1NEG_glia	40d	FBgn0032587	34985	CG5953	691.9376401	1.766566778	0.013336897	protein_coding	CG5953, isoform A [Source:UniProtKB/TrEMBL;Acc:Q9VJK4]
bulk RNAseq FACS-isolated cells	AP1+_glia_vs_AP1NEG_glia	40d	FBgn0032588	34986	CG5968	23.71978723	-3.793898874	0.005991031	protein_coding	AT27976p [Source:UniProtKB/TrEMBL;Acc:Q9VJK3]
bulk RNAseq FACS-isolated cells	AP1+_glia_vs_AP1NEG_glia	40d	FBgn0032601	35005	yellow-b	60.54263322	3.820282692	4.07E-10	protein_coding	yellow-b [Source:FlyBase;Acc:FBgn0032601]
bulk RNAseq FACS-isolated cells	AP1+_glia_vs_AP1NEG_glia	40d	FBgn0032603	35009	CG17928	279.2580389	3.08950414	0.001920674	protein_coding	IP12339p [Source:UniProtKB/TrEMBL;Acc:Q9VJI1]
bulk RNAseq FACS-isolated cells	AP1+_glia_vs_AP1NEG_glia	40d	FBgn0032642	35055	CG5110	453.4346295	0.616087392	0.044022308	protein_coding	Ragulator complex protein LAMTOR3 homolog [Source:UniProtKB/Swiss-Prot;Acc:Q9VJD2]
bulk RNAseq FACS-isolated cells	AP1+_glia_vs_AP1NEG_glia	40d	FBgn0032643	35056	CG6453	1241.292717	1.616647239	0.001518332	protein_coding	Glucosidase 2 beta subunit, isoform A [Source:UniProtKB/TrEMBL;Acc:Q9VJD1]
bulk RNAseq FACS-isolated cells	AP1+_glia_vs_AP1NEG_glia	40d	FBgn0032651	35066	Oli	1366.035803	-1.029580852	0.01067165	protein_coding	Olig family [Source:FlyBase;Acc:FBgn0032651]
bulk RNAseq FACS-isolated cells	AP1+_glia_vs_AP1NEG_glia	40d	FBgn0032666	35083	CG5758	32409.93685	1.455324415	2.81E-05	protein_coding	CG5758, isoform A [Source:UniProtKB/TrEMBL;Acc:Q0E8P5]
bulk RNAseq FACS-isolated cells	AP1+_glia_vs_AP1NEG_glia	40d	FBgn0032684	35105	CG10178	2415.058231	2.750960135	0.019965455	protein_coding	UDP-glucuronosyltransferase [Source:UniProtKB/TrEMBL;Acc:Q9VJ81]
bulk RNAseq FACS-isolated cells	AP1+_glia_vs_AP1NEG_glia	40d	FBgn0032694	35116	MESR3	1371.055568	1.375505626	0.004132575	protein_coding	Misexpression suppressor of ras 3 [Source:FlyBase;Acc:FBgn0032694]
bulk RNAseq FACS-isolated cells	AP1+_glia_vs_AP1NEG_glia	40d	FBgn0032715	35140	CG17597	273.242848	3.092616306	0.00167145	protein_coding	SD06839p [Source:UniProtKB/TrEMBL;Acc:Q9VJ44]
bulk RNAseq FACS-isolated cells	AP1+_glia_vs_AP1NEG_glia	40d	FBgn0032719	35144	CG17321	2868.804719	-1.01695772	0.026720704	protein_coding	RH30783p [Source:UniProtKB/TrEMBL;Acc:Q9VJ40]
bulk RNAseq FACS-isolated cells	AP1+_glia_vs_AP1NEG_glia	40d	FBgn0032729	35156	CG10639	972.1808012	1.314270518	0.000259579	protein_coding	FI05204p [Source:UniProtKB/TrEMBL;Acc:Q9VJ28]
bulk RNAseq FACS-isolated cells	AP1+_glia_vs_AP1NEG_glia	40d	FBgn0032730	35157	CG10431	85.87042265	-4.907024088	0.001285134	protein_coding	Uncharacterized protein, isoform A [Source:UniProtKB/TrEMBL;Acc:Q9VJ27]
bulk RNAseq FACS-isolated cells	AP1+_glia_vs_AP1NEG_glia	40d	FBgn0032731	35158	Swip-1	1487.493472	1.160803784	0.000859233	protein_coding	Swiprosin-1 [Source:FlyBase;Acc:FBgn0032731]
bulk RNAseq FACS-isolated cells	AP1+_glia_vs_AP1NEG_glia	40d	FBgn0032748	35177	CG10492	1424.112753	-0.835075783	0.04551768	protein_coding	LD29741p [Source:UniProtKB/TrEMBL;Acc:Q9VJ08]
bulk RNAseq FACS-isolated cells	AP1+_glia_vs_AP1NEG_glia	40d	FBgn0032763	35198	CG17568	635.9363108	-1.38435415	0.04779091	protein_coding	IP01252p [Source:UniProtKB/TrEMBL;Acc:Q9VIY9]
bulk RNAseq FACS-isolated cells	AP1+_glia_vs_AP1NEG_glia	40d	FBgn0032774	35212	CG17549	672.0139449	2.140797276	0.010188912	protein_coding	GH19142p [Source:UniProtKB/TrEMBL;Acc:Q9VIX6]
bulk RNAseq FACS-isolated cells	AP1+_glia_vs_AP1NEG_glia	40d	FBgn0032782	35221	Rab9	1385.362665	1.221949235	0.02928866	protein_coding	Rab9 [Source:FlyBase;Acc:FBgn0032782]
bulk RNAseq FACS-isolated cells	AP1+_glia_vs_AP1NEG_glia	40d	FBgn0032797	35238	CG10186	22159.57548	-1.457261122	8.92E-07	protein_coding	Uncharacterized protein, isoform G [Source:UniProtKB/TrEMBL;Acc:B7YZX0]
bulk RNAseq FACS-isolated cells	AP1+_glia_vs_AP1NEG_glia	40d	FBgn0032799	35240	CG10166	365.0521248	1.316233727	0.028818614	protein_coding	Probable dolichol-phosphate mannosyltransferase [Source:UniProtKB/Swiss-Prot;Acc:Q9VIU7]
bulk RNAseq FACS-isolated cells	AP1+_glia_vs_AP1NEG_glia	40d	FBgn0032800	35241	CG10137	3216.843241	-1.061916154	0.018023019	protein_coding	GH24474p [Source:UniProtKB/TrEMBL;Acc:Q9VIU5]
bulk RNAseq FACS-isolated cells	AP1+_glia_vs_AP1NEG_glia	40d	FBgn0032801	35242	CG10165	185.1792323	2.386666401	0.008875644	protein_coding	LD43293p [Source:UniProtKB/TrEMBL;Acc:Q9VIU6]
bulk RNAseq FACS-isolated cells	AP1+_glia_vs_AP1NEG_glia	40d	FBgn0032805	35247	CG10337	38.45512575	6.235454057	0.002643904	protein_coding	IP11805p [Source:UniProtKB/TrEMBL;Acc:Q9VIU0]
bulk RNAseq FACS-isolated cells	AP1+_glia_vs_AP1NEG_glia	40d	FBgn0032811	35255	CG10268	290.8247591	1.287510968	0.001284359	protein_coding	Probable phosphomevalonate kinase [Source:UniProtKB/Swiss-Prot;Acc:Q9VIT2]
bulk RNAseq FACS-isolated cells	AP1+_glia_vs_AP1NEG_glia	40d	FBgn0032840	35286	sNPF	25098.81161	-1.659850936	0.010911248	protein_coding	short neuropeptide F precursor [Source:FlyBase;Acc:FBgn0032840]
bulk RNAseq FACS-isolated cells	AP1+_glia_vs_AP1NEG_glia	40d	FBgn0032847	35297	Taf13	440.6563421	0.715046298	0.038573156	protein_coding	TBP-associated factor 13 [Source:FlyBase;Acc:FBgn0032847]
bulk RNAseq FACS-isolated cells	AP1+_glia_vs_AP1NEG_glia	40d	FBgn0032860	35312	CG15130	18.48614716	-4.327062072	0.01111892	protein_coding	Uncharacterized protein, isoform B [Source:UniProtKB/TrEMBL;Acc:Q9VIM4]
bulk RNAseq FACS-isolated cells	AP1+_glia_vs_AP1NEG_glia	40d	FBgn0032864	35316	CG2493	2348.378424	2.062575049	0.002813775	protein_coding	CG2493, isoform A [Source:UniProtKB/TrEMBL;Acc:Q9VIM0]
bulk RNAseq FACS-isolated cells	AP1+_glia_vs_AP1NEG_glia	40d	FBgn0032876	35330	Cen	2640.889401	-0.931911864	0.039195695	protein_coding	Centrocortin [Source:FlyBase;Acc:FBgn0032876]
bulk RNAseq FACS-isolated cells	AP1+_glia_vs_AP1NEG_glia	40d	FBgn0032879	35334	CG9317	37.64622234	-1.700303685	1.54E-13	protein_coding	Carcinine transporter [Source:UniProtKB/Swiss-Prot;Acc:Q9VIK2]
bulk RNAseq FACS-isolated cells	AP1+_glia_vs_AP1NEG_glia	40d	FBgn0032889	35347	CG9331	1236.55581	1.261442528	0.01429666	protein_coding	CG9331, isoform C [Source:UniProtKB/TrEMBL;Acc:Q8SZU0]
bulk RNAseq FACS-isolated cells	AP1+_glia_vs_AP1NEG_glia	40d	FBgn0032891	35349	Oseg5	19.52080184	3.901541143	0.030114453	protein_coding	Outer segment 5 [Source:FlyBase;Acc:FBgn0032891]
bulk RNAseq FACS-isolated cells	AP1+_glia_vs_AP1NEG_glia	40d	FBgn0032897	35355	CG9336	1001.736363	3.198562798	0.000239997	protein_coding	CG9336, isoform A [Source:UniProtKB/TrEMBL;Acc:Q9VII1]
bulk RNAseq FACS-isolated cells	AP1+_glia_vs_AP1NEG_glia	40d	FBgn0032901	35359	sky	474.3002206	0.861177948	0.034400331	protein_coding	skywalker [Source:FlyBase;Acc:FBgn0032901]
bulk RNAseq FACS-isolated cells	AP1+_glia_vs_AP1NEG_glia	40d	FBgn0032910	35369	CG9265	1421.872107	-1.316892238	0.018563521	protein_coding	CG9265, isoform A [Source:UniProtKB/TrEMBL;Acc:Q9VIG6]
bulk RNAseq FACS-isolated cells	AP1+_glia_vs_AP1NEG_glia	40d	FBgn0032943	35405	Tsp39D	1338.034459	-0.768497589	0.024785104	protein_coding	Tetraspanin 39D [Source:FlyBase;Acc:FBgn0032943]
bulk RNAseq FACS-isolated cells	AP1+_glia_vs_AP1NEG_glia	40d	FBgn0032949	35411	Lamp1	8424.050947	1.168648384	5.65E-06	protein_coding	Lamp1 [Source:FlyBase;Acc:FBgn0032949]
bulk RNAseq FACS-isolated cells	AP1+_glia_vs_AP1NEG_glia	40d	FBgn0032987	35453	RpL21	2043.554768	0.629307119	0.043668969	protein_coding	Ribosomal protein L21 [Source:FlyBase;Acc:FBgn0032987]
bulk RNAseq FACS-isolated cells	AP1+_glia_vs_AP1NEG_glia	40d	FBgn0032988	35454	Tif-IA	1954.437121	-0.757012584	0.016037289	protein_coding	Tif-IA [Source:FlyBase;Acc:FBgn0032988]
bulk RNAseq FACS-isolated cells	AP1+_glia_vs_AP1NEG_glia	40d	FBgn0033019	35490	CG10395	974.5962278	-0.927746387	0.029153142	protein_coding	Uncharacterized protein, isoform D [Source:UniProtKB/TrEMBL;Acc:A1Z6E8]
bulk RNAseq FACS-isolated cells	AP1+_glia_vs_AP1NEG_glia	40d	FBgn0033028	35499	CG11665	7484.708002	0.495058976	0.040794976	protein_coding	RE60337p [Source:UniProtKB/TrEMBL;Acc:Q7JWI7]
bulk RNAseq FACS-isolated cells	AP1+_glia_vs_AP1NEG_glia	40d	FBgn0033031	35503	CG8245	3790.748231	-0.90415761	0.019682791	protein_coding	CG8245 [Source:UniProtKB/TrEMBL;Acc:A1Z6G9]
bulk RNAseq FACS-isolated cells	AP1+_glia_vs_AP1NEG_glia	40d	FBgn0033033	35505	scaf	2112.296189	3.702164635	0.001508188	protein_coding	scarface [Source:FlyBase;Acc:FBgn0033033]
bulk RNAseq FACS-isolated cells	AP1+_glia_vs_AP1NEG_glia	40d	FBgn0033038	35511	CG7791	1785.117382	-1.340449196	0.00766946	protein_coding	CG7791 [Source:UniProtKB/TrEMBL;Acc:A1Z6H6]
bulk RNAseq FACS-isolated cells	AP1+_glia_vs_AP1NEG_glia	40d	FBgn0033043	35516	Or42b	6.978206452	-2.533021518	1.76E-06	protein_coding	Odorant receptor 42b [Source:FlyBase;Acc:FBgn0033043]
bulk RNAseq FACS-isolated cells	AP1+_glia_vs_AP1NEG_glia	40d	FBgn0033058	35535	CCHa2-R	255.0356602	-6.462982001	3.09E-08	protein_coding	CCHamide-2 receptor [Source:FlyBase;Acc:FBgn0033058]
bulk RNAseq FACS-isolated cells	AP1+_glia_vs_AP1NEG_glia	40d	FBgn0033075	35554	Pld	177.0031426	3.68985476	0.015101337	protein_coding	Phospholipase D [Source:FlyBase;Acc:FBgn0033075]
bulk RNAseq FACS-isolated cells	AP1+_glia_vs_AP1NEG_glia	40d	FBgn0033079	35561	Fmo-2	96.88193455	6.639306358	1.43E-05	protein_coding	Flavin-containing monooxygenase 2 [Source:FlyBase;Acc:FBgn0033079]
bulk RNAseq FACS-isolated cells	AP1+_glia_vs_AP1NEG_glia	40d	FBgn0033101	35586	CG9436	994.8635152	1.540042576	0.044194527	protein_coding	CG9436 [Source:UniProtKB/TrEMBL;Acc:Q7JVH6]
bulk RNAseq FACS-isolated cells	AP1+_glia_vs_AP1NEG_glia	40d	FBgn0033108	35595	CG15236	2902.988955	-2.002960302	0.002908836	protein_coding	FI03272p [Source:UniProtKB/TrEMBL;Acc:Q0E9N0]
bulk RNAseq FACS-isolated cells	AP1+_glia_vs_AP1NEG_glia	40d	FBgn0033127	35615	Tsp42Ef	2517.901226	1.581803498	2.05E-05	protein_coding	Tetraspanin 42Ef [Source:FlyBase;Acc:FBgn0033127]
bulk RNAseq FACS-isolated cells	AP1+_glia_vs_AP1NEG_glia	40d	FBgn0033179	35674	p47	1261.326722	1.014298237	0.007222794	protein_coding	p47 [Source:FlyBase;Acc:FBgn0033179]
bulk RNAseq FACS-isolated cells	AP1+_glia_vs_AP1NEG_glia	40d	FBgn0033183	35678	CG1620	2342.869439	-0.992400498	8.65E-05	protein_coding	CG1620, isoform A [Source:UniProtKB/TrEMBL;Acc:A1Z6Z7]
bulk RNAseq FACS-isolated cells	AP1+_glia_vs_AP1NEG_glia	40d	FBgn0033188	35687	Drat	9095.21359	-0.41296146	0.013990683	protein_coding	Death resistor Adh domain containing target [Source:FlyBase;Acc:FBgn0033188]
bulk RNAseq FACS-isolated cells	AP1+_glia_vs_AP1NEG_glia	40d	FBgn0033196	35697	CG1358	8202.393776	1.175315154	7.68E-06	protein_coding	CG1358, isoform A [Source:UniProtKB/TrEMBL;Acc:Q7K1D7]
bulk RNAseq FACS-isolated cells	AP1+_glia_vs_AP1NEG_glia	40d	FBgn0033204	35707	CG2065	112.3101085	8.72257592	5.04E-10	protein_coding	CG2065, isoform A [Source:UniProtKB/TrEMBL;Acc:Q7JYX2]
bulk RNAseq FACS-isolated cells	AP1+_glia_vs_AP1NEG_glia	40d	FBgn0033224	35730	Nop17l	2962.328598	1.318075898	0.002139814	protein_coding	Nop17 like [Source:FlyBase;Acc:FBgn0033224]
bulk RNAseq FACS-isolated cells	AP1+_glia_vs_AP1NEG_glia	40d	FBgn0033232	35741	CG12159	1523.530594	1.540509877	0.000132458	protein_coding	Uncharacterized protein, isoform A [Source:UniProtKB/TrEMBL;Acc:A1Z765]
bulk RNAseq FACS-isolated cells	AP1+_glia_vs_AP1NEG_glia	40d	FBgn0033244	35758	CG8726	4267.533467	-0.558762706	0.044529383	protein_coding	CG8726, isoform B [Source:UniProtKB/TrEMBL;Acc:A1Z782]
bulk RNAseq FACS-isolated cells	AP1+_glia_vs_AP1NEG_glia	40d	FBgn0033252	35770	CG12769	4287.023808	-0.983090064	0.019146589	protein_coding	Uncharacterized protein, isoform C [Source:UniProtKB/TrEMBL;Acc:A0A0B4LFS0]
bulk RNAseq FACS-isolated cells	AP1+_glia_vs_AP1NEG_glia	40d	FBgn0033268	35789	Obp44a	14732.73187	1.620923329	0.000675836	protein_coding	Odorant-binding protein 44a [Source:FlyBase;Acc:FBgn0033268]
bulk RNAseq FACS-isolated cells	AP1+_glia_vs_AP1NEG_glia	40d	FBgn0033303	NA	Cyp6a15Psi	550.8014873	2.439021186	0.036407603	pseudogene	Cyp6a15Psi [Source:FlyBase;Acc:FBgn0033303]
bulk RNAseq FACS-isolated cells	AP1+_glia_vs_AP1NEG_glia	40d	FBgn0033304	35837	Cyp6a13	3151.063986	2.491356748	0.00583424	protein_coding	Cyp6a13 [Source:FlyBase;Acc:FBgn0033304]
bulk RNAseq FACS-isolated cells	AP1+_glia_vs_AP1NEG_glia	40d	FBgn0033340	35879	CG13751	281.3529539	0.796666778	0.004147333	protein_coding	RH09719p [Source:UniProtKB/TrEMBL;Acc:Q7K078]
bulk RNAseq FACS-isolated cells	AP1+_glia_vs_AP1NEG_glia	40d	FBgn0033347	35888	CG8248	1373.913526	-1.373102209	0.017037086	protein_coding	CG8248, isoform A [Source:UniProtKB/TrEMBL;Acc:A1Z7K4]
bulk RNAseq FACS-isolated cells	AP1+_glia_vs_AP1NEG_glia	40d	FBgn0033358	35901	CG8216	3891.454004	-2.032532908	9.99E-05	protein_coding	CG8216 [Source:UniProtKB/TrEMBL;Acc:A1Z7M0]
bulk RNAseq FACS-isolated cells	AP1+_glia_vs_AP1NEG_glia	40d	FBgn0033382	35930	Hydr1	7056.25631	1.659706573	1.78E-06	protein_coding	alpha/beta hydrolase 1 [Source:FlyBase;Acc:FBgn0033382]
bulk RNAseq FACS-isolated cells	AP1+_glia_vs_AP1NEG_glia	40d	FBgn0033387	35935	CG8008	19.24771307	5.260526708	0.005601515	protein_coding	CG8008, isoform B [Source:UniProtKB/TrEMBL;Acc:B7YZU3]
bulk RNAseq FACS-isolated cells	AP1+_glia_vs_AP1NEG_glia	40d	FBgn0033402	35956	Myd88	715.320082	2.293084717	0.034556056	protein_coding	Myd88 [Source:FlyBase;Acc:FBgn0033402]
bulk RNAseq FACS-isolated cells	AP1+_glia_vs_AP1NEG_glia	40d	FBgn0033429	35987	CG12929	195.3267924	1.191665357	0.049420144	protein_coding	GEO10290p1 [Source:UniProtKB/TrEMBL;Acc:A1Z7W3]
bulk RNAseq FACS-isolated cells	AP1+_glia_vs_AP1NEG_glia	40d	FBgn0033437	35996	CG12926	2329.332049	2.577201525	1.72E-10	protein_coding	FI02944p [Source:UniProtKB/TrEMBL;Acc:A1Z7X8]
bulk RNAseq FACS-isolated cells	AP1+_glia_vs_AP1NEG_glia	40d	FBgn0033446	36009	CG1648	2794.218053	1.667749277	1.32E-07	protein_coding	CG1648, isoform B [Source:UniProtKB/TrEMBL;Acc:A1Z7Z4]
bulk RNAseq FACS-isolated cells	AP1+_glia_vs_AP1NEG_glia	40d	FBgn0033453	36016	CG1667	936.6813202	2.245250919	0.003584442	protein_coding	CG1667, isoform B [Source:UniProtKB/TrEMBL;Acc:A0A0B4LFY9]
bulk RNAseq FACS-isolated cells	AP1+_glia_vs_AP1NEG_glia	40d	FBgn0033457	36022	Ntmt	680.1262571	0.970968674	0.039617118	protein_coding	N-terminal methyltransferase [Source:FlyBase;Acc:FBgn0033457]
bulk RNAseq FACS-isolated cells	AP1+_glia_vs_AP1NEG_glia	40d	FBgn0033459	36024	CG12744	13.2060187	3.383384455	0.035596037	protein_coding	GEO04060p1 [Source:UniProtKB/TrEMBL;Acc:E2QC93]
bulk RNAseq FACS-isolated cells	AP1+_glia_vs_AP1NEG_glia	40d	FBgn0033461	36026	CG12923	22.37087302	-0.67165602	1.90E-08	protein_coding	FI16505p1 [Source:UniProtKB/TrEMBL;Acc:A1Z815]
bulk RNAseq FACS-isolated cells	AP1+_glia_vs_AP1NEG_glia	40d	FBgn0033476	36045	oys	3086.057316	1.613994956	1.48E-06	protein_coding	oysgedart [Source:FlyBase;Acc:FBgn0033476]
bulk RNAseq FACS-isolated cells	AP1+_glia_vs_AP1NEG_glia	40d	FBgn0033484	36056	CG2269	37874.67259	-1.66559896	3.35E-06	protein_coding	CG2269, isoform B [Source:UniProtKB/TrEMBL;Acc:A1Z847]
bulk RNAseq FACS-isolated cells	AP1+_glia_vs_AP1NEG_glia	40d	FBgn0033500	36079	CG12913	1794.167722	-1.085792454	0.02309012	protein_coding	MIP04264p [Source:UniProtKB/TrEMBL;Acc:A1Z863]
bulk RNAseq FACS-isolated cells	AP1+_glia_vs_AP1NEG_glia	40d	FBgn0033504	36084	CAP	3455.066858	2.193839541	4.20E-06	protein_coding	CAP [Source:FlyBase;Acc:FBgn0033504]
bulk RNAseq FACS-isolated cells	AP1+_glia_vs_AP1NEG_glia	40d	FBgn0033520	246663	Prx2540-1	19.01156008	1.728100958	0.022215796	protein_coding	Peroxiredoxin 2540-1 [Source:FlyBase;Acc:FBgn0033520]
bulk RNAseq FACS-isolated cells	AP1+_glia_vs_AP1NEG_glia	40d	FBgn0033544	36129	CG7220	3682.302917	0.853500318	0.000552083	protein_coding	CG7220, isoform B [Source:UniProtKB/TrEMBL;Acc:A1Z8B5]
bulk RNAseq FACS-isolated cells	AP1+_glia_vs_AP1NEG_glia	40d	FBgn0033556	36143	CG12343	930.2231296	0.554797956	0.017205496	protein_coding	Pre-mRNA-splicing factor Syf2 [Source:UniProtKB/Swiss-Prot;Acc:Q9V5Q4]
bulk RNAseq FACS-isolated cells	AP1+_glia_vs_AP1NEG_glia	40d	FBgn0033584	36174	CG7737	1652.072456	2.036826012	2.48E-05	protein_coding	CG7737, isoform B [Source:UniProtKB/TrEMBL;Acc:A0A0B4LET0]
bulk RNAseq FACS-isolated cells	AP1+_glia_vs_AP1NEG_glia	40d	FBgn0033607	36199	CG9062	2673.41467	-0.778430348	0.032189543	protein_coding	CG9062, isoform C [Source:UniProtKB/TrEMBL;Acc:A0A0B4KET0]
bulk RNAseq FACS-isolated cells	AP1+_glia_vs_AP1NEG_glia	40d	FBgn0033608	36200	CG13220	1270.100634	0.687788933	0.011104009	protein_coding	GEO09659p1 [Source:UniProtKB/TrEMBL;Acc:Q6NP72]
bulk RNAseq FACS-isolated cells	AP1+_glia_vs_AP1NEG_glia	40d	FBgn0033624	36224	CG12384	2023.808611	0.616516326	0.002196999	protein_coding	GEO09647p1 [Source:UniProtKB/TrEMBL;Acc:Q7JRC0]
bulk RNAseq FACS-isolated cells	AP1+_glia_vs_AP1NEG_glia	40d	FBgn0033627	36227	CG13204	947.4007111	-1.022974073	0.014071943	protein_coding	FI20150p1 [Source:UniProtKB/TrEMBL;Acc:A1Z8K2]
bulk RNAseq FACS-isolated cells	AP1+_glia_vs_AP1NEG_glia	40d	FBgn0033628	36229	CG13203	113.8191441	-5.744035354	9.82E-05	protein_coding	Uncharacterized protein, isoform C [Source:UniProtKB/TrEMBL;Acc:A1Z8K5]
bulk RNAseq FACS-isolated cells	AP1+_glia_vs_AP1NEG_glia	40d	FBgn0033631	36232	Sod3	5445.818799	1.713609894	0.000111208	protein_coding	Superoxide dismutase 3 [Source:FlyBase;Acc:FBgn0033631]
bulk RNAseq FACS-isolated cells	AP1+_glia_vs_AP1NEG_glia	40d	FBgn0033639	36244	CG9003	4006.574726	1.302888268	5.81E-08	protein_coding	CG9003, isoform B [Source:UniProtKB/TrEMBL;Acc:A8DYA6]
bulk RNAseq FACS-isolated cells	AP1+_glia_vs_AP1NEG_glia	40d	FBgn0033640	36245	CG13198	44.6110129	2.186577705	2.88E-10	protein_coding
bulk RNAseq FACS-isolated cells	AP1+_glia_vs_AP1NEG_glia	40d	FBgn0033652	36258	ths	1784.853107	-1.076961544	0.008110625	protein_coding	thisbe [Source:FlyBase;Acc:FBgn0033652]
bulk RNAseq FACS-isolated cells	AP1+_glia_vs_AP1NEG_glia	40d	FBgn0033677	36287	CG8321	1272.499641	0.896952941	0.003032541	protein_coding	CG8321, isoform A [Source:UniProtKB/TrEMBL;Acc:Q7K0Q0]
bulk RNAseq FACS-isolated cells	AP1+_glia_vs_AP1NEG_glia	40d	FBgn0033683	36297	CG18343	334.6705958	2.017276375	1.18E-05	protein_coding	GEO10360p1 [Source:UniProtKB/TrEMBL;Acc:A1Z8T3]
bulk RNAseq FACS-isolated cells	AP1+_glia_vs_AP1NEG_glia	40d	FBgn0033705	36327	CG13168	29.82148971	3.43515326	0.043268025	protein_coding	Uncharacterized protein, isoform C [Source:UniProtKB/TrEMBL;Acc:A1Z8V5]
bulk RNAseq FACS-isolated cells	AP1+_glia_vs_AP1NEG_glia	40d	FBgn0033710	36333	CG17739	5269.939527	1.809875162	0.001973062	protein_coding	GH02025p [Source:UniProtKB/TrEMBL;Acc:Q7K3Y9]
bulk RNAseq FACS-isolated cells	AP1+_glia_vs_AP1NEG_glia	40d	FBgn0033717	36340	CG8839	3691.617124	1.235714604	0.017062463	protein_coding	CG8839, isoform A [Source:UniProtKB/TrEMBL;Acc:Q7K2E1]
bulk RNAseq FACS-isolated cells	AP1+_glia_vs_AP1NEG_glia	40d	FBgn0033735	36358	CG8525	326.1096745	2.372226389	0.015284024	protein_coding	CG8525, isoform A [Source:UniProtKB/TrEMBL;Acc:Q7K209]
bulk RNAseq FACS-isolated cells	AP1+_glia_vs_AP1NEG_glia	40d	FBgn0033739	36362	Dyb	11105.23869	-0.931144929	0.014940247	protein_coding	Dystrobrevin-like [Source:FlyBase;Acc:FBgn0033739]
bulk RNAseq FACS-isolated cells	AP1+_glia_vs_AP1NEG_glia	40d	FBgn0033744	36368	Dh44-R2	1768.287651	1.29735315	0.032556483	protein_coding	Diuretic hormone 44 receptor 2 [Source:FlyBase;Acc:FBgn0033744]
bulk RNAseq FACS-isolated cells	AP1+_glia_vs_AP1NEG_glia	40d	FBgn0033777	36415	CG17574	436.2238075	1.708725798	7.55E-05	protein_coding	Uncharacterized protein, isoform I [Source:UniProtKB/TrEMBL;Acc:A0A0B4K769]
bulk RNAseq FACS-isolated cells	AP1+_glia_vs_AP1NEG_glia	40d	FBgn0033799	36447	GLaz	2132.290366	2.482230549	0.011636223	protein_coding	Glial Lazarillo [Source:FlyBase;Acc:FBgn0033799]
bulk RNAseq FACS-isolated cells	AP1+_glia_vs_AP1NEG_glia	40d	FBgn0033809	36458	CG4630	967.4218481	4.456502224	0.000100517	protein_coding	CG4630, isoform B [Source:UniProtKB/TrEMBL;Acc:A0A0B4KFK6]
bulk RNAseq FACS-isolated cells	AP1+_glia_vs_AP1NEG_glia	40d	FBgn0033814	36464	CG4670	3168.538411	0.915061645	0.012310961	protein_coding	Sulfhydryl oxidase [Source:UniProtKB/TrEMBL;Acc:Q7JQR3]
bulk RNAseq FACS-isolated cells	AP1+_glia_vs_AP1NEG_glia	40d	FBgn0033820	36471	CG4716	6533.419359	2.952192999	5.45E-05	protein_coding	CG4716, isoform A [Source:UniProtKB/TrEMBL;Acc:Q7JRN6]
bulk RNAseq FACS-isolated cells	AP1+_glia_vs_AP1NEG_glia	40d	FBgn0033821	36472	CG10799	557.1237068	2.862836288	0.001454358	protein_coding	IP16508p [Source:UniProtKB/TrEMBL;Acc:A1Z9B5]
bulk RNAseq FACS-isolated cells	AP1+_glia_vs_AP1NEG_glia	40d	FBgn0033826	36477	CG4734	14.3850904	-0.091093073	0.000465712	protein_coding	CG4734 [Source:UniProtKB/TrEMBL;Acc:A1Z9B8]
bulk RNAseq FACS-isolated cells	AP1+_glia_vs_AP1NEG_glia	40d	FBgn0033851	36504	CG13332	114.0477247	3.438388269	0.009800106	protein_coding
bulk RNAseq FACS-isolated cells	AP1+_glia_vs_AP1NEG_glia	40d	FBgn0033875	36532	CG6357	16169.27053	2.154036539	0.000168374	protein_coding	CG6357 [Source:UniProtKB/TrEMBL;Acc:A1Z9I0]
bulk RNAseq FACS-isolated cells	AP1+_glia_vs_AP1NEG_glia	40d	FBgn0033879	36536	CG6543	1288.536044	1.432419335	0.001429063	protein_coding	CG6543, isoform A [Source:UniProtKB/TrEMBL;Acc:Q7JR58]
bulk RNAseq FACS-isolated cells	AP1+_glia_vs_AP1NEG_glia	40d	FBgn0033889	36550	CG6701	634.2033979	3.056169527	0.002030379	protein_coding	CG6701, isoform B [Source:UniProtKB/TrEMBL;Acc:A1Z9K0]
bulk RNAseq FACS-isolated cells	AP1+_glia_vs_AP1NEG_glia	40d	FBgn0033911	36574	VGAT	3444.692518	-1.297232561	0.004730385	protein_coding	Vesicular GABA Transporter [Source:FlyBase;Acc:FBgn0033911]
bulk RNAseq FACS-isolated cells	AP1+_glia_vs_AP1NEG_glia	40d	FBgn0033936	36605	CG17386	103.9772385	5.036264479	0.001514137	protein_coding	FI03833p [Source:UniProtKB/TrEMBL;Acc:A1Z9R1]
bulk RNAseq FACS-isolated cells	AP1+_glia_vs_AP1NEG_glia	40d	FBgn0033942	36613	Cpr51A	424.7196675	2.94652653	0.011089404	protein_coding	Cuticular protein 51A [Source:FlyBase;Acc:FBgn0033942]
bulk RNAseq FACS-isolated cells	AP1+_glia_vs_AP1NEG_glia	40d	FBgn0033949	36624	CG10131	32.9952622	-1.989528015	7.61E-08	protein_coding	RE67096p [Source:UniProtKB/TrEMBL;Acc:Q5U1B0]
bulk RNAseq FACS-isolated cells	AP1+_glia_vs_AP1NEG_glia	40d	FBgn0033958	36634	CG12858	8444.504856	-1.661012493	0.001728267	protein_coding	Uncharacterized protein, isoform A [Source:UniProtKB/TrEMBL;Acc:A1Z9U2]
bulk RNAseq FACS-isolated cells	AP1+_glia_vs_AP1NEG_glia	40d	FBgn0033980	36664	Cyp6a20	616.7964729	4.003954389	0.000962212	protein_coding	Cyp6a20 [Source:FlyBase;Acc:FBgn0033980]
bulk RNAseq FACS-isolated cells	AP1+_glia_vs_AP1NEG_glia	40d	FBgn0033981	36665	Cyp6a21	15.60890704	4.575358712	0.01271564	protein_coding	Cyp6a21 [Source:FlyBase;Acc:FBgn0033981]
bulk RNAseq FACS-isolated cells	AP1+_glia_vs_AP1NEG_glia	40d	FBgn0033982	36667	Cyp317a1	72.00169938	5.100108857	0.004075135	protein_coding	Cyp317a1 [Source:FlyBase;Acc:FBgn0033982]
bulk RNAseq FACS-isolated cells	AP1+_glia_vs_AP1NEG_glia	40d	FBgn0033983	36669	CG10253	2633.514841	-1.132104589	0.006122279	protein_coding	Alkyldihydroxyacetonephosphate synthase [Source:UniProtKB/Swiss-Prot;Acc:Q9V778]
bulk RNAseq FACS-isolated cells	AP1+_glia_vs_AP1NEG_glia	40d	FBgn0033988	36674	pcs	4336.865458	1.037813514	1.30E-06	protein_coding	parcas [Source:FlyBase;Acc:FBgn0033988]
bulk RNAseq FACS-isolated cells	AP1+_glia_vs_AP1NEG_glia	40d	FBgn0034046	36743	tun	2353.617433	-0.949417782	0.022392406	protein_coding	tungus [Source:FlyBase;Acc:FBgn0034046]
bulk RNAseq FACS-isolated cells	AP1+_glia_vs_AP1NEG_glia	40d	FBgn0034066	36767	CG8397	2983.779999	0.865343357	0.000146558	protein_coding	CG8397 [Source:UniProtKB/TrEMBL;Acc:A1ZA83]
bulk RNAseq FACS-isolated cells	AP1+_glia_vs_AP1NEG_glia	40d	FBgn0034070	36771	SP2353	2069.772962	-1.661938722	0.013259078	protein_coding	SP2353 [Source:FlyBase;Acc:FBgn0034070]
bulk RNAseq FACS-isolated cells	AP1+_glia_vs_AP1NEG_glia	40d	FBgn0034075	36778	Asph	483.656258	2.671560341	0.003524498	protein_coding	Aspartyl beta-hydroxylase [Source:FlyBase;Acc:FBgn0034075]
bulk RNAseq FACS-isolated cells	AP1+_glia_vs_AP1NEG_glia	40d	FBgn0034095	36801	CG15701	84.95502828	5.322816065	0.000482292	protein_coding	RE36115p [Source:UniProtKB/TrEMBL;Acc:Q7JR82]
bulk RNAseq FACS-isolated cells	AP1+_glia_vs_AP1NEG_glia	40d	FBgn0034098	36804	krimp	41.48788843	4.29572318	0.016379742	protein_coding	krimper [Source:FlyBase;Acc:FBgn0034098]
bulk RNAseq FACS-isolated cells	AP1+_glia_vs_AP1NEG_glia	40d	FBgn0034103	36814	CG15704	143.1979589	-1.925019982	0.00071198	protein_coding	GEO09629p1 [Source:UniProtKB/TrEMBL;Acc:Q7JWE4]
bulk RNAseq FACS-isolated cells	AP1+_glia_vs_AP1NEG_glia	40d	FBgn0034126	36838	CG4398	22.08220874	3.304935491	2.35E-07	protein_coding	CG4398 [Source:UniProtKB/TrEMBL;Acc:A1ZAG1]
bulk RNAseq FACS-isolated cells	AP1+_glia_vs_AP1NEG_glia	40d	FBgn0034128	36840	CG4409	11533.69268	1.860842101	0.000493115	protein_coding	CG4409 [Source:UniProtKB/TrEMBL;Acc:A1ZAG3]
bulk RNAseq FACS-isolated cells	AP1+_glia_vs_AP1NEG_glia	40d	FBgn0034157	36880	resilin	36.25821471	-4.609372038	0.004385713	protein_coding	resilin [Source:FlyBase;Acc:FBgn0034157]
bulk RNAseq FACS-isolated cells	AP1+_glia_vs_AP1NEG_glia	40d	FBgn0034172	36903	CG6665	1182.018388	0.833909201	0.040106505	protein_coding	CG6665 [Source:UniProtKB/TrEMBL;Acc:A1ZAM0]
bulk RNAseq FACS-isolated cells	AP1+_glia_vs_AP1NEG_glia	40d	FBgn0034179	36911	CG6805	1874.388023	1.24725935	0.009841389	protein_coding	CG6805, isoform A [Source:UniProtKB/TrEMBL;Acc:Q7K161]
bulk RNAseq FACS-isolated cells	AP1+_glia_vs_AP1NEG_glia	40d	FBgn0034181	36913	CG8963	2871.436232	-0.600231098	0.049366834	protein_coding	CG8963, isoform A [Source:UniProtKB/TrEMBL;Acc:Q7K581]
bulk RNAseq FACS-isolated cells	AP1+_glia_vs_AP1NEG_glia	40d	FBgn0034223	36965	Tes	442.3807074	2.119367152	0.046799399	protein_coding	Testin ortholog [Source:FlyBase;Acc:FBgn0034223]
bulk RNAseq FACS-isolated cells	AP1+_glia_vs_AP1NEG_glia	40d	FBgn0034230	36974	CG4853	3418.81346	0.692105497	0.005648174	protein_coding	CG4853, isoform A [Source:UniProtKB/TrEMBL;Acc:A1ZAU6]
bulk RNAseq FACS-isolated cells	AP1+_glia_vs_AP1NEG_glia	40d	FBgn0034242	36988	CG14480	1033.437093	-0.672493608	0.029288504	protein_coding	AT07420p [Source:UniProtKB/TrEMBL;Acc:Q7JWU9]
bulk RNAseq FACS-isolated cells	AP1+_glia_vs_AP1NEG_glia	40d	FBgn0034253	37000	CG10936	409.584803	-2.981599031	0.000406159	protein_coding	RE29777p [Source:UniProtKB/TrEMBL;Acc:Q7JWM6]
bulk RNAseq FACS-isolated cells	AP1+_glia_vs_AP1NEG_glia	40d	FBgn0034261	37009	HPS4	4834.179415	-1.057492944	0.002670507	protein_coding	Hermansky-Pudlak Syndrome 4 ortholog (H. sapiens) [Source:FlyBase;Acc:FBgn0034261]
bulk RNAseq FACS-isolated cells	AP1+_glia_vs_AP1NEG_glia	40d	FBgn0034269	37019	CG6406	1416.341133	-0.720113974	0.035532999	protein_coding	CG6406, isoform A [Source:UniProtKB/TrEMBL;Acc:Q7K1C5]
bulk RNAseq FACS-isolated cells	AP1+_glia_vs_AP1NEG_glia	40d	FBgn0034276	37026	Sardh	11.94058394	4.644713924	0.018420278	protein_coding	Sarcosine dehydrogenase [Source:FlyBase;Acc:FBgn0034276]
bulk RNAseq FACS-isolated cells	AP1+_glia_vs_AP1NEG_glia	40d	FBgn0034277	37029	OstDelta	1916.803788	1.089237663	0.001459366	protein_coding	Oligosaccharide transferase Delta subunit [Source:FlyBase;Acc:FBgn0034277]
bulk RNAseq FACS-isolated cells	AP1+_glia_vs_AP1NEG_glia	40d	FBgn0034295	37058	CG10911	25.53831712	3.947681989	7.06E-13	protein_coding	RE12410p [Source:UniProtKB/TrEMBL;Acc:Q7JW48]
bulk RNAseq FACS-isolated cells	AP1+_glia_vs_AP1NEG_glia	40d	FBgn0034315	37084	CG5721	1596.654621	1.113288206	0.004609927	protein_coding	Armadillo repeat-containing protein 6 homolog [Source:UniProtKB/Swiss-Prot;Acc:Q7K486]
bulk RNAseq FACS-isolated cells	AP1+_glia_vs_AP1NEG_glia	40d	FBgn0034335	37106	GstE1	3294.048312	1.711624343	0.008961453	protein_coding	Glutathione S transferase E1 [Source:FlyBase;Acc:FBgn0034335]
bulk RNAseq FACS-isolated cells	AP1+_glia_vs_AP1NEG_glia	40d	FBgn0034365	37140	CG5335	397.8047519	1.604180336	0.000119848	protein_coding	Galectin [Source:UniProtKB/TrEMBL;Acc:A1ZBB1]
bulk RNAseq FACS-isolated cells	AP1+_glia_vs_AP1NEG_glia	40d	FBgn0034371	37147	SP2637	2298.604347	2.055557781	4.25E-08	protein_coding	SP2637 [Source:FlyBase;Acc:FBgn0034371]
bulk RNAseq FACS-isolated cells	AP1+_glia_vs_AP1NEG_glia	40d	FBgn0034381	37157	List	10823.34296	2.980700771	0.000307909	protein_coding	Lithium-inducible SLC6 transporter [Source:FlyBase;Acc:FBgn0034381]
bulk RNAseq FACS-isolated cells	AP1+_glia_vs_AP1NEG_glia	40d	FBgn0034387	37163	Cyp12b2	1909.599617	1.644039855	0.001056769	protein_coding	Cyp12b2 [Source:FlyBase;Acc:FBgn0034387]
bulk RNAseq FACS-isolated cells	AP1+_glia_vs_AP1NEG_glia	40d	FBgn0034392	37168	MFS15	1149.240875	1.122614458	0.013461931	protein_coding	Major Facilitator Superfamily Transporter 15 [Source:FlyBase;Acc:FBgn0034392]
bulk RNAseq FACS-isolated cells	AP1+_glia_vs_AP1NEG_glia	40d	FBgn0034397	37173	CG15082	256.2477956	-3.864143749	0.00522528	protein_coding	IP09595p [Source:UniProtKB/TrEMBL;Acc:Q4QQ49]
bulk RNAseq FACS-isolated cells	AP1+_glia_vs_AP1NEG_glia	40d	FBgn0034398	37174	CG15098	4846.929608	1.813973055	7.25E-14	protein_coding	LP21121p [Source:UniProtKB/TrEMBL;Acc:Q4QQB9]
bulk RNAseq FACS-isolated cells	AP1+_glia_vs_AP1NEG_glia	40d	FBgn0034399	37175	CG15083	130.0645202	1.754611154	0.013935841	protein_coding	GEO08273p1 [Source:UniProtKB/TrEMBL;Acc:Q7JYX3]
bulk RNAseq FACS-isolated cells	AP1+_glia_vs_AP1NEG_glia	40d	FBgn0034405	37181	Jheh2	1251.792486	2.46177768	0.03963244	protein_coding	Juvenile hormone epoxide hydrolase 2 [Source:FlyBase;Acc:FBgn0034405]
bulk RNAseq FACS-isolated cells	AP1+_glia_vs_AP1NEG_glia	40d	FBgn0034432	37217	CG7461	3208.61563	1.741317508	8.20E-06	protein_coding	CG7461, isoform B [Source:UniProtKB/TrEMBL;Acc:A1ZBJ2]
bulk RNAseq FACS-isolated cells	AP1+_glia_vs_AP1NEG_glia	40d	FBgn0034485	37282	CG11099	1915.32369	-1.590363272	0.001766982	protein_coding	RH62264p [Source:UniProtKB/TrEMBL;Acc:Q7JXU8]
bulk RNAseq FACS-isolated cells	AP1+_glia_vs_AP1NEG_glia	40d	FBgn0034494	37294	CG10444	5975.950424	1.910576601	1.11E-05	protein_coding	LD47995p [Source:UniProtKB/TrEMBL;Acc:Q8SWV5]
bulk RNAseq FACS-isolated cells	AP1+_glia_vs_AP1NEG_glia	40d	FBgn0034539	37341	CG11159	50.96370263	6.391587765	0.000218965	protein_coding	GEO12014p1 [Source:UniProtKB/TrEMBL;Acc:A1ZBX7]
bulk RNAseq FACS-isolated cells	AP1+_glia_vs_AP1NEG_glia	40d	FBgn0034546	37349	CG13442	7.612530748	0.942013439	3.38E-07	protein_coding	FI20425p1 [Source:UniProtKB/TrEMBL;Acc:A1ZBY4]
bulk RNAseq FACS-isolated cells	AP1+_glia_vs_AP1NEG_glia	40d	FBgn0034565	37373	CG15650	10.27535159	4.114357587	2.26E-14	protein_coding	FI22632p1 [Source:UniProtKB/TrEMBL;Acc:Q9W2P4]
bulk RNAseq FACS-isolated cells	AP1+_glia_vs_AP1NEG_glia	40d	FBgn0034573	37382	CG3295	1755.419897	0.865452505	0.015146201	protein_coding	CG3295 [Source:UniProtKB/TrEMBL;Acc:Q9W2N5]
bulk RNAseq FACS-isolated cells	AP1+_glia_vs_AP1NEG_glia	40d	FBgn0034577	37387	cpa	1347.923154	0.967540944	0.010056137	protein_coding	capping protein alpha [Source:FlyBase;Acc:FBgn0034577]
bulk RNAseq FACS-isolated cells	AP1+_glia_vs_AP1NEG_glia	40d	FBgn0034580	37390	Cht8	45.23981	4.13195302	0.004269575	protein_coding	Cht8 [Source:FlyBase;Acc:FBgn0034580]
bulk RNAseq FACS-isolated cells	AP1+_glia_vs_AP1NEG_glia	40d	FBgn0034583	37393	CG10527	843.0253392	2.000286244	8.38E-25	protein_coding
bulk RNAseq FACS-isolated cells	AP1+_glia_vs_AP1NEG_glia	40d	FBgn0034590	37403	Magi	386.3820969	2.906670587	0.016376322	protein_coding	Magi [Source:FlyBase;Acc:FBgn0034590]
bulk RNAseq FACS-isolated cells	AP1+_glia_vs_AP1NEG_glia	40d	FBgn0034605	37421	CG15661	4049.145374	3.298901838	1.75E-06	protein_coding	UDP-glucuronosyltransferase [Source:UniProtKB/TrEMBL;Acc:Q9W2J3]
bulk RNAseq FACS-isolated cells	AP1+_glia_vs_AP1NEG_glia	40d	FBgn0034638	37458	CG10433	38959.93566	1.743713271	0.000173579	protein_coding	RE36793p [Source:UniProtKB/TrEMBL;Acc:Q9W2F6]
bulk RNAseq FACS-isolated cells	AP1+_glia_vs_AP1NEG_glia	40d	FBgn0034639	37459	CG15673	487.2330576	2.991031347	0.038941875	protein_coding
bulk RNAseq FACS-isolated cells	AP1+_glia_vs_AP1NEG_glia	40d	FBgn0034647	37468	pirk	364.3134287	3.572958638	0.01566356	protein_coding	poor Imd response upon knock-in [Source:FlyBase;Acc:FBgn0034647]
bulk RNAseq FACS-isolated cells	AP1+_glia_vs_AP1NEG_glia	40d	FBgn0034666	37491	CG9294	18.98012335	2.868762535	4.77E-39	protein_coding	CG9294 [Source:UniProtKB/TrEMBL;Acc:Q7KVM3]
bulk RNAseq FACS-isolated cells	AP1+_glia_vs_AP1NEG_glia	40d	FBgn0034681	37507	CG9308	11.67481068	-1.105770279	1.31E-07	protein_coding	CG9308 [Source:UniProtKB/TrEMBL;Acc:Q9W2A6]
bulk RNAseq FACS-isolated cells	AP1+_glia_vs_AP1NEG_glia	40d	FBgn0034687	37513	CG11475	18.39429106	1.054948222	0.000212096	protein_coding	CG11475 protein [Source:UniProtKB/TrEMBL;Acc:Q9W2A0]
bulk RNAseq FACS-isolated cells	AP1+_glia_vs_AP1NEG_glia	40d	FBgn0034688	37514	CG11474	1753.861854	1.000830595	0.024341719	protein_coding	LD03212p [Source:UniProtKB/TrEMBL;Acc:Q9W299]
bulk RNAseq FACS-isolated cells	AP1+_glia_vs_AP1NEG_glia	40d	FBgn0034691	37517	Synj	2683.802676	-1.542391973	0.048562622	protein_coding	Synaptojanin [Source:FlyBase;Acc:FBgn0034691]
bulk RNAseq FACS-isolated cells	AP1+_glia_vs_AP1NEG_glia	40d	FBgn0034706	37534	CG11275	1304.404235	2.171003493	0.018620337	protein_coding	FI01029p [Source:UniProtKB/TrEMBL;Acc:Q9W279]
bulk RNAseq FACS-isolated cells	AP1+_glia_vs_AP1NEG_glia	40d	FBgn0034708	37536	Vps35	4068.035647	0.48366457	0.027787355	protein_coding	Vacuolar protein sorting 35 [Source:FlyBase;Acc:FBgn0034708]
bulk RNAseq FACS-isolated cells	AP1+_glia_vs_AP1NEG_glia	40d	FBgn0034709	37537	Swim	44.41689994	6.587849662	0.000200637	protein_coding	Secreted Wg-interacting molecule [Source:FlyBase;Acc:FBgn0034709]
bulk RNAseq FACS-isolated cells	AP1+_glia_vs_AP1NEG_glia	40d	FBgn0034716	37545	Oatp58Dc	4458.923025	2.258626889	3.18E-05	protein_coding	Organic anion transporting polypeptide 58Dc [Source:FlyBase;Acc:FBgn0034716]
bulk RNAseq FACS-isolated cells	AP1+_glia_vs_AP1NEG_glia	40d	FBgn0034723	37556	CG13506	1355.741735	-1.057398827	0.032461703	protein_coding	FI23916p1 [Source:UniProtKB/TrEMBL;Acc:Q9W259]
bulk RNAseq FACS-isolated cells	AP1+_glia_vs_AP1NEG_glia	40d	FBgn0034730	37566	ppk12	15.76626394	3.377232687	4.68E-24	protein_coding	pickpocket 12 [Source:FlyBase;Acc:FBgn0034730]
bulk RNAseq FACS-isolated cells	AP1+_glia_vs_AP1NEG_glia	40d	FBgn0034731	37567	CG10384	3507.241932	-1.213375572	0.009299045	protein_coding	IP21806p [Source:UniProtKB/TrEMBL;Acc:Q9W249]
bulk RNAseq FACS-isolated cells	AP1+_glia_vs_AP1NEG_glia	40d	FBgn0034737	37574	CG11362	11.13395808	-3.375370804	0.041873905	protein_coding
bulk RNAseq FACS-isolated cells	AP1+_glia_vs_AP1NEG_glia	40d	FBgn0034744	37581	Vps20	851.6918595	1.140182361	1.14E-05	protein_coding	Vacuolar protein sorting 20 [Source:FlyBase;Acc:FBgn0034744]
bulk RNAseq FACS-isolated cells	AP1+_glia_vs_AP1NEG_glia	40d	FBgn0034745	37582	CG4329	83.0789208	-3.681359144	0.012326594	protein_coding	CG4329 [Source:UniProtKB/TrEMBL;Acc:Q9W235]
bulk RNAseq FACS-isolated cells	AP1+_glia_vs_AP1NEG_glia	40d	FBgn0034753	37591	CG2852	22863.00777	1.14504754	0.000746697	protein_coding	Peptidyl-prolyl cis-trans isomerase [Source:UniProtKB/TrEMBL;Acc:Q9W227]
bulk RNAseq FACS-isolated cells	AP1+_glia_vs_AP1NEG_glia	40d	FBgn0034789	37633	PIP5K59B	10410.76886	-0.813812205	0.021060521	protein_coding	PIP5K59B [Source:FlyBase;Acc:FBgn0034789]
bulk RNAseq FACS-isolated cells	AP1+_glia_vs_AP1NEG_glia	40d	FBgn0034796	37640	CG3700	413.577257	1.488595129	0.002060641	protein_coding	CG3700 [Source:UniProtKB/TrEMBL;Acc:Q9W1X6]
bulk RNAseq FACS-isolated cells	AP1+_glia_vs_AP1NEG_glia	40d	FBgn0034833	37680	CG13539	14.56862737	-1.063406246	2.16E-09	protein_coding	AT07608p [Source:UniProtKB/TrEMBL;Acc:Q9W1T5]
bulk RNAseq FACS-isolated cells	AP1+_glia_vs_AP1NEG_glia	40d	FBgn0034849	37697	CG3500	428.3104536	0.952820141	0.01460502	protein_coding	CG3500, isoform A [Source:UniProtKB/TrEMBL;Acc:Q9W1R8]
bulk RNAseq FACS-isolated cells	AP1+_glia_vs_AP1NEG_glia	40d	FBgn0034860	37709	CG9812	57.05720826	4.328684847	0.006975187	protein_coding	CG9812, isoform D [Source:UniProtKB/TrEMBL;Acc:Q9W1Q4]
bulk RNAseq FACS-isolated cells	AP1+_glia_vs_AP1NEG_glia	40d	FBgn0034876	37727	wmd	2733.605514	1.354694373	3.38E-07	protein_coding	wing morphogenesis defect [Source:FlyBase;Acc:FBgn0034876]
bulk RNAseq FACS-isolated cells	AP1+_glia_vs_AP1NEG_glia	40d	FBgn0034902	37761	CG5532	818.1471821	0.886970985	0.004239911	protein_coding	CG5532, isoform B [Source:UniProtKB/TrEMBL;Acc:A0A0B4LGA1]
bulk RNAseq FACS-isolated cells	AP1+_glia_vs_AP1NEG_glia	40d	FBgn0034909	37770	CG4797	1273.185348	3.355731747	1.16E-08	protein_coding	CG4797 [Source:UniProtKB/TrEMBL;Acc:Q8MLQ7]
bulk RNAseq FACS-isolated cells	AP1+_glia_vs_AP1NEG_glia	40d	FBgn0034911	37772	CG5549	649.28184	-2.927158563	0.007279907	protein_coding	Transporter [Source:UniProtKB/TrEMBL;Acc:Q9W1J0]
bulk RNAseq FACS-isolated cells	AP1+_glia_vs_AP1NEG_glia	40d	FBgn0034913	37774	Snap29	1352.499007	1.234926088	0.002466724	protein_coding	Synaptosomal-associated protein 29kDa [Source:FlyBase;Acc:FBgn0034913]
bulk RNAseq FACS-isolated cells	AP1+_glia_vs_AP1NEG_glia	40d	FBgn0034914	37775	CG5554	2618.226418	0.79828137	0.005691691	protein_coding	CG5554, isoform B [Source:UniProtKB/TrEMBL;Acc:A0A0B4LHC9]
bulk RNAseq FACS-isolated cells	AP1+_glia_vs_AP1NEG_glia	40d	FBgn0034937	37808	fzr2	26.44288809	-4.406810817	0.010342151	protein_coding	fizzy-related 2 [Source:FlyBase;Acc:FBgn0034937]
bulk RNAseq FACS-isolated cells	AP1+_glia_vs_AP1NEG_glia	40d	FBgn0034978	37862	CG3257	12623.2429	-0.911075501	0.001990315	protein_coding	CG3257 [Source:UniProtKB/TrEMBL;Acc:Q9W1A6]
bulk RNAseq FACS-isolated cells	AP1+_glia_vs_AP1NEG_glia	40d	FBgn0034990	37877	CG11406	73.9820733	-6.025951663	2.06E-05	protein_coding	Lipase [Source:UniProtKB/TrEMBL;Acc:Q59E63]
bulk RNAseq FACS-isolated cells	AP1+_glia_vs_AP1NEG_glia	40d	FBgn0034999	37887	CG3394	135.8461189	4.052814267	0.017262817	protein_coding	CG3394, isoform A [Source:UniProtKB/TrEMBL;Acc:Q8SXR7]
bulk RNAseq FACS-isolated cells	AP1+_glia_vs_AP1NEG_glia	40d	FBgn0035000	37891	CG13578	14.34413083	-2.317813711	1.83E-10	protein_coding	IP04056p [Source:UniProtKB/TrEMBL;Acc:Q4V4I1]
bulk RNAseq FACS-isolated cells	AP1+_glia_vs_AP1NEG_glia	40d	FBgn0035010	37905	CG13579	397.9137277	-4.903469163	0.00011175	protein_coding	Uncharacterized protein, isoform B [Source:UniProtKB/TrEMBL;Acc:A0A0B4KG01]
bulk RNAseq FACS-isolated cells	AP1+_glia_vs_AP1NEG_glia	40d	FBgn0035023	37921	ITP	760.7482825	1.803635847	0.025482425	protein_coding	Ion transport peptide [Source:FlyBase;Acc:FBgn0035023]
bulk RNAseq FACS-isolated cells	AP1+_glia_vs_AP1NEG_glia	40d	FBgn0035034	37933	CG3565	6.68395586	1.683080015	6.46E-08	protein_coding	CG3565 [Source:UniProtKB/TrEMBL;Acc:Q9W139]
bulk RNAseq FACS-isolated cells	AP1+_glia_vs_AP1NEG_glia	40d	FBgn0035049	37949	Mmp1	2922.55649	3.446657956	7.10E-05	protein_coding	Matrix metalloproteinase 1 [Source:FlyBase;Acc:FBgn0035049]
bulk RNAseq FACS-isolated cells	AP1+_glia_vs_AP1NEG_glia	40d	FBgn0035050	37950	ST6Gal	4091.92941	-1.665133133	9.13E-05	protein_coding	Sialyltransferase [Source:FlyBase;Acc:FBgn0035050]
bulk RNAseq FACS-isolated cells	AP1+_glia_vs_AP1NEG_glia	40d	FBgn0035060	37961	Eps-15	6297.536968	-0.806963585	0.016376322	protein_coding	Epidermal growth factor receptor pathway substrate clone 15 [Source:FlyBase;Acc:FBgn0035060]
bulk RNAseq FACS-isolated cells	AP1+_glia_vs_AP1NEG_glia	40d	FBgn0035087	37994	CG2765	2750.435001	1.454147549	7.95E-06	protein_coding	CG2765, isoform C [Source:UniProtKB/TrEMBL;Acc:Q9W0X5]
bulk RNAseq FACS-isolated cells	AP1+_glia_vs_AP1NEG_glia	40d	FBgn0035092	38003	Nplp1	11373.77023	-1.599794304	0.027272962	protein_coding	Neuropeptide-like precursor 1 [Source:FlyBase;Acc:FBgn0035092]
bulk RNAseq FACS-isolated cells	AP1+_glia_vs_AP1NEG_glia	40d	FBgn0035106	38027	rno	417.0779657	-2.784737325	0.001923404	protein_coding	rhinoceros [Source:FlyBase;Acc:FBgn0035106]
bulk RNAseq FACS-isolated cells	AP1+_glia_vs_AP1NEG_glia	40d	FBgn0035113	38037	pyx	104.8744282	5.740068864	0.000134549	protein_coding	pyrexia [Source:FlyBase;Acc:FBgn0035113]
bulk RNAseq FACS-isolated cells	AP1+_glia_vs_AP1NEG_glia	40d	FBgn0035132	38057	mthl10	539.2749988	2.97635182	0.049420144	protein_coding	methuselah-like 10 [Source:FlyBase;Acc:FBgn0035132]
bulk RNAseq FACS-isolated cells	AP1+_glia_vs_AP1NEG_glia	40d	FBgn0035171	38102	CG12502	2795.835353	-1.996465304	1.30E-07	protein_coding	Uncharacterized protein, isoform B [Source:UniProtKB/TrEMBL;Acc:Q9W0L8]
bulk RNAseq FACS-isolated cells	AP1+_glia_vs_AP1NEG_glia	40d	FBgn0035181	38113	CG9205	1523.159637	0.782831446	0.000681516	protein_coding	CG9205, isoform A [Source:UniProtKB/TrEMBL;Acc:Q9W0K9]
bulk RNAseq FACS-isolated cells	AP1+_glia_vs_AP1NEG_glia	40d	FBgn0035204	38148	CG2277	5881.732769	1.742242224	0.000393859	protein_coding	CG2277, isoform A [Source:UniProtKB/TrEMBL;Acc:Q961B3]
bulk RNAseq FACS-isolated cells	AP1+_glia_vs_AP1NEG_glia	40d	FBgn0035206	38150	CG9186	1146.536631	0.986517495	0.00760528	protein_coding	Lipid droplet-associated hydrolase [Source:UniProtKB/Swiss-Prot;Acc:Q9W0H3]
bulk RNAseq FACS-isolated cells	AP1+_glia_vs_AP1NEG_glia	40d	FBgn0035231	38180	Cct2	5664.161788	2.363445711	1.57E-08	protein_coding	CTP:phosphocholine cytidylyltransferase 2 [Source:FlyBase;Acc:FBgn0035231]
bulk RNAseq FACS-isolated cells	AP1+_glia_vs_AP1NEG_glia	40d	FBgn0035244	38193	ABCB7	2467.788396	-0.869512509	0.01927807	protein_coding	ABCB7, isoform A [Source:UniProtKB/TrEMBL;Acc:Q9W0C5]
bulk RNAseq FACS-isolated cells	AP1+_glia_vs_AP1NEG_glia	40d	FBgn0035246	38195	CG13928	19115.83545	-1.115933382	0.000213496	protein_coding	GH11843p [Source:UniProtKB/TrEMBL;Acc:Q9W0C3]
bulk RNAseq FACS-isolated cells	AP1+_glia_vs_AP1NEG_glia	40d	FBgn0035251	38204	CG7967	1540.909516	1.160664487	0.00062138	protein_coding	CG7967 [Source:UniProtKB/TrEMBL;Acc:Q9W0B3]
bulk RNAseq FACS-isolated cells	AP1+_glia_vs_AP1NEG_glia	40d	FBgn0035253	38206	CG7971	9984.531462	-0.875449117	0.033610341	protein_coding	CG7971, isoform F [Source:UniProtKB/TrEMBL;Acc:A8JNI2]
bulk RNAseq FACS-isolated cells	AP1+_glia_vs_AP1NEG_glia	40d	FBgn0035260	38214	CG7991	468.5617174	-3.122826336	0.025803725	protein_coding	CG7991, isoform B [Source:UniProtKB/TrEMBL;Acc:Q9W0A2]
bulk RNAseq FACS-isolated cells	AP1+_glia_vs_AP1NEG_glia	40d	FBgn0035267	38222	CG13921	4061.658231	-1.3349077	0.000278996	protein_coding	FI02073p [Source:UniProtKB/TrEMBL;Acc:Q7KVA8]
bulk RNAseq FACS-isolated cells	AP1+_glia_vs_AP1NEG_glia	40d	FBgn0035280	38240	Cpr62Bb	8.591276282	4.388609339	0.031301667	protein_coding	Cuticular protein 62Bb [Source:FlyBase;Acc:FBgn0035280]
bulk RNAseq FACS-isolated cells	AP1+_glia_vs_AP1NEG_glia	40d	FBgn0035282	38242	CNMa	15.89563541	-1.569576173	7.99E-05	protein_coding	CNMamide [Source:FlyBase;Acc:FBgn0035282]
bulk RNAseq FACS-isolated cells	AP1+_glia_vs_AP1NEG_glia	40d	FBgn0035285	38246	CG12025	5351.468046	-0.503936422	0.039428193	protein_coding	RH22148p [Source:UniProtKB/TrEMBL;Acc:Q9W073]
bulk RNAseq FACS-isolated cells	AP1+_glia_vs_AP1NEG_glia	40d	FBgn0035287	38249	CG13937	6984.170732	0.738125668	0.003460848	protein_coding	RH40165p [Source:UniProtKB/TrEMBL;Acc:Q8IRG5]
bulk RNAseq FACS-isolated cells	AP1+_glia_vs_AP1NEG_glia	40d	FBgn0035293	38255	CG5687	3247.465881	2.765117111	0.022484651	protein_coding	CG5687, isoform A [Source:UniProtKB/TrEMBL;Acc:Q961Q9]
bulk RNAseq FACS-isolated cells	AP1+_glia_vs_AP1NEG_glia	40d	FBgn0035300	38264	CG1139	19.37664008	4.071801205	3.53E-10	protein_coding	Proton-coupled amino acid transporter-like protein CG1139 [Source:UniProtKB/Swiss-Prot;Acc:Q9W056]
bulk RNAseq FACS-isolated cells	AP1+_glia_vs_AP1NEG_glia	40d	FBgn0035318	38283	CG9018	667.4925925	1.55485693	0.000549457	protein_coding	CG9018, isoform A [Source:UniProtKB/TrEMBL;Acc:Q9W039]
bulk RNAseq FACS-isolated cells	AP1+_glia_vs_AP1NEG_glia	40d	FBgn0035334	38301	CG8993	1210.609544	0.489119788	0.021698208	protein_coding	CG8993 [Source:UniProtKB/TrEMBL;Acc:Q9W022]
bulk RNAseq FACS-isolated cells	AP1+_glia_vs_AP1NEG_glia	40d	FBgn0035346	38313	CG1146	1791.175579	2.766784847	0.022309019	protein_coding	CG1146, isoform A [Source:UniProtKB/TrEMBL;Acc:Q9W009]
bulk RNAseq FACS-isolated cells	AP1+_glia_vs_AP1NEG_glia	40d	FBgn0035348	38315	CG16758	2303.654051	1.500294135	0.044487244	protein_coding	Uncharacterized protein, isoform H [Source:UniProtKB/TrEMBL;Acc:M9PE19]
bulk RNAseq FACS-isolated cells	AP1+_glia_vs_AP1NEG_glia	40d	FBgn0035409	38383	CG14963	31.49996631	-3.476141638	0.030157481	protein_coding	LP21536p [Source:UniProtKB/TrEMBL;Acc:Q9VZT9]
bulk RNAseq FACS-isolated cells	AP1+_glia_vs_AP1NEG_glia	40d	FBgn0035415	38390	CG14966	89.83299972	2.014579062	0.029479782	protein_coding	RE68649p [Source:UniProtKB/TrEMBL;Acc:Q9VZT2]
bulk RNAseq FACS-isolated cells	AP1+_glia_vs_AP1NEG_glia	40d	FBgn0035438	38413	PHGPx	2253.185536	1.129714399	0.000333766	protein_coding	PHGPx [Source:FlyBase;Acc:FBgn0035438]
bulk RNAseq FACS-isolated cells	AP1+_glia_vs_AP1NEG_glia	40d	FBgn0035444	38422	CG12012	1388.666556	1.136782899	4.27E-07	protein_coding	IP05517p [Source:UniProtKB/TrEMBL;Acc:Q9VZP9]
bulk RNAseq FACS-isolated cells	AP1+_glia_vs_AP1NEG_glia	40d	FBgn0035462	38444	IntS10	197.7689689	-5.838401379	4.08E-11	protein_coding	Integrator 10 [Source:FlyBase;Acc:FBgn0035462]
bulk RNAseq FACS-isolated cells	AP1+_glia_vs_AP1NEG_glia	40d	FBgn0035481	38468	CG12605	5266.397859	-1.143698639	0.001273786	protein_coding	LP01683p [Source:UniProtKB/TrEMBL;Acc:Q29R14]
bulk RNAseq FACS-isolated cells	AP1+_glia_vs_AP1NEG_glia	40d	FBgn0035490	38479	CG1136	60.36152648	4.817892791	0.013314661	protein_coding	CG1136 [Source:UniProtKB/TrEMBL;Acc:Q9VZJ2]
bulk RNAseq FACS-isolated cells	AP1+_glia_vs_AP1NEG_glia	40d	FBgn0035498	38488	Fit1	2104.874892	1.719288317	2.52E-05	protein_coding	Fermitin 1 [Source:FlyBase;Acc:FBgn0035498]
bulk RNAseq FACS-isolated cells	AP1+_glia_vs_AP1NEG_glia	40d	FBgn0035499	38490	Chd64	3966.613694	0.94212546	0.004511661	protein_coding	Chd64 [Source:FlyBase;Acc:FBgn0035499]
bulk RNAseq FACS-isolated cells	AP1+_glia_vs_AP1NEG_glia	40d	FBgn0035521	38521	VhaM9.7-a	3309.793945	-1.038462595	0.001508188	protein_coding	Vacuolar H[+] ATPase M9.7 subunit a [Source:FlyBase;Acc:FBgn0035521]
bulk RNAseq FACS-isolated cells	AP1+_glia_vs_AP1NEG_glia	40d	FBgn0035523	38523	CG1311	3195.46985	1.091273979	0.000230548	protein_coding	CTL-like protein 1 [Source:UniProtKB/Swiss-Prot;Acc:Q9VZE7]
bulk RNAseq FACS-isolated cells	AP1+_glia_vs_AP1NEG_glia	40d	FBgn0035524	NA	CG11583	736.2061553	-1.00162059	0.013556826	protein_coding
bulk RNAseq FACS-isolated cells	AP1+_glia_vs_AP1NEG_glia	40d	FBgn0035526	38526	CG1316	9393.501827	-0.576271097	0.04728049	protein_coding	CG1316 [Source:UniProtKB/TrEMBL;Acc:Q9VZE4]
bulk RNAseq FACS-isolated cells	AP1+_glia_vs_AP1NEG_glia	40d	FBgn0035539	38540	slow	639.4766899	4.026281787	0.000848619	protein_coding	slowdown [Source:FlyBase;Acc:FBgn0035539]
bulk RNAseq FACS-isolated cells	AP1+_glia_vs_AP1NEG_glia	40d	FBgn0035541	38542	CG15019	625.3830399	0.734871865	0.018539874	protein_coding	GEO12024p1 [Source:UniProtKB/TrEMBL;Acc:Q9VZC8]
bulk RNAseq FACS-isolated cells	AP1+_glia_vs_AP1NEG_glia	40d	FBgn0035542	38543	DOR	4016.622	0.860553232	0.003248743	protein_coding	DOR, isoform G [Source:UniProtKB/TrEMBL;Acc:M9NFM7]
bulk RNAseq FACS-isolated cells	AP1+_glia_vs_AP1NEG_glia	40d	FBgn0035558	38561	CG11357	1386.471441	-1.629931912	0.025141812	protein_coding	Hexosyltransferase [Source:UniProtKB/TrEMBL;Acc:Q9VZA6]
bulk RNAseq FACS-isolated cells	AP1+_glia_vs_AP1NEG_glia	40d	FBgn0035563	38567	CG13716	24.4026926	6.216737036	0.000184377	protein_coding
bulk RNAseq FACS-isolated cells	AP1+_glia_vs_AP1NEG_glia	40d	FBgn0035575	38579	CG7509	8458.588242	2.160276628	0.029451046	protein_coding	CG7509 [Source:UniProtKB/TrEMBL;Acc:Q9VZ84]
bulk RNAseq FACS-isolated cells	AP1+_glia_vs_AP1NEG_glia	40d	FBgn0035578	38583	CG13707	2003.136184	1.766259733	0.000259042	protein_coding	Uncharacterized protein, isoform B [Source:UniProtKB/TrEMBL;Acc:M9NE27]
bulk RNAseq FACS-isolated cells	AP1+_glia_vs_AP1NEG_glia	40d	FBgn0035587	38597	CG4623	12.42423412	-4.252585918	0.018215228	protein_coding	GDAP1 ortholog, isoform A [Source:UniProtKB/TrEMBL;Acc:Q9VRJ3]
bulk RNAseq FACS-isolated cells	AP1+_glia_vs_AP1NEG_glia	40d	FBgn0035589	38599	CHMP2B	632.1484109	1.462395801	6.46E-05	protein_coding	Charged multivesicular body protein 2b [Source:FlyBase;Acc:FBgn0035589]
bulk RNAseq FACS-isolated cells	AP1+_glia_vs_AP1NEG_glia	40d	FBgn0035612	38624	CG10625	87.28876394	6.313912211	7.99E-05	protein_coding	Uncharacterized protein, isoform H [Source:UniProtKB/TrEMBL;Acc:B7Z0B9]
bulk RNAseq FACS-isolated cells	AP1+_glia_vs_AP1NEG_glia	40d	FBgn0035630	38645	CG10576	2226.097068	0.731149486	0.003999753	protein_coding	Uncharacterized protein, isoform A [Source:UniProtKB/TrEMBL;Acc:Q9VRP2]
bulk RNAseq FACS-isolated cells	AP1+_glia_vs_AP1NEG_glia	40d	FBgn0035632	38647	Ppat-Dpck	9.858472856	1.632620964	0.015374706	protein_coding	Bifunctional Phosphopantetheine adenylyltransferase - Dephospho-CoA kinase [Source:FlyBase;Acc:FBgn0035632]
bulk RNAseq FACS-isolated cells	AP1+_glia_vs_AP1NEG_glia	40d	FBgn0035638	38653	Tektin-C	61.19942809	-5.85512059	0.000552012	protein_coding	Tektin C [Source:FlyBase;Acc:FBgn0035638]
bulk RNAseq FACS-isolated cells	AP1+_glia_vs_AP1NEG_glia	40d	FBgn0035639	38655	CG5537	1633.840718	-0.446556087	0.029298429	protein_coding	CG5537, isoform A [Source:UniProtKB/TrEMBL;Acc:Q9VRQ1]
bulk RNAseq FACS-isolated cells	AP1+_glia_vs_AP1NEG_glia	40d	FBgn0035643	38660	CG13287	61.92656474	-3.640668502	8.38E-18	protein_coding	Uncharacterized protein, isoform B [Source:UniProtKB/TrEMBL;Acc:M9PEQ7]
bulk RNAseq FACS-isolated cells	AP1+_glia_vs_AP1NEG_glia	40d	FBgn0035656	38674	CG10479	608.0580905	1.837911203	0.008783645	protein_coding	Uncharacterized protein, isoform B [Source:UniProtKB/TrEMBL;Acc:M9PEA4]
bulk RNAseq FACS-isolated cells	AP1+_glia_vs_AP1NEG_glia	40d	FBgn0035695	38725	CG10226	2659.743338	2.546208499	0.016398383	protein_coding	Uncharacterized protein, isoform A [Source:UniProtKB/TrEMBL;Acc:Q9VRW2]
bulk RNAseq FACS-isolated cells	AP1+_glia_vs_AP1NEG_glia	40d	FBgn0035699	38730	CG13300	182.0695969	-2.856345572	0.005106935	protein_coding	RT09047p [Source:UniProtKB/TrEMBL;Acc:Q9VRW7]
bulk RNAseq FACS-isolated cells	AP1+_glia_vs_AP1NEG_glia	40d	FBgn0035715	38750	CG10103	1376.004517	1.110267579	0.002315529	protein_coding	LD14015p [Source:UniProtKB/TrEMBL;Acc:Q9VRY6]
bulk RNAseq FACS-isolated cells	AP1+_glia_vs_AP1NEG_glia	40d	FBgn0035720	38756	CG10077	60588.88981	-0.543032925	0.016222804	protein_coding	GH10652p [Source:UniProtKB/TrEMBL;Acc:Q8MZI3]
bulk RNAseq FACS-isolated cells	AP1+_glia_vs_AP1NEG_glia	40d	FBgn0035726	38763	CG9953	4345.58027	0.958377869	1.46E-06	protein_coding	CG9953 [Source:UniProtKB/TrEMBL;Acc:Q9VS02]
bulk RNAseq FACS-isolated cells	AP1+_glia_vs_AP1NEG_glia	40d	FBgn0035756	38801	unc-13-4A	1348.331732	-1.654268556	0.006031321	protein_coding	unc-13-4A [Source:FlyBase;Acc:FBgn0035756]
bulk RNAseq FACS-isolated cells	AP1+_glia_vs_AP1NEG_glia	40d	FBgn0035763	38808	CG8602	4067.184882	1.216212442	0.00011477	protein_coding	CG8602, isoform A [Source:UniProtKB/TrEMBL;Acc:Q9VS47]
bulk RNAseq FACS-isolated cells	AP1+_glia_vs_AP1NEG_glia	40d	FBgn0035770	38818	pst	2486.476392	2.151147106	0.000104376	protein_coding	pastrel [Source:FlyBase;Acc:FBgn0035770]
bulk RNAseq FACS-isolated cells	AP1+_glia_vs_AP1NEG_glia	40d	FBgn0035771	38819	Sec63	687.051035	0.879658309	0.000869643	protein_coding	Sec63 ortholog (S. cerevisiae) [Source:FlyBase;Acc:FBgn0035771]
bulk RNAseq FACS-isolated cells	AP1+_glia_vs_AP1NEG_glia	40d	FBgn0035772	38820	Sh3beta	1660.275902	0.633877872	0.000286289	protein_coding	Sh3beta [Source:FlyBase;Acc:FBgn0035772]
bulk RNAseq FACS-isolated cells	AP1+_glia_vs_AP1NEG_glia	40d	FBgn0035802	2768948	CG33275	237.1031997	4.305047827	4.71E-05	protein_coding	Uncharacterized protein, isoform A [Source:UniProtKB/TrEMBL;Acc:Q7KU89]
bulk RNAseq FACS-isolated cells	AP1+_glia_vs_AP1NEG_glia	40d	FBgn0035807	38859	CG7492	4883.921726	-0.708306881	0.048562622	protein_coding	CG7492 [Source:UniProtKB/TrEMBL;Acc:Q9VS98]
bulk RNAseq FACS-isolated cells	AP1+_glia_vs_AP1NEG_glia	40d	FBgn0035816	38869	CG13685	1505.276978	-1.541644718	5.79E-05	protein_coding	Uncharacterized protein, isoform D [Source:UniProtKB/TrEMBL;Acc:A0A0S0WPM5]
bulk RNAseq FACS-isolated cells	AP1+_glia_vs_AP1NEG_glia	40d	FBgn0035830	38888	CG8209	593.3866077	1.048427134	0.025868171	protein_coding	CG8209 [Source:UniProtKB/TrEMBL;Acc:Q9VSC5]
bulk RNAseq FACS-isolated cells	AP1+_glia_vs_AP1NEG_glia	40d	FBgn0035833	38893	CG7565	2816.863935	-1.813682619	0.002415841	protein_coding	CG7565 [Source:UniProtKB/TrEMBL;Acc:Q9VSC9]
bulk RNAseq FACS-isolated cells	AP1+_glia_vs_AP1NEG_glia	40d	FBgn0035861	38924	CG7213	55.45810356	3.44151863	0.0131112	protein_coding	CG7213 [Source:UniProtKB/TrEMBL;Acc:Q9VSG2]
bulk RNAseq FACS-isolated cells	AP1+_glia_vs_AP1NEG_glia	40d	FBgn0035871	38936	BI-1	6684.709483	0.499964435	0.004282438	protein_coding	Bax Inhibitor-1 [Source:FlyBase;Acc:FBgn0035871]
bulk RNAseq FACS-isolated cells	AP1+_glia_vs_AP1NEG_glia	40d	FBgn0035877	38943	CG7083	1600.712863	0.504186244	0.031597092	protein_coding	UPF0183 protein CG7083 [Source:UniProtKB/Swiss-Prot;Acc:Q9VSH9]
bulk RNAseq FACS-isolated cells	AP1+_glia_vs_AP1NEG_glia	40d	FBgn0035914	38985	CG6282	4289.784448	-0.878910313	0.029723993	protein_coding	CG6282, isoform D [Source:UniProtKB/TrEMBL;Acc:M9PET5]
bulk RNAseq FACS-isolated cells	AP1+_glia_vs_AP1NEG_glia	40d	FBgn0035947	39028	Srp68	845.2171339	0.983984781	0.037808594	protein_coding	Signal recognition particle protein 68 [Source:FlyBase;Acc:FBgn0035947]
bulk RNAseq FACS-isolated cells	AP1+_glia_vs_AP1NEG_glia	40d	FBgn0035964	39050	Dhpr	806.9898093	0.804060857	0.043145908	protein_coding	Dihydropteridine reductase [Source:FlyBase;Acc:FBgn0035964]
bulk RNAseq FACS-isolated cells	AP1+_glia_vs_AP1NEG_glia	40d	FBgn0035975	39062	PGRP-LA	838.6335842	1.850721257	0.004146923	protein_coding	Peptidoglycan recognition protein LA [Source:FlyBase;Acc:FBgn0035975]
bulk RNAseq FACS-isolated cells	AP1+_glia_vs_AP1NEG_glia	40d	FBgn0035989	39086	CG3967	4851.364763	-0.558666033	0.018860963	protein_coding	Alpha-tubulin N-acetyltransferase 1 [Source:UniProtKB/Swiss-Prot;Acc:Q9VSY4]
bulk RNAseq FACS-isolated cells	AP1+_glia_vs_AP1NEG_glia	40d	FBgn0036116	39232	CG7888	22013.03093	1.957046638	0.000372425	protein_coding	CG7888, isoform B [Source:UniProtKB/TrEMBL;Acc:Q9VTD7]
bulk RNAseq FACS-isolated cells	AP1+_glia_vs_AP1NEG_glia	40d	FBgn0036133	39250	CG7638	1497.768163	-0.619740545	0.035596037	protein_coding	CG7638 [Source:UniProtKB/TrEMBL;Acc:Q9VTF5]
bulk RNAseq FACS-isolated cells	AP1+_glia_vs_AP1NEG_glia	40d	FBgn0036144	39262	GlcAT-P	4256.438179	1.875243472	4.33E-06	protein_coding	GlcAT-P [Source:FlyBase;Acc:FBgn0036144]
bulk RNAseq FACS-isolated cells	AP1+_glia_vs_AP1NEG_glia	40d	FBgn0036188	39310	CG7339	641.7105255	-0.738881782	0.04695382	protein_coding	CG7339, isoform A [Source:UniProtKB/TrEMBL;Acc:Q9VTL6]
bulk RNAseq FACS-isolated cells	AP1+_glia_vs_AP1NEG_glia	40d	FBgn0036192	39315	Pallidin	133.7795651	0.922836552	0.016576765	protein_coding	Pallidin ortholog (H. sapiens) [Source:FlyBase;Acc:FBgn0036192]
bulk RNAseq FACS-isolated cells	AP1+_glia_vs_AP1NEG_glia	40d	FBgn0036199	39322	Bmcp	1166.704036	0.794885408	0.015317051	protein_coding	Bmcp [Source:FlyBase;Acc:FBgn0036199]
bulk RNAseq FACS-isolated cells	AP1+_glia_vs_AP1NEG_glia	40d	FBgn0036202	39325	CG6024	3980.7975	-1.276079122	0.005750752	protein_coding	CG6024, isoform C [Source:UniProtKB/TrEMBL;Acc:Q5BIG2]
bulk RNAseq FACS-isolated cells	AP1+_glia_vs_AP1NEG_glia	40d	FBgn0036208	39333	CG10361	2978.610865	1.672698272	0.023036729	protein_coding	FI03238p [Source:UniProtKB/TrEMBL;Acc:Q9VTN9]
bulk RNAseq FACS-isolated cells	AP1+_glia_vs_AP1NEG_glia	40d	FBgn0036210	39335	CG14130	277.8880873	1.26308959	0.016288804	protein_coding	IP06473p [Source:UniProtKB/TrEMBL;Acc:Q9VTP1]
bulk RNAseq FACS-isolated cells	AP1+_glia_vs_AP1NEG_glia	40d	FBgn0036213	39338	RpL10Ab	4182.761573	0.990672962	1.39E-05	protein_coding	Ribosomal protein L10Ab [Source:FlyBase;Acc:FBgn0036213]
bulk RNAseq FACS-isolated cells	AP1+_glia_vs_AP1NEG_glia	40d	FBgn0036220	39346	CG5897	11.92072363	-2.573739494	2.48E-44	protein_coding	CG5897 [Source:UniProtKB/TrEMBL;Acc:E1JHY5]
bulk RNAseq FACS-isolated cells	AP1+_glia_vs_AP1NEG_glia	40d	FBgn0036262	39391	CG6910	6924.251479	3.638226726	3.41E-05	protein_coding	CG6910, isoform B [Source:UniProtKB/TrEMBL;Acc:Q9VTU9]
bulk RNAseq FACS-isolated cells	AP1+_glia_vs_AP1NEG_glia	40d	FBgn0036279	39410	Ncc69	3798.000877	2.708061786	0.001852529	protein_coding	sodium chloride cotransporter 69 [Source:FlyBase;Acc:FBgn0036279]
bulk RNAseq FACS-isolated cells	AP1+_glia_vs_AP1NEG_glia	40d	FBgn0036285	39418	toe	28.57583259	4.852301558	2.07E-17	protein_coding	twin of eyg [Source:FlyBase;Acc:FBgn0036285]
bulk RNAseq FACS-isolated cells	AP1+_glia_vs_AP1NEG_glia	40d	FBgn0036287	39421	CG10663	21.97371768	4.767178356	0.008719024	protein_coding	Uncharacterized protein, isoform B [Source:UniProtKB/TrEMBL;Acc:A8JNS0]
bulk RNAseq FACS-isolated cells	AP1+_glia_vs_AP1NEG_glia	40d	FBgn0036290	39424	CG10638	305.7540755	1.291959737	0.004749252	protein_coding	Uncharacterized protein, isoform A [Source:UniProtKB/TrEMBL;Acc:Q9VTY2]
bulk RNAseq FACS-isolated cells	AP1+_glia_vs_AP1NEG_glia	40d	FBgn0036294	39428	CG10654	3114.274394	1.073937059	0.002699736	protein_coding	Uncharacterized protein, isoform B [Source:UniProtKB/TrEMBL;Acc:M9PFA9]
bulk RNAseq FACS-isolated cells	AP1+_glia_vs_AP1NEG_glia	40d	FBgn0036316	39458	CG10960	10295.88187	1.153066959	4.89E-09	protein_coding	HL01062p [Source:UniProtKB/TrEMBL;Acc:Q9VU17]
bulk RNAseq FACS-isolated cells	AP1+_glia_vs_AP1NEG_glia	40d	FBgn0036318	39460	Wbp2	6797.854659	0.982278864	4.08E-11	protein_coding	Wbp2 ortholog [Source:FlyBase;Acc:FBgn0036318]
bulk RNAseq FACS-isolated cells	AP1+_glia_vs_AP1NEG_glia	40d	FBgn0036323	39465	CG14118	22.05395556	2.819114773	3.07E-32	protein_coding	MIP11263p [Source:UniProtKB/TrEMBL;Acc:Q9VU24]
bulk RNAseq FACS-isolated cells	AP1+_glia_vs_AP1NEG_glia	40d	FBgn0036381	39530	CG8745	7024.516115	1.495714823	0.000477336	protein_coding	Alanine--glyoxylate aminotransferase 2-like [Source:UniProtKB/Swiss-Prot;Acc:Q9VU95]
bulk RNAseq FACS-isolated cells	AP1+_glia_vs_AP1NEG_glia	40d	FBgn0036433	39593	CG9628	778.7687695	1.627545501	0.012280495	protein_coding	CG9628, isoform B [Source:UniProtKB/TrEMBL;Acc:Q9VUF9]
bulk RNAseq FACS-isolated cells	AP1+_glia_vs_AP1NEG_glia	40d	FBgn0036462	39627	mRpL39	1041.820978	-0.940267819	0.000757902	protein_coding	mitochondrial ribosomal protein L39 [Source:FlyBase;Acc:FBgn0036462]
bulk RNAseq FACS-isolated cells	AP1+_glia_vs_AP1NEG_glia	40d	FBgn0036480	39647	Cep135	154.2608925	-6.710030698	5.82E-07	protein_coding	Cep135, isoform B [Source:UniProtKB/TrEMBL;Acc:M9MSL4]
bulk RNAseq FACS-isolated cells	AP1+_glia_vs_AP1NEG_glia	40d	FBgn0036501	39670	CG7272	1626.023299	1.814772669	7.80E-12	protein_coding	Sugar transporter SWEET [Source:UniProtKB/TrEMBL;Acc:Q9VUN8]
bulk RNAseq FACS-isolated cells	AP1+_glia_vs_AP1NEG_glia	40d	FBgn0036538	39726	CG15715	927.1482652	0.654391574	0.023423144	protein_coding	MIP04739p [Source:UniProtKB/TrEMBL;Acc:Q9VUU8]
bulk RNAseq FACS-isolated cells	AP1+_glia_vs_AP1NEG_glia	40d	FBgn0036550	39739	CG17026	1017.699767	1.773042273	0.000586763	protein_coding	IP09635p [Source:UniProtKB/TrEMBL;Acc:Q9VUW1]
bulk RNAseq FACS-isolated cells	AP1+_glia_vs_AP1NEG_glia	40d	FBgn0036551	39740	CG17029	1838.203227	1.591920103	5.82E-07	protein_coding	Uncharacterized protein, isoform A [Source:UniProtKB/TrEMBL;Acc:Q9VUW2]
bulk RNAseq FACS-isolated cells	AP1+_glia_vs_AP1NEG_glia	40d	FBgn0036560	39752	CG5895	10550.96731	1.668052552	0.00317248	protein_coding	CG5895, isoform A [Source:UniProtKB/TrEMBL;Acc:Q9VUX4]
bulk RNAseq FACS-isolated cells	AP1+_glia_vs_AP1NEG_glia	40d	FBgn0036697	39917	rogdi	1357.741123	-0.806995142	0.021835113	protein_coding	rogdi [Source:FlyBase;Acc:FBgn0036697]
bulk RNAseq FACS-isolated cells	AP1+_glia_vs_AP1NEG_glia	40d	FBgn0036726	39948	CG7603	4313.828875	0.824643482	0.004548314	protein_coding	MICOS complex subunit MIC13 [Source:UniProtKB/TrEMBL;Acc:A0A1B2AJ92]
bulk RNAseq FACS-isolated cells	AP1+_glia_vs_AP1NEG_glia	40d	FBgn0036732	39954	Oatp74D	2894.358572	2.395585424	0.002908836	protein_coding	Organic anion transporting polypeptide 74D [Source:FlyBase;Acc:FBgn0036732]
bulk RNAseq FACS-isolated cells	AP1+_glia_vs_AP1NEG_glia	40d	FBgn0036740	39964	Vps60	2819.462466	0.937579294	0.000612353	protein_coding	Vacuolar protein sorting 60 [Source:FlyBase;Acc:FBgn0036740]
bulk RNAseq FACS-isolated cells	AP1+_glia_vs_AP1NEG_glia	40d	FBgn0036762	39988	CG7430	9922.827194	0.483361533	0.041432101	protein_coding	Dihydrolipoyl dehydrogenase [Source:UniProtKB/TrEMBL;Acc:Q9VVL7]
bulk RNAseq FACS-isolated cells	AP1+_glia_vs_AP1NEG_glia	40d	FBgn0036765	39991	CG7408	43.86659272	4.923614062	0.01198698	protein_coding	CG7408, isoform B [Source:UniProtKB/TrEMBL;Acc:Q9VVM1]
bulk RNAseq FACS-isolated cells	AP1+_glia_vs_AP1NEG_glia	40d	FBgn0036775	40002	CG5147	785.1383313	-0.946000481	0.039538665	protein_coding	CG5147 [Source:UniProtKB/TrEMBL;Acc:Q8SYM9]
bulk RNAseq FACS-isolated cells	AP1+_glia_vs_AP1NEG_glia	40d	FBgn0036789	40019	AstC-R2	181.647608	-2.801959346	0.002165518	protein_coding	Allatostatin C receptor 2 [Source:FlyBase;Acc:FBgn0036789]
bulk RNAseq FACS-isolated cells	AP1+_glia_vs_AP1NEG_glia	40d	FBgn0036801	40032	MYPT-75D	2028.951624	1.398634987	6.37E-06	protein_coding	MYPT-75D [Source:FlyBase;Acc:FBgn0036801]
bulk RNAseq FACS-isolated cells	AP1+_glia_vs_AP1NEG_glia	40d	FBgn0036805	40036	Chmp1	2332.65509	1.003175887	9.98E-05	protein_coding	Charged multivesicular body protein 1 [Source:FlyBase;Acc:FBgn0036805]
bulk RNAseq FACS-isolated cells	AP1+_glia_vs_AP1NEG_glia	40d	FBgn0036813	40044	Atg3	2348.39197	1.186807672	1.17E-11	protein_coding	Autophagy-related 3 [Source:FlyBase;Acc:FBgn0036813]
bulk RNAseq FACS-isolated cells	AP1+_glia_vs_AP1NEG_glia	40d	FBgn0036816	40049	Indy	5701.157169	2.843807579	0.012327313	protein_coding	I'm not dead yet [Source:FlyBase;Acc:FBgn0036816]
bulk RNAseq FACS-isolated cells	AP1+_glia_vs_AP1NEG_glia	40d	FBgn0036820	40053	CG6852	964.9397524	0.827492613	0.000981666	protein_coding	CG6852, isoform A [Source:UniProtKB/TrEMBL;Acc:Q9VVT6]
bulk RNAseq FACS-isolated cells	AP1+_glia_vs_AP1NEG_glia	40d	FBgn0036821	40056	CG3961	2267.273892	1.799844482	0.000120311	protein_coding	CG3961, isoform A [Source:UniProtKB/TrEMBL;Acc:Q9VVT8]
bulk RNAseq FACS-isolated cells	AP1+_glia_vs_AP1NEG_glia	40d	FBgn0036834	40070	CG6836	1215.241723	3.884602444	0.003320004	protein_coding	FI07654p [Source:UniProtKB/TrEMBL;Acc:B5RJ74]
bulk RNAseq FACS-isolated cells	AP1+_glia_vs_AP1NEG_glia	40d	FBgn0036842	40079	CG3797	1236.549691	0.925397162	0.00561304	protein_coding	CG3797, isoform A [Source:UniProtKB/TrEMBL;Acc:Q9VVW2]
bulk RNAseq FACS-isolated cells	AP1+_glia_vs_AP1NEG_glia	40d	FBgn0036847	40084	CG11577	1441.711646	0.785263175	0.047081247	protein_coding
bulk RNAseq FACS-isolated cells	AP1+_glia_vs_AP1NEG_glia	40d	FBgn0036853	40091	mRpL21	846.9620645	-1.167300853	5.61E-05	protein_coding	mitochondrial ribosomal protein L21 [Source:FlyBase;Acc:FBgn0036853]
bulk RNAseq FACS-isolated cells	AP1+_glia_vs_AP1NEG_glia	40d	FBgn0036887	40130	CG9231	773.8938581	0.909229765	0.00013813	protein_coding	UPF0389 protein CG9231 [Source:UniProtKB/Swiss-Prot;Acc:Q9VW12]
bulk RNAseq FACS-isolated cells	AP1+_glia_vs_AP1NEG_glia	40d	FBgn0036890	40135	CG9368	2560.605415	-1.30670158	1.00E-06	protein_coding	CG9368, isoform A [Source:UniProtKB/TrEMBL;Acc:Q9VW17]
bulk RNAseq FACS-isolated cells	AP1+_glia_vs_AP1NEG_glia	40d	FBgn0036895	40142	ms(3)76Cc	12.84466852	3.849955168	0.044585973	protein_coding	male sterile (3) 76Cc [Source:FlyBase;Acc:FBgn0036895]
bulk RNAseq FACS-isolated cells	AP1+_glia_vs_AP1NEG_glia	40d	FBgn0036908	40158	CG14103	940.7343511	0.909013947	0.026427208	protein_coding	LD31235p [Source:UniProtKB/TrEMBL;Acc:Q9VW40]
bulk RNAseq FACS-isolated cells	AP1+_glia_vs_AP1NEG_glia	40d	FBgn0036926	40187	CG7646	5899.436684	-1.107559368	8.92E-07	protein_coding	CG7646, isoform A [Source:UniProtKB/TrEMBL;Acc:Q9VW66]
bulk RNAseq FACS-isolated cells	AP1+_glia_vs_AP1NEG_glia	40d	FBgn0036927	40188	CG7433	50568.50606	1.535235822	1.13E-09	protein_coding	CG7433, isoform A [Source:UniProtKB/TrEMBL;Acc:Q9VW68]
bulk RNAseq FACS-isolated cells	AP1+_glia_vs_AP1NEG_glia	40d	FBgn0036932	40193	CG14184	644.722091	0.869229087	0.009335333	protein_coding	FI16105p1 [Source:UniProtKB/TrEMBL;Acc:Q9VW73]
bulk RNAseq FACS-isolated cells	AP1+_glia_vs_AP1NEG_glia	40d	FBgn0036935	40196	CG14186	11542.6915	-0.93063125	0.00561304	protein_coding	GH12423p [Source:UniProtKB/TrEMBL;Acc:Q9VW76]
bulk RNAseq FACS-isolated cells	AP1+_glia_vs_AP1NEG_glia	40d	FBgn0036945	40207	Ssk	2437.043216	1.682549851	0.021802258	protein_coding	Snakeskin [Source:FlyBase;Acc:FBgn0036945]
bulk RNAseq FACS-isolated cells	AP1+_glia_vs_AP1NEG_glia	40d	FBgn0036978	40245	Toll-9	4.660821746	4.681221394	0.03531744	protein_coding	Toll-9 [Source:FlyBase;Acc:FBgn0036978]
bulk RNAseq FACS-isolated cells	AP1+_glia_vs_AP1NEG_glia	40d	FBgn0036984	40254	CG13248	4962.570072	-1.35969835	0.00011247	protein_coding	FI04531p [Source:UniProtKB/TrEMBL;Acc:Q9VPG2]
bulk RNAseq FACS-isolated cells	AP1+_glia_vs_AP1NEG_glia	40d	FBgn0036986	40256	CG5282	3709.100182	-1.423988153	0.000655437	protein_coding	Dipeptidase [Source:UniProtKB/TrEMBL;Acc:Q9VPG0]
bulk RNAseq FACS-isolated cells	AP1+_glia_vs_AP1NEG_glia	40d	FBgn0036998	40269	CG5969	346.6934698	0.823756739	0.033752232	protein_coding	Vacuolar ATPase assembly integral membrane protein VMA21 homolog [Source:UniProtKB/Swiss-Prot;Acc:Q9VPE4]
bulk RNAseq FACS-isolated cells	AP1+_glia_vs_AP1NEG_glia	40d	FBgn0037009	40280	CG5104	607.3031991	2.985061518	8.60E-12	protein_coding	Vesicle transport protein [Source:UniProtKB/TrEMBL;Acc:Q9VPD4]
bulk RNAseq FACS-isolated cells	AP1+_glia_vs_AP1NEG_glia	40d	FBgn0037015	40288	cmpy	1099.647213	-0.941901592	0.04728049	protein_coding	crimpy [Source:FlyBase;Acc:FBgn0037015]
bulk RNAseq FACS-isolated cells	AP1+_glia_vs_AP1NEG_glia	40d	FBgn0037016	40289	CG13252	713.6117933	3.48207377	0.001152898	protein_coding
bulk RNAseq FACS-isolated cells	AP1+_glia_vs_AP1NEG_glia	40d	FBgn0037025	40300	Spc105R	25.82218135	-4.004189811	0.03531744	protein_coding	Spc105-related [Source:FlyBase;Acc:FBgn0037025]
bulk RNAseq FACS-isolated cells	AP1+_glia_vs_AP1NEG_glia	40d	FBgn0037057	40339	CG10512	823.8827335	1.413894697	0.02009417	protein_coding	Uncharacterized protein, isoform A [Source:UniProtKB/TrEMBL;Acc:Q9VP68]
bulk RNAseq FACS-isolated cells	AP1+_glia_vs_AP1NEG_glia	40d	FBgn0037063	40346	CG9391	996.9390473	-0.683622587	0.024785104	protein_coding	CG9391, isoform A [Source:UniProtKB/TrEMBL;Acc:Q7KTW5]
bulk RNAseq FACS-isolated cells	AP1+_glia_vs_AP1NEG_glia	40d	FBgn0037100	40393	CapaR	71.01960654	-3.226940917	0.020207647	protein_coding	Capability receptor [Source:FlyBase;Acc:FBgn0037100]
bulk RNAseq FACS-isolated cells	AP1+_glia_vs_AP1NEG_glia	40d	FBgn0037107	40401	CG7166	2984.454022	-1.4924552	8.12E-06	protein_coding	CG7166, isoform B [Source:UniProtKB/TrEMBL;Acc:Q9VP08]
bulk RNAseq FACS-isolated cells	AP1+_glia_vs_AP1NEG_glia	40d	FBgn0037130	40424	Syn1	1360.117183	-2.0904829	0.031331626	protein_coding	Syntrophin-like 1 [Source:FlyBase;Acc:FBgn0037130]
bulk RNAseq FACS-isolated cells	AP1+_glia_vs_AP1NEG_glia	40d	FBgn0037150	40449	CG7133	585.8587109	0.966902306	0.029627392	protein_coding	CG7133 [Source:UniProtKB/TrEMBL;Acc:Q9VNW1]
bulk RNAseq FACS-isolated cells	AP1+_glia_vs_AP1NEG_glia	40d	FBgn0037166	40471	CG11426	2493.934854	2.5172385	0.028038532	protein_coding	FI20175p1 [Source:UniProtKB/TrEMBL;Acc:Q9VNT9]
bulk RNAseq FACS-isolated cells	AP1+_glia_vs_AP1NEG_glia	40d	FBgn0037171	40476	CG14459	407.2463828	-1.435908942	0.046184088	protein_coding	Uncharacterized protein, isoform C [Source:UniProtKB/TrEMBL;Acc:Q9VNT4]
bulk RNAseq FACS-isolated cells	AP1+_glia_vs_AP1NEG_glia	40d	FBgn0037195	40501	CG11226	7.071929358	-4.370946178	0.039530605	protein_coding	AT16729p [Source:UniProtKB/TrEMBL;Acc:Q8T452]
bulk RNAseq FACS-isolated cells	AP1+_glia_vs_AP1NEG_glia	40d	FBgn0037199	40505	CG11137	1465.569187	0.469132779	0.017992214	protein_coding	ER membrane protein complex subunit 4 [Source:UniProtKB/TrEMBL;Acc:Q9VNQ3]
bulk RNAseq FACS-isolated cells	AP1+_glia_vs_AP1NEG_glia	40d	FBgn0037207	40514	Mes2	584.504356	2.70441484	0.031073629	protein_coding	Mesoderm-expressed 2 [Source:FlyBase;Acc:FBgn0037207]
bulk RNAseq FACS-isolated cells	AP1+_glia_vs_AP1NEG_glia	40d	FBgn0037215	40524	CG12582	2287.496144	2.325711534	0.02495409	protein_coding	Beta-Mannosidase, isoform A [Source:UniProtKB/TrEMBL;Acc:Q9VMY5]
bulk RNAseq FACS-isolated cells	AP1+_glia_vs_AP1NEG_glia	40d	FBgn0037298	40623	CG2604	1641.646179	0.804457011	0.049597113	protein_coding	AT14148p [Source:UniProtKB/TrEMBL;Acc:Q9VN86]
bulk RNAseq FACS-isolated cells	AP1+_glia_vs_AP1NEG_glia	40d	FBgn0037328	40654	RpL35A	2188.378792	0.656007787	0.007942826	protein_coding	Ribosomal protein L35A [Source:FlyBase;Acc:FBgn0037328]
bulk RNAseq FACS-isolated cells	AP1+_glia_vs_AP1NEG_glia	40d	FBgn0037332	40659	Hcs	1038.18685	-1.349998111	0.035596037	protein_coding	Holocarboxylase synthetase [Source:FlyBase;Acc:FBgn0037332]
bulk RNAseq FACS-isolated cells	AP1+_glia_vs_AP1NEG_glia	40d	FBgn0037341	40672	CG12746	1278.705428	0.781511398	0.025509965	protein_coding	RE23632p [Source:UniProtKB/TrEMBL;Acc:Q8IGV3]
bulk RNAseq FACS-isolated cells	AP1+_glia_vs_AP1NEG_glia	40d	FBgn0037351	40687	RpL13A	6366.914177	0.841578126	1.43E-05	protein_coding	Ribosomal protein L13A [Source:FlyBase;Acc:FBgn0037351]
bulk RNAseq FACS-isolated cells	AP1+_glia_vs_AP1NEG_glia	40d	FBgn0037354	40690	CG12171	1004.181753	1.546766401	3.70E-06	protein_coding	RE01652p [Source:UniProtKB/TrEMBL;Acc:Q9VNF3]
bulk RNAseq FACS-isolated cells	AP1+_glia_vs_AP1NEG_glia	40d	FBgn0037356	40692	CG12170	1551.830297	0.946889689	0.003020372	protein_coding	3-oxoacyl-[acyl-carrier-protein] synthase [Source:UniProtKB/TrEMBL;Acc:Q9VNF5]
bulk RNAseq FACS-isolated cells	AP1+_glia_vs_AP1NEG_glia	40d	FBgn0037370	40708	CG1236	463.6534232	1.408175234	0.032402706	protein_coding	CG1236 [Source:UniProtKB/TrEMBL;Acc:Q8I725]
bulk RNAseq FACS-isolated cells	AP1+_glia_vs_AP1NEG_glia	40d	FBgn0037408	40754	NPFR	222.5268897	-6.302562382	2.92E-09	protein_coding	Neuropeptide F receptor [Source:FlyBase;Acc:FBgn0037408]
bulk RNAseq FACS-isolated cells	AP1+_glia_vs_AP1NEG_glia	40d	FBgn0037409	40755	Osi24	11.17204434	-4.723847951	0.003576556	protein_coding	Osiris 24 [Source:FlyBase;Acc:FBgn0037409]
bulk RNAseq FACS-isolated cells	AP1+_glia_vs_AP1NEG_glia	40d	FBgn0037440	40787	CG1041	817.6617235	1.825460444	0.003991183	protein_coding	Carnitine O-Acetyl-Transferase, isoform A [Source:UniProtKB/TrEMBL;Acc:Q9VI16]
bulk RNAseq FACS-isolated cells	AP1+_glia_vs_AP1NEG_glia	40d	FBgn0037446	40795	Zif	1819.712485	-0.522514452	0.03365674	protein_coding	Zinc-finger protein [Source:FlyBase;Acc:FBgn0037446]
bulk RNAseq FACS-isolated cells	AP1+_glia_vs_AP1NEG_glia	40d	FBgn0037447	40796	Neurochondrin	73.21619502	4.614278877	0.006065744	protein_coding	Neurochondrin [Source:FlyBase;Acc:FBgn0037447]
bulk RNAseq FACS-isolated cells	AP1+_glia_vs_AP1NEG_glia	40d	FBgn0037473	40852	CG10068	711.3575747	1.150543931	0.048427456	protein_coding	LD01482p [Source:UniProtKB/TrEMBL;Acc:Q9VI65]
bulk RNAseq FACS-isolated cells	AP1+_glia_vs_AP1NEG_glia	40d	FBgn0037483	40864	CG14609	18.12150153	-1.47957107	4.53E-07	protein_coding	AT27838p [Source:UniProtKB/TrEMBL;Acc:Q8T3W3]
bulk RNAseq FACS-isolated cells	AP1+_glia_vs_AP1NEG_glia	40d	FBgn0037515	40918	Sp7	823.1606709	2.802332682	8.00E-05	protein_coding	Serine protease 7 [Source:FlyBase;Acc:FBgn0037515]
bulk RNAseq FACS-isolated cells	AP1+_glia_vs_AP1NEG_glia	40d	FBgn0037521	40924	CG2993	19772.31123	-1.189797585	1.58E-05	protein_coding	CG2993, isoform C [Source:UniProtKB/TrEMBL;Acc:A0A0B4KGD9]
bulk RNAseq FACS-isolated cells	AP1+_glia_vs_AP1NEG_glia	40d	FBgn0037525	40928	CG17816	11256.84625	-0.878999055	0.032418064	protein_coding	Uncharacterized protein, isoform G [Source:UniProtKB/TrEMBL;Acc:A8JQV3]
bulk RNAseq FACS-isolated cells	AP1+_glia_vs_AP1NEG_glia	40d	FBgn0037533	40941	CD98hc	11315.82724	1.130188515	8.57E-05	protein_coding	CD98 heavy chain [Source:FlyBase;Acc:FBgn0037533]
bulk RNAseq FACS-isolated cells	AP1+_glia_vs_AP1NEG_glia	40d	FBgn0037553	40964	CG18249	116.0662444	8.560644784	1.19E-09	protein_coding	Uncharacterized protein, isoform B [Source:UniProtKB/TrEMBL;Acc:E1JJ89]
bulk RNAseq FACS-isolated cells	AP1+_glia_vs_AP1NEG_glia	40d	FBgn0037560	NA	CR18228	572.4823428	1.970694896	0.03936168	pseudogene
bulk RNAseq FACS-isolated cells	AP1+_glia_vs_AP1NEG_glia	40d	FBgn0037607	41027	CG8036	1981.68239	1.337607905	0.008381276	protein_coding	CG8036, isoform B [Source:UniProtKB/TrEMBL;Acc:Q9VHN7]
bulk RNAseq FACS-isolated cells	AP1+_glia_vs_AP1NEG_glia	40d	FBgn0037615	41036	CG11760	30.77871612	-4.033603139	0.009084657	protein_coding	GEO13292p1 [Source:UniProtKB/TrEMBL;Acc:Q8INQ3]
bulk RNAseq FACS-isolated cells	AP1+_glia_vs_AP1NEG_glia	40d	FBgn0037625	41046	CG11768	39.97514079	-1.275047881	0.033752232	protein_coding	Uncharacterized protein, isoform A [Source:UniProtKB/TrEMBL;Acc:Q9VHM0]
bulk RNAseq FACS-isolated cells	AP1+_glia_vs_AP1NEG_glia	40d	FBgn0037643	41067	skap	8193.829233	0.598052447	0.006804889	protein_coding	skpA associated protein [Source:FlyBase;Acc:FBgn0037643]
bulk RNAseq FACS-isolated cells	AP1+_glia_vs_AP1NEG_glia	40d	FBgn0037654	41081	CG11983	111.1347834	-4.536847648	8.00E-19	protein_coding	IP11728p [Source:UniProtKB/TrEMBL;Acc:Q9VHI6]
bulk RNAseq FACS-isolated cells	AP1+_glia_vs_AP1NEG_glia	40d	FBgn0037676	41109	CG8861	2241.797492	-1.087594457	0.019077795	protein_coding	CG8861, isoform B [Source:UniProtKB/TrEMBL;Acc:Q9VHF9]
bulk RNAseq FACS-isolated cells	AP1+_glia_vs_AP1NEG_glia	40d	FBgn0037690	41125	Task7	2524.336353	-1.810936745	1.13E-11	protein_coding	TWIK-related acid-sensitive K[+] channel 7 [Source:FlyBase;Acc:FBgn0037690]
bulk RNAseq FACS-isolated cells	AP1+_glia_vs_AP1NEG_glia	40d	FBgn0037698	41134	CG16779	979.2172301	-2.164974636	2.47E-06	protein_coding	Uncharacterized protein, isoform A [Source:UniProtKB/TrEMBL;Acc:Q9VHD1]
bulk RNAseq FACS-isolated cells	AP1+_glia_vs_AP1NEG_glia	40d	FBgn0037702	261329	CG8176	3368.431066	0.980365533	0.020816453	protein_coding	AT02057p [Source:UniProtKB/TrEMBL;Acc:Q6AWD5]
bulk RNAseq FACS-isolated cells	AP1+_glia_vs_AP1NEG_glia	40d	FBgn0037717	41160	CG8301	1199.175317	-1.811279586	0.026456923	protein_coding	CG8301 [Source:UniProtKB/TrEMBL;Acc:Q9VHA9]
bulk RNAseq FACS-isolated cells	AP1+_glia_vs_AP1NEG_glia	40d	FBgn0037720	41163	CG8312	2271.495566	2.463695013	0.023266296	protein_coding	CG8312, isoform A [Source:UniProtKB/TrEMBL;Acc:Q9VHA6]
bulk RNAseq FACS-isolated cells	AP1+_glia_vs_AP1NEG_glia	40d	FBgn0037736	41184	CG12950	2463.037143	-1.463069937	0.001654089	protein_coding	GH14967p [Source:UniProtKB/TrEMBL;Acc:Q9VH85]
bulk RNAseq FACS-isolated cells	AP1+_glia_vs_AP1NEG_glia	40d	FBgn0037742	41190	Rpt3R	17.18754717	-5.08216272	0.010626974	protein_coding	Regulatory particle triple-A ATPase 3-related [Source:FlyBase;Acc:FBgn0037742]
bulk RNAseq FACS-isolated cells	AP1+_glia_vs_AP1NEG_glia	40d	FBgn0037744	41192	CG8417	1943.316232	1.077906866	0.001883381	protein_coding	Mannose-6-phosphate isomerase [Source:UniProtKB/TrEMBL;Acc:Q9VH77]
bulk RNAseq FACS-isolated cells	AP1+_glia_vs_AP1NEG_glia	40d	FBgn0037749	41197	CG9471	1783.451017	1.060909359	0.034571445	protein_coding	CG9471, isoform A [Source:UniProtKB/TrEMBL;Acc:Q9VH72]
bulk RNAseq FACS-isolated cells	AP1+_glia_vs_AP1NEG_glia	40d	FBgn0037750	41198	Whamy	362.6281228	2.362085195	0.026341232	protein_coding	Whamy, isoform B [Source:UniProtKB/TrEMBL;Acc:Q0KI93]
bulk RNAseq FACS-isolated cells	AP1+_glia_vs_AP1NEG_glia	40d	FBgn0037754	41203	CG8500	6447.873888	-1.162300038	9.36E-05	protein_coding	CG8500, isoform A [Source:UniProtKB/TrEMBL;Acc:Q9VH66]
bulk RNAseq FACS-isolated cells	AP1+_glia_vs_AP1NEG_glia	40d	FBgn0037755	41204	CG12945	850.2294261	0.870585624	0.017829597	protein_coding	FI11941p [Source:UniProtKB/TrEMBL;Acc:Q9VH65]
bulk RNAseq FACS-isolated cells	AP1+_glia_vs_AP1NEG_glia	40d	FBgn0037756	41205	CG8507	3304.432023	1.141102517	0.003394339	protein_coding	CG8507 [Source:UniProtKB/TrEMBL;Acc:Q9VH64]
bulk RNAseq FACS-isolated cells	AP1+_glia_vs_AP1NEG_glia	40d	FBgn0037757	41206	CG8516	1083.45751	-1.071878014	0.020356983	protein_coding	CG8516 [Source:UniProtKB/TrEMBL;Acc:Q9VH63]
bulk RNAseq FACS-isolated cells	AP1+_glia_vs_AP1NEG_glia	40d	FBgn0037758	41207	CG9467	6673.40642	1.460507032	0.001335837	protein_coding	CG9467 [Source:UniProtKB/TrEMBL;Acc:Q9VH62]
bulk RNAseq FACS-isolated cells	AP1+_glia_vs_AP1NEG_glia	40d	FBgn0037779	41229	CG12811	462.1288952	2.558192058	0.009677391	protein_coding	IP06524p [Source:UniProtKB/TrEMBL;Acc:Q9VH37]
bulk RNAseq FACS-isolated cells	AP1+_glia_vs_AP1NEG_glia	40d	FBgn0037788	41238	CG3940	13418.25564	1.934224638	0.000176537	protein_coding	CG3940, isoform A [Source:UniProtKB/TrEMBL;Acc:Q9VH26]
bulk RNAseq FACS-isolated cells	AP1+_glia_vs_AP1NEG_glia	40d	FBgn0037796	41246	CG12814	48.12026233	3.932489534	0.019151061	protein_coding	Uncharacterized protein, isoform E [Source:UniProtKB/TrEMBL;Acc:A0A0B4KFK4]
bulk RNAseq FACS-isolated cells	AP1+_glia_vs_AP1NEG_glia	40d	FBgn0037835	41297	CG14687	4905.298155	2.035897199	0.003240391	protein_coding	GEO08194p1 [Source:UniProtKB/TrEMBL;Acc:Q9VGW5]
bulk RNAseq FACS-isolated cells	AP1+_glia_vs_AP1NEG_glia	40d	FBgn0037846	41308	CG6574	2870.681626	1.737627024	0.00011477	protein_coding	CG6574 [Source:UniProtKB/TrEMBL;Acc:Q9VGV5]
bulk RNAseq FACS-isolated cells	AP1+_glia_vs_AP1NEG_glia	40d	FBgn0037849	41312	CG4596	1631.615477	-1.168991466	0.010654538	protein_coding	CG4596 [Source:UniProtKB/TrEMBL;Acc:Q9VGV1]
bulk RNAseq FACS-isolated cells	AP1+_glia_vs_AP1NEG_glia	40d	FBgn0037874	41341	Tctp	3734.519158	0.942211266	0.001149435	protein_coding	Translationally controlled tumor protein ortholog (H. sapiens) [Source:FlyBase;Acc:FBgn0037874]
bulk RNAseq FACS-isolated cells	AP1+_glia_vs_AP1NEG_glia	40d	FBgn0037895	41368	CG6723	11758.99841	1.707366131	0.004385713	protein_coding	CG6723 [Source:UniProtKB/TrEMBL;Acc:Q9VGP3]
bulk RNAseq FACS-isolated cells	AP1+_glia_vs_AP1NEG_glia	40d	FBgn0037902	41375	CG5281	2135.033039	-1.359823441	0.001235928	protein_coding	CG5281 [Source:UniProtKB/TrEMBL;Acc:Q9VGN6]
bulk RNAseq FACS-isolated cells	AP1+_glia_vs_AP1NEG_glia	40d	FBgn0037917	41390	wkd	4610.929774	0.979143017	0.003925627	protein_coding	whacked [Source:FlyBase;Acc:FBgn0037917]
bulk RNAseq FACS-isolated cells	AP1+_glia_vs_AP1NEG_glia	40d	FBgn0037936	41410	CG6908	39.37716289	4.177956069	0.013738944	protein_coding	CG6908, isoform A [Source:UniProtKB/TrEMBL;Acc:Q9VGJ6]
bulk RNAseq FACS-isolated cells	AP1+_glia_vs_AP1NEG_glia	40d	FBgn0037955	41433	CG6950	1798.435316	1.845461371	9.34E-06	protein_coding	CG6950, isoform A [Source:UniProtKB/TrEMBL;Acc:Q8SXC2]
bulk RNAseq FACS-isolated cells	AP1+_glia_vs_AP1NEG_glia	40d	FBgn0037989	41469	ATP8B	2001.279689	2.158411321	0.00054414	protein_coding	ATPase 8B [Source:FlyBase;Acc:FBgn0037989]
bulk RNAseq FACS-isolated cells	AP1+_glia_vs_AP1NEG_glia	40d	FBgn0038037	41520	Cyp9f2	8023.554643	1.793813173	2.14E-07	protein_coding	Cyp9f2 [Source:FlyBase;Acc:FBgn0038037]
bulk RNAseq FACS-isolated cells	AP1+_glia_vs_AP1NEG_glia	40d	FBgn0038042	41525	Scgbeta	2272.26014	-0.932364689	0.008011416	protein_coding	Sarcoglycan beta [Source:FlyBase;Acc:FBgn0038042]
bulk RNAseq FACS-isolated cells	AP1+_glia_vs_AP1NEG_glia	40d	FBgn0038070	41557	CG6753	240.3328993	8.181659971	1.80E-22	protein_coding	Lipase [Source:UniProtKB/TrEMBL;Acc:Q9VG46]
bulk RNAseq FACS-isolated cells	AP1+_glia_vs_AP1NEG_glia	40d	FBgn0038071	41558	Dtg	1196.191662	3.985323865	0.040131672	protein_coding	Dpp target gene [Source:FlyBase;Acc:FBgn0038071]
bulk RNAseq FACS-isolated cells	AP1+_glia_vs_AP1NEG_glia	40d	FBgn0038084	41575	beat-Vc	2557.191002	-2.102200869	1.74E-06	protein_coding	beat-Vc [Source:FlyBase;Acc:FBgn0038084]
bulk RNAseq FACS-isolated cells	AP1+_glia_vs_AP1NEG_glia	40d	FBgn0038088	41579	CG10126	566.4281671	2.301218649	0.005864109	protein_coding	GH08978p [Source:UniProtKB/TrEMBL;Acc:Q86PF4]
bulk RNAseq FACS-isolated cells	AP1+_glia_vs_AP1NEG_glia	40d	FBgn0038092	41583	beat-Vb	752.2387664	-2.393126882	0.002234408	protein_coding	beat-Vb [Source:FlyBase;Acc:FBgn0038092]
bulk RNAseq FACS-isolated cells	AP1+_glia_vs_AP1NEG_glia	40d	FBgn0038140	41639	PK2-R1	313.8562537	-6.02535334	2.65E-06	protein_coding	Pyrokinin 2 receptor 1 [Source:FlyBase;Acc:FBgn0038140]
bulk RNAseq FACS-isolated cells	AP1+_glia_vs_AP1NEG_glia	40d	FBgn0038149	41650	GILT1	1155.45299	1.917323229	0.002139814	protein_coding	Gamma-interferon-inducible lysosomal thiol reductase 1 [Source:FlyBase;Acc:FBgn0038149]
bulk RNAseq FACS-isolated cells	AP1+_glia_vs_AP1NEG_glia	40d	FBgn0038198	41710	Npc2b	1412.069726	3.885536837	2.83E-05	protein_coding	Niemann-Pick type C-2b [Source:FlyBase;Acc:FBgn0038198]
bulk RNAseq FACS-isolated cells	AP1+_glia_vs_AP1NEG_glia	40d	FBgn0038224	41745	CG3321	4499.658496	0.641001752	0.001393356	protein_coding	9 kD basic protein [Source:UniProtKB/TrEMBL;Acc:O77134]
bulk RNAseq FACS-isolated cells	AP1+_glia_vs_AP1NEG_glia	40d	FBgn0038237	41760	Pde6	1306.900535	-1.527647412	0.000254849	protein_coding	Phosphodiesterase 6 [Source:FlyBase;Acc:FBgn0038237]
bulk RNAseq FACS-isolated cells	AP1+_glia_vs_AP1NEG_glia	40d	FBgn0038243	41766	CG8066	342.9280981	1.542509663	0.001066079	protein_coding	CG8066, isoform A [Source:UniProtKB/TrEMBL;Acc:Q9VFI3]
bulk RNAseq FACS-isolated cells	AP1+_glia_vs_AP1NEG_glia	40d	FBgn0038246	41771	CG14853	5928.801857	-0.992579994	0.031262179	protein_coding	FI08257p [Source:UniProtKB/TrEMBL;Acc:Q9VFH8]
bulk RNAseq FACS-isolated cells	AP1+_glia_vs_AP1NEG_glia	40d	FBgn0038250	41777	CG3505	37.88548198	4.57025192	0.021362192	protein_coding	CG3505 [Source:UniProtKB/TrEMBL;Acc:Q8SX54]
bulk RNAseq FACS-isolated cells	AP1+_glia_vs_AP1NEG_glia	40d	FBgn0038256	41784	CG7530	868.4512744	2.522962976	0.015946636	protein_coding	CG7530, isoform A [Source:UniProtKB/TrEMBL;Acc:Q9VFG7]
bulk RNAseq FACS-isolated cells	AP1+_glia_vs_AP1NEG_glia	40d	FBgn0038261	41790	CG14856	14.58908481	5.912232307	0.002807716	protein_coding	FI01439p [Source:UniProtKB/TrEMBL;Acc:Q9VFG1]
bulk RNAseq FACS-isolated cells	AP1+_glia_vs_AP1NEG_glia	40d	FBgn0038279	41809	Sdr	2264.338782	3.188945665	1.50E-05	protein_coding	Secreted decoy of InR [Source:FlyBase;Acc:FBgn0038279]
bulk RNAseq FACS-isolated cells	AP1+_glia_vs_AP1NEG_glia	40d	FBgn0038282	2768670	dpr9	8528.651954	-1.44237176	0.000238028	protein_coding	dpr9 [Source:FlyBase;Acc:FBgn0038282]
bulk RNAseq FACS-isolated cells	AP1+_glia_vs_AP1NEG_glia	40d	FBgn0038304	41834	CG12241	1596.952197	-0.842971764	0.049420144	protein_coding	LD32196p [Source:UniProtKB/TrEMBL;Acc:Q9VFB6]
bulk RNAseq FACS-isolated cells	AP1+_glia_vs_AP1NEG_glia	40d	FBgn0038309	41841	CG6499	16.61035831	3.844491693	2.49E-27	protein_coding	Ammonium transporter [Source:UniProtKB/TrEMBL;Acc:Q9VFA9]
bulk RNAseq FACS-isolated cells	AP1+_glia_vs_AP1NEG_glia	40d	FBgn0038320	41861	Sra-1	2378.034707	1.062142093	0.010971729	protein_coding	specifically Rac1-associated protein 1 [Source:FlyBase;Acc:FBgn0038320]
bulk RNAseq FACS-isolated cells	AP1+_glia_vs_AP1NEG_glia	40d	FBgn0038321	41863	CG6218	11230.91516	1.288955389	0.039500121	protein_coding	CG6218, isoform A [Source:UniProtKB/TrEMBL;Acc:Q9VF86]
bulk RNAseq FACS-isolated cells	AP1+_glia_vs_AP1NEG_glia	40d	FBgn0038326	41869	CG5044	848.6914092	0.739705184	0.007485732	protein_coding	3-hydroxyisobutyryl-CoA hydrolase, mitochondrial [Source:UniProtKB/TrEMBL;Acc:Q86BP1]
bulk RNAseq FACS-isolated cells	AP1+_glia_vs_AP1NEG_glia	40d	FBgn0038331	41876	Ccm3	1639.052165	0.664939345	0.041750359	protein_coding	Cerebral cavernous malformation 3 ortholog [Source:FlyBase;Acc:FBgn0038331]
bulk RNAseq FACS-isolated cells	AP1+_glia_vs_AP1NEG_glia	40d	FBgn0038341	41887	AdamTS-A	162.0173447	3.768353713	0.026472796	protein_coding	ADAM metallopeptidase with thrombospondin type 1 motif A [Source:FlyBase;Acc:FBgn0038341]
bulk RNAseq FACS-isolated cells	AP1+_glia_vs_AP1NEG_glia	40d	FBgn0038354	41901	CG5404	1215.549799	2.260591979	0.01035126	protein_coding	CG5404 [Source:UniProtKB/TrEMBL;Acc:Q9VF45]
bulk RNAseq FACS-isolated cells	AP1+_glia_vs_AP1NEG_glia	40d	FBgn0038358	41905	CG4525	60.98768147	4.524200099	0.010304336	protein_coding	CG4525 [Source:UniProtKB/TrEMBL;Acc:Q9VF41]
bulk RNAseq FACS-isolated cells	AP1+_glia_vs_AP1NEG_glia	40d	FBgn0038366	41914	CG4576	24.30597908	-3.495500961	0.028148693	protein_coding	CG4576 [Source:UniProtKB/TrEMBL;Acc:Q9VF31]
bulk RNAseq FACS-isolated cells	AP1+_glia_vs_AP1NEG_glia	40d	FBgn0038376	41925	Hmt-1	1456.358452	1.155644304	0.000669447	protein_coding	Heavy metal tolerance factor 1 [Source:FlyBase;Acc:FBgn0038376]
bulk RNAseq FACS-isolated cells	AP1+_glia_vs_AP1NEG_glia	40d	FBgn0038380	41929	CG14877	12.78807479	-3.907630593	0.02220125	protein_coding
bulk RNAseq FACS-isolated cells	AP1+_glia_vs_AP1NEG_glia	40d	FBgn0038397	41953	CG10185	19.15874312	5.140339849	0.000994955	protein_coding
bulk RNAseq FACS-isolated cells	AP1+_glia_vs_AP1NEG_glia	40d	FBgn0038407	41967	CG6126	14551.82584	4.092114429	1.37E-08	protein_coding	CG6126 [Source:UniProtKB/TrEMBL;Acc:Q961R9]
bulk RNAseq FACS-isolated cells	AP1+_glia_vs_AP1NEG_glia	40d	FBgn0038420	41984	CG10311	749.0563351	2.797816328	0.000193701	protein_coding	RE61190p [Source:UniProtKB/TrEMBL;Acc:Q9VEW3]
bulk RNAseq FACS-isolated cells	AP1+_glia_vs_AP1NEG_glia	40d	FBgn0038461	42045	CG3678	565.260444	1.306373058	3.86E-05	protein_coding	CG3678, isoform A [Source:UniProtKB/TrEMBL;Acc:Q9VEQ2]
bulk RNAseq FACS-isolated cells	AP1+_glia_vs_AP1NEG_glia	40d	FBgn0038462	42046	CG17556	265.0378987	0.904050671	0.018480883	protein_coding	LD10670p [Source:UniProtKB/TrEMBL;Acc:Q9VEQ1]
bulk RNAseq FACS-isolated cells	AP1+_glia_vs_AP1NEG_glia	40d	FBgn0038465	42049	Irc	5047.644215	1.942906382	0.008532692	protein_coding	Immune-regulated catalase [Source:FlyBase;Acc:FBgn0038465]
bulk RNAseq FACS-isolated cells	AP1+_glia_vs_AP1NEG_glia	40d	FBgn0038471	42056	CG5220	357.7279819	-1.574321113	0.003295301	protein_coding	Putative tRNA (cytidine(32)/guanosine(34)-2'-O)-methyltransferase 1 [Source:UniProtKB/Swiss-Prot;Acc:Q9VEP1]
bulk RNAseq FACS-isolated cells	AP1+_glia_vs_AP1NEG_glia	40d	FBgn0038476	42063	kuk	5421.107221	0.804501176	0.001149435	protein_coding	kugelkern [Source:FlyBase;Acc:FBgn0038476]
bulk RNAseq FACS-isolated cells	AP1+_glia_vs_AP1NEG_glia	40d	FBgn0038494	42082	beat-IIb	2045.820824	-1.11280888	0.026413012	protein_coding	beat-IIb [Source:FlyBase;Acc:FBgn0038494]
bulk RNAseq FACS-isolated cells	AP1+_glia_vs_AP1NEG_glia	40d	FBgn0038498	42086	beat-IIa	4623.502556	-1.411503799	1.52E-06	protein_coding	beaten path IIa [Source:FlyBase;Acc:FBgn0038498]
bulk RNAseq FACS-isolated cells	AP1+_glia_vs_AP1NEG_glia	40d	FBgn0038533	42125	CG7523	687.8727209	1.545580751	0.000181745	protein_coding	CG7523 [Source:UniProtKB/TrEMBL;Acc:Q9VEH2]
bulk RNAseq FACS-isolated cells	AP1+_glia_vs_AP1NEG_glia	40d	FBgn0038542	42136	TyrR	263.5289422	-5.01813292	4.39E-05	protein_coding	Tyramine receptor [Source:FlyBase;Acc:FBgn0038542]
bulk RNAseq FACS-isolated cells	AP1+_glia_vs_AP1NEG_glia	40d	FBgn0038581	42179	CG14314	2142.992721	-0.957926863	0.006396192	protein_coding	AT04491p [Source:UniProtKB/TrEMBL;Acc:Q9VEB7]
bulk RNAseq FACS-isolated cells	AP1+_glia_vs_AP1NEG_glia	40d	FBgn0038582	42180	CG7988	126.4311395	1.292424067	0.023916822	protein_coding	SRR1-like protein [Source:UniProtKB/Swiss-Prot;Acc:Q9VEB5]
bulk RNAseq FACS-isolated cells	AP1+_glia_vs_AP1NEG_glia	40d	FBgn0038642	42246	Muc91C	26.04560286	-4.074497544	0.022164024	protein_coding	Mucin 91C [Source:FlyBase;Acc:FBgn0038642]
bulk RNAseq FACS-isolated cells	AP1+_glia_vs_AP1NEG_glia	40d	FBgn0038653	42258	CG18208	2982.283755	-0.890861395	0.027208457	protein_coding	Uncharacterized protein, isoform B [Source:UniProtKB/TrEMBL;Acc:A0A0B4KHD0]
bulk RNAseq FACS-isolated cells	AP1+_glia_vs_AP1NEG_glia	40d	FBgn0038659	42265	EndoA	10068.2687	-1.018933447	0.025306998	protein_coding	Endophilin A [Source:FlyBase;Acc:FBgn0038659]
bulk RNAseq FACS-isolated cells	AP1+_glia_vs_AP1NEG_glia	40d	FBgn0038665	42271	CG12269	6064.598675	2.078427392	1.09E-05	protein_coding	Uncharacterized protein, isoform B [Source:UniProtKB/TrEMBL;Acc:A0A0B4K7H3]
bulk RNAseq FACS-isolated cells	AP1+_glia_vs_AP1NEG_glia	40d	FBgn0038679	42292	CG6040	2725.452331	2.234450863	0.015752884	protein_coding	CG6040 [Source:UniProtKB/TrEMBL;Acc:Q9VE02]
bulk RNAseq FACS-isolated cells	AP1+_glia_vs_AP1NEG_glia	40d	FBgn0038680	42293	Cyp12a5	250.4742695	2.444418735	0.032282288	protein_coding	Cyp12a5 [Source:FlyBase;Acc:FBgn0038680]
bulk RNAseq FACS-isolated cells	AP1+_glia_vs_AP1NEG_glia	40d	FBgn0038682	42296	CG5835	251.959748	2.909141294	0.001558855	protein_coding	CG5835 [Source:UniProtKB/TrEMBL;Acc:Q9VDZ9]
bulk RNAseq FACS-isolated cells	AP1+_glia_vs_AP1NEG_glia	40d	FBgn0038693	42310	unc79	9294.477195	-1.714919113	0.000194344	protein_coding	Unc79, isoform C [Source:UniProtKB/TrEMBL;Acc:Q9VDY5]
bulk RNAseq FACS-isolated cells	AP1+_glia_vs_AP1NEG_glia	40d	FBgn0038720	42339	CG6231	1568.115111	2.954864034	0.003947501	protein_coding	CG6231, isoform A [Source:UniProtKB/TrEMBL;Acc:Q9VDV5]
bulk RNAseq FACS-isolated cells	AP1+_glia_vs_AP1NEG_glia	40d	FBgn0038725	42345	CG6184	3890.616731	-1.233171137	0.02926485	protein_coding	CG6184, isoform F [Source:UniProtKB/TrEMBL;Acc:A0A0C4FEI3]
bulk RNAseq FACS-isolated cells	AP1+_glia_vs_AP1NEG_glia	40d	FBgn0038733	42354	CG11407	18248.18667	2.284183514	0.001078829	protein_coding	GH20840p [Source:UniProtKB/TrEMBL;Acc:Q9VDU1]
bulk RNAseq FACS-isolated cells	AP1+_glia_vs_AP1NEG_glia	40d	FBgn0038742	42364	Arc42	1017.640683	1.362110512	0.015646491	protein_coding	Arc42 [Source:FlyBase;Acc:FBgn0038742]
bulk RNAseq FACS-isolated cells	AP1+_glia_vs_AP1NEG_glia	40d	FBgn0038752	42376	CG4462	1658.94551	4.872812574	0.000128811	protein_coding	CG4462 [Source:UniProtKB/TrEMBL;Acc:Q9VDS0]
bulk RNAseq FACS-isolated cells	AP1+_glia_vs_AP1NEG_glia	40d	FBgn0038753	42377	CG4459	21.43682855	-3.824635654	0.01986249	protein_coding	CG4459 [Source:UniProtKB/TrEMBL;Acc:Q9VDR9]
bulk RNAseq FACS-isolated cells	AP1+_glia_vs_AP1NEG_glia	40d	FBgn0038771	42396	CG4390	1035.98054	0.891836035	0.035544026	protein_coding	S-formylglutathione hydrolase [Source:UniProtKB/TrEMBL;Acc:Q7KSB5]
bulk RNAseq FACS-isolated cells	AP1+_glia_vs_AP1NEG_glia	40d	FBgn0038814	42443	CG15923	64.32646279	-4.385602399	0.004120051	protein_coding	Uncharacterized protein, isoform C [Source:UniProtKB/TrEMBL;Acc:A0A0B4KGJ7]
bulk RNAseq FACS-isolated cells	AP1+_glia_vs_AP1NEG_glia	40d	FBgn0038815	42444	CG5466	3334.355565	-1.328853976	5.25E-05	protein_coding	CG5466 [Source:UniProtKB/TrEMBL;Acc:Q9VDK2]
bulk RNAseq FACS-isolated cells	AP1+_glia_vs_AP1NEG_glia	40d	FBgn0038816	42447	Lrrk	282.0246018	-5.723283868	4.21E-07	protein_coding	Leucine-rich repeat kinase [Source:FlyBase;Acc:FBgn0038816]
bulk RNAseq FACS-isolated cells	AP1+_glia_vs_AP1NEG_glia	40d	FBgn0038818	42449	Nep4	5101.815404	1.997954595	0.02675185	protein_coding	Neprilysin 4 [Source:FlyBase;Acc:FBgn0038818]
bulk RNAseq FACS-isolated cells	AP1+_glia_vs_AP1NEG_glia	40d	FBgn0038826	42460	Syp	9059.674324	0.693650148	0.000408127	protein_coding	Syncrip [Source:FlyBase;Acc:FBgn0038826]
bulk RNAseq FACS-isolated cells	AP1+_glia_vs_AP1NEG_glia	40d	FBgn0038828	42462	CG17270	1333.195067	-1.015507261	0.032418064	protein_coding	GM10285p [Source:UniProtKB/TrEMBL;Acc:Q9VDI6]
bulk RNAseq FACS-isolated cells	AP1+_glia_vs_AP1NEG_glia	40d	FBgn0038829	42463	CG17271	2195.800341	0.96419177	0.004548314	protein_coding	Uncharacterized protein, isoform A [Source:UniProtKB/TrEMBL;Acc:Q9VDI5]
bulk RNAseq FACS-isolated cells	AP1+_glia_vs_AP1NEG_glia	40d	FBgn0038839	42475	CG10830	7961.771944	-1.25379427	0.000133518	protein_coding	GH08630p [Source:UniProtKB/TrEMBL;Acc:Q9VDH3]
bulk RNAseq FACS-isolated cells	AP1+_glia_vs_AP1NEG_glia	40d	FBgn0038842	42478	hdly	716.2201009	2.437202484	4.04E-08	protein_coding	hadley [Source:FlyBase;Acc:FBgn0038842]
bulk RNAseq FACS-isolated cells	AP1+_glia_vs_AP1NEG_glia	40d	FBgn0038858	42505	CG5793	1874.531399	1.892372646	3.67E-07	protein_coding	CG5793, isoform B [Source:UniProtKB/TrEMBL;Acc:Q9VDE2]
bulk RNAseq FACS-isolated cells	AP1+_glia_vs_AP1NEG_glia	40d	FBgn0038865	42512	CG10824	260.278542	3.696736929	0.01497929	protein_coding	Common Dpr-interacting protein [Source:UniProtKB/TrEMBL;Acc:Q9VDD5]
bulk RNAseq FACS-isolated cells	AP1+_glia_vs_AP1NEG_glia	40d	FBgn0038868	42516	CG5862	839.4004764	0.928535151	0.04341675	protein_coding	DDRGK domain-containing protein 1 [Source:UniProtKB/Swiss-Prot;Acc:Q9VDD1]
bulk RNAseq FACS-isolated cells	AP1+_glia_vs_AP1NEG_glia	40d	FBgn0038881	42531	CG16791	2103.660231	-1.214168846	0.028572671	protein_coding	LP06548p [Source:UniProtKB/TrEMBL;Acc:Q9VDB7]
bulk RNAseq FACS-isolated cells	AP1+_glia_vs_AP1NEG_glia	40d	FBgn0038926	42592	CG13409	1004.823113	-1.536817548	0.000103022	protein_coding	FI19816p1 [Source:UniProtKB/TrEMBL;Acc:Q9VD53]
bulk RNAseq FACS-isolated cells	AP1+_glia_vs_AP1NEG_glia	40d	FBgn0038938	42606	CG7084	18425.53034	2.515001043	6.75E-06	protein_coding	CG7084, isoform B [Source:UniProtKB/TrEMBL;Acc:Q9VD40]
bulk RNAseq FACS-isolated cells	AP1+_glia_vs_AP1NEG_glia	40d	FBgn0038947	42615	Sar1	3694.820545	0.590595386	0.035779415	protein_coding	Sar1 ortholog (S. cerevisiae) [Source:FlyBase;Acc:FBgn0038947]
bulk RNAseq FACS-isolated cells	AP1+_glia_vs_AP1NEG_glia	40d	FBgn0038952	42621	CG7069	37.07049044	-3.035321829	4.46E-16	protein_coding	Pyruvate kinase [Source:UniProtKB/TrEMBL;Acc:Q9VD23]
bulk RNAseq FACS-isolated cells	AP1+_glia_vs_AP1NEG_glia	40d	FBgn0038957	42626	CG7059	396.6224308	-1.308012116	0.00595806	protein_coding	Phosphoglycerate mutase [Source:UniProtKB/TrEMBL;Acc:Q8T8W6]
bulk RNAseq FACS-isolated cells	AP1+_glia_vs_AP1NEG_glia	40d	FBgn0038975	42646	Nrx-1	15913.35742	-1.348793662	0.00076076	protein_coding	Neurexin 1 [Source:FlyBase;Acc:FBgn0038975]
bulk RNAseq FACS-isolated cells	AP1+_glia_vs_AP1NEG_glia	40d	FBgn0038984	42656	AdipoR	7761.618861	0.544133519	0.048562622	protein_coding	Adiponectin receptor [Source:FlyBase;Acc:FBgn0038984]
bulk RNAseq FACS-isolated cells	AP1+_glia_vs_AP1NEG_glia	40d	FBgn0039006	42682	Cyp6d4	300.5292039	2.222965237	0.000297136	protein_coding	Cyp6d4 [Source:FlyBase;Acc:FBgn0039006]
bulk RNAseq FACS-isolated cells	AP1+_glia_vs_AP1NEG_glia	40d	FBgn0039025	42702	Usp12-46	525.8708095	1.395399004	0.030374494	protein_coding	Ubiquitin-specific protease 12/46 ortholog [Source:FlyBase;Acc:FBgn0039025]
bulk RNAseq FACS-isolated cells	AP1+_glia_vs_AP1NEG_glia	40d	FBgn0039030	42708	CG6660	15.14638518	-4.561209661	0.00766946	protein_coding	Elongation of very long chain fatty acids protein [Source:UniProtKB/TrEMBL;Acc:Q9VCT3]
bulk RNAseq FACS-isolated cells	AP1+_glia_vs_AP1NEG_glia	40d	FBgn0039043	42721	CG17121	401.6657542	3.578696003	0.025082383	protein_coding	RH48101p [Source:UniProtKB/TrEMBL;Acc:Q9VCR9]
bulk RNAseq FACS-isolated cells	AP1+_glia_vs_AP1NEG_glia	40d	FBgn0039054	42733	CG13830	11358.74364	-1.381161796	7.68E-06	protein_coding	Carrier of wingless, isoform E [Source:UniProtKB/TrEMBL;Acc:A0A0B4KH80]
bulk RNAseq FACS-isolated cells	AP1+_glia_vs_AP1NEG_glia	40d	FBgn0039064	42747	CG4467	4745.838884	-1.443129583	0.007640868	protein_coding	CG4467, isoform B [Source:UniProtKB/TrEMBL;Acc:Q0KI25]
bulk RNAseq FACS-isolated cells	AP1+_glia_vs_AP1NEG_glia	40d	FBgn0039068	42751	CG13827	211.7143344	1.093402232	0.040000764	protein_coding	Uncharacterized protein, isoform B [Source:UniProtKB/TrEMBL;Acc:A0A0B4K701]
bulk RNAseq FACS-isolated cells	AP1+_glia_vs_AP1NEG_glia	40d	FBgn0039069	42754	CG6763	17.25841628	-0.295218944	1.68E-05	protein_coding	Metalloendopeptidase [Source:UniProtKB/TrEMBL;Acc:Q9VCN5]
bulk RNAseq FACS-isolated cells	AP1+_glia_vs_AP1NEG_glia	40d	FBgn0039081	42770	Irk2	8982.842254	1.88049854	0.000163567	protein_coding	Inwardly rectifying potassium channel 2 [Source:FlyBase;Acc:FBgn0039081]
bulk RNAseq FACS-isolated cells	AP1+_glia_vs_AP1NEG_glia	40d	FBgn0039089	42778	beat-IV	2862.800581	-1.208311603	0.028818614	protein_coding	beat-IV [Source:FlyBase;Acc:FBgn0039089]
bulk RNAseq FACS-isolated cells	AP1+_glia_vs_AP1NEG_glia	40d	FBgn0039109	42801	CG10365	2510.827317	1.457042973	0.014746678	protein_coding	Gamma-glutamylcyclotransferase [Source:UniProtKB/TrEMBL;Acc:Q9VCI9]
bulk RNAseq FACS-isolated cells	AP1+_glia_vs_AP1NEG_glia	40d	FBgn0039135	42838	CG13603	2788.937081	0.661530686	0.002955276	protein_coding	GH22341p [Source:UniProtKB/TrEMBL;Acc:Q9VCF1]
bulk RNAseq FACS-isolated cells	AP1+_glia_vs_AP1NEG_glia	40d	FBgn0039140	42845	Miro	3029.549478	-0.768245662	1.26E-07	protein_coding	Mitochondrial Rho [Source:FlyBase;Acc:FBgn0039140]
bulk RNAseq FACS-isolated cells	AP1+_glia_vs_AP1NEG_glia	40d	FBgn0039149	42857	CG18428	512.8978258	-0.708810698	0.031066177	protein_coding	Uncharacterized protein, isoform A [Source:UniProtKB/TrEMBL;Acc:Q9VCD4]
bulk RNAseq FACS-isolated cells	AP1+_glia_vs_AP1NEG_glia	40d	FBgn0039177	42892	CG13611	50.74839911	4.588365212	0.027155526	protein_coding	AT01267p [Source:UniProtKB/TrEMBL;Acc:Q9VCA1]
bulk RNAseq FACS-isolated cells	AP1+_glia_vs_AP1NEG_glia	40d	FBgn0039186	42903	CG5746	4144.274341	-0.655651801	0.000279863	protein_coding	CG5746, isoform C [Source:UniProtKB/TrEMBL;Acc:Q8IGI0]
bulk RNAseq FACS-isolated cells	AP1+_glia_vs_AP1NEG_glia	40d	FBgn0039207	42928	CG5789	159.1003418	5.269473813	0.000599148	protein_coding	CG5789, isoform A [Source:UniProtKB/TrEMBL;Acc:Q9VC63]
bulk RNAseq FACS-isolated cells	AP1+_glia_vs_AP1NEG_glia	40d	FBgn0039225	42952	Ets96B	139.7905617	-5.070497264	0.00041464	protein_coding	Ets96B [Source:FlyBase;Acc:FBgn0039225]
bulk RNAseq FACS-isolated cells	AP1+_glia_vs_AP1NEG_glia	40d	FBgn0039265	42999	CG11790	1823.704496	1.523753113	8.38E-18	protein_coding	GH08893p [Source:UniProtKB/TrEMBL;Acc:Q8SWX6]
bulk RNAseq FACS-isolated cells	AP1+_glia_vs_AP1NEG_glia	40d	FBgn0039266	43000	CG11791	2172.299867	1.634863858	1.38E-05	protein_coding	GH19563p [Source:UniProtKB/TrEMBL;Acc:Q9VBZ0]
bulk RNAseq FACS-isolated cells	AP1+_glia_vs_AP1NEG_glia	40d	FBgn0039282	43019	Bili	3871.442938	-0.941106919	0.016294311	protein_coding	Band4.1 inhibitor LRP interactor [Source:FlyBase;Acc:FBgn0039282]
bulk RNAseq FACS-isolated cells	AP1+_glia_vs_AP1NEG_glia	40d	FBgn0039311	43051	CG10513	20505.25226	1.968881114	0.002376517	protein_coding	GH13495p [Source:UniProtKB/TrEMBL;Acc:Q9VBT7]
bulk RNAseq FACS-isolated cells	AP1+_glia_vs_AP1NEG_glia	40d	FBgn0039312	43052	CG10514	7885.591401	2.50139185	0.004762583	protein_coding	LP23833p [Source:UniProtKB/TrEMBL;Acc:Q9VBT6]
bulk RNAseq FACS-isolated cells	AP1+_glia_vs_AP1NEG_glia	40d	FBgn0039313	43053	CG11892	679.2295205	2.447584406	0.03662759	protein_coding	GH09761p [Source:UniProtKB/TrEMBL;Acc:Q7K025]
bulk RNAseq FACS-isolated cells	AP1+_glia_vs_AP1NEG_glia	40d	FBgn0039319	43059	CG13659	1260.783394	4.000892969	0.000618263	protein_coding	IP11858p [Source:UniProtKB/TrEMBL;Acc:Q9VBS9]
bulk RNAseq FACS-isolated cells	AP1+_glia_vs_AP1NEG_glia	40d	FBgn0039321	43061	CG10550	5237.622234	3.04864744	8.36E-07	protein_coding	Uncharacterized protein, isoform B [Source:UniProtKB/TrEMBL;Acc:Q9VBS7]
bulk RNAseq FACS-isolated cells	AP1+_glia_vs_AP1NEG_glia	40d	FBgn0039324	43064	CG10553	25.42319307	3.337013606	0.026413012	protein_coding
bulk RNAseq FACS-isolated cells	AP1+_glia_vs_AP1NEG_glia	40d	FBgn0039349	43092	Ssadh	21369.57186	1.321562656	1.86E-06	protein_coding	Succinic semialdehyde dehydrogenase [Source:FlyBase;Acc:FBgn0039349]
bulk RNAseq FACS-isolated cells	AP1+_glia_vs_AP1NEG_glia	40d	FBgn0039354	43098	Lgr3	39.55757255	-3.678696722	0.019063367	protein_coding	Leucine-rich repeat-containing G protein-coupled receptor 3 [Source:FlyBase;Acc:FBgn0039354]
bulk RNAseq FACS-isolated cells	AP1+_glia_vs_AP1NEG_glia	40d	FBgn0039359	43103	RpL27	1632.009989	0.875372428	0.00898797	protein_coding	Ribosomal protein L27 [Source:FlyBase;Acc:FBgn0039359]
bulk RNAseq FACS-isolated cells	AP1+_glia_vs_AP1NEG_glia	40d	FBgn0039380	43126	CG5890	2895.61619	-1.756446252	1.12E-07	protein_coding	CG5890, isoform A [Source:UniProtKB/TrEMBL;Acc:Q9VBL2]
bulk RNAseq FACS-isolated cells	AP1+_glia_vs_AP1NEG_glia	40d	FBgn0039402	43164	Vps2	1726.489863	0.787704103	0.012719118	protein_coding	Vacuolar protein sorting 2 [Source:FlyBase;Acc:FBgn0039402]
bulk RNAseq FACS-isolated cells	AP1+_glia_vs_AP1NEG_glia	40d	FBgn0039406	43169	RpL34a	785.9999587	0.730410703	0.008344524	protein_coding	Ribosomal protein L34a [Source:FlyBase;Acc:FBgn0039406]
bulk RNAseq FACS-isolated cells	AP1+_glia_vs_AP1NEG_glia	40d	FBgn0039429	43195	CG14238	26.2193448	1.399037901	0.000104339	protein_coding
bulk RNAseq FACS-isolated cells	AP1+_glia_vs_AP1NEG_glia	40d	FBgn0039430	43196	CG5455	4443.823151	1.55550811	9.95E-09	protein_coding	CG5455, isoform A [Source:UniProtKB/TrEMBL;Acc:Q9VBE6]
bulk RNAseq FACS-isolated cells	AP1+_glia_vs_AP1NEG_glia	40d	FBgn0039464	43240	CG6330	2585.220729	0.586931477	0.034424412	protein_coding	CG6330, isoform A [Source:UniProtKB/TrEMBL;Acc:Q9VBA0]
bulk RNAseq FACS-isolated cells	AP1+_glia_vs_AP1NEG_glia	40d	FBgn0039467	43243	CG14253	81.00365467	4.61545119	1.58E-05	protein_coding	RE68347p [Source:UniProtKB/TrEMBL;Acc:Q8SYC5]
bulk RNAseq FACS-isolated cells	AP1+_glia_vs_AP1NEG_glia	40d	FBgn0039485	43263	CG17189	29.59128	3.251552996	8.20E-06	protein_coding
bulk RNAseq FACS-isolated cells	AP1+_glia_vs_AP1NEG_glia	40d	FBgn0039487	43265	gb	316.8766142	1.087378726	0.044194527	protein_coding	genderblind [Source:FlyBase;Acc:FBgn0039487]
bulk RNAseq FACS-isolated cells	AP1+_glia_vs_AP1NEG_glia	40d	FBgn0039495	43274	CG5909	60.89236104	4.445259522	0.035450062	protein_coding	CG5909 [Source:UniProtKB/TrEMBL;Acc:Q9VB66]
bulk RNAseq FACS-isolated cells	AP1+_glia_vs_AP1NEG_glia	40d	FBgn0039501	43282	CG5987	19.23528395	3.939126181	0.021624171	protein_coding	AT11276p [Source:UniProtKB/TrEMBL;Acc:Q9VB58]
bulk RNAseq FACS-isolated cells	AP1+_glia_vs_AP1NEG_glia	40d	FBgn0039532	43319	Mtl	2596.752087	1.507367947	0.006174236	protein_coding	Mig-2-like [Source:FlyBase;Acc:FBgn0039532]
bulk RNAseq FACS-isolated cells	AP1+_glia_vs_AP1NEG_glia	40d	FBgn0039536	43324	unc80	770.1259629	-2.587795249	0.010912184	protein_coding	Unc80, isoform F [Source:UniProtKB/TrEMBL;Acc:A0A0B4KHR1]
bulk RNAseq FACS-isolated cells	AP1+_glia_vs_AP1NEG_glia	40d	FBgn0039537	43325	CG5590	2212.872884	1.550221784	1.17E-05	protein_coding	CG5590 [Source:UniProtKB/TrEMBL;Acc:Q9VB10]
bulk RNAseq FACS-isolated cells	AP1+_glia_vs_AP1NEG_glia	40d	FBgn0039551	43341	Or98a	7.683927824	0.309784629	0.00030498	protein_coding	Odorant receptor 98a [Source:FlyBase;Acc:FBgn0039551]
bulk RNAseq FACS-isolated cells	AP1+_glia_vs_AP1NEG_glia	40d	FBgn0039566	43358	CG4849	2216.566052	-0.760155272	0.039617118	protein_coding	CG4849 [Source:UniProtKB/TrEMBL;Acc:Q9VAX8]
bulk RNAseq FACS-isolated cells	AP1+_glia_vs_AP1NEG_glia	40d	FBgn0039580	43373	Gfat2	3077.749478	1.123509622	0.026252146	protein_coding	Glutamine:fructose-6-phosphate aminotransferase 2 [Source:FlyBase;Acc:FBgn0039580]
bulk RNAseq FACS-isolated cells	AP1+_glia_vs_AP1NEG_glia	40d	FBgn0039581	43374	Moca-cyp	9238.585232	-0.526963031	0.043127751	protein_coding	Moca-cyp [Source:FlyBase;Acc:FBgn0039581]
bulk RNAseq FACS-isolated cells	AP1+_glia_vs_AP1NEG_glia	40d	FBgn0039584	43377	beat-VI	4818.90029	-1.593451284	1.96E-07	protein_coding	beat-VI [Source:FlyBase;Acc:FBgn0039584]
bulk RNAseq FACS-isolated cells	AP1+_glia_vs_AP1NEG_glia	40d	FBgn0039591	43388	CG9988	29.99973417	4.112955255	0.01753104	protein_coding	CG9988 [Source:UniProtKB/TrEMBL;Acc:Q9VAU4]
bulk RNAseq FACS-isolated cells	AP1+_glia_vs_AP1NEG_glia	40d	FBgn0039612	43411	CG14523	60.9806675	-3.944552785	0.034249512	protein_coding
bulk RNAseq FACS-isolated cells	AP1+_glia_vs_AP1NEG_glia	40d	FBgn0039631	43433	Sirt7	377.3116968	-2.592732744	0.039617118	protein_coding	Sirt7 [Source:FlyBase;Acc:FBgn0039631]
bulk RNAseq FACS-isolated cells	AP1+_glia_vs_AP1NEG_glia	40d	FBgn0039637	43440	CG11880	2310.069636	1.357638446	0.000597775	protein_coding	CTL-like protein 2 [Source:UniProtKB/Swiss-Prot;Acc:Q9VAP3]
bulk RNAseq FACS-isolated cells	AP1+_glia_vs_AP1NEG_glia	40d	FBgn0039674	43483	CG1907	3092.316023	1.139855984	1.90E-06	protein_coding	CG1907 [Source:UniProtKB/TrEMBL;Acc:Q9VAJ9]
bulk RNAseq FACS-isolated cells	AP1+_glia_vs_AP1NEG_glia	40d	FBgn0039683	43495	dmrt99B	205.0425573	-5.015820713	0.000297136	protein_coding	doublesex-Mab related 99B [Source:FlyBase;Acc:FBgn0039683]
bulk RNAseq FACS-isolated cells	AP1+_glia_vs_AP1NEG_glia	40d	FBgn0039697	43515	CG7834	2956.240584	1.493622687	6.00E-05	protein_coding	CG7834, isoform A [Source:UniProtKB/TrEMBL;Acc:Q0KHZ6]
bulk RNAseq FACS-isolated cells	AP1+_glia_vs_AP1NEG_glia	40d	FBgn0039723	43546	CG15522	3121.65002	-1.376493163	0.043268025	protein_coding	RH37294p [Source:UniProtKB/TrEMBL;Acc:Q9VAD7]
bulk RNAseq FACS-isolated cells	AP1+_glia_vs_AP1NEG_glia	40d	FBgn0039730	43554	CG7903	1593.547421	-0.973971895	0.004645048	protein_coding	CG7903, isoform A [Source:UniProtKB/TrEMBL;Acc:Q9VAC9]
bulk RNAseq FACS-isolated cells	AP1+_glia_vs_AP1NEG_glia	40d	FBgn0039734	43558	Tace	5431.615832	-1.146117568	0.005243519	protein_coding	Tace [Source:FlyBase;Acc:FBgn0039734]
bulk RNAseq FACS-isolated cells	AP1+_glia_vs_AP1NEG_glia	40d	FBgn0039735	43559	CG7911	680.6194539	0.920170074	0.001875052	protein_coding	GEO09167p1 [Source:UniProtKB/TrEMBL;Acc:Q9VAC4]
bulk RNAseq FACS-isolated cells	AP1+_glia_vs_AP1NEG_glia	40d	FBgn0039736	43561	CG7912	18.91928533	5.962299558	0.001665066	protein_coding	CG7912 [Source:UniProtKB/TrEMBL;Acc:Q9VAC2]
bulk RNAseq FACS-isolated cells	AP1+_glia_vs_AP1NEG_glia	40d	FBgn0039737	43562	CG7920	10995.69704	0.987642305	3.34E-06	protein_coding	CG7920, isoform A [Source:UniProtKB/TrEMBL;Acc:Q9VAC1]
bulk RNAseq FACS-isolated cells	AP1+_glia_vs_AP1NEG_glia	40d	FBgn0039754	43591	CG9747	31.27595582	3.764216929	0.040291882	protein_coding	CG9747, isoform A [Source:UniProtKB/TrEMBL;Acc:Q9VA94]
bulk RNAseq FACS-isolated cells	AP1+_glia_vs_AP1NEG_glia	40d	FBgn0039756	43593	CG9743	1850.321213	1.971710104	0.040291882	protein_coding	CG9743 [Source:UniProtKB/TrEMBL;Acc:Q9VA92]
bulk RNAseq FACS-isolated cells	AP1+_glia_vs_AP1NEG_glia	40d	FBgn0039757	43594	RpS7	6004.135414	0.581428521	0.031255936	protein_coding	Ribosomal protein S7 [Source:FlyBase;Acc:FBgn0039757]
bulk RNAseq FACS-isolated cells	AP1+_glia_vs_AP1NEG_glia	40d	FBgn0039774	43618	CDase	9722.556284	1.786362634	0.011218935	protein_coding	Ceramidase [Source:FlyBase;Acc:FBgn0039774]
bulk RNAseq FACS-isolated cells	AP1+_glia_vs_AP1NEG_glia	40d	FBgn0039776	43620	PH4alphaEFB	5838.945177	0.634111248	0.027635011	protein_coding	prolyl-4-hydroxylase-alpha EFB [Source:FlyBase;Acc:FBgn0039776]
bulk RNAseq FACS-isolated cells	AP1+_glia_vs_AP1NEG_glia	40d	FBgn0039782	43627	CG15539	24.25534884	-2.48494	2.02E-10	protein_coding	Uncharacterized protein, isoform B [Source:UniProtKB/TrEMBL;Acc:Q0KHY7]
bulk RNAseq FACS-isolated cells	AP1+_glia_vs_AP1NEG_glia	40d	FBgn0039802	NA	dj-1beta	1163.325759	0.724053749	0.003747628	protein_coding	dj-1beta [Source:FlyBase;Acc:FBgn0039802]
bulk RNAseq FACS-isolated cells	AP1+_glia_vs_AP1NEG_glia	40d	FBgn0039808	43660	CG12071	5847.307297	-1.280334028	0.004282438	protein_coding	Uncharacterized protein, isoform D [Source:UniProtKB/TrEMBL;Acc:Q9VA29]
bulk RNAseq FACS-isolated cells	AP1+_glia_vs_AP1NEG_glia	40d	FBgn0039816	43676	CG11317	5530.338166	-1.467122712	0.009188918	protein_coding	Uncharacterized protein, isoform B [Source:UniProtKB/TrEMBL;Acc:A0A0B4KI67]
bulk RNAseq FACS-isolated cells	AP1+_glia_vs_AP1NEG_glia	40d	FBgn0039817	43677	CG15553	5.626692942	2.75132459	1.90E-06	protein_coding
bulk RNAseq FACS-isolated cells	AP1+_glia_vs_AP1NEG_glia	40d	FBgn0039844	43707	CG1607	5147.379567	-0.905445182	0.000274791	protein_coding	CG1607, isoform C [Source:UniProtKB/TrEMBL;Acc:A0A0B4KHK8]
bulk RNAseq FACS-isolated cells	AP1+_glia_vs_AP1NEG_glia	40d	FBgn0039855	43721	CG1638	13.30154011	-3.966213138	0.037632825	protein_coding	CG1638 [Source:UniProtKB/TrEMBL;Acc:Q9V9W5]
bulk RNAseq FACS-isolated cells	AP1+_glia_vs_AP1NEG_glia	40d	FBgn0039857	43723	RpL6	5908.91941	0.717155112	0.000450566	protein_coding	Ribosomal protein L6 [Source:FlyBase;Acc:FBgn0039857]
bulk RNAseq FACS-isolated cells	AP1+_glia_vs_AP1NEG_glia	40d	FBgn0039869	43737	CG1890	683.7779416	1.312139348	0.00104332	protein_coding	CG1890 [Source:UniProtKB/TrEMBL;Acc:Q9V9U7]
bulk RNAseq FACS-isolated cells	AP1+_glia_vs_AP1NEG_glia	40d	FBgn0039875	43747	sip3	1426.732422	1.084350621	0.007620182	protein_coding	septin interacting protein 3 [Source:FlyBase;Acc:FBgn0039875]
bulk RNAseq FACS-isolated cells	AP1+_glia_vs_AP1NEG_glia	40d	FBgn0039883	43758	RhoGAP100F	1228.70294	-1.692606248	0.002603228	protein_coding	Rho GTPase activating protein at 100F [Source:FlyBase;Acc:FBgn0039883]
bulk RNAseq FACS-isolated cells	AP1+_glia_vs_AP1NEG_glia	40d	FBgn0039896	43779	yellow-h	125.6393843	3.337821418	0.018879829	protein_coding	yellow-h [Source:FlyBase;Acc:FBgn0039896]
bulk RNAseq FACS-isolated cells	AP1+_glia_vs_AP1NEG_glia	40d	FBgn0039900	43783	Syt7	8091.924443	-1.080201977	0.003482004	protein_coding	Synaptotagmin 7 [Source:FlyBase;Acc:FBgn0039900]
bulk RNAseq FACS-isolated cells	AP1+_glia_vs_AP1NEG_glia	40d	FBgn0039902	43786	Zip102B	2319.96604	0.983130071	0.000571	protein_coding	Zinc/iron regulated transporter-related protein 102B [Source:FlyBase;Acc:FBgn0039902]
bulk RNAseq FACS-isolated cells	AP1+_glia_vs_AP1NEG_glia	40d	FBgn0039908	43794	Asator	4736.868515	-1.249887724	0.047914602	protein_coding	Asator [Source:FlyBase;Acc:FBgn0039908]
bulk RNAseq FACS-isolated cells	AP1+_glia_vs_AP1NEG_glia	40d	FBgn0039911	43800	CG1909	8075.185488	-1.233884134	0.000562503	protein_coding	CG1909, isoform A [Source:UniProtKB/TrEMBL;Acc:Q7K4Y8]
bulk RNAseq FACS-isolated cells	AP1+_glia_vs_AP1NEG_glia	40d	FBgn0039914	43804	mav	2185.330228	1.758221488	3.74E-11	protein_coding	maverick [Source:FlyBase;Acc:FBgn0039914]
bulk RNAseq FACS-isolated cells	AP1+_glia_vs_AP1NEG_glia	40d	FBgn0039920	43810	CG11360	1388.208436	-1.334068435	0.006379235	protein_coding	LD09246p1 [Source:UniProtKB/TrEMBL;Acc:Q9V4F3]
bulk RNAseq FACS-isolated cells	AP1+_glia_vs_AP1NEG_glia	40d	FBgn0039924	3885565	PIP4K	2609.985309	-0.498169799	0.010078735	protein_coding	Phosphatidylinositol 5-phosphate 4-kinase [Source:FlyBase;Acc:FBgn0039924]
bulk RNAseq FACS-isolated cells	AP1+_glia_vs_AP1NEG_glia	40d	FBgn0039928	43824	Cals	10557.60195	-0.637694483	0.0167256	protein_coding	Calsyntenin-1 [Source:FlyBase;Acc:FBgn0039928]
bulk RNAseq FACS-isolated cells	AP1+_glia_vs_AP1NEG_glia	40d	FBgn0039929	43830	CG11076	2684.659658	-0.590587433	0.015454823	protein_coding	GM15303p [Source:UniProtKB/TrEMBL;Acc:Q9V493]
bulk RNAseq FACS-isolated cells	AP1+_glia_vs_AP1NEG_glia	40d	FBgn0039932	43835	fuss	81.26038484	-2.922264727	0.045237937	protein_coding	fussel [Source:FlyBase;Acc:FBgn0039932]
bulk RNAseq FACS-isolated cells	AP1+_glia_vs_AP1NEG_glia	40d	FBgn0039970	49893	CG17508	4677.046327	1.353862107	1.98E-10	protein_coding	RE41154p1 [Source:UniProtKB/TrEMBL;Acc:A1Z6G4]
bulk RNAseq FACS-isolated cells	AP1+_glia_vs_AP1NEG_glia	40d	FBgn0039972	49895	CG17018	29.32661357	-4.882258262	0.00760528	protein_coding	RE61489p [Source:UniProtKB/TrEMBL;Acc:Q7KWG9]
bulk RNAseq FACS-isolated cells	AP1+_glia_vs_AP1NEG_glia	40d	FBgn0039993	3355069	CG17691	2772.985259	1.228624282	7.56E-07	protein_coding	Uncharacterized protein, isoform C [Source:UniProtKB/TrEMBL;Acc:Q7PLE6]
bulk RNAseq FACS-isolated cells	AP1+_glia_vs_AP1NEG_glia	40d	FBgn0040020	3354977	MED21	917.1667319	-0.548135458	0.034895934	protein_coding	Mediator complex subunit 21 [Source:FlyBase;Acc:FBgn0040020]
bulk RNAseq FACS-isolated cells	AP1+_glia_vs_AP1NEG_glia	40d	FBgn0040022	3354971	Set1	3746.26702	-0.577292744	0.037813963	protein_coding	Histone-lysine N-methyltransferase SETD1 [Source:UniProtKB/Swiss-Prot;Acc:Q5LJZ2]
bulk RNAseq FACS-isolated cells	AP1+_glia_vs_AP1NEG_glia	40d	FBgn0040064	34313	yip2	3275.760782	1.618946428	0.000799187	protein_coding	yippee interacting protein 2 [Source:FlyBase;Acc:FBgn0040064]
bulk RNAseq FACS-isolated cells	AP1+_glia_vs_AP1NEG_glia	40d	FBgn0040070	34281	Trx-2	667.8391744	1.265572318	0.000895032	protein_coding	thioredoxin-2 [Source:FlyBase;Acc:FBgn0040070]
bulk RNAseq FACS-isolated cells	AP1+_glia_vs_AP1NEG_glia	40d	FBgn0040071	53562	tara	1780.71102	-1.275435204	0.018711514	protein_coding	taranis [Source:FlyBase;Acc:FBgn0040071]
bulk RNAseq FACS-isolated cells	AP1+_glia_vs_AP1NEG_glia	40d	FBgn0040074	53564	retinin	30.86639818	-0.983916015	0.000297136	protein_coding	retinin [Source:FlyBase;Acc:FBgn0040074]
bulk RNAseq FACS-isolated cells	AP1+_glia_vs_AP1NEG_glia	40d	FBgn0040091	37590	Ugt58Fa	987.2995351	3.19817892	0.010157501	protein_coding	Ugt58Fa [Source:FlyBase;Acc:FBgn0040091]
bulk RNAseq FACS-isolated cells	AP1+_glia_vs_AP1NEG_glia	40d	FBgn0040230	53556	dbo	2088.349001	-1.840008627	1.56E-06	protein_coding	diablo [Source:FlyBase;Acc:FBgn0040230]
bulk RNAseq FACS-isolated cells	AP1+_glia_vs_AP1NEG_glia	40d	FBgn0040235	53435	c12.1	996.083767	-0.851858213	0.028381884	protein_coding	c12.1 [Source:FlyBase;Acc:FBgn0040235]
bulk RNAseq FACS-isolated cells	AP1+_glia_vs_AP1NEG_glia	40d	FBgn0040238	53431	Best1	1078.771097	2.291416459	0.00382577	protein_coding	Bestrophin 1 [Source:FlyBase;Acc:FBgn0040238]
bulk RNAseq FACS-isolated cells	AP1+_glia_vs_AP1NEG_glia	40d	FBgn0040256	53507	Ugt86Dd	2077.950564	2.044402609	0.024394969	protein_coding	Ugt86Dd [Source:FlyBase;Acc:FBgn0040256]
bulk RNAseq FACS-isolated cells	AP1+_glia_vs_AP1NEG_glia	40d	FBgn0040281	53472	Aplip1	13192.05225	-0.967185576	0.010171227	protein_coding	APP-like protein interacting protein 1 [Source:FlyBase;Acc:FBgn0040281]
bulk RNAseq FACS-isolated cells	AP1+_glia_vs_AP1NEG_glia	40d	FBgn0040309	53578	Jafrac1	2332.109721	1.124310413	8.72E-05	protein_coding	thioredoxin peroxidase 1 [Source:FlyBase;Acc:FBgn0040309]
bulk RNAseq FACS-isolated cells	AP1+_glia_vs_AP1NEG_glia	40d	FBgn0040319	53581	Gclc	6062.308482	1.684070642	1.70E-08	protein_coding	Glutamate-cysteine ligase catalytic subunit [Source:FlyBase;Acc:FBgn0040319]
bulk RNAseq FACS-isolated cells	AP1+_glia_vs_AP1NEG_glia	40d	FBgn0040382	31021	CG5273	32886.82662	1.451309964	1.43E-10	protein_coding	CG5273 [Source:UniProtKB/TrEMBL;Acc:Q9W5D6]
bulk RNAseq FACS-isolated cells	AP1+_glia_vs_AP1NEG_glia	40d	FBgn0040465	53579	Dip3	2152.361859	-0.892911244	0.032695205	protein_coding	Dorsal interacting protein 3 [Source:FlyBase;Acc:FBgn0040465]
bulk RNAseq FACS-isolated cells	AP1+_glia_vs_AP1NEG_glia	40d	FBgn0040491	36251	Buffy	19.52420187	3.553473134	0.042890735	protein_coding	Buffy [Source:FlyBase;Acc:FBgn0040491]
bulk RNAseq FACS-isolated cells	AP1+_glia_vs_AP1NEG_glia	40d	FBgn0040505	53425	Alk	2379.054745	-1.645105067	0.005516978	protein_coding	Alk [Source:FlyBase;Acc:FBgn0040505]
bulk RNAseq FACS-isolated cells	AP1+_glia_vs_AP1NEG_glia	40d	FBgn0040507	38284	ACXD	834.4977432	3.961105856	0.009999893	protein_coding	ACXD [Source:FlyBase;Acc:FBgn0040507]
bulk RNAseq FACS-isolated cells	AP1+_glia_vs_AP1NEG_glia	40d	FBgn0040529	50002	CG9603	7808.457786	0.669785223	0.001515072	protein_coding	Cytochrome c oxidase subunit 7A, isoform B [Source:UniProtKB/TrEMBL;Acc:A0A0B4K6C3]
bulk RNAseq FACS-isolated cells	AP1+_glia_vs_AP1NEG_glia	40d	FBgn0040532	50005	CG8369	19986.7815	1.536820119	0.003439156	protein_coding	CG8369, isoform A [Source:UniProtKB/TrEMBL;Acc:Q9VHK7]
bulk RNAseq FACS-isolated cells	AP1+_glia_vs_AP1NEG_glia	40d	FBgn0040636	50109	CG13255	174.1762401	2.836657462	0.001236291	protein_coding	MIP08452p [Source:UniProtKB/TrEMBL;Acc:Q9VPA4]
bulk RNAseq FACS-isolated cells	AP1+_glia_vs_AP1NEG_glia	40d	FBgn0040658	3885599	CG13516	23.52062874	-5.169732718	0.002631767	protein_coding	FI16615p1 [Source:UniProtKB/TrEMBL;Acc:Q2PE16]
bulk RNAseq FACS-isolated cells	AP1+_glia_vs_AP1NEG_glia	40d	FBgn0040660	50133	CG13551	2060.154587	0.585251257	0.01927807	protein_coding	FI01416p [Source:UniProtKB/TrEMBL;Acc:Q0E8X8]
bulk RNAseq FACS-isolated cells	AP1+_glia_vs_AP1NEG_glia	40d	FBgn0040726	2768858	dpr	1389.970275	-1.840727447	0.000526832	protein_coding	defective proboscis extension response [Source:FlyBase;Acc:FBgn0040726]
bulk RNAseq FACS-isolated cells	AP1+_glia_vs_AP1NEG_glia	40d	FBgn0040778	50251	CG17977	472.996047	-1.230221835	0.00639071	protein_coding	FI15285p1 [Source:UniProtKB/TrEMBL;Acc:A1Z793]
bulk RNAseq FACS-isolated cells	AP1+_glia_vs_AP1NEG_glia	40d	FBgn0040805	2768954	CG12355	2961.600756	1.279252255	1.45E-05	protein_coding	Uncharacterized protein, isoform B [Source:UniProtKB/TrEMBL;Acc:A8JNT1]
bulk RNAseq FACS-isolated cells	AP1+_glia_vs_AP1NEG_glia	40d	FBgn0040827	50300	CG13315	332.2838988	1.862234691	0.037808594	protein_coding	GEO09635p1 [Source:UniProtKB/TrEMBL;Acc:Q9VSU3]
bulk RNAseq FACS-isolated cells	AP1+_glia_vs_AP1NEG_glia	40d	FBgn0040900	50374	CG17777	12.90772147	2.337821599	2.13E-31	protein_coding	Uncharacterized protein, isoform B [Source:UniProtKB/TrEMBL;Acc:Q9W512]
bulk RNAseq FACS-isolated cells	AP1+_glia_vs_AP1NEG_glia	40d	FBgn0040985	50459	CG6115	1865.381986	0.701157677	0.008761814	protein_coding	CG6115, isoform A [Source:UniProtKB/TrEMBL;Acc:Q9VJG4]
bulk RNAseq FACS-isolated cells	AP1+_glia_vs_AP1NEG_glia	40d	FBgn0041094	39270	scyl	11927.28057	1.080633679	0.000197576	protein_coding	scylla [Source:FlyBase;Acc:FBgn0041094]
bulk RNAseq FACS-isolated cells	AP1+_glia_vs_AP1NEG_glia	40d	FBgn0041097	33314	robo3	2135.175622	-3.172458832	0.002619205	protein_coding	robo3 [Source:FlyBase;Acc:FBgn0041097]
bulk RNAseq FACS-isolated cells	AP1+_glia_vs_AP1NEG_glia	40d	FBgn0041105	41235	nerfin-2	94.33150805	-5.030378888	0.000593856	protein_coding	nervous fingers 2 [Source:FlyBase;Acc:FBgn0041105]
bulk RNAseq FACS-isolated cells	AP1+_glia_vs_AP1NEG_glia	40d	FBgn0041150	249663	hoe1	5408.743609	2.173639794	0.006026218	protein_coding	hoepel1 [Source:FlyBase;Acc:FBgn0041150]
bulk RNAseq FACS-isolated cells	AP1+_glia_vs_AP1NEG_glia	40d	FBgn0041156	38884	exex	100.4573789	-7.334672155	2.70E-07	protein_coding	extra-extra [Source:FlyBase;Acc:FBgn0041156]
bulk RNAseq FACS-isolated cells	AP1+_glia_vs_AP1NEG_glia	40d	FBgn0041160	39716	comm2	24.1925486	5.28581554	0.013498939	protein_coding	comm2 [Source:FlyBase;Acc:FBgn0041160]
bulk RNAseq FACS-isolated cells	AP1+_glia_vs_AP1NEG_glia	40d	FBgn0041182	34044	Tep2	2493.988101	2.587511069	0.015160589	protein_coding	Thioester-containing protein 2 [Source:FlyBase;Acc:FBgn0041182]
bulk RNAseq FACS-isolated cells	AP1+_glia_vs_AP1NEG_glia	40d	FBgn0041183	34937	Tep1	73.51294169	-2.861033138	0.033915877	protein_coding	Thioester-containing protein 1 [Source:FlyBase;Acc:FBgn0041183]
bulk RNAseq FACS-isolated cells	AP1+_glia_vs_AP1NEG_glia	40d	FBgn0041191	117332	Rheb	2558.394988	0.523646952	0.044022308	protein_coding	Ras homolog enriched in brain ortholog (H. sapiens) [Source:FlyBase;Acc:FBgn0041191]
bulk RNAseq FACS-isolated cells	AP1+_glia_vs_AP1NEG_glia	40d	FBgn0041210	32278	HDAC4	1717.975388	-1.282807734	0.002807716	protein_coding	HDAC4 [Source:FlyBase;Acc:FBgn0041210]
bulk RNAseq FACS-isolated cells	AP1+_glia_vs_AP1NEG_glia	40d	FBgn0041225	117339	Gr94a	22.90700785	-3.956913791	0.011306009	protein_coding	Gustatory receptor 94a [Source:FlyBase;Acc:FBgn0041225]
bulk RNAseq FACS-isolated cells	AP1+_glia_vs_AP1NEG_glia	40d	FBgn0041246	34545	Gr32a	35.4078014	3.008897016	6.44E-15	protein_coding	Gustatory receptor 32a [Source:FlyBase;Acc:FBgn0041246]
bulk RNAseq FACS-isolated cells	AP1+_glia_vs_AP1NEG_glia	40d	FBgn0041707	40644	7B2	11050.20811	-1.401293778	3.85E-06	protein_coding	7B2 [Source:FlyBase;Acc:FBgn0041707]
bulk RNAseq FACS-isolated cells	AP1+_glia_vs_AP1NEG_glia	40d	FBgn0042175	326109	CG18858	885.3525756	1.034211848	0.001295896	protein_coding	Uncharacterized protein, isoform A [Source:UniProtKB/TrEMBL;Acc:Q9I7L9]
bulk RNAseq FACS-isolated cells	AP1+_glia_vs_AP1NEG_glia	40d	FBgn0042206	59240	GstD10	34.6176315	4.391415193	0.014208149	protein_coding	Glutathione S transferase D10 [Source:FlyBase;Acc:FBgn0042206]
bulk RNAseq FACS-isolated cells	AP1+_glia_vs_AP1NEG_glia	40d	FBgn0042693	42169	PP2A-B'	5519.133135	-0.813449142	0.009800106	protein_coding	PP2A-B' [Source:FlyBase;Acc:FBgn0042693]
bulk RNAseq FACS-isolated cells	AP1+_glia_vs_AP1NEG_glia	40d	FBgn0043070	37451	MESK2	11545.47071	1.112683046	3.14E-12	protein_coding	Misexpression suppressor of KSR 2 [Source:FlyBase;Acc:FBgn0043070]
bulk RNAseq FACS-isolated cells	AP1+_glia_vs_AP1NEG_glia	40d	FBgn0043806	192535	CG32032	3817.8856	2.165669637	2.65E-06	protein_coding	MIP21654p [Source:UniProtKB/TrEMBL;Acc:Q8IQB7]
bulk RNAseq FACS-isolated cells	AP1+_glia_vs_AP1NEG_glia	40d	FBgn0043841	34652	vir-1	27541.87595	2.855993708	1.74E-10	protein_coding	virus-induced RNA 1 [Source:FlyBase;Acc:FBgn0043841]
bulk RNAseq FACS-isolated cells	AP1+_glia_vs_AP1NEG_glia	40d	FBgn0044011	35639	Spn43Ad	330.4254644	3.621037434	0.002315529	protein_coding	Serpin 43Ad [Source:FlyBase;Acc:FBgn0044011]
bulk RNAseq FACS-isolated cells	AP1+_glia_vs_AP1NEG_glia	40d	FBgn0044047	31220	Ilp6	353.3197756	2.128032266	0.003148442	protein_coding	Insulin-like peptide 6 [Source:FlyBase;Acc:FBgn0044047]
bulk RNAseq FACS-isolated cells	AP1+_glia_vs_AP1NEG_glia	40d	FBgn0044324	40508	Chro	2694.121077	-0.783154558	0.002446228	protein_coding	Chromator [Source:FlyBase;Acc:FBgn0044324]
bulk RNAseq FACS-isolated cells	AP1+_glia_vs_AP1NEG_glia	40d	FBgn0044826	41995	Pak3	2230.761964	1.351097337	0.031317898	protein_coding	Pak3 [Source:FlyBase;Acc:FBgn0044826]
bulk RNAseq FACS-isolated cells	AP1+_glia_vs_AP1NEG_glia	40d	FBgn0045800	NA	Uhg1	289.6931618	-1.051438535	0.008761814	lincRNA	U snoRNA host gene 1 [Source:FlyBase;Acc:FBgn0045800]
bulk RNAseq FACS-isolated cells	AP1+_glia_vs_AP1NEG_glia	40d	FBgn0045823	39137	vsg	8191.522982	0.706516911	7.16E-05	protein_coding	visgun [Source:FlyBase;Acc:FBgn0045823]
bulk RNAseq FACS-isolated cells	AP1+_glia_vs_AP1NEG_glia	40d	FBgn0046113	33275	GluRIIC	22.13257292	-6.676088149	0.0003287	protein_coding	Glutamate receptor IIC [Source:FlyBase;Acc:FBgn0046113]
bulk RNAseq FACS-isolated cells	AP1+_glia_vs_AP1NEG_glia	40d	FBgn0046687	140439	Tre1	101.0842907	4.531482221	7.98E-20	protein_coding	Trapped in endoderm 1 [Source:FlyBase;Acc:FBgn0046687]
bulk RNAseq FACS-isolated cells	AP1+_glia_vs_AP1NEG_glia	40d	FBgn0046696	NA	RNaseP:RNA	158.0401837	1.351700794	0.035596037	lincRNA	Ribonuclease P RNA [Source:FlyBase;Acc:FBgn0046696]
bulk RNAseq FACS-isolated cells	AP1+_glia_vs_AP1NEG_glia	40d	FBgn0046763	50050	CG17278	439.9207612	2.902576013	0.005524313	protein_coding	SD04019p [Source:UniProtKB/TrEMBL;Acc:Q9VDG1]
bulk RNAseq FACS-isolated cells	AP1+_glia_vs_AP1NEG_glia	40d	FBgn0047135	251645	CG32276	1504.88087	0.718989064	0.001760852	protein_coding	GEO09675p1 [Source:UniProtKB/TrEMBL;Acc:Q8SYY6]
bulk RNAseq FACS-isolated cells	AP1+_glia_vs_AP1NEG_glia	40d	FBgn0047205	NA	CR32385	167.687904	3.543828486	0.026573162	lincRNA
bulk RNAseq FACS-isolated cells	AP1+_glia_vs_AP1NEG_glia	40d	FBgn0050008	246388	CG30008	18.50331639	-4.017889993	0.015317051	protein_coding	Elongation of very long chain fatty acids protein [Source:UniProtKB/TrEMBL;Acc:Q8SXD1]
bulk RNAseq FACS-isolated cells	AP1+_glia_vs_AP1NEG_glia	40d	FBgn0050022	36233	CG30022	629.2247484	1.47383954	0.012453748	protein_coding	RE56416p [Source:UniProtKB/TrEMBL;Acc:Q86PD3]
bulk RNAseq FACS-isolated cells	AP1+_glia_vs_AP1NEG_glia	40d	FBgn0050035	36248	Tret1-1	22686.91382	3.08724817	4.20E-16	protein_coding	Trehalose transporter 1-1 [Source:FlyBase;Acc:FBgn0050035]
bulk RNAseq FACS-isolated cells	AP1+_glia_vs_AP1NEG_glia	40d	FBgn0050069	36573	CG30069	2487.447744	2.361728423	0.00065611	protein_coding
bulk RNAseq FACS-isolated cells	AP1+_glia_vs_AP1NEG_glia	40d	FBgn0050081	246442	Ir51b	30.43482091	-4.248062765	0.011795852	protein_coding	Ionotropic receptor 51b [Source:FlyBase;Acc:FBgn0050081]
bulk RNAseq FACS-isolated cells	AP1+_glia_vs_AP1NEG_glia	40d	FBgn0050085	246445	Rif1	176.1542882	-3.624050376	0.031073629	protein_coding	Rap1 interacting factor 1 homolog [Source:FlyBase;Acc:FBgn0050085]
bulk RNAseq FACS-isolated cells	AP1+_glia_vs_AP1NEG_glia	40d	FBgn0050110	246462	CG30110	11.15925625	4.38265519	0.022442833	protein_coding
bulk RNAseq FACS-isolated cells	AP1+_glia_vs_AP1NEG_glia	40d	FBgn0050115	37134	GEFmeso	1381.393309	2.368666585	3.18E-05	protein_coding	Guanine nucleotide exchange factor in mesoderm [Source:FlyBase;Acc:FBgn0050115]
bulk RNAseq FACS-isolated cells	AP1+_glia_vs_AP1NEG_glia	40d	FBgn0050172	246496	CG30172	1563.758151	-1.087981474	0.000454824	protein_coding	GEO08457p1 [Source:UniProtKB/TrEMBL;Acc:Q8MLP9]
bulk RNAseq FACS-isolated cells	AP1+_glia_vs_AP1NEG_glia	40d	FBgn0050197	246513	CG30197	9483.923827	2.905456365	1.02E-14	protein_coding	GEO08105p1 [Source:UniProtKB/TrEMBL;Acc:Q8MKJ5]
bulk RNAseq FACS-isolated cells	AP1+_glia_vs_AP1NEG_glia	40d	FBgn0050240	NA	tRNA:CR30240	4.716046243	-3.956382323	0.025936497	tRNA	transfer RNA:CR30240 [Source:FlyBase;Acc:FBgn0050240]
bulk RNAseq FACS-isolated cells	AP1+_glia_vs_AP1NEG_glia	40d	FBgn0050241	NA	tRNA:CR30241	6.19609859	3.744076444	0.032402706	tRNA	transfer RNA:CR30241 [Source:FlyBase;Acc:FBgn0050241]
bulk RNAseq FACS-isolated cells	AP1+_glia_vs_AP1NEG_glia	40d	FBgn0050285	246528	CG30285	629.9337562	1.948241508	4.88E-05	protein_coding	GEO02306p1 [Source:UniProtKB/TrEMBL;Acc:Q8MLV4]
bulk RNAseq FACS-isolated cells	AP1+_glia_vs_AP1NEG_glia	40d	FBgn0050344	246552	CG30344	1226.854996	0.967999468	0.00400374	protein_coding	GH23453p [Source:UniProtKB/TrEMBL;Acc:Q961H2]
bulk RNAseq FACS-isolated cells	AP1+_glia_vs_AP1NEG_glia	40d	FBgn0050359	35828	Mal-A5	7421.554779	2.157440836	0.000356015	protein_coding	Maltase A5 [Source:FlyBase;Acc:FBgn0050359]
bulk RNAseq FACS-isolated cells	AP1+_glia_vs_AP1NEG_glia	40d	FBgn0050371	35806	CG30371	40.30169807	-0.110903888	0.000215493	protein_coding
bulk RNAseq FACS-isolated cells	AP1+_glia_vs_AP1NEG_glia	40d	FBgn0050377	50252	CG30377	36.66414973	-4.118492207	0.009065866	protein_coding	MIP13269p [Source:UniProtKB/TrEMBL;Acc:A1Z763]
bulk RNAseq FACS-isolated cells	AP1+_glia_vs_AP1NEG_glia	40d	FBgn0050385	246585	CG30385	61.73228497	4.478958214	0.004858523	protein_coding	FI21641p1 [Source:UniProtKB/TrEMBL;Acc:A1Z6W1]
bulk RNAseq FACS-isolated cells	AP1+_glia_vs_AP1NEG_glia	40d	FBgn0050389	37410	CG30389	5252.235017	-0.957922234	0.001990315	protein_coding	Uncharacterized protein, isoform E [Source:UniProtKB/TrEMBL;Acc:A0A0B4KEW2]
bulk RNAseq FACS-isolated cells	AP1+_glia_vs_AP1NEG_glia	40d	FBgn0050391	37423	CG30391	8.333198939	-2.79703616	3.39E-09	protein_coding
bulk RNAseq FACS-isolated cells	AP1+_glia_vs_AP1NEG_glia	40d	FBgn0050398	246591	CG30398	12.1687516	-3.492319469	0.035967384	protein_coding
bulk RNAseq FACS-isolated cells	AP1+_glia_vs_AP1NEG_glia	40d	FBgn0050410	246599	Rpi	857.6022444	1.851865438	0.011358168	protein_coding	Ribose-5-phosphate isomerase [Source:FlyBase;Acc:FBgn0050410]
bulk RNAseq FACS-isolated cells	AP1+_glia_vs_AP1NEG_glia	40d	FBgn0050423	246605	CG30423	1764.375344	0.667769194	0.001455007	protein_coding	RH04491p [Source:UniProtKB/TrEMBL;Acc:Q8MMD0]
bulk RNAseq FACS-isolated cells	AP1+_glia_vs_AP1NEG_glia	40d	FBgn0050428	246608	CG30428	1571.027864	-0.755476051	0.037144554	protein_coding	Uncharacterized protein, isoform A [Source:UniProtKB/TrEMBL;Acc:Q8MLN2]
bulk RNAseq FACS-isolated cells	AP1+_glia_vs_AP1NEG_glia	40d	FBgn0050499	35692	CG30499	344.6373985	2.106985711	0.000461842	protein_coding	Ribulose-phosphate 3-epimerase [Source:UniProtKB/TrEMBL;Acc:Q95RV5]
bulk RNAseq FACS-isolated cells	AP1+_glia_vs_AP1NEG_glia	40d	FBgn0051030	318563	CG31030	15542.98211	-1.154963282	8.44E-07	protein_coding	Uncharacterized protein, isoform B [Source:UniProtKB/TrEMBL;Acc:Q0KHY8]
bulk RNAseq FACS-isolated cells	AP1+_glia_vs_AP1NEG_glia	40d	FBgn0051091	318591	CG31091	10.32492669	4.44805513	0.010971729	protein_coding	Lipase [Source:UniProtKB/TrEMBL;Acc:Q8IMS3]
bulk RNAseq FACS-isolated cells	AP1+_glia_vs_AP1NEG_glia	40d	FBgn0051092	43105	LpR2	2221.7859	1.662957689	0.005889853	protein_coding	Lipophorin receptor 2 [Source:FlyBase;Acc:FBgn0051092]
bulk RNAseq FACS-isolated cells	AP1+_glia_vs_AP1NEG_glia	40d	FBgn0051097	43058	CG31097	245.8315949	3.773673877	5.92E-08	protein_coding
bulk RNAseq FACS-isolated cells	AP1+_glia_vs_AP1NEG_glia	40d	FBgn0051109	43001	CG31109	407.1081375	-1.493149201	0.000799728	protein_coding	RE17222p [Source:UniProtKB/TrEMBL;Acc:Q9VBY9]
bulk RNAseq FACS-isolated cells	AP1+_glia_vs_AP1NEG_glia	40d	FBgn0051116	41428	ClC-a	3222.667407	2.53280916	0.036040039	protein_coding	Chloride channel-a [Source:FlyBase;Acc:FBgn0051116]
bulk RNAseq FACS-isolated cells	AP1+_glia_vs_AP1NEG_glia	40d	FBgn0051118	42960	RabX4	2047.127047	-1.099947863	0.001158918	protein_coding	RabX4 [Source:FlyBase;Acc:FBgn0051118]
bulk RNAseq FACS-isolated cells	AP1+_glia_vs_AP1NEG_glia	40d	FBgn0051119	326120	HdacX	761.218251	1.28966081	0.005096379	protein_coding	Histone deacetylase X [Source:FlyBase;Acc:FBgn0051119]
bulk RNAseq FACS-isolated cells	AP1+_glia_vs_AP1NEG_glia	40d	FBgn0051122	42221	CG31122	3661.448513	-0.994221185	0.025306998	protein_coding	Uncharacterized protein, isoform A [Source:UniProtKB/TrEMBL;Acc:Q9VE69]
bulk RNAseq FACS-isolated cells	AP1+_glia_vs_AP1NEG_glia	40d	FBgn0051140	42836	CG31140	9423.242463	-1.545667577	0.004790118	protein_coding	Diacylglycerol kinase [Source:UniProtKB/TrEMBL;Acc:A0A0B4KHZ4]
bulk RNAseq FACS-isolated cells	AP1+_glia_vs_AP1NEG_glia	40d	FBgn0051145	42784	CG31145	4016.221331	0.72113278	0.03963244	protein_coding	Extracellular serine/threonine protein CG31145 [Source:UniProtKB/Swiss-Prot;Acc:A4VCL2]
bulk RNAseq FACS-isolated cells	AP1+_glia_vs_AP1NEG_glia	40d	FBgn0051151	42687	wge	933.7303111	-1.571904648	0.027360561	protein_coding	winged eye [Source:FlyBase;Acc:FBgn0051151]
bulk RNAseq FACS-isolated cells	AP1+_glia_vs_AP1NEG_glia	40d	FBgn0051155	261631	Rpb7	228.1332653	0.713011172	0.025889646	protein_coding	Rpb7 [Source:FlyBase;Acc:FBgn0051155]
bulk RNAseq FACS-isolated cells	AP1+_glia_vs_AP1NEG_glia	40d	FBgn0051161	326123	CG31161	59.433622	-5.032262463	0.000297604	protein_coding	FI06006p [Source:UniProtKB/TrEMBL;Acc:Q8IN01]
bulk RNAseq FACS-isolated cells	AP1+_glia_vs_AP1NEG_glia	40d	FBgn0051200	326124	CG31200	240.7570631	2.686593544	0.043127751	protein_coding	GH12395p [Source:UniProtKB/TrEMBL;Acc:Q95SN8]
bulk RNAseq FACS-isolated cells	AP1+_glia_vs_AP1NEG_glia	40d	FBgn0051221	42325	CG31221	45453.34199	-1.627238441	1.54E-13	protein_coding	Uncharacterized protein, isoform C [Source:UniProtKB/TrEMBL;Acc:A0A0B4KGY8]
bulk RNAseq FACS-isolated cells	AP1+_glia_vs_AP1NEG_glia	40d	FBgn0051248	40853	CG31248	2151.071394	1.131601928	0.041470925	protein_coding	GH28833p [Source:UniProtKB/TrEMBL;Acc:Q9VI66]
bulk RNAseq FACS-isolated cells	AP1+_glia_vs_AP1NEG_glia	40d	FBgn0051313	318677	CG31313	140.4411211	3.181564194	0.017152997	protein_coding	GEO08217p1 [Source:UniProtKB/TrEMBL;Acc:Q8SZN1]
bulk RNAseq FACS-isolated cells	AP1+_glia_vs_AP1NEG_glia	40d	FBgn0051344	41835	CG31344	3675.379584	1.89518447	2.70E-07	protein_coding	GH11867p [Source:UniProtKB/TrEMBL;Acc:Q95U32]
bulk RNAseq FACS-isolated cells	AP1+_glia_vs_AP1NEG_glia	40d	FBgn0051361	41470	dpr17	818.4965229	-1.262727814	0.020565114	protein_coding	dpr17 [Source:FlyBase;Acc:FBgn0051361]
bulk RNAseq FACS-isolated cells	AP1+_glia_vs_AP1NEG_glia	40d	FBgn0051451	NA	CR31451	31181.46123	-1.507099793	2.22E-06	lincRNA
bulk RNAseq FACS-isolated cells	AP1+_glia_vs_AP1NEG_glia	40d	FBgn0051533	318788	CG31533	5.115270925	4.098499388	0.032976469	protein_coding	MIP05134p [Source:UniProtKB/TrEMBL;Acc:Q8ING2]
bulk RNAseq FACS-isolated cells	AP1+_glia_vs_AP1NEG_glia	40d	FBgn0051547	40663	CG31547	4370.153273	2.28188921	0.000443314	protein_coding	GH09711p [Source:UniProtKB/TrEMBL;Acc:Q9VNC7]
bulk RNAseq FACS-isolated cells	AP1+_glia_vs_AP1NEG_glia	40d	FBgn0051549	40689	CG31549	1326.799325	1.600014839	5.62E-05	protein_coding	LD44221p [Source:UniProtKB/TrEMBL;Acc:Q8SX57]
bulk RNAseq FACS-isolated cells	AP1+_glia_vs_AP1NEG_glia	40d	FBgn0051660	33690	pog	3882.490981	-1.399419545	0.000856186	protein_coding	poor gastrulation [Source:FlyBase;Acc:FBgn0051660]
bulk RNAseq FACS-isolated cells	AP1+_glia_vs_AP1NEG_glia	40d	FBgn0051663	33363	CG31663	16328.76261	2.147474425	0.000618573	protein_coding	GH27779p [Source:UniProtKB/TrEMBL;Acc:Q9VQ52]
bulk RNAseq FACS-isolated cells	AP1+_glia_vs_AP1NEG_glia	40d	FBgn0051665	33361	wry	4287.218787	-1.605358339	0.019554072	protein_coding	weary [Source:FlyBase;Acc:FBgn0051665]
bulk RNAseq FACS-isolated cells	AP1+_glia_vs_AP1NEG_glia	40d	FBgn0051673	35348	CG31673	724.7870968	1.569449817	0.001036648	protein_coding	LD14730p [Source:UniProtKB/TrEMBL;Acc:Q9VII9]
bulk RNAseq FACS-isolated cells	AP1+_glia_vs_AP1NEG_glia	40d	FBgn0051676	35351	CG31676	9253.088211	2.52325877	1.58E-07	protein_coding	GEO08323p1 [Source:UniProtKB/TrEMBL;Acc:Q9VII5]
bulk RNAseq FACS-isolated cells	AP1+_glia_vs_AP1NEG_glia	40d	FBgn0051706	261621	CG31706	9620.689283	1.795197381	0.003318138	protein_coding	GH15428p [Source:UniProtKB/TrEMBL;Acc:Q8T0P4]
bulk RNAseq FACS-isolated cells	AP1+_glia_vs_AP1NEG_glia	40d	FBgn0051708	34231	CG31708	666.1863173	-2.818871911	0.049521501	protein_coding	Dpr-interacting protein zeta, isoform A [Source:UniProtKB/TrEMBL;Acc:Q9VLF0]
bulk RNAseq FACS-isolated cells	AP1+_glia_vs_AP1NEG_glia	40d	FBgn0051717	318911	CG31717	1064.179214	1.098905493	0.000600688	protein_coding	AT30094p [Source:UniProtKB/TrEMBL;Acc:Q8T8T9]
bulk RNAseq FACS-isolated cells	AP1+_glia_vs_AP1NEG_glia	40d	FBgn0051719	34438	RluA-1	78.68380908	-2.490936253	0.035214512	protein_coding	RluA-1 [Source:FlyBase;Acc:FBgn0051719]
bulk RNAseq FACS-isolated cells	AP1+_glia_vs_AP1NEG_glia	40d	FBgn0051721	34453	Trim9	1920.197589	-3.480908191	6.07E-05	protein_coding	Tripartite motif containing 9 [Source:FlyBase;Acc:FBgn0051721]
bulk RNAseq FACS-isolated cells	AP1+_glia_vs_AP1NEG_glia	40d	FBgn0051785	318940	CG31785	630.6458474	2.287792361	0.004013785	protein_coding
bulk RNAseq FACS-isolated cells	AP1+_glia_vs_AP1NEG_glia	40d	FBgn0051814	318958	CG31814	2803.575147	-1.869637785	0.001634671	protein_coding	RE42927p [Source:UniProtKB/TrEMBL;Acc:Q8IP70]
bulk RNAseq FACS-isolated cells	AP1+_glia_vs_AP1NEG_glia	40d	FBgn0051921	319027	CG31921	32.57290101	-4.792371912	0.001720788	protein_coding
bulk RNAseq FACS-isolated cells	AP1+_glia_vs_AP1NEG_glia	40d	FBgn0051955	319045	CG31955	206.8050031	2.282080282	1.31E-05	protein_coding	GEO11681p1 [Source:UniProtKB/TrEMBL;Acc:Q8IQ04]
bulk RNAseq FACS-isolated cells	AP1+_glia_vs_AP1NEG_glia	40d	FBgn0051961	319048	CG31961	1235.57995	-0.907255437	0.042847263	protein_coding	LD34582p [Source:UniProtKB/TrEMBL;Acc:Q95TP0]
bulk RNAseq FACS-isolated cells	AP1+_glia_vs_AP1NEG_glia	40d	FBgn0051974	33174	CG31974	3097.728984	1.780150269	0.009757449	protein_coding	Uncharacterized protein, isoform D [Source:UniProtKB/TrEMBL;Acc:M9PDQ9]
bulk RNAseq FACS-isolated cells	AP1+_glia_vs_AP1NEG_glia	40d	FBgn0051999	43777	CG31999	1943.568582	1.683943868	0.000443566	protein_coding	RE68558p [Source:UniProtKB/TrEMBL;Acc:Q9V4B8]
bulk RNAseq FACS-isolated cells	AP1+_glia_vs_AP1NEG_glia	40d	FBgn0052017	317823	CG32017	10537.61912	-1.491628311	3.80E-07	protein_coding	FI18814p1 [Source:UniProtKB/TrEMBL;Acc:Q8IM93]
bulk RNAseq FACS-isolated cells	AP1+_glia_vs_AP1NEG_glia	40d	FBgn0052026	317829	CG32026	88.79704915	5.917625915	0.00012349	protein_coding	GH12815p [Source:UniProtKB/TrEMBL;Acc:Q8T0R3]
bulk RNAseq FACS-isolated cells	AP1+_glia_vs_AP1NEG_glia	40d	FBgn0052039	317834	CG32039	528.1994743	0.839395805	0.023625318	protein_coding	Uncharacterized protein, isoform A [Source:UniProtKB/TrEMBL;Acc:Q8IQC6]
bulk RNAseq FACS-isolated cells	AP1+_glia_vs_AP1NEG_glia	40d	FBgn0052068	326189	CG32068	694.9814987	1.202631452	0.000251595	protein_coding	1,2-dihydroxy-3-keto-5-methylthiopentene dioxygenase [Source:UniProtKB/Swiss-Prot;Acc:Q6AWN0]
bulk RNAseq FACS-isolated cells	AP1+_glia_vs_AP1NEG_glia	40d	FBgn0052103	39415	CG32103	8819.895138	1.41998621	8.22E-09	protein_coding	FI05451p [Source:UniProtKB/TrEMBL;Acc:Q0E8F2]
bulk RNAseq FACS-isolated cells	AP1+_glia_vs_AP1NEG_glia	40d	FBgn0052204	317913	CG32204	2659.809441	-1.250490479	0.000220019	protein_coding	RE07278p [Source:UniProtKB/TrEMBL;Acc:Q8IQT9]
bulk RNAseq FACS-isolated cells	AP1+_glia_vs_AP1NEG_glia	40d	FBgn0052225	317926	CG32225	4315.069692	-1.054019783	4.58E-07	protein_coding
bulk RNAseq FACS-isolated cells	AP1+_glia_vs_AP1NEG_glia	40d	FBgn0052226	40229	Pex23	1401.361513	-1.448729902	0.001596539	protein_coding	Peroxin 23 [Source:FlyBase;Acc:FBgn0052226]
bulk RNAseq FACS-isolated cells	AP1+_glia_vs_AP1NEG_glia	40d	FBgn0052227	40225	gogo	401.4029054	-5.791122942	7.34E-06	protein_coding	golden goal [Source:FlyBase;Acc:FBgn0052227]
bulk RNAseq FACS-isolated cells	AP1+_glia_vs_AP1NEG_glia	40d	FBgn0052230	317928	CG32230	2243.998261	0.488380126	0.017086069	protein_coding	GEO09626p1 [Source:UniProtKB/TrEMBL;Acc:Q8SYJ2]
bulk RNAseq FACS-isolated cells	AP1+_glia_vs_AP1NEG_glia	40d	FBgn0052311	2769001	zormin	603.7588837	2.885845782	0.000254987	protein_coding	zormin [Source:FlyBase;Acc:FBgn0052311]
bulk RNAseq FACS-isolated cells	AP1+_glia_vs_AP1NEG_glia	40d	FBgn0052407	38667	CG32407	1266.0881	2.708648117	1.10E-06	protein_coding	Uncharacterized protein, isoform A [Source:UniProtKB/TrEMBL;Acc:Q9VRR3]
bulk RNAseq FACS-isolated cells	AP1+_glia_vs_AP1NEG_glia	40d	FBgn0052412	38663	QC	470.6488226	3.25339159	0.027323371	protein_coding	Glutaminyl cyclase [Source:FlyBase;Acc:FBgn0052412]
bulk RNAseq FACS-isolated cells	AP1+_glia_vs_AP1NEG_glia	40d	FBgn0052425	40273	CG32425	1708.407763	-0.968329483	0.006212211	protein_coding	LD41948p [Source:UniProtKB/TrEMBL;Acc:Q9VPD7]
bulk RNAseq FACS-isolated cells	AP1+_glia_vs_AP1NEG_glia	40d	FBgn0052432	40310	CG32432	4667.337038	-1.579888414	0.004470958	protein_coding	GH12701p [Source:UniProtKB/TrEMBL;Acc:Q9VPA1]
bulk RNAseq FACS-isolated cells	AP1+_glia_vs_AP1NEG_glia	40d	FBgn0052447	40412	CG32447	124.6409658	6.131617888	0.001328212	protein_coding	LP07906p [Source:UniProtKB/TrEMBL;Acc:Q8MQZ8]
bulk RNAseq FACS-isolated cells	AP1+_glia_vs_AP1NEG_glia	40d	FBgn0052473	41636	CG32473	2055.347894	1.266390218	0.006547458	protein_coding	FI18373p1 [Source:UniProtKB/TrEMBL;Acc:Q8INH6]
bulk RNAseq FACS-isolated cells	AP1+_glia_vs_AP1NEG_glia	40d	FBgn0052475	38013	mthl8	2073.994334	-1.069197	0.003312629	protein_coding	methuselah-like 8 [Source:FlyBase;Acc:FBgn0052475]
bulk RNAseq FACS-isolated cells	AP1+_glia_vs_AP1NEG_glia	40d	FBgn0052506	318059	CG32506	1233.924486	-1.952262459	0.000241472	protein_coding	Uncharacterized protein, isoform C [Source:UniProtKB/TrEMBL;Acc:Q8IQ30]
bulk RNAseq FACS-isolated cells	AP1+_glia_vs_AP1NEG_glia	40d	FBgn0052512	33085	CG32512	307.0911639	3.021770957	0.039500121	protein_coding	LD23009p [Source:UniProtKB/TrEMBL;Acc:Q9VRE4]
bulk RNAseq FACS-isolated cells	AP1+_glia_vs_AP1NEG_glia	40d	FBgn0052521	33098	CG32521	45874.42482	1.627697107	0.000140066	protein_coding	GH09530p [Source:UniProtKB/TrEMBL;Acc:Q9VRF7]
bulk RNAseq FACS-isolated cells	AP1+_glia_vs_AP1NEG_glia	40d	FBgn0052523	318071	CG32523	17.60389	3.061243011	0.042568941	protein_coding	IP21943p [Source:UniProtKB/TrEMBL;Acc:Q8IQ51]
bulk RNAseq FACS-isolated cells	AP1+_glia_vs_AP1NEG_glia	40d	FBgn0052528	32990	parvin	1050.259582	1.046421455	0.049254022	protein_coding	parvin [Source:FlyBase;Acc:FBgn0052528]
bulk RNAseq FACS-isolated cells	AP1+_glia_vs_AP1NEG_glia	40d	FBgn0052532	32943	CG32532	272.708224	-4.081332543	0.003342836	protein_coding	Uncharacterized protein, isoform D [Source:UniProtKB/TrEMBL;Acc:Q9VWH1]
bulk RNAseq FACS-isolated cells	AP1+_glia_vs_AP1NEG_glia	40d	FBgn0052547	3346150	CG32547	50.70297289	-4.477212561	0.001766547	protein_coding	Uncharacterized protein, isoform C [Source:UniProtKB/TrEMBL;Acc:Q59E37]
bulk RNAseq FACS-isolated cells	AP1+_glia_vs_AP1NEG_glia	40d	FBgn0052576	318095	CG32576	397.4924863	1.015204677	0.021716468	protein_coding	Uncharacterized protein, isoform B [Source:UniProtKB/TrEMBL;Acc:Q59E43]
bulk RNAseq FACS-isolated cells	AP1+_glia_vs_AP1NEG_glia	40d	FBgn0052600	32387	dpr8	2514.534891	-1.124272896	0.00072845	protein_coding	dpr8 [Source:FlyBase;Acc:FBgn0052600]
bulk RNAseq FACS-isolated cells	AP1+_glia_vs_AP1NEG_glia	40d	FBgn0052640	318135	CG32640	82.57491004	1.412775665	0.00382577	protein_coding
bulk RNAseq FACS-isolated cells	AP1+_glia_vs_AP1NEG_glia	40d	FBgn0052641	318135	CG32641	59.33396376	1.435872036	9.88E-05	protein_coding
bulk RNAseq FACS-isolated cells	AP1+_glia_vs_AP1NEG_glia	40d	FBgn0052645	32264	CG32645	9.245780341	-2.934108804	7.19E-19	protein_coding	FI21449p1 [Source:UniProtKB/TrEMBL;Acc:Q9VYG5]
bulk RNAseq FACS-isolated cells	AP1+_glia_vs_AP1NEG_glia	40d	FBgn0052650	326227	CG32650	24.55338226	1.678173182	1.78E-05	protein_coding
bulk RNAseq FACS-isolated cells	AP1+_glia_vs_AP1NEG_glia	40d	FBgn0052677	31997	X11Lbeta	1699.475173	-1.243338128	0.002976167	protein_coding	X11Lbeta [Source:FlyBase;Acc:FBgn0052677]
bulk RNAseq FACS-isolated cells	AP1+_glia_vs_AP1NEG_glia	40d	FBgn0052679	318150	CG32679	8.601033558	-0.761540257	1.31E-14	protein_coding
bulk RNAseq FACS-isolated cells	AP1+_glia_vs_AP1NEG_glia	40d	FBgn0052683	31970	CG32683	929.0158683	-2.32107929	0.006899616	protein_coding	FI20035p1 [Source:UniProtKB/TrEMBL;Acc:Q9W2V2]
bulk RNAseq FACS-isolated cells	AP1+_glia_vs_AP1NEG_glia	40d	FBgn0052699	31899	CG32699	1817.191813	-0.819676604	0.04564216	protein_coding	Lysophosphatidylcholine acyltransferase [Source:UniProtKB/Swiss-Prot;Acc:Q0KHU5]
bulk RNAseq FACS-isolated cells	AP1+_glia_vs_AP1NEG_glia	40d	FBgn0052702	326235	Cubn	80.29062057	-5.124533595	7.99E-05	protein_coding	Cubilin ortholog [Source:FlyBase;Acc:FBgn0052702]
bulk RNAseq FACS-isolated cells	AP1+_glia_vs_AP1NEG_glia	40d	FBgn0052797	318215	CG32797	14.50692654	-1.372124613	8.20E-06	protein_coding
bulk RNAseq FACS-isolated cells	AP1+_glia_vs_AP1NEG_glia	40d	FBgn0052815	318224	CG32815	5403.252611	-1.095813035	0.001036648	protein_coding	Uncharacterized protein, isoform C [Source:UniProtKB/TrEMBL;Acc:Q8IRY5]
bulk RNAseq FACS-isolated cells	AP1+_glia_vs_AP1NEG_glia	40d	FBgn0052944	40560	CG32944	1705.759166	-1.430642379	0.001619848	protein_coding	Uncharacterized protein, isoform F [Source:UniProtKB/TrEMBL;Acc:Q9VN23]
bulk RNAseq FACS-isolated cells	AP1+_glia_vs_AP1NEG_glia	40d	FBgn0052982	34237	CG32982	2479.621456	0.7740641	0.034351564	protein_coding	Uncharacterized protein, isoform E [Source:UniProtKB/TrEMBL;Acc:E1JHC2]
bulk RNAseq FACS-isolated cells	AP1+_glia_vs_AP1NEG_glia	40d	FBgn0053056	326246	CG33056	712.5185476	2.240607606	0.003205623	protein_coding	GH17661p [Source:UniProtKB/TrEMBL;Acc:Q961L8]
bulk RNAseq FACS-isolated cells	AP1+_glia_vs_AP1NEG_glia	40d	FBgn0053080	31491	CG33080	2901.026998	2.728942523	0.001304582	protein_coding	FI04818p [Source:UniProtKB/TrEMBL;Acc:Q9W490]
bulk RNAseq FACS-isolated cells	AP1+_glia_vs_AP1NEG_glia	40d	FBgn0053094	42467	Synd	2980.888199	0.875770567	0.004263067	protein_coding	Syndapin [Source:FlyBase;Acc:FBgn0053094]
bulk RNAseq FACS-isolated cells	AP1+_glia_vs_AP1NEG_glia	40d	FBgn0053100	326255	4EHP	1993.301044	-0.605102015	0.018073676	protein_coding	eIF4E-Homologous Protein [Source:FlyBase;Acc:FBgn0053100]
bulk RNAseq FACS-isolated cells	AP1+_glia_vs_AP1NEG_glia	40d	FBgn0053120	326260	CG33120	17.63007396	-4.597398763	0.026631362	protein_coding	GH11223p [Source:UniProtKB/TrEMBL;Acc:Q9VJ41]
bulk RNAseq FACS-isolated cells	AP1+_glia_vs_AP1NEG_glia	40d	FBgn0053126	33324	NLaz	2195.179788	1.245465477	0.004146923	protein_coding	Neural Lazarillo [Source:FlyBase;Acc:FBgn0053126]
bulk RNAseq FACS-isolated cells	AP1+_glia_vs_AP1NEG_glia	40d	FBgn0053138	326264	AGBE	4378.017841	1.437949516	0.000569073	protein_coding	1,4-Alpha-Glucan Branching Enzyme [Source:FlyBase;Acc:FBgn0053138]
bulk RNAseq FACS-isolated cells	AP1+_glia_vs_AP1NEG_glia	40d	FBgn0053147	37161	Hs3st-A	2207.32886	-1.498184761	0.002813775	protein_coding	Heparan sulfate 3-O sulfotransferase-A [Source:FlyBase;Acc:FBgn0053147]
bulk RNAseq FACS-isolated cells	AP1+_glia_vs_AP1NEG_glia	40d	FBgn0053179	35031	beat-IIIb	3751.335121	-1.026497947	0.003567915	protein_coding	beat-IIIb [Source:FlyBase;Acc:FBgn0053179]
bulk RNAseq FACS-isolated cells	AP1+_glia_vs_AP1NEG_glia	40d	FBgn0053180	118436	Ranbp16	3954.43282	-0.858914466	4.88E-05	protein_coding	Ranbp16 [Source:FlyBase;Acc:FBgn0053180]
bulk RNAseq FACS-isolated cells	AP1+_glia_vs_AP1NEG_glia	40d	FBgn0053202	40800	dpr11	1582.341869	-1.586672768	0.006031886	protein_coding	dpr11 [Source:FlyBase;Acc:FBgn0053202]
bulk RNAseq FACS-isolated cells	AP1+_glia_vs_AP1NEG_glia	40d	FBgn0053223	2768867	CG33223	8.619086325	-1.887276381	0.030364669	protein_coding	FI12505p [Source:UniProtKB/TrEMBL;Acc:Q7KVT0]
bulk RNAseq FACS-isolated cells	AP1+_glia_vs_AP1NEG_glia	40d	FBgn0053303	2768916	CG33303	1459.24938	0.861025325	0.024785104	protein_coding	Dolichyl-diphosphooligosaccharide--protein glycosyltransferase subunit 1 [Source:UniProtKB/TrEMBL;Acc:Q76NQ0]
bulk RNAseq FACS-isolated cells	AP1+_glia_vs_AP1NEG_glia	40d	FBgn0053310	2768910	CG33310	29.52012834	-3.543987472	0.040106505	protein_coding
bulk RNAseq FACS-isolated cells	AP1+_glia_vs_AP1NEG_glia	40d	FBgn0053317	NA	CR33317	149.8933777	1.609861102	0.002265894	pseudogene
bulk RNAseq FACS-isolated cells	AP1+_glia_vs_AP1NEG_glia	40d	FBgn0053470	2768831	CG33470	191.879632	3.253166751	0.002253914	protein_coding	Immune-induced peptides [Source:UniProtKB/Swiss-Prot;Acc:Q8ML70]
bulk RNAseq FACS-isolated cells	AP1+_glia_vs_AP1NEG_glia	40d	FBgn0053474	2768725	CG33474	71.64870887	6.064591044	0.000164777	protein_coding	FI14123p [Source:UniProtKB/TrEMBL;Acc:A1Z891]
bulk RNAseq FACS-isolated cells	AP1+_glia_vs_AP1NEG_glia	40d	FBgn0053481	2768865	dpr7	4947.009998	-1.219391641	0.000401339	protein_coding	dpr7 [Source:FlyBase;Acc:FBgn0053481]
bulk RNAseq FACS-isolated cells	AP1+_glia_vs_AP1NEG_glia	40d	FBgn0053509	3346225	CG33509	12.33496571	5.289726143	0.028138322	protein_coding	IP21282p [Source:UniProtKB/TrEMBL;Acc:Q59DY1]
bulk RNAseq FACS-isolated cells	AP1+_glia_vs_AP1NEG_glia	40d	FBgn0053512	3346160	dpr4	2243.449441	-1.408749844	0.002258367	protein_coding	dpr4 [Source:FlyBase;Acc:FBgn0053512]
bulk RNAseq FACS-isolated cells	AP1+_glia_vs_AP1NEG_glia	40d	FBgn0053513	31107	Nmdar2	2114.340902	-1.932135767	0.002271252	protein_coding	NMDA receptor 2 [Source:FlyBase;Acc:FBgn0053513]
bulk RNAseq FACS-isolated cells	AP1+_glia_vs_AP1NEG_glia	40d	FBgn0053519	3346201	Unc-89	157.589434	3.892735709	0.0018273	protein_coding	Unc-89 [Source:FlyBase;Acc:FBgn0053519]
bulk RNAseq FACS-isolated cells	AP1+_glia_vs_AP1NEG_glia	40d	FBgn0053543	3346207	CG33543	3172.747038	-1.131060549	0.021396314	protein_coding
bulk RNAseq FACS-isolated cells	AP1+_glia_vs_AP1NEG_glia	40d	FBgn0053547	42150	Rim	7874.38944	-1.540804108	4.15E-15	protein_coding	Rab3 interacting molecule [Source:FlyBase;Acc:FBgn0053547]
bulk RNAseq FACS-isolated cells	AP1+_glia_vs_AP1NEG_glia	40d	FBgn0053556	3346238	form3	729.0414606	-2.955192062	0.011319509	protein_coding	formin 3 [Source:FlyBase;Acc:FBgn0053556]
bulk RNAseq FACS-isolated cells	AP1+_glia_vs_AP1NEG_glia	40d	FBgn0053639	32803	CG33639	291.5112986	-2.050595671	0.015133982	protein_coding	CG5936 [Source:UniProtKB/TrEMBL;Acc:Q9VWX4]
bulk RNAseq FACS-isolated cells	AP1+_glia_vs_AP1NEG_glia	40d	FBgn0053914	3772464	CG33914	21.11239103	-4.269603919	0.010519657	protein_coding	MIP26207p [Source:UniProtKB/TrEMBL;Acc:A1Z6U0]
bulk RNAseq FACS-isolated cells	AP1+_glia_vs_AP1NEG_glia	40d	FBgn0053988	37953	Mid1	5799.680384	-1.293717883	0.010304336	protein_coding	Mid1 ortholog (S. cerevisiae) [Source:FlyBase;Acc:FBgn0053988]
bulk RNAseq FACS-isolated cells	AP1+_glia_vs_AP1NEG_glia	40d	FBgn0054008	3885577	CG34008	19.89274561	-4.160348844	0.013009619	protein_coding	HDC14659 [Source:UniProtKB/TrEMBL;Acc:Q6IJL2]
bulk RNAseq FACS-isolated cells	AP1+_glia_vs_AP1NEG_glia	40d	FBgn0054030	3885636	CG34030	24.49082841	-2.569809392	2.40E-13	protein_coding	HDC08855 [Source:UniProtKB/TrEMBL;Acc:Q6ILN6]
bulk RNAseq FACS-isolated cells	AP1+_glia_vs_AP1NEG_glia	40d	FBgn0054056	38106	CG34056	20.15054216	4.665205928	0.008313457	protein_coding	IP12857p [Source:UniProtKB/TrEMBL;Acc:Q9W0L4]
bulk RNAseq FACS-isolated cells	AP1+_glia_vs_AP1NEG_glia	40d	FBgn0058178	3354941	CG40178	5970.800689	-0.943064669	0.003861137	protein_coding	FI01132p [Source:UniProtKB/TrEMBL;Acc:Q7PLG1]
bulk RNAseq FACS-isolated cells	AP1+_glia_vs_AP1NEG_glia	40d	FBgn0058469	NA	CR40469	7686.37351	1.411044425	0.000165248	lincRNA
bulk RNAseq FACS-isolated cells	AP1+_glia_vs_AP1NEG_glia	40d	FBgn0060296	37985	pain	1354.919947	2.318432145	0.00764124	protein_coding	painless [Source:FlyBase;Acc:FBgn0060296]
bulk RNAseq FACS-isolated cells	AP1+_glia_vs_AP1NEG_glia	40d	FBgn0061198	246497	HSPC300	146.5371608	0.986436532	0.044533798	protein_coding	FI14118p [Source:UniProtKB/TrEMBL;Acc:Q8MLQ0]
bulk RNAseq FACS-isolated cells	AP1+_glia_vs_AP1NEG_glia	40d	FBgn0061200	32630	Nup153	1246.419962	-1.585103074	0.001315391	protein_coding	Nucleoporin 153kD [Source:FlyBase;Acc:FBgn0061200]
bulk RNAseq FACS-isolated cells	AP1+_glia_vs_AP1NEG_glia	40d	FBgn0061492	38698	loj	493.1294802	1.51148799	0.012054937	protein_coding	logjam [Source:FlyBase;Acc:FBgn0061492]
bulk RNAseq FACS-isolated cells	AP1+_glia_vs_AP1NEG_glia	40d	FBgn0062442	43459	Cisd2	2491.326898	0.73715837	0.001149435	protein_coding	CDGSH iron sulfur domain 2 [Source:FlyBase;Acc:FBgn0062442]
bulk RNAseq FACS-isolated cells	AP1+_glia_vs_AP1NEG_glia	40d	FBgn0063494	37111	GstE6	1496.184871	1.731495795	0.023715239	protein_coding	Glutathione S transferase E6 [Source:FlyBase;Acc:FBgn0063494]
bulk RNAseq FACS-isolated cells	AP1+_glia_vs_AP1NEG_glia	40d	FBgn0063498	37107	GstE2	5730.262586	1.463282712	0.031483065	protein_coding	Glutathione S transferase E2 [Source:FlyBase;Acc:FBgn0063498]
bulk RNAseq FACS-isolated cells	AP1+_glia_vs_AP1NEG_glia	40d	FBgn0063649	41962	CG6006	976.1990056	1.196575068	0.017495138	protein_coding	CG6006, isoform C [Source:UniProtKB/TrEMBL;Acc:A2RVG5]
bulk RNAseq FACS-isolated cells	AP1+_glia_vs_AP1NEG_glia	40d	FBgn0064227	2769007	Rdh	365.0841541	-1.272364421	0.008711094	protein_coding	Rdh [Source:FlyBase;Acc:FBgn0064227]
bulk RNAseq FACS-isolated cells	AP1+_glia_vs_AP1NEG_glia	40d	FBgn0065032	32696	Arpc3B	24.31898056	4.734283893	0.005573736	protein_coding	Actin-related protein 2/3 complex, subunit 3B [Source:FlyBase;Acc:FBgn0065032]
bulk RNAseq FACS-isolated cells	AP1+_glia_vs_AP1NEG_glia	40d	FBgn0066084	251466	RpL41	1223.116158	0.803529038	0.021716468	protein_coding	Ribosomal protein L41 [Source:FlyBase;Acc:FBgn0066084]
bulk RNAseq FACS-isolated cells	AP1+_glia_vs_AP1NEG_glia	40d	FBgn0066101	2768687	LpR1	6408.396826	1.072280853	0.000432916	protein_coding	Lipophorin receptor 1 [Source:FlyBase;Acc:FBgn0066101]
bulk RNAseq FACS-isolated cells	AP1+_glia_vs_AP1NEG_glia	40d	FBgn0067317	42574	Cby	5.833579632	0.560122167	0.003388286	protein_coding	Chibby [Source:FlyBase;Acc:FBgn0067317]
bulk RNAseq FACS-isolated cells	AP1+_glia_vs_AP1NEG_glia	40d	FBgn0069969	3354890	CG40498	3840.592077	-1.145362638	0.000173933	protein_coding	FI20903p1 [Source:UniProtKB/TrEMBL;Acc:A8Y4V5]
bulk RNAseq FACS-isolated cells	AP1+_glia_vs_AP1NEG_glia	40d	FBgn0083027	NA	snoRNA:Psi18S-531	4647.160321	1.350927061	0.011605994	snoRNA	snoRNA:Psi18S-531 [Source:FlyBase;Acc:FBgn0083027]
bulk RNAseq FACS-isolated cells	AP1+_glia_vs_AP1NEG_glia	40d	FBgn0083124	NA	Uhg4	389.6314584	-0.693478472	0.025482425	lincRNA	Uhg4 [Source:FlyBase;Acc:FBgn0083124]
bulk RNAseq FACS-isolated cells	AP1+_glia_vs_AP1NEG_glia	40d	FBgn0083228	32799	Frq2	534.6959166	-2.555113692	7.26E-09	protein_coding	Frequenin 2 [Source:FlyBase;Acc:FBgn0083228]
bulk RNAseq FACS-isolated cells	AP1+_glia_vs_AP1NEG_glia	40d	FBgn0083949	4379844	CG34113	437.8054598	-1.494522872	0.041445133	protein_coding	Uncharacterized protein, isoform O [Source:UniProtKB/TrEMBL;Acc:Q0KIB0]
bulk RNAseq FACS-isolated cells	AP1+_glia_vs_AP1NEG_glia	40d	FBgn0083950	4379854	CG34114	3276.617437	-1.425289871	0.013990683	protein_coding	Uncharacterized protein, isoform B [Source:UniProtKB/TrEMBL;Acc:Q0KI85]
bulk RNAseq FACS-isolated cells	AP1+_glia_vs_AP1NEG_glia	40d	FBgn0083963	40912	CG34127	2445.849488	-1.211626112	0.001146322	protein_coding	Neuroligin 3, isoform B [Source:UniProtKB/TrEMBL;Acc:Q9VIC6]
bulk RNAseq FACS-isolated cells	AP1+_glia_vs_AP1NEG_glia	40d	FBgn0083972	4379892	CG34136	903.4850417	1.604554726	0.006442565	protein_coding	HDC03535 [Source:UniProtKB/TrEMBL;Acc:Q6IH25]
bulk RNAseq FACS-isolated cells	AP1+_glia_vs_AP1NEG_glia	40d	FBgn0083981	4379817	RunxA	55.4826362	-4.018534254	0.003729924	protein_coding	RunxA, isoform D [Source:UniProtKB/TrEMBL;Acc:M9PI08]
bulk RNAseq FACS-isolated cells	AP1+_glia_vs_AP1NEG_glia	40d	FBgn0085354	32656	CG34325	70.97163595	3.805606188	0.023513352	protein_coding	MIP06432p1 [Source:UniProtKB/TrEMBL;Acc:Q9VXC1]
bulk RNAseq FACS-isolated cells	AP1+_glia_vs_AP1NEG_glia	40d	FBgn0085357	5740378	CG34328	10.7112782	2.619557267	1.27E-07	protein_coding	GEO10370p1 [Source:UniProtKB/TrEMBL;Acc:Q6II68]
bulk RNAseq FACS-isolated cells	AP1+_glia_vs_AP1NEG_glia	40d	FBgn0085369	5740176	CG34340	2363.216581	1.369484812	0.00030498	protein_coding	IP09201p [Source:UniProtKB/TrEMBL;Acc:A0AVV3]
bulk RNAseq FACS-isolated cells	AP1+_glia_vs_AP1NEG_glia	40d	FBgn0085380	5740672	CG34351	4144.640349	-1.582882606	0.008695639	protein_coding	Uncharacterized protein, isoform D [Source:UniProtKB/TrEMBL;Acc:M9PCK0]
bulk RNAseq FACS-isolated cells	AP1+_glia_vs_AP1NEG_glia	40d	FBgn0085383	5740528	CG34354	3032.080712	-1.407932439	0.001149435	protein_coding	Uncharacterized protein, isoform G [Source:UniProtKB/TrEMBL;Acc:A0A126GV08]
bulk RNAseq FACS-isolated cells	AP1+_glia_vs_AP1NEG_glia	40d	FBgn0085386	5740349	CG34357	477.4664014	-2.554829325	0.021861546	protein_coding	Guanylate cyclase [Source:UniProtKB/TrEMBL;Acc:A8JQT1]
bulk RNAseq FACS-isolated cells	AP1+_glia_vs_AP1NEG_glia	40d	FBgn0085391	43362	CG34362	4423.959278	-1.017274823	0.00133427	protein_coding	Uncharacterized protein, isoform I [Source:UniProtKB/TrEMBL;Acc:E1JIZ9]
bulk RNAseq FACS-isolated cells	AP1+_glia_vs_AP1NEG_glia	40d	FBgn0085399	5740565	CG34370	1161.476389	-1.225693107	0.030374494	protein_coding	Uncharacterized protein, isoform G [Source:UniProtKB/TrEMBL;Acc:A8DYL2]
bulk RNAseq FACS-isolated cells	AP1+_glia_vs_AP1NEG_glia	40d	FBgn0085400	37679	CG34371	1409.477679	-1.585813116	0.031247964	protein_coding	Uncharacterized protein, isoform B [Source:UniProtKB/TrEMBL;Acc:A0A0C4DH96]
bulk RNAseq FACS-isolated cells	AP1+_glia_vs_AP1NEG_glia	40d	FBgn0085407	33995	Pvf3	3441.654133	-1.04325991	0.030374494	protein_coding	PDGF- and VEGF-related factor 3 [Source:FlyBase;Acc:FBgn0085407]
bulk RNAseq FACS-isolated cells	AP1+_glia_vs_AP1NEG_glia	40d	FBgn0085414	50320	dpr12	4958.581354	-1.146304485	0.024394969	protein_coding	dpr12 [Source:FlyBase;Acc:FBgn0085414]
bulk RNAseq FACS-isolated cells	AP1+_glia_vs_AP1NEG_glia	40d	FBgn0085420	5740816	CG34391	421.8870898	-2.197452124	0.03631022	protein_coding	Dpr-interacting protein delta, isoform D [Source:UniProtKB/TrEMBL;Acc:A8JNC7]
bulk RNAseq FACS-isolated cells	AP1+_glia_vs_AP1NEG_glia	40d	FBgn0085433	41873	CG34404	3583.060596	-1.239502981	3.34E-06	protein_coding	FI17904p1 [Source:UniProtKB/TrEMBL;Acc:Q9VF73]
bulk RNAseq FACS-isolated cells	AP1+_glia_vs_AP1NEG_glia	40d	FBgn0085434	37981	NaCP60E	11615.54839	-1.25044563	0.000299236	protein_coding	Na channel protein 60E [Source:FlyBase;Acc:FBgn0085434]
bulk RNAseq FACS-isolated cells	AP1+_glia_vs_AP1NEG_glia	40d	FBgn0085442	37979	NKAIN	3032.042679	0.828244845	0.029587938	protein_coding	Na,K-ATPase Interacting [Source:FlyBase;Acc:FBgn0085442]
bulk RNAseq FACS-isolated cells	AP1+_glia_vs_AP1NEG_glia	40d	FBgn0085446	31591	CG34417	1384.941774	3.071630553	0.000134588	protein_coding	Uncharacterized protein, isoform T [Source:UniProtKB/TrEMBL;Acc:M9PDW8]
bulk RNAseq FACS-isolated cells	AP1+_glia_vs_AP1NEG_glia	40d	FBgn0085447	43892	sif	3388.306975	-0.934557417	0.000572355	protein_coding	still life [Source:FlyBase;Acc:FBgn0085447]
bulk RNAseq FACS-isolated cells	AP1+_glia_vs_AP1NEG_glia	40d	FBgn0085612	NA	NA	12.79419811	-2.653295999	0.006742797	NA	NA
bulk RNAseq FACS-isolated cells	AP1+_glia_vs_AP1NEG_glia	40d	FBgn0085732	NA	CR40190	469.4217266	-0.861400853	3.48E-05	pseudogene
bulk RNAseq FACS-isolated cells	AP1+_glia_vs_AP1NEG_glia	40d	FBgn0085786	NA	CR41501	17.11755911	-4.046672673	0.042087899	pseudogene
bulk RNAseq FACS-isolated cells	AP1+_glia_vs_AP1NEG_glia	40d	FBgn0086058	NA	snoRNA:Me18S-G1189	73.01442387	3.054858861	0.000597775	snoRNA
bulk RNAseq FACS-isolated cells	AP1+_glia_vs_AP1NEG_glia	40d	FBgn0086129	37857	snama	1070.155677	-1.138357592	0.043751351	protein_coding	something that sticks like glue [Source:FlyBase;Acc:FBgn0086129]
bulk RNAseq FACS-isolated cells	AP1+_glia_vs_AP1NEG_glia	40d	FBgn0086254	39304	CG6084	3550.764507	1.030708263	0.007587551	protein_coding	AT18092p [Source:UniProtKB/TrEMBL;Acc:Q8IQF8]
bulk RNAseq FACS-isolated cells	AP1+_glia_vs_AP1NEG_glia	40d	FBgn0086346	43330	ALiX	9110.960507	0.397490951	0.037335798	protein_coding	ALG-2 interacting protein X [Source:FlyBase;Acc:FBgn0086346]
bulk RNAseq FACS-isolated cells	AP1+_glia_vs_AP1NEG_glia	40d	FBgn0086347	34445	Myo31DF	254.1160034	6.638354653	1.43E-07	protein_coding	Myosin 31DF [Source:FlyBase;Acc:FBgn0086347]
bulk RNAseq FACS-isolated cells	AP1+_glia_vs_AP1NEG_glia	40d	FBgn0086355	43582	Tpi	17936.30316	1.270234008	7.69E-05	protein_coding	Triose phosphate isomerase [Source:FlyBase;Acc:FBgn0086355]
bulk RNAseq FACS-isolated cells	AP1+_glia_vs_AP1NEG_glia	40d	FBgn0086357	33905	Sec61alpha	4797.466012	0.993493647	0.002252066	protein_coding	Sec61 alpha subunit [Source:FlyBase;Acc:FBgn0086357]
bulk RNAseq FACS-isolated cells	AP1+_glia_vs_AP1NEG_glia	40d	FBgn0086359	49580	Invadolysin	10981.17815	2.275683048	3.35E-06	protein_coding	Invadolysin [Source:FlyBase;Acc:FBgn0086359]
bulk RNAseq FACS-isolated cells	AP1+_glia_vs_AP1NEG_glia	40d	FBgn0086408	37619	stl	559.6367605	3.665187887	7.69E-05	protein_coding	stall [Source:FlyBase;Acc:FBgn0086408]
bulk RNAseq FACS-isolated cells	AP1+_glia_vs_AP1NEG_glia	40d	FBgn0086451	33960	l(2)k09022	118.9118508	3.866487804	0.00744656	protein_coding	lethal (2) k09022 [Source:FlyBase;Acc:FBgn0086451]
bulk RNAseq FACS-isolated cells	AP1+_glia_vs_AP1NEG_glia	40d	FBgn0086472	41343	RpS25	8269.729844	0.637502643	0.006543921	protein_coding	Ribosomal protein S25 [Source:FlyBase;Acc:FBgn0086472]
bulk RNAseq FACS-isolated cells	AP1+_glia_vs_AP1NEG_glia	40d	FBgn0086656	35933	shrb	2251.428976	0.686950605	0.034964639	protein_coding	shrub [Source:FlyBase;Acc:FBgn0086656]
bulk RNAseq FACS-isolated cells	AP1+_glia_vs_AP1NEG_glia	40d	FBgn0086661	NA	snoRNA:Psi28S-2566	22.23213922	3.982644198	0.030060612	snoRNA	snoRNA:Psi28S-2566 [Source:FlyBase;Acc:FBgn0086661]
bulk RNAseq FACS-isolated cells	AP1+_glia_vs_AP1NEG_glia	40d	FBgn0086674	32312	Tango13	102.2748973	-4.580394695	1.97E-08	protein_coding	Transport and Golgi organization 13 [Source:FlyBase;Acc:FBgn0086674]
bulk RNAseq FACS-isolated cells	AP1+_glia_vs_AP1NEG_glia	40d	FBgn0086675	32245	fne	8131.102916	-1.345597955	6.24E-07	protein_coding	found in neurons [Source:FlyBase;Acc:FBgn0086675]
bulk RNAseq FACS-isolated cells	AP1+_glia_vs_AP1NEG_glia	40d	FBgn0086676	45380	spin	1746.027633	1.160941712	0.025005904	protein_coding	spinster [Source:FlyBase;Acc:FBgn0086676]
bulk RNAseq FACS-isolated cells	AP1+_glia_vs_AP1NEG_glia	40d	FBgn0086677	36295	jeb	6154.499091	-1.786397405	2.35E-10	protein_coding	jelly belly [Source:FlyBase;Acc:FBgn0086677]
bulk RNAseq FACS-isolated cells	AP1+_glia_vs_AP1NEG_glia	40d	FBgn0086680	38752	vvl	779.1654685	1.299254817	0.033020496	protein_coding	ventral veins lacking [Source:FlyBase;Acc:FBgn0086680]
bulk RNAseq FACS-isolated cells	AP1+_glia_vs_AP1NEG_glia	40d	FBgn0086687	117369	Desat1	12501.85722	0.761622607	0.00070501	protein_coding	Desaturase 1 [Source:FlyBase;Acc:FBgn0086687]
bulk RNAseq FACS-isolated cells	AP1+_glia_vs_AP1NEG_glia	40d	FBgn0086710	44059	RpL30	629.2479364	0.756110107	0.044603268	protein_coding	Ribosomal protein L30 [Source:FlyBase;Acc:FBgn0086710]
bulk RNAseq FACS-isolated cells	AP1+_glia_vs_AP1NEG_glia	40d	FBgn0086758	33343	chinmo	4179.489208	-1.377231844	4.47E-06	protein_coding	Chronologically inappropriate morphogenesis [Source:FlyBase;Acc:FBgn0086758]
bulk RNAseq FACS-isolated cells	AP1+_glia_vs_AP1NEG_glia	40d	FBgn0086778	32928	nAChRalpha7	10733.24206	-1.891485351	0.000944109	protein_coding	nicotinic Acetylcholine Receptor alpha7 [Source:FlyBase;Acc:FBgn0086778]
bulk RNAseq FACS-isolated cells	AP1+_glia_vs_AP1NEG_glia	40d	FBgn0086779	35425	step	3743.813287	1.349734084	0.000895032	protein_coding	steppke [Source:FlyBase;Acc:FBgn0086779]
bulk RNAseq FACS-isolated cells	AP1+_glia_vs_AP1NEG_glia	40d	FBgn0086907	34995	Cyt-c-d	8.692643716	-4.562959697	0.014874987	protein_coding	Cytochrome c distal [Source:FlyBase;Acc:FBgn0086907]
bulk RNAseq FACS-isolated cells	AP1+_glia_vs_AP1NEG_glia	40d	FBgn0086909	35118	CG31751	2958.813953	1.08030786	0.005191297	protein_coding	FI20105p1 [Source:UniProtKB/TrEMBL;Acc:Q9VJ68]
bulk RNAseq FACS-isolated cells	AP1+_glia_vs_AP1NEG_glia	40d	FBgn0086913	40359	Rab26	1863.474892	-1.48147471	0.018121707	protein_coding	Rab26 [Source:FlyBase;Acc:FBgn0086913]
bulk RNAseq FACS-isolated cells	AP1+_glia_vs_AP1NEG_glia	40d	FBgn0087002	43827	Rfabg	4832.41298	1.387825724	0.049895358	protein_coding	Retinoid- and fatty acid-binding glycoprotein [Source:FlyBase;Acc:FBgn0087002]
bulk RNAseq FACS-isolated cells	AP1+_glia_vs_AP1NEG_glia	40d	FBgn0087007	39583	bbg	428.691194	3.35637638	0.014960542	protein_coding	big bang [Source:FlyBase;Acc:FBgn0087007]
bulk RNAseq FACS-isolated cells	AP1+_glia_vs_AP1NEG_glia	40d	FBgn0243486	35077	rdo	3051.561793	-1.055485544	0.010391229	protein_coding	reduced ocelli [Source:FlyBase;Acc:FBgn0243486]
bulk RNAseq FACS-isolated cells	AP1+_glia_vs_AP1NEG_glia	40d	FBgn0243512	40958	puc	1469.402997	1.521803726	0.000492172	protein_coding	puckered [Source:FlyBase;Acc:FBgn0243512]
bulk RNAseq FACS-isolated cells	AP1+_glia_vs_AP1NEG_glia	40d	FBgn0250732	40858	gfzf	666.3581113	-1.244664875	0.001631642	protein_coding	GST-containing FLYWCH zinc-finger protein [Source:FlyBase;Acc:FBgn0250732]
bulk RNAseq FACS-isolated cells	AP1+_glia_vs_AP1NEG_glia	40d	FBgn0250835	33446	CG15394	745.1782063	2.386506332	0.002315529	protein_coding	Uncharacterized protein, isoform C [Source:UniProtKB/TrEMBL;Acc:Q9VQE1]
bulk RNAseq FACS-isolated cells	AP1+_glia_vs_AP1NEG_glia	40d	FBgn0250848	39547	26-29-p	7730.242329	1.277801256	0.000149062	protein_coding	26-29kD-proteinase [Source:FlyBase;Acc:FBgn0250848]
bulk RNAseq FACS-isolated cells	AP1+_glia_vs_AP1NEG_glia	40d	FBgn0250869	7354471	CG42240	5246.290691	1.299998339	3.54E-07	protein_coding	Uncharacterized protein, isoform B [Source:UniProtKB/TrEMBL;Acc:M9PH63]
bulk RNAseq FACS-isolated cells	AP1+_glia_vs_AP1NEG_glia	40d	FBgn0250906	33461	Pgk	12588.80426	1.068952035	5.35E-07	protein_coding	Phosphoglycerate kinase [Source:FlyBase;Acc:FBgn0250906]
bulk RNAseq FACS-isolated cells	AP1+_glia_vs_AP1NEG_glia	40d	FBgn0250908	43213	beat-VII	7228.788306	-1.720872424	3.38E-06	protein_coding	beat-VII [Source:FlyBase;Acc:FBgn0250908]
bulk RNAseq FACS-isolated cells	AP1+_glia_vs_AP1NEG_glia	40d	FBgn0259110	32561	mmd	3325.40502	-1.258549615	0.025948466	protein_coding	mind-meld [Source:FlyBase;Acc:FBgn0259110]
bulk RNAseq FACS-isolated cells	AP1+_glia_vs_AP1NEG_glia	40d	FBgn0259139	41431	glo	7834.954433	-0.680884108	1.07E-08	protein_coding	glorund [Source:FlyBase;Acc:FBgn0259139]
bulk RNAseq FACS-isolated cells	AP1+_glia_vs_AP1NEG_glia	40d	FBgn0259140	39334	CG42255	19.74813553	4.535881038	0.001629827	protein_coding
bulk RNAseq FACS-isolated cells	AP1+_glia_vs_AP1NEG_glia	40d	FBgn0259145	37614	CG42260	4838.98962	-0.942827836	0.048427456	protein_coding	Uncharacterized protein, isoform A [Source:UniProtKB/TrEMBL;Acc:Q9W201]
bulk RNAseq FACS-isolated cells	AP1+_glia_vs_AP1NEG_glia	40d	FBgn0259163	39145	CG42268	2729.57574	-1.340053473	0.037335798	protein_coding	Uncharacterized protein, isoform I [Source:UniProtKB/TrEMBL;Acc:M9PEP9]
bulk RNAseq FACS-isolated cells	AP1+_glia_vs_AP1NEG_glia	40d	FBgn0259213	3346206	CG42313	2473.847361	-1.192908866	0.026472796	protein_coding	Uncharacterized protein, isoform A [Source:UniProtKB/TrEMBL;Acc:Q59DZ1]
bulk RNAseq FACS-isolated cells	AP1+_glia_vs_AP1NEG_glia	40d	FBgn0259216	43781	RhoGAP102A	1391.64675	-1.121170211	0.022689302	protein_coding	Rho GTPase activating protein at 102A [Source:FlyBase;Acc:FBgn0259216]
bulk RNAseq FACS-isolated cells	AP1+_glia_vs_AP1NEG_glia	40d	FBgn0259222	42455	CG42322	7826.098895	-1.11031449	0.000836902	protein_coding	Uncharacterized protein, isoform N [Source:UniProtKB/TrEMBL;Acc:A4V362]
bulk RNAseq FACS-isolated cells	AP1+_glia_vs_AP1NEG_glia	40d	FBgn0259223	32825	CG42323	20.77146416	-3.103715043	0.042157454	protein_coding	Uncharacterized protein, isoform E [Source:UniProtKB/TrEMBL;Acc:B7Z103]
bulk RNAseq FACS-isolated cells	AP1+_glia_vs_AP1NEG_glia	40d	FBgn0259242	7354472	CG42340	931.6784647	-1.550479033	0.009299045	protein_coding	Uncharacterized protein, isoform B [Source:UniProtKB/TrEMBL;Acc:R9PY17]
bulk RNAseq FACS-isolated cells	AP1+_glia_vs_AP1NEG_glia	40d	FBgn0259246	35977	brp	5063.819449	-0.925068245	0.046335826	protein_coding	bruchpilot [Source:FlyBase;Acc:FBgn0259246]
bulk RNAseq FACS-isolated cells	AP1+_glia_vs_AP1NEG_glia	40d	FBgn0259680	32191	Pkcdelta	69.72322691	6.312520682	1.77E-05	protein_coding	Protein kinase C delta [Source:FlyBase;Acc:FBgn0259680]
bulk RNAseq FACS-isolated cells	AP1+_glia_vs_AP1NEG_glia	40d	FBgn0259707	37936	CG42361	1352.719199	-1.430393899	0.004739125	protein_coding
bulk RNAseq FACS-isolated cells	AP1+_glia_vs_AP1NEG_glia	40d	FBgn0259711	37469	CG42365	289.8445138	1.281401803	0.002847292	protein_coding	GM01014p [Source:UniProtKB/TrEMBL;Acc:Q8T3P2]
bulk RNAseq FACS-isolated cells	AP1+_glia_vs_AP1NEG_glia	40d	FBgn0259737	7354405	CG42391	20.7892203	-4.508834919	0.004278216	protein_coding
bulk RNAseq FACS-isolated cells	AP1+_glia_vs_AP1NEG_glia	40d	FBgn0259821	7354470	CG42402	2216.583141	-1.640336414	0.024614467	protein_coding	MIP32738p1 [Source:UniProtKB/TrEMBL;Acc:H1UUM0]
bulk RNAseq FACS-isolated cells	AP1+_glia_vs_AP1NEG_glia	40d	FBgn0259993	NA	CR42491	8815.786238	1.40669903	0.015448895	lincRNA
bulk RNAseq FACS-isolated cells	AP1+_glia_vs_AP1NEG_glia	40d	FBgn0259994	8674066	CG42492	17775.16723	-1.497982824	2.46E-07	protein_coding	Uncharacterized protein, isoform C [Source:UniProtKB/TrEMBL;Acc:E1JJE6]
bulk RNAseq FACS-isolated cells	AP1+_glia_vs_AP1NEG_glia	40d	FBgn0260005	40931	wtrw	8412.778414	1.9834843	0.014610907	protein_coding	water witch [Source:FlyBase;Acc:FBgn0260005]
bulk RNAseq FACS-isolated cells	AP1+_glia_vs_AP1NEG_glia	40d	FBgn0260441	39480	RpS12	2362.750442	0.87811668	5.06E-05	protein_coding	Ribosomal protein S12 [Source:FlyBase;Acc:FBgn0260441]
bulk RNAseq FACS-isolated cells	AP1+_glia_vs_AP1NEG_glia	40d	FBgn0260446	34878	GABA-B-R1	2117.287931	-1.941030994	0.006137089	protein_coding	metabotropic GABA-B receptor subtype 1 [Source:FlyBase;Acc:FBgn0260446]
bulk RNAseq FACS-isolated cells	AP1+_glia_vs_AP1NEG_glia	40d	FBgn0260462	40628	CG12163	9122.179488	1.24167458	5.09E-11	protein_coding	Putative cysteine proteinase CG12163 [Source:UniProtKB/Swiss-Prot;Acc:Q9VN93]
bulk RNAseq FACS-isolated cells	AP1+_glia_vs_AP1NEG_glia	40d	FBgn0260487	43298	CG42534	7.609301395	-4.156252813	0.025182435	protein_coding	Uncharacterized protein, isoform C [Source:UniProtKB/TrEMBL;Acc:Q9VB40]
bulk RNAseq FACS-isolated cells	AP1+_glia_vs_AP1NEG_glia	40d	FBgn0260499	2768718	qvr	8058.030377	-1.174173842	0.002530498	protein_coding	quiver [Source:FlyBase;Acc:FBgn0260499]
bulk RNAseq FACS-isolated cells	AP1+_glia_vs_AP1NEG_glia	40d	FBgn0260657	38562	CG42540	13835.54318	-1.393580014	8.65E-05	protein_coding	Uncharacterized protein, isoform G [Source:UniProtKB/TrEMBL;Acc:M9NF13]
bulk RNAseq FACS-isolated cells	AP1+_glia_vs_AP1NEG_glia	40d	FBgn0260659	8674000	CG42542	4621.330496	1.206647703	3.46E-06	protein_coding	Uncharacterized protein, isoform D [Source:UniProtKB/TrEMBL;Acc:E1JIL1]
bulk RNAseq FACS-isolated cells	AP1+_glia_vs_AP1NEG_glia	40d	FBgn0260744	41450	Tango9	2928.708047	1.230856733	7.97E-09	protein_coding	Transport and Golgi organization 9 [Source:FlyBase;Acc:FBgn0260744]
bulk RNAseq FACS-isolated cells	AP1+_glia_vs_AP1NEG_glia	40d	FBgn0260745	41455	mfas	17356.63224	1.702414515	0.001792761	protein_coding	midline fasciclin [Source:FlyBase;Acc:FBgn0260745]
bulk RNAseq FACS-isolated cells	AP1+_glia_vs_AP1NEG_glia	40d	FBgn0260746	41457	Ect3	574.8036947	2.07692077	0.030650699	protein_coding	Ectoderm-expressed 3 [Source:FlyBase;Acc:FBgn0260746]
bulk RNAseq FACS-isolated cells	AP1+_glia_vs_AP1NEG_glia	40d	FBgn0260753	31234	Pdfr	642.9383907	1.305985807	0.015209289	protein_coding	Pigment-dispersing factor receptor [Source:FlyBase;Acc:FBgn0260753]
bulk RNAseq FACS-isolated cells	AP1+_glia_vs_AP1NEG_glia	40d	FBgn0260793	41616	2mit	444.3851411	-2.603476833	0.001114589	protein_coding	2mit, isoform B [Source:UniProtKB/TrEMBL;Acc:A0A0B4KFU1]
bulk RNAseq FACS-isolated cells	AP1+_glia_vs_AP1NEG_glia	40d	FBgn0260936	38648	scny	4446.4544	1.032127181	0.028902783	protein_coding	scrawny [Source:FlyBase;Acc:FBgn0260936]
bulk RNAseq FACS-isolated cells	AP1+_glia_vs_AP1NEG_glia	40d	FBgn0260945	39454	Atg1	4527.645972	-0.862422658	0.046184088	protein_coding	Autophagy-related 1 [Source:FlyBase;Acc:FBgn0260945]
bulk RNAseq FACS-isolated cells	AP1+_glia_vs_AP1NEG_glia	40d	FBgn0260960	39860	Baldspot	8788.385542	0.517882228	0.029723993	protein_coding	Baldspot [Source:FlyBase;Acc:FBgn0260960]
bulk RNAseq FACS-isolated cells	AP1+_glia_vs_AP1NEG_glia	40d	FBgn0260964	3346192	Vmat	22005.19766	2.062491088	0.026567275	protein_coding	Vesicular monoamine transporter [Source:FlyBase;Acc:FBgn0260964]
bulk RNAseq FACS-isolated cells	AP1+_glia_vs_AP1NEG_glia	40d	FBgn0260972	35931	alc	5775.610621	1.3031828	1.97E-11	protein_coding	alicorn [Source:FlyBase;Acc:FBgn0260972]
bulk RNAseq FACS-isolated cells	AP1+_glia_vs_AP1NEG_glia	40d	FBgn0260995	8674044	CG42596	3968.822676	-1.063587253	0.000919453	protein_coding	Defective proboscis extension response 21 [Source:UniProtKB/TrEMBL;Acc:A0A0C4DHN4]
bulk RNAseq FACS-isolated cells	AP1+_glia_vs_AP1NEG_glia	40d	FBgn0261041	36526	stj	7499.418619	-1.416145028	3.14E-12	protein_coding	straightjacket [Source:FlyBase;Acc:FBgn0261041]
bulk RNAseq FACS-isolated cells	AP1+_glia_vs_AP1NEG_glia	40d	FBgn0261089	35068	Sytalpha	5194.099287	-1.699838419	1.62E-09	protein_coding	Synaptotagmin alpha [Source:FlyBase;Acc:FBgn0261089]
bulk RNAseq FACS-isolated cells	AP1+_glia_vs_AP1NEG_glia	40d	FBgn0261260	8674055	mgl	4223.890757	2.244737919	1.41E-05	protein_coding	Megalin [Source:FlyBase;Acc:FBgn0261260]
bulk RNAseq FACS-isolated cells	AP1+_glia_vs_AP1NEG_glia	40d	FBgn0261262	42269	CG42613	10991.8827	2.107768249	1.81E-09	protein_coding	Uncharacterized protein, isoform E [Source:UniProtKB/TrEMBL;Acc:A0A0B4K760]
bulk RNAseq FACS-isolated cells	AP1+_glia_vs_AP1NEG_glia	40d	FBgn0261278	34993	grp	2064.803377	-1.037812383	0.0360208	protein_coding	grapes [Source:FlyBase;Acc:FBgn0261278]
bulk RNAseq FACS-isolated cells	AP1+_glia_vs_AP1NEG_glia	40d	FBgn0261294	3772073	CheB74a	16.09606035	-3.928464089	0.021362192	protein_coding	Chemosensory protein B 74a [Source:FlyBase;Acc:FBgn0261294]
bulk RNAseq FACS-isolated cells	AP1+_glia_vs_AP1NEG_glia	40d	FBgn0261385	35696	scra	32.71815656	-4.287629616	0.022392406	protein_coding	scraps [Source:FlyBase;Acc:FBgn0261385]
bulk RNAseq FACS-isolated cells	AP1+_glia_vs_AP1NEG_glia	40d	FBgn0261445	38760	sgl	1990.534104	1.994735653	4.45E-09	protein_coding	sugarless [Source:FlyBase;Acc:FBgn0261445]
bulk RNAseq FACS-isolated cells	AP1+_glia_vs_AP1NEG_glia	40d	FBgn0261461	32898	RhoGAP18B	1543.408887	2.490105067	0.003978792	protein_coding	Rho GTPase activating protein at 18B [Source:FlyBase;Acc:FBgn0261461]
bulk RNAseq FACS-isolated cells	AP1+_glia_vs_AP1NEG_glia	40d	FBgn0261514	318930	NimA	113.3861865	7.847196479	3.22E-06	protein_coding	Nimrod A [Source:FlyBase;Acc:FBgn0261514]
bulk RNAseq FACS-isolated cells	AP1+_glia_vs_AP1NEG_glia	40d	FBgn0261532	42171	cdm	6351.148214	-0.820816721	0.018278381	protein_coding	cadmus [Source:FlyBase;Acc:FBgn0261532]
bulk RNAseq FACS-isolated cells	AP1+_glia_vs_AP1NEG_glia	40d	FBgn0261549	31826	rdgA	2903.669487	0.823407545	0.042446743	protein_coding	retinal degeneration A [Source:FlyBase;Acc:FBgn0261549]
bulk RNAseq FACS-isolated cells	AP1+_glia_vs_AP1NEG_glia	40d	FBgn0261552	44258	ps	26519.0512	0.567992778	2.06E-05	protein_coding	pasilla [Source:FlyBase;Acc:FBgn0261552]
bulk RNAseq FACS-isolated cells	AP1+_glia_vs_AP1NEG_glia	40d	FBgn0261553	39268	CG42671	3380.093482	1.059839433	0.028337954	protein_coding	Uncharacterized protein, isoform K [Source:UniProtKB/TrEMBL;Acc:X2JGK1]
bulk RNAseq FACS-isolated cells	AP1+_glia_vs_AP1NEG_glia	40d	FBgn0261563	43946	wb	36.93985567	3.797978268	0.010597041	protein_coding	wing blister [Source:FlyBase;Acc:FBgn0261563]
bulk RNAseq FACS-isolated cells	AP1+_glia_vs_AP1NEG_glia	40d	FBgn0261564	37643	CG42678	7841.339414	1.060437768	2.04E-09	protein_coding	REEP1 homolog, isoform I [Source:UniProtKB/TrEMBL;Acc:A0A0B4JCU3]
bulk RNAseq FACS-isolated cells	AP1+_glia_vs_AP1NEG_glia	40d	FBgn0261565	39889	Lmpt	3482.568542	1.68382213	8.46E-07	protein_coding	Limpet [Source:FlyBase;Acc:FBgn0261565]
bulk RNAseq FACS-isolated cells	AP1+_glia_vs_AP1NEG_glia	40d	FBgn0261587	10178822	CG42697	423.4976239	2.419896355	0.015460564	protein_coding
bulk RNAseq FACS-isolated cells	AP1+_glia_vs_AP1NEG_glia	40d	FBgn0261597	35098	RpS26	2466.725671	0.915001458	8.65E-05	protein_coding	Ribosomal protein S26 [Source:FlyBase;Acc:FBgn0261597]
bulk RNAseq FACS-isolated cells	AP1+_glia_vs_AP1NEG_glia	40d	FBgn0261599	41200	RpS29	2235.761632	0.68185664	0.011819291	protein_coding	Ribosomal protein S29 [Source:FlyBase;Acc:FBgn0261599]
bulk RNAseq FACS-isolated cells	AP1+_glia_vs_AP1NEG_glia	40d	FBgn0261649	42148	tinc	719.4147181	-1.574860331	0.035312311	protein_coding	tincar [Source:FlyBase;Acc:FBgn0261649]
bulk RNAseq FACS-isolated cells	AP1+_glia_vs_AP1NEG_glia	40d	FBgn0261673	36395	nemy	3179.61537	2.544256304	0.001285102	protein_coding	no extended memory [Source:FlyBase;Acc:FBgn0261673]
bulk RNAseq FACS-isolated cells	AP1+_glia_vs_AP1NEG_glia	40d	FBgn0261674	39453	CG42709	2122.707819	1.983323526	0.000614626	protein_coding	LD45603p [Source:UniProtKB/TrEMBL;Acc:Q9VU13]
bulk RNAseq FACS-isolated cells	AP1+_glia_vs_AP1NEG_glia	40d	FBgn0261709	NA	CR42746	23.58054957	5.526713674	3.10E-05	lincRNA
bulk RNAseq FACS-isolated cells	AP1+_glia_vs_AP1NEG_glia	40d	FBgn0261722	39720	fwe	7536.926444	-0.823431684	7.68E-06	protein_coding	flower [Source:FlyBase;Acc:FBgn0261722]
bulk RNAseq FACS-isolated cells	AP1+_glia_vs_AP1NEG_glia	40d	FBgn0261788	38863	Ank2	15286.55283	-0.983122517	0.018563521	protein_coding	Ankyrin 2 [Source:FlyBase;Acc:FBgn0261788]
bulk RNAseq FACS-isolated cells	AP1+_glia_vs_AP1NEG_glia	40d	FBgn0261801	38732	CG42747	272.9479435	-2.448438973	0.02083328	protein_coding	RE72105p [Source:UniProtKB/TrEMBL;Acc:Q9VRW9]
bulk RNAseq FACS-isolated cells	AP1+_glia_vs_AP1NEG_glia	40d	FBgn0261802	35442	CG42748	2577.693838	1.552455289	0.000592606	protein_coding	Uncharacterized protein, isoform K [Source:UniProtKB/TrEMBL;Acc:M9PDE6]
bulk RNAseq FACS-isolated cells	AP1+_glia_vs_AP1NEG_glia	40d	FBgn0261804	35090	CG42750	1570.319327	-1.305466978	6.48E-06	protein_coding	Dipeptidase [Source:UniProtKB/TrEMBL;Acc:Q9VJ94]
bulk RNAseq FACS-isolated cells	AP1+_glia_vs_AP1NEG_glia	40d	FBgn0261854	47594	aPKC	8695.742421	-1.271255074	0.01534587	protein_coding	atypical protein kinase C [Source:FlyBase;Acc:FBgn0261854]
bulk RNAseq FACS-isolated cells	AP1+_glia_vs_AP1NEG_glia	40d	FBgn0261862	36109	whd	5096.165319	1.959511477	4.73E-07	protein_coding	withered [Source:FlyBase;Acc:FBgn0261862]
bulk RNAseq FACS-isolated cells	AP1+_glia_vs_AP1NEG_glia	40d	FBgn0261871	3346227	dpr2	1542.440077	-1.772043379	0.001357374	protein_coding	Defective proboscis extension response 2, isoform F [Source:UniProtKB/TrEMBL;Acc:Q59DZ4]
bulk RNAseq FACS-isolated cells	AP1+_glia_vs_AP1NEG_glia	40d	FBgn0261928	41252	CG42795	6134.220397	-1.085461377	0.04728049	protein_coding	Uncharacterized protein, isoform G [Source:UniProtKB/TrEMBL;Acc:A0A0B4LH08]
bulk RNAseq FACS-isolated cells	AP1+_glia_vs_AP1NEG_glia	40d	FBgn0262018	35071	CadN2	664.2584782	-2.616146993	0.005573736	protein_coding	Cadherin-N2 [Source:FlyBase;Acc:FBgn0262018]
bulk RNAseq FACS-isolated cells	AP1+_glia_vs_AP1NEG_glia	40d	FBgn0262057	40234	Spn77Ba	562.8477157	1.865932958	0.035117955	protein_coding	Serpin 77Ba [Source:FlyBase;Acc:FBgn0262057]
bulk RNAseq FACS-isolated cells	AP1+_glia_vs_AP1NEG_glia	40d	FBgn0262127	41783	kibra	871.3404749	1.703998279	0.009897823	protein_coding	kibra ortholog [Source:FlyBase;Acc:FBgn0262127]
bulk RNAseq FACS-isolated cells	AP1+_glia_vs_AP1NEG_glia	40d	FBgn0262139	38065	trh	45.79180184	-4.330310824	0.003720567	protein_coding	trachealess [Source:FlyBase;Acc:FBgn0262139]
bulk RNAseq FACS-isolated cells	AP1+_glia_vs_AP1NEG_glia	40d	FBgn0262141	10178781	CG42867	49.62075444	3.55713838	0.018457897	protein_coding
bulk RNAseq FACS-isolated cells	AP1+_glia_vs_AP1NEG_glia	40d	FBgn0262169	36048	magu	1150.539239	2.563173092	0.038892933	protein_coding	magu [Source:FlyBase;Acc:FBgn0262169]
bulk RNAseq FACS-isolated cells	AP1+_glia_vs_AP1NEG_glia	40d	FBgn0262351	12797937	CG43049	17.0142453	-3.58691561	0.042038406	protein_coding	Uncharacterized protein, isoform A [Source:UniProtKB/TrEMBL;Acc:M9NFK6]
bulk RNAseq FACS-isolated cells	AP1+_glia_vs_AP1NEG_glia	40d	FBgn0262358	12798557	CG43056	83.62751411	-1.720014517	0.00108738	protein_coding
bulk RNAseq FACS-isolated cells	AP1+_glia_vs_AP1NEG_glia	40d	FBgn0262477	41182	FoxP	3127.190483	-1.418845295	0.014253093	protein_coding	Forkhead box P [Source:FlyBase;Acc:FBgn0262477]
bulk RNAseq FACS-isolated cells	AP1+_glia_vs_AP1NEG_glia	40d	FBgn0262483	41880	Rbp	2967.642241	-1.550535196	0.004146923	protein_coding	RIM-binding protein [Source:FlyBase;Acc:FBgn0262483]
bulk RNAseq FACS-isolated cells	AP1+_glia_vs_AP1NEG_glia	40d	FBgn0262509	40515	nrm	1411.149032	-1.681427105	0.039585123	protein_coding	neuromusculin [Source:FlyBase;Acc:FBgn0262509]
bulk RNAseq FACS-isolated cells	AP1+_glia_vs_AP1NEG_glia	40d	FBgn0262539	12798516	CG43093	8.453532792	-4.071067368	0.01945168	protein_coding
bulk RNAseq FACS-isolated cells	AP1+_glia_vs_AP1NEG_glia	40d	FBgn0262559	42185	Mdh2	18991.64812	0.602185295	0.000120187	protein_coding	Malate dehydrogenase 2 [Source:FlyBase;Acc:FBgn0262559]
bulk RNAseq FACS-isolated cells	AP1+_glia_vs_AP1NEG_glia	40d	FBgn0262570	12798330	CG43110	21.2209154	5.185904389	0.001656492	protein_coding	MIP06385p [Source:UniProtKB/TrEMBL;Acc:C0PDF1]
bulk RNAseq FACS-isolated cells	AP1+_glia_vs_AP1NEG_glia	40d	FBgn0262579	38895	Ect4	2020.692758	2.130097386	0.000988193	protein_coding	Ectoderm-expressed 4 [Source:FlyBase;Acc:FBgn0262579]
bulk RNAseq FACS-isolated cells	AP1+_glia_vs_AP1NEG_glia	40d	FBgn0262593	38352	Shab	2678.548152	-1.708188547	0.001285134	protein_coding	Shaker cognate b [Source:FlyBase;Acc:FBgn0262593]
bulk RNAseq FACS-isolated cells	AP1+_glia_vs_AP1NEG_glia	40d	FBgn0262614	41062	pyd	1833.914882	1.430520677	0.021981625	protein_coding	polychaetoid [Source:FlyBase;Acc:FBgn0262614]
bulk RNAseq FACS-isolated cells	AP1+_glia_vs_AP1NEG_glia	40d	FBgn0262636	43789	Lin29	3254.728274	-2.151846759	0.01440552	protein_coding	Datilografo, isoform A [Source:UniProtKB/TrEMBL;Acc:Q7KQN5]
bulk RNAseq FACS-isolated cells	AP1+_glia_vs_AP1NEG_glia	40d	FBgn0262685	32092	CG43155	36.70309394	-5.118976927	0.001973062	protein_coding
bulk RNAseq FACS-isolated cells	AP1+_glia_vs_AP1NEG_glia	40d	FBgn0262728	37746	Pal2	24342.13415	-0.962104953	0.003136702	protein_coding	Peptidyl-alpha-hydroxyglycine-alpha-amidating lyase 2 [Source:FlyBase;Acc:FBgn0262728]
bulk RNAseq FACS-isolated cells	AP1+_glia_vs_AP1NEG_glia	40d	FBgn0262731	NA	pncr013:4	147.81171	1.131105036	0.00395485	lincRNA	putative noncoding RNA 013:4 [Source:FlyBase;Acc:FBgn0262731]
bulk RNAseq FACS-isolated cells	AP1+_glia_vs_AP1NEG_glia	40d	FBgn0262736	44307	Vha16-1	42661.5771	0.238854055	0.047542605	protein_coding	Vacuolar H[+] ATPase 16kD subunit 1 [Source:FlyBase;Acc:FBgn0262736]
bulk RNAseq FACS-isolated cells	AP1+_glia_vs_AP1NEG_glia	40d	FBgn0262740	32088	Evi5	4226.808366	-0.891908147	0.019522419	protein_coding	Ecotropic viral integration site 5 ortholog (H. sapiens) [Source:FlyBase;Acc:FBgn0262740]
bulk RNAseq FACS-isolated cells	AP1+_glia_vs_AP1NEG_glia	40d	FBgn0262782	34414	Mdh1	17439.92596	1.696821728	9.55E-16	protein_coding	Malate dehydrogenase 1 [Source:FlyBase;Acc:FBgn0262782]
bulk RNAseq FACS-isolated cells	AP1+_glia_vs_AP1NEG_glia	40d	FBgn0262801	40815	twr	632.4415069	0.600033465	0.042037403	protein_coding	twisted bristles roughened eye [Source:FlyBase;Acc:FBgn0262801]
bulk RNAseq FACS-isolated cells	AP1+_glia_vs_AP1NEG_glia	40d	FBgn0262821	12798442	CG43192	5.824215038	-0.747403467	0.001514137	protein_coding
bulk RNAseq FACS-isolated cells	AP1+_glia_vs_AP1NEG_glia	40d	FBgn0262828	NA	CR43199	43.97954819	-2.971191663	0.040688947	lincRNA
bulk RNAseq FACS-isolated cells	AP1+_glia_vs_AP1NEG_glia	40d	FBgn0262855	12798437	CG43219	376.9139978	-2.226301173	0.008975098	protein_coding
bulk RNAseq FACS-isolated cells	AP1+_glia_vs_AP1NEG_glia	40d	FBgn0262870	43923	axo	2877.342937	2.548791905	0.005355564	protein_coding	axotactin [Source:FlyBase;Acc:FBgn0262870]
bulk RNAseq FACS-isolated cells	AP1+_glia_vs_AP1NEG_glia	40d	FBgn0262871	42089	lute	2851.284499	-1.216210724	0.005185592	protein_coding	lute [Source:FlyBase;Acc:FBgn0262871]
bulk RNAseq FACS-isolated cells	AP1+_glia_vs_AP1NEG_glia	40d	FBgn0262952	NA	mt:ND4	6466.989036	1.436993176	1.31E-07	protein_coding	mitochondrial NADH-ubiquinone oxidoreductase chain 4 [Source:FlyBase;Acc:FBgn0262952]
bulk RNAseq FACS-isolated cells	AP1+_glia_vs_AP1NEG_glia	40d	FBgn0262962	12798256	CG43273	58.47831481	2.872058791	0.009800106	protein_coding	Uncharacterized protein, isoform A [Source:UniProtKB/TrEMBL;Acc:A0A0B4K6J9]
bulk RNAseq FACS-isolated cells	AP1+_glia_vs_AP1NEG_glia	40d	FBgn0262975	42743	cnc	2199.0638	2.454670942	4.10E-08	protein_coding	cap-n-collar [Source:FlyBase;Acc:FBgn0262975]
bulk RNAseq FACS-isolated cells	AP1+_glia_vs_AP1NEG_glia	40d	FBgn0262976	318164	lawc	1529.270768	0.561799428	0.0006496	protein_coding	leg arista wing complex [Source:FlyBase;Acc:FBgn0262976]
bulk RNAseq FACS-isolated cells	AP1+_glia_vs_AP1NEG_glia	40d	FBgn0263029	12798331	CG43324	1662.401075	-0.803143254	0.049366834	protein_coding	Guanine nucleotide-binding protein subunit gamma [Source:UniProtKB/TrEMBL;Acc:A0A0B4K838]
bulk RNAseq FACS-isolated cells	AP1+_glia_vs_AP1NEG_glia	40d	FBgn0263039	NA	CR43334	599.713286	1.965123428	1.15E-05	lincRNA
bulk RNAseq FACS-isolated cells	AP1+_glia_vs_AP1NEG_glia	40d	FBgn0263072	31991	CG43347	319.8520887	-1.324162225	0.010853711	protein_coding	Uncharacterized protein, isoform C [Source:UniProtKB/TrEMBL;Acc:B7Z141]
bulk RNAseq FACS-isolated cells	AP1+_glia_vs_AP1NEG_glia	40d	FBgn0263076	47216	Klp54D	98.31622984	-5.435544847	0.000345139	protein_coding	Kinesin-like protein at 54D [Source:FlyBase;Acc:FBgn0263076]
bulk RNAseq FACS-isolated cells	AP1+_glia_vs_AP1NEG_glia	40d	FBgn0263077	35698	CG43340	111.9534378	4.897859178	0.000496055	protein_coding	Uncharacterized protein, isoform M [Source:UniProtKB/TrEMBL;Acc:A0A0B4K7U0]
bulk RNAseq FACS-isolated cells	AP1+_glia_vs_AP1NEG_glia	40d	FBgn0263111	32158	cac	6268.778325	-1.296175201	7.79E-05	protein_coding	cacophony [Source:FlyBase;Acc:FBgn0263111]
bulk RNAseq FACS-isolated cells	AP1+_glia_vs_AP1NEG_glia	40d	FBgn0263120	46068	Acsl	8788.9071	1.349058071	0.00300199	protein_coding	Acyl-CoA synthetase long-chain [Source:FlyBase;Acc:FBgn0263120]
bulk RNAseq FACS-isolated cells	AP1+_glia_vs_AP1NEG_glia	40d	FBgn0263198	35173	Acn	10248.21879	-0.60799756	0.007461938	protein_coding	Acinus [Source:FlyBase;Acc:FBgn0263198]
bulk RNAseq FACS-isolated cells	AP1+_glia_vs_AP1NEG_glia	40d	FBgn0263235	34638	Phae2	18.9867067	-0.856752113	4.21E-06	protein_coding	Phaedra 2 [Source:FlyBase;Acc:FBgn0263235]
bulk RNAseq FACS-isolated cells	AP1+_glia_vs_AP1NEG_glia	40d	FBgn0263257	32468	Cngl	6776.399966	-0.944702728	0.038963929	protein_coding	Cyclic nucleotide-gated ion channel-like [Source:FlyBase;Acc:FBgn0263257]
bulk RNAseq FACS-isolated cells	AP1+_glia_vs_AP1NEG_glia	40d	FBgn0263278	33897	Fic	1727.82018	0.58603651	0.041319315	protein_coding	Fic domain-containing protein [Source:FlyBase;Acc:FBgn0263278]
bulk RNAseq FACS-isolated cells	AP1+_glia_vs_AP1NEG_glia	40d	FBgn0263289	44448	scrib	3568.497782	1.370401446	0.022818125	protein_coding	scribbled [Source:FlyBase;Acc:FBgn0263289]
bulk RNAseq FACS-isolated cells	AP1+_glia_vs_AP1NEG_glia	40d	FBgn0263345	NA	CR43426	30.17587744	-4.531420743	0.000915092	lincRNA
bulk RNAseq FACS-isolated cells	AP1+_glia_vs_AP1NEG_glia	40d	FBgn0263352	38963	Unr	5813.234228	-0.460422506	0.009102058	protein_coding	Upstream of N-ras [Source:FlyBase;Acc:FBgn0263352]
bulk RNAseq FACS-isolated cells	AP1+_glia_vs_AP1NEG_glia	40d	FBgn0263354	326165	CG42784	401.7498866	-1.805641064	3.38E-06	protein_coding	Uncharacterized protein, isoform F [Source:UniProtKB/TrEMBL;Acc:M9MRJ1]
bulk RNAseq FACS-isolated cells	AP1+_glia_vs_AP1NEG_glia	40d	FBgn0263396	41666	sqd	7261.379648	-0.348831976	0.022014118	protein_coding	squid [Source:FlyBase;Acc:FBgn0263396]
bulk RNAseq FACS-isolated cells	AP1+_glia_vs_AP1NEG_glia	40d	FBgn0263456	39052	nwk	7787.337851	-1.347344537	1.50E-05	protein_coding	nervous wreck [Source:FlyBase;Acc:FBgn0263456]
bulk RNAseq FACS-isolated cells	AP1+_glia_vs_AP1NEG_glia	40d	FBgn0263598	45012	Vha68-2	8609.560819	2.730891006	3.63E-11	protein_coding	Vacuolar H[+] ATPase 68 kDa subunit 2 [Source:FlyBase;Acc:FBgn0263598]
bulk RNAseq FACS-isolated cells	AP1+_glia_vs_AP1NEG_glia	40d	FBgn0263773	44380	fok	3449.06493	0.757925405	0.021060521	protein_coding	fledgling of Klp38B [Source:FlyBase;Acc:FBgn0263773]
bulk RNAseq FACS-isolated cells	AP1+_glia_vs_AP1NEG_glia	40d	FBgn0263834	NA	CR43696	67.31351976	2.645360859	4.04E-06	pseudogene
bulk RNAseq FACS-isolated cells	AP1+_glia_vs_AP1NEG_glia	40d	FBgn0263846	33601	CG43707	717.5841522	-1.974593399	0.02928866	protein_coding	Uncharacterized protein, isoform E [Source:UniProtKB/TrEMBL;Acc:M9PC26]
bulk RNAseq FACS-isolated cells	AP1+_glia_vs_AP1NEG_glia	40d	FBgn0263873	35277	sick	3420.601373	2.326273177	5.87E-06	protein_coding	sickie [Source:FlyBase;Acc:FBgn0263873]
bulk RNAseq FACS-isolated cells	AP1+_glia_vs_AP1NEG_glia	40d	FBgn0263916	33921	Ent2	1302.558023	1.745458685	0.000345139	protein_coding	Equilibrative nucleoside transporter 2 [Source:FlyBase;Acc:FBgn0263916]
bulk RNAseq FACS-isolated cells	AP1+_glia_vs_AP1NEG_glia	40d	FBgn0263930	39013	dally	7555.451264	1.820056592	6.21E-05	protein_coding	division abnormally delayed [Source:FlyBase;Acc:FBgn0263930]
bulk RNAseq FACS-isolated cells	AP1+_glia_vs_AP1NEG_glia	40d	FBgn0263933	33212	ebi	3367.358248	-0.699498185	0.0024155	protein_coding	ebi [Source:FlyBase;Acc:FBgn0263933]
bulk RNAseq FACS-isolated cells	AP1+_glia_vs_AP1NEG_glia	40d	FBgn0263980	5740318	CG43729	4920.151743	-1.311308302	1.10E-08	protein_coding	Uncharacterized protein, isoform I [Source:UniProtKB/TrEMBL;Acc:A0A0B4KFR2]
bulk RNAseq FACS-isolated cells	AP1+_glia_vs_AP1NEG_glia	40d	FBgn0263988	38020	Dic61B	98.24164435	-5.040698161	0.001010854	protein_coding	Dynein intermediate chain at 61B [Source:FlyBase;Acc:FBgn0263988]
bulk RNAseq FACS-isolated cells	AP1+_glia_vs_AP1NEG_glia	40d	FBgn0263994	32448	CG43737	1850.912918	-2.497174863	5.15E-10	protein_coding	Uncharacterized protein, isoform B [Source:UniProtKB/TrEMBL;Acc:Q9VXX6]
bulk RNAseq FACS-isolated cells	AP1+_glia_vs_AP1NEG_glia	40d	FBgn0263997	31962	CG43740	1476.033875	-1.345781886	0.000265803	protein_coding	Uncharacterized protein, isoform C [Source:UniProtKB/TrEMBL;Acc:M9PGT2]
bulk RNAseq FACS-isolated cells	AP1+_glia_vs_AP1NEG_glia	40d	FBgn0264000	44484	GluRIB	510.3646848	-1.708433686	0.002580906	protein_coding	Glutamate receptor IB [Source:FlyBase;Acc:FBgn0264000]
bulk RNAseq FACS-isolated cells	AP1+_glia_vs_AP1NEG_glia	40d	FBgn0264001	39527	bru-3	6744.71831	-1.547619323	0.007152575	protein_coding	bruno-3 [Source:FlyBase;Acc:FBgn0264001]
bulk RNAseq FACS-isolated cells	AP1+_glia_vs_AP1NEG_glia	40d	FBgn0264006	39533	dysc	7504.33472	-1.109201326	0.001508188	protein_coding	dyschronic [Source:FlyBase;Acc:FBgn0264006]
bulk RNAseq FACS-isolated cells	AP1+_glia_vs_AP1NEG_glia	40d	FBgn0264078	32425	Flo2	3751.862742	0.531937913	0.030049048	protein_coding	Flotillin 2 [Source:FlyBase;Acc:FBgn0264078]
bulk RNAseq FACS-isolated cells	AP1+_glia_vs_AP1NEG_glia	40d	FBgn0264090	32889	CG43759	256.5659158	-1.607886638	0.043751351	protein_coding	Uncharacterized protein, isoform B [Source:UniProtKB/TrEMBL;Acc:M9PF59]
bulk RNAseq FACS-isolated cells	AP1+_glia_vs_AP1NEG_glia	40d	FBgn0264291	42077	Det	189.8598688	-1.495485805	0.033816158	protein_coding	Deterin [Source:FlyBase;Acc:FBgn0264291]
bulk RNAseq FACS-isolated cells	AP1+_glia_vs_AP1NEG_glia	40d	FBgn0264294	35688	Cyt-b5	2685.482946	0.886491958	0.009243569	protein_coding	Cytochrome b5 [Source:FlyBase;Acc:FBgn0264294]
bulk RNAseq FACS-isolated cells	AP1+_glia_vs_AP1NEG_glia	40d	FBgn0264307	39018	orb2	5219.155949	-1.381863751	0.001153929	protein_coding	Translational regulator orb2 [Source:UniProtKB/Swiss-Prot;Acc:Q9VSR3]
bulk RNAseq FACS-isolated cells	AP1+_glia_vs_AP1NEG_glia	40d	FBgn0264357	42515	SNF4Agamma	5322.025388	0.73729249	0.005648174	protein_coding	SNF4/AMP-activated protein kinase gamma subunit [Source:FlyBase;Acc:FBgn0264357]
bulk RNAseq FACS-isolated cells	AP1+_glia_vs_AP1NEG_glia	40d	FBgn0264386	31550	Ca-alpha1T	4107.052068	-1.854038954	0.000480644	protein_coding	Ca[2+]-channel protein alpha[[1]] subunit T [Source:FlyBase;Acc:FBgn0264386]
bulk RNAseq FACS-isolated cells	AP1+_glia_vs_AP1NEG_glia	40d	FBgn0264432	14462762	CG43850	152.9290633	-1.430963313	0.025116709	protein_coding	HDC02355 [Source:UniProtKB/TrEMBL;Acc:Q6IHK5]
bulk RNAseq FACS-isolated cells	AP1+_glia_vs_AP1NEG_glia	40d	FBgn0264439	NA	CR43857	22.25947586	4.977155693	0.018860963	lincRNA
bulk RNAseq FACS-isolated cells	AP1+_glia_vs_AP1NEG_glia	40d	FBgn0264442	34560	ab	2271.470221	0.736167427	0.037335798	protein_coding	abrupt [Source:FlyBase;Acc:FBgn0264442]
bulk RNAseq FACS-isolated cells	AP1+_glia_vs_AP1NEG_glia	40d	FBgn0264479	NA	CR43887	6.410109356	-4.092547548	0.014116341	lincRNA
bulk RNAseq FACS-isolated cells	AP1+_glia_vs_AP1NEG_glia	40d	FBgn0264490	44936	Eip93F	4410.658571	1.055362363	0.000338631	protein_coding	Ecdysone-induced protein 93F [Source:FlyBase;Acc:FBgn0264490]
bulk RNAseq FACS-isolated cells	AP1+_glia_vs_AP1NEG_glia	40d	FBgn0264491	42596	how	493.0447249	3.283315962	0.007174963	protein_coding	held out wings [Source:FlyBase;Acc:FBgn0264491]
bulk RNAseq FACS-isolated cells	AP1+_glia_vs_AP1NEG_glia	40d	FBgn0264505	NA	CR43904	19.7856077	-5.099208094	0.002446228	lincRNA
bulk RNAseq FACS-isolated cells	AP1+_glia_vs_AP1NEG_glia	40d	FBgn0264574	38109	Glut1	2442.948042	-1.344386174	0.038452732	protein_coding	Glucose transporter 1 [Source:FlyBase;Acc:FBgn0264574]
bulk RNAseq FACS-isolated cells	AP1+_glia_vs_AP1NEG_glia	40d	FBgn0264606	38337	Fife	6723.57401	-1.951121417	0.000730074	protein_coding	Fife [Source:FlyBase;Acc:FBgn0264606]
bulk RNAseq FACS-isolated cells	AP1+_glia_vs_AP1NEG_glia	40d	FBgn0264607	43828	CaMKII	6511.30433	-1.233556827	2.65E-05	protein_coding	Calcium/calmodulin-dependent protein kinase II [Source:FlyBase;Acc:FBgn0264607]
bulk RNAseq FACS-isolated cells	AP1+_glia_vs_AP1NEG_glia	40d	FBgn0264674	NA	CR43959	300.2119299	-1.250647951	0.046889486	lincRNA
bulk RNAseq FACS-isolated cells	AP1+_glia_vs_AP1NEG_glia	40d	FBgn0264699	14462915	CG43968	30.79525946	5.782931335	0.007932646	protein_coding
bulk RNAseq FACS-isolated cells	AP1+_glia_vs_AP1NEG_glia	40d	FBgn0264705	NA	CR43974	15.97645508	4.027796192	0.02928866	lincRNA
bulk RNAseq FACS-isolated cells	AP1+_glia_vs_AP1NEG_glia	40d	FBgn0264745	NA	CR44003	22.22692501	-2.53578604	3.73E-11	pseudogene
bulk RNAseq FACS-isolated cells	AP1+_glia_vs_AP1NEG_glia	40d	FBgn0264748	14462878	CG44006	41.03502261	6.738801695	2.06E-05	protein_coding
bulk RNAseq FACS-isolated cells	AP1+_glia_vs_AP1NEG_glia	40d	FBgn0264753	14462605	Rgk1	917.648735	1.385132834	0.032556483	protein_coding	Rad, Gem/Kir family member 1 [Source:FlyBase;Acc:FBgn0264753]
bulk RNAseq FACS-isolated cells	AP1+_glia_vs_AP1NEG_glia	40d	FBgn0264794	NA	CR44024	569.0569109	-2.589498859	0.001408271	lincRNA
bulk RNAseq FACS-isolated cells	AP1+_glia_vs_AP1NEG_glia	40d	FBgn0264819	NA	CR44027	43.34836289	-2.012019241	0.015317051	lincRNA
bulk RNAseq FACS-isolated cells	AP1+_glia_vs_AP1NEG_glia	40d	FBgn0264884	NA	CR44075	75.98644329	5.322201991	0.002020573	lincRNA
bulk RNAseq FACS-isolated cells	AP1+_glia_vs_AP1NEG_glia	40d	FBgn0264894	34732	CG44085	99.35152557	3.992311703	0.003053611	protein_coding	Uncharacterized protein, isoform O [Source:UniProtKB/TrEMBL;Acc:M9PDE7]
bulk RNAseq FACS-isolated cells	AP1+_glia_vs_AP1NEG_glia	40d	FBgn0264895	34032	RapGAP1	3499.685587	-0.839307419	0.023373807	protein_coding	Rap GTPase activating protein 1 [Source:FlyBase;Acc:FBgn0264895]
bulk RNAseq FACS-isolated cells	AP1+_glia_vs_AP1NEG_glia	40d	FBgn0264907	40590	CG44098	2956.323283	-2.500566092	0.009680982	protein_coding	MIP13952p [Source:UniProtKB/TrEMBL;Acc:D2NUL5]
bulk RNAseq FACS-isolated cells	AP1+_glia_vs_AP1NEG_glia	40d	FBgn0264908	39730	pHCl	4292.543047	-1.645163099	0.000861396	protein_coding	PHCl, isoform N [Source:UniProtKB/TrEMBL;Acc:M9PI70]
bulk RNAseq FACS-isolated cells	AP1+_glia_vs_AP1NEG_glia	40d	FBgn0264960	NA	CR44129	27.11030364	2.461152755	0.04245595	lincRNA
bulk RNAseq FACS-isolated cells	AP1+_glia_vs_AP1NEG_glia	40d	FBgn0264978	33434	Slh	497.513227	1.484495534	0.013079934	protein_coding	SLY-1 homologous [Source:FlyBase;Acc:FBgn0264978]
bulk RNAseq FACS-isolated cells	AP1+_glia_vs_AP1NEG_glia	40d	FBgn0265002	34341	CG44153	811.825434	-1.780051847	0.00272826	protein_coding	Uncharacterized protein, isoform A [Source:UniProtKB/TrEMBL;Acc:Q9VL42]
bulk RNAseq FACS-isolated cells	AP1+_glia_vs_AP1NEG_glia	40d	FBgn0265048	41921	cv-d	2172.305161	3.34811131	0.00804154	protein_coding	crossveinless d [Source:FlyBase;Acc:FBgn0265048]
bulk RNAseq FACS-isolated cells	AP1+_glia_vs_AP1NEG_glia	40d	FBgn0265052	37743	St3	2406.213189	-0.850249779	8.77E-05	protein_coding	Sulfotransferase 3 [Source:FlyBase;Acc:FBgn0265052]
bulk RNAseq FACS-isolated cells	AP1+_glia_vs_AP1NEG_glia	40d	FBgn0265067	NA	CR44178	34.78782947	3.691632744	0.023036729	lincRNA
bulk RNAseq FACS-isolated cells	AP1+_glia_vs_AP1NEG_glia	40d	FBgn0265101	40982	Sgt1	811.8038508	1.189716354	0.000750835	protein_coding	suppressor-of-G2-allele-of-skp1 [Source:FlyBase;Acc:FBgn0265101]
bulk RNAseq FACS-isolated cells	AP1+_glia_vs_AP1NEG_glia	40d	FBgn0265182	19835727	CG44247	9811.254177	-1.11373749	0.00595806	protein_coding	LP09747p [Source:UniProtKB/TrEMBL;Acc:Q9W0Z5]
bulk RNAseq FACS-isolated cells	AP1+_glia_vs_AP1NEG_glia	40d	FBgn0265191	37419	Glycogenin	453.657015	1.519924525	0.00890622	protein_coding	Glycogenin [Source:FlyBase;Acc:FBgn0265191]
bulk RNAseq FACS-isolated cells	AP1+_glia_vs_AP1NEG_glia	40d	FBgn0265262	45668	Vha68-1	31191.40124	-0.995727888	0.000326045	protein_coding	Vacuolar H[+] ATPase 68kD subunit 1 [Source:FlyBase;Acc:FBgn0265262]
bulk RNAseq FACS-isolated cells	AP1+_glia_vs_AP1NEG_glia	40d	FBgn0265272	246426	CG30060	22.71421087	-3.684527209	0.031595447	protein_coding	IP07080p [Source:UniProtKB/TrEMBL;Acc:Q29QL9]
bulk RNAseq FACS-isolated cells	AP1+_glia_vs_AP1NEG_glia	40d	FBgn0265274	44266	Inx3	2586.305298	1.987016119	0.023083888	protein_coding	Innexin 3 [Source:FlyBase;Acc:FBgn0265274]
bulk RNAseq FACS-isolated cells	AP1+_glia_vs_AP1NEG_glia	40d	FBgn0265276	41423	l(3)neo38	4248.305143	-0.920848947	0.020122156	protein_coding	lethal (3) neo38 [Source:FlyBase;Acc:FBgn0265276]
bulk RNAseq FACS-isolated cells	AP1+_glia_vs_AP1NEG_glia	40d	FBgn0265296	38788	Dscam2	4327.972774	-1.434173803	0.000350568	protein_coding	Down syndrome cell adhesion molecule 2 [Source:FlyBase;Acc:FBgn0265296]
bulk RNAseq FACS-isolated cells	AP1+_glia_vs_AP1NEG_glia	40d	FBgn0265297	37070	pAbp	72863.82201	0.48424737	0.04724512	protein_coding	Polyadenylate-binding protein [Source:UniProtKB/Swiss-Prot;Acc:P21187]
bulk RNAseq FACS-isolated cells	AP1+_glia_vs_AP1NEG_glia	40d	FBgn0265376	NA	CR44317	20.64712705	-5.70068333	8.91E-05	lincRNA
bulk RNAseq FACS-isolated cells	AP1+_glia_vs_AP1NEG_glia	40d	FBgn0265413	31831	CG44325	2458.983859	2.142524242	0.000443566	protein_coding	Uncharacterized protein, isoform D [Source:UniProtKB/TrEMBL;Acc:X2JAY2]
bulk RNAseq FACS-isolated cells	AP1+_glia_vs_AP1NEG_glia	40d	FBgn0265416	32303	Neto	569.1253914	-3.420963038	5.02E-05	protein_coding	Neuropilin and tolloid-like [Source:FlyBase;Acc:FBgn0265416]
bulk RNAseq FACS-isolated cells	AP1+_glia_vs_AP1NEG_glia	40d	FBgn0265419	NA	CR44331	21.11852065	3.607692708	1.51E-12	lincRNA
bulk RNAseq FACS-isolated cells	AP1+_glia_vs_AP1NEG_glia	40d	FBgn0265497	NA	CR44366	71.95951535	-2.994431251	0.038602491	lincRNA
bulk RNAseq FACS-isolated cells	AP1+_glia_vs_AP1NEG_glia	40d	FBgn0265499	NA	CR44368	9.937271882	-4.244705113	0.011089404	lincRNA
bulk RNAseq FACS-isolated cells	AP1+_glia_vs_AP1NEG_glia	40d	FBgn0265508	NA	CR44370	13.01341801	1.286021058	3.12E-06	lincRNA
bulk RNAseq FACS-isolated cells	AP1+_glia_vs_AP1NEG_glia	40d	FBgn0265512	36072	mlt	15945.53723	1.188314045	0.000597775	protein_coding	mulet [Source:FlyBase;Acc:FBgn0265512]
bulk RNAseq FACS-isolated cells	AP1+_glia_vs_AP1NEG_glia	40d	FBgn0265597	32253	rad	1992.641663	-1.33046798	0.004726781	protein_coding	radish [Source:FlyBase;Acc:FBgn0265597]
bulk RNAseq FACS-isolated cells	AP1+_glia_vs_AP1NEG_glia	40d	FBgn0265605	36776	Ric	9156.152857	-0.837208344	0.000877146	protein_coding	Ras-related protein interacting with calmodulin [Source:FlyBase;Acc:FBgn0265605]
bulk RNAseq FACS-isolated cells	AP1+_glia_vs_AP1NEG_glia	40d	FBgn0265606	42457	Prosalpha4T1	21.71677008	-3.588952581	0.015354131	protein_coding	Proteasome alpha4 subunit, Testis-specific 1 [Source:FlyBase;Acc:FBgn0265606]
bulk RNAseq FACS-isolated cells	AP1+_glia_vs_AP1NEG_glia	40d	FBgn0265630	32273	sno	1676.966895	-1.531313354	0.014997282	protein_coding	strawberry notch [Source:FlyBase;Acc:FBgn0265630]
bulk RNAseq FACS-isolated cells	AP1+_glia_vs_AP1NEG_glia	40d	FBgn0265635	NA	CR44442	20.4203084	-4.977828437	0.009690202	lincRNA
bulk RNAseq FACS-isolated cells	AP1+_glia_vs_AP1NEG_glia	40d	FBgn0265699	NA	CR44506	152.2487837	-4.330982285	0.002266728	lincRNA
bulk RNAseq FACS-isolated cells	AP1+_glia_vs_AP1NEG_glia	40d	FBgn0265767	3354992	zyd	10509.25304	1.666991908	0.010836927	protein_coding	zydeco [Source:FlyBase;Acc:FBgn0265767]
bulk RNAseq FACS-isolated cells	AP1+_glia_vs_AP1NEG_glia	40d	FBgn0265823	NA	CR44612	7.187459612	3.91909043	0.036759871	lincRNA
bulk RNAseq FACS-isolated cells	AP1+_glia_vs_AP1NEG_glia	40d	FBgn0265935	35596	coro	1734.910121	1.406972773	0.003831172	protein_coding	coro [Source:FlyBase;Acc:FBgn0265935]
bulk RNAseq FACS-isolated cells	AP1+_glia_vs_AP1NEG_glia	40d	FBgn0265951	NA	CR44738	15.41734029	3.586949424	0.038193957	lincRNA
bulk RNAseq FACS-isolated cells	AP1+_glia_vs_AP1NEG_glia	40d	FBgn0265959	40224	rdgC	1391.240701	-1.921803479	0.000496055	protein_coding	retinal degeneration C [Source:FlyBase;Acc:FBgn0265959]
bulk RNAseq FACS-isolated cells	AP1+_glia_vs_AP1NEG_glia	40d	FBgn0266020	NA	CR44785	123.5709855	3.469865885	0.001547184	lincRNA
bulk RNAseq FACS-isolated cells	AP1+_glia_vs_AP1NEG_glia	40d	FBgn0266041	NA	CR44806	25.00448239	3.51192339	0.003590723	lincRNA
bulk RNAseq FACS-isolated cells	AP1+_glia_vs_AP1NEG_glia	40d	FBgn0266044	NA	CR44809	14.51044704	4.559379766	0.010065951	lincRNA
bulk RNAseq FACS-isolated cells	AP1+_glia_vs_AP1NEG_glia	40d	FBgn0266064	41823	GlyS	2960.200748	1.128788841	0.003950357	protein_coding	Glycogen synthase [Source:FlyBase;Acc:FBgn0266064]
bulk RNAseq FACS-isolated cells	AP1+_glia_vs_AP1NEG_glia	40d	FBgn0266086	NA	CR44828	17.37739683	-3.602189994	0.034344376	lincRNA
bulk RNAseq FACS-isolated cells	AP1+_glia_vs_AP1NEG_glia	40d	FBgn0266095	NA	CR44832	2012.105442	1.314360152	0.006234523	lincRNA
bulk RNAseq FACS-isolated cells	AP1+_glia_vs_AP1NEG_glia	40d	FBgn0266098	44531	rg	46.78736578	-5.76270306	5.87E-06	protein_coding	rugose [Source:FlyBase;Acc:FBgn0266098]
bulk RNAseq FACS-isolated cells	AP1+_glia_vs_AP1NEG_glia	40d	FBgn0266100	5740513	CG44837	4293.414747	-1.349521603	0.00210925	protein_coding	Dipeptidase [Source:UniProtKB/TrEMBL;Acc:X2JCU8]
bulk RNAseq FACS-isolated cells	AP1+_glia_vs_AP1NEG_glia	40d	FBgn0266148	NA	CR44854	42.41817422	6.163138507	0.000325221	lincRNA
bulk RNAseq FACS-isolated cells	AP1+_glia_vs_AP1NEG_glia	40d	FBgn0266210	NA	CR44905	10.1520494	-3.780694835	0.035088848	lincRNA
bulk RNAseq FACS-isolated cells	AP1+_glia_vs_AP1NEG_glia	40d	FBgn0266347	40521	nAChRalpha4	1638.841074	-1.21648101	0.028660036	protein_coding	nicotinic Acetylcholine Receptor alpha4 [Source:FlyBase;Acc:FBgn0266347]
bulk RNAseq FACS-isolated cells	AP1+_glia_vs_AP1NEG_glia	40d	FBgn0266376	NA	CR45018	345.916089	1.706762416	0.024394969	lincRNA
bulk RNAseq FACS-isolated cells	AP1+_glia_vs_AP1NEG_glia	40d	FBgn0266417	39813	CG45057	2604.985152	-0.622304549	0.028147555	protein_coding	Uncharacterized protein, isoform B [Source:UniProtKB/TrEMBL;Acc:M9NFZ9]
bulk RNAseq FACS-isolated cells	AP1+_glia_vs_AP1NEG_glia	40d	FBgn0266448	19836061	CG45078	37.83574013	3.86837439	7.53E-09	protein_coding	Uncharacterized protein CG45078 [Source:UniProtKB/Swiss-Prot;Acc:C0HK94]
bulk RNAseq FACS-isolated cells	AP1+_glia_vs_AP1NEG_glia	40d	FBgn0266452	39645	CTPsyn	2591.392022	-1.134000485	0.009161235	protein_coding	CTP synthase [Source:FlyBase;Acc:FBgn0266452]
bulk RNAseq FACS-isolated cells	AP1+_glia_vs_AP1NEG_glia	40d	FBgn0266599	41840	Hsc70-4	40867.8804	0.777676432	2.99E-06	protein_coding	Heat shock protein cognate 4 [Source:FlyBase;Acc:FBgn0266599]
bulk RNAseq FACS-isolated cells	AP1+_glia_vs_AP1NEG_glia	40d	FBgn0266624	NA	CR45131	98.55674036	2.356190318	0.022568892	lincRNA
bulk RNAseq FACS-isolated cells	AP1+_glia_vs_AP1NEG_glia	40d	FBgn0266630	NA	CR45137	77.15432216	-5.651955269	0.000109385	lincRNA
bulk RNAseq FACS-isolated cells	AP1+_glia_vs_AP1NEG_glia	40d	FBgn0266649	NA	CR45156	23.40940231	3.468432062	0.040000764	lincRNA
bulk RNAseq FACS-isolated cells	AP1+_glia_vs_AP1NEG_glia	40d	FBgn0266666	50428	Sem1	540.7491422	0.657918751	0.015317051	protein_coding	Sem1 ortholog (S. cerevisiae) [Source:FlyBase;Acc:FBgn0266666]
bulk RNAseq FACS-isolated cells	AP1+_glia_vs_AP1NEG_glia	40d	FBgn0266801	50003	CG45263	4080.756673	-1.466624354	0.000450566	protein_coding	Uncharacterized protein, isoform E [Source:UniProtKB/TrEMBL;Acc:Q9VHR2]
bulk RNAseq FACS-isolated cells	AP1+_glia_vs_AP1NEG_glia	40d	FBgn0266871	NA	CR45332	55.57497753	-2.535672966	0.031317898	lincRNA
bulk RNAseq FACS-isolated cells	AP1+_glia_vs_AP1NEG_glia	40d	FBgn0266872	NA	CR45333	174.6536105	-1.606331536	0.042460111	lincRNA
bulk RNAseq FACS-isolated cells	AP1+_glia_vs_AP1NEG_glia	40d	FBgn0266988	NA	CR45439	37.04499292	3.668607487	0.007312061	lincRNA
bulk RNAseq FACS-isolated cells	AP1+_glia_vs_AP1NEG_glia	40d	FBgn0266989	NA	CR45440	75.50508528	3.421574286	0.001002824	lincRNA
bulk RNAseq FACS-isolated cells	AP1+_glia_vs_AP1NEG_glia	40d	FBgn0266993	NA	CR45444	16.06935081	-4.526179503	0.003696968	lincRNA
bulk RNAseq FACS-isolated cells	AP1+_glia_vs_AP1NEG_glia	40d	FBgn0267029	NA	CR45473	314.813823	1.166201511	0.025116709	lincRNA
bulk RNAseq FACS-isolated cells	AP1+_glia_vs_AP1NEG_glia	40d	FBgn0267089	NA	CR45533	102.662266	-5.407897434	0.000260328	lincRNA
bulk RNAseq FACS-isolated cells	AP1+_glia_vs_AP1NEG_glia	40d	FBgn0267117	NA	CR45557	26.1305479	-3.396602175	0.034400331	lincRNA
bulk RNAseq FACS-isolated cells	AP1+_glia_vs_AP1NEG_glia	40d	FBgn0267142	NA	CR45582	19.60297333	4.528873512	0.043102431	lincRNA
bulk RNAseq FACS-isolated cells	AP1+_glia_vs_AP1NEG_glia	40d	FBgn0267219	NA	CR45659	41.79143601	-5.918116766	4.25E-06	lincRNA
bulk RNAseq FACS-isolated cells	AP1+_glia_vs_AP1NEG_glia	40d	FBgn0267221	NA	CR45661	9.519909334	5.295648531	0.01497929	lincRNA
bulk RNAseq FACS-isolated cells	AP1+_glia_vs_AP1NEG_glia	40d	FBgn0267222	NA	CR45662	13.32452382	6.202752919	0.001629827	lincRNA
bulk RNAseq FACS-isolated cells	AP1+_glia_vs_AP1NEG_glia	40d	FBgn0267253	31896	CG32700	4607.504104	-1.146087384	0.010304336	protein_coding	GH19985p [Source:UniProtKB/TrEMBL;Acc:Q9W337]
bulk RNAseq FACS-isolated cells	AP1+_glia_vs_AP1NEG_glia	40d	FBgn0267322	NA	CR45758	681.5047086	-1.475995414	0.014164832	lincRNA
bulk RNAseq FACS-isolated cells	AP1+_glia_vs_AP1NEG_glia	40d	FBgn0267330	34427	KdelR	1399.275622	0.994064876	0.00597542	protein_coding	KDEL receptor [Source:FlyBase;Acc:FBgn0267330]
bulk RNAseq FACS-isolated cells	AP1+_glia_vs_AP1NEG_glia	40d	FBgn0267336	41217	Glut4EF	8971.959204	-0.537887722	0.029158374	protein_coding	Glut4EF, isoform G [Source:UniProtKB/TrEMBL;Acc:A0A0B4KFN3]
bulk RNAseq FACS-isolated cells	AP1+_glia_vs_AP1NEG_glia	40d	FBgn0267348	39118	LanB2	77.15764222	4.418511029	0.016576765	protein_coding	Laminin B2 [Source:FlyBase;Acc:FBgn0267348]
bulk RNAseq FACS-isolated cells	AP1+_glia_vs_AP1NEG_glia	40d	FBgn0267385	42620	PyK	30388.18994	0.832679403	2.73E-06	protein_coding	Pyruvate kinase [Source:FlyBase;Acc:FBgn0267385]
bulk RNAseq FACS-isolated cells	AP1+_glia_vs_AP1NEG_glia	40d	FBgn0267398	7354404	Yeti	2720.108581	0.515493569	0.004626077	protein_coding	Yeti [Source:FlyBase;Acc:FBgn0267398]
bulk RNAseq FACS-isolated cells	AP1+_glia_vs_AP1NEG_glia	40d	FBgn0267622	NA	CR45960	9.137771454	-4.585335842	0.000779427	lincRNA
bulk RNAseq FACS-isolated cells	AP1+_glia_vs_AP1NEG_glia	40d	FBgn0267635	NA	CR45973	295.2730853	-0.843239325	0.035596037	lincRNA
bulk RNAseq FACS-isolated cells	AP1+_glia_vs_AP1NEG_glia	40d	FBgn0267668	NA	CR46006	1053.766714	-0.891792503	0.026212913	lincRNA
bulk RNAseq FACS-isolated cells	AP1+_glia_vs_AP1NEG_glia	40d	FBgn0267697	NA	CR46033	23.95236383	-3.127347673	0.03818759	lincRNA
bulk RNAseq FACS-isolated cells	AP1+_glia_vs_AP1NEG_glia	40d	FBgn0267790	41138	rump	4563.988739	-0.583698433	0.011945893	protein_coding	rumpelstiltskin [Source:FlyBase;Acc:FBgn0267790]
bulk RNAseq FACS-isolated cells	AP1+_glia_vs_AP1NEG_glia	40d	FBgn0267791	43862	bl	5476.676193	-0.609672913	0.003944409	protein_coding	bancal [Source:FlyBase;Acc:FBgn0267791]
bulk RNAseq FACS-isolated cells	AP1+_glia_vs_AP1NEG_glia	40d	FBgn0267820	NA	NA	25.40205248	3.472228766	0.007670169	NA	NA
bulk RNAseq FACS-isolated cells	AP1+_glia_vs_AP1NEG_glia	40d	FBgn0267828	NA	NA	5361.058986	0.795358924	0.00624095	NA	NA
bulk RNAseq FACS-isolated cells	AP1+_glia_vs_AP1NEG_glia	40d	FBgn0267861	NA	NA	1662.299527	-0.502588053	0.036461996	NA	NA
bulk RNAseq FACS-isolated cells	AP1+_glia_vs_AP1NEG_glia	40d	FBgn0267910	NA	NA	8252.547094	1.483130341	5.83E-05	NA	NA
bulk RNAseq FACS-isolated cells	AP1+_glia_vs_AP1NEG_glia	40d	FBgn0267913	NA	NA	136.1586479	3.512470228	0.004548207	NA	NA
bulk RNAseq FACS-isolated cells	AP1+_glia_vs_AP1NEG_glia	40d	FBgn0283450	NA	NA	142.7259466	1.353321834	0.031073629	NA	NA
bulk RNAseq FACS-isolated cells	AP1+_glia_vs_AP1NEG_glia	40d	FBgn0283451	NA	NA	2084.250176	-1.615843913	0.008567539	NA	NA
bulk RNAseq FACS-isolated cells	AP1+_glia_vs_AP1NEG_glia	40d	FBgn0283467	NA	NA	407.8508005	-2.101437591	0.01426298	NA	NA
bulk RNAseq FACS-isolated cells	AP1+_glia_vs_AP1NEG_glia	40d	FBgn0283499	NA	NA	913.5313977	1.226602123	0.012462766	NA	NA
bulk RNAseq FACS-isolated cells	AP1+_glia_vs_AP1NEG_glia	40d	FBgn0283649	NA	NA	1315.352573	-0.578308363	0.012587437	NA	NA
bulk RNAseq FACS-isolated cells	AP1+_glia_vs_AP1NEG_glia	40d	FBgn0283680	NA	NA	598.9992749	1.964694634	0.017652676	NA	NA
bulk RNAseq FACS-isolated cells	AP1+_glia_vs_AP1NEG_glia	40d	FBgn0283741	NA	NA	232.650299	2.585725822	0.002664202	NA	NA
bulk RNAseq FACS-isolated cells	AP1+_glia_vs_AP1NEG_glia	40d	FBgn0284245	NA	NA	22480.66485	1.395699323	4.21E-06	NA	NA
bulk RNAseq FACS-isolated cells	AP1+_glia_vs_AP1NEG_glia	40d	FBgn0284248	NA	NA	9213.414011	0.475467554	0.011662528	NA	NA
bulk RNAseq FACS-isolated cells	AP1+_glia_vs_AP1NEG_glia	40d	FBgn0284408	NA	NA	5283.354212	2.394392757	1.08E-05	NA	NA
bulk RNAseq FACS-isolated cells	AP1+_glia_vs_AP1NEG_glia	40d	FBgn0284435	NA	NA	47.33790854	3.431356014	0.043787776	NA	NA
bulk RNAseq FACS-isolated cells	AP1+_glia_vs_AP1NEG_glia	40d	FBgn0285911	NA	NA	1229.092741	-1.221882348	0.017948915	NA	NA
bulk RNAseq FACS-isolated cells	AP1+_glia_vs_AP1NEG_glia	40d	FBgn0285925	NA	NA	90810.38801	0.866619361	5.45E-05	NA	NA
bulk RNAseq FACS-isolated cells	AP1+_glia_vs_AP1NEG_glia	40d	FBgn0285947	NA	NA	1680.565054	0.715777204	0.035544026	NA	NA
bulk RNAseq FACS-isolated cells	AP1+_glia_vs_AP1NEG_glia	40d	FBgn0285948	NA	NA	3756.971705	0.682490793	0.026322507	NA	NA
bulk RNAseq FACS-isolated cells	AP1+_glia_vs_AP1NEG_glia	40d	FBgn0285950	NA	NA	2490.217494	0.87054124	0.00104537	NA	NA
bulk RNAseq FACS-isolated cells	AP1+_glia_vs_AP1NEG_glia	40d	FBgn0285952	NA	NA	1384.331947	0.996717007	1.15E-05	NA	NA
bulk RNAseq FACS-isolated cells	AP1+_glia_vs_AP1NEG_glia	40d	FBgn0285963	NA	NA	7544.462728	1.982758408	0.00012961	NA	NA
bulk RNAseq FACS-isolated cells
bulk RNAseq FACS-isolated cells	AP1+_glia_vs_neurons	40d	FBgn0000024	41625	Ace	12527.07792	-0.948315596	0.001124309	protein_coding	Acetylcholine esterase [Source:FlyBase;Acc:FBgn0000024]
bulk RNAseq FACS-isolated cells	AP1+_glia_vs_neurons	40d	FBgn0000036	42918	nAChRalpha1	1249.227238	-2.670070687	3.42E-07	protein_coding	nicotinic Acetylcholine Receptor alpha1 [Source:FlyBase;Acc:FBgn0000036]
bulk RNAseq FACS-isolated cells	AP1+_glia_vs_neurons	40d	FBgn0000037	37892	mAChR-A	2922.951512	-1.887909382	0.000209823	protein_coding	muscarinic Acetylcholine Receptor, A-type [Source:FlyBase;Acc:FBgn0000037]
bulk RNAseq FACS-isolated cells	AP1+_glia_vs_neurons	40d	FBgn0000038	38545	nAChRbeta1	12286.05459	-1.807832628	1.37E-17	protein_coding	nicotinic Acetylcholine Receptor beta1 [Source:FlyBase;Acc:FBgn0000038]
bulk RNAseq FACS-isolated cells	AP1+_glia_vs_neurons	40d	FBgn0000039	42919	nAChRalpha2	4753.507884	-1.448003594	1.27E-06	protein_coding	nicotinic Acetylcholine Receptor alpha2 [Source:FlyBase;Acc:FBgn0000039]
bulk RNAseq FACS-isolated cells	AP1+_glia_vs_neurons	40d	FBgn0000042	31521	Act5C	38853.94233	0.887307087	1.43E-06	protein_coding	Actin 5C [Source:FlyBase;Acc:FBgn0000042]
bulk RNAseq FACS-isolated cells	AP1+_glia_vs_neurons	40d	FBgn0000044	37368	Act57B	371.4727256	4.54975983	0.003268866	protein_coding	Actin 57B [Source:FlyBase;Acc:FBgn0000044]
bulk RNAseq FACS-isolated cells	AP1+_glia_vs_neurons	40d	FBgn0000045	40444	Act79B	5029.958555	3.923847825	0.00025188	protein_coding	Actin 79B [Source:FlyBase;Acc:FBgn0000045]
bulk RNAseq FACS-isolated cells	AP1+_glia_vs_neurons	40d	FBgn0000046	48632	Act87E	74.42326533	3.882786364	0.001307797	protein_coding	Actin 87E [Source:FlyBase;Acc:FBgn0000046]
bulk RNAseq FACS-isolated cells	AP1+_glia_vs_neurons	40d	FBgn0000053	33986	ade3	1030.627772	6.106346071	6.33E-10	protein_coding	adenosine 3 [Source:FlyBase;Acc:FBgn0000053]
bulk RNAseq FACS-isolated cells	AP1+_glia_vs_neurons	40d	FBgn0000055	NA	Adh	112.0729313	7.202155299	2.72E-15	protein_coding	Alcohol dehydrogenase [Source:FlyBase;Acc:FBgn0000055]
bulk RNAseq FACS-isolated cells	AP1+_glia_vs_neurons	40d	FBgn0000064	43183	Ald	61591.50618	2.025614859	1.19E-24	protein_coding	Aldolase [Source:FlyBase;Acc:FBgn0000064]
bulk RNAseq FACS-isolated cells	AP1+_glia_vs_neurons	40d	FBgn0000071	40831	Ama	44.66640397	4.74048384	0.006196788	protein_coding	Amalgam [Source:FlyBase;Acc:FBgn0000071]
bulk RNAseq FACS-isolated cells	AP1+_glia_vs_neurons	40d	FBgn0000083	42492	AnxB9	3998.582316	5.82697944	2.96E-25	protein_coding	Annexin B9 [Source:FlyBase;Acc:FBgn0000083]
bulk RNAseq FACS-isolated cells	AP1+_glia_vs_neurons	40d	FBgn0000084	33019	AnxB10	2537.875096	1.467692724	4.58E-11	protein_coding	Annexin B10 [Source:FlyBase;Acc:FBgn0000084]
bulk RNAseq FACS-isolated cells	AP1+_glia_vs_neurons	40d	FBgn0000097	33392	aop	1771.729739	1.023486455	0.002417348	protein_coding	anterior open [Source:FlyBase;Acc:FBgn0000097]
bulk RNAseq FACS-isolated cells	AP1+_glia_vs_neurons	40d	FBgn0000108	31002	Appl	31330.21874	-1.556270767	0.001023474	protein_coding	beta amyloid protein precursor-like [Source:FlyBase;Acc:FBgn0000108]
bulk RNAseq FACS-isolated cells	AP1+_glia_vs_neurons	40d	FBgn0000109	48224	Aprt	240.8744568	1.195573575	0.018491628	protein_coding	Adenine phosphoribosyltransferase [Source:FlyBase;Acc:FBgn0000109]
bulk RNAseq FACS-isolated cells	AP1+_glia_vs_neurons	40d	FBgn0000115	39745	Arl1	343.3342368	1.098338402	0.007516328	protein_coding	ADP ribosylation factor-like 1 [Source:FlyBase;Acc:FBgn0000115]
bulk RNAseq FACS-isolated cells	AP1+_glia_vs_neurons	40d	FBgn0000116	39041	Argk	142018.7431	1.141792194	3.32E-06	protein_coding	Arginine kinase [Source:FlyBase;Acc:FBgn0000116]
bulk RNAseq FACS-isolated cells	AP1+_glia_vs_neurons	40d	FBgn0000117	31151	arm	17043.58888	-0.827877911	1.06E-12	protein_coding	armadillo [Source:FlyBase;Acc:FBgn0000117]
bulk RNAseq FACS-isolated cells	AP1+_glia_vs_neurons	40d	FBgn0000120	35078	Arr1	1969.219224	2.628404848	0.014681976	protein_coding	Arrestin 1 [Source:FlyBase;Acc:FBgn0000120]
bulk RNAseq FACS-isolated cells	AP1+_glia_vs_neurons	40d	FBgn0000121	38993	Arr2	9333.936568	2.823240695	0.001984565	protein_coding	Arrestin 2 [Source:FlyBase;Acc:FBgn0000121]
bulk RNAseq FACS-isolated cells	AP1+_glia_vs_neurons	40d	FBgn0000139	42936	ash2	1116.049645	1.330534388	0.00019988	protein_coding	absent, small, or homeotic discs 2 [Source:FlyBase;Acc:FBgn0000139]
bulk RNAseq FACS-isolated cells	AP1+_glia_vs_neurons	40d	FBgn0000150	43739	awd	2728.03009	1.272675265	5.48E-10	protein_coding	abnormal wing discs [Source:FlyBase;Acc:FBgn0000150]
bulk RNAseq FACS-isolated cells	AP1+_glia_vs_neurons	40d	FBgn0000152	32645	Axs	233.0783812	2.608143286	0.001655191	protein_coding	Abnormal X segregation [Source:FlyBase;Acc:FBgn0000152]
bulk RNAseq FACS-isolated cells	AP1+_glia_vs_neurons	40d	FBgn0000153	34791	b	3026.811671	5.347541292	2.85E-05	protein_coding	black [Source:FlyBase;Acc:FBgn0000153]
bulk RNAseq FACS-isolated cells	AP1+_glia_vs_neurons	40d	FBgn0000157	37973	Dll	1361.801964	2.10173109	0.004335388	protein_coding	Distal-less [Source:FlyBase;Acc:FBgn0000157]
bulk RNAseq FACS-isolated cells	AP1+_glia_vs_neurons	40d	FBgn0000229	44801	bsk	4973.489644	-0.808000191	0.002033815	protein_coding	basket [Source:FlyBase;Acc:FBgn0000229]
bulk RNAseq FACS-isolated cells	AP1+_glia_vs_neurons	40d	FBgn0000233	31912	btd	86.7895029	-3.607223871	2.33E-19	protein_coding	buttonhead [Source:FlyBase;Acc:FBgn0000233]
bulk RNAseq FACS-isolated cells	AP1+_glia_vs_neurons	40d	FBgn0000244	41144	by	1253.626935	4.642431813	0.000107001	protein_coding	blistery [Source:FlyBase;Acc:FBgn0000244]
bulk RNAseq FACS-isolated cells	AP1+_glia_vs_neurons	40d	FBgn0000250	34969	cact	2257.676242	0.88975963	0.000631215	protein_coding	cactus [Source:FlyBase;Acc:FBgn0000250]
bulk RNAseq FACS-isolated cells	AP1+_glia_vs_neurons	40d	FBgn0000253	36329	Cam	20285.55111	-0.954438369	0.000273849	protein_coding	Calmodulin [Source:FlyBase;Acc:FBgn0000253]
bulk RNAseq FACS-isolated cells	AP1+_glia_vs_neurons	40d	FBgn0000256	33611	capu	635.2625727	1.702146051	8.36E-07	protein_coding	cappuccino [Source:FlyBase;Acc:FBgn0000256]
bulk RNAseq FACS-isolated cells	AP1+_glia_vs_neurons	40d	FBgn0000261	40048	Cat	3401.148065	2.288040114	2.62E-10	protein_coding	Catalase [Source:FlyBase;Acc:FBgn0000261]
bulk RNAseq FACS-isolated cells	AP1+_glia_vs_neurons	40d	FBgn0000289	36571	cg	12889.55606	-0.79289518	0.000104667	protein_coding	combgap [Source:FlyBase;Acc:FBgn0000289]
bulk RNAseq FACS-isolated cells	AP1+_glia_vs_neurons	40d	FBgn0000299	33727	Cg25C	4467.643548	5.341884933	2.33E-07	protein_coding	Collagen type IV [Source:FlyBase;Acc:FBgn0000299]
bulk RNAseq FACS-isolated cells	AP1+_glia_vs_neurons	40d	FBgn0000303	NA	Cha	5486.461095	-1.08769954	0.007199379	protein_coding	Choline acetyltransferase [Source:FlyBase;Acc:FBgn0000303]
bulk RNAseq FACS-isolated cells	AP1+_glia_vs_neurons	40d	FBgn0000308	33834	chic	6267.154171	0.643518094	0.002406598	protein_coding	chickadee [Source:FlyBase;Acc:FBgn0000308]
bulk RNAseq FACS-isolated cells	AP1+_glia_vs_neurons	40d	FBgn0000316	30973	cin	1205.234263	-1.021256436	0.026984153	protein_coding	cinnamon [Source:FlyBase;Acc:FBgn0000316]
bulk RNAseq FACS-isolated cells	AP1+_glia_vs_neurons	40d	FBgn0000317	34882	ck	84.11084417	2.885859589	0.042734868	protein_coding	crinkled [Source:FlyBase;Acc:FBgn0000317]
bulk RNAseq FACS-isolated cells	AP1+_glia_vs_neurons	40d	FBgn0000339	34967	cni	1137.106419	1.051556112	5.52E-05	protein_coding	cornichon [Source:FlyBase;Acc:FBgn0000339]
bulk RNAseq FACS-isolated cells	AP1+_glia_vs_neurons	40d	FBgn0000346	47091	comt	13564.88736	-1.596635117	3.15E-12	protein_coding	comatose [Source:FlyBase;Acc:FBgn0000346]
bulk RNAseq FACS-isolated cells	AP1+_glia_vs_neurons	40d	FBgn0000352	35653	cos	1421.381707	-2.016463614	0.000622268	protein_coding	costa [Source:FlyBase;Acc:FBgn0000352]
bulk RNAseq FACS-isolated cells	AP1+_glia_vs_neurons	40d	FBgn0000370	47767	crc	3634.585735	1.23745997	3.26E-13	protein_coding	cryptocephal [Source:FlyBase;Acc:FBgn0000370]
bulk RNAseq FACS-isolated cells	AP1+_glia_vs_neurons	40d	FBgn0000394	44510	cv	215.6973973	4.760413518	7.98E-08	protein_coding	crossveinless [Source:FlyBase;Acc:FBgn0000394]
bulk RNAseq FACS-isolated cells	AP1+_glia_vs_neurons	40d	FBgn0000395	45280	cv-2	1155.262759	2.953768496	0.000486152	protein_coding	crossveinless 2 [Source:FlyBase;Acc:FBgn0000395]
bulk RNAseq FACS-isolated cells	AP1+_glia_vs_neurons	40d	FBgn0000405	37618	CycB	74.13367996	5.052701539	0.00179306	protein_coding	Cyclin B [Source:FlyBase;Acc:FBgn0000405]
bulk RNAseq FACS-isolated cells	AP1+_glia_vs_neurons	40d	FBgn0000411	39570	D	4346.191483	-2.089938612	1.05E-08	protein_coding	Dichaete [Source:FlyBase;Acc:FBgn0000411]
bulk RNAseq FACS-isolated cells	AP1+_glia_vs_neurons	40d	FBgn0000416	43662	Sap-r	19713.21729	1.505246752	1.97E-10	protein_coding	Saposin-related [Source:FlyBase;Acc:FBgn0000416]
bulk RNAseq FACS-isolated cells	AP1+_glia_vs_neurons	40d	FBgn0000422	35190	Ddc	17148.62529	-1.854667564	1.77E-06	protein_coding	Dopa decarboxylase [Source:FlyBase;Acc:FBgn0000422]
bulk RNAseq FACS-isolated cells	AP1+_glia_vs_neurons	40d	FBgn0000454	48450	Dip-B	11513.90811	4.96467822	1.41E-47	protein_coding	Dipeptidase B [Source:FlyBase;Acc:FBgn0000454]
bulk RNAseq FACS-isolated cells	AP1+_glia_vs_neurons	40d	FBgn0000455	47769	Dip-C	991.1253089	1.060577404	0.01594646	protein_coding	Dipeptidase C [Source:FlyBase;Acc:FBgn0000455]
bulk RNAseq FACS-isolated cells	AP1+_glia_vs_neurons	40d	FBgn0000464	35259	Lar	921.5063569	-1.308356772	0.000183222	protein_coding	Leukocyte-antigen-related-like [Source:FlyBase;Acc:FBgn0000464]
bulk RNAseq FACS-isolated cells	AP1+_glia_vs_neurons	40d	FBgn0000477	48228	DNaseII	1848.49144	7.091790287	2.12E-13	protein_coding	Deoxyribonuclease II [Source:FlyBase;Acc:FBgn0000477]
bulk RNAseq FACS-isolated cells	AP1+_glia_vs_neurons	40d	FBgn0000499	32078	dsh	1606.968966	-1.135119303	0.006378351	protein_coding	dishevelled [Source:FlyBase;Acc:FBgn0000499]
bulk RNAseq FACS-isolated cells	AP1+_glia_vs_neurons	40d	FBgn0000500	45845	Dsk	1061.896659	3.898533476	8.69E-06	protein_coding	Drosulfakinin [Source:FlyBase;Acc:FBgn0000500]
bulk RNAseq FACS-isolated cells	AP1+_glia_vs_neurons	40d	FBgn0000524	31589	dx	119.9734378	5.522154239	4.41E-05	protein_coding	deltex [Source:FlyBase;Acc:FBgn0000524]
bulk RNAseq FACS-isolated cells	AP1+_glia_vs_neurons	40d	FBgn0000527	42521	e	5586.87562	6.068229714	4.42E-34	protein_coding	ebony [Source:FlyBase;Acc:FBgn0000527]
bulk RNAseq FACS-isolated cells	AP1+_glia_vs_neurons	40d	FBgn0000535	32428	eag	1436.151921	-1.621175716	0.000721483	protein_coding	ether a go-go [Source:FlyBase;Acc:FBgn0000535]
bulk RNAseq FACS-isolated cells	AP1+_glia_vs_neurons	40d	FBgn0000536	32585	eas	1360.282678	-1.216518479	0.01054037	protein_coding	easily shocked [Source:FlyBase;Acc:FBgn0000536]
bulk RNAseq FACS-isolated cells	AP1+_glia_vs_neurons	40d	FBgn0000547	33619	ed	960.5238239	-1.886585838	0.014420498	protein_coding	echinoid [Source:FlyBase;Acc:FBgn0000547]
bulk RNAseq FACS-isolated cells	AP1+_glia_vs_neurons	40d	FBgn0000557	43736	Ef1alpha100E	17612.60108	-1.153071456	0.000120939	protein_coding	Elongation factor 1alpha100E [Source:FlyBase;Acc:FBgn0000557]
bulk RNAseq FACS-isolated cells	AP1+_glia_vs_neurons	40d	FBgn0000559	35422	EF2	25169.65364	0.524556016	0.00031782	protein_coding	Elongation factor 2 [Source:FlyBase;Acc:FBgn0000559]
bulk RNAseq FACS-isolated cells	AP1+_glia_vs_neurons	40d	FBgn0000562	37757	egl	1599.970568	1.393121395	0.00426804	protein_coding	egalitarian [Source:FlyBase;Acc:FBgn0000562]
bulk RNAseq FACS-isolated cells	AP1+_glia_vs_neurons	40d	FBgn0000564	42101	Eh	117.1460185	6.230664622	1.80E-26	protein_coding	Eclosion hormone [Source:FlyBase;Acc:FBgn0000564]
bulk RNAseq FACS-isolated cells	AP1+_glia_vs_neurons	40d	FBgn0000565	39675	Eip71CD	2583.430527	2.733211035	3.20E-23	protein_coding	Ecdysone-induced protein 28/29kD [Source:FlyBase;Acc:FBgn0000565]
bulk RNAseq FACS-isolated cells	AP1+_glia_vs_neurons	40d	FBgn0000575	38091	emc	14265.211	0.851197527	4.70E-06	protein_coding	extra macrochaetae [Source:FlyBase;Acc:FBgn0000575]
bulk RNAseq FACS-isolated cells	AP1+_glia_vs_neurons	40d	FBgn0000578	37201	ena	3240.352328	1.081425668	0.010145037	protein_coding	enabled [Source:FlyBase;Acc:FBgn0000578]
bulk RNAseq FACS-isolated cells	AP1+_glia_vs_neurons	40d	FBgn0000579	33351	Eno	62696.42938	1.999767695	4.37E-25	protein_coding	Enolase [Source:FlyBase;Acc:FBgn0000579]
bulk RNAseq FACS-isolated cells	AP1+_glia_vs_neurons	40d	FBgn0000611	32567	exd	4536.761203	-0.539510438	0.001256629	protein_coding	extradenticle [Source:FlyBase;Acc:FBgn0000611]
bulk RNAseq FACS-isolated cells	AP1+_glia_vs_neurons	40d	FBgn0000633	36521	fas	1394.588687	-1.753087621	0.008166623	protein_coding	faint sausage [Source:FlyBase;Acc:FBgn0000633]
bulk RNAseq FACS-isolated cells	AP1+_glia_vs_neurons	40d	FBgn0000635	31364	Fas2	6530.474691	1.238915421	0.005693059	protein_coding	Fasciclin 2 [Source:FlyBase;Acc:FBgn0000635]
bulk RNAseq FACS-isolated cells	AP1+_glia_vs_neurons	40d	FBgn0000659	43383	fkh	1259.637186	-1.717026417	0.017582453	protein_coding	fork head [Source:FlyBase;Acc:FBgn0000659]
bulk RNAseq FACS-isolated cells	AP1+_glia_vs_neurons	40d	FBgn0000719	33148	fog	1002.364228	4.729594597	1.99E-09	protein_coding	folded gastrulation [Source:FlyBase;Acc:FBgn0000719]
bulk RNAseq FACS-isolated cells	AP1+_glia_vs_neurons	40d	FBgn0000721	44817	for	622.9985729	5.122463126	6.36E-06	protein_coding	foraging [Source:FlyBase;Acc:FBgn0000721]
bulk RNAseq FACS-isolated cells	AP1+_glia_vs_neurons	40d	FBgn0000723	41118	FER	1109.993272	3.59573779	1.46E-07	protein_coding	FER ortholog (H. sapiens) [Source:FlyBase;Acc:FBgn0000723]
bulk RNAseq FACS-isolated cells	AP1+_glia_vs_neurons	40d	FBgn0000808	32159	gd	34.0538201	4.343630225	0.006851229	protein_coding	gastrulation-defective [Source:FlyBase;Acc:FBgn0000808]
bulk RNAseq FACS-isolated cells	AP1+_glia_vs_neurons	40d	FBgn0000996	47121	dup	59.70798915	-2.714147098	0.041438497	protein_coding	double parked [Source:FlyBase;Acc:FBgn0000996]
bulk RNAseq FACS-isolated cells	AP1+_glia_vs_neurons	40d	FBgn0001078	40045	ftz-f1	1435.253241	-1.41495507	0.001537577	protein_coding	ftz transcription factor 1 [Source:FlyBase;Acc:FBgn0001078]
bulk RNAseq FACS-isolated cells	AP1+_glia_vs_neurons	40d	FBgn0001089	33839	Gal	120.9027187	5.780337193	6.96E-13	protein_coding	beta galactosidase [Source:FlyBase;Acc:FBgn0001089]
bulk RNAseq FACS-isolated cells	AP1+_glia_vs_neurons	40d	FBgn0001090	32872	bnb	12166.13226	6.656341383	5.16E-81	protein_coding	bangles and beads [Source:FlyBase;Acc:FBgn0001090]
bulk RNAseq FACS-isolated cells	AP1+_glia_vs_neurons	40d	FBgn0001091	35728	Gapdh1	23890.80203	2.800348028	2.66E-53	protein_coding	Glyceraldehyde 3 phosphate dehydrogenase 1 [Source:FlyBase;Acc:FBgn0001091]
bulk RNAseq FACS-isolated cells	AP1+_glia_vs_neurons	40d	FBgn0001092	32545	Gapdh2	46895.40755	1.385170084	2.68E-11	protein_coding	Glyceraldehyde 3 phosphate dehydrogenase 2 [Source:FlyBase;Acc:FBgn0001092]
bulk RNAseq FACS-isolated cells	AP1+_glia_vs_neurons	40d	FBgn0001098	42832	Gdh	9607.588126	-0.723674194	0.001956801	protein_coding	Glutamate dehydrogenase [Source:FlyBase;Acc:FBgn0001098]
bulk RNAseq FACS-isolated cells	AP1+_glia_vs_neurons	40d	FBgn0001104	38765	Galphai	2643.198529	10.06698579	1.28E-30	protein_coding	G protein alpha i subunit [Source:FlyBase;Acc:FBgn0001104]
bulk RNAseq FACS-isolated cells	AP1+_glia_vs_neurons	40d	FBgn0001122	36104	Galphao	14989.04101	-1.134365958	5.65E-09	protein_coding	G protein alpha o subunit [Source:FlyBase;Acc:FBgn0001122]
bulk RNAseq FACS-isolated cells	AP1+_glia_vs_neurons	40d	FBgn0001124	36782	Got1	13616.85095	3.63071947	8.06E-32	protein_coding	Glutamate oxaloacetate transaminase 1 [Source:FlyBase;Acc:FBgn0001124]
bulk RNAseq FACS-isolated cells	AP1+_glia_vs_neurons	40d	FBgn0001125	33373	Got2	5168.049955	2.966967963	1.48E-20	protein_coding	Glutamate oxaloacetate transaminase 2 [Source:FlyBase;Acc:FBgn0001125]
bulk RNAseq FACS-isolated cells	AP1+_glia_vs_neurons	40d	FBgn0001142	33172	Gs1	4047.314385	-1.091079764	0.000168236	protein_coding	Glutamine synthetase 1 [Source:FlyBase;Acc:FBgn0001142]
bulk RNAseq FACS-isolated cells	AP1+_glia_vs_neurons	40d	FBgn0001145	32087	Gs2	82822.89084	5.857736619	1.12E-42	protein_coding	Glutamine synthetase 2 [Source:FlyBase;Acc:FBgn0001145]
bulk RNAseq FACS-isolated cells	AP1+_glia_vs_neurons	40d	FBgn0001149	41503	GstD1	13189.87117	5.632022953	2.09E-46	protein_coding	Glutathione S transferase D1 [Source:FlyBase;Acc:FBgn0001149]
bulk RNAseq FACS-isolated cells	AP1+_glia_vs_neurons	40d	FBgn0001168	38995	h	847.2219248	5.776728937	1.13E-06	protein_coding	hairy [Source:FlyBase;Acc:FBgn0001168]
bulk RNAseq FACS-isolated cells	AP1+_glia_vs_neurons	40d	FBgn0001180	41032	hb	109.8313771	-5.604455011	3.67E-05	protein_coding	hunchback [Source:FlyBase;Acc:FBgn0001180]
bulk RNAseq FACS-isolated cells	AP1+_glia_vs_neurons	40d	FBgn0001186	45875	Hex-A	14915.29719	1.45581264	4.30E-11	protein_coding	Hexokinase A [Source:FlyBase;Acc:FBgn0001186]
bulk RNAseq FACS-isolated cells	AP1+_glia_vs_neurons	40d	FBgn0001189	31120	hfw	1293.202719	3.977296854	1.53E-13	protein_coding	halfway [Source:FlyBase;Acc:FBgn0001189]
bulk RNAseq FACS-isolated cells	AP1+_glia_vs_neurons	40d	FBgn0001197	43229	His2Av	2743.294397	-0.801498646	0.002312381	protein_coding	Histone H2A variant [Source:FlyBase;Acc:FBgn0001197]
bulk RNAseq FACS-isolated cells	AP1+_glia_vs_neurons	40d	FBgn0001202	35169	hk	5440.910087	-0.903876178	0.004526642	protein_coding	hook [Source:FlyBase;Acc:FBgn0001202]
bulk RNAseq FACS-isolated cells	AP1+_glia_vs_neurons	40d	FBgn0001215	43385	Hrb98DE	6381.688835	-0.669659758	0.001825074	protein_coding	Heterogeneous nuclear ribonucleoprotein at 98DE [Source:FlyBase;Acc:FBgn0001215]
bulk RNAseq FACS-isolated cells	AP1+_glia_vs_neurons	40d	FBgn0001218	32133	Hsc70-3	15215.45757	0.579602258	0.006771692	protein_coding	Heat shock 70-kDa protein cognate 3 [Source:FlyBase;Acc:FBgn0001218]
bulk RNAseq FACS-isolated cells	AP1+_glia_vs_neurons	40d	FBgn0001222	37068	Hsf	3482.816505	-0.979655879	0.000197475	protein_coding	Heat shock factor [Source:FlyBase;Acc:FBgn0001222]
bulk RNAseq FACS-isolated cells	AP1+_glia_vs_neurons	40d	FBgn0001224	39077	Hsp23	356.2845716	2.319283676	0.002711653	protein_coding	Heat shock protein 23 [Source:FlyBase;Acc:FBgn0001224]
bulk RNAseq FACS-isolated cells	AP1+_glia_vs_neurons	40d	FBgn0001229	39071	Hsp67Bc	492.1573561	-2.822990747	0.000954919	protein_coding	Heat shock gene 67Bc [Source:FlyBase;Acc:FBgn0001229]
bulk RNAseq FACS-isolated cells	AP1+_glia_vs_neurons	40d	FBgn0001233	38389	Hsp83	42628.27966	-0.651558753	0.022009567	protein_coding	Heat shock protein 83 [Source:FlyBase;Acc:FBgn0001233]
bulk RNAseq FACS-isolated cells	AP1+_glia_vs_neurons	40d	FBgn0001234	NA	Hsromega	54636.62676	-0.3637686	0.008780164	lincRNA	Heat shock RNA omega [Source:FlyBase;Acc:FBgn0001234]
bulk RNAseq FACS-isolated cells	AP1+_glia_vs_neurons	40d	FBgn0001247	40248	Ide	5963.083046	-1.006319255	0.000242102	protein_coding	Insulin degrading metalloproteinase [Source:FlyBase;Acc:FBgn0001247]
[truncated: 3,004 more rows]
