# Supplementary material for: Senescent glia link mitochondrial dysfunction and lipid accumulation
Source: Nature. 2024 Jun 5;630(8016):475–83. doi: 10.1038/s41586-024-07516-8 (PMC11168935; doi:10.1038/s41586-024-07516-8)
Supplement: Supplementary file 4 — Supplementary Data files 1–17 [file 41586_2024_7516_MOESM4_ESM.zip › 2023-03-03957D-s4/Supplementary data 10.csv]

Sample_info	Comparison	Age	Treatment	ensgene	entrez_dFosDN	symbol	log2FoldChange_puc	padj_puc	log2FoldChange_dFosDN	padj_dFosDN
bulk RNAseq whole brains	repoGS>UAS-dFosDN_vs_UAS-GFP_AND_repoGS>UAS-puckered_vs_UAS-GFP	42d	RU486 1d/wk	FBgn0000052	33847	ade2	-0.474196757	0.006937761	-0.455690769	0.008580348
bulk RNAseq whole brains	repoGS>UAS-dFosDN_vs_UAS-GFP_AND_repoGS>UAS-puckered_vs_UAS-GFP	42d	RU486 1d/wk	FBgn0000071	40831	Ama	0.597055247	0.031598972	1.470172655	2.83E-06
bulk RNAseq whole brains	repoGS>UAS-dFosDN_vs_UAS-GFP_AND_repoGS>UAS-puckered_vs_UAS-GFP	42d	RU486 1d/wk	FBgn0000083	42492	AnxB9	-0.700215911	6.7E-30	-0.21362502	0.00307763
bulk RNAseq whole brains	repoGS>UAS-dFosDN_vs_UAS-GFP_AND_repoGS>UAS-puckered_vs_UAS-GFP	42d	RU486 1d/wk	FBgn0000114	34648	aret	0.432523386	7.51E-09	0.303700411	0.000126699
bulk RNAseq whole brains	repoGS>UAS-dFosDN_vs_UAS-GFP_AND_repoGS>UAS-puckered_vs_UAS-GFP	42d	RU486 1d/wk	FBgn0000244	41144	by	-0.793560571	5.2E-15	-0.600110648	8.27E-09
bulk RNAseq whole brains	repoGS>UAS-dFosDN_vs_UAS-GFP_AND_repoGS>UAS-puckered_vs_UAS-GFP	42d	RU486 1d/wk	FBgn0000477	48228	DNaseII	-1.053441892	1.11E-18	-1.191686387	1.24E-23
bulk RNAseq whole brains	repoGS>UAS-dFosDN_vs_UAS-GFP_AND_repoGS>UAS-puckered_vs_UAS-GFP	42d	RU486 1d/wk	FBgn0000551	40354	Edg78E	-0.896340909	0.000851196	-1.086105621	2.58E-05
bulk RNAseq whole brains	repoGS>UAS-dFosDN_vs_UAS-GFP_AND_repoGS>UAS-puckered_vs_UAS-GFP	42d	RU486 1d/wk	FBgn0000565	39675	Eip71CD	-0.689059757	3.53E-08	-0.514261105	6.79E-05
bulk RNAseq whole brains	repoGS>UAS-dFosDN_vs_UAS-GFP_AND_repoGS>UAS-puckered_vs_UAS-GFP	42d	RU486 1d/wk	FBgn0000592	39392	Est-6	-0.9125335	0.00104744	-0.933990005	0.000524754
bulk RNAseq whole brains	repoGS>UAS-dFosDN_vs_UAS-GFP_AND_repoGS>UAS-puckered_vs_UAS-GFP	42d	RU486 1d/wk	FBgn0000635	31364	Fas2	-0.220375243	0.014493512	-0.265248043	0.001481773
bulk RNAseq whole brains	repoGS>UAS-dFosDN_vs_UAS-GFP_AND_repoGS>UAS-puckered_vs_UAS-GFP	42d	RU486 1d/wk	FBgn0000719	33148	fog	-0.475453457	2.53E-05	-0.537555941	7.51E-07
bulk RNAseq whole brains	repoGS>UAS-dFosDN_vs_UAS-GFP_AND_repoGS>UAS-puckered_vs_UAS-GFP	42d	RU486 1d/wk	FBgn0000723	41118	FER	-0.466418718	1.11E-06	-0.354911287	0.000386281
bulk RNAseq whole brains	repoGS>UAS-dFosDN_vs_UAS-GFP_AND_repoGS>UAS-puckered_vs_UAS-GFP	42d	RU486 1d/wk	FBgn0001104	38765	Galphai	-0.348382827	0.000153888	-0.343289246	0.00016996
bulk RNAseq whole brains	repoGS>UAS-dFosDN_vs_UAS-GFP_AND_repoGS>UAS-puckered_vs_UAS-GFP	42d	RU486 1d/wk	FBgn0001112	40875	Gld	0.646990006	0.003805986	0.972642493	1.64E-06
bulk RNAseq whole brains	repoGS>UAS-dFosDN_vs_UAS-GFP_AND_repoGS>UAS-puckered_vs_UAS-GFP	42d	RU486 1d/wk	FBgn0001208	38871	Hn	-0.812947431	0.00891605	-0.828549053	0.005772182
bulk RNAseq whole brains	repoGS>UAS-dFosDN_vs_UAS-GFP_AND_repoGS>UAS-puckered_vs_UAS-GFP	42d	RU486 1d/wk	FBgn0001257	38513	ImpL2	-0.70893645	3.35E-07	-0.466683747	0.001618001
bulk RNAseq whole brains	repoGS>UAS-dFosDN_vs_UAS-GFP_AND_repoGS>UAS-puckered_vs_UAS-GFP	42d	RU486 1d/wk	FBgn0002542	45894	lds	-0.877155658	2.19E-05	-0.525725509	0.023167083
bulk RNAseq whole brains	repoGS>UAS-dFosDN_vs_UAS-GFP_AND_repoGS>UAS-puckered_vs_UAS-GFP	42d	RU486 1d/wk	FBgn0002622	42761	RpS3	0.354261626	1.75E-07	0.196569961	0.009187977
bulk RNAseq whole brains	repoGS>UAS-dFosDN_vs_UAS-GFP_AND_repoGS>UAS-puckered_vs_UAS-GFP	42d	RU486 1d/wk	FBgn0002778	39625	mnd	-0.264141841	0.040060548	-0.774002065	2.93E-14
bulk RNAseq whole brains	repoGS>UAS-dFosDN_vs_UAS-GFP_AND_repoGS>UAS-puckered_vs_UAS-GFP	42d	RU486 1d/wk	FBgn0002930	45908	nec	-0.535298975	4.14E-06	-0.476684053	4.44E-05
bulk RNAseq whole brains	repoGS>UAS-dFosDN_vs_UAS-GFP_AND_repoGS>UAS-puckered_vs_UAS-GFP	42d	RU486 1d/wk	FBgn0003074	35886	Pgi	-0.18484646	0.000177491	-0.167867412	0.00068145
bulk RNAseq whole brains	repoGS>UAS-dFosDN_vs_UAS-GFP_AND_repoGS>UAS-puckered_vs_UAS-GFP	42d	RU486 1d/wk	FBgn0003382	36213	sha	-0.869715676	0.000981541	-0.869062572	0.000109352
bulk RNAseq whole brains	repoGS>UAS-dFosDN_vs_UAS-GFP_AND_repoGS>UAS-puckered_vs_UAS-GFP	42d	RU486 1d/wk	FBgn0003390	31617	shf	-0.517286693	0.016517257	-0.801262809	2.94E-05
bulk RNAseq whole brains	repoGS>UAS-dFosDN_vs_UAS-GFP_AND_repoGS>UAS-puckered_vs_UAS-GFP	42d	RU486 1d/wk	FBgn0003391	37386	shg	-0.396579467	0.024670266	-0.423669531	0.012198443
bulk RNAseq whole brains	repoGS>UAS-dFosDN_vs_UAS-GFP_AND_repoGS>UAS-puckered_vs_UAS-GFP	42d	RU486 1d/wk	FBgn0003557	33379	Su(dx)	-0.18051377	0.008317488	-0.142255373	0.048920499
bulk RNAseq whole brains	repoGS>UAS-dFosDN_vs_UAS-GFP_AND_repoGS>UAS-puckered_vs_UAS-GFP	42d	RU486 1d/wk	FBgn0003731	37455	Egfr	-0.645510667	0.000342724	-0.468683249	0.014353227
bulk RNAseq whole brains	repoGS>UAS-dFosDN_vs_UAS-GFP_AND_repoGS>UAS-puckered_vs_UAS-GFP	42d	RU486 1d/wk	FBgn0003890	43359	betaTub97EF	-0.995334886	5.21E-24	-0.825267646	1.52E-16
bulk RNAseq whole brains	repoGS>UAS-dFosDN_vs_UAS-GFP_AND_repoGS>UAS-puckered_vs_UAS-GFP	42d	RU486 1d/wk	FBgn0003965	32026	v	-0.604191246	0.049362194	-0.904003369	0.000626739
bulk RNAseq whole brains	repoGS>UAS-dFosDN_vs_UAS-GFP_AND_repoGS>UAS-puckered_vs_UAS-GFP	42d	RU486 1d/wk	FBgn0004181	38009	Peb	-0.513897612	0.037616086	-0.499690096	0.043645888
bulk RNAseq whole brains	repoGS>UAS-dFosDN_vs_UAS-GFP_AND_repoGS>UAS-puckered_vs_UAS-GFP	42d	RU486 1d/wk	FBgn0004359	43235	T48	-0.431323618	0.006283985	-0.406553579	0.010308933
bulk RNAseq whole brains	repoGS>UAS-dFosDN_vs_UAS-GFP_AND_repoGS>UAS-puckered_vs_UAS-GFP	42d	RU486 1d/wk	FBgn0004396	39682	CrebA	-0.664934223	5.51E-05	-0.548197292	0.001186842
bulk RNAseq whole brains	repoGS>UAS-dFosDN_vs_UAS-GFP_AND_repoGS>UAS-puckered_vs_UAS-GFP	42d	RU486 1d/wk	FBgn0004611	33204	Plc21C	0.273090464	1.3E-13	0.134568296	0.001085178
bulk RNAseq whole brains	repoGS>UAS-dFosDN_vs_UAS-GFP_AND_repoGS>UAS-puckered_vs_UAS-GFP	42d	RU486 1d/wk	FBgn0004620	33788	GluRIIA	-0.522277623	0.004684252	-1.549517272	3.06E-23
bulk RNAseq whole brains	repoGS>UAS-dFosDN_vs_UAS-GFP_AND_repoGS>UAS-puckered_vs_UAS-GFP	42d	RU486 1d/wk	FBgn0004647	31293	N	-0.384430721	0.000986786	-0.969529353	1.34E-21
bulk RNAseq whole brains	repoGS>UAS-dFosDN_vs_UAS-GFP_AND_repoGS>UAS-puckered_vs_UAS-GFP	42d	RU486 1d/wk	FBgn0004797	44887	mdy	-0.500149103	0.003370451	-0.526980913	0.001433209
bulk RNAseq whole brains	repoGS>UAS-dFosDN_vs_UAS-GFP_AND_repoGS>UAS-puckered_vs_UAS-GFP	42d	RU486 1d/wk	FBgn0005586	36127	Rab3	0.697913093	3.86E-39	0.450654284	1.87E-16
bulk RNAseq whole brains	repoGS>UAS-dFosDN_vs_UAS-GFP_AND_repoGS>UAS-puckered_vs_UAS-GFP	42d	RU486 1d/wk	FBgn0005659	43334	Ets98B	-0.710440266	0.004681483	-0.547591829	0.042045705
bulk RNAseq whole brains	repoGS>UAS-dFosDN_vs_UAS-GFP_AND_repoGS>UAS-puckered_vs_UAS-GFP	42d	RU486 1d/wk	FBgn0005660	33229	Ets21C	-1.243321803	7.1E-08	-0.878134467	0.000330926
bulk RNAseq whole brains	repoGS>UAS-dFosDN_vs_UAS-GFP_AND_repoGS>UAS-puckered_vs_UAS-GFP	42d	RU486 1d/wk	FBgn0010225	46008	Gel	-0.535854919	0.000270937	-0.923105904	2.73E-12
bulk RNAseq whole brains	repoGS>UAS-dFosDN_vs_UAS-GFP_AND_repoGS>UAS-puckered_vs_UAS-GFP	42d	RU486 1d/wk	FBgn0010258	41668	Rbp4	-0.835668414	0.003061685	-0.895505046	0.001065583
bulk RNAseq whole brains	repoGS>UAS-dFosDN_vs_UAS-GFP_AND_repoGS>UAS-puckered_vs_UAS-GFP	42d	RU486 1d/wk	FBgn0010314	34250	Cks30A	0.62875076	0.017334685	0.969124059	3.4E-05
bulk RNAseq whole brains	repoGS>UAS-dFosDN_vs_UAS-GFP_AND_repoGS>UAS-puckered_vs_UAS-GFP	42d	RU486 1d/wk	FBgn0010434	37205	cora	-0.546557364	3.33E-13	-0.420368921	4.06E-08
bulk RNAseq whole brains	repoGS>UAS-dFosDN_vs_UAS-GFP_AND_repoGS>UAS-puckered_vs_UAS-GFP	42d	RU486 1d/wk	FBgn0010470	37449	Fkbp14	-0.491102323	2.84E-10	-0.49142774	2.86E-10
bulk RNAseq whole brains	repoGS>UAS-dFosDN_vs_UAS-GFP_AND_repoGS>UAS-puckered_vs_UAS-GFP	42d	RU486 1d/wk	FBgn0010482	46017	l(2)01289	1.363014156	6.47E-19	1.18911585	1.18E-14
bulk RNAseq whole brains	repoGS>UAS-dFosDN_vs_UAS-GFP_AND_repoGS>UAS-puckered_vs_UAS-GFP	42d	RU486 1d/wk	FBgn0010548	45398	Aldh-III	-0.502449099	2.69E-10	-0.34590009	3.29E-05
bulk RNAseq whole brains	repoGS>UAS-dFosDN_vs_UAS-GFP_AND_repoGS>UAS-puckered_vs_UAS-GFP	42d	RU486 1d/wk	FBgn0010549	47905	l(2)03659	-4.052927641	2.63E-58	-3.96676388	6.73E-54
bulk RNAseq whole brains	repoGS>UAS-dFosDN_vs_UAS-GFP_AND_repoGS>UAS-puckered_vs_UAS-GFP	42d	RU486 1d/wk	FBgn0010583	33262	dock	0.176997204	0.000791664	0.13839014	0.012669214
bulk RNAseq whole brains	repoGS>UAS-dFosDN_vs_UAS-GFP_AND_repoGS>UAS-puckered_vs_UAS-GFP	42d	RU486 1d/wk	FBgn0010803	45399	Aats-trp	0.271899547	0.003253343	0.42629204	2.7E-07
bulk RNAseq whole brains	repoGS>UAS-dFosDN_vs_UAS-GFP_AND_repoGS>UAS-puckered_vs_UAS-GFP	42d	RU486 1d/wk	FBgn0011260	36846	Sema-2a	-0.254108896	0.000181191	-0.2411954	0.000425725
bulk RNAseq whole brains	repoGS>UAS-dFosDN_vs_UAS-GFP_AND_repoGS>UAS-puckered_vs_UAS-GFP	42d	RU486 1d/wk	FBgn0011591	40314	fng	-0.442058985	1.82E-05	-0.609308066	3.39E-10
bulk RNAseq whole brains	repoGS>UAS-dFosDN_vs_UAS-GFP_AND_repoGS>UAS-puckered_vs_UAS-GFP	42d	RU486 1d/wk	FBgn0011674	37355	insc	-0.824610952	9.88E-05	-0.504251807	0.035520534
bulk RNAseq whole brains	repoGS>UAS-dFosDN_vs_UAS-GFP_AND_repoGS>UAS-puckered_vs_UAS-GFP	42d	RU486 1d/wk	FBgn0011694	326108	PebII	-0.554077662	0.037539956	-0.562775062	0.019780677
bulk RNAseq whole brains	repoGS>UAS-dFosDN_vs_UAS-GFP_AND_repoGS>UAS-puckered_vs_UAS-GFP	42d	RU486 1d/wk	FBgn0011705	34222	rost	-0.470791241	0.014129203	-1.600014268	1.07E-24
bulk RNAseq whole brains	repoGS>UAS-dFosDN_vs_UAS-GFP_AND_repoGS>UAS-puckered_vs_UAS-GFP	42d	RU486 1d/wk	FBgn0011768	41311	Fdh	-0.263867129	0.002156061	-0.239778529	0.005907565
bulk RNAseq whole brains	repoGS>UAS-dFosDN_vs_UAS-GFP_AND_repoGS>UAS-puckered_vs_UAS-GFP	42d	RU486 1d/wk	FBgn0011829	43875	Ret	-0.558525112	0.001739921	-0.527657031	0.003184638
bulk RNAseq whole brains	repoGS>UAS-dFosDN_vs_UAS-GFP_AND_repoGS>UAS-puckered_vs_UAS-GFP	42d	RU486 1d/wk	FBgn0012036	34256	Aldh	-0.254106694	0.020146051	-0.449980356	1.42E-06
bulk RNAseq whole brains	repoGS>UAS-dFosDN_vs_UAS-GFP_AND_repoGS>UAS-puckered_vs_UAS-GFP	42d	RU486 1d/wk	FBgn0013277	44921	Hsp70Ba	-0.936147502	0.004255557	-1.041056747	0.000758825
bulk RNAseq whole brains	repoGS>UAS-dFosDN_vs_UAS-GFP_AND_repoGS>UAS-puckered_vs_UAS-GFP	42d	RU486 1d/wk	FBgn0013278	44921	Hsp70Bb	-3.116669281	9.08E-35	-2.770290693	5.88E-25
bulk RNAseq whole brains	repoGS>UAS-dFosDN_vs_UAS-GFP_AND_repoGS>UAS-puckered_vs_UAS-GFP	42d	RU486 1d/wk	FBgn0013348	35473	TpnC41C	-0.845111771	0.014839469	-0.885794203	0.007256764
bulk RNAseq whole brains	repoGS>UAS-dFosDN_vs_UAS-GFP_AND_repoGS>UAS-puckered_vs_UAS-GFP	42d	RU486 1d/wk	FBgn0013773	49847	Cyp6a22	-1.121014342	3.89E-07	-0.787197689	0.00077316
bulk RNAseq whole brains	repoGS>UAS-dFosDN_vs_UAS-GFP_AND_repoGS>UAS-puckered_vs_UAS-GFP	42d	RU486 1d/wk	FBgn0013995	42481	Calx	0.217201854	0.000184816	0.171240229	0.004682434
bulk RNAseq whole brains	repoGS>UAS-dFosDN_vs_UAS-GFP_AND_repoGS>UAS-puckered_vs_UAS-GFP	42d	RU486 1d/wk	FBgn0014000	44038	Hf	-1.013554313	4.55E-06	-1.141636641	8.77E-08
bulk RNAseq whole brains	repoGS>UAS-dFosDN_vs_UAS-GFP_AND_repoGS>UAS-puckered_vs_UAS-GFP	42d	RU486 1d/wk	FBgn0014018	41087	Rel	-0.488895208	2.38E-06	-0.261616575	0.027458281
bulk RNAseq whole brains	repoGS>UAS-dFosDN_vs_UAS-GFP_AND_repoGS>UAS-puckered_vs_UAS-GFP	42d	RU486 1d/wk	FBgn0014031	31587	Spat	-0.77426373	0.007784321	-1.031015368	8.53E-05
bulk RNAseq whole brains	repoGS>UAS-dFosDN_vs_UAS-GFP_AND_repoGS>UAS-puckered_vs_UAS-GFP	42d	RU486 1d/wk	FBgn0014033	33621	Sr-CI	-0.743863057	1.38E-06	-0.560157573	0.000483363
bulk RNAseq whole brains	repoGS>UAS-dFosDN_vs_UAS-GFP_AND_repoGS>UAS-puckered_vs_UAS-GFP	42d	RU486 1d/wk	FBgn0014141	42066	cher	-1.118632326	5.37E-08	-0.524473834	0.029851409
bulk RNAseq whole brains	repoGS>UAS-dFosDN_vs_UAS-GFP_AND_repoGS>UAS-puckered_vs_UAS-GFP	42d	RU486 1d/wk	FBgn0014455	32471	Ahcy13	-0.50800621	6.88E-05	-0.469467004	0.000237105
bulk RNAseq whole brains	repoGS>UAS-dFosDN_vs_UAS-GFP_AND_repoGS>UAS-puckered_vs_UAS-GFP	42d	RU486 1d/wk	FBgn0014469	35822	Cyp4e2	-0.726838079	0.015223599	-0.738802855	0.010658288
bulk RNAseq whole brains	repoGS>UAS-dFosDN_vs_UAS-GFP_AND_repoGS>UAS-puckered_vs_UAS-GFP	42d	RU486 1d/wk	FBgn0014863	40849	Mlp84B	-0.496784879	0.032668489	-0.528949433	0.01854859
bulk RNAseq whole brains	repoGS>UAS-dFosDN_vs_UAS-GFP_AND_repoGS>UAS-puckered_vs_UAS-GFP	42d	RU486 1d/wk	FBgn0015038	35634	Cyp9b1	-0.949591047	0.002468235	-1.014544921	0.000851919
bulk RNAseq whole brains	repoGS>UAS-dFosDN_vs_UAS-GFP_AND_repoGS>UAS-puckered_vs_UAS-GFP	42d	RU486 1d/wk	FBgn0015278	39329	Pi3K68D	-0.215940979	0.000489863	-0.265946137	6.88E-06
bulk RNAseq whole brains	repoGS>UAS-dFosDN_vs_UAS-GFP_AND_repoGS>UAS-puckered_vs_UAS-GFP	42d	RU486 1d/wk	FBgn0015400	34582	kek2	0.301843645	9.33E-14	0.215352288	2.81E-07
bulk RNAseq whole brains	repoGS>UAS-dFosDN_vs_UAS-GFP_AND_repoGS>UAS-puckered_vs_UAS-GFP	42d	RU486 1d/wk	FBgn0015576	40899	alpha-Est8	-0.624166415	6.35E-09	-1.003020855	2.26E-22
bulk RNAseq whole brains	repoGS>UAS-dFosDN_vs_UAS-GFP_AND_repoGS>UAS-puckered_vs_UAS-GFP	42d	RU486 1d/wk	FBgn0015589	44642	Apc	0.300046473	1.67E-06	0.218695434	0.000851919
bulk RNAseq whole brains	repoGS>UAS-dFosDN_vs_UAS-GFP_AND_repoGS>UAS-puckered_vs_UAS-GFP	42d	RU486 1d/wk	FBgn0015714	45556	Cyp6a17	-1.244177789	4.15E-20	-0.64067915	1.09E-05
bulk RNAseq whole brains	repoGS>UAS-dFosDN_vs_UAS-GFP_AND_repoGS>UAS-puckered_vs_UAS-GFP	42d	RU486 1d/wk	FBgn0016032	35623	lbm	-0.551350008	0.000161037	-0.396547481	0.01149432
bulk RNAseq whole brains	repoGS>UAS-dFosDN_vs_UAS-GFP_AND_repoGS>UAS-puckered_vs_UAS-GFP	42d	RU486 1d/wk	FBgn0016122	34189	Acer	-0.47797783	0.009025755	-0.676897034	3.92E-05
bulk RNAseq whole brains	repoGS>UAS-dFosDN_vs_UAS-GFP_AND_repoGS>UAS-puckered_vs_UAS-GFP	42d	RU486 1d/wk	FBgn0016693	41569	Past1	-0.184434075	0.028743483	-0.217927019	0.005830476
bulk RNAseq whole brains	repoGS>UAS-dFosDN_vs_UAS-GFP_AND_repoGS>UAS-puckered_vs_UAS-GFP	42d	RU486 1d/wk	FBgn0016917	42428	Stat92E	-0.166348697	0.009922315	-0.263111159	3.97E-06
bulk RNAseq whole brains	repoGS>UAS-dFosDN_vs_UAS-GFP_AND_repoGS>UAS-puckered_vs_UAS-GFP	42d	RU486 1d/wk	FBgn0019830	33470	colt	-0.329962245	0.018132322	-0.394445154	0.00241153
bulk RNAseq whole brains	repoGS>UAS-dFosDN_vs_UAS-GFP_AND_repoGS>UAS-puckered_vs_UAS-GFP	42d	RU486 1d/wk	FBgn0019952	42891	Orct	-0.650224395	7.52E-07	-0.960164748	8.15E-15
bulk RNAseq whole brains	repoGS>UAS-dFosDN_vs_UAS-GFP_AND_repoGS>UAS-puckered_vs_UAS-GFP	42d	RU486 1d/wk	FBgn0020414	34981	Idgf3	-0.860091188	9.08E-33	-0.373374086	1.64E-06
bulk RNAseq whole brains	repoGS>UAS-dFosDN_vs_UAS-GFP_AND_repoGS>UAS-puckered_vs_UAS-GFP	42d	RU486 1d/wk	FBgn0020416	34978	Idgf1	-0.727782611	0.003700753	-0.874677301	0.000190731
bulk RNAseq whole brains	repoGS>UAS-dFosDN_vs_UAS-GFP_AND_repoGS>UAS-puckered_vs_UAS-GFP	42d	RU486 1d/wk	FBgn0020496	41602	CtBP	0.122138809	0.027192782	0.156944164	0.001826777
bulk RNAseq whole brains	repoGS>UAS-dFosDN_vs_UAS-GFP_AND_repoGS>UAS-puckered_vs_UAS-GFP	42d	RU486 1d/wk	FBgn0021765	32789	scu	-0.599053366	6.14E-08	-0.667872324	5.69E-10
bulk RNAseq whole brains	repoGS>UAS-dFosDN_vs_UAS-GFP_AND_repoGS>UAS-puckered_vs_UAS-GFP	42d	RU486 1d/wk	FBgn0021795	45680	Tapdelta	-1.026671068	6.47E-19	-1.124240854	1.17E-22
bulk RNAseq whole brains	repoGS>UAS-dFosDN_vs_UAS-GFP_AND_repoGS>UAS-puckered_vs_UAS-GFP	42d	RU486 1d/wk	FBgn0021872	44226	Xbp1	-0.208522296	0.0237854	-0.483798896	1.57E-10
bulk RNAseq whole brains	repoGS>UAS-dFosDN_vs_UAS-GFP_AND_repoGS>UAS-puckered_vs_UAS-GFP	42d	RU486 1d/wk	FBgn0021995	44087	Rs1	0.218115217	0.025836041	0.342124418	7.13E-05
bulk RNAseq whole brains	repoGS>UAS-dFosDN_vs_UAS-GFP_AND_repoGS>UAS-puckered_vs_UAS-GFP	42d	RU486 1d/wk	FBgn0023441	44095	fus	-0.651378039	0.00915526	-0.874145252	0.000114922
bulk RNAseq whole brains	repoGS>UAS-dFosDN_vs_UAS-GFP_AND_repoGS>UAS-puckered_vs_UAS-GFP	42d	RU486 1d/wk	FBgn0023479	39048	Tequila	-0.836178886	5.54E-15	-1.064027208	2.02E-24
bulk RNAseq whole brains	repoGS>UAS-dFosDN_vs_UAS-GFP_AND_repoGS>UAS-puckered_vs_UAS-GFP	42d	RU486 1d/wk	FBgn0023524	31211	CG3078	0.268229114	1.4E-05	0.22251104	0.000448252
bulk RNAseq whole brains	repoGS>UAS-dFosDN_vs_UAS-GFP_AND_repoGS>UAS-puckered_vs_UAS-GFP	42d	RU486 1d/wk	FBgn0024289	40836	Sodh-1	-0.864021167	0.005283672	-0.852262538	0.004881774
bulk RNAseq whole brains	repoGS>UAS-dFosDN_vs_UAS-GFP_AND_repoGS>UAS-puckered_vs_UAS-GFP	42d	RU486 1d/wk	FBgn0024293	45040	Spn43Ab	-0.589970369	2.61E-10	-1.838858393	6.49E-99
bulk RNAseq whole brains	repoGS>UAS-dFosDN_vs_UAS-GFP_AND_repoGS>UAS-puckered_vs_UAS-GFP	42d	RU486 1d/wk	FBgn0024804	3354919	Dbp80	-0.267780798	0.043246712	-0.425041389	0.000198566
bulk RNAseq whole brains	repoGS>UAS-dFosDN_vs_UAS-GFP_AND_repoGS>UAS-puckered_vs_UAS-GFP	42d	RU486 1d/wk	FBgn0024913	43826	Actbeta	0.210723365	0.000581048	0.154299076	0.018543755
bulk RNAseq whole brains	repoGS>UAS-dFosDN_vs_UAS-GFP_AND_repoGS>UAS-puckered_vs_UAS-GFP	42d	RU486 1d/wk	FBgn0024995	31257	CG2680	-0.419828191	0.002075707	-0.679453635	2.61E-08
bulk RNAseq whole brains	repoGS>UAS-dFosDN_vs_UAS-GFP_AND_repoGS>UAS-puckered_vs_UAS-GFP	42d	RU486 1d/wk	FBgn0025352	37784	Thiolase	-0.254204381	0.000214549	-0.500842888	1.06E-15
bulk RNAseq whole brains	repoGS>UAS-dFosDN_vs_UAS-GFP_AND_repoGS>UAS-puckered_vs_UAS-GFP	42d	RU486 1d/wk	FBgn0025456	42092	CREG	-0.670895718	0.000165602	-0.534480832	0.003931595
bulk RNAseq whole brains	repoGS>UAS-dFosDN_vs_UAS-GFP_AND_repoGS>UAS-puckered_vs_UAS-GFP	42d	RU486 1d/wk	FBgn0025592	43913	Gyk	-0.166006533	0.047981525	-0.234123433	0.00183501
bulk RNAseq whole brains	repoGS>UAS-dFosDN_vs_UAS-GFP_AND_repoGS>UAS-puckered_vs_UAS-GFP	42d	RU486 1d/wk	FBgn0025595	33942	AkhR	-0.630301574	0.04542228	-0.879941847	0.001316589
bulk RNAseq whole brains	repoGS>UAS-dFosDN_vs_UAS-GFP_AND_repoGS>UAS-puckered_vs_UAS-GFP	42d	RU486 1d/wk	FBgn0025683	33171	CG3164	-0.688527792	1.03E-10	-0.661826498	3.87E-10
bulk RNAseq whole brains	repoGS>UAS-dFosDN_vs_UAS-GFP_AND_repoGS>UAS-puckered_vs_UAS-GFP	42d	RU486 1d/wk	FBgn0025709	35914	CG8083	0.619500548	0.04096844	1.039370905	0.000380905
bulk RNAseq whole brains	repoGS>UAS-dFosDN_vs_UAS-GFP_AND_repoGS>UAS-puckered_vs_UAS-GFP	42d	RU486 1d/wk	FBgn0025878	37555	wrapper	-0.893586184	7.89E-27	-0.904192914	1.85E-27
bulk RNAseq whole brains	repoGS>UAS-dFosDN_vs_UAS-GFP_AND_repoGS>UAS-puckered_vs_UAS-GFP	42d	RU486 1d/wk	FBgn0025885	35671	Inos	-0.61690628	2.89E-09	-0.557422893	7.56E-08
bulk RNAseq whole brains	repoGS>UAS-dFosDN_vs_UAS-GFP_AND_repoGS>UAS-puckered_vs_UAS-GFP	42d	RU486 1d/wk	FBgn0026061	39841	Mipp1	-0.541660815	7.46E-06	-0.390303252	0.002317842
bulk RNAseq whole brains	repoGS>UAS-dFosDN_vs_UAS-GFP_AND_repoGS>UAS-puckered_vs_UAS-GFP	42d	RU486 1d/wk	FBgn0026403	36089	Ndg	0.845222564	0.004893315	0.8233776	0.004935312
bulk RNAseq whole brains	repoGS>UAS-dFosDN_vs_UAS-GFP_AND_repoGS>UAS-puckered_vs_UAS-GFP	42d	RU486 1d/wk	FBgn0026562	43230	BM-40-SPARC	-0.407550907	1.4E-07	-0.340932124	1.33E-05
bulk RNAseq whole brains	repoGS>UAS-dFosDN_vs_UAS-GFP_AND_repoGS>UAS-puckered_vs_UAS-GFP	42d	RU486 1d/wk	FBgn0026563	40837	CG1979	-0.802731905	0.01520569	-0.875902078	0.004469515
bulk RNAseq whole brains	repoGS>UAS-dFosDN_vs_UAS-GFP_AND_repoGS>UAS-puckered_vs_UAS-GFP	42d	RU486 1d/wk	FBgn0027073	37420	CG4302	-0.787056241	3.05E-10	-0.835828083	1.09E-11
bulk RNAseq whole brains	repoGS>UAS-dFosDN_vs_UAS-GFP_AND_repoGS>UAS-puckered_vs_UAS-GFP	42d	RU486 1d/wk	FBgn0027348	44117	bgm	-0.607431689	0.010233152	-1.240813884	5.07E-10
bulk RNAseq whole brains	repoGS>UAS-dFosDN_vs_UAS-GFP_AND_repoGS>UAS-puckered_vs_UAS-GFP	42d	RU486 1d/wk	FBgn0027572	37028	CG5009	-0.412194303	1.16E-07	-0.312857061	0.000112749
bulk RNAseq whole brains	repoGS>UAS-dFosDN_vs_UAS-GFP_AND_repoGS>UAS-puckered_vs_UAS-GFP	42d	RU486 1d/wk	FBgn0027579	43350	mino	-0.41288227	0.004093047	-0.502892572	0.000172457
bulk RNAseq whole brains	repoGS>UAS-dFosDN_vs_UAS-GFP_AND_repoGS>UAS-puckered_vs_UAS-GFP	42d	RU486 1d/wk	FBgn0027580	36020	CG1516	-0.367147612	0.005628601	-0.318798262	0.017439398
bulk RNAseq whole brains	repoGS>UAS-dFosDN_vs_UAS-GFP_AND_repoGS>UAS-puckered_vs_UAS-GFP	42d	RU486 1d/wk	FBgn0027598	43654	cindr	-0.191986519	0.001279509	-0.353089045	2.2E-11
bulk RNAseq whole brains	repoGS>UAS-dFosDN_vs_UAS-GFP_AND_repoGS>UAS-puckered_vs_UAS-GFP	42d	RU486 1d/wk	FBgn0027608	40713	CG2082	0.656618351	5.72E-26	0.354300366	8.17E-08
bulk RNAseq whole brains	repoGS>UAS-dFosDN_vs_UAS-GFP_AND_repoGS>UAS-puckered_vs_UAS-GFP	42d	RU486 1d/wk	FBgn0027611	34437	LM408	-0.65876906	1.98E-12	-0.87778488	3.65E-22
bulk RNAseq whole brains	repoGS>UAS-dFosDN_vs_UAS-GFP_AND_repoGS>UAS-puckered_vs_UAS-GFP	42d	RU486 1d/wk	FBgn0027657	41930	glob1	-0.373274282	2.95E-06	-0.399391873	3.29E-07
bulk RNAseq whole brains	repoGS>UAS-dFosDN_vs_UAS-GFP_AND_repoGS>UAS-puckered_vs_UAS-GFP	42d	RU486 1d/wk	FBgn0027945	40349	ppl	-0.304902908	0.007240309	-0.282092002	0.013457282
bulk RNAseq whole brains	repoGS>UAS-dFosDN_vs_UAS-GFP_AND_repoGS>UAS-puckered_vs_UAS-GFP	42d	RU486 1d/wk	FBgn0028371	43997	jbug	-0.415949967	0.021003801	-0.439513533	0.011223379
bulk RNAseq whole brains	repoGS>UAS-dFosDN_vs_UAS-GFP_AND_repoGS>UAS-puckered_vs_UAS-GFP	42d	RU486 1d/wk	FBgn0028374	41547	Hug	-0.282853465	0.020451574	-0.470350933	7.96E-06
bulk RNAseq whole brains	repoGS>UAS-dFosDN_vs_UAS-GFP_AND_repoGS>UAS-puckered_vs_UAS-GFP	42d	RU486 1d/wk	FBgn0028407	36292	Drep-3	0.916343411	2.56E-19	0.537495336	1.05E-06
bulk RNAseq whole brains	repoGS>UAS-dFosDN_vs_UAS-GFP_AND_repoGS>UAS-puckered_vs_UAS-GFP	42d	RU486 1d/wk	FBgn0028425	34624	JhI-21	0.334994897	0.006212945	0.394247588	0.000609125
bulk RNAseq whole brains	repoGS>UAS-dFosDN_vs_UAS-GFP_AND_repoGS>UAS-puckered_vs_UAS-GFP	42d	RU486 1d/wk	FBgn0028479	34276	Mtpalpha	-0.415674906	0.000229276	-0.872617621	4.22E-18
bulk RNAseq whole brains	repoGS>UAS-dFosDN_vs_UAS-GFP_AND_repoGS>UAS-puckered_vs_UAS-GFP	42d	RU486 1d/wk	FBgn0028515	34953	EndoGI	-0.531229991	1.33E-08	-0.488756108	2.2E-07
bulk RNAseq whole brains	repoGS>UAS-dFosDN_vs_UAS-GFP_AND_repoGS>UAS-puckered_vs_UAS-GFP	42d	RU486 1d/wk	FBgn0028523	34980	CG5888	-1.049755044	5.38E-43	-0.731105908	6.08E-21
bulk RNAseq whole brains	repoGS>UAS-dFosDN_vs_UAS-GFP_AND_repoGS>UAS-puckered_vs_UAS-GFP	42d	RU486 1d/wk	FBgn0028561	44268	sut3	0.525388994	0.040618986	0.732622585	0.005857493
bulk RNAseq whole brains	repoGS>UAS-dFosDN_vs_UAS-GFP_AND_repoGS>UAS-puckered_vs_UAS-GFP	42d	RU486 1d/wk	FBgn0028737	45249	Ef1beta	-0.416799934	4.67E-05	-0.257867831	0.022434714
bulk RNAseq whole brains	repoGS>UAS-dFosDN_vs_UAS-GFP_AND_repoGS>UAS-puckered_vs_UAS-GFP	42d	RU486 1d/wk	FBgn0028886	34863	CG15279	-0.786540267	9.78E-08	-1.557087972	1.05E-28
bulk RNAseq whole brains	repoGS>UAS-dFosDN_vs_UAS-GFP_AND_repoGS>UAS-puckered_vs_UAS-GFP	42d	RU486 1d/wk	FBgn0028940	34817	Cyp28a5	-0.328789292	5.45E-08	-0.745414367	2.57E-40
bulk RNAseq whole brains	repoGS>UAS-dFosDN_vs_UAS-GFP_AND_repoGS>UAS-puckered_vs_UAS-GFP	42d	RU486 1d/wk	FBgn0028983	49803	Spn55B	-0.448458066	0.000648459	-0.317319799	0.026995284
bulk RNAseq whole brains	repoGS>UAS-dFosDN_vs_UAS-GFP_AND_repoGS>UAS-puckered_vs_UAS-GFP	42d	RU486 1d/wk	FBgn0028988	49808	Spn42Dd	-0.482845942	0.003610279	-0.817664965	3.72E-08
bulk RNAseq whole brains	repoGS>UAS-dFosDN_vs_UAS-GFP_AND_repoGS>UAS-puckered_vs_UAS-GFP	42d	RU486 1d/wk	FBgn0029088	44274	disp	0.542318212	2.18E-15	0.550410825	9.01E-16
bulk RNAseq whole brains	repoGS>UAS-dFosDN_vs_UAS-GFP_AND_repoGS>UAS-puckered_vs_UAS-GFP	42d	RU486 1d/wk	FBgn0029093	45268	cathD	-0.354878892	4.96E-15	-0.285487247	5.75E-10
bulk RNAseq whole brains	repoGS>UAS-dFosDN_vs_UAS-GFP_AND_repoGS>UAS-puckered_vs_UAS-GFP	42d	RU486 1d/wk	FBgn0029506	35614	Tsp42Ee	-0.433570133	3.9E-06	-0.637726795	3.73E-13
bulk RNAseq whole brains	repoGS>UAS-dFosDN_vs_UAS-GFP_AND_repoGS>UAS-puckered_vs_UAS-GFP	42d	RU486 1d/wk	FBgn0029723	31408	Proc-R	-0.326821921	0.030670757	-0.917468943	3.62E-14
bulk RNAseq whole brains	repoGS>UAS-dFosDN_vs_UAS-GFP_AND_repoGS>UAS-puckered_vs_UAS-GFP	42d	RU486 1d/wk	FBgn0029769	31464	frma	-0.723529206	0.038447074	-0.95252634	0.001684606
bulk RNAseq whole brains	repoGS>UAS-dFosDN_vs_UAS-GFP_AND_repoGS>UAS-puckered_vs_UAS-GFP	42d	RU486 1d/wk	FBgn0029771	31466	CG12730	-0.36029149	0.049597156	-0.38962353	0.025315073
bulk RNAseq whole brains	repoGS>UAS-dFosDN_vs_UAS-GFP_AND_repoGS>UAS-puckered_vs_UAS-GFP	42d	RU486 1d/wk	FBgn0029823	31524	CG3011	-0.690075814	3.3E-05	-0.553670952	0.001188132
bulk RNAseq whole brains	repoGS>UAS-dFosDN_vs_UAS-GFP_AND_repoGS>UAS-puckered_vs_UAS-GFP	42d	RU486 1d/wk	FBgn0029932	31653	CG4607	-0.505217405	0.000159838	-0.469843103	0.000459012
bulk RNAseq whole brains	repoGS>UAS-dFosDN_vs_UAS-GFP_AND_repoGS>UAS-puckered_vs_UAS-GFP	42d	RU486 1d/wk	FBgn0029958	31683	Pdp	-0.856073928	1.65E-12	-1.031475756	3.47E-18
bulk RNAseq whole brains	repoGS>UAS-dFosDN_vs_UAS-GFP_AND_repoGS>UAS-puckered_vs_UAS-GFP	42d	RU486 1d/wk	FBgn0029969	31695	CG10932	-0.416080134	0.000238737	-0.680462128	6.75E-11
bulk RNAseq whole brains	repoGS>UAS-dFosDN_vs_UAS-GFP_AND_repoGS>UAS-puckered_vs_UAS-GFP	42d	RU486 1d/wk	FBgn0029994	31726	CG2254	-0.451838608	0.016244521	-0.943693144	2.87E-09
bulk RNAseq whole brains	repoGS>UAS-dFosDN_vs_UAS-GFP_AND_repoGS>UAS-puckered_vs_UAS-GFP	42d	RU486 1d/wk	FBgn0030158	31921	CG9686	-0.6080621	3.46E-05	-0.444157858	0.003989743
bulk RNAseq whole brains	repoGS>UAS-dFosDN_vs_UAS-GFP_AND_repoGS>UAS-puckered_vs_UAS-GFP	42d	RU486 1d/wk	FBgn0030160	31923	CG9691	-1.355887609	1.39E-24	-0.477901057	0.001741413
bulk RNAseq whole brains	repoGS>UAS-dFosDN_vs_UAS-GFP_AND_repoGS>UAS-puckered_vs_UAS-GFP	42d	RU486 1d/wk	FBgn0030163	31927	CG1791	-0.903740316	0.001711194	-0.714195765	0.032273851
bulk RNAseq whole brains	repoGS>UAS-dFosDN_vs_UAS-GFP_AND_repoGS>UAS-puckered_vs_UAS-GFP	42d	RU486 1d/wk	FBgn0030237	32011	CG15209	-0.261416996	0.01493088	-0.689879417	3.96E-15
bulk RNAseq whole brains	repoGS>UAS-dFosDN_vs_UAS-GFP_AND_repoGS>UAS-puckered_vs_UAS-GFP	42d	RU486 1d/wk	FBgn0030260	32037	CG1537	-0.338310018	0.023922344	-0.57098257	1.09E-05
bulk RNAseq whole brains	repoGS>UAS-dFosDN_vs_UAS-GFP_AND_repoGS>UAS-puckered_vs_UAS-GFP	42d	RU486 1d/wk	FBgn0030339	32138	Cyp28c1	-0.484927727	0.003927028	-0.466159834	0.005152066
bulk RNAseq whole brains	repoGS>UAS-dFosDN_vs_UAS-GFP_AND_repoGS>UAS-puckered_vs_UAS-GFP	42d	RU486 1d/wk	FBgn0030348	32147	CG10352	0.42148105	0.000305775	0.265956398	0.045591424
bulk RNAseq whole brains	repoGS>UAS-dFosDN_vs_UAS-GFP_AND_repoGS>UAS-puckered_vs_UAS-GFP	42d	RU486 1d/wk	FBgn0030505	32321	NFAT	-0.171896511	0.010942549	-0.289227455	9.12E-07
bulk RNAseq whole brains	repoGS>UAS-dFosDN_vs_UAS-GFP_AND_repoGS>UAS-puckered_vs_UAS-GFP	42d	RU486 1d/wk	FBgn0030575	32399	CG5321	-0.495128561	0.005103763	-1.619658419	1.86E-27
bulk RNAseq whole brains	repoGS>UAS-dFosDN_vs_UAS-GFP_AND_repoGS>UAS-puckered_vs_UAS-GFP	42d	RU486 1d/wk	FBgn0030576	32401	CG15890	-0.442261139	0.001511042	-0.897458069	5.05E-13
bulk RNAseq whole brains	repoGS>UAS-dFosDN_vs_UAS-GFP_AND_repoGS>UAS-puckered_vs_UAS-GFP	42d	RU486 1d/wk	FBgn0030593	32419	CG9512	-0.984048214	1.97E-05	-1.322247438	6.61E-10
bulk RNAseq whole brains	repoGS>UAS-dFosDN_vs_UAS-GFP_AND_repoGS>UAS-puckered_vs_UAS-GFP	42d	RU486 1d/wk	FBgn0030617	32447	CG9095	-0.934562584	0.000504394	-1.013462517	0.000101787
bulk RNAseq whole brains	repoGS>UAS-dFosDN_vs_UAS-GFP_AND_repoGS>UAS-puckered_vs_UAS-GFP	42d	RU486 1d/wk	FBgn0030926	32832	psh	-0.64809134	0.014621972	-0.562118927	0.040379289
bulk RNAseq whole brains	repoGS>UAS-dFosDN_vs_UAS-GFP_AND_repoGS>UAS-puckered_vs_UAS-GFP	42d	RU486 1d/wk	FBgn0030941	32849	wgn	-0.27459359	0.036274901	-0.845528612	5.5E-16
bulk RNAseq whole brains	repoGS>UAS-dFosDN_vs_UAS-GFP_AND_repoGS>UAS-puckered_vs_UAS-GFP	42d	RU486 1d/wk	FBgn0030968	32880	CG7322	-0.788460047	8.77E-05	-0.89138982	3.8E-06
bulk RNAseq whole brains	repoGS>UAS-dFosDN_vs_UAS-GFP_AND_repoGS>UAS-puckered_vs_UAS-GFP	42d	RU486 1d/wk	FBgn0031011	32924	CG8034	-0.304859484	0.006111395	-0.505071746	3.29E-07
bulk RNAseq whole brains	repoGS>UAS-dFosDN_vs_UAS-GFP_AND_repoGS>UAS-puckered_vs_UAS-GFP	42d	RU486 1d/wk	FBgn0031126	33056	Cyp6v1	-0.457486883	0.006229792	-0.433106453	0.010535924
bulk RNAseq whole brains	repoGS>UAS-dFosDN_vs_UAS-GFP_AND_repoGS>UAS-puckered_vs_UAS-GFP	42d	RU486 1d/wk	FBgn0031182	33127	Cyp6t1	-0.683969781	1.1E-05	-1.304630974	5.36E-19
bulk RNAseq whole brains	repoGS>UAS-dFosDN_vs_UAS-GFP_AND_repoGS>UAS-puckered_vs_UAS-GFP	42d	RU486 1d/wk	FBgn0031220	33170	CG4822	-0.458260423	0.017313106	-0.444023946	0.019181321
bulk RNAseq whole brains	repoGS>UAS-dFosDN_vs_UAS-GFP_AND_repoGS>UAS-puckered_vs_UAS-GFP	42d	RU486 1d/wk	FBgn0031264	33232	CG11835	0.572433115	0.006860689	0.641826871	0.001400525
bulk RNAseq whole brains	repoGS>UAS-dFosDN_vs_UAS-GFP_AND_repoGS>UAS-puckered_vs_UAS-GFP	42d	RU486 1d/wk	FBgn0031322	33308	CG5001	-0.873732051	1.56E-12	-0.30582372	0.043990281
bulk RNAseq whole brains	repoGS>UAS-dFosDN_vs_UAS-GFP_AND_repoGS>UAS-puckered_vs_UAS-GFP	42d	RU486 1d/wk	FBgn0031327	33313	CG5397	-0.782027611	1.91E-05	-0.645614751	0.000608954
bulk RNAseq whole brains	repoGS>UAS-dFosDN_vs_UAS-GFP_AND_repoGS>UAS-puckered_vs_UAS-GFP	42d	RU486 1d/wk	FBgn0031367	33360	c-cup	1.55819633	8.7E-21	2.067541347	4.76E-36
bulk RNAseq whole brains	repoGS>UAS-dFosDN_vs_UAS-GFP_AND_repoGS>UAS-puckered_vs_UAS-GFP	42d	RU486 1d/wk	FBgn0031397	33396	CG15385	-0.288285538	0.001610243	-0.441857093	1.1E-07
bulk RNAseq whole brains	repoGS>UAS-dFosDN_vs_UAS-GFP_AND_repoGS>UAS-puckered_vs_UAS-GFP	42d	RU486 1d/wk	FBgn0031417	33420	CG3597	-0.796991007	0.001817063	-1.092349098	2.83E-06
bulk RNAseq whole brains	repoGS>UAS-dFosDN_vs_UAS-GFP_AND_repoGS>UAS-puckered_vs_UAS-GFP	42d	RU486 1d/wk	FBgn0031449	326154	CG31689	-0.763523182	7.37E-05	-0.646581782	0.000936529
bulk RNAseq whole brains	repoGS>UAS-dFosDN_vs_UAS-GFP_AND_repoGS>UAS-puckered_vs_UAS-GFP	42d	RU486 1d/wk	FBgn0031497	33518	CG17259	0.214046709	0.004734339	0.285338609	4.85E-05
bulk RNAseq whole brains	repoGS>UAS-dFosDN_vs_UAS-GFP_AND_repoGS>UAS-puckered_vs_UAS-GFP	42d	RU486 1d/wk	FBgn0031515	33540	CG9664	-0.819141571	3.15E-07	-0.458191566	0.010460262
bulk RNAseq whole brains	repoGS>UAS-dFosDN_vs_UAS-GFP_AND_repoGS>UAS-puckered_vs_UAS-GFP	42d	RU486 1d/wk	FBgn0031520	33545	CG8837	-0.332297339	0.004941024	-0.317871712	0.006698855
bulk RNAseq whole brains	repoGS>UAS-dFosDN_vs_UAS-GFP_AND_repoGS>UAS-puckered_vs_UAS-GFP	42d	RU486 1d/wk	FBgn0031528	33553	CG15412	-0.849732909	9.82E-07	-1.570012836	1.32E-20
bulk RNAseq whole brains	repoGS>UAS-dFosDN_vs_UAS-GFP_AND_repoGS>UAS-puckered_vs_UAS-GFP	42d	RU486 1d/wk	FBgn0031529	33554	CG9662	-0.421169398	0.010513596	-0.437153618	0.006439346
bulk RNAseq whole brains	repoGS>UAS-dFosDN_vs_UAS-GFP_AND_repoGS>UAS-puckered_vs_UAS-GFP	42d	RU486 1d/wk	FBgn0031563	33594	CG10031	-0.660668045	0.013464916	-0.846140024	0.000549809
bulk RNAseq whole brains	repoGS>UAS-dFosDN_vs_UAS-GFP_AND_repoGS>UAS-puckered_vs_UAS-GFP	42d	RU486 1d/wk	FBgn0031564	33595	CG2816	-1.121674272	0.000214626	-0.741634019	0.048786681
bulk RNAseq whole brains	repoGS>UAS-dFosDN_vs_UAS-GFP_AND_repoGS>UAS-puckered_vs_UAS-GFP	42d	RU486 1d/wk	FBgn0031589	33626	CG3714	-0.287031746	0.003680847	-0.264461199	0.007774175
bulk RNAseq whole brains	repoGS>UAS-dFosDN_vs_UAS-GFP_AND_repoGS>UAS-puckered_vs_UAS-GFP	42d	RU486 1d/wk	FBgn0031649	33700	hoe2	-0.475631509	3.88E-06	-0.693086453	1.21E-12
bulk RNAseq whole brains	repoGS>UAS-dFosDN_vs_UAS-GFP_AND_repoGS>UAS-puckered_vs_UAS-GFP	42d	RU486 1d/wk	FBgn0031689	33749	Cyp28d1	-0.568508123	7.96E-07	-1.113923367	6.67E-26
bulk RNAseq whole brains	repoGS>UAS-dFosDN_vs_UAS-GFP_AND_repoGS>UAS-puckered_vs_UAS-GFP	42d	RU486 1d/wk	FBgn0031694	33755	Cyp4ac2	-0.883519992	0.003017799	-1.144978404	2.8E-05
bulk RNAseq whole brains	repoGS>UAS-dFosDN_vs_UAS-GFP_AND_repoGS>UAS-puckered_vs_UAS-GFP	42d	RU486 1d/wk	FBgn0031801	33885	CG9498	-1.021354917	0.000128559	-0.953117245	0.000332167
bulk RNAseq whole brains	repoGS>UAS-dFosDN_vs_UAS-GFP_AND_repoGS>UAS-puckered_vs_UAS-GFP	42d	RU486 1d/wk	FBgn0031808	33892	CG9507	-0.625717346	1.29E-05	-1.426317515	2.42E-28
bulk RNAseq whole brains	repoGS>UAS-dFosDN_vs_UAS-GFP_AND_repoGS>UAS-puckered_vs_UAS-GFP	42d	RU486 1d/wk	FBgn0031907	34016	CG5171	-0.723830095	0.012483505	-0.938812486	0.00035982
bulk RNAseq whole brains	repoGS>UAS-dFosDN_vs_UAS-GFP_AND_repoGS>UAS-puckered_vs_UAS-GFP	42d	RU486 1d/wk	FBgn0031935	34047	CG13793	-1.050470284	0.000395214	-1.045868254	0.000403329
bulk RNAseq whole brains	repoGS>UAS-dFosDN_vs_UAS-GFP_AND_repoGS>UAS-puckered_vs_UAS-GFP	42d	RU486 1d/wk	FBgn0031937	34049	CG13795	-0.85158898	5.22E-05	-0.608791275	0.006936146
bulk RNAseq whole brains	repoGS>UAS-dFosDN_vs_UAS-GFP_AND_repoGS>UAS-puckered_vs_UAS-GFP	42d	RU486 1d/wk	FBgn0031939	34051	CG13796	-0.653268111	0.002163953	-0.477102364	0.038790451
bulk RNAseq whole brains	repoGS>UAS-dFosDN_vs_UAS-GFP_AND_repoGS>UAS-puckered_vs_UAS-GFP	42d	RU486 1d/wk	FBgn0031948	34063	CG7149	-0.533739892	8.36E-09	-0.54635836	2.35E-09
bulk RNAseq whole brains	repoGS>UAS-dFosDN_vs_UAS-GFP_AND_repoGS>UAS-puckered_vs_UAS-GFP	42d	RU486 1d/wk	FBgn0031971	34089	Sirup	-1.705980865	2.71E-101	-1.760289452	6.78E-106
bulk RNAseq whole brains	repoGS>UAS-dFosDN_vs_UAS-GFP_AND_repoGS>UAS-puckered_vs_UAS-GFP	42d	RU486 1d/wk	FBgn0032010	34131	CG8086	-0.446241693	8.77E-05	-0.712396867	1.23E-11
bulk RNAseq whole brains	repoGS>UAS-dFosDN_vs_UAS-GFP_AND_repoGS>UAS-puckered_vs_UAS-GFP	42d	RU486 1d/wk	FBgn0032076	3771738	CG9510	-0.53732283	0.042746222	-0.655611871	0.007014456
bulk RNAseq whole brains	repoGS>UAS-dFosDN_vs_UAS-GFP_AND_repoGS>UAS-puckered_vs_UAS-GFP	42d	RU486 1d/wk	FBgn0032124	34269	CG17855	-1.071357765	2.07E-09	-1.924429802	5.29E-26
bulk RNAseq whole brains	repoGS>UAS-dFosDN_vs_UAS-GFP_AND_repoGS>UAS-puckered_vs_UAS-GFP	42d	RU486 1d/wk	FBgn0032136	34283	Apoltp	-0.629390654	0.000509054	-0.808376362	1.56E-06
bulk RNAseq whole brains	repoGS>UAS-dFosDN_vs_UAS-GFP_AND_repoGS>UAS-puckered_vs_UAS-GFP	42d	RU486 1d/wk	FBgn0032156	34310	CG13124	-0.601830768	5.21E-28	-0.455046517	4.76E-16
bulk RNAseq whole brains	repoGS>UAS-dFosDN_vs_UAS-GFP_AND_repoGS>UAS-puckered_vs_UAS-GFP	42d	RU486 1d/wk	FBgn0032160	34315	CG4598	-0.432205299	5.55E-05	-0.562947837	4.75E-08
bulk RNAseq whole brains	repoGS>UAS-dFosDN_vs_UAS-GFP_AND_repoGS>UAS-puckered_vs_UAS-GFP	42d	RU486 1d/wk	FBgn0032172	34327	CG5850	-0.209140135	0.02502487	-0.196010962	0.039679928
bulk RNAseq whole brains	repoGS>UAS-dFosDN_vs_UAS-GFP_AND_repoGS>UAS-puckered_vs_UAS-GFP	42d	RU486 1d/wk	FBgn0032218	34389	CG5381	-0.508053722	0.001246001	-0.659025324	9.87E-06
bulk RNAseq whole brains	repoGS>UAS-dFosDN_vs_UAS-GFP_AND_repoGS>UAS-puckered_vs_UAS-GFP	42d	RU486 1d/wk	FBgn0032299	34489	CG17127	-1.486367242	1.57E-06	-1.286504565	5.98E-05
bulk RNAseq whole brains	repoGS>UAS-dFosDN_vs_UAS-GFP_AND_repoGS>UAS-puckered_vs_UAS-GFP	42d	RU486 1d/wk	FBgn0032337	34538	AstCC	-0.811755867	0.003487273	-0.648538842	0.025505797
bulk RNAseq whole brains	repoGS>UAS-dFosDN_vs_UAS-GFP_AND_repoGS>UAS-puckered_vs_UAS-GFP	42d	RU486 1d/wk	FBgn0032405	34627	CG14946	1.117846956	1.13E-09	1.100245116	2.02E-09
bulk RNAseq whole brains	repoGS>UAS-dFosDN_vs_UAS-GFP_AND_repoGS>UAS-puckered_vs_UAS-GFP	42d	RU486 1d/wk	FBgn0032420	34645	CG6583	0.405894368	0.007411596	0.62168918	4.3E-06
bulk RNAseq whole brains	repoGS>UAS-dFosDN_vs_UAS-GFP_AND_repoGS>UAS-puckered_vs_UAS-GFP	42d	RU486 1d/wk	FBgn0032422	34647	atilla	-0.406787394	0.04847665	-0.685917712	9.82E-05
bulk RNAseq whole brains	repoGS>UAS-dFosDN_vs_UAS-GFP_AND_repoGS>UAS-puckered_vs_UAS-GFP	42d	RU486 1d/wk	FBgn0032433	34660	Oatp33Ea	-0.475226614	0.005578415	-1.135728629	8.4E-15
bulk RNAseq whole brains	repoGS>UAS-dFosDN_vs_UAS-GFP_AND_repoGS>UAS-puckered_vs_UAS-GFP	42d	RU486 1d/wk	FBgn0032456	34686	MRP	0.20188446	0.003762395	0.67179394	2.08E-31
bulk RNAseq whole brains	repoGS>UAS-dFosDN_vs_UAS-GFP_AND_repoGS>UAS-puckered_vs_UAS-GFP	42d	RU486 1d/wk	FBgn0032479	34713	CG16974	-0.138743143	0.031337954	-0.15981352	0.008156061
bulk RNAseq whole brains	repoGS>UAS-dFosDN_vs_UAS-GFP_AND_repoGS>UAS-puckered_vs_UAS-GFP	42d	RU486 1d/wk	FBgn0032495	34730	CG16820	-0.713670415	0.022326448	-0.737727175	0.013973287
bulk RNAseq whole brains	repoGS>UAS-dFosDN_vs_UAS-GFP_AND_repoGS>UAS-puckered_vs_UAS-GFP	42d	RU486 1d/wk	FBgn0032586	34984	Tpr2	0.271515369	8.45E-07	0.179981347	0.002463755
bulk RNAseq whole brains	repoGS>UAS-dFosDN_vs_UAS-GFP_AND_repoGS>UAS-puckered_vs_UAS-GFP	42d	RU486 1d/wk	FBgn0032613	35020	CG13283	-0.832909174	0.006575703	-0.662698709	0.041817346
bulk RNAseq whole brains	repoGS>UAS-dFosDN_vs_UAS-GFP_AND_repoGS>UAS-puckered_vs_UAS-GFP	42d	RU486 1d/wk	FBgn0032638	35049	SPH93	0.696936967	0.036047944	0.733501752	0.023283584
bulk RNAseq whole brains	repoGS>UAS-dFosDN_vs_UAS-GFP_AND_repoGS>UAS-puckered_vs_UAS-GFP	42d	RU486 1d/wk	FBgn0032646	35060	CG6412	0.169992592	0.042134189	0.167874009	0.043598822
bulk RNAseq whole brains	repoGS>UAS-dFosDN_vs_UAS-GFP_AND_repoGS>UAS-puckered_vs_UAS-GFP	42d	RU486 1d/wk	FBgn0032670	35088	CG5783	-0.848955151	0.000586327	-0.653356438	0.012958043
bulk RNAseq whole brains	repoGS>UAS-dFosDN_vs_UAS-GFP_AND_repoGS>UAS-puckered_vs_UAS-GFP	42d	RU486 1d/wk	FBgn0032683	35104	kon	-0.583958182	0.006531145	-1.05568514	1.33E-08
bulk RNAseq whole brains	repoGS>UAS-dFosDN_vs_UAS-GFP_AND_repoGS>UAS-puckered_vs_UAS-GFP	42d	RU486 1d/wk	FBgn0032684	35105	CG10178	-0.657406225	2.55E-07	-0.35423378	0.013618657
bulk RNAseq whole brains	repoGS>UAS-dFosDN_vs_UAS-GFP_AND_repoGS>UAS-puckered_vs_UAS-GFP	42d	RU486 1d/wk	FBgn0032706	35131	Irk3	-0.325398347	0.001695746	-0.372986064	0.000171788
bulk RNAseq whole brains	repoGS>UAS-dFosDN_vs_UAS-GFP_AND_repoGS>UAS-puckered_vs_UAS-GFP	42d	RU486 1d/wk	FBgn0032731	35158	Swip-1	-0.346272495	0.009295025	-0.278093087	0.045351705
bulk RNAseq whole brains	repoGS>UAS-dFosDN_vs_UAS-GFP_AND_repoGS>UAS-puckered_vs_UAS-GFP	42d	RU486 1d/wk	FBgn0032775	35213	CG17544	-0.377193792	0.001801664	-0.324480688	0.008171611
bulk RNAseq whole brains	repoGS>UAS-dFosDN_vs_UAS-GFP_AND_repoGS>UAS-puckered_vs_UAS-GFP	42d	RU486 1d/wk	FBgn0032782	35221	Rab9	-0.317592556	1.19E-05	-0.45660642	4.42E-11
bulk RNAseq whole brains	repoGS>UAS-dFosDN_vs_UAS-GFP_AND_repoGS>UAS-puckered_vs_UAS-GFP	42d	RU486 1d/wk	FBgn0032803	35244	CG13082	-1.173372907	3.1E-07	-0.725160562	0.00383378
bulk RNAseq whole brains	repoGS>UAS-dFosDN_vs_UAS-GFP_AND_repoGS>UAS-puckered_vs_UAS-GFP	42d	RU486 1d/wk	FBgn0032819	35264	CG10463	0.47253217	0.001034903	0.395560042	0.008195655
bulk RNAseq whole brains	repoGS>UAS-dFosDN_vs_UAS-GFP_AND_repoGS>UAS-puckered_vs_UAS-GFP	42d	RU486 1d/wk	FBgn0032836	35282	CG10680	-0.654798059	0.03817622	-0.664712684	0.029719031
bulk RNAseq whole brains	repoGS>UAS-dFosDN_vs_UAS-GFP_AND_repoGS>UAS-puckered_vs_UAS-GFP	42d	RU486 1d/wk	FBgn0032884	35342	Pomp	-0.579003763	8.22E-15	-0.358124069	6.15E-06
bulk RNAseq whole brains	repoGS>UAS-dFosDN_vs_UAS-GFP_AND_repoGS>UAS-puckered_vs_UAS-GFP	42d	RU486 1d/wk	FBgn0032910	35369	CG9265	0.239116825	0.00551641	0.216481347	0.013555887
bulk RNAseq whole brains	repoGS>UAS-dFosDN_vs_UAS-GFP_AND_repoGS>UAS-puckered_vs_UAS-GFP	42d	RU486 1d/wk	FBgn0032914	8674022	CG14397	1.089442957	2.19E-05	0.766132388	0.003510875
bulk RNAseq whole brains	repoGS>UAS-dFosDN_vs_UAS-GFP_AND_repoGS>UAS-puckered_vs_UAS-GFP	42d	RU486 1d/wk	FBgn0033033	35505	scaf	-0.60762761	7.35E-07	-0.346135918	0.011104605
bulk RNAseq whole brains	repoGS>UAS-dFosDN_vs_UAS-GFP_AND_repoGS>UAS-puckered_vs_UAS-GFP	42d	RU486 1d/wk	FBgn0033065	35543	Cyp6w1	-0.771443551	0.004587857	-1.099361486	5.57E-06
bulk RNAseq whole brains	repoGS>UAS-dFosDN_vs_UAS-GFP_AND_repoGS>UAS-puckered_vs_UAS-GFP	42d	RU486 1d/wk	FBgn0033101	35586	CG9436	-0.367735043	0.003029547	-0.729319594	2.84E-11
bulk RNAseq whole brains	repoGS>UAS-dFosDN_vs_UAS-GFP_AND_repoGS>UAS-puckered_vs_UAS-GFP	42d	RU486 1d/wk	FBgn0033129	35617	Tsp42Eh	-2.340729074	7.46E-20	-1.219877892	1.71E-05
bulk RNAseq whole brains	repoGS>UAS-dFosDN_vs_UAS-GFP_AND_repoGS>UAS-puckered_vs_UAS-GFP	42d	RU486 1d/wk	FBgn0033134	35622	Tsp42El	-0.741998735	5.3E-06	-0.515013614	0.003221713
bulk RNAseq whole brains	repoGS>UAS-dFosDN_vs_UAS-GFP_AND_repoGS>UAS-puckered_vs_UAS-GFP	42d	RU486 1d/wk	FBgn0033139	35629	Tsp42Er	0.168890259	0.029284406	1.668397062	2.73E-10
bulk RNAseq whole brains	repoGS>UAS-dFosDN_vs_UAS-GFP_AND_repoGS>UAS-puckered_vs_UAS-GFP	42d	RU486 1d/wk	FBgn0033153	35646	Gadd45	0.391265362	0.002839542	1.061271574	4.67E-22
bulk RNAseq whole brains	repoGS>UAS-dFosDN_vs_UAS-GFP_AND_repoGS>UAS-puckered_vs_UAS-GFP	42d	RU486 1d/wk	FBgn0033214	35718	CG1941	-1.5754989	2.06E-19	-0.602682465	0.001889585
bulk RNAseq whole brains	repoGS>UAS-dFosDN_vs_UAS-GFP_AND_repoGS>UAS-puckered_vs_UAS-GFP	42d	RU486 1d/wk	FBgn0033232	35741	CG12159	-0.27230752	0.005336514	-0.561146709	6.98E-11
bulk RNAseq whole brains	repoGS>UAS-dFosDN_vs_UAS-GFP_AND_repoGS>UAS-puckered_vs_UAS-GFP	42d	RU486 1d/wk	FBgn0033339	35877	Sec31	0.581989267	4.75E-14	0.218003123	0.019031758
bulk RNAseq whole brains	repoGS>UAS-dFosDN_vs_UAS-GFP_AND_repoGS>UAS-puckered_vs_UAS-GFP	42d	RU486 1d/wk	FBgn0033367	35910	PPO2	0.897829708	2.16E-05	0.73553288	0.000621263
bulk RNAseq whole brains	repoGS>UAS-dFosDN_vs_UAS-GFP_AND_repoGS>UAS-puckered_vs_UAS-GFP	42d	RU486 1d/wk	FBgn0033403	35957	CG13739	0.30738729	5.58E-05	0.316874526	2.26E-05
bulk RNAseq whole brains	repoGS>UAS-dFosDN_vs_UAS-GFP_AND_repoGS>UAS-puckered_vs_UAS-GFP	42d	RU486 1d/wk	FBgn0033437	35996	CG12926	-0.46489335	6.26E-05	-0.371259303	0.001931958
bulk RNAseq whole brains	repoGS>UAS-dFosDN_vs_UAS-GFP_AND_repoGS>UAS-puckered_vs_UAS-GFP	42d	RU486 1d/wk	FBgn0033448	36011	hebe	-0.395703032	0.004675904	-0.63460349	4.2E-07
bulk RNAseq whole brains	repoGS>UAS-dFosDN_vs_UAS-GFP_AND_repoGS>UAS-puckered_vs_UAS-GFP	42d	RU486 1d/wk	FBgn0033465	36031	Etf-QO	-0.398860484	0.000590851	-0.632425704	2.41E-09
bulk RNAseq whole brains	repoGS>UAS-dFosDN_vs_UAS-GFP_AND_repoGS>UAS-puckered_vs_UAS-GFP	42d	RU486 1d/wk	FBgn0033483	36054	egr	-0.87161194	2.25E-13	-0.621817675	4.07E-07
bulk RNAseq whole brains	repoGS>UAS-dFosDN_vs_UAS-GFP_AND_repoGS>UAS-puckered_vs_UAS-GFP	42d	RU486 1d/wk	FBgn0033494	36071	KCNQ	-0.255122983	0.002537602	-0.464345171	1.04E-09
bulk RNAseq whole brains	repoGS>UAS-dFosDN_vs_UAS-GFP_AND_repoGS>UAS-puckered_vs_UAS-GFP	42d	RU486 1d/wk	FBgn0033717	36340	CG8839	-0.834757486	1.91E-19	-0.629496608	2.72E-11
bulk RNAseq whole brains	repoGS>UAS-dFosDN_vs_UAS-GFP_AND_repoGS>UAS-puckered_vs_UAS-GFP	42d	RU486 1d/wk	FBgn0033741	36365	CG8545	0.229138779	0.031911828	0.39654222	1.46E-05
bulk RNAseq whole brains	repoGS>UAS-dFosDN_vs_UAS-GFP_AND_repoGS>UAS-puckered_vs_UAS-GFP	42d	RU486 1d/wk	FBgn0033742	36366	CG8550	-0.875445568	0.000601531	-1.118487734	4.18E-06
bulk RNAseq whole brains	repoGS>UAS-dFosDN_vs_UAS-GFP_AND_repoGS>UAS-puckered_vs_UAS-GFP	42d	RU486 1d/wk	FBgn0033756	36385	CG17760	-0.699942363	0.003464529	-0.520777722	0.04291201
bulk RNAseq whole brains	repoGS>UAS-dFosDN_vs_UAS-GFP_AND_repoGS>UAS-puckered_vs_UAS-GFP	42d	RU486 1d/wk	FBgn0033783	36425	CG17019	-0.249516896	0.003680847	-0.223737908	0.010107234
bulk RNAseq whole brains	repoGS>UAS-dFosDN_vs_UAS-GFP_AND_repoGS>UAS-puckered_vs_UAS-GFP	42d	RU486 1d/wk	FBgn0033814	36464	CG4670	-0.444409381	2.6E-07	-0.523175855	3.87E-10
bulk RNAseq whole brains	repoGS>UAS-dFosDN_vs_UAS-GFP_AND_repoGS>UAS-puckered_vs_UAS-GFP	42d	RU486 1d/wk	FBgn0033863	36518	CG13337	-0.903174547	0.002156498	-0.795638743	0.007786208
bulk RNAseq whole brains	repoGS>UAS-dFosDN_vs_UAS-GFP_AND_repoGS>UAS-puckered_vs_UAS-GFP	42d	RU486 1d/wk	FBgn0033875	36532	CG6357	-0.535333751	3.91E-17	-0.286450816	2.98E-05
bulk RNAseq whole brains	repoGS>UAS-dFosDN_vs_UAS-GFP_AND_repoGS>UAS-puckered_vs_UAS-GFP	42d	RU486 1d/wk	FBgn0033926	36595	Arc1	0.527561788	0.000740107	2.457813015	1.79E-78
bulk RNAseq whole brains	repoGS>UAS-dFosDN_vs_UAS-GFP_AND_repoGS>UAS-puckered_vs_UAS-GFP	42d	RU486 1d/wk	FBgn0033928	36597	Arc2	0.532070891	0.002629052	1.787260196	1.19E-34
bulk RNAseq whole brains	repoGS>UAS-dFosDN_vs_UAS-GFP_AND_repoGS>UAS-puckered_vs_UAS-GFP	42d	RU486 1d/wk	FBgn0034025	36717	GalNAc-T1	-0.428148164	9.48E-05	-0.393640439	0.000366493
bulk RNAseq whole brains	repoGS>UAS-dFosDN_vs_UAS-GFP_AND_repoGS>UAS-puckered_vs_UAS-GFP	42d	RU486 1d/wk	FBgn0034045	36742	CG8249	-0.57161757	0.00265599	-1.305445425	1.18E-14
bulk RNAseq whole brains	repoGS>UAS-dFosDN_vs_UAS-GFP_AND_repoGS>UAS-puckered_vs_UAS-GFP	42d	RU486 1d/wk	FBgn0034093	36799	CG15706	-0.522573584	7.28E-06	-0.498326501	2.13E-05
bulk RNAseq whole brains	repoGS>UAS-dFosDN_vs_UAS-GFP_AND_repoGS>UAS-puckered_vs_UAS-GFP	42d	RU486 1d/wk	FBgn0034110	36821	Atg9	-0.247134546	0.016514767	-0.299661873	0.002000453
bulk RNAseq whole brains	repoGS>UAS-dFosDN_vs_UAS-GFP_AND_repoGS>UAS-puckered_vs_UAS-GFP	42d	RU486 1d/wk	FBgn0034117	36829	CG7997	-0.509672939	2.42E-05	-0.817303417	2.16E-13
bulk RNAseq whole brains	repoGS>UAS-dFosDN_vs_UAS-GFP_AND_repoGS>UAS-puckered_vs_UAS-GFP	42d	RU486 1d/wk	FBgn0034128	36840	CG4409	-0.539770326	7.46E-06	-2.112863635	4.56E-87
bulk RNAseq whole brains	repoGS>UAS-dFosDN_vs_UAS-GFP_AND_repoGS>UAS-puckered_vs_UAS-GFP	42d	RU486 1d/wk	FBgn0034145	36860	CG5065	0.284465911	0.009218287	0.50088984	1.04E-07
bulk RNAseq whole brains	repoGS>UAS-dFosDN_vs_UAS-GFP_AND_repoGS>UAS-puckered_vs_UAS-GFP	42d	RU486 1d/wk	FBgn0034157	36880	resilin	1.363963842	5.37E-08	0.983997511	0.000102926
bulk RNAseq whole brains	repoGS>UAS-dFosDN_vs_UAS-GFP_AND_repoGS>UAS-puckered_vs_UAS-GFP	42d	RU486 1d/wk	FBgn0034194	36930	CG15611	-0.495680246	0.018244353	-0.609788696	0.001646739
bulk RNAseq whole brains	repoGS>UAS-dFosDN_vs_UAS-GFP_AND_repoGS>UAS-puckered_vs_UAS-GFP	42d	RU486 1d/wk	FBgn0034229	36973	CG4847	-0.650530002	0.039521057	-0.886054103	0.001363989
bulk RNAseq whole brains	repoGS>UAS-dFosDN_vs_UAS-GFP_AND_repoGS>UAS-puckered_vs_UAS-GFP	42d	RU486 1d/wk	FBgn0034253	37000	CG10936	-6.109717153	6.11E-148	-5.790902906	5.58E-167
bulk RNAseq whole brains	repoGS>UAS-dFosDN_vs_UAS-GFP_AND_repoGS>UAS-puckered_vs_UAS-GFP	42d	RU486 1d/wk	FBgn0034365	37140	CG5335	-0.506588211	0.005506016	-1.05666123	4.93E-11
bulk RNAseq whole brains	repoGS>UAS-dFosDN_vs_UAS-GFP_AND_repoGS>UAS-puckered_vs_UAS-GFP	42d	RU486 1d/wk	FBgn0034405	37181	Jheh2	-0.328658829	0.007506993	-0.477860273	1.44E-05
bulk RNAseq whole brains	repoGS>UAS-dFosDN_vs_UAS-GFP_AND_repoGS>UAS-puckered_vs_UAS-GFP	42d	RU486 1d/wk	FBgn0034406	37182	Jheh3	-0.316748588	0.001812243	-0.518724658	1.48E-08
bulk RNAseq whole brains	repoGS>UAS-dFosDN_vs_UAS-GFP_AND_repoGS>UAS-puckered_vs_UAS-GFP	42d	RU486 1d/wk	FBgn0034479	37275	CG8654	-0.800100844	0.004425108	-1.080480546	2.18E-05
bulk RNAseq whole brains	repoGS>UAS-dFosDN_vs_UAS-GFP_AND_repoGS>UAS-puckered_vs_UAS-GFP	42d	RU486 1d/wk	FBgn0034480	37276	CG16898	-1.545933462	5.31E-08	-1.827927674	1.66E-11
bulk RNAseq whole brains	repoGS>UAS-dFosDN_vs_UAS-GFP_AND_repoGS>UAS-puckered_vs_UAS-GFP	42d	RU486 1d/wk	FBgn0034494	37294	CG10444	-0.491300135	3.24E-05	-0.938914278	2.38E-18
bulk RNAseq whole brains	repoGS>UAS-dFosDN_vs_UAS-GFP_AND_repoGS>UAS-puckered_vs_UAS-GFP	42d	RU486 1d/wk	FBgn0034495	37295	CG11788	-0.674789237	2.66E-05	-0.699214849	1.18E-05
bulk RNAseq whole brains	repoGS>UAS-dFosDN_vs_UAS-GFP_AND_repoGS>UAS-puckered_vs_UAS-GFP	42d	RU486 1d/wk	FBgn0034501	37302	CG13868	0.215033483	0.015112959	0.249236588	0.002532243
bulk RNAseq whole brains	repoGS>UAS-dFosDN_vs_UAS-GFP_AND_repoGS>UAS-puckered_vs_UAS-GFP	42d	RU486 1d/wk	FBgn0034506	37308	CG13870	-0.782520853	0.016737095	-0.716715063	0.033200113
bulk RNAseq whole brains	repoGS>UAS-dFosDN_vs_UAS-GFP_AND_repoGS>UAS-puckered_vs_UAS-GFP	42d	RU486 1d/wk	FBgn0034539	37341	CG11159	-1.299496897	5.32E-06	-1.107065343	0.000360345
bulk RNAseq whole brains	repoGS>UAS-dFosDN_vs_UAS-GFP_AND_repoGS>UAS-puckered_vs_UAS-GFP	42d	RU486 1d/wk	FBgn0034540	37342	Lrt	-0.678662438	0.009144932	-0.924489267	0.000115863
bulk RNAseq whole brains	repoGS>UAS-dFosDN_vs_UAS-GFP_AND_repoGS>UAS-puckered_vs_UAS-GFP	42d	RU486 1d/wk	FBgn0034543	246485	CG30152	-0.374137073	0.000309281	-0.27308006	0.013910865
bulk RNAseq whole brains	repoGS>UAS-dFosDN_vs_UAS-GFP_AND_repoGS>UAS-puckered_vs_UAS-GFP	42d	RU486 1d/wk	FBgn0034564	37372	CG9344	-0.879506294	0.000165161	-1.238733223	2.75E-08
bulk RNAseq whole brains	repoGS>UAS-dFosDN_vs_UAS-GFP_AND_repoGS>UAS-puckered_vs_UAS-GFP	42d	RU486 1d/wk	FBgn0034588	37399	CG9394	-0.308348485	0.000268868	-0.825824527	3.7E-29
bulk RNAseq whole brains	repoGS>UAS-dFosDN_vs_UAS-GFP_AND_repoGS>UAS-puckered_vs_UAS-GFP	42d	RU486 1d/wk	FBgn0034602	37418	Lapsyn	-0.386463868	0.008700317	-0.620891616	2.39E-06
bulk RNAseq whole brains	repoGS>UAS-dFosDN_vs_UAS-GFP_AND_repoGS>UAS-puckered_vs_UAS-GFP	42d	RU486 1d/wk	FBgn0034605	37421	CG15661	-0.360482937	0.012675605	-0.679309984	5.19E-08
bulk RNAseq whole brains	repoGS>UAS-dFosDN_vs_UAS-GFP_AND_repoGS>UAS-puckered_vs_UAS-GFP	42d	RU486 1d/wk	FBgn0034693	37519	CG11073	-0.980002119	2.24E-05	-0.618846247	0.015273978
bulk RNAseq whole brains	repoGS>UAS-dFosDN_vs_UAS-GFP_AND_repoGS>UAS-puckered_vs_UAS-GFP	42d	RU486 1d/wk	FBgn0034716	37545	Oatp58Dc	-0.295020266	0.029915313	-0.808034699	1.24E-13
bulk RNAseq whole brains	repoGS>UAS-dFosDN_vs_UAS-GFP_AND_repoGS>UAS-puckered_vs_UAS-GFP	42d	RU486 1d/wk	FBgn0034731	37567	CG10384	0.232961512	3.79E-06	0.191683428	0.000220495
bulk RNAseq whole brains	repoGS>UAS-dFosDN_vs_UAS-GFP_AND_repoGS>UAS-puckered_vs_UAS-GFP	42d	RU486 1d/wk	FBgn0034733	37569	CG4752	-0.929204672	3.39E-15	-0.625950808	3.6E-07
bulk RNAseq whole brains	repoGS>UAS-dFosDN_vs_UAS-GFP_AND_repoGS>UAS-puckered_vs_UAS-GFP	42d	RU486 1d/wk	FBgn0034736	37572	CG6018	-1.833660777	4.56E-16	-2.116175987	2.58E-21
bulk RNAseq whole brains	repoGS>UAS-dFosDN_vs_UAS-GFP_AND_repoGS>UAS-puckered_vs_UAS-GFP	42d	RU486 1d/wk	FBgn0034753	37591	CG2852	-0.244370258	0.000387783	-0.174843806	0.016840758
bulk RNAseq whole brains	repoGS>UAS-dFosDN_vs_UAS-GFP_AND_repoGS>UAS-puckered_vs_UAS-GFP	42d	RU486 1d/wk	FBgn0034860	37709	CG9812	-0.914959547	7.38E-06	-0.864354345	2.15E-05
bulk RNAseq whole brains	repoGS>UAS-dFosDN_vs_UAS-GFP_AND_repoGS>UAS-puckered_vs_UAS-GFP	42d	RU486 1d/wk	FBgn0034863	37713	SkpF	-0.892119592	0.001933968	-0.855871706	0.003782266
bulk RNAseq whole brains	repoGS>UAS-dFosDN_vs_UAS-GFP_AND_repoGS>UAS-puckered_vs_UAS-GFP	42d	RU486 1d/wk	FBgn0034972	37854	CG10339	-1.113772415	0.000509054	-1.273468747	2.47E-05
bulk RNAseq whole brains	repoGS>UAS-dFosDN_vs_UAS-GFP_AND_repoGS>UAS-puckered_vs_UAS-GFP	42d	RU486 1d/wk	FBgn0034997	37884	CG3376	-0.351989226	0.004495002	-0.451925326	8.54E-05
bulk RNAseq whole brains	repoGS>UAS-dFosDN_vs_UAS-GFP_AND_repoGS>UAS-puckered_vs_UAS-GFP	42d	RU486 1d/wk	FBgn0035050	37950	ST6Gal	0.410987948	3.34E-05	0.28964509	0.006394647
bulk RNAseq whole brains	repoGS>UAS-dFosDN_vs_UAS-GFP_AND_repoGS>UAS-puckered_vs_UAS-GFP	42d	RU486 1d/wk	FBgn0035076	37980	Ance-5	-0.648094165	0.001797509	-0.633495799	0.00183501
bulk RNAseq whole brains	repoGS>UAS-dFosDN_vs_UAS-GFP_AND_repoGS>UAS-puckered_vs_UAS-GFP	42d	RU486 1d/wk	FBgn0035087	37994	CG2765	-0.304734235	0.003109097	-0.276488138	0.007409702
bulk RNAseq whole brains	repoGS>UAS-dFosDN_vs_UAS-GFP_AND_repoGS>UAS-puckered_vs_UAS-GFP	42d	RU486 1d/wk	FBgn0035147	38076	Gale	-0.324777952	0.048980678	-0.318855104	0.048854719
bulk RNAseq whole brains	repoGS>UAS-dFosDN_vs_UAS-GFP_AND_repoGS>UAS-puckered_vs_UAS-GFP	42d	RU486 1d/wk	FBgn0035158	38087	CG13895	0.26456104	0.047314887	0.411839867	0.000356823
bulk RNAseq whole brains	repoGS>UAS-dFosDN_vs_UAS-GFP_AND_repoGS>UAS-puckered_vs_UAS-GFP	42d	RU486 1d/wk	FBgn0035189	38124	CG9119	-0.542851261	0.004335699	-0.821863913	1.46E-06
bulk RNAseq whole brains	repoGS>UAS-dFosDN_vs_UAS-GFP_AND_repoGS>UAS-puckered_vs_UAS-GFP	42d	RU486 1d/wk	FBgn0035194	38136	Psf1	0.749105739	0.009415084	1.061931044	5.73E-05
bulk RNAseq whole brains	repoGS>UAS-dFosDN_vs_UAS-GFP_AND_repoGS>UAS-puckered_vs_UAS-GFP	42d	RU486 1d/wk	FBgn0035205	38149	CG2469	0.317485103	0.000180604	0.359695735	9.4E-06
bulk RNAseq whole brains	repoGS>UAS-dFosDN_vs_UAS-GFP_AND_repoGS>UAS-puckered_vs_UAS-GFP	42d	RU486 1d/wk	FBgn0035234	38183	CG12003	0.448249285	0.018411573	0.550807334	0.001819158
bulk RNAseq whole brains	repoGS>UAS-dFosDN_vs_UAS-GFP_AND_repoGS>UAS-puckered_vs_UAS-GFP	42d	RU486 1d/wk	FBgn0035247	38197	metl	-0.444227689	9.07E-06	-0.383773998	0.000202374
bulk RNAseq whole brains	repoGS>UAS-dFosDN_vs_UAS-GFP_AND_repoGS>UAS-puckered_vs_UAS-GFP	42d	RU486 1d/wk	FBgn0035293	38255	CG5687	-0.298048474	0.004495002	-0.711535766	1.15E-15
bulk RNAseq whole brains	repoGS>UAS-dFosDN_vs_UAS-GFP_AND_repoGS>UAS-puckered_vs_UAS-GFP	42d	RU486 1d/wk	FBgn0035348	38315	CG16758	-0.510177734	0.004229138	-1.095898873	5.17E-13
bulk RNAseq whole brains	repoGS>UAS-dFosDN_vs_UAS-GFP_AND_repoGS>UAS-puckered_vs_UAS-GFP	42d	RU486 1d/wk	FBgn0035383	38355	CG2107	-0.376370645	0.0237854	-0.359988806	0.031219914
bulk RNAseq whole brains	repoGS>UAS-dFosDN_vs_UAS-GFP_AND_repoGS>UAS-puckered_vs_UAS-GFP	42d	RU486 1d/wk	FBgn0035461	38443	ntc	-0.58628792	0.002063164	-0.44245228	0.029764616
bulk RNAseq whole brains	repoGS>UAS-dFosDN_vs_UAS-GFP_AND_repoGS>UAS-puckered_vs_UAS-GFP	42d	RU486 1d/wk	FBgn0035469	38454	CG14977	-0.354973383	0.019351607	-0.35378287	0.018440309
bulk RNAseq whole brains	repoGS>UAS-dFosDN_vs_UAS-GFP_AND_repoGS>UAS-puckered_vs_UAS-GFP	42d	RU486 1d/wk	FBgn0035512	38510	Cpr64Ac	2.232186114	2.54E-16	1.492208158	3.9E-08
bulk RNAseq whole brains	repoGS>UAS-dFosDN_vs_UAS-GFP_AND_repoGS>UAS-puckered_vs_UAS-GFP	42d	RU486 1d/wk	FBgn0035545	38547	CG12607	2.979727171	6.87E-35	1.737099477	1.26E-13
bulk RNAseq whole brains	repoGS>UAS-dFosDN_vs_UAS-GFP_AND_repoGS>UAS-puckered_vs_UAS-GFP	42d	RU486 1d/wk	FBgn0035575	38579	CG7509	-0.361258968	0.0361418	-0.406755426	0.011627128
bulk RNAseq whole brains	repoGS>UAS-dFosDN_vs_UAS-GFP_AND_repoGS>UAS-puckered_vs_UAS-GFP	42d	RU486 1d/wk	FBgn0035581	38586	CG17150	0.60133053	0.012368312	0.773257199	0.000475644
bulk RNAseq whole brains	repoGS>UAS-dFosDN_vs_UAS-GFP_AND_repoGS>UAS-puckered_vs_UAS-GFP	42d	RU486 1d/wk	FBgn0035589	38599	CHMP2B	-0.361358635	0.008440059	-0.300239417	0.036698722
bulk RNAseq whole brains	repoGS>UAS-dFosDN_vs_UAS-GFP_AND_repoGS>UAS-puckered_vs_UAS-GFP	42d	RU486 1d/wk	FBgn0035656	38674	CG10479	-0.586158959	7.85E-05	-0.943503122	5.49E-12
bulk RNAseq whole brains	repoGS>UAS-dFosDN_vs_UAS-GFP_AND_repoGS>UAS-puckered_vs_UAS-GFP	42d	RU486 1d/wk	FBgn0035670	38688	CG10472	-0.802269784	0.000768559	-0.931444949	5.31E-05
bulk RNAseq whole brains	repoGS>UAS-dFosDN_vs_UAS-GFP_AND_repoGS>UAS-puckered_vs_UAS-GFP	42d	RU486 1d/wk	FBgn0035673	38691	CG6602	-1.084949702	1.51E-06	-1.201909073	7.68E-08
bulk RNAseq whole brains	repoGS>UAS-dFosDN_vs_UAS-GFP_AND_repoGS>UAS-puckered_vs_UAS-GFP	42d	RU486 1d/wk	FBgn0035715	38750	CG10103	-0.312631716	1.11E-07	-0.353616099	1.24E-09
bulk RNAseq whole brains	repoGS>UAS-dFosDN_vs_UAS-GFP_AND_repoGS>UAS-puckered_vs_UAS-GFP	42d	RU486 1d/wk	FBgn0035753	38794	RpL18	0.412320476	0.000127379	0.329931073	0.002839712
bulk RNAseq whole brains	repoGS>UAS-dFosDN_vs_UAS-GFP_AND_repoGS>UAS-puckered_vs_UAS-GFP	42d	RU486 1d/wk	FBgn0035802	2768948	CG33275	-0.388835654	0.000300595	-0.417739003	7.03E-05
bulk RNAseq whole brains	repoGS>UAS-dFosDN_vs_UAS-GFP_AND_repoGS>UAS-puckered_vs_UAS-GFP	42d	RU486 1d/wk	FBgn0035823	38878	eIF4E-5	0.608388836	0.033339653	0.549529081	0.0493088
bulk RNAseq whole brains	repoGS>UAS-dFosDN_vs_UAS-GFP_AND_repoGS>UAS-puckered_vs_UAS-GFP	42d	RU486 1d/wk	FBgn0035854	38917	CG8005	0.291990244	0.022614468	0.391182985	0.0008139
bulk RNAseq whole brains	repoGS>UAS-dFosDN_vs_UAS-GFP_AND_repoGS>UAS-puckered_vs_UAS-GFP	42d	RU486 1d/wk	FBgn0035855	38918	CG7366	0.805966276	1.37E-06	0.854151126	2.1E-07
bulk RNAseq whole brains	repoGS>UAS-dFosDN_vs_UAS-GFP_AND_repoGS>UAS-puckered_vs_UAS-GFP	42d	RU486 1d/wk	FBgn0035975	39062	PGRP-LA	-0.506184278	8.15E-07	-0.376499225	0.000458703
bulk RNAseq whole brains	repoGS>UAS-dFosDN_vs_UAS-GFP_AND_repoGS>UAS-puckered_vs_UAS-GFP	42d	RU486 1d/wk	FBgn0035978	39065	UGP	-0.475783168	5.97E-06	-0.670016522	1.43E-11
bulk RNAseq whole brains	repoGS>UAS-dFosDN_vs_UAS-GFP_AND_repoGS>UAS-puckered_vs_UAS-GFP	42d	RU486 1d/wk	FBgn0035999	39097	CG3552	0.45622238	0.00163085	0.681635984	2.14E-07
bulk RNAseq whole brains	repoGS>UAS-dFosDN_vs_UAS-GFP_AND_repoGS>UAS-puckered_vs_UAS-GFP	42d	RU486 1d/wk	FBgn0036000	39098	CG3434	0.309027412	0.045273089	0.427829884	0.001896723
bulk RNAseq whole brains	repoGS>UAS-dFosDN_vs_UAS-GFP_AND_repoGS>UAS-puckered_vs_UAS-GFP	42d	RU486 1d/wk	FBgn0036007	39106	path	-0.42238809	0.001492665	-0.818957321	1.9E-12
bulk RNAseq whole brains	repoGS>UAS-dFosDN_vs_UAS-GFP_AND_repoGS>UAS-puckered_vs_UAS-GFP	42d	RU486 1d/wk	FBgn0036202	39325	CG6024	0.228430362	0.001883415	0.180992921	0.018118033
bulk RNAseq whole brains	repoGS>UAS-dFosDN_vs_UAS-GFP_AND_repoGS>UAS-puckered_vs_UAS-GFP	42d	RU486 1d/wk	FBgn0036262	39391	CG6910	-0.556609569	0.000613316	-0.446832584	0.00768614
bulk RNAseq whole brains	repoGS>UAS-dFosDN_vs_UAS-GFP_AND_repoGS>UAS-puckered_vs_UAS-GFP	42d	RU486 1d/wk	FBgn0036302	39438	sowah	-0.389295749	2.29E-10	-0.287857695	7.29E-06
bulk RNAseq whole brains	repoGS>UAS-dFosDN_vs_UAS-GFP_AND_repoGS>UAS-puckered_vs_UAS-GFP	42d	RU486 1d/wk	FBgn0036381	39530	CG8745	-0.373038291	0.002547372	-0.565420805	3.28E-07
bulk RNAseq whole brains	repoGS>UAS-dFosDN_vs_UAS-GFP_AND_repoGS>UAS-puckered_vs_UAS-GFP	42d	RU486 1d/wk	FBgn0036433	39593	CG9628	-0.660243972	6.41E-05	-0.486715429	0.005302546
bulk RNAseq whole brains	repoGS>UAS-dFosDN_vs_UAS-GFP_AND_repoGS>UAS-puckered_vs_UAS-GFP	42d	RU486 1d/wk	FBgn0036449	39611	bmm	-0.381509004	0.0021693	-0.422523409	0.000400375
bulk RNAseq whole brains	repoGS>UAS-dFosDN_vs_UAS-GFP_AND_repoGS>UAS-puckered_vs_UAS-GFP	42d	RU486 1d/wk	FBgn0036484	39652	Pex3	0.216384582	0.015504914	0.184936931	0.04716639
bulk RNAseq whole brains	repoGS>UAS-dFosDN_vs_UAS-GFP_AND_repoGS>UAS-puckered_vs_UAS-GFP	42d	RU486 1d/wk	FBgn0036532	39719	CG13445	-1.016530893	0.000395822	-0.861298223	0.008674966
bulk RNAseq whole brains	repoGS>UAS-dFosDN_vs_UAS-GFP_AND_repoGS>UAS-puckered_vs_UAS-GFP	42d	RU486 1d/wk	FBgn0036553	39742	CG17027	-0.615433425	0.000171402	-0.576360516	0.000465147
bulk RNAseq whole brains	repoGS>UAS-dFosDN_vs_UAS-GFP_AND_repoGS>UAS-puckered_vs_UAS-GFP	42d	RU486 1d/wk	FBgn0036560	39752	CG5895	-0.58067113	2.14E-05	-1.066581715	7.95E-18
bulk RNAseq whole brains	repoGS>UAS-dFosDN_vs_UAS-GFP_AND_repoGS>UAS-puckered_vs_UAS-GFP	42d	RU486 1d/wk	FBgn0036742	39966	CG7497	-0.863162572	2.36E-05	-0.941593275	2.56E-06
bulk RNAseq whole brains	repoGS>UAS-dFosDN_vs_UAS-GFP_AND_repoGS>UAS-puckered_vs_UAS-GFP	42d	RU486 1d/wk	FBgn0036805	40036	Chmp1	-0.218065674	0.009352754	-0.188221336	0.029148018
bulk RNAseq whole brains	repoGS>UAS-dFosDN_vs_UAS-GFP_AND_repoGS>UAS-puckered_vs_UAS-GFP	42d	RU486 1d/wk	FBgn0036824	40059	CG3902	-0.592766073	1.06E-07	-1.073694579	7.1E-25
bulk RNAseq whole brains	repoGS>UAS-dFosDN_vs_UAS-GFP_AND_repoGS>UAS-puckered_vs_UAS-GFP	42d	RU486 1d/wk	FBgn0036834	40070	CG6836	-0.298526301	0.036929967	-0.2965522	0.035047297
bulk RNAseq whole brains	repoGS>UAS-dFosDN_vs_UAS-GFP_AND_repoGS>UAS-puckered_vs_UAS-GFP	42d	RU486 1d/wk	FBgn0036851	40088	CG14082	0.287613271	6.92E-06	0.171029575	0.018118033
bulk RNAseq whole brains	repoGS>UAS-dFosDN_vs_UAS-GFP_AND_repoGS>UAS-puckered_vs_UAS-GFP	42d	RU486 1d/wk	FBgn0036876	40118	CG9451	-0.884707978	4.11E-05	-1.528855485	9.28E-15
bulk RNAseq whole brains	repoGS>UAS-dFosDN_vs_UAS-GFP_AND_repoGS>UAS-puckered_vs_UAS-GFP	42d	RU486 1d/wk	FBgn0036942	40204	CG7328	-0.458483064	0.028749787	-0.994206052	2.51E-08
bulk RNAseq whole brains	repoGS>UAS-dFosDN_vs_UAS-GFP_AND_repoGS>UAS-puckered_vs_UAS-GFP	42d	RU486 1d/wk	FBgn0037060	40342	CG10508	-0.203684479	0.04577125	-0.252914355	0.006723127
bulk RNAseq whole brains	repoGS>UAS-dFosDN_vs_UAS-GFP_AND_repoGS>UAS-puckered_vs_UAS-GFP	42d	RU486 1d/wk	FBgn0037144	40441	CG7458	-0.538236104	0.04747595	-0.79468782	0.001149802
bulk RNAseq whole brains	repoGS>UAS-dFosDN_vs_UAS-GFP_AND_repoGS>UAS-puckered_vs_UAS-GFP	42d	RU486 1d/wk	FBgn0037166	40471	CG11426	-0.919739729	1.1E-18	-0.351582216	0.003411091
bulk RNAseq whole brains	repoGS>UAS-dFosDN_vs_UAS-GFP_AND_repoGS>UAS-puckered_vs_UAS-GFP	42d	RU486 1d/wk	FBgn0037167	40472	CG11425	-0.396794363	0.015393551	-0.396419849	0.013433492
bulk RNAseq whole brains	repoGS>UAS-dFosDN_vs_UAS-GFP_AND_repoGS>UAS-puckered_vs_UAS-GFP	42d	RU486 1d/wk	FBgn0037215	40524	CG12582	-0.458178547	0.000793734	-1.497588775	7.73E-37
bulk RNAseq whole brains	repoGS>UAS-dFosDN_vs_UAS-GFP_AND_repoGS>UAS-puckered_vs_UAS-GFP	42d	RU486 1d/wk	FBgn0037217	40526	CG14636	-1.196383949	2.22E-07	-0.81409211	0.000943321
bulk RNAseq whole brains	repoGS>UAS-dFosDN_vs_UAS-GFP_AND_repoGS>UAS-puckered_vs_UAS-GFP	42d	RU486 1d/wk	FBgn0037222	40532	CG14642	-1.042139393	0.001616707	-0.85065587	0.017461862
bulk RNAseq whole brains	repoGS>UAS-dFosDN_vs_UAS-GFP_AND_repoGS>UAS-puckered_vs_UAS-GFP	42d	RU486 1d/wk	FBgn0037228	40538	CG1092	-1.052893761	5.4E-33	-0.568201081	5.33E-10
bulk RNAseq whole brains	repoGS>UAS-dFosDN_vs_UAS-GFP_AND_repoGS>UAS-puckered_vs_UAS-GFP	42d	RU486 1d/wk	FBgn0037229	40539	CG9766	-0.513462032	1.16E-05	-0.817701159	4.8E-13
bulk RNAseq whole brains	repoGS>UAS-dFosDN_vs_UAS-GFP_AND_repoGS>UAS-puckered_vs_UAS-GFP	42d	RU486 1d/wk	FBgn0037238	40551	CG1090	-0.209197384	0.028682764	-0.266204131	0.002193634
bulk RNAseq whole brains	repoGS>UAS-dFosDN_vs_UAS-GFP_AND_repoGS>UAS-puckered_vs_UAS-GFP	42d	RU486 1d/wk	FBgn0037288	40611	CG14661	-0.73443091	0.014677456	-0.637228559	0.040348744
bulk RNAseq whole brains	repoGS>UAS-dFosDN_vs_UAS-GFP_AND_repoGS>UAS-puckered_vs_UAS-GFP	42d	RU486 1d/wk	FBgn0037383	40724	CG2023	0.421327417	0.004171984	0.384920497	0.009789553
bulk RNAseq whole brains	repoGS>UAS-dFosDN_vs_UAS-GFP_AND_repoGS>UAS-puckered_vs_UAS-GFP	42d	RU486 1d/wk	FBgn0037387	40728	CG1213	-0.517867391	0.001993285	-0.774448169	2.95E-07
bulk RNAseq whole brains	repoGS>UAS-dFosDN_vs_UAS-GFP_AND_repoGS>UAS-puckered_vs_UAS-GFP	42d	RU486 1d/wk	FBgn0037440	40787	CG1041	-0.350645988	0.003253343	-0.302628615	0.013416537
bulk RNAseq whole brains	repoGS>UAS-dFosDN_vs_UAS-GFP_AND_repoGS>UAS-puckered_vs_UAS-GFP	42d	RU486 1d/wk	FBgn0037468	40844	CG1943	-0.283184864	0.001921788	-0.222439401	0.020406487
bulk RNAseq whole brains	repoGS>UAS-dFosDN_vs_UAS-GFP_AND_repoGS>UAS-puckered_vs_UAS-GFP	42d	RU486 1d/wk	FBgn0037475	2768661	Fer1	-0.21971815	0.003905507	-0.30037517	2.38E-05
bulk RNAseq whole brains	repoGS>UAS-dFosDN_vs_UAS-GFP_AND_repoGS>UAS-puckered_vs_UAS-GFP	42d	RU486 1d/wk	FBgn0037513	40916	pyd3	-0.409422119	1.64E-05	-0.362877249	0.000165448
bulk RNAseq whole brains	repoGS>UAS-dFosDN_vs_UAS-GFP_AND_repoGS>UAS-puckered_vs_UAS-GFP	42d	RU486 1d/wk	FBgn0037550	40960	CG9667	-0.576736468	4.67E-07	-0.529351758	4.89E-06
bulk RNAseq whole brains	repoGS>UAS-dFosDN_vs_UAS-GFP_AND_repoGS>UAS-puckered_vs_UAS-GFP	42d	RU486 1d/wk	FBgn0037552	40963	CG7800	-0.250432742	0.04804149	-0.767350575	1.95E-13
bulk RNAseq whole brains	repoGS>UAS-dFosDN_vs_UAS-GFP_AND_repoGS>UAS-puckered_vs_UAS-GFP	42d	RU486 1d/wk	FBgn0037553	40964	CG18249	-0.623683053	0.008026491	-0.790456883	0.000325696
bulk RNAseq whole brains	repoGS>UAS-dFosDN_vs_UAS-GFP_AND_repoGS>UAS-puckered_vs_UAS-GFP	42d	RU486 1d/wk	FBgn0037581	40997	CG7352	-0.516709149	0.015641012	-0.44719391	0.043456999
bulk RNAseq whole brains	repoGS>UAS-dFosDN_vs_UAS-GFP_AND_repoGS>UAS-puckered_vs_UAS-GFP	42d	RU486 1d/wk	FBgn0037607	41027	CG8036	-0.485612159	0.006705516	-0.596593972	0.000314482
bulk RNAseq whole brains	repoGS>UAS-dFosDN_vs_UAS-GFP_AND_repoGS>UAS-puckered_vs_UAS-GFP	42d	RU486 1d/wk	FBgn0037684	41117	CG8129	-0.742661102	0.028806433	-0.949527928	0.001514264
bulk RNAseq whole brains	repoGS>UAS-dFosDN_vs_UAS-GFP_AND_repoGS>UAS-puckered_vs_UAS-GFP	42d	RU486 1d/wk	FBgn0037714	41156	CG9396	-0.74427102	0.002237337	-0.887737535	0.000110585
bulk RNAseq whole brains	repoGS>UAS-dFosDN_vs_UAS-GFP_AND_repoGS>UAS-puckered_vs_UAS-GFP	42d	RU486 1d/wk	FBgn0037838	41300	CG4089	0.956562387	3.82E-17	0.655678381	4.73E-08
bulk RNAseq whole brains	repoGS>UAS-dFosDN_vs_UAS-GFP_AND_repoGS>UAS-puckered_vs_UAS-GFP	42d	RU486 1d/wk	FBgn0037936	41410	CG6908	-0.53047856	0.034818934	-0.659051371	0.004579862
bulk RNAseq whole brains	repoGS>UAS-dFosDN_vs_UAS-GFP_AND_repoGS>UAS-puckered_vs_UAS-GFP	42d	RU486 1d/wk	FBgn0037975	41454	CG3397	-4.181455056	3.22E-14	-4.159284747	3.7E-15
bulk RNAseq whole brains	repoGS>UAS-dFosDN_vs_UAS-GFP_AND_repoGS>UAS-puckered_vs_UAS-GFP	42d	RU486 1d/wk	FBgn0038037	41520	Cyp9f2	-0.29865133	0.008397113	-0.565656589	5.67E-09
bulk RNAseq whole brains	repoGS>UAS-dFosDN_vs_UAS-GFP_AND_repoGS>UAS-puckered_vs_UAS-GFP	42d	RU486 1d/wk	FBgn0038056	41541	CG5961	0.367059184	0.000691591	0.373028029	0.000474154
bulk RNAseq whole brains	repoGS>UAS-dFosDN_vs_UAS-GFP_AND_repoGS>UAS-puckered_vs_UAS-GFP	42d	RU486 1d/wk	FBgn0038092	41583	beat-Vb	0.280430898	4.61E-06	0.187688961	0.005310595
bulk RNAseq whole brains	repoGS>UAS-dFosDN_vs_UAS-GFP_AND_repoGS>UAS-puckered_vs_UAS-GFP	42d	RU486 1d/wk	FBgn0038149	41650	GILT1	-0.848083896	1.11E-15	-0.321808115	0.009417422
bulk RNAseq whole brains	repoGS>UAS-dFosDN_vs_UAS-GFP_AND_repoGS>UAS-puckered_vs_UAS-GFP	42d	RU486 1d/wk	FBgn0038194	41706	Cyp6d5	-0.943623491	1.46E-06	-0.590632353	0.005713453
bulk RNAseq whole brains	repoGS>UAS-dFosDN_vs_UAS-GFP_AND_repoGS>UAS-puckered_vs_UAS-GFP	42d	RU486 1d/wk	FBgn0038197	41709	foxo	-0.310113711	0.003281101	-0.502380774	1.29E-07
bulk RNAseq whole brains	repoGS>UAS-dFosDN_vs_UAS-GFP_AND_repoGS>UAS-puckered_vs_UAS-GFP	42d	RU486 1d/wk	FBgn0038211	41727	CG9649	-0.553849891	0.039909168	-1.805369402	4.67E-18
bulk RNAseq whole brains	repoGS>UAS-dFosDN_vs_UAS-GFP_AND_repoGS>UAS-puckered_vs_UAS-GFP	42d	RU486 1d/wk	FBgn0038236	41759	Cyp313a1	-0.697872677	0.031933938	-1.095286685	6.62E-05
bulk RNAseq whole brains	repoGS>UAS-dFosDN_vs_UAS-GFP_AND_repoGS>UAS-puckered_vs_UAS-GFP	42d	RU486 1d/wk	FBgn0038243	41766	CG8066	-0.806612347	1.15E-11	-1.21195392	2.64E-25
bulk RNAseq whole brains	repoGS>UAS-dFosDN_vs_UAS-GFP_AND_repoGS>UAS-puckered_vs_UAS-GFP	42d	RU486 1d/wk	FBgn0038279	41809	Sdr	-0.256938531	0.035648685	-0.304477108	0.007203241
bulk RNAseq whole brains	repoGS>UAS-dFosDN_vs_UAS-GFP_AND_repoGS>UAS-puckered_vs_UAS-GFP	42d	RU486 1d/wk	FBgn0038282	2768670	dpr9	0.17972651	0.002413023	0.156800026	0.009187977
bulk RNAseq whole brains	repoGS>UAS-dFosDN_vs_UAS-GFP_AND_repoGS>UAS-puckered_vs_UAS-GFP	42d	RU486 1d/wk	FBgn0038290	41820	CG6912	-0.751798552	4.91E-27	-4.883695545	0
bulk RNAseq whole brains	repoGS>UAS-dFosDN_vs_UAS-GFP_AND_repoGS>UAS-puckered_vs_UAS-GFP	42d	RU486 1d/wk	FBgn0038331	41876	Ccm3	-0.36300774	0.008849057	-0.32227751	0.021214726
bulk RNAseq whole brains	repoGS>UAS-dFosDN_vs_UAS-GFP_AND_repoGS>UAS-puckered_vs_UAS-GFP	42d	RU486 1d/wk	FBgn0038349	41896	AOX3	-0.686375054	6.02E-20	-0.464482314	2.37E-09
bulk RNAseq whole brains	repoGS>UAS-dFosDN_vs_UAS-GFP_AND_repoGS>UAS-puckered_vs_UAS-GFP	42d	RU486 1d/wk	FBgn0038369	41917	Arpc3A	-0.266962772	0.045406343	-0.301258367	0.016505552
bulk RNAseq whole brains	repoGS>UAS-dFosDN_vs_UAS-GFP_AND_repoGS>UAS-puckered_vs_UAS-GFP	42d	RU486 1d/wk	FBgn0038504	42093	Sur-8	0.16760027	0.02410908	0.177712748	0.012632416
bulk RNAseq whole brains	repoGS>UAS-dFosDN_vs_UAS-GFP_AND_repoGS>UAS-puckered_vs_UAS-GFP	42d	RU486 1d/wk	FBgn0038515	42105	CG5823	0.180891334	0.032525796	0.209427268	0.008600208
bulk RNAseq whole brains	repoGS>UAS-dFosDN_vs_UAS-GFP_AND_repoGS>UAS-puckered_vs_UAS-GFP	42d	RU486 1d/wk	FBgn0038564	42158	CG7785	0.688819101	1.22E-07	0.495846883	0.000297892
bulk RNAseq whole brains	repoGS>UAS-dFosDN_vs_UAS-GFP_AND_repoGS>UAS-puckered_vs_UAS-GFP	42d	RU486 1d/wk	FBgn0038665	42271	CG12269	-0.724863166	0.004135251	-1.297008773	2.27E-09
bulk RNAseq whole brains	repoGS>UAS-dFosDN_vs_UAS-GFP_AND_repoGS>UAS-puckered_vs_UAS-GFP	42d	RU486 1d/wk	FBgn0038738	42360	CG4572	-0.325688143	0.000759066	-0.487384343	4.4E-08
bulk RNAseq whole brains	repoGS>UAS-dFosDN_vs_UAS-GFP_AND_repoGS>UAS-puckered_vs_UAS-GFP	42d	RU486 1d/wk	FBgn0038742	42364	Arc42	-0.283793651	0.003680847	-0.340383514	0.000259232
bulk RNAseq whole brains	repoGS>UAS-dFosDN_vs_UAS-GFP_AND_repoGS>UAS-puckered_vs_UAS-GFP	42d	RU486 1d/wk	FBgn0038761	42386	CG17190	-0.670301614	0.001804989	-0.65176644	0.002339214
bulk RNAseq whole brains	repoGS>UAS-dFosDN_vs_UAS-GFP_AND_repoGS>UAS-puckered_vs_UAS-GFP	42d	RU486 1d/wk	FBgn0038799	42426	CG4288	-0.735223606	0.006022598	-1.072261229	5.32E-06
bulk RNAseq whole brains	repoGS>UAS-dFosDN_vs_UAS-GFP_AND_repoGS>UAS-puckered_vs_UAS-GFP	42d	RU486 1d/wk	FBgn0038804	42432	CG10877	-0.794967549	0.001575984	-0.94488478	6.94E-05
bulk RNAseq whole brains	repoGS>UAS-dFosDN_vs_UAS-GFP_AND_repoGS>UAS-puckered_vs_UAS-GFP	42d	RU486 1d/wk	FBgn0038809	42437	CG16953	-0.616176001	1.82E-19	-0.586855683	7.68E-18
bulk RNAseq whole brains	repoGS>UAS-dFosDN_vs_UAS-GFP_AND_repoGS>UAS-puckered_vs_UAS-GFP	42d	RU486 1d/wk	FBgn0038818	42449	Nep4	-0.592069098	2.55E-10	-0.440386025	4.7E-06
bulk RNAseq whole brains	repoGS>UAS-dFosDN_vs_UAS-GFP_AND_repoGS>UAS-puckered_vs_UAS-GFP	42d	RU486 1d/wk	FBgn0038829	42463	CG17271	-0.307621508	8.42E-06	-0.215935382	0.003817015
bulk RNAseq whole brains	repoGS>UAS-dFosDN_vs_UAS-GFP_AND_repoGS>UAS-puckered_vs_UAS-GFP	42d	RU486 1d/wk	FBgn0038830	42465	CG17272	1.568361776	3.21E-58	0.830000535	1.08E-15
bulk RNAseq whole brains	repoGS>UAS-dFosDN_vs_UAS-GFP_AND_repoGS>UAS-puckered_vs_UAS-GFP	42d	RU486 1d/wk	FBgn0038865	42512	CG10824	-0.601322255	0.02704146	-0.626045809	0.016841147
bulk RNAseq whole brains	repoGS>UAS-dFosDN_vs_UAS-GFP_AND_repoGS>UAS-puckered_vs_UAS-GFP	42d	RU486 1d/wk	FBgn0038878	42528	CG3301	-0.879943565	1.74E-06	-0.655335797	0.000677987
bulk RNAseq whole brains	repoGS>UAS-dFosDN_vs_UAS-GFP_AND_repoGS>UAS-puckered_vs_UAS-GFP	42d	RU486 1d/wk	FBgn0038938	42606	CG7084	-0.372821818	0.005103763	-0.663744308	1.07E-08
bulk RNAseq whole brains	repoGS>UAS-dFosDN_vs_UAS-GFP_AND_repoGS>UAS-puckered_vs_UAS-GFP	42d	RU486 1d/wk	FBgn0038960	42629	CG13855	0.767882295	0.013624457	0.7283295	0.016708497
bulk RNAseq whole brains	repoGS>UAS-dFosDN_vs_UAS-GFP_AND_repoGS>UAS-puckered_vs_UAS-GFP	42d	RU486 1d/wk	FBgn0038984	42656	AdipoR	-0.184821391	0.002914713	-0.281393964	4.84E-07
bulk RNAseq whole brains	repoGS>UAS-dFosDN_vs_UAS-GFP_AND_repoGS>UAS-puckered_vs_UAS-GFP	42d	RU486 1d/wk	FBgn0039025	42702	Usp12-46	-0.29664468	0.012193056	-0.273595832	0.022698705
bulk RNAseq whole brains	repoGS>UAS-dFosDN_vs_UAS-GFP_AND_repoGS>UAS-puckered_vs_UAS-GFP	42d	RU486 1d/wk	FBgn0039040	42718	CG13833	-1.039228405	0.000779342	-1.28209981	6.85E-06
bulk RNAseq whole brains	repoGS>UAS-dFosDN_vs_UAS-GFP_AND_repoGS>UAS-puckered_vs_UAS-GFP	42d	RU486 1d/wk	FBgn0039051	42730	CG17109	0.670892932	0.008391742	0.499239207	0.047784701
bulk RNAseq whole brains	repoGS>UAS-dFosDN_vs_UAS-GFP_AND_repoGS>UAS-puckered_vs_UAS-GFP	42d	RU486 1d/wk	FBgn0039081	42770	Irk2	-0.311970333	0.001269475	-0.717578783	1E-17
bulk RNAseq whole brains	repoGS>UAS-dFosDN_vs_UAS-GFP_AND_repoGS>UAS-puckered_vs_UAS-GFP	42d	RU486 1d/wk	FBgn0039098	42787	GILT3	-1.254589198	5.63E-17	-1.902092274	1.85E-37
bulk RNAseq whole brains	repoGS>UAS-dFosDN_vs_UAS-GFP_AND_repoGS>UAS-puckered_vs_UAS-GFP	42d	RU486 1d/wk	FBgn0039099	42788	GILT2	-0.487553399	0.010381536	-1.1810525	1.63E-13
bulk RNAseq whole brains	repoGS>UAS-dFosDN_vs_UAS-GFP_AND_repoGS>UAS-puckered_vs_UAS-GFP	42d	RU486 1d/wk	FBgn0039102	42791	SPE	-0.750778206	0.016326154	-0.861239641	0.003037985
bulk RNAseq whole brains	repoGS>UAS-dFosDN_vs_UAS-GFP_AND_repoGS>UAS-puckered_vs_UAS-GFP	42d	RU486 1d/wk	FBgn0039178	42893	CG6356	-0.999602087	7.92E-30	-0.571506433	4.99E-10
bulk RNAseq whole brains	repoGS>UAS-dFosDN_vs_UAS-GFP_AND_repoGS>UAS-puckered_vs_UAS-GFP	42d	RU486 1d/wk	FBgn0039298	43036	to	-0.826048418	0.021897198	-0.97814883	0.000162971
bulk RNAseq whole brains	repoGS>UAS-dFosDN_vs_UAS-GFP_AND_repoGS>UAS-puckered_vs_UAS-GFP	42d	RU486 1d/wk	FBgn0039299	43037	CG11854	-0.8226907	0.008022958	-0.878462261	0.001160717
bulk RNAseq whole brains	repoGS>UAS-dFosDN_vs_UAS-GFP_AND_repoGS>UAS-puckered_vs_UAS-GFP	42d	RU486 1d/wk	FBgn0039313	43053	CG11892	-0.740198729	2.28E-07	-0.339139713	0.045240077
bulk RNAseq whole brains	repoGS>UAS-dFosDN_vs_UAS-GFP_AND_repoGS>UAS-puckered_vs_UAS-GFP	42d	RU486 1d/wk	FBgn0039319	43059	CG13659	-1.251248064	2.48E-09	-0.870869953	8.22E-05
bulk RNAseq whole brains	repoGS>UAS-dFosDN_vs_UAS-GFP_AND_repoGS>UAS-puckered_vs_UAS-GFP	42d	RU486 1d/wk	FBgn0039324	43064	CG10553	-0.967384456	0.000320225	-0.906117292	0.000708101
bulk RNAseq whole brains	repoGS>UAS-dFosDN_vs_UAS-GFP_AND_repoGS>UAS-puckered_vs_UAS-GFP	42d	RU486 1d/wk	FBgn0039325	43065	CG10560	-1.676709023	7.23E-14	-0.736497042	0.004748649
bulk RNAseq whole brains	repoGS>UAS-dFosDN_vs_UAS-GFP_AND_repoGS>UAS-puckered_vs_UAS-GFP	42d	RU486 1d/wk	FBgn0039417	43180	CG6073	0.549776595	3.02E-05	0.448144909	0.001115945
bulk RNAseq whole brains	repoGS>UAS-dFosDN_vs_UAS-GFP_AND_repoGS>UAS-puckered_vs_UAS-GFP	42d	RU486 1d/wk	FBgn0039459	43227	IntS12	1.990422681	1.77E-66	1.96371779	1.75E-63
bulk RNAseq whole brains	repoGS>UAS-dFosDN_vs_UAS-GFP_AND_repoGS>UAS-puckered_vs_UAS-GFP	42d	RU486 1d/wk	FBgn0039475	43251	CG6277	0.000256097	0.001457005	0.000372771	0.000567316
bulk RNAseq whole brains	repoGS>UAS-dFosDN_vs_UAS-GFP_AND_repoGS>UAS-puckered_vs_UAS-GFP	42d	RU486 1d/wk	FBgn0039479	43257	CG14257	0.652001857	0.029307086	0.622004062	0.037648844
bulk RNAseq whole brains	repoGS>UAS-dFosDN_vs_UAS-GFP_AND_repoGS>UAS-puckered_vs_UAS-GFP	42d	RU486 1d/wk	FBgn0039483	43261	CG14259	-0.838995067	0.012509288	-0.831512589	0.012516113
bulk RNAseq whole brains	repoGS>UAS-dFosDN_vs_UAS-GFP_AND_repoGS>UAS-puckered_vs_UAS-GFP	42d	RU486 1d/wk	FBgn0039651	43457	CG14508	-1.198793929	6.93E-08	-0.626861394	0.013049328
bulk RNAseq whole brains	repoGS>UAS-dFosDN_vs_UAS-GFP_AND_repoGS>UAS-puckered_vs_UAS-GFP	42d	RU486 1d/wk	FBgn0039737	43562	CG7920	-0.161608962	0.002758281	-0.46539071	1.96E-24
bulk RNAseq whole brains	repoGS>UAS-dFosDN_vs_UAS-GFP_AND_repoGS>UAS-puckered_vs_UAS-GFP	42d	RU486 1d/wk	FBgn0039774	43618	CDase	-0.589026571	4.29E-06	-0.793369464	4.62E-11
bulk RNAseq whole brains	repoGS>UAS-dFosDN_vs_UAS-GFP_AND_repoGS>UAS-puckered_vs_UAS-GFP	42d	RU486 1d/wk	FBgn0039782	43627	CG15539	-1.035323346	4.25E-05	-0.900756522	0.000503182
bulk RNAseq whole brains	repoGS>UAS-dFosDN_vs_UAS-GFP_AND_repoGS>UAS-puckered_vs_UAS-GFP	42d	RU486 1d/wk	FBgn0039805	43657	Cpr100A	-1.159293024	0.00055669	-1.19321232	0.000326105
bulk RNAseq whole brains	repoGS>UAS-dFosDN_vs_UAS-GFP_AND_repoGS>UAS-puckered_vs_UAS-GFP	42d	RU486 1d/wk	FBgn0039817	43677	CG15553	-1.082635637	0.000162149	-1.31773434	1.23E-06
bulk RNAseq whole brains	repoGS>UAS-dFosDN_vs_UAS-GFP_AND_repoGS>UAS-puckered_vs_UAS-GFP	42d	RU486 1d/wk	FBgn0039827	43689	CG1544	-0.62149434	3.89E-07	-0.755544832	2.98E-10
bulk RNAseq whole brains	repoGS>UAS-dFosDN_vs_UAS-GFP_AND_repoGS>UAS-puckered_vs_UAS-GFP	42d	RU486 1d/wk	FBgn0039897	43780	CG1674	-0.788095071	0.000433705	-0.647038206	0.00509015
bulk RNAseq whole brains	repoGS>UAS-dFosDN_vs_UAS-GFP_AND_repoGS>UAS-puckered_vs_UAS-GFP	42d	RU486 1d/wk	FBgn0039914	43804	mav	-0.251098576	0.049597156	-0.760821188	8.61E-14
bulk RNAseq whole brains	repoGS>UAS-dFosDN_vs_UAS-GFP_AND_repoGS>UAS-puckered_vs_UAS-GFP	42d	RU486 1d/wk	FBgn0040064	34313	yip2	-0.385709109	0.002537602	-0.536236374	4.32E-06
bulk RNAseq whole brains	repoGS>UAS-dFosDN_vs_UAS-GFP_AND_repoGS>UAS-puckered_vs_UAS-GFP	42d	RU486 1d/wk	FBgn0040256	53507	Ugt86Dd	2.010128038	2.96E-74	0.507818761	7.63E-05
bulk RNAseq whole brains	repoGS>UAS-dFosDN_vs_UAS-GFP_AND_repoGS>UAS-puckered_vs_UAS-GFP	42d	RU486 1d/wk	FBgn0040271	53437	Sulf1	-0.35497249	0.000530847	-0.800027986	7.01E-19
bulk RNAseq whole brains	repoGS>UAS-dFosDN_vs_UAS-GFP_AND_repoGS>UAS-puckered_vs_UAS-GFP	42d	RU486 1d/wk	FBgn0040395	31179	Unc-76	0.136724183	0.008849057	0.114766996	0.03316153
bulk RNAseq whole brains	repoGS>UAS-dFosDN_vs_UAS-GFP_AND_repoGS>UAS-puckered_vs_UAS-GFP	42d	RU486 1d/wk	FBgn0040465	53579	Dip3	0.196560142	0.03285209	0.227349681	0.008977197
bulk RNAseq whole brains	repoGS>UAS-dFosDN_vs_UAS-GFP_AND_repoGS>UAS-puckered_vs_UAS-GFP	42d	RU486 1d/wk	FBgn0040524	49997	CG11052	1.285100155	5.48E-06	0.94667621	0.000346907
bulk RNAseq whole brains	repoGS>UAS-dFosDN_vs_UAS-GFP_AND_repoGS>UAS-puckered_vs_UAS-GFP	42d	RU486 1d/wk	FBgn0040532	50005	CG8369	-0.363209695	0.015864007	-0.565611511	1.73E-05
bulk RNAseq whole brains	repoGS>UAS-dFosDN_vs_UAS-GFP_AND_repoGS>UAS-puckered_vs_UAS-GFP	42d	RU486 1d/wk	FBgn0040717	50190	Nplp4	-1.492926595	1.13E-06	-1.841183437	4.77E-10
bulk RNAseq whole brains	repoGS>UAS-dFosDN_vs_UAS-GFP_AND_repoGS>UAS-puckered_vs_UAS-GFP	42d	RU486 1d/wk	FBgn0040918	50392	schlank	-0.183781359	0.017428611	-0.199649029	0.007422867
bulk RNAseq whole brains	repoGS>UAS-dFosDN_vs_UAS-GFP_AND_repoGS>UAS-puckered_vs_UAS-GFP	42d	RU486 1d/wk	FBgn0041096	39368	rols	-0.463810091	0.001034472	-0.887797343	1.81E-12
bulk RNAseq whole brains	repoGS>UAS-dFosDN_vs_UAS-GFP_AND_repoGS>UAS-puckered_vs_UAS-GFP	42d	RU486 1d/wk	FBgn0041160	39716	comm2	-0.657857144	0.040307713	-0.863234262	0.002736272
bulk RNAseq whole brains	repoGS>UAS-dFosDN_vs_UAS-GFP_AND_repoGS>UAS-puckered_vs_UAS-GFP	42d	RU486 1d/wk	FBgn0041182	34044	Tep2	-0.691125378	4.48E-08	-0.634258974	4.46E-07
bulk RNAseq whole brains	repoGS>UAS-dFosDN_vs_UAS-GFP_AND_repoGS>UAS-puckered_vs_UAS-GFP	42d	RU486 1d/wk	FBgn0041183	34937	Tep1	0.591348771	0.009764038	0.593711013	0.00752223
bulk RNAseq whole brains	repoGS>UAS-dFosDN_vs_UAS-GFP_AND_repoGS>UAS-puckered_vs_UAS-GFP	42d	RU486 1d/wk	FBgn0041241	117345	Gr47b	-1.659404776	1.49E-07	-1.551450369	1.24E-06
bulk RNAseq whole brains	repoGS>UAS-dFosDN_vs_UAS-GFP_AND_repoGS>UAS-puckered_vs_UAS-GFP	42d	RU486 1d/wk	FBgn0041711	41653	yellow-e	-1.31455919	2E-05	-1.119016739	0.000776851
bulk RNAseq whole brains	repoGS>UAS-dFosDN_vs_UAS-GFP_AND_repoGS>UAS-puckered_vs_UAS-GFP	42d	RU486 1d/wk	FBgn0042094	41318	Adk3	-0.490520374	2.28E-07	-0.448532171	2.92E-06
bulk RNAseq whole brains	repoGS>UAS-dFosDN_vs_UAS-GFP_AND_repoGS>UAS-puckered_vs_UAS-GFP	42d	RU486 1d/wk	FBgn0042119	59158	Cpr65Au	-0.821098953	0.00571258	-0.840780993	0.003750639
bulk RNAseq whole brains	repoGS>UAS-dFosDN_vs_UAS-GFP_AND_repoGS>UAS-puckered_vs_UAS-GFP	42d	RU486 1d/wk	FBgn0042178	59216	CG32165	-0.469105333	0.009799708	-0.398972822	0.034152622
bulk RNAseq whole brains	repoGS>UAS-dFosDN_vs_UAS-GFP_AND_repoGS>UAS-puckered_vs_UAS-GFP	42d	RU486 1d/wk	FBgn0042206	59240	GstD10	0.694987237	0.035648685	1.37454307	7.33E-06
bulk RNAseq whole brains	repoGS>UAS-dFosDN_vs_UAS-GFP_AND_repoGS>UAS-puckered_vs_UAS-GFP	42d	RU486 1d/wk	FBgn0043535	246670	Obp57a	-0.858353621	0.025950783	-0.934306363	0.008396913
bulk RNAseq whole brains	repoGS>UAS-dFosDN_vs_UAS-GFP_AND_repoGS>UAS-puckered_vs_UAS-GFP	42d	RU486 1d/wk	FBgn0043783	40406	CG32444	-1.406696517	2.58E-08	-1.042336273	8.98E-05
bulk RNAseq whole brains	repoGS>UAS-dFosDN_vs_UAS-GFP_AND_repoGS>UAS-puckered_vs_UAS-GFP	42d	RU486 1d/wk	FBgn0045035	41839	tefu	-0.338554968	0.000170095	-0.211926353	0.036534013
bulk RNAseq whole brains	repoGS>UAS-dFosDN_vs_UAS-GFP_AND_repoGS>UAS-puckered_vs_UAS-GFP	42d	RU486 1d/wk	FBgn0046685	318600	Wsck	-0.900553613	2.56E-09	-0.490505774	0.003351903
bulk RNAseq whole brains	repoGS>UAS-dFosDN_vs_UAS-GFP_AND_repoGS>UAS-puckered_vs_UAS-GFP	42d	RU486 1d/wk	FBgn0050015	36147	CG30015	-0.468320472	2.04E-11	-0.204847927	0.011241921
bulk RNAseq whole brains	repoGS>UAS-dFosDN_vs_UAS-GFP_AND_repoGS>UAS-puckered_vs_UAS-GFP	42d	RU486 1d/wk	FBgn0050022	36233	CG30022	0.824956616	3.37E-32	1.192220869	9.3E-68
bulk RNAseq whole brains	repoGS>UAS-dFosDN_vs_UAS-GFP_AND_repoGS>UAS-puckered_vs_UAS-GFP	42d	RU486 1d/wk	FBgn0050042	36345	Cpr49Ab	-1.816902762	1.49E-10	-1.12469197	3.97E-05
bulk RNAseq whole brains	repoGS>UAS-dFosDN_vs_UAS-GFP_AND_repoGS>UAS-puckered_vs_UAS-GFP	42d	RU486 1d/wk	FBgn0050054	246420	CG30054	-0.590024229	0.017902812	-0.825387032	0.000276505
bulk RNAseq whole brains	repoGS>UAS-dFosDN_vs_UAS-GFP_AND_repoGS>UAS-puckered_vs_UAS-GFP	42d	RU486 1d/wk	FBgn0050076	246438	CG30076	1.437642979	3.65E-07	1.401586344	3.65E-07
bulk RNAseq whole brains	repoGS>UAS-dFosDN_vs_UAS-GFP_AND_repoGS>UAS-puckered_vs_UAS-GFP	42d	RU486 1d/wk	FBgn0050083	246444	CG30083	-1.030957668	0.001039403	-0.826890104	0.014556507
bulk RNAseq whole brains	repoGS>UAS-dFosDN_vs_UAS-GFP_AND_repoGS>UAS-puckered_vs_UAS-GFP	42d	RU486 1d/wk	FBgn0050091	246449	CG30091	0.9197496	0.001848973	0.604756451	0.015315882
bulk RNAseq whole brains	repoGS>UAS-dFosDN_vs_UAS-GFP_AND_repoGS>UAS-puckered_vs_UAS-GFP	42d	RU486 1d/wk	FBgn0050104	246458	NT5E-2	-0.450751743	0.005392477	-0.538587381	0.000475644
bulk RNAseq whole brains	repoGS>UAS-dFosDN_vs_UAS-GFP_AND_repoGS>UAS-puckered_vs_UAS-GFP	42d	RU486 1d/wk	FBgn0050108	246460	CG30108	-1.005496345	5.64E-05	-0.771888902	0.003539945
bulk RNAseq whole brains	repoGS>UAS-dFosDN_vs_UAS-GFP_AND_repoGS>UAS-puckered_vs_UAS-GFP	42d	RU486 1d/wk	FBgn0050115	37134	GEFmeso	-0.670949547	7.5E-12	-0.549909004	3.55E-08
bulk RNAseq whole brains	repoGS>UAS-dFosDN_vs_UAS-GFP_AND_repoGS>UAS-puckered_vs_UAS-GFP	42d	RU486 1d/wk	FBgn0050159	35611	CG30159	-0.526591808	1.19E-05	-0.350515044	0.007456274
bulk RNAseq whole brains	repoGS>UAS-dFosDN_vs_UAS-GFP_AND_repoGS>UAS-puckered_vs_UAS-GFP	42d	RU486 1d/wk	FBgn0050291	246534	CG30291	0.284151158	0.001929228	0.314963077	0.000382483
bulk RNAseq whole brains	repoGS>UAS-dFosDN_vs_UAS-GFP_AND_repoGS>UAS-puckered_vs_UAS-GFP	42d	RU486 1d/wk	FBgn0050384	246584	CG30384	2.049566496	3.33E-20	0.545621801	0.041302702
bulk RNAseq whole brains	repoGS>UAS-dFosDN_vs_UAS-GFP_AND_repoGS>UAS-puckered_vs_UAS-GFP	42d	RU486 1d/wk	FBgn0050460	36924	CG30460	-0.255259587	0.033334086	-0.367086087	0.000650624
bulk RNAseq whole brains	repoGS>UAS-dFosDN_vs_UAS-GFP_AND_repoGS>UAS-puckered_vs_UAS-GFP	42d	RU486 1d/wk	FBgn0050489	246648	Cyp12d1-p	-1.183013912	0.000213711	-1.278571916	2.32E-05
bulk RNAseq whole brains	repoGS>UAS-dFosDN_vs_UAS-GFP_AND_repoGS>UAS-puckered_vs_UAS-GFP	42d	RU486 1d/wk	FBgn0051014	326112	PH4alphaSG1	-0.741554907	0.019242292	-0.851018033	0.003919717
bulk RNAseq whole brains	repoGS>UAS-dFosDN_vs_UAS-GFP_AND_repoGS>UAS-puckered_vs_UAS-GFP	42d	RU486 1d/wk	FBgn0051072	43223	Lerp	0.396762081	2.67E-09	0.235772317	0.001155303
bulk RNAseq whole brains	repoGS>UAS-dFosDN_vs_UAS-GFP_AND_repoGS>UAS-puckered_vs_UAS-GFP	42d	RU486 1d/wk	FBgn0051075	43244	CG31075	-0.672417835	0.000102737	-1.201175943	1.87E-14
bulk RNAseq whole brains	repoGS>UAS-dFosDN_vs_UAS-GFP_AND_repoGS>UAS-puckered_vs_UAS-GFP	42d	RU486 1d/wk	FBgn0051092	43105	LpR2	-0.290814929	0.000136876	-0.60562313	5.44E-19
bulk RNAseq whole brains	repoGS>UAS-dFosDN_vs_UAS-GFP_AND_repoGS>UAS-puckered_vs_UAS-GFP	42d	RU486 1d/wk	FBgn0051102	326118	CG31102	-0.377303187	0.0452901	-0.960230121	1.34E-09
bulk RNAseq whole brains	repoGS>UAS-dFosDN_vs_UAS-GFP_AND_repoGS>UAS-puckered_vs_UAS-GFP	42d	RU486 1d/wk	FBgn0051103	43030	CG31103	-0.927995073	0.001853767	-0.878612851	0.003239113
bulk RNAseq whole brains	repoGS>UAS-dFosDN_vs_UAS-GFP_AND_repoGS>UAS-puckered_vs_UAS-GFP	42d	RU486 1d/wk	FBgn0051106	318594	CG31106	0.741756074	0.008022958	1.003302309	0.000606261
bulk RNAseq whole brains	repoGS>UAS-dFosDN_vs_UAS-GFP_AND_repoGS>UAS-puckered_vs_UAS-GFP	42d	RU486 1d/wk	FBgn0051119	326120	HdacX	-0.382385681	0.002056227	-0.87744837	8.6E-16
bulk RNAseq whole brains	repoGS>UAS-dFosDN_vs_UAS-GFP_AND_repoGS>UAS-puckered_vs_UAS-GFP	42d	RU486 1d/wk	FBgn0051146	40913	Nlg1	1.128211843	5.93E-06	1.314240046	4.62E-08
bulk RNAseq whole brains	repoGS>UAS-dFosDN_vs_UAS-GFP_AND_repoGS>UAS-puckered_vs_UAS-GFP	42d	RU486 1d/wk	FBgn0051191	42477	CG31191	0.502249252	1.76E-12	0.187158658	0.034291018
bulk RNAseq whole brains	repoGS>UAS-dFosDN_vs_UAS-GFP_AND_repoGS>UAS-puckered_vs_UAS-GFP	42d	RU486 1d/wk	FBgn0051235	42204	CG31235	-0.431764803	0.006137919	-1.17087284	1.33E-18
bulk RNAseq whole brains	repoGS>UAS-dFosDN_vs_UAS-GFP_AND_repoGS>UAS-puckered_vs_UAS-GFP	42d	RU486 1d/wk	FBgn0051321	318681	CG31321	-0.939692326	0.000677704	-0.660206846	0.030160319
bulk RNAseq whole brains	repoGS>UAS-dFosDN_vs_UAS-GFP_AND_repoGS>UAS-puckered_vs_UAS-GFP	42d	RU486 1d/wk	FBgn0051344	41835	CG31344	-0.328291177	0.001818964	-0.298220379	0.00478997
bulk RNAseq whole brains	repoGS>UAS-dFosDN_vs_UAS-GFP_AND_repoGS>UAS-puckered_vs_UAS-GFP	42d	RU486 1d/wk	FBgn0051352	261629	Unc-115a	-0.650543868	5.8E-22	-0.677730676	2.03E-23
bulk RNAseq whole brains	repoGS>UAS-dFosDN_vs_UAS-GFP_AND_repoGS>UAS-puckered_vs_UAS-GFP	42d	RU486 1d/wk	FBgn0051363	41392	Jupiter	0.17297276	0.009433877	0.223930099	0.000238162
bulk RNAseq whole brains	repoGS>UAS-dFosDN_vs_UAS-GFP_AND_repoGS>UAS-puckered_vs_UAS-GFP	42d	RU486 1d/wk	FBgn0051390	41288	MED7	0.782652021	1.25E-14	0.306529581	0.011667587
bulk RNAseq whole brains	repoGS>UAS-dFosDN_vs_UAS-GFP_AND_repoGS>UAS-puckered_vs_UAS-GFP	42d	RU486 1d/wk	FBgn0051547	40663	CG31547	-0.66889607	1.69E-12	-0.800730802	5.03E-18
bulk RNAseq whole brains	repoGS>UAS-dFosDN_vs_UAS-GFP_AND_repoGS>UAS-puckered_vs_UAS-GFP	42d	RU486 1d/wk	FBgn0051548	318794	CG31548	-0.382601746	0.005342922	-0.565416446	6.05E-06
bulk RNAseq whole brains	repoGS>UAS-dFosDN_vs_UAS-GFP_AND_repoGS>UAS-puckered_vs_UAS-GFP	42d	RU486 1d/wk	FBgn0051646	33795	CG31646	0.512904063	2.75E-06	0.461323433	2.9E-05
bulk RNAseq whole brains	repoGS>UAS-dFosDN_vs_UAS-GFP_AND_repoGS>UAS-puckered_vs_UAS-GFP	42d	RU486 1d/wk	FBgn0051769	318934	CG31769	-0.751267904	0.019808744	-1.024563183	0.00031271
bulk RNAseq whole brains	repoGS>UAS-dFosDN_vs_UAS-GFP_AND_repoGS>UAS-puckered_vs_UAS-GFP	42d	RU486 1d/wk	FBgn0051777	261617	CG31777	-0.683568192	0.005969081	-0.68320543	0.005217937
bulk RNAseq whole brains	repoGS>UAS-dFosDN_vs_UAS-GFP_AND_repoGS>UAS-puckered_vs_UAS-GFP	42d	RU486 1d/wk	FBgn0051865	318991	Ada1-1	-1.348932506	2.92E-06	-1.212177159	5.05E-05
bulk RNAseq whole brains	repoGS>UAS-dFosDN_vs_UAS-GFP_AND_repoGS>UAS-puckered_vs_UAS-GFP	42d	RU486 1d/wk	FBgn0051935	33338	CG31935	-0.234672267	0.007654686	-0.262016967	0.001995867
bulk RNAseq whole brains	repoGS>UAS-dFosDN_vs_UAS-GFP_AND_repoGS>UAS-puckered_vs_UAS-GFP	42d	RU486 1d/wk	FBgn0051973	33158	Cda5	0.655538316	1.77E-11	0.47379833	3.09E-06
bulk RNAseq whole brains	repoGS>UAS-dFosDN_vs_UAS-GFP_AND_repoGS>UAS-puckered_vs_UAS-GFP	42d	RU486 1d/wk	FBgn0051999	43777	CG31999	-0.351905985	0.000732856	-0.797960682	2.76E-18
bulk RNAseq whole brains	repoGS>UAS-dFosDN_vs_UAS-GFP_AND_repoGS>UAS-puckered_vs_UAS-GFP	42d	RU486 1d/wk	FBgn0052226	40229	Pex23	0.175413911	0.020999926	0.192468371	0.008660552
bulk RNAseq whole brains	repoGS>UAS-dFosDN_vs_UAS-GFP_AND_repoGS>UAS-puckered_vs_UAS-GFP	42d	RU486 1d/wk	FBgn0052282	317954	Drsl4	-1.259280495	0.000225066	-1.611837312	5.97E-08
bulk RNAseq whole brains	repoGS>UAS-dFosDN_vs_UAS-GFP_AND_repoGS>UAS-puckered_vs_UAS-GFP	42d	RU486 1d/wk	FBgn0052311	2769001	zormin	-0.578501751	1.44E-06	-0.444744765	0.000331571
bulk RNAseq whole brains	repoGS>UAS-dFosDN_vs_UAS-GFP_AND_repoGS>UAS-puckered_vs_UAS-GFP	42d	RU486 1d/wk	FBgn0052412	38663	QC	-1.088250595	6.45E-10	-0.701549769	0.000185106
bulk RNAseq whole brains	repoGS>UAS-dFosDN_vs_UAS-GFP_AND_repoGS>UAS-puckered_vs_UAS-GFP	42d	RU486 1d/wk	FBgn0052473	41636	CG32473	-0.751535571	3.11E-15	-0.643515777	2.24E-11
bulk RNAseq whole brains	repoGS>UAS-dFosDN_vs_UAS-GFP_AND_repoGS>UAS-puckered_vs_UAS-GFP	42d	RU486 1d/wk	FBgn0052475	38013	mthl8	-7.049707769	6.25E-27	-6.897058805	1.01E-29
bulk RNAseq whole brains	repoGS>UAS-dFosDN_vs_UAS-GFP_AND_repoGS>UAS-puckered_vs_UAS-GFP	42d	RU486 1d/wk	FBgn0053110	42659	CG33110	-1.105487089	0.000215214	-1.121032756	0.000132434
bulk RNAseq whole brains	repoGS>UAS-dFosDN_vs_UAS-GFP_AND_repoGS>UAS-puckered_vs_UAS-GFP	42d	RU486 1d/wk	FBgn0053126	33324	NLaz	-0.818161049	6.9E-39	-1.095195773	8.61E-67
bulk RNAseq whole brains	repoGS>UAS-dFosDN_vs_UAS-GFP_AND_repoGS>UAS-puckered_vs_UAS-GFP	42d	RU486 1d/wk	FBgn0053179	35031	beat-IIIb	0.403761414	3.36E-16	0.184770603	0.001040563
bulk RNAseq whole brains	repoGS>UAS-dFosDN_vs_UAS-GFP_AND_repoGS>UAS-puckered_vs_UAS-GFP	42d	RU486 1d/wk	FBgn0053196	318824	dp	0.993321434	2.04E-31	1.210561945	6.92E-47
bulk RNAseq whole brains	repoGS>UAS-dFosDN_vs_UAS-GFP_AND_repoGS>UAS-puckered_vs_UAS-GFP	42d	RU486 1d/wk	FBgn0053296	2768941	CG33296	-1.459951568	7.98E-14	-2.294428403	9.01E-35
bulk RNAseq whole brains	repoGS>UAS-dFosDN_vs_UAS-GFP_AND_repoGS>UAS-puckered_vs_UAS-GFP	42d	RU486 1d/wk	FBgn0053307	2768914	CG33307	-0.805369115	0.010212941	-0.75665113	0.015331648
bulk RNAseq whole brains	repoGS>UAS-dFosDN_vs_UAS-GFP_AND_repoGS>UAS-puckered_vs_UAS-GFP	42d	RU486 1d/wk	FBgn0053503	2768720	Cyp12d1-d	-2.370981904	1.1E-10	-2.398605335	9.34E-11
bulk RNAseq whole brains	repoGS>UAS-dFosDN_vs_UAS-GFP_AND_repoGS>UAS-puckered_vs_UAS-GFP	42d	RU486 1d/wk	FBgn0053506	3346177	CG33506	-0.455483287	7.25E-05	-0.398048374	0.000717472
bulk RNAseq whole brains	repoGS>UAS-dFosDN_vs_UAS-GFP_AND_repoGS>UAS-puckered_vs_UAS-GFP	42d	RU486 1d/wk	FBgn0053516	3346208	dpr3	0.314894817	6.21E-09	0.221975722	0.000107438
bulk RNAseq whole brains	repoGS>UAS-dFosDN_vs_UAS-GFP_AND_repoGS>UAS-puckered_vs_UAS-GFP	42d	RU486 1d/wk	FBgn0053519	3346201	Unc-89	-0.623796201	1.44E-09	-0.520608107	6.68E-07
bulk RNAseq whole brains	repoGS>UAS-dFosDN_vs_UAS-GFP_AND_repoGS>UAS-puckered_vs_UAS-GFP	42d	RU486 1d/wk	FBgn0053696	39127	CNMaR	-0.327326372	0.000665801	-0.497604445	2.51E-08
bulk RNAseq whole brains	repoGS>UAS-dFosDN_vs_UAS-GFP_AND_repoGS>UAS-puckered_vs_UAS-GFP	42d	RU486 1d/wk	FBgn0053978	3885646	CG33978	-0.573264969	0.001613677	-0.609676237	0.00054787
bulk RNAseq whole brains	repoGS>UAS-dFosDN_vs_UAS-GFP_AND_repoGS>UAS-puckered_vs_UAS-GFP	42d	RU486 1d/wk	FBgn0058198	3354922	CG40198	0.391727217	0.002793927	0.262348898	0.010806645
bulk RNAseq whole brains	repoGS>UAS-dFosDN_vs_UAS-GFP_AND_repoGS>UAS-puckered_vs_UAS-GFP	42d	RU486 1d/wk	FBgn0060296	37985	pain	-0.68037297	2.02E-09	-0.42337981	0.000520174
bulk RNAseq whole brains	repoGS>UAS-dFosDN_vs_UAS-GFP_AND_repoGS>UAS-puckered_vs_UAS-GFP	42d	RU486 1d/wk	FBgn0061356	3771779	CG18003	-0.66883299	0.012004193	-0.644662128	0.01397071
bulk RNAseq whole brains	repoGS>UAS-dFosDN_vs_UAS-GFP_AND_repoGS>UAS-puckered_vs_UAS-GFP	42d	RU486 1d/wk	FBgn0063923	3772691	Kaz1-ORFB	-0.698966663	0.00020726	-0.584949064	0.002559474
bulk RNAseq whole brains	repoGS>UAS-dFosDN_vs_UAS-GFP_AND_repoGS>UAS-puckered_vs_UAS-GFP	42d	RU486 1d/wk	FBgn0067102	37516	GlcT-1	0.24616447	0.040018312	0.25137047	0.031893956
bulk RNAseq whole brains	repoGS>UAS-dFosDN_vs_UAS-GFP_AND_repoGS>UAS-puckered_vs_UAS-GFP	42d	RU486 1d/wk	FBgn0067779	33161	dbr	0.306583221	0.000445011	0.319581195	0.000186017
bulk RNAseq whole brains	repoGS>UAS-dFosDN_vs_UAS-GFP_AND_repoGS>UAS-puckered_vs_UAS-GFP	42d	RU486 1d/wk	FBgn0069242	41177	eca	-0.915917931	5.07E-25	-0.886295375	5.18E-23
bulk RNAseq whole brains	repoGS>UAS-dFosDN_vs_UAS-GFP_AND_repoGS>UAS-puckered_vs_UAS-GFP	42d	RU486 1d/wk	FBgn0082831	41524	pps	-0.270716825	0.008849057	-0.256587264	0.012097593
bulk RNAseq whole brains	repoGS>UAS-dFosDN_vs_UAS-GFP_AND_repoGS>UAS-puckered_vs_UAS-GFP	42d	RU486 1d/wk	FBgn0083983	4379878	mRpL34	0.495404638	0.002471309	0.378865062	0.032264442
bulk RNAseq whole brains	repoGS>UAS-dFosDN_vs_UAS-GFP_AND_repoGS>UAS-puckered_vs_UAS-GFP	42d	RU486 1d/wk	FBgn0085360	33011	CG34331	-0.596846772	0.012193056	-0.600317401	0.009590189
bulk RNAseq whole brains	repoGS>UAS-dFosDN_vs_UAS-GFP_AND_repoGS>UAS-puckered_vs_UAS-GFP	42d	RU486 1d/wk	FBgn0085408	36592	Shroom	-0.477902801	0.000155982	-0.41105393	0.001619703
bulk RNAseq whole brains	repoGS>UAS-dFosDN_vs_UAS-GFP_AND_repoGS>UAS-puckered_vs_UAS-GFP	42d	RU486 1d/wk	FBgn0085446	31591	CG34417	-0.404773917	2.82E-09	-0.221899938	0.003295084
bulk RNAseq whole brains	repoGS>UAS-dFosDN_vs_UAS-GFP_AND_repoGS>UAS-puckered_vs_UAS-GFP	42d	RU486 1d/wk	FBgn0085484	39066	Pdxk	0.392424527	1.17E-06	0.456406523	5.46E-09
bulk RNAseq whole brains	repoGS>UAS-dFosDN_vs_UAS-GFP_AND_repoGS>UAS-puckered_vs_UAS-GFP	42d	RU486 1d/wk	FBgn0086254	39304	CG6084	-0.337305271	0.000210388	-0.36688298	2.98E-05
bulk RNAseq whole brains	repoGS>UAS-dFosDN_vs_UAS-GFP_AND_repoGS>UAS-puckered_vs_UAS-GFP	42d	RU486 1d/wk	FBgn0086357	33905	Sec61alpha	-0.259247625	0.007020282	-0.39353755	4.52E-06
bulk RNAseq whole brains	repoGS>UAS-dFosDN_vs_UAS-GFP_AND_repoGS>UAS-puckered_vs_UAS-GFP	42d	RU486 1d/wk	FBgn0086604	37310	CG12484	-0.268947521	0.00193697	-0.43896714	1.42E-08
bulk RNAseq whole brains	repoGS>UAS-dFosDN_vs_UAS-GFP_AND_repoGS>UAS-puckered_vs_UAS-GFP	42d	RU486 1d/wk	FBgn0086784	35865	stmA	0.149673834	0.004100256	0.157061846	0.001800874
bulk RNAseq whole brains	repoGS>UAS-dFosDN_vs_UAS-GFP_AND_repoGS>UAS-puckered_vs_UAS-GFP	42d	RU486 1d/wk	FBgn0250830	3355145	CG12547	-0.261916725	0.000261617	-0.363751767	5.17E-08
bulk RNAseq whole brains	repoGS>UAS-dFosDN_vs_UAS-GFP_AND_repoGS>UAS-puckered_vs_UAS-GFP	42d	RU486 1d/wk	FBgn0259227	41401	CG42327	-0.512763688	2.33E-06	-0.463109874	2.05E-05
bulk RNAseq whole brains	repoGS>UAS-dFosDN_vs_UAS-GFP_AND_repoGS>UAS-puckered_vs_UAS-GFP	42d	RU486 1d/wk	FBgn0259246	35977	brp	0.246606874	6.42E-05	0.143053217	0.040504587
bulk RNAseq whole brains	repoGS>UAS-dFosDN_vs_UAS-GFP_AND_repoGS>UAS-puckered_vs_UAS-GFP	42d	RU486 1d/wk	FBgn0259736	42600	CG42390	-0.320495668	0.014601131	-0.79711439	1.88E-13
bulk RNAseq whole brains	repoGS>UAS-dFosDN_vs_UAS-GFP_AND_repoGS>UAS-puckered_vs_UAS-GFP	42d	RU486 1d/wk	FBgn0259968	8673980	Sfp60F	-0.679780537	0.004173276	-0.64148116	0.017053707
bulk RNAseq whole brains	repoGS>UAS-dFosDN_vs_UAS-GFP_AND_repoGS>UAS-puckered_vs_UAS-GFP	42d	RU486 1d/wk	FBgn0260005	40931	wtrw	-0.37434982	5.48E-06	-0.732325454	1.85E-22
bulk RNAseq whole brains	repoGS>UAS-dFosDN_vs_UAS-GFP_AND_repoGS>UAS-puckered_vs_UAS-GFP	42d	RU486 1d/wk	FBgn0260006	318102	drd	-0.491644355	0.029960252	-0.485710096	0.030463822
bulk RNAseq whole brains	repoGS>UAS-dFosDN_vs_UAS-GFP_AND_repoGS>UAS-puckered_vs_UAS-GFP	42d	RU486 1d/wk	FBgn0260388	8674108	CG42514	-0.262748113	0.023827248	-0.238190946	0.045501887
bulk RNAseq whole brains	repoGS>UAS-dFosDN_vs_UAS-GFP_AND_repoGS>UAS-puckered_vs_UAS-GFP	42d	RU486 1d/wk	FBgn0260745	41455	mfas	-0.278703793	0.014527957	-0.787966984	1.67E-17
bulk RNAseq whole brains	repoGS>UAS-dFosDN_vs_UAS-GFP_AND_repoGS>UAS-puckered_vs_UAS-GFP	42d	RU486 1d/wk	FBgn0260945	39454	Atg1	0.199520584	9.97E-06	0.156162598	0.000910198
bulk RNAseq whole brains	repoGS>UAS-dFosDN_vs_UAS-GFP_AND_repoGS>UAS-puckered_vs_UAS-GFP	42d	RU486 1d/wk	FBgn0261553	39268	CG42671	-0.213783089	0.000319669	-0.222989836	0.000119316
bulk RNAseq whole brains	repoGS>UAS-dFosDN_vs_UAS-GFP_AND_repoGS>UAS-puckered_vs_UAS-GFP	42d	RU486 1d/wk	FBgn0261587	10178822	CG42697	-2.823883329	1.98E-17	-2.703260701	1.42E-16
bulk RNAseq whole brains	repoGS>UAS-dFosDN_vs_UAS-GFP_AND_repoGS>UAS-puckered_vs_UAS-GFP	42d	RU486 1d/wk	FBgn0261611	36330	CG42700	-0.620508024	9.05E-08	-0.634722662	4.58E-08
bulk RNAseq whole brains	repoGS>UAS-dFosDN_vs_UAS-GFP_AND_repoGS>UAS-puckered_vs_UAS-GFP	42d	RU486 1d/wk	FBgn0261722	39720	fwe	0.142185855	0.034129492	0.331473429	1.05E-09
bulk RNAseq whole brains	repoGS>UAS-dFosDN_vs_UAS-GFP_AND_repoGS>UAS-puckered_vs_UAS-GFP	42d	RU486 1d/wk	FBgn0261862	36109	whd	-0.529044513	2.56E-05	-0.315707418	0.024101631
bulk RNAseq whole brains	repoGS>UAS-dFosDN_vs_UAS-GFP_AND_repoGS>UAS-puckered_vs_UAS-GFP	42d	RU486 1d/wk	FBgn0261934	38747	dikar	0.169353417	0.012193056	0.156467583	0.020563018
bulk RNAseq whole brains	repoGS>UAS-dFosDN_vs_UAS-GFP_AND_repoGS>UAS-puckered_vs_UAS-GFP	42d	RU486 1d/wk	FBgn0261989	36511	CG42807	-0.736894464	6.41E-05	-0.813780204	5.94E-06
bulk RNAseq whole brains	repoGS>UAS-dFosDN_vs_UAS-GFP_AND_repoGS>UAS-puckered_vs_UAS-GFP	42d	RU486 1d/wk	FBgn0262029	34179	d	-3.081119461	1.06E-27	-2.204404196	8.71E-17
bulk RNAseq whole brains	repoGS>UAS-dFosDN_vs_UAS-GFP_AND_repoGS>UAS-puckered_vs_UAS-GFP	42d	RU486 1d/wk	FBgn0262127	41783	kibra	-0.3071896	0.001379152	-0.410677767	4.69E-06
bulk RNAseq whole brains	repoGS>UAS-dFosDN_vs_UAS-GFP_AND_repoGS>UAS-puckered_vs_UAS-GFP	42d	RU486 1d/wk	FBgn0262169	36048	magu	-0.506613312	0.000225949	-0.395668867	0.005830476
bulk RNAseq whole brains	repoGS>UAS-dFosDN_vs_UAS-GFP_AND_repoGS>UAS-puckered_vs_UAS-GFP	42d	RU486 1d/wk	FBgn0262866	33139	S6kII	0.212048081	0.029963481	0.241030299	0.009051081
bulk RNAseq whole brains	repoGS>UAS-dFosDN_vs_UAS-GFP_AND_repoGS>UAS-puckered_vs_UAS-GFP	42d	RU486 1d/wk	FBgn0262870	43923	axo	-0.545056322	8.5E-09	-0.672624268	1.47E-13
bulk RNAseq whole brains	repoGS>UAS-dFosDN_vs_UAS-GFP_AND_repoGS>UAS-puckered_vs_UAS-GFP	42d	RU486 1d/wk	FBgn0263200	33935	Galt	-0.47366306	0.001463097	-0.399370494	0.008773535
bulk RNAseq whole brains	repoGS>UAS-dFosDN_vs_UAS-GFP_AND_repoGS>UAS-puckered_vs_UAS-GFP	42d	RU486 1d/wk	FBgn0263240	35677	Coop	-1.110946119	5.47E-05	-0.686828917	0.029318203
bulk RNAseq whole brains	repoGS>UAS-dFosDN_vs_UAS-GFP_AND_repoGS>UAS-puckered_vs_UAS-GFP	42d	RU486 1d/wk	FBgn0263351	42642	AP-2mu	-0.274236395	0.006759801	-0.35815703	0.00011351
bulk RNAseq whole brains	repoGS>UAS-dFosDN_vs_UAS-GFP_AND_repoGS>UAS-puckered_vs_UAS-GFP	42d	RU486 1d/wk	FBgn0263841	14462901	CG43702	-1.004994789	0.000122761	-0.814475281	0.002883595
bulk RNAseq whole brains	repoGS>UAS-dFosDN_vs_UAS-GFP_AND_repoGS>UAS-puckered_vs_UAS-GFP	42d	RU486 1d/wk	FBgn0264339	5740629	CG43795	0.769830567	1.43E-23	0.587154102	9.54E-14
bulk RNAseq whole brains	repoGS>UAS-dFosDN_vs_UAS-GFP_AND_repoGS>UAS-puckered_vs_UAS-GFP	42d	RU486 1d/wk	FBgn0264561	40382	Glg1	-0.290719057	0.002406333	-0.216811134	0.033832826
bulk RNAseq whole brains	repoGS>UAS-dFosDN_vs_UAS-GFP_AND_repoGS>UAS-puckered_vs_UAS-GFP	42d	RU486 1d/wk	FBgn0264753	14462605	Rgk1	0.183251705	0.039727845	0.356070339	1.42E-06
bulk RNAseq whole brains	repoGS>UAS-dFosDN_vs_UAS-GFP_AND_repoGS>UAS-puckered_vs_UAS-GFP	42d	RU486 1d/wk	FBgn0264894	34732	CG44085	-1.027648117	2.07E-07	-0.492885983	0.033444269
bulk RNAseq whole brains	repoGS>UAS-dFosDN_vs_UAS-GFP_AND_repoGS>UAS-puckered_vs_UAS-GFP	42d	RU486 1d/wk	FBgn0265045	36753	Strn-Mlck	-1.244875718	1.11E-25	-0.435547627	0.001301533
bulk RNAseq whole brains	repoGS>UAS-dFosDN_vs_UAS-GFP_AND_repoGS>UAS-puckered_vs_UAS-GFP	42d	RU486 1d/wk	FBgn0265048	41921	cv-d	-0.448321693	1.07E-05	-0.357654445	0.00062912
bulk RNAseq whole brains	repoGS>UAS-dFosDN_vs_UAS-GFP_AND_repoGS>UAS-puckered_vs_UAS-GFP	42d	RU486 1d/wk	FBgn0265416	32303	Neto	0.361291127	1.41E-05	0.224828225	0.015922732
bulk RNAseq whole brains	repoGS>UAS-dFosDN_vs_UAS-GFP_AND_repoGS>UAS-puckered_vs_UAS-GFP	42d	RU486 1d/wk	FBgn0265767	3354992	zyd	-0.256518988	0.00126673	-0.565491167	2.58E-16
bulk RNAseq whole brains	repoGS>UAS-dFosDN_vs_UAS-GFP_AND_repoGS>UAS-puckered_vs_UAS-GFP	42d	RU486 1d/wk	FBgn0265991	36740	Zasp52	-0.548350324	0.001603426	-1.341011826	2.75E-19
bulk RNAseq whole brains	repoGS>UAS-dFosDN_vs_UAS-GFP_AND_repoGS>UAS-puckered_vs_UAS-GFP	42d	RU486 1d/wk	FBgn0266064	41823	GlyS	-0.418170927	2.69E-06	-0.280213838	0.003265979
bulk RNAseq whole brains	repoGS>UAS-dFosDN_vs_UAS-GFP_AND_repoGS>UAS-puckered_vs_UAS-GFP	42d	RU486 1d/wk	FBgn0266369	35362	Mtp	-0.445653736	2.1E-06	-0.511350198	2.2E-08
bulk RNAseq whole brains	repoGS>UAS-dFosDN_vs_UAS-GFP_AND_repoGS>UAS-puckered_vs_UAS-GFP	42d	RU486 1d/wk	FBgn0266441	19834908	CG45071	0.444125253	0.004269749	0.50346233	0.000708101
bulk RNAseq whole brains	repoGS>UAS-dFosDN_vs_UAS-GFP_AND_repoGS>UAS-puckered_vs_UAS-GFP	42d	RU486 1d/wk	FBgn0266719	43002	Unc-13-4B	-0.683257838	5.5E-11	-0.45004775	4.57E-05
