# Supplementary material for: Senescent glia link mitochondrial dysfunction and lipid accumulation
Source: Nature. 2024 Jun 5;630(8016):475–83. doi: 10.1038/s41586-024-07516-8 (PMC11168935; doi:10.1038/s41586-024-07516-8)
Supplement: Supplementary file 4 — Supplementary Data files 1–17 [file 41586_2024_7516_MOESM4_ESM.zip › 2023-03-03957D-s4/Supplementary data 11.csv]

Sample	Comparison	Age	Treatment	Gene_change_direction	Analysis	Term	ID	FDR	Genes
bulk RNAseq whole brains	repoGS>UAS-dFosDN_vs_UAS-GFP_AND_repoGS>UAS-puckered_vs_UAS-GFP	42d	RU486 1d/wk	down	Reactome	Metabolism	R-DME-1430728	3.05E-09	FBgn0000052,FBgn0001104,FBgn0001208,FBgn0002930,FBgn0003074,FBgn0003965,FBgn0004647,FBgn0004797,FBgn0011768,FBgn0012036,FBgn0013348,FBgn0014031,FBgn0014455,FBgn0014469,FBgn0015278,FBgn0019830,FBgn0019952,FBgn0021765,FBgn0024293,FBgn0025352,FBgn0025592,FBgn0025885,FBgn0026061,FBgn0027348,FBgn0027572,FBgn0027579,FBgn0027580,FBgn0027611,FBgn0027945,FBgn0028479,FBgn0028886,FBgn0028983,FBgn0028988,FBg…
bulk RNAseq whole brains	repoGS>UAS-dFosDN_vs_UAS-GFP_AND_repoGS>UAS-puckered_vs_UAS-GFP	42d	RU486 1d/wk	down	Reactome	Metabolism of lipids	R-DME-556833	1.92E-05	FBgn0002930,FBgn0004797,FBgn0014469,FBgn0015278,FBgn0019830,FBgn0019952,FBgn0024293,FBgn0025352,FBgn0025592,FBgn0027348,FBgn0027572,FBgn0027579,FBgn0028479,FBgn0028983,FBgn0028988,FBgn0029969,FBgn0029994,FBgn0031327,FBgn0031694,FBgn0031948,FBgn0032160,FBgn0033214,FBgn0033717,FBgn0034117,FBgn0034479,FBgn0034997,FBgn0035087,FBgn0035383,FBgn0036381,FBgn0036449,FBgn0037144,FBgn0037166,FBgn0037167,FBg…
bulk RNAseq whole brains	repoGS>UAS-dFosDN_vs_UAS-GFP_AND_repoGS>UAS-puckered_vs_UAS-GFP	42d	RU486 1d/wk	down	Reactome	Fatty acid metabolism	R-DME-8978868	0.000170201	FBgn0019830,FBgn0019952,FBgn0025352,FBgn0027348,FBgn0027572,FBgn0028479,FBgn0032160,FBgn0033214,FBgn0033717,FBgn0034479,FBgn0035087,FBgn0035383,FBgn0037144,FBgn0037440,FBgn0038742,FBgn0038938,FBgn0039178,FBgn0040064,FBgn0053110,FBgn0061356,FBgn0086254,FBgn0261862
bulk RNAseq whole brains	repoGS>UAS-dFosDN_vs_UAS-GFP_AND_repoGS>UAS-puckered_vs_UAS-GFP	42d	RU486 1d/wk	down	Reactome	Carnitine metabolism	R-DME-200425	0.012682659	FBgn0019830,FBgn0019952,FBgn0034479,FBgn0035087,FBgn0035383,FBgn0037144,FBgn0038938,FBgn0039178,FBgn0261862
bulk RNAseq whole brains	repoGS>UAS-dFosDN_vs_UAS-GFP_AND_repoGS>UAS-puckered_vs_UAS-GFP	42d	RU486 1d/wk	down	Reactome	Na+/Cl- dependent neurotransmitter transporters	R-DME-442660	0.020156329	FBgn0019952,FBgn0028886,FBgn0031935,FBgn0031937,FBgn0031939,FBgn0034479,FBgn0037144,FBgn0038938,FBgn0039178,FBgn0053296
bulk RNAseq whole brains	repoGS>UAS-dFosDN_vs_UAS-GFP_AND_repoGS>UAS-puckered_vs_UAS-GFP	42d	RU486 1d/wk	down	Reactome	Neutrophil degranulation	R-DME-6798695	0.024345032	FBgn0002930,FBgn0003074,FBgn0003890,FBgn0004797,FBgn0010225,FBgn0013278,FBgn0013348,FBgn0014018,FBgn0020414,FBgn0020416,FBgn0024293,FBgn0025456,FBgn0027611,FBgn0028983,FBgn0028988,FBgn0029093,FBgn0029506,FBgn0029769,FBgn0029771,FBgn0030617,FBgn0031589,FBgn0031808,FBgn0032613,FBgn0032782,FBgn0033134,FBgn0033742,FBgn0033814,FBgn0033875,FBgn0034117,FBgn0034365,FBgn0035348,FBgn0035715,FBgn0035975,FBg…
bulk RNAseq whole brains	repoGS>UAS-dFosDN_vs_UAS-GFP_AND_repoGS>UAS-puckered_vs_UAS-GFP	42d	RU486 1d/wk	down	GO_term	small molecule catabolic process	GO:0044282	3.84E-08	FBgn0001208,FBgn0003965,FBgn0011768,FBgn0014031,FBgn0014455,FBgn0024289,FBgn0025352,FBgn0027572,FBgn0027945,FBgn0028479,FBgn0029823,FBgn0029969,FBgn0032160,FBgn0032775,FBgn0033717,FBgn0035147,FBgn0035383,FBgn0036262,FBgn0036553,FBgn0037440,FBgn0037684,FBgn0038742,FBgn0040064,FBgn0043783,FBgn0053503,FBgn0263200,FBgn0286783
bulk RNAseq whole brains	repoGS>UAS-dFosDN_vs_UAS-GFP_AND_repoGS>UAS-puckered_vs_UAS-GFP	42d	RU486 1d/wk	down	GO_term	cellular lipid catabolic process	GO:0044242	6.71E-07	FBgn0025352,FBgn0027572,FBgn0028479,FBgn0029969,FBgn0032160,FBgn0032775,FBgn0033717,FBgn0034117,FBgn0034405,FBgn0034406,FBgn0034588,FBgn0035383,FBgn0036449,FBgn0037440,FBgn0038197,FBgn0038742,FBgn0039774,FBgn0040064,FBgn0286783
bulk RNAseq whole brains	repoGS>UAS-dFosDN_vs_UAS-GFP_AND_repoGS>UAS-puckered_vs_UAS-GFP	42d	RU486 1d/wk	down	GO_term	lipid catabolic process	GO:0016042	3.78E-06	FBgn0025352,FBgn0025595,FBgn0027572,FBgn0028479,FBgn0029969,FBgn0032160,FBgn0032775,FBgn0033717,FBgn0034117,FBgn0034405,FBgn0034406,FBgn0034588,FBgn0035383,FBgn0036449,FBgn0037440,FBgn0038197,FBgn0038742,FBgn0039774,FBgn0040064,FBgn0040918,FBgn0053503,FBgn0286783
bulk RNAseq whole brains	repoGS>UAS-dFosDN_vs_UAS-GFP_AND_repoGS>UAS-puckered_vs_UAS-GFP	42d	RU486 1d/wk	down	GO_term	fatty acid oxidation	GO:0019395	1.98E-05	FBgn0025352,FBgn0027572,FBgn0028479,FBgn0029969,FBgn0032160,FBgn0032775,FBgn0035383,FBgn0037440,FBgn0038742,FBgn0038984,FBgn0040064,FBgn0286783
bulk RNAseq whole brains	repoGS>UAS-dFosDN_vs_UAS-GFP_AND_repoGS>UAS-puckered_vs_UAS-GFP	42d	RU486 1d/wk	down	GO_term	carboxylic acid catabolic process	GO:0046395	2.27E-05	FBgn0001208,FBgn0003965,FBgn0014031,FBgn0014455,FBgn0025352,FBgn0027572,FBgn0027945,FBgn0028479,FBgn0029823,FBgn0029969,FBgn0032160,FBgn0032775,FBgn0033717,FBgn0035383,FBgn0037440,FBgn0037684,FBgn0038742,FBgn0040064,FBgn0286783
bulk RNAseq whole brains	repoGS>UAS-dFosDN_vs_UAS-GFP_AND_repoGS>UAS-puckered_vs_UAS-GFP	42d	RU486 1d/wk	down	GO_term	organic acid catabolic process	GO:0016054	2.67E-05	FBgn0001208,FBgn0003965,FBgn0014031,FBgn0014455,FBgn0025352,FBgn0027572,FBgn0027945,FBgn0028479,FBgn0029823,FBgn0029969,FBgn0032160,FBgn0032775,FBgn0033717,FBgn0035383,FBgn0037440,FBgn0037684,FBgn0038742,FBgn0040064,FBgn0286783
bulk RNAseq whole brains	repoGS>UAS-dFosDN_vs_UAS-GFP_AND_repoGS>UAS-puckered_vs_UAS-GFP	42d	RU486 1d/wk	down	GO_term	lipid oxidation	GO:0034440	2.78E-05	FBgn0025352,FBgn0027572,FBgn0028479,FBgn0029969,FBgn0032160,FBgn0032775,FBgn0035383,FBgn0037440,FBgn0038742,FBgn0038984,FBgn0040064,FBgn0286783
bulk RNAseq whole brains	repoGS>UAS-dFosDN_vs_UAS-GFP_AND_repoGS>UAS-puckered_vs_UAS-GFP	42d	RU486 1d/wk	down	GO_term	monocarboxylic acid metabolic process	GO:0032787	4.27E-05	FBgn0003074,FBgn0004647,FBgn0014031,FBgn0021765,FBgn0025352,FBgn0027348,FBgn0027572,FBgn0027579,FBgn0027580,FBgn0028479,FBgn0029969,FBgn0032160,FBgn0032775,FBgn0033717,FBgn0035383,FBgn0037440,FBgn0038742,FBgn0038984,FBgn0039737,FBgn0039774,FBgn0040064,FBgn0051075,FBgn0053110,FBgn0261862,FBgn0286783
bulk RNAseq whole brains	repoGS>UAS-dFosDN_vs_UAS-GFP_AND_repoGS>UAS-puckered_vs_UAS-GFP	42d	RU486 1d/wk	down	GO_term	small molecule metabolic process	GO:0044281	5.66E-05	FBgn0000052,FBgn0000565,FBgn0001208,FBgn0003074,FBgn0003965,FBgn0004647,FBgn0011768,FBgn0014031,FBgn0014455,FBgn0021765,FBgn0024289,FBgn0025352,FBgn0025592,FBgn0025595,FBgn0025885,FBgn0027348,FBgn0027572,FBgn0027579,FBgn0027580,FBgn0027611,FBgn0027945,FBgn0028479,FBgn0029823,FBgn0029969,FBgn0030593,FBgn0030968,FBgn0031589,FBgn0032076,FBgn0032160,FBgn0032775,FBgn0033717,FBgn0034405,FBgn0034406,FBg…
bulk RNAseq whole brains	repoGS>UAS-dFosDN_vs_UAS-GFP_AND_repoGS>UAS-puckered_vs_UAS-GFP	42d	RU486 1d/wk	down	GO_term	monocarboxylic acid catabolic process	GO:0072329	7.91E-05	FBgn0014031,FBgn0025352,FBgn0027572,FBgn0028479,FBgn0029969,FBgn0032160,FBgn0032775,FBgn0033717,FBgn0035383,FBgn0037440,FBgn0038742,FBgn0040064,FBgn0286783
bulk RNAseq whole brains	repoGS>UAS-dFosDN_vs_UAS-GFP_AND_repoGS>UAS-puckered_vs_UAS-GFP	42d	RU486 1d/wk	down	GO_term	fatty acid beta-oxidation	GO:0006635	9.86E-05	FBgn0025352,FBgn0027572,FBgn0028479,FBgn0029969,FBgn0032160,FBgn0032775,FBgn0035383,FBgn0037440,FBgn0038742,FBgn0040064,FBgn0286783
bulk RNAseq whole brains	repoGS>UAS-dFosDN_vs_UAS-GFP_AND_repoGS>UAS-puckered_vs_UAS-GFP	42d	RU486 1d/wk	down	GO_term	fatty acid catabolic process	GO:0009062	0.000289804	FBgn0025352,FBgn0027572,FBgn0028479,FBgn0029969,FBgn0032160,FBgn0032775,FBgn0033717,FBgn0035383,FBgn0037440,FBgn0038742,FBgn0040064,FBgn0286783
bulk RNAseq whole brains	repoGS>UAS-dFosDN_vs_UAS-GFP_AND_repoGS>UAS-puckered_vs_UAS-GFP	42d	RU486 1d/wk	down	GO_term	fatty acid metabolic process	GO:0006631	0.000320504	FBgn0021765,FBgn0025352,FBgn0027348,FBgn0027572,FBgn0027579,FBgn0028479,FBgn0029969,FBgn0032160,FBgn0032775,FBgn0033717,FBgn0035383,FBgn0037440,FBgn0038742,FBgn0038984,FBgn0039737,FBgn0039774,FBgn0040064,FBgn0053110,FBgn0261862,FBgn0286783
bulk RNAseq whole brains	repoGS>UAS-dFosDN_vs_UAS-GFP_AND_repoGS>UAS-puckered_vs_UAS-GFP	42d	RU486 1d/wk	down	GO_term	cellular lipid metabolic process	GO:0044255	0.000432159	FBgn0004797,FBgn0015278,FBgn0021765,FBgn0025352,FBgn0025592,FBgn0025885,FBgn0027348,FBgn0027572,FBgn0027579,FBgn0028479,FBgn0029969,FBgn0031948,FBgn0032160,FBgn0032775,FBgn0033214,FBgn0033717,FBgn0034117,FBgn0034405,FBgn0034406,FBgn0034588,FBgn0035383,FBgn0036449,FBgn0036553,FBgn0037166,FBgn0037167,FBgn0037440,FBgn0038197,FBgn0038742,FBgn0038984,FBgn0039737,FBgn0039774,FBgn0040064,FBgn0040918,FBg…
bulk RNAseq whole brains	repoGS>UAS-dFosDN_vs_UAS-GFP_AND_repoGS>UAS-puckered_vs_UAS-GFP	42d	RU486 1d/wk	down	GO_term	lipid metabolic process	GO:0006629	0.000532663	FBgn0004797,FBgn0015278,FBgn0021765,FBgn0025352,FBgn0025592,FBgn0025595,FBgn0025885,FBgn0027348,FBgn0027572,FBgn0027579,FBgn0028479,FBgn0029969,FBgn0030593,FBgn0031948,FBgn0032160,FBgn0032775,FBgn0033214,FBgn0033717,FBgn0033783,FBgn0034117,FBgn0034405,FBgn0034406,FBgn0034588,FBgn0035087,FBgn0035383,FBgn0036449,FBgn0036553,FBgn0036560,FBgn0037166,FBgn0037167,FBgn0037440,FBgn0038197,FBgn0038742,FBg…
bulk RNAseq whole brains	repoGS>UAS-dFosDN_vs_UAS-GFP_AND_repoGS>UAS-puckered_vs_UAS-GFP	42d	RU486 1d/wk	down	GO_term	lipid modification	GO:0030258	0.001253765	FBgn0025352,FBgn0027572,FBgn0028479,FBgn0029969,FBgn0032160,FBgn0032775,FBgn0035383,FBgn0037166,FBgn0037167,FBgn0037440,FBgn0038742,FBgn0038984,FBgn0040064,FBgn0286783
bulk RNAseq whole brains	repoGS>UAS-dFosDN_vs_UAS-GFP_AND_repoGS>UAS-puckered_vs_UAS-GFP	42d	RU486 1d/wk	down	GO_term	organic acid metabolic process	GO:0006082	0.001419496	FBgn0000565,FBgn0001208,FBgn0003074,FBgn0003965,FBgn0004647,FBgn0014031,FBgn0014455,FBgn0021765,FBgn0025352,FBgn0027348,FBgn0027572,FBgn0027579,FBgn0027580,FBgn0027945,FBgn0028479,FBgn0029823,FBgn0029969,FBgn0032076,FBgn0032160,FBgn0032775,FBgn0033717,FBgn0035383,FBgn0037440,FBgn0037513,FBgn0037684,FBgn0038742,FBgn0038984,FBgn0039737,FBgn0039774,FBgn0040064,FBgn0051075,FBgn0053110,FBgn0261862,FBg…
bulk RNAseq whole brains	repoGS>UAS-dFosDN_vs_UAS-GFP_AND_repoGS>UAS-puckered_vs_UAS-GFP	42d	RU486 1d/wk	down	GO_term	carboxylic acid metabolic process	GO:0019752	0.002995156	FBgn0001208,FBgn0003074,FBgn0003965,FBgn0004647,FBgn0014031,FBgn0014455,FBgn0021765,FBgn0025352,FBgn0027348,FBgn0027572,FBgn0027579,FBgn0027580,FBgn0027945,FBgn0028479,FBgn0029823,FBgn0029969,FBgn0032076,FBgn0032160,FBgn0032775,FBgn0033717,FBgn0035383,FBgn0037440,FBgn0037513,FBgn0037684,FBgn0038742,FBgn0038984,FBgn0039737,FBgn0039774,FBgn0040064,FBgn0051075,FBgn0053110,FBgn0261862,FBgn0286783
bulk RNAseq whole brains	repoGS>UAS-dFosDN_vs_UAS-GFP_AND_repoGS>UAS-puckered_vs_UAS-GFP	42d	RU486 1d/wk	down	GO_term	oxoacid metabolic process	GO:0043436	0.003186714	FBgn0001208,FBgn0003074,FBgn0003965,FBgn0004647,FBgn0014031,FBgn0014455,FBgn0021765,FBgn0025352,FBgn0027348,FBgn0027572,FBgn0027579,FBgn0027580,FBgn0027945,FBgn0028479,FBgn0029823,FBgn0029969,FBgn0032076,FBgn0032160,FBgn0032775,FBgn0033717,FBgn0035383,FBgn0037440,FBgn0037513,FBgn0037684,FBgn0038742,FBgn0038984,FBgn0039737,FBgn0039774,FBgn0040064,FBgn0051075,FBgn0053110,FBgn0261862,FBgn0286783
bulk RNAseq whole brains	repoGS>UAS-dFosDN_vs_UAS-GFP_AND_repoGS>UAS-puckered_vs_UAS-GFP	42d	RU486 1d/wk	down	GO_term	organic substance catabolic process	GO:1901575	0.024673619	FBgn0000477,FBgn0000592,FBgn0001208,FBgn0003074,FBgn0003557,FBgn0003965,FBgn0004647,FBgn0011768,FBgn0014031,FBgn0014455,FBgn0020414,FBgn0020416,FBgn0024289,FBgn0025352,FBgn0025595,FBgn0027572,FBgn0027945,FBgn0028479,FBgn0029823,FBgn0029969,FBgn0031528,FBgn0032160,FBgn0032775,FBgn0032884,FBgn0033717,FBgn0033783,FBgn0034110,FBgn0034117,FBgn0034229,FBgn0034405,FBgn0034406,FBgn0034588,FBgn0034863,FBg…
bulk RNAseq whole brains	repoGS>UAS-dFosDN_vs_UAS-GFP_AND_repoGS>UAS-puckered_vs_UAS-GFP	42d	RU486 1d/wk	down	GO_term	response to DDT	GO:0046680	0.039947075	FBgn0031126,FBgn0031182,FBgn0033065,FBgn0050489,FBgn0053503
