# Supplementary material for: Senescent glia link mitochondrial dysfunction and lipid accumulation
Source: Nature. 2024 Jun 5;630(8016):475–83. doi: 10.1038/s41586-024-07516-8 (PMC11168935; doi:10.1038/s41586-024-07516-8)
Supplement: Supplementary file 4 — Supplementary Data files 1–17 [file 41586_2024_7516_MOESM4_ESM.zip › 2023-03-03957D-s4/Supplementary data 12.csv]

	dsRed+GFP+_40d_rep1	dsRednegGFP+_40d_rep1	dsRednegGFPneg_40d_rep1	dsRed+GFP+_40d_rep2	dsRednegGFP+_40d_rep2	dsRednegGFPneg_40d_rep2	dsRed+GFP+_40d_rep3	dsRednegGFP+_40d_rep3	dsRednegGFPneg_40d_rep3	dsRed+GFP+_40d_rep4	dsRednegGFP+_40d_rep4	dsRednegGFPneg_40d_rep4
FBgn0000003	0	0.848573411	0	0	0	0	0	0	0	1.269093602	0	0
FBgn0000008	1299.950722	1000.468051	926.3419675	296.9064265	818.7281288	587.7512275	1350.540596	464.456584	1528.07652	1803.382009	862.2157982	366.3952687
FBgn0000014	0	10.18288093	0	0	0	1.599323068	3.175252184	0	1.525407057	1.269093602	4.871275696	0.828948572
FBgn0000015	3.594333794	0	3.539033305	0	0	0.799661534	1.058417395	1.095416472	0.381351764	0	0.974255139	3.315794287
FBgn0000017	2655.014563	2224.959483	2271.174623	2973.446648	2152.44571	1229.079778	5431.79807	2668.434525	1650.109084	6303.587923	2387.899346	2551.503704
FBgn0000018	0	341.1265112	67.24163279	405.3703978	396.2265784	271.08526	1006.554942	232.228292	218.514561	1006.391227	407.2386482	77.92116574
FBgn0000022	0	0	0	0	0	0	0	0	0	0	0	0
FBgn0000024	7598.421642	14826.27463	17592.53456	4772.414738	8124.221355	11618.28243	9808.353998	14426.63493	14873.86287	8666.640211	13953.2821	15695.31226
FBgn0000028	154.5563532	1005.559492	722.8475525	259.6561738	772.484178	556.5644276	626.5830977	542.2311535	697.8737288	29.18915286	710.2319965	690.5141603
FBgn0000032	419.3389427	560.9070246	616.6765533	1310.332421	642.1603167	745.2845497	257.1954269	165.4078872	850.7957863	849.0236201	592.3471246	921.7908118
FBgn0000036	203.678915	1726.846891	1931.427426	455.7677987	980.5819566	1584.129499	388.4391839	1431.709329	1699.684814	38.07280807	1603.623959	2025.950309
FBgn0000037	1930.157248	3198.273186	4274.267474	1150.375453	2165.057696	3343.384874	959.9845771	4912.942876	5599.387956	1040.656754	3813.234615	6124.272048
FBgn0000038	4476.143685	11840.99338	12995.33029	5298.300659	13862.67525	17411.03058	3925.670117	13021.2156	15029.07303	3279.337869	12556.20023	14324.23132
FBgn0000039	2856.297255	4332.815836	5136.022083	2549.451124	5869.828754	5617.622276	1825.770006	5539.521098	5518.541382	1091.420498	6567.453893	6611.693808
FBgn0000042	52828.32	26903.17142	34108.31823	58109.29873	33470.11039	33525.80981	66629.49184	38050.38656	36047.65688	67268.3064	29812.20726	28447.85709
FBgn0000043	681.7253097	1389.963247	1534.170938	1727.754371	1472.449433	1488.969776	1149.441291	1425.13683	1345.027673	1413.770273	1232.432751	1375.225681
FBgn0000044	135.3865729	107.7688232	4.423791631	119.419928	63.0599329	0.799661534	120.659583	199.3657979	73.98224229	6144.951223	50.66126724	38.96058287
FBgn0000045	12646.0644	2793.503669	170.758357	7383.219219	4609.681095	1824.027959	15720.67357	3374.978149	86.56685051	7405.16117	4926.808239	4.144742859
FBgn0000046	137.7827955	0	0	0	0	0	139.7110961	67.91582125	0	123.1020794	0	0
FBgn0000047	0	0	0	0	1.050998882	0	0	2.190832943	0	0	0.974255139	0.828948572
FBgn0000052	502.00862	126.4374382	456.5352963	357.1641884	11.5609877	154.3346761	875.3111855	484.1740805	333.301442	1237.366262	626.4460545	468.355943
FBgn0000053	1903.7988	2149.43645	25.65799146	1153.66224	207.0467797	0.799661534	2298.882582	1575.208886	1.144055293	2981.100872	693.6696591	47.25006859
FBgn0000055	240.8203642	21.21433527	0.884758326	207.0675816	70.41692507	0	244.4944182	26.28999532	3.050814115	392.1499232	52.60977752	0
FBgn0000056	0	0	0	0	0	0	0	0	0	0	0	0
FBgn0000057	2012.826925	812.0847542	1541.249004	1537.120725	2232.321625	1468.178576	482.638332	1681.464284	1906.758822	1265.286322	2380.105305	1386.830961
FBgn0000061	0	0	0	0	0	0	0	1.095416472	1.525407057	0	0.974255139	1.657897143
FBgn0000063	745.2252067	276.6349319	354.7880888	216.9279426	524.448442	238.2991371	88.90706117	1.095416472	226.9042998	0	464.7197014	416.132183
FBgn0000064	85057.51302	37473.8504	26040.20706	103061.5891	48368.01953	23703.56719	107999.8526	48854.47922	24764.60223	97995.6007	46043.29788	21789.74216
FBgn0000071	452.8860581	0	0	0	0	0.799661534	1.058417395	0	1.144055293	96.45111379	0.974255139	0.828948572
FBgn0000075	0	36.48865667	0.884758326	1.09559567	121.9158703	0	4.233669579	0	44.23680467	6.345468012	0	40.61848002
FBgn0000077	680.5271984	224.0233805	439.7248881	931.2563194	333.1666455	577.3556275	647.7514456	420.6399251	445.4188608	510.1756282	238.6925091	352.303143
FBgn0000078	1217.281045	566.8470385	114.1338241	304.5755962	257.494726	27.18849216	968.4519163	258.5182873	126.9901375	2764.085866	1599.726939	198.1187086
FBgn0000079	1617.450208	643.2186454	276.0445978	581.7613007	219.6587663	43.18172283	1779.199641	339.5791062	205.9299528	4576.351531	2244.683841	317.487303
FBgn0000083	8009.373805	1821.03854	59.27880785	10282.16536	1633.252262	209.5113219	11771.71827	1774.574684	280.2935468	16052.76498	2236.8898	166.6186629
FBgn0000084	3301.994646	1988.207502	1310.327081	3104.918128	1632.201263	1385.013777	3482.193229	1324.358514	1324.816029	5078.912597	1666.950543	1366.936195
FBgn0000092	122.207349	0	28.31226644	0	0	0	0	0	50.71978466	88.83655217	0	0
FBgn0000094	0	5.091440465	2.654274979	1.09559567	0	0	0	0	0	0	0	0
FBgn0000097	1014.800241	1017.43952	852.0222681	1859.225852	1493.469411	1175.502455	2746.59314	1610.262213	1094.098212	3540.771151	1253.866364	1356.988812
FBgn0000100	6800.479539	7847.606904	7648.73573	8772.434529	7092.140453	6047.840181	7050.118267	7930.815255	5738.58135	6359.428042	5892.295082	5843.258482
FBgn0000108	13835.78889	37540.03912	44446.71927	16956.53418	18497.58032	31927.28641	20562.93315	36417.1206	54952.02654	12538.64479	35150.15117	60257.10063
FBgn0000109	154.5563532	302.0921343	160.141257	333.0610836	48.34594856	133.5434762	338.6935663	154.4537225	74.74494581	421.339076	112.039341	169.1055086
FBgn0000114	307.9145951	604.1842685	770.6245021	104.0815886	1032.080902	542.17052	583.1879845	1804.150929	1546.000053	733.5361022	547.5313882	1051.106789
FBgn0000115	543.9425142	335.1864973	237.1152314	408.6571849	256.4437271	117.5502455	715.4901589	265.0907862	277.2427327	283.0078734	520.2522443	270.2372344
FBgn0000116	136753.6179	76154.37218	67440.70341	178854.8975	104657.4176	80625.0745	156964.3581	87129.42616	79917.21979	202765.6231	96297.32647	76850.16419
FBgn0000117	10810.55794	16206.055	20492.77235	12348.45879	15309.90071	18073.94999	12078.65931	16327.18251	24269.98899	12003.08729	19314.60813	21072.70164
FBgn0000119	836.2816628	965.6765416	1472.237855	912.631193	540.2134252	654.1231348	782.1704548	1121.706467	1102.487951	1503.875919	772.5843254	931.7381946
FBgn0000120	8555.712542	3750.694476	483.9628044	1918.388018	173.4148155	53.57732278	9224.107596	3959.930545	2104.299036	416.2627016	1494.507384	92.01329146
FBgn0000121	41095.21638	19507.85414	2434.854914	4122.726506	2023.172847	307.070029	37863.82388	18263.87883	7733.051078	5443.142461	7669.336456	407.8426973
FBgn0000137	0	0	0	0	0	0	0	0	0.381351764	1.269093602	0	0
FBgn0000139	2773.627578	1059.019617	546.7806456	1552.459064	1156.09877	869.2320874	1330.430665	1014.355653	758.8900111	1486.108608	858.3187776	637.4614517
FBgn0000140	1.198111265	3.394293643	0.884758326	1.09559567	2.101997763	1.599323068	0	0	1.144055293	2.538187205	2.922765418	4.144742859
FBgn0000146	3.594333794	0	0.884758326	9.860361029	0	50.37867664	299.5321227	1.095416472	0.762703529	265.2405629	173.4174148	64.6579886
FBgn0000147	0	44.97439078	175.1821486	2.19119134	377.3085985	247.8950755	304.8242097	213.606212	222.3280786	135.7930155	114.9621064	38.96058287
FBgn0000150	5408.274249	2473.591493	1775.709961	3089.579789	2333.217517	2007.15045	4690.905894	2554.511212	1640.956642	3696.869664	1612.392255	1542.673292
FBgn0000152	293.5372599	176.5032695	104.4014825	855.6602182	167.1088222	167.1292606	864.7270116	188.4116331	78.55846346	755.1106935	104.2452999	59.68429717
FBgn0000153	10225.87965	3677.717163	351.2490555	224.5971123	887.0430561	4.797969204	31774.74861	2868.895739	162.0744999	678.9650773	1020.045131	4.144742859
FBgn0000157	1125.026478	1333.108828	408.7583467	1668.592205	781.943168	379.0395671	3711.869804	1063.649394	459.9102278	3360.559859	1070.706398	908.5276346
FBgn0000158	0	0	0	1.09559567	2.101997763	0	0	0	0.381351764	0	0	0
FBgn0000163	59.90556324	0	114.1338241	130.3758847	35.73396198	67.17156885	356.6866621	83.25165185	0.762703529	149.7530451	32.15041959	78.75011432
FBgn0000166	2.39622253	0.848573411	1.769516652	0	0	0	1.058417395	0	0.381351764	0	0	0
FBgn0000173	3959.75773	2286.905342	2850.691327	2676.540221	2953.306857	2706.054631	3218.647298	2882.040737	2433.405608	2739.973088	2797.086505	2258.884858
FBgn0000179	600.2537437	1360.263178	1276.706265	815.1231784	742.0052105	1290.653716	3412.337681	1512.770147	1617.312833	595.2048996	1552.962692	1659.555041
FBgn0000180	1097.469919	436.1667332	333.553889	963.0285938	335.2686433	264.6879677	4.233669579	251.9457885	170.0828869	401.0335784	409.1871585	439.342743
FBgn0000181	2135.034274	2936.064002	2902.00731	2734.606792	2828.237991	3170.657982	2162.346738	2965.292389	2259.509204	1860.491221	2337.238079	3053.01759
FBgn0000182	0	0	0	0	0	0	0	0	0	0	0	0
FBgn0000183	1400.592069	1882.135825	1475.776888	915.91798	658.9762988	1245.87267	1237.289935	2081.291296	1806.463308	698.0014814	1519.838017	2148.634698
FBgn0000206	201.2826925	58.55156535	0	326.4875096	0	1.599323068	63.50504369	0	0.381351764	6.345468012	114.9621064	156.6712801
FBgn0000212	31.15089289	1266.071529	2034.059392	731.8579075	1312.697603	1685.686514	2054.388163	2664.052859	2866.239861	2908.762537	1391.236339	2672.530195
FBgn0000216	0	0	0	0	0	0	0	1.095416472	0	0	0	0
FBgn0000221	136.5846842	346.2179516	199.0706234	509.4519865	268.0047148	239.8984602	560.9612193	115.0187295	183.8115504	505.0992538	235.7697437	264.4345944
FBgn0000227	1.198111265	0	0	0	1.050998882	0	0	1.095416472	0.381351764	1.269093602	0.974255139	0
FBgn0000228	1676.157659	2609.363238	2019.903259	1962.211845	1296.93262	1995.155527	2708.490113	2200.691692	2114.595533	1114.264183	2145.309816	2972.609578
FBgn0000229	4084.361302	4233.532747	5516.468164	4143.542823	5031.131647	5401.713662	2418.483747	4585.413351	6086.755511	2182.840996	5176.217554	5522.455385
FBgn0000233	0	0	145.9851238	0	0	183.1224913	0	146.7858072	0	0	319.5556857	104.44752
FBgn0000239	2065.543821	1772.669855	2206.587265	1874.564191	1170.812754	1504.963007	1958.07218	1305.736434	1909.809636	2849.115138	2487.27337	2322.713898
FBgn0000241	0	0	0.884758326	0	1.050998882	0.799661534	0	102.9691483	1.525407057	1.269093602	0	0.828948572
FBgn0000244	1059.130358	192.6261643	58.39404953	2659.010691	483.4594856	0	1287.035552	404.2086781	159.7863893	4167.703391	1249.969344	0.828948572
FBgn0000246	183.3110235	178.2004163	172.5278736	155.5745851	4.203995527	193.5180912	372.562923	219.0832943	135.7612281	535.5575002	117.8848718	63.82904002
FBgn0000247	0	388.6466222	587.4795286	188.4424552	171.3128177	71.16987652	1171.668056	968.348161	193.3453445	336.3098047	498.8186313	542.9613145
FBgn0000250	2226.09073	2448.13429	1526.208113	2886.89459	1353.68656	1888.800543	5051.826225	2230.267936	1928.114521	3102.933858	2113.159397	1793.844709
FBgn0000251	1.198111265	0	0.884758326	1.09559567	1.050998882	0.799661534	1.058417395	4.381665887	1.144055293	0	3.897020557	41.44742859
FBgn0000253	16186.48319	23928.07304	23155.89491	9995.119296	19749.31999	21950.70911	10665.67209	17849.81141	21200.10728	7920.413173	19204.5173	20761.84593
FBgn0000256	783.5647672	456.532495	317.6282391	789.924478	606.4263547	203.1140296	734.541672	522.513657	345.8860503	1673.934462	495.8958658	341.5268116
FBgn0000257	2929.382042	1339.048842	3120.542616	3567.259501	3513.489261	3324.192997	1817.302667	3189.852766	3418.055864	2035.626138	3358.257465	2996.649087
FBgn0000259	5851.575417	5463.964193	6678.155846	6241.608531	5641.761997	6161.392119	3960.597891	5623.868166	5148.630171	4385.98749	6658.059621	5947.706002
FBgn0000261	6875.960549	2481.228653	853.7917848	4848.010839	3209.750585	1612.917314	7886.268009	2836.033245	2564.209264	9825.32267	2776.627147	881.1723318
FBgn0000273	16373.38855	23512.27207	19005.4936	17558.01621	18852.81794	20359.38266	17626.88329	21866.70361	25506.33141	17518.56809	21296.24309	20741.12221
FBgn0000274	0	0	0	0	0	0	0	0	0	0	0.974255139	0
FBgn0000276	3.594333794	0	0	0	0	0	0	6.57249883	3.050814115	0	0	0
FBgn0000277	19.16978024	9.33430752	0	0	0	0	0	21.90832943	0	0	10.71680653	0
FBgn0000278	0	0	0	0	0	0	0	0	0	0	0	0
FBgn0000279	0	15.2743214	3.539033305	16.43393505	0	1.599323068	22.22676529	21.90832943	9.533794109	0	1.948510278	0
FBgn0000280	0	0	0	0	0	0	0	0	0	0	0	0
FBgn0000281	0	0	0	0	0	0	0	0	0	0	0	0
FBgn0000283	3593.135683	4565.32495	5504.966305	2323.758416	3413.644368	6074.229012	4391.373771	5183.510744	5347.695792	5344.15316	5732.517239	6489.838368
FBgn0000286	2845.514254	3227.124682	3862.854852	2607.517694	2998.499809	4023.097177	3185.836358	2180.974195	3090.093347	3118.162981	3380.665333	3363.873304
FBgn0000287	21.56600277	93.3430752	230.0371648	5.477978349	110.3548826	244.6964294	493.222506	290.285365	222.7094304	98.98930099	160.752098	365.5663201
FBgn0000289	9949.115943	15214.07268	15576.17033	10836.53677	13856.36926	16323.49089	9651.708223	11378.09089	17402.22506	7850.613025	13131.01077	17157.57754
FBgn0000299	740.4327617	624.5500304	0	1072.588161	84.07991053	64.77258425	4977.737008	545.5174029	7.627035287	4114.401459	556.2996845	98.64488004
FBgn0000303	3781.239152	4566.173524	5821.709786	3927.710476	2978.530831	5716.780306	3668.47469	6735.715885	8069.403334	1295.744568	7194.874203	7578.247843
FBgn0000307	582.2820747	1494.337777	988.2750503	1011.234803	216.5057696	659.7207655	211.683479	1587.258468	1138.335017	700.5396686	596.2441452	1152.238515
FBgn0000308	9090.070166	5743.144845	6160.572225	9666.440595	8509.937945	6584.413071	10371.43205	5657.826077	6082.17929	7379.779298	6039.407608	4507.822333
FBgn0000316	710.47998	526.9640881	1443.04083	1213.920002	1384.165527	1221.083162	381.0302621	1652.983456	1674.134246	615.5103972	808.6317655	1653.752401
FBgn0000317	16.77355771	10.18288093	0.884758326	20.81631773	51.4989452	0	33.86935663	19.71749649	2.288110586	34.26552727	407.2386482	3.315794287
FBgn0000318	849.4608868	496.4154454	637.0259948	1040.815886	789.3001601	618.1383658	854.1428376	431.5940899	534.6551736	555.8629979	604.0381863	560.3692345
FBgn0000319	3009.655497	3821.974643	4045.999826	3719.547299	2749.413074	2902.771368	7802.653035	3082.501951	4069.404677	6610.708575	5869.887214	3556.189373
FBgn0000320	0	95.04022202	434.4163381	172.0085202	225.9647596	0.799661534	174.6388701	66.82040478	548.0024854	3.807280807	643.982647	731.9615889
FBgn0000326	752.4138743	851.1191311	836.9813766	601.4820227	887.0430561	560.5627353	552.4938801	839.0890174	816.4741275	1025.427631	768.6873048	763.4616346
FBgn0000330	1286.771498	1428.997624	712.2304526	1281.846934	965.8679723	1381.815131	1457.440753	751.4556996	1250.833787	1350.315593	1635.774379	1228.501783
FBgn0000337	0	0	0	0	0	0	0	0	0	0	4.871275696	0
FBgn0000339	3049.193169	975.0108491	921.9181759	1365.112205	1191.832732	781.2693187	1445.798161	862.0927633	920.9645109	1326.202815	694.6439142	828.1196232
FBgn0000346	7098.809244	10656.38489	14642.7503	5708.05344	11670.29158	16779.29797	3407.045594	14961.19817	16407.27831	4552.238752	11553.6917	15303.21958
FBgn0000351	3.594333794	0	110.5947908	0	100.8958926	34.38544596	0	127.0683107	0.381351764	2.538187205	170.4946494	42.27637716
FBgn0000352	467.2633933	1320.380227	2107.494333	850.1822398	1603.824293	1953.573128	611.7652542	1346.266844	2612.259586	145.9457643	893.3919626	2069.055635
FBgn0000355	0	0	0	0	0	1.599323068	0	0	0.381351764	79.95289696	0	0
FBgn0000356	0	0	0	0	0	0	0	0	0	2.538187205	0	0
FBgn0000357	1.198111265	0	0	0	0	0	0	0	0.762703529	111.680237	0.974255139	28.18425144
FBgn0000358	0	0	0	0	0	0	0	0	0	0	0	0
FBgn0000359	0	0	0	0	0	0	0	0	0.381351764	2.538187205	15.58808223	0
FBgn0000360	0	0	0	0	2.101997763	0	0	0	8.77109058	3.807280807	0	0
FBgn0000370	5743.745404	3015.829902	2667.546353	5308.16102	3408.389373	2510.137555	5736.62228	2977.34197	1936.122908	5477.407988	2538.908893	2311.937567
FBgn0000376	293.5372599	851.1191311	971.4646421	285.9504698	414.0935594	395.0327978	709.1396545	295.7624474	345.5046985	176.4040107	601.1154209	519.7507545
FBgn0000377	531.9614016	655.0986732	682.1486695	323.2007226	528.6524375	480.5965819	774.761533	471.0290828	1140.241775	824.9108416	810.5802758	1235.133372
FBgn0000382	3820.776824	4815.654107	4721.955187	2548.355528	2314.299537	3271.415336	3774.31643	4085.90344	4564.399268	4519.242318	4267.23751	5984.179739
FBgn0000384	1514.412639	941.0679127	966.1560922	1663.114227	725.1892284	1448.9867	2155.996233	652.8682172	1132.233388	1643.476215	1213.921903	1025.409383
FBgn0000392	0	0	0	0	0	0	0	0	0	0	0	0
FBgn0000394	589.4707423	58.55156535	0	379.0761018	35.73396198	21.59086142	682.6792197	63.53415536	27.07597527	615.5103972	104.2452999	15.75002286
FBgn0000395	2269.222736	285.1206661	207.0334483	1314.714804	675.7922809	14.39390761	5773.666889	702.1619584	200.5910281	2387.165066	470.5652322	913.5013261
FBgn0000404	31.15089289	0	0	0	32.58096533	0	48.68720016	1.095416472	0.381351764	483.5246625	178.2886905	20.72371429
FBgn0000405	19.16978024	0	1.769516652	670.50455	1.050998882	0	140.7695135	87.63331774	3.050814115	255.0878141	0	0.828948572
FBgn0000406	1555.148422	1078.536805	214.9962733	254.1781954	60.95793514	0.799661534	1391.818874	371.3461839	19.44893998	213.2077252	227.0014474	107.7633143
FBgn0000411	1774.402783	2665.369084	5526.200505	881.9545142	6024.32559	7047.417099	1719.928267	5996.309766	7357.41959	1563.523318	6249.846718	5793.521568
FBgn0000412	3897.455944	4055.332331	4759.999795	3374.434663	6355.390237	6059.835104	5299.495896	4536.119609	5611.972564	3081.359267	4384.148126	5605.350242
FBgn0000414	697.3007561	1549.495048	1309.442323	964.1241895	308.9936712	690.9075654	219.0924007	949.726081	980.4553862	850.2927137	716.0775273	1950.515989
FBgn0000416	20862.71145	10282.16402	11544.32664	36160.13508	16974.68294	13032.88368	40842.21043	19986.96894	12401.55938	46863.81946	17373.8919	13740.65153
FBgn0000422	4264.077992	14853.42898	17998.63863	10606.46168	21001.05965	26012.9897	6019.219724	22545.86182	26328.52581	4147.397893	20782.81063	21737.5184
FBgn0000426	230.0373628	72.12873992	183.1449735	287.0460655	197.5877898	288.6778138	94.19914814	178.5528849	212.031581	110.4111434	136.3957195	187.3423772
FBgn0000427	0	0	0	0	0	0	0	1.095416472	0.381351764	0	0	0
FBgn0000439	170.1317996	11.88002775	202.6096567	113.9419497	1.050998882	61.57393812	385.2639317	0	1.144055293	13.96002963	0	58.02640002
FBgn0000442	5.990556324	0	0	13.14714804	0	3.198646136	30.69410445	4.381665887	0	8.883655217	0	0.828948572
FBgn0000447	1115.441588	1466.334854	1274.05199	1147.088666	980.5819566	1132.320732	1871.281954	1490.861818	775.6694887	1380.773839	748.2279469	555.3955431
FBgn0000448	64.6980083	128.9831585	172.5278736	4.382382679	163.9558255	123.9475378	61.3882089	69.01123772	159.7863893	44.41827609	140.29274	83.72380575
FBgn0000449	0	0	0	1.09559567	0	0	0	0	0.381351764	0	0	0.828948572
FBgn0000451	0	0	0	0	0	0	0	2.190832943	0.762703529	2.538187205	0.974255139	0
FBgn0000454	14724.78744	1471.426294	405.2193134	27833.60799	2624.344208	665.3183963	15271.90459	1204.958119	764.6102875	13359.74835	2309.958935	354.7899887
FBgn0000455	684.1215322	807.8418871	621.100345	1413.318414	1010.009925	582.1535967	638.2256891	1123.8973	506.4351431	1992.476956	1222.6902	533.8428802
FBgn0000459	141.3771292	22.06290868	148.6393988	74.50050555	113.5078792	254.2923678	17.99309571	270.5678685	226.1415963	19.03640404	242.5895297	269.4082858
FBgn0000463	33.54711542	1.697146822	0	0	1.050998882	11.99492301	1.058417395	24.09916238	0.762703529	27.92005925	66.24934946	10.77633143
FBgn0000464	732.0459828	1015.742373	1125.412591	603.6732141	1230.71969	1253.069624	249.7865052	1045.027314	1159.690715	280.4696861	863.1900533	1124.883212
FBgn0000473	773.9798771	0	0	264.0385564	0	0	745.125846	2.190832943	49.95708113	762.7252551	101.3225345	55.53955431
FBgn0000477	2707.731459	509.1440465	44.23791631	5079.181525	1073.069858	1.599323068	3609.203316	938.7719163	0.762703529	7860.765774	558.2481948	35.64478859
FBgn0000479	3908.238946	4788.499758	4625.516529	5404.573439	5763.677867	4683.617605	4462.287737	5483.654858	4413.765321	4806.057473	4471.831089	3799.071304
FBgn0000482	746.423318	1409.480435	1417.382839	1131.750327	439.3175325	1241.874362	818.1566462	568.5211488	2069.214673	1171.373395	3031.881993	1846.897418
FBgn0000489	2959.334824	1201.57995	1405.88098	313.3403616	1892.848986	1369.820208	530.2671148	789.7952761	1094.098212	413.7245144	378.010994	812.3696003
FBgn0000490	0	0	0	0	3.152996645	0	0	5.477082359	2.669462351	0	7.794041113	2.486845715
FBgn0000492	220.4524727	123.0431446	145.1003655	1.09559567	516.0404509	669.3167039	639.2841065	2.190832943	372.199322	1068.576813	605.0124414	148.3817943
FBgn0000499	874.6212233	2363.276949	2143.769424	1496.583685	1555.478345	2439.76734	1247.874108	2056.096717	2032.986256	456.8736969	1617.263531	2430.477212
FBgn0000500	476.8482834	3861.009019	28.31226644	2344.574733	708.3732462	48.77935357	2148.587311	733.9290361	146.4390775	1173.911582	2450.251675	111.0791086
FBgn0000504	144.971463	37.33723008	92.01486592	147.9054154	50.44794632	33.58578443	82.5565568	4.381665887	71.31277993	284.276967	94.5027485	31.50004573
FBgn0000520	281.5561472	1212.611404	740.542719	13.14714804	733.5972194	945.1999332	417.0164536	1098.702721	1066.640885	346.4625535	654.6994535	995.5672347
FBgn0000524	1.198111265	0	0	253.0825997	0	0	296.3568706	351.6286874	1.144055293	502.5610666	332.2210025	0
FBgn0000527	6345.197259	5866.187989	159.2564987	5448.397266	8213.55626	159.9323068	22199.24644	4804.496645	146.4390775	7029.509464	9384.025501	84.55275432
FBgn0000529	605.0461887	268.1491978	483.9628044	0	296.3816846	366.2449826	683.7376371	333.0066074	453.8085996	118.025705	432.5692818	132.6317715
FBgn0000533	152.1601306	100.1316625	32.73605807	128.1846934	264.8517182	0	157.7041918	0	1.525407057	286.8151542	2.922765418	91.18434289
FBgn0000535	603.8480775	1308.5002	2204.817749	685.8428893	1302.187614	1767.25199	763.1189417	1575.208886	1693.583186	406.1099528	2142.387051	2059.937201
FBgn0000536	518.7821777	899.4878155	1839.41256	221.3103253	1444.072463	2251.047218	1667.007397	828.1348526	1667.651266	775.4161911	839.80793	1744.936744
FBgn0000541	1452.110853	2387.037005	3032.066784	1475.767367	2177.669683	1797.639128	1901.976058	1548.918891	2755.266497	2559.761796	1705.920749	2126.253087
FBgn0000542	0	6.788587287	0	6.573574019	2.101997763	0	9.525756553	51.48457417	1.525407057	8.883655217	0.974255139	4.97369143
FBgn0000543	2248.854844	2768.89504	3292.185732	1699.268884	2382.614465	2343.807956	2211.033938	1408.705583	2727.046467	1347.777406	1264.583171	2568.911624
FBgn0000546	2373.458416	2303.876811	2303.025923	1617.099209	1971.673902	3399.361181	935.640977	1914.787993	2595.480108	2543.263579	2690.892694	2734.701338
FBgn0000547	192.8959136	1146.422678	1885.419993	64.64014452	439.3175325	906.016518	681.6208023	778.8411114	1002.95514	427.684544	1010.302579	1579.147029
FBgn0000551	0	25.45720233	17.69516652	0	0	0	19.05151311	0	0	0	0	12.43422858
FBgn0000552	0	0	0	0	0	0	0	0	0	0	0	0
FBgn0000557	12394.46103	18939.30996	26227.77582	14522.1206	20455.59123	26681.50674	11702.92113	21184.25915	24382.48776	4839.053906	18204.93153	19922.94997
FBgn0000559	27792.58701	26445.79035	24312.27404	34750.10346	24530.3139	22524.06643	38299.89185	22096.74107	20824.4758	29163.77098	28976.29635	22665.11185
FBgn0000560	0	0	0	0	0	0	1.058417395	1.095416472	0.381351764	1.269093602	0.974255139	0
FBgn0000562	1544.36542	1651.323858	606.0594534	1307.045634	920.6750203	514.1823663	2745.534722	1982.703814	758.8900111	3007.751838	1592.907153	1339.580892
FBgn0000564	130.5941279	50.91440465	0	2534.112784	0	0	0	2.190832943	0	0	0	0
FBgn0000565	3365.494543	990.2851705	698.0743193	3968.247516	2058.906809	641.3285502	4829.558573	1395.560585	577.3665712	4322.53281	1970.918147	529.6981373
FBgn0000566	230.0373628	949.5536468	512.2750709	1126.272349	517.0914498	541.3708585	1539.997309	970.538994	440.4612878	906.1328322	552.4026639	634.1456574
FBgn0000567	410.9521638	291.0606799	434.4163381	266.2297478	491.8674766	741.286242	431.8342971	469.9336664	595.2901042	304.5824646	899.2374935	940.8566289
FBgn0000568	10163.57786	11745.95315	11965.4716	6941.694164	8530.957922	10915.37994	10528.07783	10843.52765	9989.509467	10589.31702	13910.41488	13157.90068
FBgn0000575	17775.17872	17349.08339	11181.57573	15706.45952	14955.71409	12491.51282	24399.6962	13442.95094	10417.7675	24242.22599	15204.2257	11355.76648
FBgn0000576	1.198111265	144.2574798	30.08178309	0	0	0	3.175252184	4.381665887	35.46571409	5.07637441	0	0
FBgn0000577	1.198111265	0.848573411	0	681.4605066	0	0	232.8518269	0	102.2022728	0	2.922765418	58.85534859
FBgn0000578	2687.363567	616.9128697	1863.301035	3742.554808	1247.535673	1921.586666	5520.705131	1568.636388	1753.836764	4426.598485	2531.114852	2125.424138
FBgn0000579	76839.66786	37429.72458	24210.52684	83069.15928	47744.7772	23820.31777	103757.7156	46238.62469	22271.32439	106523.9097	47942.12114	21812.12377
FBgn0000581	729.6497603	493.0211517	1214.773182	947.6902544	518.1424487	804.4595032	556.7275497	948.6306645	834.7790122	796.9907824	364.3714221	1215.238606
FBgn0000588	0	0	63.70259948	327.5831053	0	0.799661534	0	141.3087249	1.144055293	143.4075771	0.974255139	0
FBgn0000591	0	0	0	0	0	0.799661534	3.175252184	0	0.762703529	0	0	0.828948572
FBgn0000592	309.1127063	539.6926893	86.70631596	207.0675816	131.3748602	61.57393812	1659.598475	511.5594923	294.7849138	218.2840996	294.225052	63.82904002
FBgn0000594	0	0	0	0	0	0	0	0	0	0	0	0
FBgn0000606	0	42.42867054	0	0	0	0	0	0	0	2.538187205	0	0
FBgn0000611	3207.343856	4389.670254	4537.040697	3594.649393	3905.511844	4574.863636	2245.961712	4026.75095	4606.729313	3313.603396	4795.283795	4260.795659
FBgn0000615	0	1.697146822	31.85129974	0	0	0.799661534	5.292086974	3.286249415	0.381351764	5.07637441	1.948510278	0
FBgn0000617	258.7920332	39.0343769	199.0706234	354.972997	398.3285762	202.3143681	1029.840125	111.7324801	155.9728716	256.3569077	191.9282624	273.5530287
FBgn0000618	107.8300138	203.6576186	114.1338241	274.9945131	175.5168132	127.9458454	270.9548531	42.7212424	146.8204293	121.8329858	134.4472092	87.86854861
FBgn0000625	13.17922391	0	0	0	0	0	0	1.095416472	23.26245763	168.7894491	0.974255139	0.828948572
FBgn0000629	3602.720573	1260.131515	1511.167221	670.50455	1400.981509	1125.123778	1415.104057	1003.401488	1188.67345	477.1791945	839.80793	1466.410023
FBgn0000633	936.9230091	1524.037846	1973.011067	617.9159578	701.0162541	1134.719717	299.5321227	1562.063889	1865.191479	258.8950949	1479.893556	2455.34567
FBgn0000635	7197.054368	5618.404553	3280.683873	8643.154239	1727.842161	2468.555155	6339.920195	3836.148484	2809.7998	6110.685696	3306.621942	3271.860013
FBgn0000636	1690.534995	1258.434368	1319.174664	502.8784125	1168.710756	1029.964056	3374.234655	1909.31091	1240.155938	1177.718863	754.0734777	1424.962595
FBgn0000639	3.594333794	129.8317319	55.73977455	0	0	147.9373838	1.058417395	2.190832943	0.381351764	1.269093602	0	1.657897143
FBgn0000640	0	0	0.884758326	0	0	0	0	1.095416472	0	0	0	0.828948572
FBgn0000644	0	0	59.27880785	0	145.0378457	61.57393812	0	144.5949743	0.381351764	230.9750356	0	25.69740572
FBgn0000658	0	0	0	3.28678701	0	0	2.11683479	0	0.762703529	2.538187205	0.974255139	1.657897143
FBgn0000659	860.2438881	1581.740838	1281.130056	568.6141527	1758.321129	2167.882419	553.5522975	1344.076011	1450.662112	233.5132229	1592.907153	2739.67503
FBgn0000662	6014.518549	5825.456466	6926.772936	7188.20319	7285.524248	8357.262692	6435.177761	5986.451018	6953.18672	6216.020465	7114.985281	8223.99878
FBgn0000667	987.2436822	2017.058998	2802.029619	2242.684336	1328.462586	1704.078729	1055.242143	3776.995995	2625.225546	2760.278585	2484.350605	3187.307258
FBgn0000709	454.0841694	1119.268329	1581.063129	520.4079432	1.050998882	909.2151641	1481.784353	2693.629104	2762.512181	1243.71173	2588.595905	1866.792184
FBgn0000711	5698.217176	4355.727318	4637.018387	5401.286652	4932.337752	4856.344496	5066.644069	4961.141201	4287.156535	3210.806814	3912.608639	4371.045819
FBgn0000715	0	280.0292256	0	1.09559567	1.050998882	29.58747676	10.58417395	158.8353884	126.227434	288.0842478	2611.978028	374.6847544
FBgn0000719	2192.543615	201.1118984	8.847583262	1634.628739	589.6103726	8.796276874	2056.504998	502.7961605	207.8367116	3899.92464	793.0436833	75.43432003
FBgn0000721	777.5742109	843.4819704	84.93679931	946.5946588	86.1819083	6.397292272	1552.698318	122.6866448	3.813517644	2396.048721	518.303734	1.657897143
FBgn0000723	1827.119679	544.7841298	75.20445772	1394.693288	84.07991053	93.56039948	2041.687155	341.7699392	242.9210739	2708.245748	393.5990762	179.8818401
FBgn0000808	204.8770263	0	0	201.5896033	0	0	1.058417395	3.286249415	0	247.4732525	126.6531681	0
FBgn0000810	189.3015798	580.424213	890.0668761	792.1156693	754.617197	461.4047051	1033.015377	411.8765934	709.6956335	915.0164874	1116.49639	430.2243087
FBgn0000826	0	0	0	0	0	24.78950755	0	99.68289893	0.381351764	0	0.974255139	0.828948572
FBgn0000927	0	0	0	0	0	0	0	1.095416472	0.762703529	0	5.845530835	0
FBgn0000928	85.0658998	6.788587287	144.2156072	0	2.101997763	0	3.175252184	4.381665887	169.7015351	248.7423461	1.948510278	0
FBgn0000964	999.2247949	566.8470385	532.6245124	0	161.8538278	549.3674738	0	348.342438	212.7942845	1.269093602	11.69106167	271.066183
FBgn0000996	33.54711542	14.42574798	268.9665312	2.19119134	11.5609877	15.19356915	2.11683479	12.04958119	10.29649764	1.269093602	10.71680653	60.51324574
FBgn0001075	5.990556324	0	15.04089154	5.477978349	2.101997763	3.99830767	9.525756553	10.95416472	10.6778494	1.269093602	18.51084764	11.60528
FBgn0001077	0	0	0.884758326	0	0	0	1.058417395	0	0.381351764	0	0	2.486845715
FBgn0001078	1154.979259	1844.798595	1943.814043	701.1812287	1323.207592	1577.732207	508.0403495	1625.598044	1770.997594	352.8080215	1758.530526	2065.739841
FBgn0001079	1704.91233	461.6239355	916.6096259	792.1156693	629.5483301	1231.478762	4.233669579	784.3181938	1220.706998	1494.992264	686.8498731	707.0931317
FBgn0001083	0	0.848573411	0	0	0	71.16987652	2.11683479	6.57249883	0.762703529	2.538187205	0.974255139	2.486845715
FBgn0001084	171.3299109	0	299.0483142	474.392925	449.8275214	628.5339657	337.6351489	247.5641226	467.5372631	2.538187205	78.91466627	421.934823
FBgn0001085	23.9622253	522.7212211	589.2490452	351.68621	77.77391724	578.9549506	336.5767316	776.6502785	550.6719477	97.72020739	483.230549	859.6196689
FBgn0001086	0	0	0	1.09559567	0	0	0	0	1.906758822	2.538187205	0	41.44742859
FBgn0001087	2327.930188	1464.637707	1551.866104	1420.987584	1453.531453	2553.319278	2398.373817	2608.186619	2722.851598	2948.104439	2724.991624	2641.03015
FBgn0001089	116.2167927	159.5318012	0	211.4499643	245.9337383	0	176.7557049	125.9728943	1.144055293	285.5460606	140.29274	9.947382861
FBgn0001090	25590.45851	10288.95261	330.0148557	25769.50575	9431.663964	359.8476903	56585.11076	6787.200459	243.3024257	33675.39874	6933.773826	396.2374173
FBgn0001091	31521.10927	13872.47812	5986.274835	38803.80743	14512.19256	5149.020617	45324.6081	14873.56485	5619.218248	41671.95753	17338.81871	5689.902996
FBgn0001092	56023.68274	27201.02069	24430.83166	71444.88923	38747.17577	25965.01001	64571.92842	34187.94808	26900.55346	71339.55868	37085.02187	23162.48099
FBgn0001098	7296.497603	8345.719496	10292.39361	6829.943406	7368.553159	9924.599298	7214.172963	9640.760368	9441.888334	3572.498491	8822.85454	11572.12206
FBgn0001099	21.56600277	17.82004163	7.078066609	6.573574019	11.5609877	8.796276874	9.525756553	7.667915302	4.194869408	10.15274882	12.66531681	5.802640002
FBgn0001104	4605.539702	1434.089064	7.078066609	6719.288243	1580.702318	2.398984602	5395.811879	1387.89267	2.288110586	9900.199193	2031.321965	0.828948572
FBgn0001105	13999.93013	11634.79004	14214.52727	15101.69071	15321.4617	14183.59663	12182.38421	14435.39826	13967.00837	14809.05325	14480.35413	14106.21785
FBgn0001108	1673.761437	1233.825739	2154.386524	714.3283767	732.5462205	1606.520022	1839.529432	1805.246345	1553.245736	519.0592834	1148.646809	1882.542206
FBgn0001112	0	5.091440465	61.04832451	249.7958127	0	3.198646136	0	273.8541179	180.7607363	265.2405629	270.8429287	7.460537146
FBgn0001114	0	417.4981181	70.78066609	231.1706863	215.4547707	0.799661534	504.8650973	724.0702878	38.13517644	274.1242181	251.3578259	8.289485717
FBgn0001120	0	0	0	0	0	0	0	0	0	0	0	0.828948572
FBgn0001122	8850.447913	18375.85721	18708.21481	12757.11598	12991.39718	18317.0471	6935.809188	14556.98949	20304.69334	6247.747805	15304.57398	19245.69899
FBgn0001123	1435.337295	2768.89504	2239.323324	2206.529679	2261.749593	3135.472875	2267.13006	1249.870194	2094.38389	1624.439811	2519.42379	2074.029327
FBgn0001124	23902.31973	7594.732027	1842.951593	28200.63254	9774.2896	2337.410664	31188.38537	8923.262579	2770.520568	32048.42074	8401.002065	2146.976801
FBgn0001125	6406.300933	4318.390088	1024.550142	6644.787738	2207.097652	1046.756948	12728.52759	4102.334687	990.370532	12544.99026	4083.103288	1744.936744
FBgn0001128	3856.720161	3736.268728	3977.873434	4610.266579	4225.015504	4011.901916	4063.264379	3210.665679	4317.664676	4757.831916	4720.266149	3961.545224
FBgn0001133	950.102233	904.579256	1283.784331	1453.855454	1232.821688	1713.674667	974.8024206	1731.853442	1542.949239	2171.419154	1784.835415	1426.620492
FBgn0001134	310.3108176	1.697146822	121.2118907	1.09559567	0	4.797969204	6.350504369	3.286249415	43.09274937	360.4225831	141.2669952	200.6055544
FBgn0001137	479.2445059	0	22.11895815	150.0966068	127.1708647	80.76581493	168.2883658	46.00749181	34.70301056	333.7716174	1.948510278	0
FBgn0001138	746.423318	308.0321481	162.795532	2.19119134	4.203995527	526.9769509	327.050975	1.095416472	571.264943	52.0328377	0.974255139	429.3953602
FBgn0001139	2295.581183	5503.847143	3848.698719	1680.643758	3292.779496	4177.431853	3321.313785	3819.717237	5024.690847	4517.973225	4531.260652	4740.756882
FBgn0001142	3454.154776	5199.209288	4869.709827	2612.995673	3324.309463	5059.458525	1608.79444	5032.343271	4666.60154	1133.300587	5382.759644	4268.256196
FBgn0001145	118468.0438	69456.58225	1684.579853	147903.2242	67364.82432	3227.433951	162641.709	72745.51247	2298.407084	181095.8498	65644.33702	2560.622138
FBgn0001147	0	72.12873992	0.884758326	0	0	1.599323068	1.058417395	0	1.144055293	1.269093602	0	0
FBgn0001148	0	0	0	0	0	0	0	0	0	1.269093602	0.974255139	0
FBgn0001149	25432.30782	7626.129243	481.3085294	23542.15975	9649.220733	688.5085808	31486.85908	8892.590918	686.8145276	39085.54477	8025.913837	413.6453373
FBgn0001150	142.5752405	0	22.11895815	0	0	25.58916909	0	0	42.71139761	0	0	33.98689144
FBgn0001168	1350.271395	323.3064695	0	1597.378487	1.050998882	5.597630738	1361.12477	492.9374123	1.906758822	5231.203829	483.230549	78.75011432
FBgn0001169	391.7823836	851.1191311	1364.297339	40.53703978	327.9116511	595.7478428	660.4524544	806.2265232	1113.928504	1571.13788	1317.192948	1375.225681
FBgn0001170	0	0.848573411	0.884758326	0	0	0	0	0	0	3.807280807	0.974255139	0.828948572
FBgn0001174	0	0	0	0	0	0.799661534	0	3.286249415	0	0	0	0.828948572
FBgn0001179	1068.715248	750.9874686	640.5650281	316.6271486	497.122471	565.3607045	487.930419	719.6886219	548.3838371	153.5603259	459.8484257	355.6189373
FBgn0001180	0	75.52303357	377.7918053	1.09559567	240.6787439	163.1309529	5.292086974	3.286249415	102.2022728	2.538187205	0.974255139	557.8823888
FBgn0001185	581.0839634	542.2384095	982.9665004	1686.121736	1082.528848	594.1485197	1135.681865	715.306956	845.4568616	1101.573247	1051.221295	942.5145261
FBgn0001186	17162.94387	6567.109627	7045.330551	19151.01231	8358.594106	5837.529198	18843.00488	8083.078145	6941.746167	21254.77965	9474.631229	7908.998323
FBgn0001187	470.8577271	0.848573411	0	166.5305418	0	7.99661534	184.1646267	13.14499766	61.0162823	2.538187205	275.7142044	129.3159772
FBgn0001189	2571.146774	824.8133554	59.27880785	3474.133869	1361.043552	213.5096296	4281.298362	512.6549088	278.7681397	4336.49284	657.622219	312.5136115
FBgn0001197	1319.120503	2462.560038	3266.52774	2600.94412	3315.901472	3673.645087	2158.113068	2948.861142	3041.280321	1396.002963	2346.98063	3087.004481
FBgn0001202	5356.755465	4635.756544	7287.754333	4110.674953	7641.812869	7267.324021	3876.982917	6326.030124	6693.86752	2369.397756	5814.354671	8295.288358
FBgn0001206	0	78.0687538	266.3122562	453.5766073	342.6256354	406.2280593	1034.073795	303.4303627	872.5328368	833.7944968	151.9838017	323.289943
FBgn0001208	933.3286753	1191.397069	116.7880991	176.3909028	53.60094297	31.18679983	973.7440032	568.5211488	232.2432245	154.8294195	279.6112249	0
FBgn0001215	5889.914978	5657.43893	7769.062862	3847.731993	7044.845504	6382.898364	3314.963281	4990.717445	7549.620879	4608.078871	6236.207146	6434.298814
FBgn0001216	0	0	0.884758326	3.28678701	0	0	0	0	1.525407057	0	0	8.289485717
FBgn0001217	0	0	0	0	0	0.799661534	0	1.095416472	0	2.538187205	0	0.828948572
FBgn0001218	19996.47701	11872.39059	13496.10351	26593.39369	16978.88693	14154.00915	18068.24335	13969.84626	15284.57872	22797.99747	13490.51091	15506.31198
FBgn0001220	3780.041041	4902.208595	4395.479364	3187.087804	4690.608009	2948.352076	3793.367943	3856.961397	3809.704126	2654.943816	3316.364494	3612.557876
FBgn0001222	3110.296843	3744.754462	5398.795306	1829.644769	4276.51445	3909.54524	1967.597937	5304.006556	3950.804279	2319.903105	2833.133945	5006.020425
FBgn0001223	0	0	0	0	0	0	0	0	0	0	0	0
FBgn0001224	1857.07246	233.357688	187.5687651	287.0460655	250.1377338	52.77766124	174.6388701	35.0533271	154.0661128	583.7830571	395.5475865	142.5791543
FBgn0001225	2208.119061	431.0752927	398.1412468	256.3693867	543.3664218	219.9069218	234.9686617	54.77082359	173.8964045	1.269093602	161.7263531	319.1452001
FBgn0001226	316.3013739	171.411829	27.42750811	1.09559567	42.03995527	58.37529198	0	0	21.73705057	228.4368484	93.52849336	26.5263543
FBgn0001227	28.75467036	26.30577574	26.54274979	8.764765359	29.42796869	18.39221528	0	29.57624474	16.0167741	2.538187205	13.63957195	10.77633143
FBgn0001228	0	0	0	0	0	0	0	0	0	0	0	0
FBgn0001229	86.26401107	246.0862892	757.3531272	1.09559567	389.9205851	362.2466749	71.97238285	310.0028615	425.588569	71.06924174	587.4758489	315.0004573
FBgn0001230	3.594333794	752.6846154	965.2713339	221.3103253	2188.179672	1498.565715	1444.739744	624.3873889	944.9896721	223.360474	914.8255757	900.2381489
FBgn0001233	32891.74855	30557.12853	44398.94232	37548.2548	56393.44699	53949.96505	19015.52692	31667.39478	42897.49727	23775.19955	29916.45256	37080.52751
FBgn0001234	30531.46936	39515.51802	41589.83464	29680.78229	43991.66019	40586.82116	30367.05347	37723.95245	39113.72506	34361.97838	38680.85179	39538.36003
FBgn0001235	3635.069577	4780.014023	3569.999846	4820.620947	4258.647469	3636.860657	4108.776327	2849.178243	3082.847663	6161.44944	3894.097791	2752.109258
FBgn0001247	3706.956253	7732.20092	6928.542452	3735.981234	5372.706283	7682.348357	2748.709974	7070.913325	8260.84192	4688.031768	5007.671415	7141.391946
FBgn0001248	8742.617899	3107.475831	1156.379132	8070.157704	3586.008184	1460.181961	13094.74001	3691.55351	1338.926045	10391.33842	3307.596198	1516.146938
FBgn0001250	596.6594099	134.0745989	99.97769086	370.3113364	130.3238613	144.7387376	161.9378614	417.3536757	13.34731175	1465.803111	347.8090847	14.09212572
FBgn0001253	969.2720132	184.9890036	65.47211614	1734.327945	339.4726388	71.96953806	2854.551714	188.4116331	4.576221172	3521.734747	462.7711911	2.486845715
FBgn0001254	0	0	0	0	0	0	0	0	0.381351764	0	0	0.828948572
FBgn0001255	2.39622253	0	0	0	0	0	0	40.53040945	0	121.8329858	58.45530835	28.18425144
FBgn0001256	1025.583243	210.4462059	23.88847481	1.09559567	0	0	1136.740282	163.2170543	0	87.56745857	1.948510278	0
FBgn0001257	1966.100586	725.5302663	0.884758326	3097.248959	871.2780729	51.17833817	2856.668549	1333.121846	317.2846679	3660.06595	417.9554547	38.1316343
FBgn0001258	850.658998	218.93194	2985.174592	1984.123758	4798.860894	53.57732278	826.6239854	751.4556996	792.4489663	1902.37131	88.65721767	422.7637716
FBgn0001259	0	0	0.884758326	1.09559567	0	1.599323068	4.233669579	0	1.906758822	1.269093602	2.922765418	3.315794287
FBgn0001263	3045.598835	589.7585206	85.82155764	325.3919139	324.7586544	0	2184.573503	613.4332242	323.7676479	81.22199056	150.0352914	1.657897143
FBgn0001269	111.4243476	0	46.00743296	207.0675816	2.101997763	1.599323068	56.09612193	0	1.906758822	252.5496269	1.948510278	89.52644575
FBgn0001276	117.414904	0	378.6765636	348.399423	113.5078792	247.095414	443.4768884	200.4612143	287.1578786	205.5931636	113.9878513	209.7239887
FBgn0001280	541.5462917	235.0548348	143.3308488	417.4219502	234.3727506	288.6778138	644.5761934	307.8120286	292.4968033	234.7823165	277.6627147	145.0660001
FBgn0001281	0	0	0	0	0	0	0	0	0	1.269093602	0	0
FBgn0001285	0	0.848573411	0	0	0	1.599323068	0	0	0.381351764	0	0	0
FBgn0001291	1899.006355	946.1593531	1113.910733	1846.078704	1407.287503	1314.643562	2216.326025	1140.328547	1121.936891	2958.257187	1069.732143	1012.146206
FBgn0001296	980.0550146	481.9896974	487.5018377	2128.742387	713.6282407	151.9356915	1784.491728	475.4107487	436.6477702	2600.372791	583.5788284	239.5661372
FBgn0001297	8508.986203	3468.11953	2215.434849	6988.804778	3453.582325	2276.636387	11347.29289	2057.192134	3182.761825	13635.14166	4171.760506	4538.49343
FBgn0001301	186.9053573	847.7248375	842.2899265	29.58108309	393.0735817	1368.220885	1509.303205	177.4574684	620.4593206	624.3940524	513.4324584	1196.172789
FBgn0001308	3085.136507	3800.760307	3586.810254	3626.421667	4623.34408	4715.604066	6798.214927	4267.742574	3024.882195	5839.099665	3888.25226	4876.704448
FBgn0001311	0	0	0.884758326	0	1.050998882	0.799661534	124.8932526	6.57249883	2.288110586	5.07637441	1.948510278	4.144742859
FBgn0001313	0	0	0	1.09559567	0	0.799661534	0	0	0	1.269093602	0.974255139	0.828948572
FBgn0001316	763.1968757	1374.688926	1363.412581	272.8033218	1297.983619	1029.164394	909.1805422	1621.216378	1187.148042	1313.511879	666.3905152	901.8960461
FBgn0001319	1056.734136	342.823658	815.7471767	16.43393505	525.4994408	323.8629213	633.9920195	572.9028147	452.2831925	177.6731043	257.2033567	792.4748346
FBgn0001320	2.39622253	0	1.769516652	0	1.050998882	0	0	0	0.762703529	0	2.922765418	0.828948572
FBgn0001321	0	0	0	0	0	1.599323068	23.28518269	0	1.906758822	0	0	0.828948572
FBgn0001323	14.37733518	0.848573411	0	3.28678701	0	0	3.175252184	0	0.762703529	0	0	0
FBgn0001324	9.584890119	554.9670107	168.9888403	3.28678701	0	5.597630738	415.9580362	319.8616097	335.9709044	199.2476956	6.819785974	576.9482059
FBgn0001325	761.9987644	50.06583124	273.3903228	485.3488817	0	39.9830767	106.9001569	212.5107955	589.5698277	211.9386316	125.678913	276.0398744
FBgn0001330	355.8390457	276.6349319	606.9442118	9.860361029	269.0557137	513.3827048	752.5347677	328.6249415	488.8929619	1454.381268	324.4269613	193.1450172
FBgn0001341	8.386778854	793.4161392	266.3122562	3.28678701	222.8117629	133.5434762	2.11683479	220.1787108	581.9427924	475.9101009	553.3769191	273.5530287
FBgn0001404	2948.551823	2821.506591	2373.806589	1359.634226	3023.723783	2603.697955	1100.754091	2432.919984	2402.897467	1873.182157	2581.776119	1962.121269
FBgn0001491	681.7253097	494.7182985	490.1561127	667.2177629	693.6592619	436.6151976	639.2841065	458.9795017	392.4109655	549.5175299	237.718254	555.3955431
FBgn0001565	427.7257215	1407.783289	1366.066856	1225.971555	1241.229679	1243.473685	2375.088634	1381.320171	968.2521297	1701.854521	957.6928018	1118.251623
FBgn0001612	310.3108176	526.1155147	911.301076	437.1426723	461.3885091	796.4628878	598.0058281	121.5912284	1141.004479	447.9900417	878.7781355	445.145383
FBgn0001624	5753.330294	5680.350412	4745.843662	2927.43163	4284.922441	5313.750893	4430.535215	6265.782218	5436.932104	4596.657028	4216.576242	8657.538883
FBgn0001941	1768.412227	1019.98524	540.5873373	3599.031775	575.9473872	363.845998	2434.360008	1208.244368	729.907277	3686.716915	1266.531681	565.3429259
FBgn0001942	25023.75188	24018.02182	21109.4489	29056.29276	22959.07057	18880.80848	32148.36995	21178.78206	17615.78205	26959.3554	18078.27836	18279.9739
FBgn0001961	4978.152305	2631.426147	2049.100283	4615.744557	3401.032381	3105.885398	4423.126293	2413.202487	1762.226503	4072.52137	2688.944184	1432.423132
FBgn0001965	294.7353711	1186.305628	1525.323354	107.3683756	1148.741778	1018.768794	173.5804528	1546.728058	901.8969227	1172.642489	1395.133359	2353.384995
FBgn0001967	0	0	0	0	0	0	0	0	0	0	0	0
FBgn0001970	0	0	0	0	0	0	0	0	0	0	0	0
FBgn0001974	10.78300138	408.1638106	673.3010862	661.7397846	782.9941668	528.576274	494.2809234	375.7278498	645.2471853	303.313371	1021.993641	472.5006859
FBgn0001977	140.179018	140.8631862	354.7880888	558.7537916	176.5678121	397.4317824	288.9479488	832.5165185	370.2925632	610.4340228	153.932312	525.5533945
FBgn0001978	1128.620811	740.8045877	1181.152365	361.5465711	257.494726	1387.412761	360.9203316	887.2873421	1565.448993	1427.730303	1221.715945	838.067006
FBgn0001981	0	0	0	0	0	0	424.4253753	0	0.381351764	1.269093602	0	2.486845715
FBgn0001983	0	0	0	0	1.050998882	0	0	0	0	2.538187205	0	0.828948572
FBgn0001986	2.39622253	494.7182985	883.8735678	316.6271486	817.6771299	751.6818419	1.058417395	1964.081734	469.8253737	345.1934599	1791.655201	739.422126
FBgn0001987	885.4042247	13.57717457	0	5.477978349	0	0	2761.410983	797.4631914	0	238.5895973	0.974255139	0
FBgn0001989	2215.307729	2020.453291	1705.814053	2335.809968	2230.219627	1975.163989	2143.295225	1883.020915	1340.832803	1904.909497	1372.725491	1650.436606
FBgn0001990	398.9710512	470.958243	311.4349308	195.0160292	858.6660863	311.0683367	213.8003138	589.3340618	422.9191067	562.2084659	2.922765418	325.7767887
FBgn0001991	1797.166897	1721.755451	2938.282401	627.7763188	1805.616079	1642.504791	680.5623849	2021.04339	2227.475656	790.6453143	2823.391393	2448.714081
FBgn0001992	3.594333794	0	0.884758326	0	0	1.599323068	0	0	2.288110586	187.8258532	0	0
FBgn0001994	3281.626754	6591.718256	8229.137192	4100.814592	6349.084244	7393.670543	5354.5336	5571.288175	7150.726933	4558.58422	7327.372902	9051.289455
FBgn0001995	662.5555294	679.7073021	652.0668864	1025.477547	974.2759633	963.5921484	266.7211835	277.1403674	741.7291817	600.281274	812.5287861	445.9743316
FBgn0002021	1165.762261	912.2164167	700.7285943	753.7698209	1187.628736	482.9955665	694.321811	454.5978358	793.9743734	928.976517	903.134514	810.7117032
FBgn0002022	1998.44959	655.0986732	788.3196686	3675.723472	340.5236377	1161.108547	2562.428513	1128.278966	485.8421478	2170.15006	571.8877667	594.3561259
FBgn0002023	65.89611957	1288.134438	1671.308478	2359.913073	620.0893402	1215.485532	21.1683479	1341.885178	728.0005182	566.0157467	1417.541228	1243.422858
FBgn0002031	1903.7988	1335.654549	1671.308478	1538.21632	2485.612355	2477.351432	2682.029678	2567.65621	1282.485984	1865.567596	1485.739087	1832.805292
FBgn0002036	2003.242035	1285.588717	1155.494374	958.6462111	1078.324853	1297.051008	866.8438464	1024.214401	924.015325	698.0014814	1105.779583	1240.936012
FBgn0002044	1160.969816	3510.548201	2016.364225	1737.614732	1955.908919	1451.385684	2601.589956	2868.895739	1864.428776	2081.313508	2852.619048	2376.595555
FBgn0002069	591.8669648	162.9260949	327.3605807	463.4369683	383.6145918	275.0835677	705.9644023	212.5107955	310.4203362	567.2848403	278.6369698	341.5268116
FBgn0002121	2888.646259	1054.77675	144.2156072	1498.774876	712.5772418	170.3279067	2293.590495	428.3078405	165.8880175	4035.717656	324.4269613	469.1848916
FBgn0002174	3817.18249	3194.030319	3554.958955	5293.918277	4192.434539	3881.557086	3974.357318	2836.033245	3121.745543	2882.111571	1901.746032	4141.427064
FBgn0002183	793.1496573	993.6794641	1151.070582	1227.06715	458.2355124	1348.229346	718.6654111	431.5940899	1303.078979	517.7901898	815.4515515	1019.606743
FBgn0002283	1325.111059	1298.317319	1002.431184	881.9545142	833.4421132	764.4764265	574.7206454	451.3115864	722.2802417	813.4889992	773.5585805	1013.804103
FBgn0002284	944.1116767	1099.75114	987.390292	1715.702819	922.7770181	1193.89467	1542.114144	893.8598409	1078.081438	1634.59256	1201.256587	836.4091089
FBgn0002306	367.8201583	0	0	0	0	3.99830767	2.11683479	238.8007908	4.576221172	2.538187205	24.35637848	1.657897143
FBgn0002354	509.1972876	459.9267887	395.4869718	436.0470766	559.131405	379.0395671	709.1396545	634.2461371	307.3695221	307.1206518	507.5869275	334.0662744
FBgn0002413	1909.789356	2168.105065	2907.31586	2467.281449	2250.188606	2147.89088	3033.424254	2614.759118	2732.766743	3248.879622	3438.146386	2581.345852
FBgn0002431	1.198111265	260.5120371	634.3717199	278.2813001	155.5478345	144.7387376	568.370141	141.3087249	496.901349	727.1906342	302.0190931	941.6855775
FBgn0002440	1.198111265	0	0	0	0	0	0	0	0.762703529	0	0	0
FBgn0002441	287.5467036	453.1382014	828.1337933	102.985993	1021.570913	501.3877818	514.3908539	1299.163935	949.1845415	1496.261357	566.0422359	284.3293601
FBgn0002466	214.4619164	0.848573411	33.62081639	187.3468595	10.50998882	2.398984602	1.058417395	0	56.44006112	6.345468012	2.922765418	3.315794287
FBgn0002521	1556.346533	2257.205273	2905.546343	2240.493145	2626.446205	3158.663059	1478.609101	2053.905885	3005.814607	1351.584687	2301.190639	2854.898881
FBgn0002522	445.6973905	0.848573411	284.892181	257.4649824	0	1.599323068	234.9686617	0	0.762703529	755.1106935	0	126.8291315
FBgn0002524	1217.281045	1790.489897	1729.702528	831.5571134	1395.726515	1488.969776	1842.704684	1925.742157	1354.561467	1347.777406	1871.544122	939.1987318
FBgn0002525	1522.799418	2415.039927	2894.929243	2481.524192	2286.973567	2576.509462	793.8130461	1532.487644	2707.597527	1217.060765	3152.68963	2690.767064
FBgn0002526	2.39622253	0	0.884758326	129.280289	1.050998882	4.797969204	301.6489575	1.095416472	9.533794109	283.0078734	195.825283	1.657897143
FBgn0002531	0	0	2.654274979	0	0	0	0	0	0	0	0	9.947382861
FBgn0002533	0	0	0	0	1.050998882	0	0	0	0	0	0	0
FBgn0002534	0	0	0	0	0	0	0	0	0.381351764	0	0	0
FBgn0002535	1.198111265	0	0	0	0	0	0	0	0.381351764	0	0	0
FBgn0002542	0	230.8119678	4.423791631	0	0	99.15803021	0	2.190832943	74.74494581	346.4625535	650.802433	338.2110173
FBgn0002543	130.5941279	260.5120371	422.9144799	41.63263545	224.9137607	228.7031987	55.03770453	1160.046044	331.0133315	237.3205037	869.0355842	740.2510746
FBgn0002552	265.9807008	861.302012	352.1338138	1362.921013	549.6724151	485.3945511	807.5724723	1288.209771	600.2476771	2662.558378	814.4772964	383.8031887
FBgn0002561	0	0	7.078066609	0	0	0	0	1.095416472	0.381351764	0	0	0
FBgn0002562	0	0	0	65.73574019	0	79.9661534	20.1099305	1.095416472	1.906758822	0	0	0.828948572
FBgn0002563	9.584890119	0.848573411	3.539033305	0	1.050998882	0	339.7519837	1.095416472	21.73705057	1.269093602	0	0
FBgn0002564	0	0	0	1.09559567	0	0.799661534	0	1.095416472	0	3.807280807	3.897020557	0
FBgn0002565	1.198111265	0.848573411	0.884758326	4.382382679	0	0	35.98619142	8.763331774	2.669462351	0	0	2.486845715
FBgn0002566	634.9989704	2000.087529	1508.512946	2426.744409	1151.894774	1931.982266	1208.712665	1126.088133	2366.66905	1166.297021	1687.409901	1982.016035
FBgn0002567	2123.053161	533.7526754	124.750924	429.4735026	643.2113156	162.3312914	640.3425239	376.8232663	309.2762809	554.5939043	249.4093156	149.2107429
FBgn0002569	0	0	0	0	1.050998882	0	0	1.095416472	0.381351764	7.614561615	0	0
FBgn0002570	1.198111265	0	0	2.19119134	73.56992172	0	9.525756553	0	0	355.3462087	0	0
FBgn0002571	0	0	0	0	0	0	2.11683479	0	1.144055293	0	0.974255139	0
FBgn0002573	0	0	0	0	0	1.599323068	0	0	0.381351764	1.269093602	1.948510278	0
FBgn0002576	0	0	0.884758326	1.09559567	44.14195303	56.77596891	1.058417395	4.381665887	40.04193526	0	0	1.657897143
FBgn0002577	2.39622253	0	0	1.09559567	0	0	0	0	0.762703529	0	0	0
FBgn0002578	0	0	0	0	0	0	0	0	0.381351764	34.26552727	220.1816615	47.25006859
FBgn0002579	4204.172428	3502.062467	2064.141175	2596.561738	2364.747484	1965.568051	4276.006275	2249.985433	1584.516581	2553.416328	2314.830211	1558.423315
FBgn0002590	2282.401959	2717.132062	1823.48691	3387.581811	2508.734331	1528.153191	4535.318537	1744.998439	1205.452927	3481.123752	1760.479037	1270.77816
FBgn0002592	0	0	0	0	0	0	0	0	0	1.269093602	2.922765418	0.828948572
FBgn0002593	8213.05272	4801.228359	2819.724786	6093.703116	4642.26206	2470.95414	7751.849	4585.413351	2059.299528	7124.691484	4369.534299	2318.569155
FBgn0002609	148.5657968	59.40013876	0	3.28678701	0	12.79458454	644.5761934	0	0	79.95289696	2.922765418	0.828948572
FBgn0002622	1973.289253	1890.621559	1274.05199	2854.02672	1863.421017	1157.909901	3166.784845	1910.406327	900.3715156	1615.556156	1209.050628	998.0540804
FBgn0002626	1871.449796	1503.672084	1097.100324	1474.671772	724.1382295	761.2777803	1810.952163	777.7456949	485.8421478	1441.690332	654.6994535	573.6324117
FBgn0002629	0	0	0	0	0	0	0	0	0	0	0	5.802640002
FBgn0002631	1.198111265	0	0	0	0	0	0	0	1.144055293	0	0	0
FBgn0002632	0	0	0	0	1.050998882	0	0	0	0	0	1.948510278	0
FBgn0002633	0	0	0	0	0	0	0	61.34332242	0	0	2.922765418	0.828948572
FBgn0002638	395.3767174	1585.135131	1472.237855	1838.409534	1808.769075	1735.265529	957.8677423	1344.076011	1510.91569	1182.795238	1356.163154	1579.147029
FBgn0002641	213.2638051	224.0233805	376.9070469	285.9504698	622.1913379	662.1197501	482.638332	174.171219	657.8317935	715.7687918	269.8686736	487.4217602
FBgn0002643	540.3481804	862.9991589	1071.442333	328.678701	438.2665337	553.3657815	209.5666442	759.1236149	677.2807335	248.7423461	463.7454463	619.2245831
FBgn0002645	1008.809685	2092.582031	1613.799187	1943.586718	1498.724405	664.5187347	2366.621295	2317.901254	1903.326656	3050.90102	1135.007237	2124.595189
FBgn0002673	26.35844783	59.40013876	184.9144902	465.6281597	154.4968356	77.5671688	2.11683479	140.2133084	203.6418422	302.0442774	108.1423204	209.7239887
FBgn0002707	14.37733518	422.5895586	443.2639214	185.1556682	188.1287998	494.9904895	374.6797578	575.0936477	163.5999069	217.015006	241.6152745	529.6981373
FBgn0002709	0	0.848573411	0	0	0	1.599323068	0	0	0	0	0	0
FBgn0002715	130.5941279	91.64592837	92.01486592	127.0890977	0	200.715045	1.058417395	437.0711722	154.8288163	112.9493306	1.948510278	328.2636344
FBgn0002716	0	56.00584512	39.81412468	0	2.101997763	2.398984602	0	1.095416472	3.050814115	121.8329858	3.897020557	33.98689144
FBgn0002719	8658.750111	6865.807467	5353.672632	13224.93533	6035.886577	6346.113934	10829.72678	6964.657927	5634.090967	15329.38162	7195.848458	6203.851111
FBgn0002723	1691.733106	979.2537161	1147.531549	283.7592785	725.1892284	1273.860824	632.9336021	1245.488528	2207.264012	1898.564029	1852.05902	1727.528824
FBgn0002732	0	0	0	0	0	0	0	2.190832943	0	0	0.974255139	0.828948572
FBgn0002733	636.1970816	5.091440465	0	83.26527091	0	0	629.7583499	62.43873889	29.74543762	736.0742894	56.50679807	2.486845715
FBgn0002734	0	0	0	1.09559567	0	0	0	0	0	0	1.948510278	0
FBgn0002735	1.198111265	0	0	0	1.050998882	0	0	0	0	0	0.974255139	0
FBgn0002736	1275.988497	1029.319547	844.0594432	596.0040444	930.1340103	994.7789483	1165.317552	733.9290361	974.3537579	451.7973225	690.7468937	660.6720117
FBgn0002772	277.9618134	251.1777296	15.04089154	269.5165348	59.90693626	29.58747676	103.7249047	254.1366214	33.1776035	4247.656287	27.2791439	0
FBgn0002773	99.44323498	75.52303357	23.88847481	241.0310474	2.101997763	51.17833817	528.15028	171.9803861	83.51603639	5064.952567	19.48510278	0.828948572
FBgn0002774	897.3853374	2011.967557	4145.092758	1218.302385	2111.456753	3311.398412	1278.568213	2695.819937	4896.175303	1958.211429	2585.673139	5082.283693
FBgn0002775	449.2917243	276.6349319	752.0445772	295.8108309	303.7386768	395.8324593	246.611253	913.5773374	374.8687844	215.7459124	716.0775273	264.4345944
FBgn0002778	3444.569886	1085.325392	117.6728574	4839.246074	3361.094424	230.3025218	4391.373771	2458.114563	372.9620255	6752.847059	2485.32486	196.4608115
FBgn0002780	1695.32744	1646.232417	1504.973913	2409.214878	1793.004092	1299.449993	1717.811432	1516.056397	936.5999333	1285.591819	624.4975442	1128.199006
FBgn0002781	6222.989909	6422.852147	7401.888157	4540.148456	7268.708266	6710.759593	5451.908001	5884.577286	6974.542418	4695.646329	6800.300872	7804.550803
FBgn0002783	1067.517137	1035.259561	1426.230422	1156.949027	561.2334028	918.8111025	1093.345169	1949.84132	2066.926563	857.9072753	1255.814874	2194.226869
FBgn0002787	1913.38369	2152.830743	1779.248994	1469.193793	1828.738054	1656.099037	1603.502353	1876.448416	1718.752402	1349.046499	1993.326015	1870.936926
FBgn0002789	89.85834486	0	0	0	0	0	0	0	0	1638.399841	0	0
FBgn0002791	268.3769233	598.2442547	863.5241263	786.637691	613.7833469	776.4713495	1158.967047	653.9636336	750.881624	775.4161911	309.8131343	1022.093589
FBgn0002838	0	0	0	0	0	0	0	2.190832943	0	0	0	0
FBgn0002842	1.198111265	0	10.61709991	4.382382679	0	0	0	2.190832943	0.381351764	0	0	0
FBgn0002855	0	0	0	0	0	0	0	0	1.144055293	0	0.974255139	0
FBgn0002856	1.198111265	0	0	0	0	0	0	0	0	0	1.948510278	1.657897143
FBgn0002862	0	0	4.423791631	29.58108309	0	0	26.46043487	1.095416472	0	17.76731043	0.974255139	0
FBgn0002863	0	0	0	0	0	0	0	0	0	0	0	0
FBgn0002865	0	0	0	0	0	0	0	0	1.144055293	0	0	0
FBgn0002868	20079.14669	7874.761253	209.6877233	20921.49491	8155.751322	503.7867664	23580.48114	5380.685709	365.716342	21993.39213	6688.261531	295.9346401
FBgn0002869	0	0	0	0	0	0	79.38130461	0	0	5.07637441	0	0
FBgn0002872	1.198111265	301.2435609	325.591064	0	200.7407864	210.3109834	490.0472538	444.7390875	290.9713962	186.5567596	405.2901379	429.3953602
FBgn0002873	3.594333794	0	1.769516652	0	0	0.799661534	1.058417395	0	0.381351764	0	3.897020557	5.802640002
FBgn0002878	0	1303.408759	278.6988727	0	403.5835706	95.95938408	490.0472538	0	350.0809197	2.538187205	3.897020557	351.4741944
FBgn0002887	596.6594099	301.2435609	228.2676482	1.09559567	277.4637048	537.3725508	522.858193	224.5603767	819.1435898	116.7566114	603.0639312	364.7373716
FBgn0002891	420.537054	0	399.9107634	1.09559567	0	243.0971063	100.5496525	357.1057698	348.1741609	680.2341709	515.3809686	444.3164345
FBgn0002899	0	0	0	75.59610122	0	0	0	0	0.762703529	1.269093602	170.4946494	1.657897143
FBgn0002901	261.1882557	0	206.14869	250.8914084	205.9957808	130.34483	263.5459313	170.8849696	224.6161892	167.5203555	132.4986989	222.9871658
FBgn0002905	2.39622253	134.0745989	48.66170794	123.8023107	58.85593737	35.98476903	4.233669579	4.381665887	1.144055293	121.8329858	96.45125878	145.0660001
FBgn0002906	75.48100968	0.848573411	147.7546405	0	62.00893402	247.8950755	2.11683479	166.5033037	142.2442081	45.68736969	1.948510278	562.0271316
FBgn0002909	0	0	0	0	0	0	0	0	0	0	0	0
FBgn0002914	3808.795711	3526.671096	3491.256355	3443.45719	4271.259455	4107.061639	3687.526204	3542.57687	3660.976938	4120.746927	3787.903981	3807.36079
FBgn0002917	297.1315937	806.9933137	583.9404953	310.0535746	415.1445583	259.090337	55.03770453	477.6015817	311.5643915	10.15274882	438.4148126	387.118983
FBgn0002921	97501.09662	104936.2851	91221.2377	147420.0665	80077.70679	70907.58754	167560.1746	100511.0338	89750.75639	213431.0857	102334.7856	87596.65347
FBgn0002922	0	0	0	0	0	0	1.058417395	0	0.381351764	1.269093602	0	0
FBgn0002924	2.39622253	229.9633943	106.1709991	416.3263545	372.0536041	135.1427992	281.539027	130.3545601	1.525407057	2.538187205	513.4324584	169.1055086
FBgn0002926	1.198111265	0.848573411	0	0	0	2.398984602	1.058417395	1.095416472	1.144055293	2.538187205	1.948510278	1.657897143
FBgn0002930	2609.486335	373.3723008	4.423791631	4616.840153	255.3927282	3.198646136	2548.669087	659.440716	1.144055293	3115.624794	226.0271923	223.8161144
FBgn0002931	124.6035715	78.91732721	30.96654142	1.09559567	0	167.9289221	8.467339159	0	44.61815643	1.269093602	0	39.78953144
FBgn0002932	132.9903504	124.7402914	148.6393988	124.8979064	303.7386768	299.0734137	182.0477919	267.2816191	213.9383398	85.02927137	221.1559166	150.8686401
FBgn0002933	0	0	0	0	0	0	0	0	0	0	0	0
FBgn0002936	0	0	0	0	0	0	0	0	0	0	0	0
FBgn0002937	3190.570298	1471.426294	8.847583262	8074.540087	3880.287871	236.6998141	12785.68213	2808.647834	41.94869408	14566.65637	3453.734468	55.53955431
FBgn0002938	918.9513401	1190.548495	184.9144902	96.41241895	0	91.16141487	1237.289935	1393.369752	670.4164017	39.34190168	338.0665333	1.657897143
FBgn0002939	0	0.848573411	0.884758326	0	1.050998882	0.799661534	0	0	1.906758822	0	0.974255139	0.828948572
FBgn0002940	69075.90686	31323.39032	2661.353045	1011.234803	28.37696981	41.58239977	53513.58348	30693.56954	9158.925325	138.3312027	549.4798985	53.88165716
FBgn0002941	1.198111265	0	57.5092912	166.5305418	0	195.9170758	0	5.477082359	694.0602111	3.807280807	264.0231427	222.9871658
FBgn0002945	746.423318	722.9845461	1045.784342	872.0941532	574.8963883	822.0520569	232.8518269	316.5753603	781.3897652	931.5147042	479.3335285	1085.09368
FBgn0002948	170.1317996	65.34015264	460.0743296	371.4069321	279.5657025	356.6490442	251.90334	0	266.5648833	167.5203555	542.6601125	395.4084687
FBgn0002962	0	0	33.62081639	1.09559567	0	0	0	1.095416472	1.144055293	0	0	0
FBgn0002973	795.5458798	2012.816131	1639.457178	321.0095313	1600.671297	1233.078085	769.469446	802.9402738	1485.746474	375.6517063	1327.909755	1238.449166
FBgn0002985	1.198111265	0	105.2862408	0	1.050998882	0.799661534	0	0	1.525407057	0	130.5501887	206.4081944
FBgn0002989	146.1695743	173.9575492	189.3382818	238.839856	169.2108199	99.95769175	255.0785922	167.5987202	194.1080481	0	113.0135961	67.14483431
FBgn0003002	2114.666382	997.9223312	265.4274979	2790.482171	740.9542116	74.36852266	1161.083882	1.095416472	270.3784009	3718.444255	761.8675188	295.9346401
FBgn0003008	439.7068342	463.3210823	360.9813971	338.539062	280.6167014	602.9447966	396.9065231	415.1628428	416.4361267	304.5824646	429.6465164	346.500503
FBgn0003009	0	0	0.884758326	0	1.050998882	0	2.11683479	1.095416472	1.144055293	8.883655217	0.974255139	0.828948572
FBgn0003011	6230.178577	896.9420953	632.6022032	713.2327811	419.3485538	1086.740025	124.8932526	256.3274544	1103.632006	126.9093602	374.1139734	1729.186721
FBgn0003015	0	0	0	0	0	0	1.058417395	1.095416472	0.762703529	0	0	1.657897143
FBgn0003016	317.4994852	116.2545573	437.0706131	132.5670761	89.33490494	216.7082757	514.3908539	53.67540712	223.0907821	208.1313508	184.1342213	599.3298174
FBgn0003023	0	0	0	1.09559567	1.050998882	0	0	0	0.381351764	0	1.948510278	0.828948572
FBgn0003028	0	5.940013876	3.539033305	0	5.254994408	0.799661534	6.350504369	0	0.762703529	0	27.2791439	2.486845715
FBgn0003034	0	0	0	0	0	0	0	0	0	0	0	0
FBgn0003041	2545.986438	741.6531611	31.85129974	4082.189466	450.8785202	100.7573533	3027.073749	1008.87857	93.81253403	4762.90829	943.0789747	5.802640002
FBgn0003042	1661.780324	1570.709384	2163.234107	1315.810399	2960.66385	2430.171402	1168.492804	2132.77587	2451.329141	62.18558652	2611.003773	2261.371704
FBgn0003044	994.4323498	481.141124	1520.014804	1015.617186	912.2670293	1565.737284	546.1433757	1764.715936	1869.386349	599.0121804	2427.843807	2284.582264
FBgn0003046	0	0	0	0	0	0	0	0	0.381351764	64.72377373	43.84148126	0.828948572
FBgn0003048	286.3485923	55.15727171	167.2193236	135.8538631	22.07097652	411.82569	7.408921764	256.3274544	78.55846346	130.7166411	147.112526	342.3557601
FBgn0003053	13.17922391	0	0	0	1.050998882	2.398984602	1.058417395	0	7.627035287	6.345468012	0	1.657897143
FBgn0003057	0	0	0	0	0	0	0	0	0	0	0	0
FBgn0003060	0	0	0	0	0	0	0	0	0	0	0.974255139	0
FBgn0003062	141.3771292	114.5574105	65.47211614	10.9559567	2.101997763	65.57224579	0	41.62582593	37.37247291	17.76731043	1.948510278	93.67118861
FBgn0003065	2.39622253	39.0343769	0	0	0	0	1.058417395	0	0.381351764	0	0	0
FBgn0003067	0	0	0	0	0	0	0	0	0	0	0	0
FBgn0003068	455.2822806	913.0649901	1476.661646	393.3188455	822.9321243	1173.903132	350.3361577	3062.784455	1594.813079	2262.793893	757.9704983	1972.068652
FBgn0003071	8099.23215	5060.043249	5953.538777	11365.70948	5573.447069	6119.010058	13799.64599	7176.073306	5656.590721	13853.42576	4891.735054	5759.534677
FBgn0003074	22202.19985	12441.78335	9284.653875	27687.89377	16551.13039	9004.188873	32950.65034	15664.45555	8393.552334	27371.81082	11808.94654	8981.657775
FBgn0003076	7403.129505	3900.043396	2157.925558	8166.570123	3600.722169	1955.172451	8018.570183	5606.341502	933.9304709	8737.709453	5056.384172	1521.120629
FBgn0003079	904.5740049	3160.935955	4271.613199	1470.289389	3365.298419	4258.197668	1639.488545	2350.763748	4704.355365	1184.064331	4105.511157	3851.295064
FBgn0003082	0	81.46304744	253.0408813	0	105.0998882	43.18172283	334.4598968	110.6370636	105.253087	0	33.12467473	109.4212115
FBgn0003086	0	0	0	0	0	0	0	0	0	2.538187205	0	0
FBgn0003087	0	106.9202498	0	66.83133586	0	0	0	0	22.11840233	0	0	18.23686858
FBgn0003089	0	1.697146822	0	2.19119134	2.101997763	0.799661534	50.80403495	5.477082359	6.864331758	6.345468012	53.58403266	3.315794287
FBgn0003090	0	22.91148209	69.89590777	225.692708	3.152996645	19.19187682	4.233669579	8.763331774	1.144055293	26.65096565	33.12467473	101.9606743
FBgn0003091	1718.091554	2392.977019	2775.486869	1085.735309	2296.432556	2479.750417	872.1359333	1753.761771	3097.33903	576.1684955	2216.430442	2646.003841
FBgn0003093	16458.45444	14691.35146	16639.64984	12828.3297	12551.02864	19514.94008	14689.77502	13508.67593	17540.65575	11382.50052	17301.79702	18416.75042
FBgn0003114	0	0	0	0	0	0	0	0	0	0	0	0
FBgn0003116	111.4243476	587.2128003	732.5798941	149.0010111	553.8764106	821.2523954	748.3010981	521.4182405	636.8574465	601.5503676	463.7454463	480.7901716
FBgn0003117	1.198111265	0	0.884758326	3.28678701	0	0	0	2.190832943	1.525407057	0	0.974255139	0.828948572
FBgn0003118	921.3475626	179.0489897	13.27137489	534.6506869	189.1797987	25.58916909	2020.518807	166.5033037	25.93191998	2261.5248	553.3769191	63.00009145
FBgn0003124	0	0	37.1598497	2.19119134	0	165.5299375	0	0	0.762703529	0	0	60.51324574
FBgn0003129	0	0	0	0	0	0	1.058417395	1.095416472	0	0	0.974255139	1.657897143
FBgn0003130	212.0656939	0	257.4646729	156.6701808	4.203995527	219.9069218	0	609.0515583	387.0720408	2.538187205	512.4582032	171.5923544
FBgn0003132	0	0	38.04460803	0	0	0	0	0	3.813517644	0	2.922765418	17.40792001
FBgn0003134	3738.107146	3888.163369	3117.003583	3261.588309	3620.691147	3620.067764	3050.358932	4065.090527	3427.208306	3028.057335	3245.243869	3983.097887
FBgn0003137	79.07534348	46.6715376	7.962824936	62.44895318	16.81598211	4.797969204	49.74561756	3.286249415	23.64380939	124.371173	50.66126724	2.486845715
FBgn0003139	1317.922391	1492.64063	1297.940464	2013.704841	2565.48827	2051.931496	2253.370634	1969.558816	1252.740546	1855.414847	1310.373162	1989.476572
FBgn0003140	0	0	7.078066609	0	0	0	0	1.095416472	0	2.538187205	0.974255139	0
FBgn0003141	1472.478744	283.4235192	362.7509137	1873.468595	1044.692888	705.301473	1582.334005	944.2489986	342.0725326	1689.163585	708.2834862	410.329543
FBgn0003145	0	0	0	0	0	0.799661534	0	0	1.144055293	0	0	3.315794287
FBgn0003149	0	1.697146822	0.884758326	0	1.050998882	7.99661534	3.175252184	0	11.8219047	1052.078596	149.0610363	94.50013718
FBgn0003159	1224.469713	664.4329807	57.5092912	1411.127223	322.6566567	22.39052295	2499.981887	409.6857604	357.3266032	4886.01037	930.4136579	230.4477029
FBgn0003162	140.179018	1034.410988	670.6468112	472.2017337	578.0493849	453.4080898	1.058417395	582.761563	504.909736	227.1677548	953.7957813	562.8560802
FBgn0003165	4587.568033	5505.54429	4307.003532	4239.955242	5725.841907	4385.343852	7226.873972	4930.469539	4639.906917	7915.336799	3750.882286	4129.821784
FBgn0003169	2470.505428	2841.02378	2655.159737	4464.552355	2879.736936	2106.30848	1696.643084	3251.196088	2380.016361	2352.899539	3636.894435	2263.029601
FBgn0003174	0	0	13.27137489	1.09559567	0	1.599323068	0	53.67540712	0.762703529	12.69093602	0	3.315794287
FBgn0003175	1169.356594	3068.441454	1691.65792	1909.623253	1729.944159	1571.334914	1587.626092	2049.524219	1883.496364	1982.324207	2106.339611	1958.805475
FBgn0003187	0	0	0	2.19119134	1.050998882	0	1.058417395	0	1.144055293	1.269093602	2.922765418	0
FBgn0003189	2.39622253	1184.608482	190.2230401	0	0	169.5282452	5.292086974	0	136.5239316	302.0442774	467.6424668	2.486845715
FBgn0003204	3263.655085	2875.815289	3098.423658	2682.0182	2319.554532	1704.078729	1790.842232	2769.212841	2762.130829	868.0600241	2850.670537	3088.662378
FBgn0003205	4048.417964	2946.246883	4162.787925	3301.029753	3572.345199	3916.742193	3642.014256	4739.867073	4317.664676	2728.551245	4274.057296	3603.439441
FBgn0003206	1424.554294	1587.680852	1312.981356	1083.544117	1346.329567	1354.626639	698.5554806	1626.693461	1697.396703	1428.999396	1405.850166	1439.054721
FBgn0003209	930.9324528	1227.037152	1713.776878	1358.538631	1814.02407	1819.22999	1321.963326	1158.950627	1664.600451	1133.300587	1399.03038	2479.385178
FBgn0003210	581.0839634	438.7124534	417.60593	139.1406501	290.0756913	621.3370119	79.38130461	431.5940899	978.5486273	1105.380528	448.157364	612.5929945
FBgn0003218	2880.259481	6621.418325	4246.839966	2914.284482	2153.496709	2808.411307	8595.407663	5676.448157	5760.699752	6844.221798	5867.938703	6411.088254
FBgn0003227	27.55655909	243.5405689	123.8661657	0	1.050998882	0.799661534	0	0	24.40651292	1.269093602	409.1871585	352.303143
FBgn0003231	12775.46042	6055.41986	7089.568468	9781.47814	8298.68717	7496.02722	9779.776728	7738.021956	7988.55676	13265.83543	8524.732468	7199.418346
FBgn0003248	8603.636993	7232.391181	278.6988727	13250.13403	2985.887823	187.9204605	2042.745572	1724.185527	257.0310892	8384.901432	10083.54069	1154.72536
FBgn0003249	11636.0566	525.2669413	247.7323313	2.19119134	97.742896	0.799661534	5473.076349	897.1460904	275.7173256	1.269093602	0	0.828948572
FBgn0003250	3480.513224	2765.500746	462.7286046	149.0010111	116.6608759	118.349907	3479.017977	2618.045367	6139.382054	850.2927137	88.65721767	113.5659543
FBgn0003254	4.792445059	0	0	3.28678701	2.101997763	0.799661534	3.175252184	0	1.144055293	1.269093602	0.974255139	0
FBgn0003255	68.29234209	0	138.9070572	71.21371854	22.07097652	197.5163989	201.099305	213.606212	43.8554529	1.269093602	32.15041959	181.5397372
FBgn0003256	2030.798594	1884.681546	2608.267546	1725.56318	2049.447819	2835.599799	1986.64945	2120.726289	2332.728743	1262.748134	2542.805913	2612.01695
FBgn0003257	168.9336883	0	238.8847481	473.2973294	862.8700818	262.2889831	303.7657923	315.4799439	356.1825479	220.8222868	344.8863193	148.3817943
FBgn0003261	17170.13254	21276.28113	23440.78709	17273.16133	28444.23373	29373.16747	15882.61143	26394.05989	28356.17314	18824.46541	26285.40366	27957.94848
FBgn0003267	0	0	57.5092912	0	17.86698099	12.79458454	24.34360008	1.095416472	31.65219644	60.91649292	43.84148126	5.802640002
FBgn0003268	1.198111265	12.72860116	77.8587327	20.81631773	13.66298546	258.2906755	465.7036537	3.286249415	121.6512128	417.5317952	176.3401802	9.947382861
FBgn0003270	2.39622253	0	0	0	0	0	0	0	0.762703529	0	0	0
FBgn0003274	3202.551411	2897.029625	1586.371679	3851.01878	2707.373119	2032.739619	4124.652588	2621.331617	1463.628072	2916.377098	2296.319363	1168.817486
FBgn0003275	1104.658586	950.4022202	1198.847532	1015.617186	1189.730734	1426.596177	1537.880475	1265.206025	1213.461314	972.1256995	1036.607468	1121.567418
FBgn0003277	1192.120708	879.9706271	1186.460915	175.2953072	506.581461	554.9651046	1872.340371	1300.259352	641.4336676	895.9800833	948.9245056	1032.040972
FBgn0003278	317.4994852	377.6151678	585.7100119	861.1381965	166.0578233	703.7021499	661.5108718	5.477082359	488.5116101	559.6702787	350.7318501	1347.870378
FBgn0003279	6613.574182	5951.04533	4752.03697	5644.508891	5611.283029	3629.663703	9360.64344	4544.882941	3071.788462	5535.786294	4580.947664	3984.755784
FBgn0003285	348.6503781	811.2361808	376.0222886	313.3403616	114.5588781	63.17326118	4.233669579	404.2086781	123.1766199	1.269093602	387.7535454	79.57906289
FBgn0003292	0	0	574.2081537	24.10310474	461.3885091	445.4114744	0	433.7849228	332.9200903	302.0442774	488.1018247	330.7504801
FBgn0003295	168.9336883	257.1177435	570.6691204	89.83884493	487.6634811	610.1417504	0	361.4874357	546.0957266	156.0985131	361.4486566	427.737463
FBgn0003300	228.8392516	0.848573411	400.7955218	0	293.228688	567.7596891	0	0	199.4469728	0	86.70870739	194.8029144
FBgn0003301	59.90556324	788.3246987	1244.854965	507.2607951	982.6839544	742.0859035	112.1922439	491.8419958	725.7124076	162.4439811	435.4920472	896.0934061
FBgn0003302	1006.413462	996.2251844	789.2044269	224.5971123	529.7034364	973.1880869	902.8300378	435.9757558	442.3680467	632.008614	668.3390255	620.0535317
FBgn0003308	293.5372599	0	0	1546.981086	173.4148155	113.5519378	277.3053574	1.095416472	72.83818699	949.2820146	0	0.828948572
FBgn0003310	2759.250243	1507.066378	936.0743091	4731.877698	931.1850092	1038.760333	8835.668412	1303.545601	873.6768921	14263.343	2177.460236	1129.856903
FBgn0003312	3.594333794	0	0.884758326	0	0	0	0	0	1.525407057	0	0	1.657897143
FBgn0003313	0	0	0	0	0	0	0	0	0	0	0	0
FBgn0003317	2341.109411	2531.294485	2192.431132	1910.718848	2639.058192	3700.033918	1834.237345	2669.529942	2494.040539	1375.697465	1838.419448	2903.806847
FBgn0003319	0	0.848573411	0	0	31.52996645	0	2.11683479	1.095416472	3.050814115	0	3.897020557	1.657897143
FBgn0003321	3027.627166	5217.02933	4964.378968	3049.042749	5352.737304	5384.92077	4832.733825	4660.997087	4935.073183	4479.900417	4169.811996	4785.520105
FBgn0003326	972.866347	2914.001093	3175.397633	2959.203904	3539.764233	4165.43693	2091.432772	4003.747204	4467.154568	369.3062383	3072.800709	4545.125019
FBgn0003328	686.5177547	459.9267887	0	1003.565634	50.44794632	16.79289221	1958.07218	2.190832943	50.71978466	1346.508312	24.35637848	14.09212572
FBgn0003330	1168.158483	1494.337777	1331.561281	102.985993	1065.712866	1473.776207	720.7822459	1142.51938	1154.351791	727.1906342	838.8336748	1072.659452
FBgn0003334	2452.533759	4774.07401	4755.576003	2512.200871	3568.141203	4386.943175	2350.745034	3817.526404	4106.77715	2564.838171	3888.25226	5946.877054
FBgn0003339	1.198111265	89.94878155	59.27880785	20.81631773	77.77391724	147.1377223	14.81784353	0	480.1218713	642.1613629	555.3254293	103.6185715
FBgn0003345	2785.608691	3440.116608	3059.494292	3523.435674	2250.188606	2295.828264	3670.591525	3159.181105	3061.873316	2517.881707	3441.069152	2844.951498
FBgn0003346	723.659204	123.0431446	331.7843723	491.9224558	819.7791277	100.7573533	2.11683479	346.1516051	478.2151125	609.1649292	9.742551392	344.0136573
FBgn0003353	2414.194199	3306.890582	5318.282299	3304.31654	4140.935594	4630.839943	1632.079623	3129.60486	4663.550726	1894.756748	4873.224206	4676.098893
FBgn0003356	0	0	0	0	0	0	0	0	0	2.538187205	1.948510278	0
FBgn0003357	2.39622253	0	0	0	0	0	0	0	0.381351764	0	0	0
FBgn0003358	0	0	0	0	0	0	0	0	0	0	0	0
FBgn0003360	21643.88	13317.51111	17343.91747	26278.95774	18518.60029	15141.59115	20315.26348	17069.87488	14798.73657	17887.87433	17191.70619	13728.2173
FBgn0003366	886.602336	491.3240049	3.539033305	738.4314815	674.741282	66.37190732	1664.890562	151.1674731	3.050814115	2585.143668	545.5828779	65.48693717
FBgn0003371	12052.99932	16325.70385	17734.98065	10737.93316	13868.98124	17939.60685	11513.46442	17618.67853	17912.85508	8770.705887	14834.983	18798.89571
FBgn0003372	0	0	0	0	0	0	0	3.286249415	1.906758822	1.269093602	0	0.828948572
FBgn0003373	0	0	0	0	0	0	0	0	1.144055293	1.269093602	0	0
FBgn0003374	0	0	0	0	0	0	0	0	0	0	0	0
FBgn0003375	0	0	0	0	0	0	0	0	0	1.269093602	0	0
FBgn0003377	1.198111265	0	2.654274979	0	0	0	0	0	0.381351764	0	0	0
FBgn0003378	0	0	0	1.09559567	0	0	0	0	0	0	0	0
FBgn0003380	7023.328234	16357.10107	17414.69813	6353.359289	13109.10905	15400.68148	4847.551668	14961.19817	16279.90682	2747.587649	11810.89505	16346.03689
FBgn0003382	2.39622253	0.848573411	0	0	1.050998882	0.799661534	1.058417395	6.57249883	4.194869408	2.538187205	0.974255139	4.144742859
FBgn0003386	2681.373011	2818.112297	2771.063078	1482.340941	1786.698099	2630.886447	694.321811	1682.559701	2830.392795	1255.133573	3013.371146	2566.424778
FBgn0003388	0	0	0.884758326	185.1556682	0	0	1.058417395	0	0.381351764	360.4225831	0	0.828948572
FBgn0003390	838.6778854	161.2289481	6.193308283	1821.975599	294.2796869	63.97292272	581.0711498	124.8774778	36.22841761	1794.498354	100.3482793	32.3289943
FBgn0003391	44.3301168	608.4271356	60.16356618	363.7377624	13.66298546	20.79119988	89.96547856	166.5033037	148.7271881	319.8115878	304.9418586	200.6055544
FBgn0003392	34469.66109	34202.5999	42646.23608	23834.6838	43376.82584	53497.35662	21792.81416	49073.56252	61937.62816	18334.59527	44949.20936	58274.25565
FBgn0003396	569.1028508	1084.476819	873.2564679	644.2102539	729.3932239	678.1129808	1419.337726	772.2686126	855.3720075	2743.780369	1281.145508	843.0406975
FBgn0003401	0	0	0	156.6701808	0	0	1.058417395	5.477082359	0.381351764	0	0.974255139	0.828948572
FBgn0003410	2448.939425	1989.056075	2043.791733	1984.123758	1487.163418	2315.819802	2768.819905	1998.039644	2400.609357	2172.688247	2465.839757	2160.239978
FBgn0003411	0	0	0	0	0	0	0	0	0	0	0	0
FBgn0003415	993.2342385	1661.506738	1918.156051	1611.62123	1420.950488	706.900796	3055.651019	1716.517611	1475.068625	2628.292851	1198.333821	1919.015944
FBgn0003416	0	725.5302663	92.89962425	491.9224558	173.4148155	313.4673213	65.62187848	184.0299673	696.3483217	38.07280807	393.5990762	96.15803432
FBgn0003423	11396.43435	12765.93839	15081.59043	8869.942543	10933.54137	14164.40475	7861.924409	11841.45206	16874.05287	7217.335317	13782.78745	18019.68405
FBgn0003429	12058.98988	11157.04321	12012.36379	3657.098346	7793.156708	8885.039304	1869.165119	9541.077469	11180.47103	1642.207122	9262.243608	11272.04268
FBgn0003430	2731.693684	1059.86819	213.2267566	216.9279426	205.9957808	534.9735662	1649.014301	266.1862026	95.33794109	270.3169373	237.718254	171.5923544
FBgn0003435	4375.502339	9974.980445	14489.68711	6216.409831	10308.19703	13237.59703	4566.012641	14246.98663	15330.34093	6133.529381	13793.50426	14476.75786
FBgn0003444	179.7166897	306.3350013	397.2564885	989.3228899	561.2334028	540.571197	1.058417395	508.2732429	457.2407655	765.2634423	657.622219	506.4875773
FBgn0003447	41.93389427	929.1878849	1101.524116	958.6462111	1310.595605	1403.405992	261.4290965	1058.172312	1495.66162	569.8230275	1544.194396	1438.225772
FBgn0003448	0	0	0	0	0	0	0	0	0.381351764	0	0	0.828948572
FBgn0003449	818.3099939	615.2157229	974.1189171	952.0726371	1314.799601	1452.185346	917.6478813	1652.983456	764.6102875	769.0707231	653.7251984	744.3958174
FBgn0003450	0	0	0	3.28678701	0	1.599323068	1.058417395	1.095416472	0.381351764	5.07637441	0	0.828948572
FBgn0003459	466.065282	353.0065389	336.2081639	159.9569678	693.6592619	249.4943986	700.6723154	4.381665887	515.2062336	558.4011851	224.078682	468.355943
FBgn0003460	0	16.97146822	215.8810316	1.09559567	3.152996645	0.799661534	280.4806096	0	71.6941317	1.269093602	75.01764572	0
FBgn0003462	19272.81781	12913.59017	9478.415948	25102.28799	14358.74672	9370.433855	21347.22044	11080.13761	7334.157132	21054.26286	9989.037942	7438.984483
FBgn0003463	1707.308552	403.9209436	23.00371648	2071.771412	322.6566567	133.5434762	3278.977089	452.4070028	11.8219047	2700.631186	141.2669952	54.71060574
FBgn0003464	2782.014357	3385.807909	6553.404922	1974.263397	1928.582948	2678.866139	1901.976058	5857.191874	4656.305043	3807.280807	2592.492925	5873.929579
FBgn0003475	4489.322909	7851.001197	9135.129718	10195.6133	9650.271731	8645.940505	9156.368883	6588.930078	9636.759085	8865.887907	8173.026363	9144.131695
FBgn0003479	518.7821777	74.67446016	214.9962733	541.2242609	934.3380058	349.4520903	439.2432189	697.7802925	361.1401208	331.2334302	465.6939565	445.9743316
FBgn0003480	0	90.79735496	100.8624492	1.09559567	170.2618188	0	0	0	140.3374493	0	0	249.5135201
FBgn0003482	0	0	0	0	53.60094297	0	4.233669579	73.39290361	0	1.269093602	3.897020557	0
FBgn0003483	0	0	0.884758326	0	1.050998882	0	1.058417395	1.095416472	122.4139164	1.269093602	0	1.657897143
FBgn0003486	1.198111265	0	0	0	0	0	0	0	0.762703529	0	1.948510278	0.828948572
FBgn0003495	664.951752	187.5347238	211.45724	609.1511924	464.5415057	111.1529532	448.7689754	158.8353884	46.90626702	1142.184242	549.4798985	59.68429717
FBgn0003499	704.4894237	2219.019469	4266.304649	1544.789894	2129.323734	3783.198717	2659.802913	3787.950159	5463.626728	1199.293454	3440.094896	6804.838825
FBgn0003502	100.6413462	281.7263724	419.3754466	891.8148753	242.7807417	413.4250131	1438.38924	567.4257324	377.5382467	842.678152	375.0882286	556.2244916
FBgn0003507	0	0	0	2.19119134	0	0	0	0	0.762703529	2.538187205	100.3482793	0.828948572
FBgn0003510	0	0	0	0	0	0	0	0	0	0	0	0
FBgn0003511	0	0	0	0	0	0	0	0	0	0	0	0
FBgn0003512	321.093819	836.6933831	1007.739734	459.0545857	1395.726515	1217.084855	1132.506612	800.7494408	916.7696415	303.313371	940.1562093	529.6981373
FBgn0003513	0	0.848573411	0	3.28678701	1.050998882	0	1.058417395	1.095416472	2.288110586	2.538187205	0.974255139	8.289485717
FBgn0003514	5610.755053	2343.759761	3107.271242	4696.818637	3311.697476	3336.18792	6489.157048	3238.05109	2838.01983	5632.237408	3147.818355	2975.925373
FBgn0003515	0	0	0	0	138.7318524	0	0	0	0.381351764	1.269093602	1.948510278	0
FBgn0003517	9224.258628	12117.62831	9788.966121	12324.35569	8670.740774	6881.0875	11616.13091	6981.089174	5636.760429	7392.470234	6016.99974	5858.179557
FBgn0003520	693.7064223	2077.30771	2687.011037	1063.823395	1428.30748	2103.909496	4678.204885	2398.962073	2527.218142	3793.320778	1783.86116	3098.609761
FBgn0003525	0	0.848573411	0	0	0	0	202.1577224	0	0.762703529	1.269093602	0	0
FBgn0003527	0	0	0	0	0	0	0	0	0	0	0.974255139	0
FBgn0003545	0	0	0	0	1.050998882	0	1.058417395	0	0.762703529	1.269093602	1.948510278	0
FBgn0003557	1928.959136	2019.604718	2043.791733	1598.474082	1093.038837	1438.5911	2368.73813	1381.320171	2799.12195	1393.464776	2191.099808	2161.897875
FBgn0003559	898.5834486	1587.680852	2107.494333	1258.839425	2361.594487	1884.802236	1593.976597	1482.098486	1772.904352	1917.600433	1795.552222	1327.146663
FBgn0003567	964.4795682	518.478354	437.0706131	32.8678701	1723.638166	956.3951946	1949.604841	718.5932055	675.7553264	494.946505	564.0937256	448.4611773
FBgn0003575	201.2826925	1158.302706	868.8326763	372.5025278	925.9300147	173.5265529	763.1189417	578.3798971	752.7883828	1049.540409	447.1831089	339.8689144
FBgn0003598	445.6973905	1193.094216	1634.148628	1261.030616	443.5215281	254.2923678	0	1215.912284	1482.314308	1015.274882	640.0856264	1373.567783
FBgn0003607	2051.166485	2340.365467	2405.657889	2626.142821	3134.078665	2466.156171	2530.675991	3357.451486	2235.102691	3387.210825	2736.682686	2578.030058
FBgn0003612	2966.523492	3199.121759	4551.19683	2140.793939	3175.067622	5328.944462	3156.200671	3154.799439	4439.697241	3690.524196	4312.053246	5147.770631
FBgn0003638	3605.116796	5982.442547	7646.966213	3623.13488	5437.868214	8331.673523	4748.060433	7522.224911	8186.478325	8061.282563	6385.268182	8810.894369
FBgn0003651	3198.957077	1240.614327	427.3382715	184.0600725	213.352773	506.9854125	789.5793765	1295.877686	830.5841428	563.4775595	1649.413951	1201.975429
FBgn0003654	1558.742756	1084.476819	1413.843805	1024.381951	1288.524629	1551.343376	1076.410491	1444.854326	1813.708991	889.6346153	1262.63466	1700.173521
FBgn0003655	0	247.783436	161.9107737	0	0	0	221.2092355	4.381665887	105.253087	0	0	71.28957717
FBgn0003656	1206.498044	1392.508967	927.2267258	1220.493576	1313.748602	1082.741717	2123.185294	1559.873056	1321.002512	1926.484089	1700.075218	2054.134561
FBgn0003660	1468.884411	954.6450872	275.1598394	2172.566213	1175.01675	425.4199361	2504.215556	990.2564905	283.7257127	2209.491962	1041.478744	600.9877145
FBgn0003676	2979.702716	1788.79275	2207.472024	4430.588889	2767.280055	1868.809005	2380.380721	1608.071381	2808.274393	3528.080215	1790.680946	2154.437338
FBgn0003683	0	0	0	0	0	0	0	0	7.627035287	0	0	0
FBgn0003687	265.9807008	491.3240049	558.2825038	421.8043329	637.9563212	451.8087667	749.3595155	630.9598877	839.3552334	698.0014814	434.5177921	489.9086059
FBgn0003701	0	1.697146822	0	0	2.101997763	0	0	1.095416472	0.381351764	3.807280807	0.974255139	0
FBgn0003710	1292.762055	1365.354618	2893.159727	1862.512639	1721.536168	2510.137555	642.4593587	3361.833152	3558.774665	281.7387797	3050.392841	3666.439533
FBgn0003714	944.1116767	678.0101553	973.2341588	1085.735309	1363.14555	879.6276874	967.3934989	652.8682172	972.8283509	769.0707231	884.6236664	879.5144346
FBgn0003716	4403.058898	1521.492126	1332.446039	4322.124918	2366.849482	1420.198884	5120.623356	1141.423964	1899.513138	5622.084659	2460.968482	1364.449349
FBgn0003719	0	4.242867054	0	0	1.050998882	15.19356915	0	226.7512097	3.813517644	1.269093602	0.974255139	1.657897143
FBgn0003720	0	0	0	0	1.050998882	0	0	1.095416472	0	0	0	0.828948572
FBgn0003721	1468.884411	1669.992473	1610.260154	1457.142241	1903.358975	1692.083806	3712.928221	1925.742157	2070.358729	3984.953912	1402.9274	1657.068195
FBgn0003731	4.792445059	0.848573411	73.43494107	79.9784839	2.101997763	2.398984602	76.20605243	0	1.906758822	283.0078734	107.1680653	14.09212572
FBgn0003733	2.39622253	0	0	0	1.050998882	0	5.292086974	5.477082359	1.144055293	1.269093602	2.922765418	0
FBgn0003741	398.9710512	287.6663863	479.5390128	673.791337	670.5372865	638.1299041	415.9580362	731.7382031	758.8900111	313.4661198	430.6207715	506.4875773
FBgn0003742	920.1494514	1341.594563	981.1969837	799.784839	993.1939432	1002.775564	1029.840125	702.1619584	862.2363392	524.1356578	1312.321672	978.9882632
FBgn0003744	6342.801036	4368.455919	4011.494251	2866.078272	4207.148523	5716.780306	1114.513517	3668.549764	3628.180686	2559.761796	3927.222466	4110.755967
FBgn0003747	0	0	0	0	0	0	0	0	0.381351764	11.42184242	0	6.631588574
FBgn0003748	38704.98441	23490.20916	991.8140836	66769.9825	32619.85229	1324.2395	86596.53599	30020.98382	1272.952189	111765.2663	29086.38718	2030.095052
FBgn0003751	0	85.7059145	49.54646627	0	0	91.16141487	35.98619142	84.34706832	43.8554529	0	42.86722612	45.59217145
FBgn0003861	3384.664323	2095.127751	445.0334381	391.1276541	1.050998882	0.799661534	5491.069444	2535.889132	680.3315476	609.1649292	855.3960122	204.7502972
FBgn0003862	1609.063429	1541.009314	2152.617008	1307.045634	715.7302384	1560.139653	3546.75669	1259.728943	1714.938884	2210.761056	1952.407299	2576.372161
FBgn0003863	0	0	0	0	0	0	0	1.095416472	0.762703529	439.1063865	398.4703519	74.60537146
FBgn0003865	0	0	0	0	0	0	0	0	0.381351764	0	0	0
FBgn0003866	122.207349	355.5522592	106.1709991	692.4164633	124.017868	68.77089192	191.5735485	120.4958119	172.3709975	300.7751838	40.91871585	204.7502972
FBgn0003867	307.9145951	100.9802359	0	60.25776184	62.00893402	0	987.5034294	1.095416472	39.66058349	116.7566114	83.78594197	0.828948572
FBgn0003870	1467.686299	829.9047958	22.11895815	782.2553083	1307.442609	174.3262144	2749.768392	396.5407628	232.6245763	2368.128662	701.4637002	1.657897143
FBgn0003882	1544.36542	577.8784928	1765.977619	2112.308451	3229.719563	1836.822544	3624.02116	1938.887155	1632.948255	1908.716778	1831.599662	1856.844801
FBgn0003884	27356.47451	22038.30005	25408.48961	23168.56163	20110.8636	22841.53206	29710.83469	20545.63134	19683.47132	21446.41279	20209.94861	21361.17575
FBgn0003885	6551.272396	5202.603582	4007.070459	5668.611996	5522.999123	6170.988058	3788.075856	3575.439364	5043.758435	5000.228794	5347.686459	5158.546962
FBgn0003886	0	0	4.423791631	0	0	0	0	0	1.906758822	0	0.974255139	0
FBgn0003888	3.594333794	0	0.884758326	2.19119134	0	0	111.1338265	1.095416472	1.144055293	838.8708712	1.948510278	3.315794287
FBgn0003889	202.4808038	119.6488509	165.449807	0	0	119.1495686	24.34360008	4.381665887	130.0409516	153.5603259	0.974255139	0.828948572
FBgn0003890	3399.041658	849.4219843	33.62081639	4831.576904	2084.130782	127.1461839	6334.628108	2761.544925	134.9985246	5666.502935	1453.588668	63.82904002
FBgn0003891	2294.383072	4370.153066	1729.702528	2325.949607	1285.371632	1153.111932	5639.24788	2073.623381	2012.774612	4469.747668	4001.265857	2019.318721
FBgn0003892	79.07534348	113.7088371	73.43494107	36.15465711	68.31492731	12.79458454	0	29.57624474	98.00740344	98.98930099	34.09892987	43.9342743
FBgn0003896	555.9236269	1763.335548	560.0520205	804.1672217	663.1802943	1169.105163	595.8889933	1015.451069	545.333023	765.2634423	389.7020557	1074.317349
FBgn0003900	0	1.697146822	0.884758326	0	0	71.16987652	3.175252184	0	0.381351764	0	1.948510278	0
FBgn0003916	0	0	0	0	0	0	0	0	0	10.15274882	0	0
FBgn0003920	0	0	0	5.477978349	0	0	0	0	0	0	0	0
FBgn0003922	0	0.848573411	0	0	0	0	0	0	0	0	0	0
FBgn0003923	0	0	0	0	0	0	0	2.190832943	0	0	0	0
FBgn0003926	0	0	0	0	0	0	0	0	0	0	0	0
FBgn0003930	0	0	0	0	0	0	0	0	0	0	0.974255139	0.828948572
FBgn0003931	0	0	5.308549957	0	0	0	0	0	7.627035287	0	0	22.38161144
FBgn0003933	0	0	0	13.14714804	0	0	0	0	0	0	0	0
FBgn0003934	0	0	0	0	0	0	0	0	0	0	0	0
FBgn0003935	0	0	0	0	0	0	0	0	0	3.807280807	0	0
FBgn0003936	0	0	0	0	0	0	0	0	0	0	0	0
FBgn0003938	2.39622253	0	0	7.669169689	2.101997763	0	1.058417395	0	0	0	0	0
FBgn0003941	5744.943515	5647.256049	3913.286077	5511.941815	4325.911397	3755.210564	7980.467157	4857.076636	2902.84963	4732.450044	4073.360737	2863.188367
FBgn0003942	2383.043306	2211.382309	1390.840089	2267.883037	1823.48306	1392.210731	2766.70307	1198.38562	995.7094567	1751.349171	1239.252537	962.4092918
FBgn0003943	4580.379365	3070.138601	3143.546333	4127.108888	3119.364681	3044.31146	6464.813448	3626.923938	3421.48803	6119.569351	3347.540658	3172.386184
FBgn0003944	0	0.848573411	0	2.19119134	0	0.799661534	0	3.286249415	1.144055293	1.269093602	0.974255139	3.315794287
FBgn0003950	1.198111265	0	0	0	0	0.799661534	0	1.095416472	0	0	0.974255139	0
FBgn0003961	0	0	0	0	0	0.799661534	0	0	1.144055293	0	0	0
FBgn0003963	585.8764085	0.848573411	161.9107737	0	2.101997763	161.5316299	2.11683479	267.2816191	92.66847874	332.5025238	138.3442298	386.2900344
FBgn0003964	2801.184137	3089.655789	3477.100222	3832.393653	4060.00868	4321.37093	5426.505983	3799.99974	3810.466829	3434.167288	3557.979768	3646.544767
FBgn0003965	312.7070401	297.0006938	10.61709991	0	1.050998882	0	0	0	21.3556988	22.84368484	64.30083919	24.03950858
FBgn0003969	3236.098526	3435.025167	4813.970053	6832.134597	4819.880871	5946.283167	1302.911813	6097.088082	4571.263599	5633.506501	4699.806791	5838.284791
FBgn0003975	56.31122945	0	309.6654142	0	2.101997763	285.4791676	3.175252184	0	133.0917658	5.07637441	227.9757026	73.77642289
FBgn0003977	2.39622253	461.6239355	481.3085294	3.28678701	290.0756913	502.9871049	576.8374802	375.7278498	192.2012892	593.935806	544.6086228	880.3433832
FBgn0003978	1.198111265	230.8119678	552.0891955	26.29429608	474.0004956	627.7343042	270.9548531	530.1815723	485.460796	280.4696861	877.8038804	495.7112459
FBgn0003979	0	0	0	0	0	0	0	0	0	0	0	0
FBgn0003980	28.75467036	0	8.847583262	0	0	0	0	0	10.29649764	1.269093602	0	0
FBgn0003983	1.198111265	0	0	0	0	0	0	0	0	0	0	0
FBgn0003984	0	0	125.6356823	1.09559567	3.152996645	2.398984602	0	2.190832943	23.26245763	423.8772632	134.4472092	222.1582172
FBgn0003996	18428.14936	4473.679022	134.4832656	17481.32451	6366.951225	88.76243027	32832.10759	6215.393061	122.0325646	39509.42203	6164.112266	273.5530287
FBgn0003997	28.75467036	3.394293643	138.0222989	23.00750907	14.71398434	72.76919959	76.20605243	175.2666355	6.10162823	7.614561615	16.56233737	60.51324574
FBgn0004003	0	0	0	3.28678701	0	0	0	0	0	2.538187205	0	0
FBgn0004034	347.4522668	0	0	356.0685927	0	0	364.0955838	53.67540712	50.3384329	1.269093602	0	0.828948572
FBgn0004045	0	0	10.61709991	0	0	0.799661534	0	8.763331774	25.55056821	0	0	0.828948572
FBgn0004047	0	0	0	1.09559567	0	0	0	0	2.288110586	2.538187205	0	0
FBgn0004049	591.8669648	453.1382014	254.8103979	42.72823112	252.2397316	552.56612	492.1640886	489.6511629	422.5377549	286.8151542	379.9595043	374.6847544
FBgn0004050	1579.110647	3458.785223	3149.739641	2213.103253	2866.07395	2887.577799	2249.136964	3910.636804	3190.007509	1975.978739	3211.144939	2888.885773
FBgn0004052	0	0	0	0	0	9.595938408	0	0	0	0	0.974255139	0
FBgn0004053	0	0	0	1.09559567	0	0	1.058417395	0	0.381351764	0	0.974255139	0.828948572
FBgn0004054	0	0	0	1.09559567	0	0	0	0	0	0	0	0
FBgn0004055	14730.778	7714.380878	5493.464447	16937.90906	5945.500674	3813.585856	17578.19609	6618.506322	4420.248301	20221.73746	7721.946233	4493.730207
FBgn0004057	0	106.9202498	0	0	0	0	1.058417395	2.190832943	1.906758822	478.4482881	0	2.486845715
FBgn0004066	1350.271395	794.2647126	1008.624492	1819.784408	1242.280678	908.4155026	427.6006275	714.2115396	821.0503487	1321.12644	952.8215261	661.5009603
FBgn0004087	154.5563532	209.5976325	0	40.53703978	79.87591501	36.78443056	228.6181573	66.82040478	0	161.1748875	105.219555	17.40792001
FBgn0004101	760.8006532	537.9955425	661.799228	709.9459941	1029.978904	1146.71464	441.3600536	553.1853182	860.7109322	208.1313508	718.0260376	928.4224004
FBgn0004102	14.37733518	278.3320788	577.747187	35.05906144	130.3238613	175.9255375	11.64259134	77.77456949	462.1983384	130.7166411	33.12467473	603.4745602
FBgn0004103	9299.739638	6511.103782	6914.386319	9081.392507	6776.840789	8305.284692	9882.443215	7200.172469	6984.076212	9112.092066	7221.179092	7163.773557
FBgn0004106	1.198111265	54.3086983	0	96.41241895	0	29.58747676	60.32979151	0	11.8219047	0	23.38212334	0
FBgn0004107	282.7542585	243.5405689	353.9033305	326.4875096	147.1398434	312.6676598	439.2432189	174.171219	543.807616	115.4875178	0.974255139	281.0135658
FBgn0004108	3089.928952	3635.288492	4509.613188	5143.82167	3605.977163	3768.005148	4877.187355	4294.032569	5299.645469	6032.001893	2989.014767	5545.665945
FBgn0004110	0	0	0	0	0	0.799661534	0	0	0	0	0	0.828948572
FBgn0004117	122.207349	0.848573411	16.8104082	117.2287367	128.2218636	7.196953806	249.7865052	113.9233131	9.915145873	2619.409196	86.70870739	2.486845715
FBgn0004118	4643.879262	5110.10908	7665.546138	3905.798563	7061.661486	8144.552724	1392.877292	7264.802041	8220.418632	2159.997311	7003.920196	8959.276163
FBgn0004132	968.073902	822.2676351	867.947918	1771.578198	757.7701937	980.3850407	1366.416857	1121.706467	968.2521297	1621.901624	1148.646809	722.8431546
FBgn0004133	2120.656939	842.633397	187.5687651	1743.092711	903.8590382	1.599323068	5105.805513	566.3303159	200.5910281	3951.957478	488.1018247	4.97369143
FBgn0004143	0	0	0	0	0	0	0	0	0	0	0	0
FBgn0004167	1.198111265	0	1.769516652	2.19119134	3.152996645	0	697.4970632	194.984132	129.6595999	296.967903	10.71680653	6.631588574
FBgn0004168	1.198111265	1631.806669	1330.676523	60.25776184	203.893783	945.9995947	2.11683479	219.0832943	1028.505708	376.9207999	756.9962431	951.6329604
FBgn0004169	0	0	7.078066609	39.44144411	172.3638166	0	0	225.6557932	0.381351764	1058.424064	66.24934946	58.85534859
FBgn0004170	0	0	0	0	0	0	0	0	0.762703529	0	0	0
FBgn0004171	0	0	0	0	0	0	0	1.095416472	0.381351764	0	0	0
FBgn0004172	0	0	0	0	0	0	0	0	0	0	0	0
FBgn0004173	0	0	0	0	0	0	0	1.095416472	1.906758822	0	0.974255139	0
FBgn0004174	0	0	0	13.14714804	0	0	0	0	6.864331758	10.15274882	0	0
FBgn0004175	0	0	0	0	0	0	0	0	0	0	0	0.828948572
FBgn0004177	16306.29431	10680.14495	12257.44185	18727.01678	13469.60167	14964.86595	14862.29706	13966.56001	12252.45084	12256.90601	13115.42268	12483.13654
FBgn0004179	3863.908829	5900.979499	5635.910538	3407.302533	4161.955571	5725.576583	2780.462496	4655.520005	5677.565068	2838.962389	4926.808239	6634.07542
FBgn0004181	0	0	0	0	0	0	0	0	0.381351764	0	0.974255139	0
FBgn0004183	0	0	0	1.09559567	0	7.99661534	0	0	0	13.96002963	0	0
FBgn0004185	0	0	0	0	0	0	0	0	0	0	0.974255139	0
FBgn0004186	0	0	0	0	0	0	0	0	2.669462351	0	0	0
FBgn0004187	0	0	0	0	0	0	0	1.095416472	0.762703529	0	0	1.657897143
FBgn0004188	0	0	0	0	0	0	0	0	0	0	3.897020557	0
FBgn0004189	0	0	0.884758326	0	0	0	0	0	0.762703529	0	0	0.828948572
FBgn0004190	0	0	0	0	0	0	0	0	1.906758822	0	0	0
FBgn0004191	0	0	0	0	0	0	0	0	0	0	0	0
FBgn0004192	1.198111265	0	0.884758326	0	1.050998882	0	0	0	0.762703529	0	0	0.828948572
FBgn0004197	1.198111265	0.848573411	0	0	0	0	0	1.095416472	1.906758822	2.538187205	3.897020557	5.802640002
FBgn0004198	1646.204878	1893.16728	1034.282483	2918.666864	1758.321129	886.8246412	3118.097645	1533.58306	874.0582439	4590.31156	1456.511433	1494.594275
FBgn0004227	2451.335648	2846.11522	3359.427364	2653.532712	3224.464569	4447.717452	1379.117865	2602.709537	3655.638013	2077.506227	2518.449535	4135.624424
FBgn0004228	0	0	0	0	0	0	3.175252184	0	0	0	0.974255139	0
FBgn0004237	1883.430908	2409.099913	2211.895815	2297.46412	2269.106586	2464.556848	2132.711051	2930.239062	2654.970983	1767.847388	2309.958935	2645.174892
FBgn0004240	530.7632903	356.4008326	35.39033305	220.2147296	11.5609877	19.19187682	64.56346108	59.15248947	37.37247291	329.9643366	217.258896	46.42112002
FBgn0004242	17295.93422	18854.45262	21398.76488	6668.890842	15458.09155	15559.81413	4373.380675	15361.02518	20542.27549	5646.197437	16852.6654	23124.34936
FBgn0004244	7266.544821	16760.17344	19792.04376	8740.662254	19265.8605	20736.8229	5501.653618	17158.60361	21209.64108	4162.627016	18733.95207	18247.64491
FBgn0004359	905.7721162	633.0357645	0	645.3058495	23.1219754	0	2811.156601	165.4078872	1.525407057	242.3968781	349.757595	2.486845715
FBgn0004360	0	0	0	2.19119134	0	0	2.11683479	1.095416472	1.525407057	0	0.974255139	0
FBgn0004362	2520.826101	2561.843127	3005.524034	3646.142389	3148.792649	4210.217976	2157.054651	2829.460747	3292.972485	1307.166411	3264.728971	3372.991738
FBgn0004363	23820.84817	13773.19503	15884.06623	21565.70517	17551.68132	15017.64361	16568.4659	16191.35087	13343.49823	17165.76007	12454.8777	13811.11215
FBgn0004364	360.6314907	650.0072327	829.9033099	688.0340807	0	666.1180578	1717.811432	323.1478592	594.1460489	3944.342916	647.8796676	547.9350059
FBgn0004367	1.198111265	0	99.97769086	0	116.6608759	123.1478762	0	1.095416472	3.813517644	0	0	135.9475658
FBgn0004368	951.3003443	890.153508	274.2750811	1853.747873	1250.688669	455.0074128	1673.357901	2098.81796	389.7415032	3534.425683	938.207699	989.7645947
FBgn0004369	2210.515284	3789.728853	3226.713616	1592.996104	1908.613969	2167.082757	2535.968078	4369.616306	2965.009968	1958.211429	3801.543553	3786.637076
FBgn0004370	722.4610927	831.6019426	653.836403	1839.50513	999.4999365	630.9329503	1463.791257	561.94865	511.0113642	1672.665368	388.7278005	1017.948846
FBgn0004372	1.198111265	0	0	0	1.050998882	0.799661534	0	1.095416472	0	1.269093602	0	0
FBgn0004373	1228.064046	1293.225878	1337.754589	1021.095164	758.8211926	965.1914715	3026.015332	1730.758025	1157.021253	5677.924777	1228.535731	2197.542664
FBgn0004374	0	0	103.5167242	0	135.5788557	47.97969204	1.058417395	389.9682639	104.1090317	15.22912323	122.7561475	66.31588574
FBgn0004378	5.990556324	0	0	0	0	0	0	0	1.144055293	0	0	1.657897143
FBgn0004379	259.9901445	257.1177435	212.3419983	0	600.1203614	148.7370453	273.0716879	400.9224287	93.81253403	252.5496269	250.3835708	145.8949486
FBgn0004380	2447.741314	4919.180063	3629.278654	4839.246074	4795.707897	4590.856867	2058.621833	4348.803393	4009.913802	1984.862394	3204.325153	4117.387556
FBgn0004381	1617.450208	2621.243266	3207.248932	2365.391051	4169.312564	4204.620346	1138.857117	5265.66698	3941.651836	1911.254965	2770.781616	5413.863122
FBgn0004387	607.4424113	844.3305438	483.0780461	697.8944417	967.96997	821.2523954	1253.166195	1048.313563	840.4992886	1227.213514	592.3471246	886.9749718
FBgn0004389	0	0	0	0	0	0	0	0	0.762703529	0	0	1.657897143
FBgn0004390	929.7343415	3578.434074	2774.602111	583.952492	1010.009925	1976.763312	1700.876753	2737.445763	2794.545729	2709.514841	2121.927693	1841.923726
FBgn0004391	29.95278162	273.2406383	11.50185824	2.19119134	8.407991053	0	142.8863483	13.14499766	6.482979994	1011.467601	12.66531681	24.03950858
FBgn0004394	0	5.940013876	56.62453287	21.9119134	2.101997763	75.16818419	0	2.190832943	0.381351764	0	0	2.486845715
FBgn0004395	1646.204878	5957.833918	4817.509086	1903.049679	2868.175948	3830.378748	1236.231517	3482.328964	4633.423937	2583.874575	4989.160568	5520.797488
FBgn0004396	1002.819129	275.7863585	14.15613322	820.6011567	208.0977786	164.730276	2613.232548	710.9252902	32.41489997	1913.793153	369.2426978	43.9342743
FBgn0004397	454.0841694	383.5551817	45.12267463	864.4249835	413.0425605	0	1994.058372	281.5220332	84.66009169	1679.010836	400.4188622	0.828948572
FBgn0004400	0	0	0.884758326	0	0	0.799661534	0	113.9233131	0.762703529	25.38187205	0	0
FBgn0004401	21032.84325	18230.75116	19942.45267	16375.86848	24339.0321	25731.50884	14315.09527	20683.65382	22368.95044	12649.05594	19009.66628	20489.9508
FBgn0004403	3814.786267	2722.223502	2125.189499	3677.914664	1794.055091	1666.494637	4390.315354	2332.141668	1431.594523	2696.823905	1761.453292	1440.712618
FBgn0004404	572.6971846	704.315931	374.252772	829.3659221	407.7875661	240.6981217	1012.905447	550.9944853	390.8855585	680.2341709	408.2129033	280.1846173
FBgn0004406	5.990556324	0.848573411	261.8884645	395.5100368	50.44794632	329.460552	6.350504369	244.2778732	322.2422409	427.684544	918.7225963	315.8294058
FBgn0004407	0	0	0	0	0	0	0	0	0	0	0	0
FBgn0004414	0	0	0	0	0	0	0	0	0.381351764	2.538187205	0	0
FBgn0004419	3145.04207	2241.082378	2480.862347	3099.44015	1833.993049	3185.851551	2058.621833	2382.530826	2756.410553	2394.779628	1963.124105	2626.109075
FBgn0004425	0	1.697146822	0	0	0	0	0	0	1.525407057	0	0.974255139	0
FBgn0004426	0	0	0	0	0	0	0	0	0.762703529	0	0	0
FBgn0004427	0	0	0	0	0	0	0	1.095416472	0.381351764	1.269093602	0.974255139	0
FBgn0004428	0	0	0	0	0	0	0	0	0	0	0	0
FBgn0004429	0	0	0	0	0	0	0	0	0	0	0	0
FBgn0004430	0	0	0	0	2.101997763	0	0	0	0.762703529	1.269093602	0	0
FBgn0004431	17.97166897	2.545720233	0	0	0	0	0	16.43124708	0	0	0	9.118434289
FBgn0004432	20793.221	11930.09358	8944.906678	26715.00481	12813.77837	10492.35899	28400.51396	12404.49613	8636.092056	24719.40519	11581.94509	7952.932597
FBgn0004435	685.3196435	1451.909106	924.5724508	543.4154522	711.5262429	796.4628878	726.0743328	1097.607305	848.5076757	615.5103972	734.5883749	1091.725269
FBgn0004436	4188.596982	4628.119383	4504.304639	3035.895601	4120.966615	5101.840587	3124.44815	3548.053952	3877.966092	3927.8447	3557.005513	4641.283053
FBgn0004449	500.8105087	734.0160004	2840.958985	889.6236839	1929.633947	1238.675716	781.1120374	1138.137714	1576.508194	477.1791945	927.4908925	2112.160961
FBgn0004456	358.2352682	685.647316	383.1003552	376.8849104	5.254994408	29.58747676	3.175252184	10.95416472	171.2269422	168.7894491	117.8848718	441.0006402
FBgn0004463	248.0090318	1112.479742	483.9628044	783.3509039	554.9274095	487.7935357	650.9266978	0	540.3754501	116.7566114	395.5475865	277.6977715
FBgn0004465	1866.657351	2732.406383	2656.929253	1120.79437	2394.175452	2663.67257	911.2973769	2917.094064	2279.720847	1916.33134	2366.465733	1921.502789
FBgn0004507	13003.10156	9470.079265	7386.847265	23616.66026	10388.07295	6412.485841	25171.28248	9991.293639	7291.827086	23779.00683	10709.01249	8109.603877
FBgn0004509	1084.290695	1630.958096	1146.646791	500.6872211	1060.457872	1100.334271	663.6277066	1241.106862	1379.349332	1156.144272	644.9569021	1259.17288
FBgn0004510	522.3765115	260.5120371	482.1932878	988.2272942	713.6282407	1191.495686	1003.37969	330.8157745	862.9990427	1211.98439	1009.328324	530.5270859
FBgn0004511	0	0	0	0	10.50998882	2.398984602	0	0	0.381351764	2.538187205	0.974255139	2.486845715
FBgn0004512	2880.259481	5.091440465	0	5076.990334	5.254994408	0.799661534	2495.748217	305.6211956	3.432165879	3153.697602	18.51084764	2.486845715
FBgn0004513	3629.079021	847.7248375	2.654274979	6034.54095	1180.271744	11.19526148	3721.39556	541.135737	15.63542234	6436.842752	525.12352	3.315794287
FBgn0004514	510.3953988	1093.811127	1793.405127	564.23177	571.7433916	1634.508175	306.9410445	523.6090735	2591.666591	91.37473938	1665.976288	1780.581532
FBgn0004516	14124.5337	27082.22041	38796.6526	18087.18891	34010.32381	45228.85636	4439.002554	40990.48437	56902.64082	13272.18089	49307.05259	54175.10496
FBgn0004552	178.5185785	0	2.654274979	3263.7795	1374.706537	109.5536302	145.0031831	139.1178919	62.16033759	1743.73461	395.5475865	136.7765143
FBgn0004554	0	0	0	0	0	0	1.058417395	0	0	0	0	0
FBgn0004556	237.2260304	358.9465528	228.2676482	224.5971123	264.8517182	263.8883062	38.10302621	1.095416472	209.3621186	237.3205037	113.9878513	596.8429717
FBgn0004567	3364.296432	672.9187148	276.9293561	736.2402901	2.101997763	285.4791676	2009.934633	415.1628428	41.18599055	876.9436793	181.2114559	142.5791543
FBgn0004569	415.7446089	0	0	184.0600725	0	0.799661534	802.2803853	109.5416472	0	619.317678	15.58808223	0
FBgn0004573	103.0375688	1263.525809	1675.73227	1186.53011	810.3201378	1753.657744	1000.204438	1325.453931	1923.156948	1668.858087	1240.226792	1487.133738
FBgn0004574	16573.47313	13898.7839	20630.79465	16312.32393	16976.78494	21269.39748	9103.448013	18199.24926	22682.80294	12754.3907	18433.88149	20872.09609
FBgn0004575	1950.525139	9839.208699	10356.09621	2574.649824	4509.836201	9766.266314	3348.832637	10779.9935	12831.34282	3411.323603	9715.272248	15032.1534
FBgn0004577	0	3.394293643	0	0	1.050998882	0.799661534	2.11683479	0	0	0	0	0.828948572
FBgn0004580	11093.3122	16683.80183	13092.65371	11072.08984	13547.37558	16892.84991	5528.114053	16594.46413	13006.00192	8453.432486	17436.24423	14113.67838
FBgn0004581	0	4.242867054	0	2.19119134	0	50.37867664	1.058417395	0	1.525407057	0	1.948510278	0
FBgn0004583	5.990556324	0	0.884758326	1.09559567	0	3.99830767	5.292086974	58.057073	20.97434704	76.14561615	1.948510278	2.486845715
FBgn0004584	346.2541555	735.7131472	601.6356618	130.3758847	1331.615583	1009.172856	701.7307328	612.3378077	711.6023923	175.1349171	884.6236664	1188.712252
FBgn0004587	3889.069166	9015.243917	8022.103743	4501.802607	9189.934221	8234.114815	5802.244158	5713.692317	8625.414206	4580.158811	6356.040528	6941.61534
FBgn0004588	0	0	0	0	0	0	0	0	0	0	0	0
FBgn0004589	0	0	0	0	0	0	0	0	0	0	0	0
FBgn0004590	0	0	0	0	0	0	0	0	0.381351764	0	0	0
FBgn0004591	0	0	0	0	0	0	0	0	0	0	0	0
FBgn0004592	0	0	0	0	0	0	1.058417395	0	0.381351764	2.538187205	0	0.828948572
FBgn0004593	0	0	0	0	0	0	0	0	0	0	0	0
FBgn0004594	0	0	0	0	0	0	0	0	0	0	0	0
FBgn0004595	4962.576859	33022.23428	35099.24756	11004.16291	28375.91881	33688.94076	9736.381615	33272.17991	29810.26742	5847.98332	26264.9443	29092.77907
FBgn0004597	535.5557354	311.4264418	545.0111289	359.3553797	598.0183637	406.2280593	930.3488901	400.9224287	477.8337607	279.2005925	569.9392564	539.6455202
FBgn0004598	1273.592275	1633.503816	3017.910651	1835.122747	1072.018859	2226.257711	950.4588206	3070.45237	4076.650361	3822.509931	2668.484826	5204.968082
FBgn0004606	2450.137537	1457.000546	432.6468215	2616.28246	973.2249644	488.5931973	3338.248463	1576.304303	291.352748	9332.914353	1798.474987	589.3824345
FBgn0004607	3110.296843	2660.277643	624.6393783	3516.8621	2157.700704	663.7190732	5514.354627	833.611935	1202.020761	10868.51761	2423.946786	1139.804286
FBgn0004611	1104.658586	3752.391623	5594.326896	1313.619208	1864.472016	3101.087429	3033.424254	3152.608606	4099.912819	2327.517667	4354.920472	7103.260311
FBgn0004618	0	13.57717457	142.4460905	0	0	68.77089192	160.879444	179.6483014	4.576221172	0	113.9878513	4.144742859
FBgn0004619	267.1788121	1978.873194	2629.501745	840.3218788	2085.181781	3185.851551	1143.090786	1697.895531	4350.460928	1402.348431	1943.639003	2848.267293
FBgn0004620	301.9240387	192.6261643	0	1153.66224	5.254994408	46.38036897	577.8958976	575.0936477	2.669462351	1165.027927	496.870121	0
FBgn0004622	0	995.3766109	678.6096362	520.4079432	729.3932239	742.0859035	259.3122617	837.9936009	477.8337607	46.95646329	651.7766881	868.7381032
FBgn0004623	650.5744168	564.3013182	36.27509137	259.6561738	0	0	268.8380183	10.95416472	276.4800292	129.4475475	55.53254293	0.828948572
FBgn0004629	0	0	0	0	0	0	0	0	0	0	0	0
FBgn0004635	15562.26722	5082.954731	1067.9033	21751.95643	4560.284148	804.4595032	29640.97914	4198.731336	866.8125604	28643.44261	4674.476158	1089.238423
FBgn0004636	2986.891383	2741.740691	2356.996181	2491.384553	3098.344703	2846.795061	2838.675453	2921.47573	2947.086435	2996.329995	2414.204235	2336.806024
FBgn0004638	1317.922391	1215.157124	606.0594534	775.6817343	1299.034618	835.646303	1003.37969	616.7194736	764.6102875	1712.00727	880.7266458	831.4354175
FBgn0004643	1686.940661	1031.865268	2110.148608	1200.772854	2123.017741	2471.753802	302.7073749	1180.858957	1989.130803	1303.35913	2490.196136	1510.344298
FBgn0004644	1.198111265	3.394293643	0	1.09559567	1.050998882	1.599323068	0	0	0.762703529	0	0.974255139	1.657897143
FBgn0004646	15510.74843	5046.466074	18.57992485	12650.8432	5874.03275	255.8916909	22791.96018	4789.160814	56.44006112	18177.22767	3696.323998	226.3029601
FBgn0004647	2024.808038	553.2698639	24.77323313	1883.328956	571.7433916	61.57393812	2370.854964	346.1516051	24.78786468	3542.040244	590.3986143	16.57897143
FBgn0004648	5063.218205	9092.464097	10430.41591	8392.262831	6694.862876	7510.421127	4011.401926	8290.111858	8914.860195	3578.843959	7519.301164	10055.97512
FBgn0004649	0	0	0	2.19119134	3.152996645	0	0	1.095416472	1.906758822	0	0	3.315794287
FBgn0004650	0	0	0.884758326	1.09559567	0	0	1.058417395	2.190832943	1.144055293	3.807280807	0	5.802640002
FBgn0004652	1337.092172	3442.662328	3503.642972	3375.530259	2038.93783	2191.872265	2871.486392	2593.946205	4527.026795	3416.399978	3739.191224	5388.165716
FBgn0004654	321.093819	205.3547654	87.59107429	674.8869326	298.4836824	0	867.9022638	481.9832476	60.25357877	876.9436793	284.4825006	25.69740572
FBgn0004655	330.6787091	683.9501692	718.4237609	589.4304704	491.8674766	361.4470134	155.587357	791.9861091	734.8648499	69.80014814	599.1669106	1230.988629
FBgn0004656	5431.038363	5517.424317	6280.899357	4360.470766	4543.468165	6602.805286	5157.667965	6175.958068	6087.899566	6708.428783	6673.647703	6978.089077
FBgn0004657	2683.769233	3922.106305	3180.706183	5140.534883	4416.297301	3728.821733	3573.217125	3234.764841	5327.102796	7136.113327	2114.133652	4153.861293
FBgn0004666	614.6310789	332.6407771	163.6802903	26.29429608	377.3085985	152.735353	171.463618	49.29374123	140.3374493	53.3019313	143.2155055	72.11852574
FBgn0004687	3131.862846	2672.157671	1600.527812	3962.769538	1730.995158	1473.776207	3612.378569	1870.971334	1515.491912	3764.131625	1949.484534	1318.028229
FBgn0004698	2984.495161	5393.532599	5300.587132	1583.135743	3546.070227	4099.864685	2127.418964	4314.845482	5275.238956	2086.389882	3123.461976	4298.927293
FBgn0004777	1.198111265	0	0	0	0	0.799661534	1.058417395	0	1.144055293	0	0	0
FBgn0004778	0	0	0	0	0	0	0	0	0.381351764	0	0	0
FBgn0004779	0	0	0	0	0	0	0	0	0	0	0	0.828948572
FBgn0004780	0	0.848573411	0	0	0	0	0	0	1.144055293	0	0	0.828948572
FBgn0004781	0	0	0	0	0	0	0	0	0	0	0	0
FBgn0004782	2.39622253	0	0	0	0	0	0	0	0	0	0	0
FBgn0004783	0	0	0	0	0	0	0	0	0.381351764	0	0	0
FBgn0004784	657.7630844	558.3613044	1.769516652	0	52.54994408	0.799661534	361.978749	157.7399719	229.9551139	345.1934599	139.3184849	0
FBgn0004795	0	66.18872605	41.58364133	9.860361029	22.07097652	3.198646136	1.058417395	17.52666355	29.74543762	101.5274882	1.948510278	0.828948572
FBgn0004797	440.9049455	481.9896974	92.01486592	1425.369966	403.5835706	0	1030.898543	124.8774778	7.627035287	2347.823165	367.2941875	46.42112002
FBgn0004811	729.6497603	350.4608187	1184.691399	517.1211562	1278.01464	829.2490107	311.1747141	1012.16482	750.881624	225.8986612	606.9609517	866.2512575
FBgn0004828	22583.19923	22911.48209	23623.93207	21063.92235	27271.31898	25177.3434	17424.72557	23152.72255	24256.26032	14485.43438	25197.16066	26482.42002
FBgn0004832	842.2722192	809.539034	775.0482937	991.5140812	948.0009913	1233.078085	1056.30056	919.0544198	1419.009915	483.5246625	1308.424652	843.869646
FBgn0004837	730.8478715	400.5266499	713.9999692	271.7077261	254.3417294	895.6209181	16.93467832	629.8644713	517.875696	173.8658235	694.6439142	596.0140231
FBgn0004838	26808.93766	20264.78162	26524.16986	19587.05939	24071.02739	25886.64318	27472.2819	26987.77561	28389.7321	24168.61857	26751.09761	25749.62948
FBgn0004839	2.39622253	558.3613044	595.4423535	1.09559567	26.27497204	115.9509224	0	822.6577703	339.4030703	21.57459124	574.8105321	547.9350059
FBgn0004841	261.1882557	417.4981181	861.7546097	221.3103253	260.6477227	192.7184297	485.8135842	329.720358	1059.395201	2.538187205	816.4258066	1097.527909
FBgn0004842	0	0.848573411	3.539033305	282.6636828	45.19295191	58.37529198	2.11683479	162.1216378	58.34681995	0	2.922765418	1.657897143
FBgn0004852	268.3769233	829.0562224	2255.248973	2562.598272	2098.844767	1517.757591	5897.501724	1878.639249	3243.396756	8513.079885	1373.699746	2539.069475
FBgn0004854	0	177.3518429	72.55018275	0	0	0	0	14.24041413	78.93981522	153.5603259	0	0
FBgn0004855	257.5939219	353.8551123	399.9107634	1162.427006	563.3354006	513.3827048	660.4524544	266.1862026	237.2007974	883.2891473	286.4310109	605.1324574
FBgn0004856	1910.987467	1457.84912	1820.832635	1887.711339	1327.411588	1778.447252	591.6553237	2470.164144	2906.663148	1793.22926	1934.870706	1720.897235
FBgn0004858	528.3670678	504.9011795	769.7397438	869.9029619	421.4505515	490.1925203	842.5002463	556.4715676	661.2639594	871.8673049	553.3769191	521.4086516
FBgn0004859	1430.54485	33.94293643	161.0260154	979.4625288	190.2307976	261.4893216	2171.872494	0	16.0167741	3488.738313	170.4946494	272.7240801
FBgn0004860	5.990556324	578.7270662	573.3233954	2.19119134	217.5567685	42.3820613	550.3770453	379.0140992	345.1233467	370.5753319	736.5368852	653.2114745
FBgn0004861	394.1786061	1268.617249	598.0966285	25.19870041	124.017868	239.0987987	631.8751847	62.43873889	919.8204556	370.5753319	1138.904258	800.7643203
FBgn0004862	0	168.0175354	0	0	213.352773	32.78612289	0	0	0	55.84011851	0	2.486845715
FBgn0004863	177.3204672	263.9063308	0	0	0	0.799661534	0	2.190832943	0.762703529	120.5638922	71.12062516	263.6056458
FBgn0004864	703.2913125	895.2449485	1428.884697	464.532564	503.4284643	845.2422414	882.7201073	938.7719163	946.1337274	1154.875178	627.4203096	1222.699143
FBgn0004865	739.2346504	1196.488509	1238.661657	274.9945131	1096.191834	1760.854698	291.0647836	2010.089226	1730.955658	288.0842478	1550.039926	1956.318629
FBgn0004867	12289.02724	10917.7455	9381.977291	12106.33215	8193.587281	7745.521618	13829.28168	8727.18303	5994.468384	8624.760122	8103.854248	6527.970003
FBgn0004868	15957.64394	12253.40005	11509.82107	16051.57216	15223.7188	15169.5793	13200.58175	14130.87249	15106.86879	13190.9589	14911.94916	14257.91543
FBgn0004870	79.07534348	232.5091146	652.9516447	200.4940076	371.0026052	693.30655	63.50504369	698.875709	1010.963527	135.7930155	930.4136579	1650.436606
FBgn0004872	0	0	0	0	1.050998882	0	335.5183142	169.7895531	84.66009169	168.7894491	140.29274	2.486845715
FBgn0004875	2337.515078	5086.349025	4674.178237	1494.392494	2433.062411	2867.586261	1270.100874	5424.502368	4847.362277	2706.976654	3477.116592	4958.770356
FBgn0004876	1872.647907	1256.737221	1285.553848	789.924478	1078.324853	979.5853791	1657.48164	1055.981479	1643.626104	2146.037282	1668.899053	1517.804835
FBgn0004878	0	0	0	0	0	0.799661534	0	7.667915302	0.762703529	3.807280807	1.948510278	0
FBgn0004880	5308.831014	7656.677886	9752.691029	2078.344986	6692.760878	7759.115864	2923.348845	6593.311743	6844.120115	1737.389142	8001.557458	8799.289089
FBgn0004882	8.386778854	1187.154202	426.4535132	303.4800005	257.494726	198.3160604	0	342.8653557	966.3453709	55.84011851	396.5218416	842.2117489
FBgn0004885	1514.412639	2443.891423	2080.066825	322.1051269	1241.229679	2139.094603	397.9649405	1916.978826	2642.386375	564.7466531	1152.54383	3780.834436
FBgn0004888	8867.221471	6043.539832	5140.445875	10014.84002	7743.75976	6807.518639	10120.58713	6765.292129	6569.165493	8896.346153	7416.030119	6252.759077
FBgn0004889	2731.693684	2579.663169	3033.8363	2756.518705	3496.673279	1622.513252	3138.207576	2977.34197	2982.170797	4251.463568	2848.722027	2612.01695
FBgn0004892	0	0	0	0	0	0	0	0	1.144055293	1.269093602	0.974255139	1.657897143
FBgn0004893	250.4052543	0	0.884758326	231.1706863	5.254994408	2.398984602	5.292086974	0	69.40602111	0	132.4986989	0.828948572
FBgn0004895	0	0	0	0	0	56.77596891	0	1.095416472	0.762703529	0	0.974255139	0
FBgn0004896	4.792445059	372.5237274	1581.063129	298.0020222	376.2575996	163.1309529	1.058417395	382.3003486	708.5515782	203.0549764	435.4920472	1312.225589
FBgn0004897	0	0	0	1.09559567	2.101997763	69.57055346	0	0	0	1.269093602	0	0
FBgn0004898	0	0	0	0	87.23290718	39.18341516	0	0	1.906758822	1.269093602	41.89297098	0
FBgn0004901	218.0562502	140.8631862	136.2527822	650.7838279	433.0115392	64.77258425	267.7796009	0	64.82979994	1190.409799	127.6274232	63.00009145
FBgn0004903	3248.079639	2648.397615	4122.9738	1820.880003	4278.616447	4708.407112	1509.303205	4255.692993	4069.404677	1034.311286	3377.742568	4685.217328
FBgn0004907	29468.74467	32447.75008	34181.75317	32827.33306	34761.78801	34093.5695	31541.89678	34033.49436	37666.87647	25658.53445	31423.62526	33548.37765
FBgn0004908	184.5091348	177.3518429	182.2602152	200.4940076	316.3506634	251.8933832	127.0100874	219.0832943	205.1672492	335.0407111	189.005497	194.8029144
FBgn0004910	706.8856462	981.7994364	875.0259846	797.5936477	608.5283525	560.5627353	313.2915489	660.5361325	743.6359405	665.0050477	863.1900533	1261.659726
FBgn0004911	44.3301168	0	0.884758326	0	0	0	0	0	13.34731175	0	0	0.828948572
FBgn0004913	1075.903916	1761.638401	1732.356803	1734.327945	1291.677626	2065.525742	1506.127953	1768.002185	2394.88908	945.4747338	1585.113111	2621.135384
FBgn0004914	1286.771498	585.5156535	0.884758326	1150.375453	727.2912261	2.398984602	2340.16086	511.5594923	32.03354821	2219.644711	652.7509433	8.289485717
FBgn0004915	2017.61937	1454.454826	1402.341947	1559.032638	2111.456753	1830.425251	1483.901188	1177.572707	1218.418887	1396.002963	1798.474987	1235.96232
FBgn0004919	575.0934071	967.3736884	1174.959057	881.9545142	1043.641889	1289.054393	690.0881414	728.4519537	1471.255107	713.2306046	852.4732468	1311.396641
FBgn0004921	24042.49875	33570.41271	37269.55973	21186.62906	25114.66928	34483.00467	16042.43245	28357.0462	31605.67153	13444.77762	34728.29869	38670.45087
FBgn0004924	1869.053573	2521.111604	2664.892078	2929.622821	2251.239605	2315.819802	2023.694059	2061.5738	2411.668558	2094.004444	2058.601109	2406.437704
FBgn0004926	2712.523904	1866.01293	1642.996212	2039.999137	2346.880503	1919.987343	2367.679712	1704.46803	1330.154954	1709.469083	2029.373455	1424.962595
FBgn0004956	0	0	0	0	0	0	0	0	0.381351764	2.538187205	0.974255139	1.657897143
FBgn0004957	758.4044306	526.1155147	313.2044475	164.3393505	245.9337383	253.4927063	1223.530508	106.2553978	352.3690303	189.0949468	336.118023	349.8162973
FBgn0004959	0	0	0	0	0	0	0	3.286249415	0	1.269093602	0.974255139	0
FBgn0005198	353.4428231	802.7504467	574.2081537	503.9740081	133.476858	263.0886447	346.1024881	828.1348526	1214.605369	486.0628497	708.2834862	824.8038289
FBgn0005278	4988.935307	7139.896679	7860.19297	5354.176039	5851.961773	7277.719621	3270.50975	8089.650644	7114.498516	3822.509931	6370.654355	6700.391305
FBgn0005322	3431.390662	3394.293643	2594.111412	3815.959718	2753.61707	2822.805215	1354.774265	2426.347485	2569.166836	2869.420635	2535.011872	2183.450538
FBgn0005355	283.9523698	1092.11398	602.5204201	338.539062	905.961036	710.8991037	1410.870387	679.1582125	380.9704126	1091.420498	572.8620218	467.5269945
FBgn0005386	1460.497632	1661.506738	1996.014784	1159.140219	2037.886832	2115.104757	1353.715848	764.6006973	2341.499833	963.2420443	1797.500732	2214.950584
FBgn0005390	1.198111265	2.545720233	0	0	0	0	1.058417395	0	45.76221172	0	0	2.486845715
FBgn0005391	0	0	24.77323313	0	0	0.799661534	0	21.90832943	0	0	0	0.828948572
FBgn0005411	2113.468271	2195.259414	2189.776857	1973.167801	2036.835833	2422.974448	1877.632458	1416.373498	1422.823433	1479.76314	1269.454446	1464.752126
FBgn0005427	554.7255156	2833.386619	2646.312154	1750.76188	1864.472016	3464.133765	1930.553328	2974.055721	4320.71549	1955.673241	2386.925091	4729.151602
FBgn0005533	3274.438087	2263.99386	1238.661657	1955.638271	995.2959409	955.5955331	3466.316968	1778.95635	851.5584898	1868.105783	1223.664455	962.4092918
FBgn0005536	1937.345915	2692.523433	2322.490606	400.9880152	1984.285889	2172.680388	1398.169379	4017.987618	3994.27838	2437.92881	2560.342506	3526.347224
FBgn0005558	1278.38472	3055.712853	2171.196932	1758.43105	2142.98672	3124.277613	1206.59583	1247.679361	2479.549172	1048.271316	1813.088814	2432.964058
FBgn0005561	144.971463	0	135.3680239	1.09559567	114.5588781	146.3380607	21.1683479	0	208.2180633	1.269093602	2.922765418	152.5265372
FBgn0005564	4369.511783	4468.587582	4663.561137	1291.707295	2020.019851	4142.246746	835.0913245	4347.707976	4332.537395	1068.576813	3978.857988	5196.678596
FBgn0005585	14350.97673	9066.158322	8485.717106	14975.69721	11246.73903	9974.178313	10692.13252	11918.13121	9380.109348	16781.22471	10943.80798	8627.696735
FBgn0005586	4439.002236	10726.81649	13231.56077	6568.096041	9718.586659	11304.81511	3173.13535	16755.49035	15410.4248	3218.421376	12749.10275	16322.82633
FBgn0005590	0	0	0	4.382382679	0	14.39390761	0	1.095416472	1.525407057	3.807280807	0	0.828948572
FBgn0005593	5052.435204	4084.183827	3331.115098	5553.57445	4012.71373	2532.528078	6340.978612	3561.19895	2100.86687	4377.103835	3271.548757	2373.279761
FBgn0005596	2.39622253	271.5434915	660.9144696	447.0030333	366.7986097	410.2263669	717.6069937	334.1020239	679.1874923	522.8665642	126.6531681	292.6188458
FBgn0005612	301.9240387	513.3869136	74.3196994	1678.452566	112.4568803	35.98476903	1276.451378	303.4303627	91.90577521	2483.61618	206.5420895	66.31588574
FBgn0005613	35.94333794	0	0	1.09559567	0	3.99830767	1.058417395	0	1.144055293	27.92005925	0.974255139	2.486845715
FBgn0005614	166.5374658	184.9890036	66.35687446	115.0375453	0	3.198646136	1157.90863	222.3695438	463.3423937	158.6367003	178.2886905	0
FBgn0005616	1138.205702	1977.176047	3193.977557	1468.098198	2897.603917	2522.132478	2117.893207	2905.044483	5266.467866	2295.790327	3178.020264	4007.966344
FBgn0005617	275.5655909	852.8162779	401.6802801	587.239279	181.8228065	220.7065834	558.8443845	811.7036056	669.6536982	902.3255514	731.6656095	689.6852117
FBgn0005619	7.188667589	229.1148209	1.769516652	4.382382679	1.050998882	0	329.1678098	0	73.21953876	2.538187205	150.0352914	0.828948572
FBgn0005624	196.4902474	19.51718845	332.6691306	48.20620947	145.0378457	76.76750726	121.7180004	7.667915302	317.2846679	115.4875178	26.30488876	53.05270859
FBgn0005626	240.8203642	386.1009019	107.0557575	5.477978349	796.6571523	914.0131333	1349.482178	4.381665887	536.9432842	233.5132229	96.45125878	454.2638173
FBgn0005631	461.272837	1341.594563	1055.516683	1026.573143	91.43690271	726.0926729	306.9410445	760.2190314	544.9516713	955.6274827	309.8131343	1275.751852
FBgn0005632	2027.20426	862.9991589	928.9962425	807.4540087	974.2759633	850.8398722	623.4078456	1133.756048	947.2777827	525.4047514	647.8796676	867.0802061
FBgn0005633	117.414904	16.12289481	0.884758326	140.2362457	70.41692507	0.799661534	200.0408876	61.34332242	0	379.4589871	20.45935792	0
FBgn0005636	138.9809067	219.7805134	709.5761776	212.54556	469.7965001	441.4131668	8.467339159	638.627803	733.7207946	285.5460606	258.1776119	303.3951773
FBgn0005638	0	0.848573411	0	0	0	0	1.058417395	0	1.144055293	1.269093602	1.948510278	2.486845715
FBgn0005640	4204.172428	2897.878198	3002.869759	4215.852138	4196.638534	2815.608261	6111.302038	4689.477916	3252.549198	7926.758641	4717.343384	4020.400573
FBgn0005642	2560.363773	2101.067765	2542.795429	4208.182968	4193.485538	3471.330719	2910.647836	4984.144946	5198.2059	2585.143668	2654.845254	4130.650733
FBgn0005648	1442.525963	2460.862892	2003.09285	1244.596681	1960.112914	2100.71085	1942.19592	1819.48676	1788.539775	1555.908757	1706.895004	1751.568332
FBgn0005649	4647.473596	1415.420449	2134.921841	1514.113216	2239.678617	2722.047862	1901.976058	2507.408304	1743.921618	2286.906672	2411.281469	2162.726824
FBgn0005654	0	0	0	0	0	0	0	0	0	0	0	0
FBgn0005655	125.8016828	66.18872605	25.65799146	0	73.56992172	39.18341516	0	0	24.02516115	172.5967299	0	29.84214858
FBgn0005658	7.188667589	1954.264565	1553.635621	637.6366799	1755.168132	1703.279067	519.6829409	764.6006973	1242.8254	209.4004444	1361.034429	2237.332195
FBgn0005659	107.8300138	0	0	783.3509039	0	0	283.6558618	14.24041413	1.144055293	5.07637441	0	0.828948572
FBgn0005660	0	0	30.08178309	213.6411556	0	0	94.19914814	2.190832943	0.381351764	145.9457643	0	3.315794287
FBgn0005664	0	0	0	0	1.050998882	0	1.058417395	1.095416472	0.762703529	0	3.897020557	3.315794287
FBgn0005666	51.51878439	4.242867054	107.9405158	207.0675816	317.4016623	51.17833817	556.7275497	188.4116331	69.02466935	625.663146	313.7101548	106.9343658
FBgn0005670	1.198111265	0	39.81412468	0	1.050998882	0	85.73180898	0	2.288110586	0	0	0
FBgn0005671	22910.28361	21369.62421	26417.1141	24530.38705	26292.83902	28732.63858	16165.20887	20758.14214	25741.24409	20460.32706	23744.54625	25883.91915
FBgn0005672	11042.99153	5232.303651	4320.274907	13733.29172	7223.515314	5903.101444	9440.024744	5434.361116	4519.781111	12996.78758	5324.304336	3851.295064
FBgn0005674	808.7251038	713.6502385	546.7806456	627.7763188	437.2155348	502.1874433	1712.519345	1028.596067	409.1904432	958.1656699	809.6060207	803.251166
FBgn0005677	660.1593069	1399.297555	699.843836	536.8418782	303.7386768	1103.532917	755.7100199	1613.548463	918.6764003	3.807280807	913.8513206	734.4484346
FBgn0005683	203.678915	0	284.892181	155.5745851	1.050998882	247.8950755	0	2.190832943	233.005928	0	175.3659251	265.263543
FBgn0005694	2891.042482	2011.967557	3226.713616	2816.776467	2092.538773	2347.006602	2557.136426	4401.383383	3376.488522	2088.92807	3327.0813	3690.479041
FBgn0005695	452.8860581	1139.634091	666.2230196	1779.247368	2051.549817	1656.898698	1040.424299	1318.881432	1507.483525	521.5974706	1469.17675	1114.10688
FBgn0005696	3.594333794	336.8836441	189.3382818	235.553069	0	275.0835677	274.1301053	1.095416472	296.6916727	1.269093602	136.3957195	0
FBgn0005771	1450.912742	2708.646327	2073.873517	4128.204484	2587.559247	2115.104757	2959.335036	1442.663493	2299.169787	5398.724185	3090.337301	2853.240984
FBgn0005775	2625.061781	7477.628897	8437.940157	4451.405207	5247.637416	7377.677312	2094.608024	9995.675305	12253.21354	3052.170114	7500.790317	10843.47627
FBgn0005777	692.5083111	407.3152372	489.2713544	742.8138642	633.7523256	541.3708585	1140.973952	473.2199158	373.7247291	1473.417672	611.8322274	604.3035088
FBgn0005778	0	0	0	0	0	31.98646136	0	0	35.84706585	0	71.12062516	0
FBgn0005779	0	0	0	0	0	0	1.058417395	66.82040478	0.762703529	0	0	0.828948572
FBgn0008635	6505.744168	3810.094615	3129.3902	2957.012713	2410.991435	2714.051246	9511.997127	2383.626243	3300.599521	4896.163118	2742.528217	3492.360333
FBgn0008636	176.1223559	1311.04592	762.6616772	691.3208677	688.4042675	702.9024884	164.0546962	850.0431821	1050.242759	248.7423461	678.0815769	1102.5016
FBgn0008646	0	0	0	0	0	83.96446107	0	1.095416472	103.7276799	2.538187205	0	82.0659086
FBgn0008651	1.198111265	0	35.39033305	177.4864985	137.6808535	0.799661534	377.85501	1.095416472	0	1.269093602	0.974255139	53.05270859
FBgn0010014	4624.709482	6848.835999	10136.67614	4739.546868	7695.413812	11051.3224	2408.957991	7768.693618	9973.874045	2224.721085	6639.548774	9706.158827
FBgn0010015	1.198111265	122.1945712	0	2.19119134	1.050998882	0	0	0	2.669462351	5.07637441	0	0.828948572
FBgn0010019	1503.629637	472.6553899	75.20445772	0	2.101997763	0.799661534	0	0	0.381351764	479.7173817	289.3537763	248.6845715
FBgn0010038	1776.799006	0	0.884758326	53.68418782	59.90693626	0	2349.686617	52.57999064	0	327.4261494	73.06913544	19.89476572
FBgn0010039	704.4894237	246.9348626	10.61709991	778.9685213	242.7807417	0	754.6516025	474.3153323	0.762703529	682.7723581	319.5556857	49.7369143
FBgn0010040	87.46212	0	0	0	0	0	0	0	0	3.807281	0.9742551	1.657897
FBgn0010041	0	0	0	0	0	0	0	1.095416	0.3813518	0	0	0
FBgn0010042	0	0	0	1.095596	1.050999	0	0	0	0	0	0	0
FBgn0010043	0	0	0	0	0	0	0	0	0	0	0	0
FBgn0010044	0	0	1.769517	0	0	0	0	0	0	0	0	0.8289486
FBgn0010051	154.5564	20.36576	447.6877	37.25025	481.3575	164.7303	6.350504	3.286249	388.5974	50.76374	187.057	385.4611
FBgn0010052	0	0	2.654275	0	0	0	0	2.190833	0.7627035	522.8666	0.9742551	0.8289486
FBgn0010053	5772.5	2011.968	30.96654	12054.84	4679.047	135.9425	10125.88	2630.095	56.82141	10223.82	4465.986	142.5792
FBgn0010078	3157.023	3036.196	1684.58	2880.321	1810.871	1692.883	3754.206	1999.135	1241.681	2278.023	1658.182	1276.581
FBgn0010097	0	0	1.769517	0	0	0	2.116835	0	0.3813518	0	0	0
FBgn0010100	12442.39	10270.28	14018.11	17301.65	11093.29	12242.82	15831.81	10781.09	12012.96	11769.57	13206.03	11730.45
FBgn0010105	386.9899	3231.368	2836.535	1454.951	3401.032	4002.306	2071.323	3402.364	3606.825	1647.283	3079.62	3175.702
FBgn0010109	0	0	0	0	0	0	0	0	0.3813518	64.72377	0	0.8289486
FBgn0010113	1464.092	3539.4	3209.903	1537.121	1843.452	2666.871	2348.628	3404.554	3834.873	2377.012	2994.86	3571.11
FBgn0010114	12795.83	26691.03	40121.14	8278.321	20096.15	30659.82	8444.054	32437.47	39549.99	5290.851	38003.74	55903.46
FBgn0010173	595.4613	614.3671	353.0186	375.7893	256.4437	383.8375	787.4625	643.0095	247.8786	1267.825	506.6127	635.8036
FBgn0010194	14.37734	1125.208	1486.394	1.095596	101.9469	665.3184	644.5762	1484.289	1650.872	2.538187	1076.552	1567.542
FBgn0010197	0	214.6891	151.2937	139.1407	0	75.16818	0	3.286249	1.144055	252.5496	3.897021	192.3161
FBgn0010198	1550.356	2196.957	836.9814	1755.144	663.1803	889.2236	2370.855	1032.978	607.112	1461.996	1390.262	757.659
FBgn0010213	3409.825	2418.434	1752.706	3299.934	2354.237	2010.349	3377.41	2573.133	1983.029	4144.86	2351.852	1443.199
FBgn0010215	5450.208	6237.015	7859.308	3998.924	8268.208	7114.589	2329.577	9510.406	7660.976	5326.386	6940.594	9250.237
FBgn0010217	37136.66	27991.04	34391.44	40326.69	32182.64	30826.15	28852.46	28518.07	30959.28	31342.8	35190.1	31477.66
FBgn0010220	1240.045	637.2786	994.4684	1138.324	378.3596	1169.105	1361.125	830.3257	1416.722	138.3312	529.9948	1149.752
FBgn0010222	1597.082	896.0935	183.145	1737.615	365.7476	68.77089	1815.186	414.0674	139.1934	1352.854	408.2129	198.1187
FBgn0010223	0	0	36.27509	0	66.21293	67.17157	2.116835	82.15624	36.99112	411.1863	0.9742551	31.50005
FBgn0010225	8820.495	4791.045	828.1338	13462.68	5162.507	561.3624	20906.92	5942.634	882.8293	24322.18	4458.192	974.8435
FBgn0010226	21885.9	2038.273	86.70632	9103.304	2366.849	261.4893	11934.71	4210.781	266.1835	7853.151	1449.692	113.566
FBgn0010228	4163.437	4382.882	5025.427	3625.326	5617.589	5363.33	4311.992	5681.925	5318.332	4319.995	5113.865	5103.836
FBgn0010235	4685.813	3915.318	3966.372	3445.648	3616.487	4389.342	2964.627	3339.925	3925.254	2119.386	3810.312	4036.151
FBgn0010238	1998.45	1502.824	501.658	2070.676	469.7965	1161.908	1110.28	371.3462	1021.641	2384.627	904.1088	1107.475
FBgn0010240	1391.007	1384.872	1857.108	804.1672	1996.898	2026.342	453.0026	1798.674	1832.395	653.5832	2623.669	2220.753
FBgn0010241	0	0	3.539033	3.286787	2.101998	0	0	0	1.906759	0	0.9742551	1.657897
FBgn0010246	0	0	0	2.191191	0	0	0	1.095416	1.144055	0	4.871276	0.8289486
FBgn0010247	629.0084	1110.783	1277.591	626.6807	1114.059	1342.632	1639.489	1442.663	1351.511	1317.319	1373.7	1461.436
FBgn0010258	2.396223	0	14.15613	0	104.0489	28.78782	0	69.01124	43.85545	57.10921	0.9742551	25.69741
FBgn0010263	1089.083	4563.628	4990.922	1453.855	2382.614	3219.437	2056.505	3525.05	4724.186	1379.505	3948.656	4264.94
FBgn0010265	3394.249	1970.387	1417.383	3031.513	2054.703	1301.849	3896.034	2014.471	1167.318	2939.221	1622.135	1039.502
FBgn0010269	2361.477	1710.724	2283.561	894.0061	2130.375	2119.903	1937.962	1236.725	1798.836	788.1071	2058.601	2172.674
FBgn0010278	1478.469	2047.608	1706.699	1583.136	2121.967	2282.234	2338.044	2967.483	2050.91	2705.708	665.4163	2149.464
FBgn0010280	2874.269	5926.437	5656.26	4096.432	3107.804	3919.941	3443.032	4712.482	6863.569	6161.449	6923.057	6596.773
FBgn0010282	1072.31	560.0585	938.7286	747.1962	1674.241	1049.956	1280.685	540.0403	521.6892	965.7802	695.6182	1095.041
FBgn0010287	220.4525	189.2319	385.7546	93.12563	215.4548	237.4995	153.4705	220.1787	241.3957	220.8223	135.4215	196.4608
FBgn0010288	250.4053	274.0892	391.0632	591.6217	607.4774	328.6609	562.0196	104.0646	443.5121	449.2591	361.4487	313.3426
FBgn0010292	468.4615	493.0212	370.7137	310.0536	1070.968	819.6531	367.2708	1234.534	567.4514	837.6018	538.7631	566.1719
FBgn0010294	0	0	0	0	0	0	0	0	0	0	1.94851	0
FBgn0010295	0	0	0	0	0	0	0	0	0	1.269094	0	1.657897
FBgn0010296	0	0	0	0	0	0	0	0	0	0	0	0
FBgn0010300	3751.286	4688.368	5590.788	1806.637	2467.745	4833.154	4664.445	3785.759	6786.536	541.903	4616.995	6440.101
FBgn0010303	2071.534	2725.618	2930.32	806.3584	2382.614	1581.731	2169.756	2219.314	2851.367	1293.206	2564.24	3116.018
FBgn0010309	1317.922	1993.299	3392.163	3691.062	3188.731	3394.563	964.2182	3126.319	3104.966	487.3319	2488.248	2792.728
FBgn0010313	3911.833	4448.222	2964.825	3945.24	4273.361	3372.173	6345.212	3666.359	3097.339	6935.597	3822.977	3385.426
FBgn0010314	0	71.28017	0	0	0	40.78274	13.75943	83.25165	16.77948	0	36.04744	60.51325
FBgn0010315	244.4147	0	0	0	393.0736	0	262.4875	73.3929	36.60977	689.1178	80.86318	36.47374
FBgn0010316	105.4338	69.58302	23.00372	205.972	0	0.7996615	187.3399	6.572499	113.2615	0	6.819786	51.39481
FBgn0010317	152.1601	537.9955	491.9256	345.1126	464.5415	1012.372	378.9134	935.4857	696.7297	126.9094	486.1533	594.3561
FBgn0010323	0	0	100.8624	0	0	0.7996615	0	0	1.525407	26.65097	83.78594	35.64479
FBgn0010328	37.14145	1025.925	1192.654	161.0526	896.502	532.5746	982.2113	1288.21	698.6364	374.3826	694.6439	1339.581
FBgn0010329	1707.309	1887.227	1453.658	753.7698	1184.476	1228.28	785.3457	1045.027	1987.224	409.9172	1453.589	1870.937
FBgn0010333	2537.6	2622.092	2131.383	3458.796	2466.694	3161.062	2463.996	2464.687	3277.718	2764.086	3624.229	2833.346
FBgn0010339	1267.602	834.1477	760.8922	1219.398	521.2954	717.2964	721.8407	842.3753	581.9428	813.489	776.4813	672.2773
FBgn0010340	82.66968	150.1975	351.2491	135.8539	621.1403	402.2298	236.0271	234.4191	264.6581	265.2406	442.3118	342.3558
FBgn0010341	5236.944	3053.167	2715.323	4899.504	2830.34	3141.87	6309.226	3890.919	2614.166	5658.888	2971.478	2469.438
FBgn0010342	818.31	688.193	1534.171	2024.661	1320.055	2243.051	388.4392	2060.478	1945.657	1000.046	1840.368	1781.41
FBgn0010348	7288.111	6319.326	6266.743	8594.948	7224.566	7413.662	8313.869	6825.54	6807.892	8445.818	5207.394	6571.075
FBgn0010350	5392.699	8458.58	8534.379	6684.229	9183.628	9007.388	5641.365	9389.91	10071.5	5880.98	7629.392	10462.16
FBgn0010352	10344.49	14088.02	13181.13	10749.98	7977.082	11374.39	13083.1	14493.46	14145.1	11003.04	12831.91	14668.24
FBgn0010355	3.594334	1673.387	1028.089	629.9675	613.7833	424.6203	542.9681	814.9899	1227.19	1764.04	565.068	989.7646
FBgn0010356	111.4243	1007.257	1142.223	1118.603	1498.724	1357.026	1214.005	790.8907	942.3202	256.3569	1800.423	1219.383
FBgn0010357	1.198111	0	0	0	0	0	0	0	1.525407	0	0	0
FBgn0010358	0	0	0	0	0	0	0	0	0	1.269094	0	0
FBgn0010359	0	0	0	0	0	0	0	0	0	3.807281	0	0
FBgn0010379	1979.28	1027.622	1513.821	2167.088	1095.141	1648.102	2351.803	1624.503	1858.327	3729.866	2236.89	1547.647
FBgn0010380	8438.298	9322.427	8465.368	9160.275	7980.235	9400.021	7589.911	11500.78	10404.8	6553.599	9243.733	9863.659
FBgn0010382	0	0	0.8847583	0	0	0	0	174.1712	11.44055	2.538187	343.9121	2.486846
FBgn0010383	3.594334	0	0	0	1.050999	0	0	0	0.3813518	0	0	0
FBgn0010385	0	0	0.8847583	0	0	0	0	1.095416	0	302.0443	95.477	6.631589
FBgn0010387	1934.95	746.7446	21.2342	4147.925	830.2891	107.9543	3471.609	753.6465	60.63493	3439.244	856.3703	92.01329
FBgn0010388	536.7538	313.1236	25.65799	87.64765	52.54994	35.98477	93.14073	50.38916	38.13518	39.3419	9.742551	8.289486
FBgn0010389	4736.134	1284.74	58.39405	3836.776	3937.042	3.198646	6079.55	2236.84	0	6086.573	2522.347	3.315794
FBgn0010391	5342.378	2745.984	2863.078	3137.786	3735.25	2760.432	3218.647	2730.873	2158.451	3110.548	4295.491	1972.898
FBgn0010395	5.990556	0	1.769517	0	0	3.198646	0	0	0.7627035	0	0.9742551	0.8289486
FBgn0010397	535.5557	380.1609	75.20446	33.96347	10.50999	82.36514	881.6617	268.377	201.7351	1592.712	144.1898	66.31589
FBgn0010398	0	306.335	153.9479	199.3984	0	253.4927	305.8826	1.095416	99.91416	3.807281	221.1559	146.7239
FBgn0010399	366.622	1037.805	2910.855	2517.679	900.706	2038.337	484.7552	659.4407	2294.212	549.5175	2392.771	3615.045
FBgn0010401	0	0	0	0	0	0	0	1.095416	0	0	1.94851	0.8289486
FBgn0010403	0	0	0	0	0	0	0	0	0	0	0	0
FBgn0010406	1293.96	913.9136	1283.784	1278.56	1207.598	1155.511	1113.455	796.3678	767.2797	1132.031	1046.35	1125.712
FBgn0010407	159.3488	523.5698	1464.275	569.7097	1447.225	1662.496	228.6182	1255.347	1902.183	0	742.3824	1207.778
FBgn0010408	324.6882	252.8749	184.0297	249.7958	213.3528	164.7303	226.5013	203.7475	143.0069	302.0443	219.2074	168.2766
FBgn0010409	5909.085	5487.724	3654.937	7459.911	3986.439	2894.775	7474.544	4538.31	2189.722	5775.645	3794.724	2615.333
FBgn0010411	2531.609	2557.6	1804.022	2494.671	1919.124	1492.168	2460.82	2188.642	1179.902	1913.793	1358.112	920.9619
FBgn0010412	1881.035	1264.374	780.3568	1685.026	1238.077	998.7773	2205.742	1190.718	845.0755	1581.291	984.9719	697.1457
FBgn0010414	98.24512	0	0	0	4.203996	72.7692	122.7764	2.190833	68.64332	7.614562	6.819786	0.8289486
FBgn0010415	9340.475	10917.75	12976.75	11387.62	13762.83	14074.04	9957.591	13601.79	13842.31	6818.84	13826.63	13860.85
FBgn0010416	1816.337	756.9275	1566.022	1803.35	2079.927	2280.635	1823.653	816.0853	1527.314	1794.498	2273.911	999.712
FBgn0010417	1042.357	1158.303	1632.379	2522.061	894.4	1880.004	1237.29	1091.035	2107.731	827.449	1730.277	1695.2
FBgn0010421	535.5557	307.1836	407.8736	125.9935	559.1314	229.5029	418.0749	173.0758	310.8017	296.9679	123.7304	271.8951
FBgn0010422	1077.102	1732.787	1510.282	926.8739	1255.944	2215.862	1145.208	1361.603	1651.253	1672.665	1247.047	1307.252
FBgn0010423	0	0	0	51.493	0	0	0	1.095416	0.7627035	0	0	0.8289486
FBgn0010424	833.8854	0	8.847583	32.86787	19.96898	20.7912	109.017	48.19832	0.7627035	2882.112	70.14637	2.486846
FBgn0010425	0	0.8485734	0	0	0	0	0	1.095416	0	0	0	0.8289486
FBgn0010431	1.198111	0	0	0	40.98896	0	91.0239	5.477082	0	1.269094	0	58.0264
FBgn0010433	2.396223	81.46305	0	0	87.23291	0	0	381.2049	59.87223	1.269094	164.6491	114.3949
FBgn0010434	4198.182	6126.7	6097.754	6752.156	6126.272	5075.452	8957.386	3798.904	6743.062	9853.243	7688.822	5395.626
FBgn0010435	263.5845	0	0	28.48549	1.050999	0.7996615	38.10303	0	0.7627035	41.88009	3.897021	1.657897
FBgn0010438	5.990556	1.697147	4.423792	3.286787	1.050999	1.599323	2.116835	6.572499	5.338925	6.345468	0.9742551	4.973691
FBgn0010441	533.1595	320.7607	138.9071	1022.191	155.5478	0	606.4732	350.5333	107.1598	809.6817	110.0908	51.39481
FBgn0010452	1056.734	1591.924	2034.944	560.945	1062.56	2247.049	335.5183	2527.126	3050.051	1291.937	1712.741	1560.081
FBgn0010453	5.990556	476.0497	810.4386	132.5671	583.3044	662.9194	102.6665	92.01498	754.6951	316.0043	258.1776	417.7901
FBgn0010470	1450.913	251.1777	34.50557	333.0611	10.50999	114.3516	799.1051	82.15624	74.36359	1008.929	200.6966	61.34219
FBgn0010473	3742.9	5747.388	6749.821	2024.661	5654.374	5701.587	1770.732	7108.157	6786.536	1407.425	5764.668	7215.168
FBgn0010482	161.745	23.76006	1.769517	74.50051	1.050999	0	118.5427	383.3958	2.288111	1001.315	1.94851	6.631589
FBgn0010488	9787.371	12255.1	11863.72	8944.443	4440.47	9717.487	15332.23	11914.84	12978.93	18886.65	11535.18	15598.33
FBgn0010497	68.29234	0	0	0	0	0	1.058417	0	1.144055	0	0	1.657897
FBgn0010501	404.9616	103.526	302.5873	1.095596	552.8254	558.1638	516.5077	427.2124	515.9689	128.1785	379.9595	271.0662
FBgn0010504	43.13201	588.0614	0.8847583	363.7378	75.67192	36.78443	1025.606	118.305	0.7627035	840.14	148.0868	38.96058
FBgn0010516	5470.576	2176.591	418.4907	8553.315	2395.226	796.4629	5498.478	2496.454	948.0405	6375.926	2115.108	678.0799
FBgn0010520	208.4714	107.7688	402.565	246.509	147.1398	467.802	62.44663	243.1825	496.52	153.5603	220.1817	241.224
FBgn0010531	246.8109	564.3013	279.5836	479.8709	138.7319	179.9238	302.7074	236.61	261.6073	331.2334	239.6668	187.3424
FBgn0010548	4713.37	2064.579	2327.799	4904.982	3306.442	3384.168	7775.134	3554.626	2392.22	4035.718	3237.45	1955.49
FBgn0010549	0	1.697147	0	0	0	0	1.058417	0	0.3813518	0	2.922765	0
FBgn0010551	3657.834	3935.683	3746.952	3785.283	5014.316	5016.277	2849.26	4001.556	3959.575	3345.331	3608.641	3811.506
FBgn0010583	4364.719	6133.489	7638.119	5435.25	5451.531	7970.227	3053.534	6977.803	10012.01	3976.07	8228.559	8763.644
FBgn0010590	1007.612	1051.382	1251.048	1209.538	1513.438	1061.951	2302.058	936.5811	914.8629	1316.05	999.5858	1013.804
FBgn0010591	1509.62	1390.812	2333.108	2668.871	2051.55	2458.959	1634.196	2507.408	1668.033	2964.603	2338.212	2059.937
FBgn0010602	1725.28	2119.736	2879.004	3594.649	2372.104	2916.366	2131.653	2932.43	2390.313	1720.891	2890.615	2222.411
FBgn0010607	474.4521	328.3979	463.6134	321.0095	429.8585	549.3675	360.9203	365.8691	566.6887	322.3498	491.0246	515.606
FBgn0010611	686.5178	1562.224	1205.926	2377.443	1649.017	1389.012	1657.482	1466.763	1312.231	2842.77	1877.39	1259.173
FBgn0010612	4603.143	3079.473	2735.673	4218.043	2935.44	2602.898	4694.081	2872.182	2376.966	3345.331	2702.584	2471.096
FBgn0010620	464.8672	0	0	0	0	0	922.94	0	1.525407	0	27.27914	0
FBgn0010621	2078.723	1610.592	1453.658	3465.369	2402.583	2160.685	2564.545	1920.265	1355.324	3553.462	1853.033	1737.476
FBgn0010622	1175.347	1163.394	860.8699	1322.384	1344.228	849.2405	1106.046	464.4566	762.7035	675.1578	786.2239	777.5538
FBgn0010638	2681.373	1829.524	1840.297	2932.91	2470.898	2156.687	2743.418	2551.225	1832.777	2507.729	2102.443	1599.871
FBgn0010651	801.5364	303.7893	63.7026	1659.827	157.6498	2.398985	1655.365	394.3499	10.67785	2797.082	261.1004	4.144743
FBgn0010660	1231.658	1321.229	697.1896	399.8924	2.101998	225.5046	1120.864	685.7307	866.4312	465.7574	617.6778	647.4088
FBgn0010741	2269.223	879.1221	1270.513	1127.368	1478.755	1669.693	1862.815	1789.911	1079.988	766.5325	1097.986	880.3434
FBgn0010747	597.8575	985.1937	1159.918	995.8965	1440.919	1384.214	2455.528	1759.239	1203.546	1875.72	1789.707	954.9488
FBgn0010750	1335.894	1811.704	1841.182	1505.348	1508.183	1550.544	1061.593	1540.156	1416.722	1165.028	1391.236	1781.41
FBgn0010762	1051.942	2541.477	2741.866	867.7118	2384.716	1516.958	937.7578	2154.684	2130.994	1144.722	1753.659	2924.531
FBgn0010768	245.6128	580.4242	501.658	63.54455	238.5767	664.5187	257.1954	326.4341	724.187	558.4012	787.1982	465.0401
FBgn0010770	454.0842	396.2838	666.223	639.8279	795.6062	475.7986	336.5767	466.6474	926.3034	399.7645	531.9433	668.9615
FBgn0010772	4824.794	4696.005	7368.267	4828.29	7435.817	8127.76	5052.885	6258.114	6769.757	3932.921	5218.111	6860.378
FBgn0010774	5717.387	4997.249	4780.349	4788.849	6228.219	4696.412	5339.716	5939.348	5118.885	5619.546	6380.397	4380.993
FBgn0010786	1617.45	1920.322	2835.65	1464.811	1403.084	2827.603	884.8369	1302.45	2812.088	1349.046	1497.43	2565.596
FBgn0010803	1444.922	2415.04	1261.665	873.1897	1175.017	1221.883	1082.761	1482.098	1178.377	1176.45	1245.098	1064.37
FBgn0010808	3738.107	2171.499	2907.316	3233.103	3109.906	3044.311	2613.233	3132.891	3019.925	2610.526	1980.661	2915.412
FBgn0010812	136.5847	146.8032	1068.788	1220.494	223.8628	1422.598	430.7759	1009.974	1218.8	1144.722	905.083	886.975
FBgn0010825	1801.959	1165.94	1325.368	634.3499	759.8722	1293.053	1463.791	1364.889	1415.196	696.7324	1609.469	1052.765
FBgn0010830	2070.336	1733.635	2349.033	2208.721	1224.414	2382.991	906.0053	2920.38	2327.771	1967.095	1628.955	2395.661
FBgn0010877	4303.616	4140.19	2527.755	5138.344	2883.941	1884.003	6762.229	4407.956	3018.399	11310.16	3931.119	2385.714
FBgn0010894	369.0183	502.3555	547.6654	1405.649	570.6924	312.6677	1325.139	453.5024	553.7228	1375.697	538.7631	321.632
FBgn0010905	2232.081	1364.506	2809.992	986.0361	1072.019	1432.993	1738.98	1762.525	1973.114	1121.879	2263.195	2854.899
FBgn0010909	988.4418	3071.836	2634.81	1829.645	1243.332	1788.043	1927.378	3124.128	2975.306	2752.664	2400.565	3029.807
FBgn0010926	640.9895	1283.892	644.1041	1337.722	1216.006	962.7925	1040.424	1134.851	1450.281	228.4368	87.68296	806.567
FBgn0011016	1872.648	1897.41	1210.349	2923.049	990.0409	1654.5	2674.621	1384.606	1193.631	2153.652	841.7564	930.0803
FBgn0011020	377.405	0.8485734	19.46468	1.095596	451.9295	114.3516	0	2.190833	232.6246	0	0	204.7503
FBgn0011202	2554.373	371.6752	833.4423	718.7108	359.4416	786.8669	1269.042	398.7316	731.4327	2673.98	1058.041	635.8036
FBgn0011204	3073.155	1606.349	1029.859	1377.164	1925.43	1151.513	917.6479	1162.237	2199.256	965.7802	1955.33	1930.621
FBgn0011205	310.3108	428.5296	412.2974	223.5015	486.6125	340.6558	328.1094	392.1591	379.445	482.2556	469.591	394.5795
FBgn0011206	4869.124	4433.796	6172.074	2136.412	4534.009	5878.312	2550.786	5411.357	6134.043	2491.231	6788.61	6579.365
FBgn0011207	379.8013	755.2303	427.3383	1454.951	534.9584	627.7343	600.1227	947.5352	644.4845	972.1257	820.3228	662.3299
FBgn0011211	64237.93	39743.78	41015.63	53832.09	51524.17	43741.49	55476.95	44390.66	42999.32	52734.65	45353.53	40916.07
FBgn0011217	13955.6	8786.978	8264.528	10698.49	10533.11	9559.954	9933.247	8718.42	8358.468	11268.28	8779.013	7619.695
FBgn0011224	4362.323	10260.95	9952.646	4495.229	6816.779	9777.462	6270.065	8654.886	9187.145	8537.193	9320.699	8433.723
FBgn0011225	6692.65	10584.26	7874.349	16777.95	4604.426	4686.017	27994.08	12913.86	10823.91	57352.88	9844.848	10836.02
FBgn0011227	968.0739	969.0708	602.5204	794.3069	897.553	689.3082	1057.359	515.9412	495.7573	791.9144	524.1493	543.7903
FBgn0011230	656.565	610.9729	1433.308	1090.118	860.7681	327.8612	2522.209	751.4557	903.4223	1743.735	1031.736	893.6066
FBgn0011232	722.4611	1519.795	1548.327	946.5947	1153.997	1576.133	542.9681	2076.91	1136.047	2239.95	1771.196	1971.24
FBgn0011236	1452.111	456.5325	1.769517	658.453	27.32597	0.7996615	2638.635	165.4079	3.050814	2538.187	318.5814	24.86846
FBgn0011239	0	0	0	0	0	0	0	0	0	0	1.94851	0
FBgn0011244	0	0	0	0	0	0	0	0	2.288111	0	0.9742551	2.486846
FBgn0011259	1141.8	975.8594	1465.16	1005.757	1073.07	1387.413	1099.696	1167.714	1091.81	972.1257	832.0139	1487.963
FBgn0011260	1568.328	2276.722	1712.892	1798.968	1933.838	3083.495	596.9474	2600.519	2711.03	338.848	2156.027	2311.109
FBgn0011270	0	0	0	0	0	0	0	0	0.7627035	1.269094	70.14637	0
FBgn0011272	7008.951	5698.17	3975.219	6554.949	4458.337	4083.871	9848.574	4124.243	2987.51	5406.339	4170.786	3599.295
FBgn0011273	0	0	0	0	0	0	0	0	0	0	0	0
FBgn0011274	724.8573	197.7176	360.0966	2262.405	426.7055	116.7506	2199.391	593.7157	199.447	2444.274	586.5016	346.5005
FBgn0011276	0	5.940014	50.43122	0	0	179.1242	0	0	32.79625	0	0.9742551	74.60537
FBgn0011277	0	1.697147	42.4684	0	63.05993	68.77089	0	0	0.3813518	0	67.2236	0
FBgn0011278	0	0	0	0	1.050999	0	2.116835	0	0	3.807281	0	0.8289486
FBgn0011279	67.09423	42.42867	0	0	1.050999	11.19526	172.522	0	0	0	0.9742551	7.460537
FBgn0011280	94.65079	112.0117	7.962825	85.45646	38.88696	0	174.6389	196.0795	0	298.237	58.45531	24.86846
FBgn0011281	2.396223	0	36.27509	0	0	14.39391	0	43.81666	57.20276	0	30.20191	14.09213
FBgn0011282	0	5.09144	4.423792	5.477978	0	8.796277	0	4.381666	1.525407	11.42184	5.845531	5.80264
FBgn0011283	0	0	0	0	0	0	0	36.14874	0	0	0.9742551	0
FBgn0011284	5099.162	5591.25	3250.602	4524.81	3126.722	2331.813	5034.892	2695.82	2425.397	3544.578	2584.699	2187.595
FBgn0011286	823.1024	643.2186	604.2899	1051.772	35.73396	253.4927	10.58417	251.9458	534.6552	316.0043	921.6454	489.9086
FBgn0011288	15159.7	19227.82	24272.46	12363.8	26512.5	31563.44	7472.427	21717.73	26786.53	5307.349	24305.72	25369.14
FBgn0011289	1982.874	1826.979	993.5836	2167.088	1871.829	1075.545	1717.811	1161.141	1753.074	959.4348	1393.185	1318.857
FBgn0011290	2526.817	2703.555	2737.442	2229.537	3468.296	3241.028	3723.512	3051.83	2770.139	2104.157	2488.248	2255.569
FBgn0011291	473.2539	347.9151	326.4758	152.2878	271.1577	407.8274	234.9687	416.2583	299.3611	395.9572	226.0272	414.4743
FBgn0011293	3110.297	8251.528	19.46468	178.5821	32.58097	0.7996615	7224.757	2943.384	54.91465	176.404	4.871276	0.8289486
FBgn0011294	0	0	0	0	1.050999	1.599323	0	0	0	1.269094	0	0
FBgn0011296	0	0	69.89591	0	212.3018	95.15972	78.32289	124.8775	90.38037	178.9422	78.91467	76.26327
FBgn0011297	1210.092	577.8785	1132.491	441.5251	630.5993	881.227	719.7238	891.669	490.4184	1194.217	1021.019	605.1325
FBgn0011300	808.7251	1970.387	2724.171	1846.079	1150.844	1316.243	1238.348	1054.886	2666.03	2837.693	2951.019	2514.201
FBgn0011305	2353.091	2875.815	3024.989	2158.323	3128.824	3707.231	2602.648	3255.578	2776.622	2401.125	2767.859	3342.321
FBgn0011327	416.9427	745.896	535.2788	379.0761	692.6083	594.1485	330.2262	709.8299	415.6734	767.8016	520.2522	480.7902
FBgn0011335	1309.536	1109.934	1281.13	1424.274	1306.392	1105.132	284.7143	561.9487	1130.708	1151.068	958.6671	898.5803
FBgn0011336	3401.438	1543.555	2000.439	4968.526	2692.659	2374.995	3360.475	4548.169	2039.469	3314.872	2437.586	1657.068
FBgn0011361	2655.015	2478.683	2553.413	3245.154	2808.269	2686.063	2216.326	2575.324	2502.43	1887.142	1807.243	2558.135
FBgn0011455	6222.99	4829.231	4223.836	6656.839	5591.314	4726.799	5433.915	5125.454	3818.475	4675.341	3701.195	3379.623
FBgn0011474	1140.602	850.2706	1317.405	1253.361	1766.729	1315.443	1164.259	1583.972	1400.705	557.1321	1235.356	1061.883
FBgn0011476	494.82	434.4696	327.3606	345.1126	463.4905	423.8206	225.4429	444.7391	402.7075	379.459	334.1695	339.8689
FBgn0011481	5851.575	6935.39	6725.048	5588.634	8175.72	7855.875	3956.364	7509.08	8567.83	3201.923	6580.119	7298.892
FBgn0011509	664.9518	1140.483	905.1078	1652.158	1415.695	1438.591	1387.585	785.4136	992.6586	1265.286	946.0017	814.0275
FBgn0011554	0	0	0	2.191191	2.101998	0	0	0	0.3813518	0	0.9742551	0
FBgn0011555	0	0	0	0	1.050999	0	0	0	1.906759	1.269094	0	0
FBgn0011556	0	0	0	0	0	0	0	2.190833	0.3813518	0	2.922765	2.486846
FBgn0011559	1.198111	0	44.23792	0	0	2.398985	0	72.29749	0.7627035	1.269094	1.94851	44.76322
FBgn0011566	853.0552	1372.992	1232.468	867.7118	1308.494	1289.854	255.0786	802.9403	1140.623	453.0664	979.1264	793.3038
FBgn0011569	0	0	15.92565	4.382383	146.0888	88.76243	1.058417	2.190833	73.98224	1.269094	79.88892	61.34219
FBgn0011570	968.0739	614.3671	549.4349	1099.978	1319.004	451.0091	563.0781	706.5436	736.3903	1052.079	419.904	727.8168
FBgn0011573	1458.101	940.2193	956.4238	1339.914	1285.372	886.025	1960.189	1153.474	748.9749	1626.978	598.1927	836.4091
FBgn0011576	0	0	0	0	0	0	0	0	0	0	0	0
FBgn0011581	1235.253	5687.139	498.1189	2400.45	1684.751	482.9956	666.803	1906.025	213.9383	2161.266	1310.373	346.5005
FBgn0011582	3385.862	3279.736	2455.204	4685.863	3780.443	2047.134	7281.912	2820.697	2889.502	6090.38	2187.203	1759.029
FBgn0011584	5762.915	3456.24	3572.654	5926.077	5240.28	3765.606	8667.38	3412.222	4130.802	7066.313	4154.224	3685.505
FBgn0011586	1151.385	871.4849	1487.279	1184.339	1428.307	1564.138	787.4625	1117.325	1068.548	522.8666	1219.767	976.5014
FBgn0011589	19.16978	648.3101	1589.026	508.3564	952.205	1736.865	160.8794	1794.292	1990.275	210.6695	2328.47	1876.74
FBgn0011591	1464.092	1193.094	46.89219	3125.734	716.7812	0.7996615	4322.577	597.002	0	4722.297	948.9245	0
FBgn0011592	461.2728	1644.535	1008.624	7.66917	777.7392	668.517	393.7313	947.5352	965.964	203.055	615.7292	1493.765
FBgn0011596	0	100.9802	69.01115	39.44144	0	0	0	132.5454	0.3813518	16.49822	76.96616	45.59217
FBgn0011603	2306.364	1198.186	138.0223	8751.618	1664.782	2.398985	5804.361	1918.074	102.5836	15820.52	1336.678	11.60528
FBgn0011604	880.6118	1070.051	2259.673	1161.331	1120.365	2663.673	822.3903	1840.3	1907.14	654.8523	1028.813	2548.188
FBgn0011606	0	3.394294	0	200.494	0	19.99154	459.3531	2.190833	0	0	414.0584	2.486846
FBgn0011638	1733.667	1518.098	2215.435	2978.925	2955.409	1825.627	1844.822	2366.1	2399.465	1478.494	2020.605	2156.095
FBgn0011640	5548.453	5639.619	5962.386	4889.643	7277.116	8762.691	3581.684	7401.729	8166.648	4974.847	7160.775	5812.587
FBgn0011642	4163.437	5564.944	5027.197	3590.267	5503.03	5661.604	3719.279	4277.601	5058.631	3682.91	4547.823	5240.613
FBgn0011648	1293.96	1742.97	2364.959	1286.229	2082.029	2127.1	2471.405	1077.89	2459.338	1798.306	1900.772	2479.385
FBgn0011653	0	1.697147	0	0	0	1.599323	0	2.190833	3.050814	3.807281	2.922765	2.486846
FBgn0011655	1331.102	1298.317	2296.833	2202.147	1645.864	2501.341	842.5002	1793.197	3343.311	699.2706	2222.276	3070.426
FBgn0011656	557.1217	1639.444	1221.851	914.8224	553.8764	746.8839	1210.829	598.0974	1606.254	503.8302	1124.29	1143.12
FBgn0011659	1.198111	0	208.803	0	196.5368	247.8951	401.1402	174.1712	103.3463	186.5568	7.794041	47.25007
FBgn0011660	0	0	515.8141	0	122.9669	539.7715	1.058417	701.0665	354.2758	447.99	1.94851	243.7109
FBgn0011661	13751.92	7896.824	4888.29	14344.63	5940.246	5049.063	21213.86	9852.176	5035.75	18281.29	6975.667	3253.623
FBgn0011666	2319.543	4072.304	4169.866	2106.83	4821.983	4536.48	2495.748	4008.129	5153.969	2899.879	4384.148	4922.297
FBgn0011668	0	0	0	0	0	0	0	0	0	0	0	0
FBgn0011669	0	0	2.654275	0	0	0	0	0	0	0	0	0
FBgn0011670	0	0	0	0	0	11.99492	0	0	0	0	0	0
FBgn0011672	3915.428	2219.868	1440.387	5368.419	2003.204	1823.228	5881.625	2322.283	2000.19	6010.427	2191.1	2042.529
FBgn0011674	126.9998	1.697147	0	0	0	0.7996615	261.4291	0	2.288111	0	1.94851	52.22376
FBgn0011676	233.6317	4600.965	2523.331	2900.042	1522.897	2893.975	7.408922	3516.287	3193.821	753.8416	3789.852	7693.472
FBgn0011692	0	0	56.62453	0	1.050999	0	0	2.190833	25.16922	1.269094	1.94851	97.81593
FBgn0011693	218.0563	319.0636	90.24535	2105.735	36.78496	6.397292	265.6628	134.7362	1142.53	5188.055	29.22765	25.69741
FBgn0011694	0	0	0	0	0	0	0	0	0	0	0	0
FBgn0011695	1570.724	642.3701	69.01115	1697.078	676.8433	3.198646	2797.397	400.9224	75.50765	2525.496	712.1805	76.26327
FBgn0011701	2573.543	972.4651	142.4461	5778.172	1306.392	119.9492	10864.65	1654.079	3.432166	9784.712	1624.083	108.5923
FBgn0011703	277.9618	182.4433	0	1.095596	0	0	8.467339	140.2133	0.7627035	238.5896	0.9742551	0
FBgn0011704	783.5648	0	0	313.3404	32.58097	0	532.3839	0	0	686.5796	66.24935	60.51325
FBgn0011705	0	0	0	117.2287	1.050999	0	112.1922	1.095416	0.3813518	6.345468	10.71681	0
FBgn0011706	0	0	26.54275	49.30181	33.63196	53.57732	0	59.15249	34.70301	149.753	125.6789	106.1054
FBgn0011708	5155.473	3965.384	4853.784	8218.063	6987.041	5124.231	5984.292	3619.256	5874.343	4671.534	5776.359	4366.072
FBgn0011710	752.4139	649.1587	903.3383	1728.85	978.48	582.1536	768.411	990.2565	1326.341	1181.526	915.7998	1020.436
FBgn0011715	1706.11	1155.757	1305.903	1836.218	1550.223	1369.82	393.7313	1265.206	888.931	823.6417	1334.73	1239.278
FBgn0011722	414.5465	207.9005	1.769517	548.8934	3.152997	0	731.3664	2.190833	4.194869	2503.922	1.94851	48.90797
FBgn0011723	0	103.526	8.847583	1.095596	128.2219	110.3533	0	139.1179	124.3207	2.538187	0	45.59217
FBgn0011725	2043.978	2345.457	4163.673	3370.052	3508.234	4849.148	2913.823	2914.903	5582.99	2512.805	4320.822	4115.73
FBgn0011726	7461.837	3156.693	1884.535	8803.111	3382.114	2050.332	9117.207	2561.084	2101.63	9456.016	2597.364	1837.779
FBgn0011737	1616.252	3158.39	4112.357	2203.243	3010.061	3783.998	959.9846	2703.488	2555.82	928.9765	4358.817	2888.057
FBgn0011739	481.6407	426.8324	222.0743	273.8989	403.5836	203.9137	855.2013	635.3416	216.6078	333.7716	722.8973	195.6319
FBgn0011740	4.792445	844.3305	1968.587	1551.363	362.5946	2738.841	1365.358	1167.714	3214.795	145.9458	1376.623	2467.78
FBgn0011741	1158.574	1197.337	802.4758	1779.247	784.0452	1052.355	1748.506	655.0591	506.8165	1045.733	891.4435	939.1987
FBgn0011742	2940.165	2477.834	2743.636	3978.108	3589.161	3722.424	4464.405	2585.183	3111.83	5467.255	2544.754	3184.82
FBgn0011743	0	0	0	1.095596	2.101998	0	0	1.095416	0	0	0	0.8289486
FBgn0011745	1916.978	948.7051	964.3866	1176.67	979.531	1500.165	1391.819	1696.8	1317.57	843.9472	1143.776	1192.028
FBgn0011746	3425.4	1848.193	125.6357	7872.95	2211.302	143.1394	6397.075	1429.518	1.525407	9758.061	1345.446	77.09222
FBgn0011747	3675.805	6943.876	8275.145	5137.248	3643.813	6145.399	5948.306	6660.132	7921.057	6945.749	6378.448	9335.619
FBgn0011754	7484.601	6526.378	5860.639	8250.931	8153.649	7548.005	9244.218	5151.744	6309.465	9107.016	4696.884	6867.01
FBgn0011758	56.31123	347.0665	32.73606	0	0	0	0	0	199.447	0	29.22765	86.21065
FBgn0011760	15443.65	14346.83	18632.13	13285.19	17401.39	20516.12	9135.201	16377.57	19643.43	7848.075	15672.84	18407.63
FBgn0011761	0	0	9.732342	0	0	6.397292	0	0	14.49137	0	0	0
FBgn0011762	0	0	64.58736	0	84.07991	39.98308	2.116835	46.00749	0.7627035	140.8694	56.5068	50.56586
FBgn0011763	2378.251	2076.459	2542.795	2248.162	2016.867	2478.151	2558.195	3093.456	2087.138	1923.946	2801.958	2912.925
FBgn0011766	1148.989	916.4593	1305.019	1309.237	810.3201	1317.842	593.7722	1218.103	1438.078	2010.244	1139.879	1056.08
FBgn0011768	2484.883	866.3935	284.8922	2864.983	416.1956	341.4555	1714.636	993.5427	318.4287	1791.96	463.7454	319.9741
FBgn0011769	490.0275	240.1463	474.2305	145.7142	480.3065	283.8798	307.9995	376.8233	247.4973	243.666	363.3972	351.4742
FBgn0011770	44.33012	223.1748	64.58736	287.0461	174.4658	194.3178	115.3675	67.91582	109.0666	293.1606	238.6925	103.6186
FBgn0011771	1066.319	1681.024	1866.84	2256.927	2004.255	1544.946	1476.492	2746.209	2309.085	3437.975	2217.405	2407.267
FBgn0011774	119.8111	116.2546	509.6208	1255.553	1391.523	1153.912	565.1949	353.8195	643.3404	831.2563	1274.326	614.2509
FBgn0011785	386.9899	517.6298	588.3643	371.4069	652.6703	646.1265	335.5183	509.3687	700.1618	1157.413	305.9161	1135.66
FBgn0011787	638.5933	965.6765	1045.784	800.8804	1220.21	997.1779	502.7483	479.7924	829.4401	416.2627	836.8852	803.2512
FBgn0011802	593.0651	117.9517	530.855	388.9365	1.050999	738.0876	190.5151	463.3612	316.1406	529.212	331.2467	801.5933
FBgn0011812	0	0	0	0	0	0	0	0	0.3813518	0	0	0
FBgn0011817	1386.215	3606.437	3245.294	1727.754	2412.042	3245.027	1143.091	3026.636	3159.118	781.7617	3049.419	3270.202
FBgn0011818	404.9616	1799.824	2245.517	1185.435	1142.436	2318.219	229.6766	1810.723	2139.383	1582.56	1133.059	1646.292
FBgn0011822	0	0	0	0	0	0	0	0	0.3813518	0	0	0
FBgn0011824	86.26401	24.60863	79.62825	41.63264	37.83596	60.77428	2.116835	20.81291	46.52492	64.72377	9.742551	77.92117
FBgn0011826	2613.081	3819.429	4637.018	2343.479	2769.382	3883.156	2075.557	5616.2	5267.993	2090.197	5057.358	6114.325
FBgn0011828	691.3102	3027.71	3225.829	508.3564	1245.434	1528.153	503.8067	1258.634	3108.398	576.1685	2821.443	4279.033
FBgn0011829	0	0	99.09293	260.7518	1.050999	137.5418	0	0	0.7627035	2.538187	0	80.40801
FBgn0011832	0	0	0	0	0	0	0	0	0	0	0	0
FBgn0011834	0	0	0	0	0	0	0	0	0	0	0	0
FBgn0011836	324.6882	866.3935	934.3048	1071.493	424.6035	1201.891	1939.021	280.4266	1369.053	1269.094	753.0992	1009.659
FBgn0011837	2214.11	510.8412	0	2447.561	1314.8	49.57902	3293.795	748.1695	159.405	4034.449	897.289	382.1453
FBgn0011840	0	0	0	0	0	0	0	0	0	0	0	0
FBgn0011844	0	0	3.539033	0	0	0	0	2.190833	0	0	0	0
FBgn0011845	0	0	0	0	0	0	1.058417	0	0	0	0	0
FBgn0011848	0	0	0	0	0	0	0	0	0	0	0	0
FBgn0011849	0	0	0	0	0	0	0	0	0	0	0	0
FBgn0011850	2.396223	0	0	0	0	0	0	0	0	0	0	0
FBgn0011851	0	0	0	0	0	0	0	0	0	0	0	0
FBgn0011852	0	0	0	0	0	0	0	0	0	0	0	0
FBgn0011853	0	0	0	0	0	0	0	0	0	0	0	0
FBgn0011854	0	0	0	0	0	0	0	0	0	0	0	0
FBgn0011855	0	0	0	0	0	0	0	0	0	0	0	0
FBgn0011858	1.198111	0	0	0	0	0	0	0	0	0	0	0
FBgn0011859	0	0	0	0	0	0	0	0	0	0	0	0
FBgn0011860	0	0	0	0	0	0	0	0	0	0	0	0
FBgn0011861	0	0	0	0	0	0	0	0	0	0	0	0
FBgn0011862	0	0	0	0	0	0	0	0	0	0	0	0
FBgn0011863	0	0	0	0	0	0	0	0	0	0	0	0
FBgn0011864	0	0	0	0	0	0	0	0	0	0	0	0
FBgn0011865	0	0	0	0	0	0	0	0	0	0	0	1.657897
FBgn0011866	0	0	0	0	0	0	0	0	0	0	0	0
FBgn0011867	0	0	0	0	0	0	0	0	0	0	0	0
FBgn0011868	0	0	0	0	0	0	1.058417	0	0	0	0	0
FBgn0011869	0	0	0	0	0	0	0	0	0	0	0	0
FBgn0011870	0	0	0	0	0	0	0	0	0	0	0	0
FBgn0011871	0	0	0	0	0	0	0	0	0	0	0	0
FBgn0011872	0	0	0	0	0	0	0	0	0	0	0	0
FBgn0011877	0	0	0	0	0	0	0	0	0	0	0	0
FBgn0011878	0	0	0	0	0	0	0	0	0	7.614562	0	0
FBgn0011879	0	0	0	0	0	0	0	0	0.3813518	0	0.9742551	0.8289486
FBgn0011880	0	0	0	0	0	0	0	0	0	0	0	0
FBgn0011881	0	0	0	0	0	0	0	0	0	0	0	0
FBgn0011882	0	0	0	0	0	0	0	0	0	0	0	0
FBgn0011883	0	0	0	0	0	0	0	0	0	0	0	0
FBgn0011884	0	0	0	0	0	0	0	0	0	0	0	0
FBgn0011885	0	0	0	0	0	0	0	0	0	0	0	0
FBgn0011887	0	0	0	0	0	0	0	0	0	0	0	0
FBgn0011888	0	0	0	0	0	0	0	0	0	0	0	0
FBgn0011889	0	0	0	0	0	0	0	0	0	0	0	0
FBgn0011890	9.58489	0	0	0	0	0	24.3436	0	0	0	0	0
FBgn0011891	0	11.03145	0	0	0	0	0	0	0	0	0	0
FBgn0011892	0	0	0	9.860361	0	0	0	0	0	0	0	0
FBgn0011893	0	0	0	0	0	0	0	0	0	0	0	0
FBgn0011894	0	0	0	0	0	0	0	0	0	0	0	0
FBgn0011895	0	0	0	0	0	0	0	0	0	0	0	0
FBgn0011896	0	0	0	0	0	0	0	0	0	0	0	0
FBgn0011897	0	0	0	0	0	0	0	0	0	0	0	0
FBgn0011902	0	0	0	0	0	0	0	0	0	0	0	0
FBgn0011904	0	0	0	0	0	0	0	0	0	0	0	0
FBgn0011905	0	0	0	0	0	0	0	0	0	0	0	0
FBgn0011906	0	0	0	0	0	2.398985	0	0	0	0	0	0
FBgn0011909	0	0	0	0	0	0	0	0	0	0	0	0
FBgn0011910	0	0	0	0	0	0	0	0	0	0	0	2.486846
FBgn0011915	0	0	0	0	0	0	0	0	0	0	0	0
FBgn0011916	0	0	0	0	0	0	0	0	0	0	0	0
FBgn0011919	0	0	0	0	0	0	0	0	0	0	0	0
FBgn0011921	0	0	8.847583	0	0	0	0	0	0	0	3.897021	0
FBgn0011927	0	0	0	0	0	0	0	0	0	0	0	0
FBgn0011928	0	0	0	0	0	0	0	0	0	0	0	0
FBgn0011931	0	0	0	0	0	0	0	1.095416	0	0	0	0
FBgn0011932	0	0	0	0	0	0	0	0	0	0	0	0
FBgn0011933	0	0	0	0	0	0	0	0	0	0	0	0
FBgn0011934	0	0	0	0	0	0	0	0	0	0	0	0
FBgn0011935	0	0	0	0	0	0	0	0	0	0	0	0
FBgn0011936	0	0	0	0	0	0	0	0	0	0	0	0
FBgn0011937	0	0	0	0	0	0	0	0	0	0	0	0
FBgn0011938	0	0	0	0	0	0	0	0	0	0	0	0
FBgn0011944	0	0	0	0	0	0	0	0	0	0	0	0
FBgn0011945	0	0	0	0	0	0	0	0	0	0	0	0
FBgn0011948	0	0	0	0	0	0	0	0	0	0	0	0
FBgn0011949	0	0	0	0	0	0	0	0	0	0	0	0
FBgn0011950	0	0	0	0	0	0	0	0	0	0	0	0
FBgn0011951	0	0	0	0	0	0	0	0	0	0	0	0
FBgn0011952	0	0	0	0	0	0	0	0	0	0	0	0
FBgn0011953	0	0	0	0	0	0	0	0	0	0	0	0
FBgn0011954	10.783	0	0	0	0	0	0	0	0	6.345468	0	0
FBgn0011955	0	0	0	0	0	0	0	0	0	0	0	0
FBgn0011956	0	0	0	0	0	0	0	0	0	0	0	0
FBgn0011957	0	0	0	0	0	0	0	0	0	0	0	0
FBgn0011958	0	6.788587	0	0	0	0	0	0	0	0	0	0
FBgn0011959	0	0	0	0	0	0	0	0	0	0	0	0
FBgn0011960	0	0	0	0	0	0	0	0	0	0	0	0
FBgn0011961	0	0	0	0	0	0	0	0	0	0	0	0
FBgn0011962	0	0	0	0	0	0	0	0	0	0	0	0
FBgn0011963	0	0	0	0	0	0	0	0	0	0	0	0
FBgn0011965	0	0	0	0	0	0	0	1.095416	0	0	0	0
FBgn0011966	0	0	2.654275	0	0	0	0	0	0	0	0	0
FBgn0011970	0	0	11.50186	0	0	0	0	0	0	0	0	0
FBgn0011971	0	0	0	0	0	0	0	0	0	0	0	0
FBgn0011974	0	0	0	0	0	0	0	0	0	0	0	0
FBgn0011975	0	0	0	0	0	0	0	0	0	0	0	0
FBgn0011976	0	0	0	0	0	0	0	0	0	0	0	0
FBgn0011977	0	0	0	0	0	0	0	0	0	0	0	0
FBgn0011980	0	0	0	0	0	0	0	0	0	0	0	0
FBgn0011981	0	0	0	0	0	0	0	0	0	0	0	0
FBgn0011982	0	0	0	0	0	0	0	0	0	0	0	0
FBgn0011983	0	0	0	0	0	0	0	0	0	0	0	0
FBgn0011984	0	0	0	0	0	0	0	0	0	0	0	0
FBgn0011985	0	0	0	0	0	0.7996615	0	0	0	0	0	0
FBgn0011986	0	0	0	0	0	0	0	0	0	0	0	0
FBgn0011987	0	0	0.8847583	0	2.101998	0	0	0	0	0	0	0.8289486
FBgn0011993	0	0	0	0	0	0	0	0	0	0	0	0
FBgn0011994	0	0	0	0	0	0	0	0	0	0	0	0
FBgn0011998	0	0	0	0	1.050999	0	0	0	0	0	0	0
FBgn0011999	0	0	0	0	0	0	0	0	0	0	0	0
FBgn0012000	0	0	0	0	0	0	0	0	0	0	0	0
FBgn0012001	0	0	0	0	0	0	0	0	0	0	0	0
FBgn0012002	0	0	0	0	0	0	0	0	0	0	0	0
FBgn0012003	0	0	0	0	0	0	0	0	0	0	0	0
FBgn0012004	0	0	0	0	0	0	0	0	0.3813518	0	0	0.8289486
FBgn0012009	0	0	0	0	0	0	0	0	0	0	0	0
FBgn0012010	0	0	0	0	0	0	0	0	0	0	0	0
FBgn0012011	8.386779	0	0	0	0	0	0	0	0	0	0	0
FBgn0012016	0	0	0	0	0	0	0	0	0	0	0	0
FBgn0012017	0	0	0	0	0	0	0	0	0	0	0	0
FBgn0012018	0	0	0	0	0	0	0	0	0	0	0	0
FBgn0012024	0	0	0	0	0	0	0	0	0	0	0	0
FBgn0012025	0	0	0	0	0	0	0	0	0	0	0	0
FBgn0012026	0	0	0	0	0	0	0	0	0	0	0	0
FBgn0012027	0	0	0	0	0	0	0	0	0	0	0	0
FBgn0012028	0	0	0	0	0	0	0	0	0	0	0	0
FBgn0012034	15051.87	15038.42	23398.32	11829.15	24449.39	22412.91	11076.34	25975.61	28499.56	8700.906	20293.73	25146.15
FBgn0012036	16553.11	4936.152	696.3048	22476.15	5045.846	439.8138	25026.28	6424.618	1301.554	21372.81	5989.721	877.0276
FBgn0012037	801.5364	34.79151	38.92937	285.9505	16.81598	0	1307.145	63.53416	3.050814	659.9287	149.061	0.8289486
FBgn0012042	40.73578	1.697147	5.30855	30.67668	0	1.599323	53.97929	9.858748	10.2965	5.076374	8.768296	0
FBgn0012051	2722.109	2893.635	3158.587	2399.355	2001.102	2625.289	2516.917	2206.169	4229.954	3045.825	3172.175	2906.294
FBgn0012058	2964.127	1832.07	2048.216	1706.938	3025.826	2572.511	1642.664	2388.008	2367.05	1610.48	3515.113	3097.781
FBgn0012344	13.17922	5665.076	4506.959	1721.181	2432.011	12629.05	1715.695	7532.084	1669.558	1253.864	4168.838	5257.192
FBgn0013263	156.9526	120.4974	43.35316	72.30931	91.4369	94.36006	265.6628	42.72124	70.93143	159.9058	81.83743	101.9607
FBgn0013269	461.2728	540.5413	1167.881	514.93	1096.192	997.9776	557.786	1269.588	849.2704	494.9465	649.8282	993.0804
FBgn0013272	2254.845	923.2479	8.847583	635.4455	1123.518	0.7996615	1438.389	985.8748	1.906759	6893.716	559.2224	3.315794
FBgn0013275	15.57545	4.242867	0.8847583	7.66917	2.101998	1.599323	15.87626	8.763332	0.7627035	16.49822	3.897021	6.631589
FBgn0013276	88.66023	16.97147	15.04089	47.11061	32.58097	25.58917	110.0754	33.95791	4.957573	128.1785	34.09893	24.86846
FBgn0013277	27.55656	3.394294	6.193308	14.24274	27.32597	10.3956	7.408922	7.667915	4.194869	10.15275	3.897021	10.77633
FBgn0013278	4539.644	1378.083	44.23792	5995.1	2156.65	89.56209	7753.966	1491.957	45.38086	8057.475	1604.598	79.57906
FBgn0013279	62.30179	44.12582	40.69888	49.30181	75.67192	63.17326	28.57727	28.48083	25.93192	34.26553	38.97021	60.51325
FBgn0013300	0	0	0	0	0	0	0	0	0	0	0	0.8289486
FBgn0013301	0	0	0	0	0	0	0	0	0	0	0	0
FBgn0013303	5692.227	4426.159	6730.357	5406.765	6910.318	8268.5	3137.149	6831.017	6444.082	2727.282	6319.993	6430.983
FBgn0013305	13819.02	4841.111	5343.94	10861.74	5981.235	4592.456	14170.09	5699.452	4479.739	17168.3	5353.532	4889.139
FBgn0013307	1.198111	95.8888	0	1.095596	0	0	97.3744	92.01498	1.906759	0	1.94851	0.8289486
FBgn0013308	0	0	0.8847583	0	0	3.198646	0	4.381666	0.3813518	0	0	0.8289486
FBgn0013323	0	62.79443	0.8847583	226.7883	1.050999	0.7996615	205.333	60.24791	0	406.11	154.9066	0.8289486
FBgn0013325	1287.97	1120.965	1008.624	1667.497	1231.771	739.6869	2324.285	949.7261	634.5693	2429.045	1253.866	708.751
FBgn0013334	40757.35	36882.39	44310.47	26532.04	42406.75	50606.58	17176	44974.51	48485.06	16758.38	39225.46	48731.4
FBgn0013342	23232.58	29888.45	33512.88	15157.57	22010.02	31876.91	11575.91	26201.27	30430.73	8770.706	25595.63	32267.65
FBgn0013343	14667.28	12171.09	13181.13	8429.513	16399.79	16101.98	9396.63	11968.52	15760.89	10505.56	12611.73	15522.06
FBgn0013347	1123.828	965.6765	991.8141	1070.397	1213.904	1205.89	1124.039	648.4866	1005.625	1066.039	809.606	700.4615
FBgn0013348	0	0	0	0	0	0	45.51195	0	0	0	0.9742551	0
FBgn0013432	1145.394	836.6934	764.4312	918.1092	1080.427	844.4426	809.6893	836.8982	895.4139	998.7767	985.9462	867.0802
FBgn0013433	602.65	549.8756	1714.662	1234.736	1448.276	1390.611	33.86936	2303.661	2090.189	5.076374	1618.238	1696.029
FBgn0013435	137.7828	674.6159	688.342	387.8409	466.6435	558.9634	389.4976	781.0319	482.0286	399.7645	579.6818	174.9081
FBgn0013467	19530.41	14404.53	10636.56	4728.591	11611.44	11783.01	6714.6	10640.88	11693.39	3596.611	9565.237	9615.803
FBgn0013469	93.45268	54.3087	59.27881	2.191191	28.37697	109.5536	98.43282	154.4537	33.94031	157.3676	6.819786	25.69741
FBgn0013531	250.4053	215.5376	339.7472	74.50051	356.2886	424.6203	322.8173	364.7737	272.2852	425.1464	487.1276	253.6583
FBgn0013548	595.4613	868.0906	322.052	519.3123	832.3911	399.8308	1.058417	1245.489	557.9176	635.8159	158.8036	684.7115
FBgn0013563	0	0.8485734	150.4089	285.9505	529.7034	195.1174	0	1.095416	291.3527	540.6339	301.0448	155.0134
FBgn0013576	6308.056	10838.83	12007.06	6169.299	7931.889	9603.935	7106.214	10513.81	12727.62	8840.506	11166.91	14301.02
FBgn0013672	8808.514	4851.294	1051.978	10510.05	4129.375	889.2236	9011.366	2884.232	1124.606	8486.429	4209.756	781.6985
FBgn0013673	5.990556	2.54572	0.8847583	1.095596	2.101998	1.599323	7.408922	0	0.3813518	3.807281	0.9742551	0
FBgn0013674	42203.47	25722.81	3973.45	41701.66	19670.5	3446.541	54523.31	19934.39	4392.791	44255.83	21949.97	4056.874
FBgn0013675	24357.6	16000.7	2848.037	22788.39	11303.49	3023.52	26464.67	9324.185	2932.976	20399.41	10004.63	2543.214
FBgn0013676	16111	11780.74	2201.279	13902.01	6291.279	1988.758	18774.21	5881.291	1709.219	13174.46	6856.808	1517.805
FBgn0013678	27038.98	13327.69	2434.855	26820.18	12752.82	2922.763	32436.26	9592.562	2985.222	30374.49	13531.43	2730.557
FBgn0013679	787.1591	869.7877	121.2119	860.0426	345.7786	114.3516	1184.369	451.3116	137.668	713.2306	378.9852	104.4475
FBgn0013680	226.443	212.9919	37.15985	291.4284	119.8139	30.38714	315.4084	105.16	31.27084	291.8915	147.1125	20.72371
FBgn0013681	180.9148	180.7461	56.62453	115.0375	68.31493	36.78443	245.5528	60.24791	27.83868	128.1785	57.48105	17.40792
FBgn0013683	209.6695	100.9802	7.078067	189.5381	115.6099	17.59255	172.522	37.24416	13.34731	215.7459	78.91467	5.80264
FBgn0013684	2844.316	2244.477	330.8996	3050.138	1089.886	295.0751	3762.674	806.2265	267.3276	3246.341	1196.385	298.4215
FBgn0013685	123.4055	95.8888	8.847583	149.001	50.44795	26.38883	115.3675	20.81291	13.72866	137.0621	39.94446	4.973691
FBgn0013686	96860.11	48449.3	11800.91	78464.37	48733.77	15595	94873.36	41625.83	16384.02	92107.01	45184	13944.57
FBgn0013688	74.2829	57.70299	12.38662	47.11061	35.73396	0.7996615	63.50504	19.7175	5.720276	46.95646	27.27914	4.144743
FBgn0013689	0	0	0	0	0	0	0	0	0	0	0	0
FBgn0013690	0	0	0	0	0	0	0	0	0	0	0	0
FBgn0013691	0	0	0	0	0	0	0	0	0	0	0	0
FBgn0013692	0	0	0	0	0	0	0	0	0	0	0	0
FBgn0013693	0	0	0	0	0	0	0	0	0	0	0	0
FBgn0013694	0	0	0	0	0	0	0	0	0	0	0	0
FBgn0013695	0	0	0	0	0	0	0	0	0	0	0	0
FBgn0013696	0	0	0	0	0	0	0	0	0	0	0	0
FBgn0013697	0	0	0	0	0	0	0	0	0	0	0	0
FBgn0013698	0	0	0	0	0	0	0	0	0	0	0	0
FBgn0013699	0	0	0	0	0	0	0	0	0	0	0	0
FBgn0013700	0	0	0	0	0	0	0	0	0	0	0	0
FBgn0013701	0	0	0	0	0	0	0	0	0	0	0	0
FBgn0013702	0	0	0	0	0	0	0	0	0	0	0	0
FBgn0013703	0	0	0	0	0	0	0	0	0	0	0	0
FBgn0013704	0	0	0	0	0	0	0	0	0	0	0	0
FBgn0013705	0	0	0	0	0	0	0	0	0	0	0	0
FBgn0013706	0	0	0	0	0	0	0	0	0	0	0	0
FBgn0013707	0	0	0	0	0	0	0	0	0	0	0	0
FBgn0013708	0	0	0	0	0	0	0	0	0	0	0	0
FBgn0013709	0	0	0	0	0	0	0	0	0	0	0	0
FBgn0013710	0	0	0	0	0	0	0	0	0	0	0	0
FBgn0013717	1234.055	1535.918	1228.045	1985.219	876.5331	1403.406	805.4556	1530.297	806.9403	694.1942	908.98	1437.397
FBgn0013718	6167.877	2123.979	2026.097	4464.552	2192.384	1792.041	9404.039	3740.847	1829.344	10740.34	3408.919	1812.911
FBgn0013720	1335.894	632.1872	604.2899	375.7893	864.9721	544.5695	2184.574	569.6166	563.6379	585.0522	1036.607	550.4219
FBgn0013725	1055.536	1877.893	1955.316	963.0286	1981.133	2311.022	891.1874	1910.406	2121.46	998.7767	1909.54	2345.924
FBgn0013726	7494.186	5717.688	6813.524	3834.585	4964.919	8196.531	5174.603	6845.258	6912.001	4764.177	5944.905	7356.919
FBgn0013732	795.5459	353.0065	1267.859	810.7408	2154.548	1255.469	650.9267	1569.732	1901.039	615.5104	1290.888	1497.91
FBgn0013733	4781.662	4647.637	5467.806	5297.205	3292.779	3069.901	11725.15	4122.052	3601.486	9410.329	5065.152	5306.929
FBgn0013746	2087.11	2060.336	2360.535	2944.961	2414.144	2063.127	2714.841	1983.799	2394.126	1823.688	1948.51	2083.977
FBgn0013749	1661.78	1708.178	1811.985	2822.254	2076.774	1883.203	1837.413	1632.171	1586.423	2130.808	1199.308	1376.055
FBgn0013750	5069.209	3647.169	2898.468	6247.087	5018.52	3449.74	5123.799	3737.561	2523.405	6572.636	3759.651	3042.241
FBgn0013751	3.594334	1226.189	458.3048	371.4069	401.4816	842.8433	542.9681	540.0403	692.5348	0	601.1154	576.1193
FBgn0013753	1985.27	1525.735	1834.104	1781.439	1624.844	2529.329	1251.049	1465.667	1792.735	1087.613	2290.474	1989.477
FBgn0013755	2.396223	0	0	0	1.050999	0	0	1.095416	0.3813518	1.269094	0	0
FBgn0013756	279.1599	751.836	538.8178	613.5336	301.6367	735.6886	254.0202	695.5895	393.1737	576.1685	207.5163	470.0138
FBgn0013759	11408.42	16037.19	17320.91	7596.86	9680.751	13051.28	8959.503	16158.49	19995.04	10410.37	13198.23	20711.28
FBgn0013762	1000.423	1024.228	882.1041	850.1822	1583.855	1229.08	1707.227	462.2658	753.5511	1304.628	1139.879	741.909
FBgn0013763	3077.948	1288.983	285.7769	1873.469	662.1293	103.956	3445.149	1356.126	382.8772	6171.602	703.4122	174.0792
FBgn0013764	987.2437	2387.037	2325.145	2066.293	2512.938	2169.482	910.239	1696.8	2543.616	850.2927	2386.925	2253.911
FBgn0013765	1843.893	3145.662	3143.546	1734.328	1635.354	2068.724	3414.455	1089.939	2867.765	2137.154	1064.861	3417.755
FBgn0013767	1218.479	3167.725	852.907	5855.959	941.695	3217.838	1171.668	2729.778	1658.499	1099.035	1071.681	3441.794
FBgn0013770	9641.201	7091.528	4346.818	12540.19	4243.933	5827.933	13018.53	7193.6	5327.103	12624.94	5267.798	4073.453
FBgn0013771	915.357	266.4521	1.769517	832.6527	2.101998	0	648.8099	0	1.525407	390.8808	291.3023	0
FBgn0013772	0	0	0	0	0	0	2.116835	0	0.7627035	0	0	0
FBgn0013773	0	155.2889	35.39033	170.9129	0	1.599323	290.0064	0	0.3813518	266.5097	0	0
FBgn0013799	5343.576	6062.208	6269.397	6963.606	7967.623	8074.183	3165.726	6372.038	8843.929	4493.86	6395.011	7171.234
FBgn0013810	1.198111	0.8485734	60.16357	4.382383	231.2198	2.398985	4.23367	7.667915	17.92353	269.0478	4.871276	24.86846
FBgn0013811	2.396223	4.242867	7.962825	1.095596	5.254994	1.599323	0	5.477082	6.48298	12.69094	3.897021	13.26318
FBgn0013812	7.188668	0	0.8847583	6.573574	1.050999	0	2.116835	7.667915	4.957573	12.69094	9.742551	11.60528
FBgn0013813	0	3.394294	2.654275	2.191191	6.305993	5.597631	16.93468	8.763332	4.194869	26.65097	10.71681	9.947383
FBgn0013949	7815.28	767.1104	27.42751	5105.476	648.4663	48.77935	6545.253	1165.523	53.7706	9812.632	1533.478	39.78953
FBgn0013953	0	0	7.962825	0	0	0	1.058417	5.477082	1.144055	0	0	2.486846
FBgn0013954	2851.505	2740.892	2136.691	4036.174	2963.817	2636.484	4762.878	2576.42	2065.401	2982.37	2577.879	1604.844
FBgn0013972	12523.86	10120.09	16554.71	7009.621	10563.59	18137.12	5753.557	14823.18	20429.01	4690.57	15822.88	16023.58
FBgn0013973	5768.906	6547.592	8104.386	3299.934	3608.079	5315.35	2864.077	10066.88	10836.11	3588.997	6276.152	8757.842
FBgn0013981	15053.07	15849.65	16759.98	14241.65	15735.56	15850.89	15937.65	14242.6	13390.4	10035.99	13561.63	12213.73
FBgn0013983	1160.97	690.7388	406.1041	853.469	1205.496	252.693	890.129	587.1432	606.3493	404.8409	310.7874	729.4747
FBgn0013987	4645.077	2151.134	3569.115	5114.241	5613.385	4110.26	6525.143	3176.708	4825.625	4714.683	3214.068	3209.689
FBgn0013995	117.4149	1653.87	2036.714	660.6442	965.868	1282.657	1333.606	239.8962	2014.3	670.0814	2069.318	2452.03
FBgn0013997	3147.438	1490.943	3306.342	2053.146	1700.516	3025.919	2648.16	3461.516	3536.275	1581.291	2698.687	4897.428
FBgn0014000	2039.185	306.335	32.73606	799.7848	94.5899	24.78951	906.0053	215.797	36.60977	940.3984	221.1559	15.75002
FBgn0014002	4381.493	4051.938	3593.888	4814.047	2533.958	2296.628	7661.884	2906.14	2613.404	5405.07	2752.271	3442.623
FBgn0014006	631.4046	381.0095	1408.535	1.095596	1.050999	160.732	918.7063	866.4744	707.7889	698.0015	372.1655	688.0273
FBgn0014007	473.2539	343.6722	784.7806	415.2308	374.1556	1155.511	46.57037	1348.458	1378.968	1107.919	1652.337	1303.936
FBgn0014009	7780.535	4337.059	5066.126	6297.484	5953.909	6027.849	6840.552	5312.77	4985.03	5273.084	5429.524	4234.269
FBgn0014010	7482.205	5748.236	4940.49	7067.688	5888.747	4699.611	9550.1	6410.377	4655.924	7412.776	5145.041	4112.414
FBgn0014011	1010.008	346.218	3.539033	1763.909	413.0426	29.58748	2296.766	271.6633	1.144055	2916.377	202.6451	44.76322
FBgn0014018	2003.242	727.2274	875.9107	2109.022	961.664	444.6118	3885.45	587.1432	853.0839	5792.143	1226.587	521.4087
FBgn0014019	716.4705	832.4505	57.50929	2.191191	1.050999	73.56886	1328.314	2.190833	215.0824	1.269094	0	102.7896
FBgn0014020	8733.033	6438.126	4260.111	9891.038	5239.229	4214.216	10221.14	6209.916	3926.779	12190.91	4484.496	3387.084
FBgn0014022	0	94.19165	252.1561	181.8689	504.4795	239.8985	494.2809	377.9187	263.8954	101.5275	136.3957	158.3292
FBgn0014023	1013.602	1403.54	1435.963	1318.002	1595.416	1351.428	823.4487	1455.808	1554.771	1912.524	1294.785	1449.002
FBgn0014024	1476.073	2130.768	1948.238	1729.946	2222.863	2341.409	1608.794	2439.492	2014.3	606.6267	1221.716	2471.925
FBgn0014026	5391.501	4396.459	3040.03	4712.157	3300.136	1891.999	8483.215	3703.603	2036.037	3937.997	3123.462	2200.03
FBgn0014028	7494.186	4552.596	5411.182	7161.909	4634.905	6147.798	7175.012	4943.615	5475.83	5169.018	5505.516	6000.759
FBgn0014029	1878.638	2339.517	2463.167	2656.819	2567.59	2570.112	2244.903	2634.477	2177.137	3558.538	1880.312	1909.069
FBgn0014031	179.7167	95.04022	168.1041	146.8098	0	2.398985	720.7822	87.63332	4.194869	286.8152	227.0014	61.34219
FBgn0014032	546.3387	397.1324	143.3308	415.2308	769.3312	451.8088	1112.397	419.5445	440.0799	558.4012	255.2548	259.4609
FBgn0014033	13.17922	173.9575	0.8847583	1.095596	5.254994	0	0	2.190833	0.3813518	73.60743	128.6017	0
FBgn0014037	4111.918	1735.333	2385.308	2881.417	2427.807	2013.548	4917.407	3113.174	2563.828	4633.461	2107.314	2321.056
FBgn0014073	3.594334	2.54572	0	3.286787	1.050999	0.7996615	0	138.0225	1.906759	1.269094	2.922765	0
FBgn0014075	1407.781	1490.095	330.0149	2585.606	1354.738	341.4555	1797.193	503.8916	1133.377	1449.305	861.2415	1893.319
FBgn0014076	0	0	1.769517	0	0	0	56.09612	0	0	0	0	0
FBgn0014092	190.4997	201.9605	383.1004	178.5821	230.1688	295.0751	277.3054	262.9	218.1332	213.2077	264.9974	155.8423
FBgn0014127	0	304.6379	205.2639	508.3564	644.2623	213.5096	1071.118	255.232	221.184	1194.217	847.602	300.9083
FBgn0014133	624.216	2061.185	1826.141	973.9846	592.7634	1359.425	863.6686	1063.649	2095.528	1137.108	1334.73	2054.964
FBgn0014135	234.8298	126.4374	6.193308	170.9129	35.73396	5.597631	390.556	55.86624	1.906759	26.65097	7.794041	81.23696
FBgn0014141	83.86779	28.8515	0.8847583	624.4895	1.050999	3.998308	1197.07	300.1441	4.957573	981.0094	5.845531	6.631589
FBgn0014143	1.198111	532.0555	244.1933	1.095596	128.2219	313.4673	0	99.6829	407.2837	0	12.66532	319.1452
FBgn0014163	1220.875	2322.545	3232.022	2023.565	2737.852	3109.084	1436.272	4401.383	3406.234	1251.326	2710.378	3463.347
FBgn0014179	0	0	8.847583	1.095596	0	66.37191	1.058417	0	0.3813518	2.538187	0	1.657897
FBgn0014184	94091.27	41681.93	18273.8	103117.5	38869.09	19666.88	112532	39273.97	17144.43	98070.48	39583.99	16430.59
FBgn0014189	4405.455	3978.961	5377.561	3956.196	5653.323	5625.619	3856.873	5879.1	4478.214	3035.672	4809.898	5388.995
FBgn0014269	898.5834	1227.886	985.6208	1348.678	931.185	673.315	816.0398	577.2845	898.8461	761.4562	715.1033	1251.712
FBgn0014340	570.301	451.4411	897.1449	225.6927	1.050999	977.9861	533.4424	118.305	308.5136	965.7802	105.2196	1128.199
FBgn0014342	0	354.7037	410.5279	0	480.3065	121.5486	2.116835	301.2395	94.57524	2.538187	234.7955	140.0923
FBgn0014343	26.35845	681.4044	660.0297	1229.258	859.7171	1087.54	1.058417	61.34332	880.1599	284.277	491.9988	838.067
FBgn0014366	1050.744	572.7871	955.539	647.497	966.919	781.2693	360.9203	853.3294	602.1544	558.4012	861.2415	595.1851
FBgn0014368	49.12256	0	0	113.9419	1.050999	0	100.5497	0	0	36.80371	0	0.8289486
FBgn0014380	819.5081	274.0892	0	398.7968	114.5589	0	372.5629	58.05707	2.669462	1505.145	182.1857	0
FBgn0014388	1619.846	3597.103	5074.974	3188.183	2652.721	4292.583	1646.897	6292.072	5588.329	1960.75	3469.323	5867.298
FBgn0014391	3165.41	1755.698	1207.695	2340.192	2021.071	1595.325	2558.195	1509.484	1087.997	2266.601	1401.953	1215.239
FBgn0014395	0	0	0	0	124.0179	0	0	65.72499	24.40651	0	0	0
FBgn0014396	1981.676	820.5705	130.9442	5212.844	1738.352	171.1276	6104.952	724.0703	289.446	9426.827	1277.248	658.1852
FBgn0014411	1023.187	2036.576	1686.349	2171.471	1359.993	1958.371	1697.702	1846.872	1296.215	2302.136	1848.162	1820.371
FBgn0014417	1122.63	185.8376	0	2655.724	143.9868	0	535.5592	156.6446	2.288111	816.0272	300.0706	0
FBgn0014427	1676.158	404.7695	61.93308	1906.336	429.8585	103.1563	1629.963	729.5474	113.6428	1492.454	809.606	120.1975
FBgn0014454	0	0	0	0	0	0	0	0	0	0	0	0
FBgn0014455	1304.743	878.2735	738.7732	1171.192	738.8522	613.3404	1930.553	1213.721	796.6438	1049.54	814.4773	863.7644
FBgn0014464	98.24512	288.515	378.6766	146.8098	324.7587	159.9323	89.96548	267.2816	267.3276	35.53462	445.2346	334.8952
FBgn0014465	135.3866	107.7688	218.5353	98.60361	79.87592	99.95769	0	67.91582	88.85496	74.87652	158.8036	268.5793
FBgn0014466	71.88668	17.82004	25.65799	3.286787	56.75394	39.18342	7.408922	23.00375	72.83819	7.614562	20.45936	22.38161
FBgn0014469	288.7448	16.97147	45.12267	237.7443	57.80494	68.77089	202.1577	18.62208	1.144055	0	88.65722	48.07902
FBgn0014848	0	0	0	0	0	0	0	0	0	0	0	0
FBgn0014849	0	0	0	0	0	0	0	0	0.3813518	0	0.9742551	0
FBgn0014850	0	0	0	0	0	0	0	0	0	0	0	0
FBgn0014851	0	0	0	0	0	0	0	0	0	0	0	0
FBgn0014857	2149.412	1756.547	1481.97	1313.619	1688.955	1933.582	1070.06	954.1077	1463.628	751.3034	1462.357	1219.383
FBgn0014859	390.5843	959.7365	1343.063	1089.022	1224.414	1272.262	189.4567	719.6886	709.3143	289.3533	1015.174	1915.7
FBgn0014861	137.7828	0	9.732342	0	0	0	0	1.095416	0.3813518	0	1.94851	0
FBgn0014863	29.95278	7.637161	0.8847583	1050.676	343.6766	55.97631	910.239	173.0758	85.4228	4035.718	120.8076	17.40792
FBgn0014865	231.2355	153.5918	9.732342	46.01502	29.42797	0	237.0855	93.1104	31.27084	26.65097	63.32658	9.118434
FBgn0014868	3305.589	1944.93	2739.212	3658.194	4738.954	3769.604	4621.05	2304.756	2320.907	4115.671	2434.664	2812.623
FBgn0014869	20971.74	9732.288	7836.304	25338.94	12042.35	7148.174	25801.04	11437.24	7106.871	25281.61	13381.39	6846.286
FBgn0014870	291.141	610.9729	864.4089	188.4425	393.0736	574.9566	234.9687	854.4248	725.7124	384.5354	415.0327	746.8827
FBgn0014877	817.1119	506.5983	781.2416	887.4325	1289.576	1085.141	793.813	475.4107	972.8284	512.7138	805.709	598.5009
FBgn0014879	1111.847	350.4608	643.2193	1193.104	774.5862	758.8788	836.1497	1105.275	739.0597	685.3105	1147.673	572.8035
FBgn0014903	0	0	0	0	0	0	0	0	0	0	0	0
FBgn0014906	6219.396	3138.024	2902.892	8381.307	5415.797	3063.503	8137.113	3881.061	3262.846	7142.459	5428.55	3606.755
FBgn0014930	1315.526	341.9751	491.9256	2421.266	980.582	634.9313	1769.674	617.8149	525.1214	1184.064	116.9106	382.1453
FBgn0014931	49.12256	0	0	466.7238	0	1.599323	0	1.095416	0	225.8987	0.9742551	0.8289486
FBgn0014949	0	0	0	0	0	0	0	0	6.48298	0	0	0
FBgn0015000	152.1601	778.9904	523.7769	1385.929	822.9321	718.0961	1455.324	809.5128	713.8905	1196.755	457.8999	569.4877
FBgn0015001	0	0	10.6171	0	46.24395	0	0	7.667915	0	0	0	0.8289486
FBgn0015008	0	0	0	0	0	0.7996615	0	1.095416	0.7627035	1.269094	0	0
FBgn0015010	0	0	84.05204	0	62.00893	0	0	0	28.98273	81.22199	123.7304	96.15803
FBgn0015011	336.6693	447.1982	0	1256.648	1.050999	0.7996615	1115.572	315.4799	1.144055	780.4926	0.9742551	0.8289486
FBgn0015019	1950.525	1426.452	1226.275	1078.066	943.797	1051.555	2389.906	983.684	1295.071	1945.52	568.965	867.0802
FBgn0015024	9456.692	7113.591	8980.297	8185.195	13749.17	10286.85	8043.972	10663.88	10222.13	9751.715	11209.78	11712.21
FBgn0015025	0	420.8924	318.513	312.2448	289.0247	367.8443	145.0032	559.7578	271.9038	385.8045	267.9202	268.5793
FBgn0015031	5808.443	3876.283	3065.688	4885.261	4764.178	3675.244	5429.681	3137.273	3037.848	3812.357	3230.63	2809.307
FBgn0015032	3.594334	0.8485734	0	3.286787	0	0.7996615	4.23367	1.095416	0.7627035	0	0.9742551	0
FBgn0015033	0	0	0	2.191191	135.5789	0	0	121.5912	0.3813518	0	0	0
FBgn0015034	0	0	0	0	1.050999	0.7996615	0	0	0	0	0	0.8289486
FBgn0015035	65.89612	137.4689	0	225.6927	2.101998	2.398985	167.2299	10.95416	55.29601	0	1.94851	0
FBgn0015036	0	5.940014	0	8.764765	3.152997	1.599323	0	0	1.906759	0	0	0.8289486
FBgn0015037	270.7731	0.8485734	0	0	0	0	313.2915	0	38.13518	0	0	0
FBgn0015038	0	0	0	0	0	0	1.058417	0	1.144055	0	0	12.43423
FBgn0015039	315.1033	506.5983	0.8847583	0	2.101998	0	392.6729	0	44.61816	331.2334	63.32658	0
FBgn0015040	0	0	0	0	0	0	0	0	0	0	0	0
FBgn0015075	1713.299	830.7534	616.6766	465.6282	639.0073	648.5255	549.3186	428.3078	731.4327	209.4004	151.0095	452.6059
FBgn0015218	9880.824	6017.234	8584.81	8523.734	8000.203	9505.577	6702.957	8168.521	7704.831	8387.44	7584.576	7964.538
FBgn0015221	16065.47	12780.36	10863.95	20534.75	10939.85	8672.329	18713.88	10145.75	8994.944	20762.37	10881.46	9243.606
FBgn0015222	27513.43	19068.29	18917.02	30521.1	22824.54	21129.46	30442.2	22446.18	17812.56	28250.02	20752.61	16501.88
FBgn0015229	5747.34	4017.995	4761.769	5499.89	5618.64	4843.55	6289.116	4002.652	4256.648	6953.364	6019.923	4519.428
FBgn0015230	0	0	0	0	0	0.7996615	0	2.190833	0.3813518	1.269094	0.9742551	0
FBgn0015239	1836.705	1468.032	554.7435	740.6227	838.6971	667.7174	2113.66	155.5491	684.1451	1350.316	981.0749	1021.265
FBgn0015240	591.867	1488.398	1569.561	1052.867	1425.154	2024.743	1008.672	1082.271	1668.033	926.4383	1906.617	1689.397
FBgn0015245	19633.45	26026.6	36989.09	25103.38	40693.63	42494.01	16406.53	30729.72	39907.7	14482.9	41137.92	38106.77
FBgn0015247	2442.949	4091.821	5763.316	3026.035	5240.28	6725.154	2437.535	4194.35	3335.303	3044.556	5531.821	4485.441
FBgn0015268	8.386779	27.15435	82.28252	122.7067	31.52997	27.18849	33.86936	33.95791	70.93143	0	26.30489	33.98689
FBgn0015269	956.0928	710.2559	1204.156	283.7593	406.7366	511.7834	1004.438	542.2312	272.2852	241.1278	499.7929	441.8296
FBgn0015270	0	0	0	0	0	0	4.23367	0	0.3813518	0	0	0
FBgn0015271	305.5184	134.0746	177.8364	1.095596	2.101998	286.2788	159.821	153.3583	295.5476	0	266.9459	333.2373
FBgn0015277	1249.63	1732.787	1613.799	2247.067	1681.598	1733.666	1207.654	795.2724	1980.741	2582.605	1342.524	2408.925
FBgn0015278	2264.43	943.6136	988.2751	1659.827	395.1756	399.0311	2950.868	543.3266	772.6187	1667.589	508.5612	786.6722
FBgn0015279	1246.036	2391.28	1499.665	959.7418	600.1204	1877.605	4978.795	4016.892	2060.062	3316.142	1741.968	2084.806
FBgn0015282	1555.148	1536.766	2037.598	4151.212	2370.002	2078.32	2496.807	2359.527	2571.074	3572.498	2325.547	2335.148
FBgn0015283	3621.89	3474.06	3244.409	3895.938	3475.653	3616.069	2354.979	3477.947	3132.423	2838.962	3512.19	3264.399
FBgn0015286	863.8382	884.2135	941.3829	1653.254	822.9321	810.8568	1600.327	1016.546	946.1337	582.514	1187.617	927.5935
FBgn0015288	5761.717	4463.496	1308.558	5289.536	2908.114	1106.732	6658.504	2526.03	879.7785	4842.861	2777.601	714.5537
FBgn0015295	340.2636	229.1148	58.39405	665.0266	0	0	535.5592	385.5866	71.69413	1652.36	102.2968	26.52635
FBgn0015296	548.735	1249.949	1011.279	1641.202	1100.396	922.8094	1256.341	1398.847	910.668	1294.475	770.6358	862.1065
FBgn0015298	364.2258	384.4038	206.1487	334.1567	229.1178	379.8392	116.4259	265.0908	128.8969	101.5275	252.3321	279.3557
FBgn0015299	1842.695	1090.417	1345.717	1082.449	1312.698	1575.333	826.624	1383.511	1199.351	856.6382	1081.423	1134.002
FBgn0015300	0	0	0	0	84.07991	0	0	0	0.7627035	0	0	2.486846
FBgn0015316	0	198.5662	353.9033	269.5165	266.9537	255.8917	103.7249	4.381666	188.7691	143.4076	171.4689	111.0791
FBgn0015320	1414.969	666.9787	748.5055	1156.949	985.837	877.2287	596.9474	633.1507	890.8377	1219.599	1089.217	654.0404
FBgn0015321	434.9144	1463.789	1358.104	1423.179	1542.866	1644.104	1103.929	1291.496	1191.724	1317.319	1586.087	1600.7
FBgn0015331	336.6693	1149.817	631.7174	642.0191	856.5641	467.802	975.8608	1289.305	1200.114	2272.947	1021.994	1394.291
FBgn0015336	0	0	0	0	3.152997	1.599323	1.058417	4.381666	0.7627035	0	0	0
FBgn0015338	795.5459	476.8983	926.342	793.2113	717.8322	799.6615	1047.833	297.9533	665.8402	949.282	496.8701	789.988
FBgn0015351	365.4239	68.73445	373.368	443.7162	160.8028	347.8528	151.3537	368.0599	306.6068	435.2991	270.8429	77.09222
FBgn0015359	613.433	338.5808	442.3792	493.0181	587.5084	247.0954	395.8481	267.2816	277.6241	511.4447	406.2644	290.132
FBgn0015360	1881.035	1163.394	1229.814	1737.615	1495.571	889.2236	2131.653	1048.314	2004.385	2271.678	117.8849	1749.081
FBgn0015371	4579.181	9527.782	14058.81	4591.641	7772.137	9416.015	3797.602	10879.68	13420.91	2545.802	9500.936	14638.4
FBgn0015372	505.603	935.1279	512.2751	849.0866	574.8964	560.5627	414.8996	829.2303	490.4184	409.9172	523.175	547.935
FBgn0015376	231.2355	0	147.7546	528.0771	2.101998	0.7996615	335.5183	0	178.0913	1.269094	0	0
FBgn0015379	917.7532	569.3928	785.6654	994.8009	1121.416	1097.935	555.6691	993.5427	934.6932	932.7838	844.6792	675.5931
FBgn0015380	813.5175	2985.281	3822.156	2409.215	3138.283	5763.161	408.5491	2361.718	3663.646	1142.184	2276.834	4099.98
FBgn0015381	1.198111	0	139.7918	0	0	366.245	5.292087	0	141.1002	0	236.744	126.8291
FBgn0015391	33.54712	588.0614	423.7992	1.095596	234.3728	151.136	0	171.9804	510.63	260.1642	256.2291	354.79
FBgn0015393	236.0279	144.2575	178.7212	281.5681	283.7697	187.1208	219.0924	73.3929	52.24519	222.0914	180.2372	139.2634
FBgn0015396	4.792445	339.4294	381.3308	415.2308	523.3974	167.1293	0	690.1124	433.2156	21.57459	463.7454	460.0665
FBgn0015399	2052.365	1973.782	2866.617	966.3154	2760.974	3207.442	1379.118	3578.726	3596.528	975.933	2239.813	3154.978
FBgn0015400	418.1408	2516.02	1925.234	356.0686	1347.381	1622.513	654.102	2291.611	1630.66	413.7245	1302.579	1540.186
FBgn0015402	1244.838	3047.227	2427.777	1978.646	1538.662	3093.89	1479.668	1902.738	3132.805	917.5547	2229.096	2616.162
FBgn0015477	184.5091	810.3876	1304.134	2797.056	539.1624	716.4967	720.7822	1202.767	1531.89	305.8516	1482.816	1554.279
FBgn0015509	3036.014	2992.07	2972.788	3280.213	3774.137	4458.113	4305.642	4283.078	4342.834	4031.91	4166.889	3576.913
FBgn0015513	1915.78	1047.14	747.6208	387.8409	823.9831	397.4318	1676.533	1337.504	343.2166	1718.353	667.3648	768.4353
FBgn0015519	1962.506	1944.082	2172.966	1267.604	2027.377	2187.074	1280.685	1398.847	2079.511	1194.217	2147.258	2524.977
FBgn0015520	710.48	1171.88	922.8029	384.5541	503.4285	508.5847	151.3537	627.6736	491.9438	86.29836	441.3376	514.7771
FBgn0015521	541.5463	522.7212	142.4461	311.1492	217.5568	119.9492	500.6314	288.0945	131.9477	229.7059	212.3876	82.06591
FBgn0015522	253.9996	123.0431	4.423792	173.1041	11.56099	0	777.9368	122.6866	0	172.5967	98.39977	6.631589
FBgn0015524	946.5079	355.5523	1234.238	621.2027	462.4395	799.6615	118.5427	464.4566	347.7928	72.33834	620.6005	1020.436
FBgn0015527	1359.856	838.3905	828.1338	196.1116	1438.817	1348.229	685.8545	1290.401	1090.285	644.6996	789.1467	826.4617
FBgn0015543	16.77356	5.09144	14.15613	18.62513	0	6.397292	26.46043	50.38916	6.864332	0	61.37807	6.631589
FBgn0015544	1015.998	498.1126	1017.472	797.5936	971.123	1052.355	528.1503	605.7653	1387.358	516.5211	581.6303	1628.055
FBgn0015546	119.8111	436.1667	434.4163	253.0826	842.9011	608.5424	932.4657	388.8728	676.8994	234.7823	327.3497	1195.344
FBgn0015550	0	2.54572	0	1.095596	0	0	1.058417	1.095416	0.3813518	0	0	0.8289486
FBgn0015553	323.49	0.8485734	315.8587	250.8914	2.101998	60.77428	426.5422	431.5941	145.6764	588.8594	506.6127	322.461
FBgn0015558	827.8949	2777.381	2755.137	888.5281	1448.276	2021.544	401.1402	1115.134	2960.052	118.0257	2155.052	3696.282
FBgn0015561	0	0	0	85.45646	129.2729	0	0	0	0.3813518	0	0.9742551	0
FBgn0015568	0	172.2604	0	0	0	0	247.6697	2.190833	1.525407	0	0	0
FBgn0015569	0	0	0	0	0	0	5.292087	0	1.144055	0	0	0
FBgn0015570	0	122.1946	0	0	0	0.7996615	342.9272	99.6829	0.3813518	2.538187	0	0
FBgn0015571	0	0	0	0	0	0	0	0	0	0	0	0
FBgn0015572	0	0	0.8847583	0	64.11093	0	0	1.095416	0.3813518	0	0	0
FBgn0015574	0	0	0	0	0	0	0	0	0.3813518	3.807281	0	0.8289486
FBgn0015575	225.2449	150.1975	6.193308	346.2082	2.101998	1.599323	17.9931	0	2.288111	374.3826	0	0
FBgn0015576	681.7253	228.2662	2.654275	1107.647	1567.039	3.198646	1433.097	403.1133	131.185	2950.643	376.0625	191.4871
FBgn0015577	2731.694	2145.194	1498.781	2214.199	1420.95	1043.558	3099.046	1898.357	1321.384	2871.959	1391.236	1857.674
FBgn0015582	874.6212	854.5134	718.4238	438.2383	846.0541	1059.552	925.0568	915.7682	743.2546	907.4019	402.3674	558.7113
FBgn0015583	0	0	0	0	0	0.7996615	0	2.190833	0	0	0	0
FBgn0015584	0	0	0	1.095596	0	0	0	0	0	0	0	0
FBgn0015585	0	0	0	17.52953	0	0	0	26.29	1.906759	6.345468	7.794041	6.631589
FBgn0015586	0	0	0	1.095596	0	0	0	2.190833	0	0	0	0
FBgn0015589	682.9234	420.8924	1156.379	189.5381	696.8123	470.201	521.7998	1012.165	803.8895	384.5354	565.068	1206.949
FBgn0015591	37.14145	84.85734	0.8847583	304.5756	1111.957	10727.46	615.9989	379.0141	1403.374	880.751	512.4582	983.133
FBgn0015600	2544.788	2733.255	2970.134	2106.83	1547.07	1876.806	4433.71	3479.043	4121.65	5803.565	2472.66	3711.203
FBgn0015602	1295.158	1434.089	1650.959	1216.111	2533.958	1931.183	1165.318	1253.156	1862.522	1234.828	1141.827	1676.134
FBgn0015609	652.9706	3177.907	2226.937	517.1212	2133.528	2623.689	285.7727	2524.935	2163.409	824.9108	2293.397	2473.583
FBgn0015614	1533.582	1579.195	2172.082	2032.33	2026.326	2410.18	2167.639	2604.9	1805.319	2569.915	1978.712	2457.004
FBgn0015615	414.5465	1989.056	1320.944	2.191191	1014.214	1777.648	1230.939	1392.274	1687.863	824.9108	1524.709	2055.792
FBgn0015618	412.1503	236.752	437.0706	837.0351	242.7807	424.6203	0	369.1554	109.448	118.0257	84.7602	183.1976
FBgn0015621	366.622	54.3087	142.4461	0	97.7429	576.556	1.058417	281.522	376.7755	308.3897	390.6763	403.698
FBgn0015622	17135.39	8233.708	8910.401	12229.04	13474.86	9409.617	16610.8	13130.76	12026.31	16962.71	11278.95	9266.816
FBgn0015623	3815.984	2667.915	1266.089	2983.307	3184.527	1565.737	3917.203	1448.141	2173.705	6363.235	2120.953	1274.923
FBgn0015625	0	0	76.08922	0	1.050999	113.5519	250.8449	182.9346	128.8969	131.9857	143.2155	340.6979
FBgn0015663	301.924	0	1.769517	119.4199	115.6099	0	0	108.4462	0.3813518	354.0771	0	0
FBgn0015664	2366.27	2258.902	3091.346	2520.966	2866.074	3321.794	2043.804	1775.67	2772.046	1937.906	2483.376	3555.36
FBgn0015714	3675.805	702.6188	0.8847583	4050.417	361.5436	93.5604	5227.524	1220.294	49.57573	6275.668	870.9841	62.17114
FBgn0015721	352.2447	305.4864	507.8513	511.6432	1094.09	539.7715	330.2262	320.957	740.9665	579.9758	783.3011	731.1326
FBgn0015737	3886.673	2919.093	3068.342	3144.36	2276.464	2243.85	7315.781	2324.474	2637.047	5779.452	3251.089	2569.741
FBgn0015754	12699.98	14230.58	16650.27	13515.27	16581.61	17331.86	9327.833	14946.96	16956.42	10571.55	14240.69	17932.64
FBgn0015756	1792.374	1518.098	1200.617	2119.978	1555.478	1113.129	2078.732	1691.323	1011.726	2038.164	1468.202	860.4486
FBgn0015765	950.1022	291.9093	71.66542	1258.839	357.3396	131.9442	1113.455	329.7204	90.76172	1079.999	220.1817	0
FBgn0015766	76739.03	38734.83	963.5018	103579.8	39901.17	1422.598	118748.1	33195.5	1152.445	147251.7	37255.52	1608.989
FBgn0015770	0	0	0.8847583	0	0	0	0	0	0	0	0	0.8289486
FBgn0015772	3113.891	2119.736	2206.587	2444.274	1308.494	1933.582	3770.083	2568.752	2678.615	4228.62	2009.888	2558.964
FBgn0015773	29.95278	1072.597	433.5316	0	146.0888	697.3049	0	376.8233	88.09226	223.3605	387.7535	423.5927
FBgn0015774	918.9513	3601.346	3054.186	973.9846	832.3911	2010.349	866.8438	2084.578	2895.985	898.5183	2212.533	4854.323
FBgn0015776	681.7253	7.637161	0	169.8173	244.8827	146.3381	1085.936	350.5333	32.4149	270.3169	402.3674	0
FBgn0015777	108292.5	29329.24	2050.87	189139.3	66789.93	3702.433	182596.1	56072.18	3623.604	249766.5	57303.74	3219.636
FBgn0015778	9737.05	7035.522	9669.524	11067.71	7965.521	10335.63	10698.48	9960.622	10438.74	6754.116	9315.828	11017.56
FBgn0015781	836.2817	392.8895	937.8438	1086.831	1082.529	1253.869	649.8683	1064.745	1051.768	1158.682	632.2916	987.2777
FBgn0015789	3722.532	1927.11	1833.219	5351.985	2244.934	2126.3	4608.349	1367.08	1414.434	4854.283	2437.586	1516.976
FBgn0015790	10339.7	5909.465	5903.992	9549.212	8141.037	7057.813	12399.36	7032.574	5743.158	10711.15	7519.301	6215.456
FBgn0015791	5976.179	4611.996	3668.208	5044.122	5143.589	4937.91	4939.634	5597.578	4621.983	4102.98	4362.715	3875.335
FBgn0015793	843.4703	600.79	659.145	649.6882	763.0252	476.5983	528.1503	579.4753	568.9768	761.4562	601.1154	558.7113
FBgn0015794	1540.771	1120.965	806.0148	2112.308	1304.29	737.2879	1391.819	1093.226	884.7361	1364.276	702.438	898.5803
FBgn0015795	11179.58	5446.993	3699.175	11114.82	7415.848	5758.363	11333.53	6850.735	4684.525	12051.31	7205.591	4180.388
FBgn0015797	2045.176	2054.396	1915.502	3991.255	2773.586	2182.276	3057.768	1449.236	2363.618	4921.545	2308.01	2504.254
FBgn0015799	5.990556	1344.989	1517.361	881.9545	942.746	1476.175	567.3117	1270.683	1836.209	517.7902	1395.133	1900.779
FBgn0015801	1981.676	624.55	69.01115	1075.875	400.4306	0.7996615	6716.717	295.7624	1.144055	1907.448	8.768296	0
FBgn0015803	2111.072	1504.521	1057.286	973.9846	621.1403	923.6091	1043.6	2233.554	1408.332	2139.692	1836.471	1584.95
FBgn0015805	1069.913	1655.567	2204.818	1665.305	2333.218	2098.312	2152.821	2671.721	2062.35	1099.035	1269.454	2122.108
FBgn0015808	2399.817	1894.016	1575.755	2927.432	2663.231	1083.541	2642.868	2585.183	1709.981	2184.11	909.9543	1116.594
FBgn0015818	896.1872	807.8419	859.1003	793.2113	766.1782	888.424	1295.503	640.8186	779.483	526.6738	528.0463	698.8036
FBgn0015828	152.1601	997.9223	778.5873	517.1212	888.0941	1091.538	808.6309	1476.621	1012.108	991.1621	699.5152	1097.528
FBgn0015829	1057.932	663.5844	648.5279	1360.73	871.2781	835.6463	777.9368	828.1349	603.6798	611.7031	423.801	752.6853
FBgn0015831	0	0	0	2.191191	0	0	0	0	0	1.269094	0	0
FBgn0015834	3400.24	3795.669	3659.36	3878.409	4227.118	4390.142	4369.147	4466.013	3118.313	2940.49	4141.559	3403.663
FBgn0015838	992.0361	1631.807	982.0817	1124.081	417.2466	1129.922	430.7759	1861.113	1594.813	1682.818	1662.079	1579.976
FBgn0015872	0	0	0	0	0	0	0	0	0	0	1.94851	0
FBgn0015903	527.169	0	230.9219	1046.294	222.8118	146.3381	1151.558	220.1787	240.633	256.3569	264.9974	292.6188
FBgn0015904	1.198111	220.6291	448.5725	336.3479	483.4595	826.0504	0	247.5641	283.3444	248.7423	644.9569	662.3299
FBgn0015905	275.5656	557.5127	464.4981	274.9945	411.9916	548.5678	198.9825	243.1825	572.7904	402.3027	314.6844	398.7243
FBgn0015919	2.396223	0	373.368	42.72823	1.050999	249.4944	0	37.24416	9.533794	329.9643	57.48105	84.55275
FBgn0015924	5324.406	3687.9	2341.071	6268.998	4587.61	1920.787	5909.144	2143.73	2610.734	9435.711	2266.117	1783.897
FBgn0015925	667.348	124.7403	287.5465	923.5871	121.9159	539.7715	419.1333	259.6137	234.5313	211.9386	407.2386	265.2635
FBgn0015926	375.0088	0	0	1.095596	0	0	1.058417	0	0	2.538187	0	0.8289486
FBgn0015929	548.735	471.8068	577.7472	1121.89	193.3838	250.2941	396.9065	74.48832	343.9793	275.3933	1158.389	566.1719
FBgn0015946	10.783	16.12289	10.6171	0	0	13.59425	0	2.190833	8.771091	12.69094	4.871276	14.09213
FBgn0015949	2801.184	3578.434	5199.725	2192.287	3221.312	4027.895	2472.463	4490.112	6725.52	2864.344	5580.533	4920.639
FBgn0016013	1.198111	0	0	2.191191	0	55.97631	0	107.3508	2.288111	147.2149	58.45531	72.11853
FBgn0016031	3098.316	138.3175	2.654275	2390.59	21.01998	80.76581	913.4142	468.8382	3.050814	2737.435	586.5016	2.486846
FBgn0016032	525.9708	127.286	108.8253	476.5841	70.41693	107.1546	681.6208	42.72124	172.371	403.5718	126.6532	171.5924
FBgn0016034	0	341.1265	238.8847	233.3619	1.050999	300.6727	0	343.9608	124.3207	203.055	80.86318	180.7108
FBgn0016036	0	0	0	0	0	1.599323	0	0	0	0	0.9742551	0
FBgn0016038	1766.016	1819.341	1573.1	2214.199	2170.313	2209.465	2110.484	2334.333	2203.832	2577.529	2421.998	2030.095
FBgn0016041	2629.854	2700.161	2990.483	1941.396	3450.429	3730.421	3485.368	2155.78	3110.686	1861.76	2877.95	3137.57
FBgn0016047	0	25.4572	0	0	0	0	0	3.286249	1.906759	0	9.742551	4.144743
FBgn0016053	0	0	0	0	28.37697	0	0	2.190833	0.3813518	0	0	0
FBgn0016054	0	145.9546	115.0186	1.095596	113.5079	256.6914	0	157.74	162.4559	604.0886	49.68701	140.0923
FBgn0016059	1565.931	3316.225	1467.814	3452.222	1604.875	1952.773	7213.115	1634.361	1979.597	2708.246	2179.409	1927.305
FBgn0016061	353.4428	1784.55	1651.844	1037.529	1128.773	1548.145	1291.269	1104.18	1564.305	142.1385	1376.623	1342.068
FBgn0016070	903.3759	1026.774	990.9293	143.523	636.9053	473.3996	225.4429	1146.901	763.0849	582.514	656.648	932.5671
FBgn0016075	1365.847	932.5822	2.654275	735.1447	461.3885	8.796277	3705.519	727.3565	5.720276	4586.504	359.5001	14.92107
FBgn0016076	715.2724	483.6868	142.4461	910.44	46.24395	68.77089	1471.2	257.4229	107.5412	3439.244	112.0393	560.3692
FBgn0016078	3780.041	1995.845	2215.435	4110.675	4056.856	1520.157	3918.261	2435.111	1986.843	6119.569	2978.298	1536.042
FBgn0016080	0	71.28017	127.4052	0	0	0.7996615	1.058417	1.095416	91.52442	7.614562	0	34.81584
FBgn0016081	1307.139	1083.628	1323.598	500.6872	522.3464	312.6677	1842.705	1478.812	1038.802	939.1293	1469.177	1459.778
FBgn0016119	3732.117	2720.526	2477.323	3903.607	2970.123	2347.806	4146.879	2473.45	2054.342	2987.446	2500.913	2161.069
FBgn0016120	13170.84	7228.148	7731.018	12838.19	12180.03	10179.69	13028.06	8768.809	8958.716	10643.89	9306.085	7703.419
FBgn0016122	468.4615	893.5478	503.4275	299.0976	679.9963	741.2862	2.116835	225.6558	929.3542	2.538187	316.6329	970.6988
FBgn0016123	12632.89	3463.877	279.5836	19679.09	7399.032	147.1377	15954.58	2477.832	310.4203	26103.99	5777.333	203.0924
FBgn0016126	15724.01	10515.52	11893.81	9221.629	12354.49	14427.49	8368.906	10176.42	12444.65	7971.177	12692.6	15039.61
FBgn0016131	383.3956	0	0	885.2413	119.8139	0.7996615	930.3489	108.4462	0.3813518	672.6196	66.24935	0.8289486
FBgn0016641	879.4137	2151.982	1831.45	881.9545	1429.358	1588.128	1495.544	2231.363	2259.128	963.242	1810.166	2098.069
FBgn0016650	1.198111	14.42575	504.3122	0	212.3018	166.3296	276.2469	226.7512	770.3306	0	192.9025	451.777
FBgn0016660	2.396223	0	0	1.095596	0	1.599323	0	15.33583	0.7627035	1.269094	26.30489	46.42112
FBgn0016672	6097.188	3586.92	4748.498	5387.044	6043.244	5713.582	4673.971	5056.442	6318.236	4308.573	6107.605	6023.14
FBgn0016675	2.396223	0	10.6171	19.72072	0	0	0	0	0	0	0	0
FBgn0016684	775.178	154.4404	0	2620.665	345.7786	1.599323	1923.144	418.4491	58.34682	4840.323	121.7819	0
FBgn0016685	716.4705	351.3094	513.1598	1280.751	672.6393	609.3421	709.1397	623.292	897.7021	934.0529	373.1397	392.0927
FBgn0016687	4689.407	2362.428	2621.539	3917.85	3794.106	2778.024	4979.854	3882.156	2825.435	2496.307	3293.957	3022.346
FBgn0016691	14869.76	10120.94	9267.843	17669.77	12046.55	10214.88	11136.67	10480.94	9659.259	12292.44	10650.56	8459.42
FBgn0016693	4576.785	3456.24	2734.788	7987.988	3457.786	2477.351	9035.709	3824.099	3268.185	9325.3	3655.405	3147.518
FBgn0016694	4950.596	4522.048	3408.974	5293.918	5030.081	3510.514	6070.024	4279.792	3048.526	6033.271	4289.645	4245.875
FBgn0016696	4229.333	4893.723	5594.327	3253.919	4629.65	4150.243	1944.313	6137.618	5890.359	1996.284	5477.262	6736.865
FBgn0016697	795.5459	735.7131	1162.572	1094.5	384.6656	943.6006	1045.716	800.7494	638.7642	1125.686	533.8918	903.5539
FBgn0016698	1589.894	830.7534	2045.561	681.4605	1413.593	1711.276	2313.7	1325.454	1478.882	1996.284	1451.64	1530.239
FBgn0016701	3886.673	3977.264	3759.338	4587.259	4738.954	5563.245	3343.541	3770.423	4021.736	3380.865	3617.409	3973.979
FBgn0016715	170.1318	46.67154	9.732342	50.3974	1.050999	0	125.9517	46.00749	10.2965	59.6474	16.56234	19.89477
FBgn0016726	927.3381	1274.557	847.5985	1303.759	905.961	747.6835	1254.225	1098.703	613.9763	736.0743	609.8837	657.3562
FBgn0016754	1277.187	1195.64	1857.992	348.3994	400.4306	1259.467	456.1779	1866.59	1210.411	991.1621	1250.944	2264.687
FBgn0016756	2891.042	3226.276	4601.628	2572.459	1117.212	1602.522	3775.375	4173.537	4260.462	6856.913	3793.75	4205.256
FBgn0016762	201.2827	193.4747	278.6989	200.494	236.4747	165.5299	294.24	0	360.7588	210.6695	1.94851	43.93427
FBgn0016794	1109.451	1341.595	1155.494	2705.026	1227.567	1478.574	3858.99	1482.098	1248.546	1810.997	2981.221	1260.002
FBgn0016797	712.8762	1328.866	1207.695	532.4595	1116.161	1052.355	2131.653	2312.424	1389.646	2327.518	715.1033	1957.148
FBgn0016917	4340.757	4368.456	3421.36	3372.243	1880.237	2125.5	7873.567	3832.862	4571.645	5056.069	3818.106	4473.006
FBgn0016919	0	106.9202	51.31598	0	275.3617	19.19188	0	107.3508	3.813518	0	147.1125	35.64479
FBgn0016920	0	0	0	3.286787	1.050999	4.797969	0	3.286249	3.432166	5.076374	0.9742551	0.8289486
FBgn0016926	4870.322	2488.866	1144.877	4612.458	2563.386	1723.271	5650.89	1463.476	844.3128	7181.801	2094.649	1559.252
FBgn0016930	917.7532	941.0679	2222.513	1548.077	961.664	1812.033	644.5762	1289.305	1970.063	1423.923	680.0301	1584.95
FBgn0016970	47.92445	0	93.78438	138.0451	116.6609	55.17665	86.79023	161.0262	91.90578	26.65097	0.9742551	117.7107
FBgn0016974	13.17922	97.58594	54.85502	2.191191	0	31.98646	0	95.30123	8.008387	30.45825	0	0
FBgn0016975	0	0	0	0	0	0	0	0	0	0	0	0
FBgn0016976	0	0	0	0	0	0	0	0	0	0	0	0
FBgn0016977	7574.459	11380.22	9728.803	7640.684	9142.639	8727.506	9577.619	8547.535	9049.477	10377.38	8303.577	11187.49
FBgn0016978	1812.742	1733.635	1857.108	731.8579	806.1161	1523.355	477.3462	1111.848	1785.108	993.7003	1471.125	1235.962
FBgn0016983	1092.677	2286.057	1251.933	899.484	1369.452	1840.021	1761.207	1138.138	2278.577	1637.131	2164.795	1415.015
FBgn0016984	249.2071	66.18873	1.769517	768.0126	9.45899	3.998308	527.0919	18.62208	61.01628	1274.17	228.95	1.657897
FBgn0017414	554.7255	366.5837	405.2193	337.4435	353.1356	571.758	445.5937	473.2199	586.1377	223.3605	440.3633	467.527
FBgn0017418	3172.599	3881.375	3503.643	2638.194	3117.263	3440.144	2736.009	4874.603	3850.127	2736.166	3738.217	5033.376
FBgn0017424	0	0	0	0	0	0	16.93468	0	0	0	0	0
FBgn0017429	1327.507	1050.534	896.2602	1426.466	379.4106	1252.27	727.1328	858.8065	744.78	904.8637	873.9069	1177.107
FBgn0017430	960.8852	955.4937	890.9516	499.5916	1511.336	919.6108	690.0881	1013.26	959.481	333.7716	862.2158	1041.988
FBgn0017448	0	0	0	0	2.101998	0	0	3.286249	0	0	0	2.486846
FBgn0017456	0	0	0	0	0	0	0	0	0	0	0	0
FBgn0017457	1616.252	1563.072	1675.732	1567.797	1907.563	2379.793	975.8608	1781.147	1717.608	1096.497	1791.655	1626.397
FBgn0017482	0	0	0	266.2297	198.6388	0	287.8895	69.01124	96.10064	171.3276	0	0.8289486
FBgn0017545	10537.39	8309.231	5414.721	10512.24	7126.823	5753.565	11923.07	5306.197	4827.913	11061.42	5983.875	4524.401
FBgn0017550	3109.099	2896.181	2836.535	2363.2	1908.614	3055.507	2194.099	2205.073	2808.656	1618.094	2608.081	2659.267
FBgn0017551	844.6684	1375.537	975.0037	1876.755	1290.627	952.3969	1317.73	1234.534	707.7889	852.8309	1235.356	817.3433
FBgn0017556	3.594334	0	0	0	0	0	0	1.095416	0.7627035	0	0	0.8289486
FBgn0017558	14618.16	6398.244	2567.569	14909.96	7004.908	2069.524	22999.41	7442.26	2611.497	24240.96	6547.969	2256.398
FBgn0017561	2614.279	981.7994	2.654275	4772.415	1223.363	27.98815	7618.488	916.8636	1.525407	11693.43	985.9462	3.315794
FBgn0017566	13139.69	11179.11	12955.52	11285.73	12148.5	14270.76	12301.99	15111.27	16333.3	13807.74	13977.64	13656.93
FBgn0017567	4677.426	3278.039	3327.576	3417.163	3622.793	3663.249	3476.901	3812.049	3129.754	2879.573	2898.409	2776.978
FBgn0017572	2777.222	3351.016	2252.595	2323.758	4856.666	3609.672	2602.648	2648.717	2744.589	2446.812	2384.002	2210.806
FBgn0017577	0	0	2.654275	13.14715	92.4879	0	170.4052	222.3695	62.16034	1.269094	14.61383	6.631589
FBgn0017578	531.9614	458.2296	451.2267	373.5981	471.8985	640.5289	611.7653	600.2882	345.1233	290.6224	535.8403	310.0268
FBgn0017579	5022.482	5191.572	3415.167	5811.039	3259.148	2360.601	5349.242	2833.842	1811.421	4864.436	3073.775	2209.148
FBgn0017581	13993.94	15929.42	9941.145	17853.83	10126.37	8136.556	23920.23	11832.69	9396.126	27182.72	14810.63	10640.38
FBgn0017590	902.1778	4113.884	3872.587	1015.617	3415.746	3476.928	357.7451	2531.507	3405.09	661.1978	4107.46	3692.966
FBgn0019624	9601.664	6627.358	6456.082	8439.373	6172.516	6368.504	8758.404	6810.204	5735.912	8170.425	6667.802	5475.205
FBgn0019637	0	0	0	0	0	0	0	0	0	0	0	0
FBgn0019643	2055.959	1657.264	1697.851	2294.177	2418.348	1861.612	1845.88	1387.893	1734.769	2031.819	2290.474	1647.95
FBgn0019644	11403.62	6640.087	6539.249	10274.5	7187.781	6931.466	6938.984	5320.438	5682.904	7688.169	6943.516	5523.284
FBgn0019650	2584.326	4612.845	6273.821	2124.36	3992.745	6013.455	1227.764	3325.684	7348.648	2379.551	4146.43	5938.588
FBgn0019660	5391.501	5545.427	5178.49	3524.531	5602.875	5185.005	4182.866	3653.214	4112.497	3378.327	3606.693	4187.019
FBgn0019661	103108.3	139385	162285.9	123556.9	146041.5	175105.1	127650.4	136371.7	171908	146363.3	149449.8	186204.2
FBgn0019662	2121.855	1925.413	2648.082	2405.928	2859.768	3289.008	2178.223	1841.395	2867.384	1064.77	2989.989	3293.413
FBgn0019686	0	158.6832	53.0855	195.016	57.80494	47.97969	0	188.4116	0.3813518	1025.428	5.845531	0.8289486
FBgn0019809	0	144.2575	24.77323	0	0	0	0	3.286249	98.0074	0	87.68296	18.23687
FBgn0019828	0	0	0	0	0	0	0	0	0	1.269094	0	0
FBgn0019830	1853.478	263.0578	420.2602	2540.686	567.5394	491.7918	1302.912	475.4107	265.4208	2521.689	72.09488	282.6715
FBgn0019890	5852.774	7842.515	7511.598	4634.37	4560.284	8119.763	4118.302	5391.64	7446.656	6282.013	6924.031	9658.909
FBgn0019925	3190.57	2751.924	2116.342	2821.159	2969.072	2453.362	2882.071	2277.371	2521.879	3102.934	1889.081	2009.371
FBgn0019928	0	0	34.50557	0	0	0	0	0	1.906759	0	0	14.92107
FBgn0019929	0	31.39722	0	0	0	0	157.7042	131.45	0	0	0	0
FBgn0019932	1353.866	1204.974	505.197	806.3584	1278.015	1258.667	675.2703	934.3903	561.7311	677.696	1162.286	885.3171
FBgn0019936	2459.722	1864.316	1127.182	1779.247	1440.919	1024.366	2854.552	1399.942	668.1283	1764.04	1164.235	734.4484
FBgn0019938	1.198111	500.6583	384.8699	2.191191	54.65194	166.3296	101.6081	669.2995	448.4697	364.2299	376.0625	1078.462
FBgn0019940	4353.936	2442.194	198.1859	98.60361	13.66299	31.98646	8833.552	1035.169	532.3671	0	80.86318	273.553
FBgn0019949	1211.29	561.7556	788.3197	1135.037	1488.214	950.7976	734.5417	346.1516	961.3878	1087.613	541.6859	663.9878
FBgn0019952	7373.177	1532.524	45.12267	7058.923	2298.535	59.17495	10778.92	2200.692	130.041	15598.43	1938.768	2.486846
FBgn0019957	10783	7324.037	6430.424	10045.52	7587.161	7955.033	8764.754	6731.334	6503.954	7231.295	8177.898	6306.641
FBgn0019960	6389.527	5085.5	3109.041	6419.095	5594.467	4620.444	3303.321	4541.597	3669.367	5025.611	3277.394	4589.059
FBgn0019968	1017.196	874.8792	1578.409	1201.868	603.2734	878.828	1865.99	1269.588	1234.436	1977.248	1774.119	2545.701
FBgn0019972	519.9803	439.561	289.316	172.0085	561.2334	200.715	508.0403	112.8279	369.5299	0	379.9595	247.8556
FBgn0019982	2835.929	1946.627	2845.383	3213.382	3047.897	2944.354	1724.162	2298.184	2800.266	2588.951	1993.326	2279.609
FBgn0019985	1556.347	4539.868	5359.866	2319.376	3345.329	2619.691	945.1667	1386.797	7393.648	918.8238	6057.918	6534.602
FBgn0019990	185.7072	986.8909	337.9777	493.0181	1003.704	91.96108	1.058417	563.0441	482.7913	549.5175	782.3269	936.7119
FBgn0020018	82.66968	15.27432	275.1598	219.1191	273.2597	302.2721	168.2884	151.1675	422.1564	133.2548	137.37	220.5003
FBgn0020224	3672.211	5126.232	3673.517	1808.828	3106.753	2765.23	3074.703	4456.154	4128.514	3785.706	2988.041	3948.282
FBgn0020235	18011.21	9719.56	9722.609	17098.96	12319.81	11007.34	16206.49	10530.24	10497.09	11530.98	11779.72	10421.54
FBgn0020236	6219.396	8775.946	9711.107	4862.254	5971.776	8864.248	6181.158	9885.038	12786.72	9062.597	10165.38	11029.99
FBgn0020238	33200.86	26598.53	28697.14	35695.6	33644.58	32475.05	31971.61	32017.93	31218.6	29096.51	28103.36	30603.12
FBgn0020248	0	102.6774	266.3123	0	4.203996	98.35837	0	2.190833	53.7706	206.8623	322.4785	130.1449
FBgn0020249	3278.032	2813.021	1622.647	3754.606	3007.959	2770.827	5624.43	1805.246	2785.393	5085.258	3054.29	2351.727
FBgn0020251	989.6399	2154.528	1793.405	832.6527	730.4442	1161.109	918.7063	1294.782	1929.64	486.0628	1510.095	2365.819
FBgn0020255	1335.894	2129.919	2598.535	3091.771	2388.92	3285.809	2937.108	1987.085	2690.818	1506.414	2441.483	2490.99
FBgn0020257	153.3582	669.5244	792.7435	219.1191	554.9274	294.2754	287.8895	465.552	646.0099	718.307	517.3295	563.685
FBgn0020258	0	0	0	0	0	0.7996615	0	0	0	0	0	0
FBgn0020261	540.3482	542.2384	1402.342	440.4295	234.3728	463.004	1407.695	991.3519	1661.55	2336.401	727.7686	939.1987
FBgn0020269	2487.279	3322.165	3438.171	1223.78	3161.405	4630.84	1511.42	3114.269	4768.422	1090.151	2890.615	3434.334
FBgn0020270	509.1973	746.7446	433.5316	647.497	135.5789	324.6626	903.8885	381.2049	483.554	602.8195	659.5707	261.1188
FBgn0020272	228.8393	156.1375	137.1375	283.7593	0	218.3076	778.9952	393.2545	106.7785	474.641	0.9742551	371.369
FBgn0020277	0	0	0	0	1.050999	0	0	0	19.83029	0	0	0
FBgn0020278	2270.421	1248.251	43.35316	4714.348	724.1382	38.38375	6778.105	1614.644	108.6853	6100.533	992.766	32.32899
FBgn0020279	1642.611	2022.15	2489.71	2595.466	1122.467	1796.839	3358.358	3179.994	3518.351	6955.902	3246.218	2906.294
FBgn0020280	0	0	0	0	0	0	0	1.095416	1.144055	0	0	0
FBgn0020294	813.5175	226.5691	352.1338	1.095596	720.9852	98.35837	1839.529	446.9299	789.3982	533.0193	45.78999	183.1976
FBgn0020299	2280.006	938.5222	4.423792	5292.823	1705.771	9.595938	7602.612	1282.733	86.1855	9502.973	2388.874	2.486846
FBgn0020300	5.990556	8.485734	0	0	0	0	82.55656	0	38.13518	171.3276	0.9742551	0.8289486
FBgn0020304	7913.525	2400.614	3395.702	7161.909	3261.25	3340.186	8788.04	3174.517	3222.041	7683.093	4594.587	2685.793
FBgn0020305	289.9429	670.373	538.8178	594.9084	587.5084	439.8138	1200.245	577.2845	582.7055	300.7752	574.8105	599.3298
FBgn0020306	408.5559	489.6269	859.1003	888.5281	340.5236	602.1451	974.8024	258.5183	322.6236	475.9101	587.4758	722.8432
FBgn0020307	126.9998	1.697147	312.3197	169.8173	459.2865	52.77766	1381.235	267.2816	348.9369	192.9022	430.6208	193.974
FBgn0020309	2965.325	3816.035	5113.903	3126.83	2997.449	3094.69	5612.787	2873.277	3352.845	4449.442	3698.273	4394.256
FBgn0020312	1411.375	2294.543	2803.799	1617.099	1100.396	2114.305	1506.128	1493.053	2619.505	366.7681	1690.333	3150.834
FBgn0020369	1546.762	1191.397	1729.703	2195.574	2243.883	2452.562	2149.646	1886.307	1851.463	2341.478	2369.388	1734.16
FBgn0020370	1949.327	1861.77	2328.684	2805.821	1546.019	2207.865	2598.415	2779.072	933.1678	2630.831	2284.628	3387.084
FBgn0020371	0	0	0	0	0	0	0	0	0	0	0	0
FBgn0020372	5119.529	12322.13	16238.85	6660.126	12699.22	18046.76	3616.612	13854.83	17322.9	3075.014	15618.28	16134.66
FBgn0020376	0	0	0	0	0	0	1.058417	0	0	0	0	0
FBgn0020377	0	0	0	0	0	0	0	99.6829	0.3813518	1.269094	0	0
FBgn0020378	0	180.7461	184.9145	0	353.1356	95.95938	66.6803	0	67.11791	1.269094	2.922765	54.71061
FBgn0020379	777.5742	870.6363	773.2788	207.0676	606.4264	674.1147	58.21296	2371.577	1492.229	607.8958	1159.364	1329.634
FBgn0020381	1237.649	999.6195	383.1004	1502.062	807.1671	513.3827	1510.362	492.9374	725.7124	3440.513	864.1643	484.9349
FBgn0020385	294.7354	210.4462	276.0446	605.8644	1.050999	59.17495	100.5497	207.0337	24.40651	1.269094	439.3891	88.6975
FBgn0020386	696.1026	3608.983	3218.751	2619.569	1771.984	1471.377	2419.542	2528.221	2848.316	2625.755	2101.468	4085.888
FBgn0020388	3352.315	3185.545	3357.658	3324.037	3345.329	3202.644	1652.19	2948.861	2709.504	3481.124	3791.801	3260.255
FBgn0020389	2164.987	2799.444	2985.175	602.5776	3160.354	3658.452	776.8784	1858.922	3112.974	1477.225	1535.426	3049.702
FBgn0020391	0	218.0834	672.4163	190.6336	260.6477	625.3353	1.058417	6.572499	946.5151	291.8915	458.8742	583.5798
FBgn0020392	601.4519	539.6927	559.1673	632.1587	318.4527	1149.114	0	345.0562	435.8851	1101.573	104.2453	192.3161
FBgn0020399	0	0.8485734	0	0	0	0	1.058417	1.095416	1.144055	0	0.9742551	0
FBgn0020407	2.396223	233.3577	373.368	520.4079	526.5504	239.0988	625.5247	392.1591	145.295	242.3969	328.324	421.9348
FBgn0020412	1454.507	818.0248	1345.717	569.7097	1086.733	902.0182	1113.455	1373.652	810.7539	578.7067	1478.919	1467.239
FBgn0020414	10165.97	4016.298	66.35687	13361.88	4359.543	263.8883	15496.29	2767.022	56.44006	19889.23	3651.508	197.2898
FBgn0020415	3292.41	737.4103	46.89219	2055.337	722.0362	64.77258	3378.468	587.1432	50.33843	4630.923	771.6101	66.31589
FBgn0020416	149.7639	92.4945	0	2.191191	109.3039	48.77935	549.3186	1.095416	0	86.29836	0.9742551	31.50005
FBgn0020429	0	0	0	0	1.050999	0	0	0	0	3.807281	0.9742551	1.657897
FBgn0020440	899.7816	2030.636	1765.093	590.5261	669.4863	1247.472	2611.116	1108.561	2130.994	345.1935	2509.681	2255.569
FBgn0020443	2476.496	2163.862	3118.773	1179.957	2736.801	2046.334	2405.783	2453.733	3099.246	2639.715	2311.907	2899.662
FBgn0020445	319.8957	17.82004	0	636.5411	24.17297	1.599323	563.0781	14.24041	0	840.14	71.12063	0.8289486
FBgn0020493	498.4143	1065.808	999.7769	826.0791	609.5794	698.1045	685.8545	1321.072	641.4337	569.823	837.8594	936.7119
FBgn0020496	7407.922	6822.53	7700.052	9233.68	9037.539	8926.622	8032.33	7408.302	7604.154	7627.253	7183.183	7492.866
FBgn0020497	2689.76	2389.583	4450.334	3776.518	2515.04	2845.995	2344.395	1311.214	4218.513	1762.771	2131.67	3219.636
FBgn0020503	4647.474	2566.086	1556.29	5712.436	3089.937	1544.946	10369.32	2700.202	1473.925	11623.63	3000.706	1916.529
FBgn0020506	0	0.8485734	0	0	0	0	0	0	1.906759	2.538187	0	0.8289486
FBgn0020508	0	0	0	0	0	0	0	0	0	0	0.9742551	0
FBgn0020509	0	0	0	0	0	18.39222	1.058417	0	0	0	1.94851	0
FBgn0020510	1472.479	2044.213	1765.093	2140.794	1072.019	1443.389	1861.756	1557.682	1562.78	3161.312	1223.664	1471.384
FBgn0020513	3236.099	1541.858	398.1412	2993.167	1429.358	215.9086	2976.27	1878.639	240.633	2300.867	1030.762	356.4479
FBgn0020518	0	0	0	0	0	0	0	0	0	0	0	0
FBgn0020521	35.94334	1.697147	1.769517	1.095596	0	0	408.5491	2.190833	215.8451	0	149.061	1.657897
FBgn0020545	1685.743	1123.511	2081.836	1542.599	2932.287	1880.804	2258.663	1496.339	1772.904	2300.867	1322.064	934.225
FBgn0020546	1.198111	0	0	0	0	0	0	1.095416	0	2.538187	0	0
FBgn0020556	0	0.8485734	0	0	0	0.7996615	0	3.286249	0	0	3.897021	2.486846
FBgn0020616	1864.261	2409.948	3355.004	3107.109	2449.878	2734.842	2336.986	3132.891	2997.425	1945.52	3623.255	4464.717
FBgn0020617	0	409.0124	876.7955	0	93.5389	525.3776	267.7796	1.095416	402.3261	1.269094	284.4825	393.7506
FBgn0020618	2428.572	2050.153	1711.123	2237.206	1514.489	1115.528	3484.31	1394.465	1378.587	1894.757	1704.946	1255.028
FBgn0020620	2426.175	2504.14	2615.346	3348.14	2258.597	3045.911	2599.473	2452.637	2502.43	859.1764	2343.084	2520.833
FBgn0020621	2190.147	2516.02	1469.584	2444.274	1087.784	894.8213	10335.45	2078.005	1973.114	7892.493	2594.441	1323.831
FBgn0020622	681.7253	1496.883	2624.193	1182.148	1464.041	1469.778	1486.018	1390.084	3202.211	1695.509	1152.544	2155.266
FBgn0020626	1365.847	2995.464	5079.398	3997.829	2773.586	3835.976	3892.859	7172.787	4362.283	1709.469	3524.855	3956.572
FBgn0020633	0	0	0	0	0	0.7996615	0	0	0	0	0	0
FBgn0020637	0	0	0	0	0	0	0	0	0	0	0	0
FBgn0020638	0	0	0	0	0	0	0	0	0	0	0	0
FBgn0020639	0	0	0	0	0	0	0	0	0	0	0	0
FBgn0020640	0	0	0	0	0	0	0	0	0	0	0	0
FBgn0020641	0	0	0.8847583	0	0	0	0	0	0.7627035	2.538187	0	0
FBgn0020642	0	0	0	0	0	0	0	0	0	3.807281	0	0
FBgn0020643	0	0	0	0	0	0	0	0	0	0	0	0
FBgn0020644	0	0	0	0	0	0.7996615	0	0	0	0	0	0
FBgn0020645	0	0	0	0	0	0	0	0	0	0	0	0
FBgn0020646	0	0	0	0	0	0	0	0	0	0	0	0
FBgn0020647	1734.865	1764.184	2452.55	2055.337	1501.877	2985.936	3461.025	2664.053	3039.755	3172.734	2383.028	4650.401
FBgn0020653	4506.096	4151.221	5872.141	5044.122	4005.357	4690.015	5410.63	4881.176	4033.176	4468.479	4730.009	4636.309
FBgn0020655	758.4044	2370.914	1452.773	1555.746	1833.993	1521.756	985.3866	1264.111	1044.904	785.5689	1255.815	1274.923
FBgn0020660	1368.243	775.5961	244.1933	311.1492	330.0136	347.0531	1019.256	301.2395	271.9038	316.0043	300.0706	293.4478
FBgn0020762	2000.846	2140.951	3311.65	2962.491	1543.917	1927.984	1327.255	4565.696	3503.479	1790.691	2936.405	2987.531
FBgn0020764	3026.429	5435.113	5019.234	3594.649	2828.238	3501.718	3583.801	2260.94	2795.308	2478.54	2762.988	3799.9
FBgn0020765	0	0	0	0	0	1.599323	0	0	0.7627035	3.807281	3.897021	0
FBgn0020767	2574.741	6999.033	10141.98	3240.772	7802.616	7544.007	3858.99	7984.491	9136.044	3921.499	6932.8	11101.28
FBgn0020880	0	0	0	0	3.152997	0	0	0	0.7627035	0	0	0
FBgn0020887	772.7818	364.038	1323.598	1205.155	480.3065	739.6869	675.2703	681.349	1570.025	992.4312	1441.898	2381.569
FBgn0020906	0	0.8485734	0	0	0	0	0	0	0	0	0	0
FBgn0020907	14960.82	4283.599	2697.628	1825.262	1786.698	2639.683	46093.02	3086.884	4039.278	1163.759	2779.55	1903.266
FBgn0020908	125.8017	196.869	178.7212	0	166.0578	109.5536	0	176.3621	68.64332	60.91649	82.81169	67.97378
FBgn0020909	548.735	343.6722	740.5427	723.0931	568.5904	741.2862	757.8269	208.1291	491.5624	327.4261	405.2901	358.1058
FBgn0020910	4604.342	5117.746	5021.004	5942.511	3900.257	2776.425	6351.563	4307.178	3728.095	4993.883	3901.892	2780.294
FBgn0020912	361.8296	473.504	806.0148	170.9129	452.9805	581.3539	0	778.8411	631.8999	2.538187	322.4785	305.882
FBgn0020930	2147.015	3882.223	5758.892	3665.863	5557.682	5344.938	3235.582	4070.568	4761.939	2869.421	5000.852	4878.362
FBgn0021738	34.74523	63.64301	4.423792	0	17.86698	28.78782	12.70101	15.33583	22.1184	0	37.99595	19.89477
FBgn0021742	0	0	0	0	0	0	1.058417	0	0	0	0	0
FBgn0021750	818.31	437.0153	637.9108	672.6957	963.766	840.4443	356.6867	522.5137	369.1485	1588.905	315.6587	963.2382
FBgn0021760	396.5748	709.4074	884.7583	255.2738	189.1798	315.0666	1161.084	988.0657	901.5156	3460.818	485.1791	911.8434
FBgn0021761	848.2628	1357.717	1284.669	8.764765	622.1913	794.8636	848.8508	1014.356	848.1263	736.0743	1015.174	982.3041
FBgn0021764	174.9242	46.67154	136.2528	292.524	243.8317	117.5502	388.4392	99.6829	62.54169	210.6695	135.4215	368.0532
FBgn0021765	2105.081	748.4417	619.3308	2972.351	1962.215	721.2947	5728.155	988.0657	649.0607	4421.522	2045.936	780.8696
FBgn0021767	0	0	0	0	0	0	0	0	0.3813518	0	0	0.8289486
FBgn0021768	551.1312	563.4527	452.9963	568.6142	828.1871	619.7377	697.4971	420.6399	272.2852	837.6018	359.5001	394.5795
FBgn0021776	0	0	24.77323	0	0	1.599323	1.058417	20.81291	0.3813518	5.076374	0.9742551	2.486846
FBgn0021795	3152.231	2417.586	1372.26	4874.305	2255.444	1798.439	4225.202	2489.882	1234.054	3872.005	2025.476	1167.16
FBgn0021796	5.990556	285.9692	372.4833	0	198.6388	125.5469	437.1264	362.5829	279.5308	236.0514	186.0827	285.9873
FBgn0021800	3539.221	5291.704	5955.308	2604.231	4588.661	5582.437	3283.211	5323.724	6787.68	3214.614	4172.735	7380.129
FBgn0021814	2271.619	1537.615	1148.416	1575.467	1498.724	1824.028	2487.281	1284.924	899.6088	3137.199	1140.853	1401.752
FBgn0021818	789.5553	279.1807	680.3792	4.382383	566.4884	211.9103	197.9241	526.8953	1074.649	1167.566	289.3538	768.4353
FBgn0021825	2222.496	884.2135	1082.059	1632.438	1444.072	1145.915	1623.612	1062.554	1241.681	2225.99	840.7822	949.1461
FBgn0021847	4657.058	5782.179	7216.974	4666.142	5317.003	6343.715	3613.437	6970.135	7147.295	3500.16	6224.516	9571.869
FBgn0021856	1056.734	1062.414	783.8959	883.0501	730.4442	997.1779	877.428	680.2536	839.3552	793.1835	616.7035	1104.988
FBgn0021872	15994.79	8008.836	5952.654	12878.73	7556.682	3891.953	15338.58	6948.227	4485.078	19074.48	5163.552	4618.072
FBgn0021874	246.8109	588.9099	599.8661	154.479	693.6593	271.0853	139.7111	249.755	242.5397	398.4954	588.4501	562.8561
FBgn0021875	596.6594	364.038	597.2119	445.9074	1072.019	918.8111	364.0956	909.1957	875.5837	277.9315	853.4475	627.5141
FBgn0021895	2203.327	2465.106	3046.223	2330.332	2241.781	2610.095	1595.035	2168.925	2797.215	1137.108	2151.155	1946.371
FBgn0021906	13694.41	8514.586	10029.62	12630.03	13805.92	11590.29	10547.13	10485.33	9989.128	9987.767	8975.813	9642.33
FBgn0021944	702.0932	392.0409	505.197	720.902	551.7744	489.3929	759.9437	546.6128	326.0558	286.8152	568.965	571.9745
FBgn0021967	3456.551	2636.518	2488.825	3780.901	3418.899	3009.926	3349.891	2586.278	2666.03	2673.98	2543.78	2073.2
FBgn0021979	11927.2	7475.932	5670.416	15925.58	7701.72	6271.745	16126.05	6859.498	5096.385	14745.6	8373.723	5621.1
FBgn0021995	118.613	598.2443	683.9182	1498.775	662.1293	603.7445	1185.427	403.1133	756.2205	640.8923	703.4122	432.7112
FBgn0022023	2954.542	2091.733	1757.13	2620.665	2021.071	1839.222	1885.041	1875.353	1760.701	2312.289	2331.393	1959.634
FBgn0022027	482.8388	620.3072	470.6914	860.0426	625.3443	512.583	984.3282	368.0599	306.9882	831.2563	661.5192	567.0008
FBgn0022029	402.5654	459.0782	581.2862	606.96	625.3443	298.2738	461.47	716.4024	435.1224	272.8551	209.4649	682.2247
FBgn0022069	989.6399	1145.574	1736.781	116.1331	1831.891	2309.423	849.9092	1601.499	2108.494	882.0201	535.8403	1569.2
FBgn0022097	5317.218	4029.875	4976.766	4478.795	5025.877	4224.612	4826.383	4165.869	4877.489	3690.524	4942.396	4773.915
FBgn0022153	969.272	1384.872	2389.732	717.6152	1116.161	1254.669	900.7132	1138.138	1201.258	861.7146	1951.433	2294.53
FBgn0022160	3957.362	4955.669	4916.602	3488.377	4953.358	6039.844	3266.276	4781.493	5386.212	3421.476	5786.101	6024.798
FBgn0022213	1266.404	371.6752	1682.81	919.2048	832.3911	1677.69	2115.776	1334.217	1173.801	1314.781	1107.728	1679.45
[truncated: 15,482 more rows]
