# Supplementary material for: Senescent glia link mitochondrial dysfunction and lipid accumulation
Source: Nature. 2024 Jun 5;630(8016):475–83. doi: 10.1038/s41586-024-07516-8 (PMC11168935; doi:10.1038/s41586-024-07516-8)
Supplement: Supplementary file 4 — Supplementary Data files 1–17 [file 41586_2024_7516_MOESM4_ESM.zip › 2023-03-03957D-s4/Supplementary data 13.csv]

	dsRednegGFPneg_5d_rep1	dsRednegGFPneg_40d_rep1	dsRednegGFPneg_5d_rep2	dsRednegGFPneg_40d_rep2	dsRednegGFPneg_5d_rep3	dsRednegGFPneg_40d_rep3	dsRednegGFPneg_5d_rep4	dsRednegGFPneg_40d_rep4
FBgn0000003	0	0	0	0	0	0	0	0
FBgn0000008	178.8492511	926.3419675	308.18719	587.7512275	488.9043422	1528.07652	924.1452092	366.3952687
FBgn0000014	0	0	0	1.599323068	0.902037532	1.525407057	1.656916556	0.828948572
FBgn0000015	0	3.539033305	0	0.799661534	0.902037532	0.381351764	4.14229139	3.315794287
FBgn0000017	1433.559719	2271.174623	1338.813182	1229.079778	1684.104072	1650.109084	2548.337663	2551.503704
FBgn0000018	53.47039466	67.24163279	130.0790088	271.08526	126.2852545	218.514561	143.3232821	77.92116574
FBgn0000022	0	0	0	0	0	0	0	0
FBgn0000024	15084.18271	17592.53456	15816.60686	11618.28243	16214.12463	14873.86287	20565.23407	15695.31226
FBgn0000028	610.3000218	722.8475525	778.472837	556.5644276	607.0712589	697.8737288	799.8764675	690.5141603
FBgn0000032	854.6044112	616.6765533	1003.609583	745.2845497	999.4575853	850.7957863	866.981588	921.7908118
FBgn0000036	1303.571346	1931.427426	1563.949928	1584.129499	1876.238066	1699.684814	2038.421593	2025.950309
FBgn0000037	2587.782721	4274.267474	2662.617249	3343.384874	4142.156346	5599.387956	4410.297643	6124.272048
FBgn0000038	22330.34309	12995.33029	19638.9285	17411.03058	18895.88222	15029.07303	19060.3396	14324.23132
FBgn0000039	7038.732124	5136.022083	6821.143098	5617.622276	6879.840255	5518.541382	7620.9877	6611.693808
FBgn0000042	31573.34614	34108.31823	34787.12937	33525.80981	32783.65206	36047.65688	30296.305	28447.85709
FBgn0000043	2187.676664	1534.170938	2178.323093	1488.969776	2100.845412	1345.027673	1476.312652	1375.225681
FBgn0000044	0.921903356	4.423791631	31.01884055	0.799661534	25.25705089	73.98224229	14.91224901	38.96058287
FBgn0000045	3.687613425	170.758357	46.02795695	1824.027959	267.905147	86.56685051	396.8315152	4.144742859
FBgn0000046	0	0	0	0	0.902037532	0	0	0
FBgn0000047	0	0	0	0	0	0	0.414229139	0.828948572
FBgn0000052	0	456.5352963	1.00060776	154.3346761	176.7993562	333.301442	17.81185298	468.355943
FBgn0000053	2.765710068	25.65799146	18.01093967	0.799661534	0	1.144055293	68.76203708	47.25006859
FBgn0000055	0	0.884758326	0	0	0.902037532	3.050814115	9.941499337	0
FBgn0000056	0	0	0	0	0	0	0	0
FBgn0000057	1878.83904	1541.249004	1426.866665	1468.178576	1869.021766	1906.758822	1236.888209	1386.830961
FBgn0000061	0	0	0	0	0	1.525407057	0.414229139	1.657897143
FBgn0000063	239.6948726	354.7880888	428.2601211	238.2991371	127.187292	226.9042998	306.943792	416.132183
FBgn0000064	32757.07005	26040.20706	36153.95957	23703.56719	32672.70144	24764.60223	29377.13054	21789.74216
FBgn0000071	0	0	0	0.799661534	0.902037532	1.144055293	0.414229139	0.828948572
FBgn0000075	30.42281075	0.884758326	52.0316035	0	41.49372646	44.23680467	66.69089138	40.61848002
FBgn0000077	437.9040942	439.7248881	438.2661987	577.3556275	354.50075	445.4188608	360.379351	352.303143
FBgn0000078	0	114.1338241	0	27.18849216	0.902037532	126.9901375	66.27666225	198.1187086
FBgn0000079	0.921903356	276.0445978	0	43.18172283	0.902037532	205.9299528	130.0679497	317.487303
FBgn0000083	4.609516781	59.27880785	72.0437587	209.5113219	18.04075064	280.2935468	56.33516291	166.6186629
FBgn0000084	2000.530283	1310.327081	1654.004627	1385.013777	1721.087611	1324.816029	1526.848606	1366.936195
FBgn0000092	0	28.31226644	0	0	0.902037532	50.71978466	0	0
FBgn0000094	0	2.654274979	0	0	0	0	0	0
FBgn0000097	1202.161976	852.0222681	807.4904621	1175.502455	1279.991258	1094.098212	1407.550614	1356.988812
FBgn0000100	5134.07979	7648.73573	4712.862548	6047.840181	4580.546587	5738.58135	4556.1063	5843.258482
FBgn0000108	29326.66766	44446.71927	32512.74794	31927.28641	43511.58442	54952.02654	62017.97247	60257.10063
FBgn0000109	91.26843226	160.141257	88.05348285	133.5434762	102.8322786	74.74494581	80.36045297	169.1055086
FBgn0000114	1492.561534	770.6245021	1337.812575	542.17052	1364.782786	1546.000053	1457.258111	1051.106789
FBgn0000115	238.7729692	237.1152314	266.1616641	117.5502455	217.3910452	277.2427327	260.5501285	270.2372344
FBgn0000116	133782.9274	67440.70341	137563.5548	80625.0745	135001.6431	79917.21979	109974.1084	76850.16419
FBgn0000117	21579.91376	20492.77235	23661.37169	18073.94999	23200.40532	24269.98899	22222.97908	21072.70164
FBgn0000119	440.6698042	1472.237855	577.3506773	654.1231348	1051.775762	1102.487951	810.232196	931.7381946
FBgn0000120	20.28187384	483.9628044	302.1835434	53.57732278	75.77115267	2104.299036	94.85847284	92.01329146
FBgn0000121	209.2720618	2434.854914	894.5433372	307.070029	448.3126533	7733.051078	517.3721947	407.8426973
FBgn0000137	0	0	0	0	0	0.381351764	0	0
FBgn0000139	929.278583	546.7806456	605.3676946	869.2320874	838.8949046	758.8900111	500.8030291	637.4614517
FBgn0000140	0	0.884758326	1.00060776	1.599323068	0	1.144055293	0	4.144742859
FBgn0000146	0	0.884758326	0	50.37867664	0	0.762703529	0.414229139	64.6579886
FBgn0000147	145.6607303	175.1821486	46.02795695	247.8950755	111.8526539	222.3280786	106.4568887	38.96058287
FBgn0000150	1935.997048	1775.709961	1939.177838	2007.15045	2023.270184	1640.956642	1866.102271	1542.673292
FBgn0000152	119.8474363	104.4014825	51.03099574	167.1292606	61.33855216	78.55846346	116.8126172	59.68429717
FBgn0000153	2.765710068	351.2490555	5.003038798	4.797969204	157.8565681	162.0744999	2.071145695	4.144742859
FBgn0000157	373.3708592	408.7583467	664.4035524	379.0395671	461.8432163	459.9102278	896.806086	908.5276346
FBgn0000158	0	0	0	0	0.902037532	0.381351764	1.242687417	0
FBgn0000163	4.609516781	114.1338241	8.004862078	67.17156885	13.53056298	0.762703529	21.53991523	78.75011432
FBgn0000166	0	1.769516652	0	0	0	0.381351764	2.485374834	0
FBgn0000173	3635.064933	2850.691327	2978.809301	2706.054631	3213.057688	2433.405608	2675.09178	2258.884858
FBgn0000179	1151.457292	1276.706265	1096.666105	1290.653716	1685.006109	1617.312833	1488.739526	1659.555041
FBgn0000180	133.6759866	333.553889	668.4059835	264.6879677	210.1747449	170.0828869	287.0607934	439.342743
FBgn0000181	2645.862632	2902.00731	2803.702943	3170.657982	2749.410397	2259.509204	2503.600916	3053.01759
FBgn0000182	0	0	0	0	0	0	0	0
FBgn0000183	1420.653072	1475.776888	1306.793734	1245.87267	1381.019461	1806.463308	2424.483151	2148.634698
FBgn0000206	44.2513611	0	180.1093967	1.599323068	73.06504008	0.381351764	55.09247549	156.6712801
FBgn0000212	788.2273695	2034.059392	1474.895838	1685.686514	1656.140908	2866.239861	2103.041339	2672.530195
FBgn0000216	0	0	0	0	0	0	0	0
FBgn0000221	213.8815786	199.0706234	377.2291254	239.8984602	184.0156565	183.8115504	174.3904675	264.4345944
FBgn0000227	0.921903356	0	0	0	0	0.381351764	0.414229139	0
FBgn0000228	1299.883732	2019.903259	1329.807713	1995.155527	1793.250613	2114.595533	2110.497463	2972.609578
FBgn0000229	6814.709609	5516.468164	6644.035524	5401.713662	6103.18594	6086.755511	6455.761132	5522.455385
FBgn0000233	126.3007598	145.9851238	155.0942028	183.1224913	55.92632697	0	82.84582781	104.44752
FBgn0000239	2703.02064	2206.587265	1811.100045	1504.963007	1883.454366	1909.809636	2438.566941	2322.713898
FBgn0000241	0	0.884758326	0	0.799661534	0	1.525407057	0.414229139	0.828948572
FBgn0000244	0	58.39404953	2.001215519	0	1.804075064	159.7863893	52.19287152	0.828948572
FBgn0000246	76.51797856	172.5278736	103.0625992	193.5180912	61.33855216	135.7612281	226.5833391	63.82904002
FBgn0000247	155.8016672	587.4795286	715.4345482	71.16987652	432.0759777	193.3453445	769.6377403	542.9613145
FBgn0000250	1849.338132	1526.208113	1350.820476	1888.800543	1526.247504	1928.114521	1416.249426	1793.844709
FBgn0000251	0	0.884758326	3.001823279	0.799661534	0.902037532	1.144055293	0.828458278	41.44742859
FBgn0000253	27097.50535	23155.89491	22862.8867	21950.70911	26071.59078	21200.10728	25201.70082	20761.84593
FBgn0000256	580.7991144	317.6282391	535.3251514	203.1140296	555.6551196	345.8860503	676.0219549	341.5268116
FBgn0000257	3171.347545	3120.542616	3319.015939	3324.192997	3660.468304	3418.055864	3442.658375	2996.649087
FBgn0000259	6462.542527	6678.155846	5533.360911	6161.392119	5291.352162	5148.630171	6099.938301	5947.706002
FBgn0000261	1484.264403	853.7917848	1313.797988	1612.917314	1080.640963	2564.209264	1120.90405	881.1723318
FBgn0000273	17739.26438	19005.4936	19441.80877	20359.38266	20238.11406	25506.33141	22857.99235	20741.12221
FBgn0000274	0	0	0	0	0	0	0.414229139	0
FBgn0000276	0	0	0	0	0	3.050814115	0	0
FBgn0000277	0	0	1.00060776	0	0	0	0	0
FBgn0000278	0	0	0	0	0	0	0	0
FBgn0000279	0	3.539033305	0	1.599323068	0	9.533794109	12.01264503	0
FBgn0000280	0	0	0	0	0.902037532	0	0	0
FBgn0000281	0	0	0	0	0	0	0	0
FBgn0000283	4524.701672	5504.966305	5014.045484	6074.229012	4768.170393	5347.695792	6374.157991	6489.838368
FBgn0000286	2623.736952	3862.854852	2894.758249	4023.097177	2648.382193	3090.093347	2914.930451	3363.873304
FBgn0000287	153.0359571	230.0371648	81.04922854	244.6964294	257.0806966	222.7094304	311.5003126	365.5663201
FBgn0000289	14617.69962	15576.17033	17540.65403	16323.49089	14938.64356	17402.22506	16759.29674	17157.57754
FBgn0000299	0.921903356	0	10.0060776	64.77258425	44.19983906	7.627035287	3.728062251	98.64488004
FBgn0000303	6181.362003	5821.709786	6521.961378	5716.780306	9579.638588	8069.403334	8783.314664	7578.247843
FBgn0000307	1099.830704	988.2750503	1005.610798	659.7207655	1244.811794	1138.335017	1116.761759	1152.238515
FBgn0000308	4439.886563	6160.572225	4365.651656	6584.413071	4603.097525	6082.17929	4042.047939	4507.822333
FBgn0000316	1379.167421	1443.04083	1960.190601	1221.083162	1083.347076	1674.134246	1750.118112	1653.752401
FBgn0000317	9.219033562	0.884758326	3.001823279	0	9.020375318	2.288110586	21.53991523	3.315794287
FBgn0000318	665.6142231	637.0259948	438.2661987	618.1383658	702.6872373	534.6551736	536.8409642	560.3692345
FBgn0000319	2972.21642	4045.999826	4114.499108	2902.771368	5548.432858	4069.404677	6383.271033	3556.189373
FBgn0000320	360.4642123	434.4163381	151.0917717	0.799661534	502.4349052	548.0024854	141.6663656	731.9615889
FBgn0000326	991.9680112	836.9813766	757.4600741	560.5627353	500.6308302	816.4741275	429.5556172	763.4616346
FBgn0000330	1906.496141	712.2304526	1470.893407	1381.815131	1504.598603	1250.833787	1316.420204	1228.501783
FBgn0000337	0	0	0	0	0	0	0	0
FBgn0000339	826.0254071	921.9181759	812.4935009	781.2693187	839.7969421	920.9645109	804.8472171	828.1196232
FBgn0000346	24803.8098	14642.7503	21527.07534	16779.29797	23989.68816	16407.27831	22466.54581	15303.21958
FBgn0000351	8.297130205	110.5947908	0	34.38544596	0	0.381351764	2.071145695	42.27637716
FBgn0000352	1683.395528	2107.494333	1186.720803	1953.573128	1841.96064	2612.259586	2207.841311	2069.055635
FBgn0000355	0	0	0	1.599323068	0	0.381351764	0.414229139	0
FBgn0000356	0	0	0	0	0.902037532	0	0	0
FBgn0000357	15.67235705	0	17.01033191	0	0	0.762703529	0.414229139	28.18425144
FBgn0000358	0	0	0	0	0	0	0	0
FBgn0000359	0	0	0	0	0.902037532	0.381351764	0	0
FBgn0000360	0	0	0	0	0	8.77109058	0	0
FBgn0000370	1943.372275	2667.546353	1558.94689	2510.137555	1490.166003	1936.122908	1661.473077	2311.937567
FBgn0000376	668.3799332	971.4646421	575.3494618	395.0327978	911.9599447	345.5046985	1289.081081	519.7507545
FBgn0000377	1002.108948	682.1486695	1229.746937	480.5965819	580.9121705	1140.241775	985.8653509	1235.133372
FBgn0000382	3549.327921	4721.955187	3327.020801	3271.415336	4863.786372	4564.399268	7536.484956	5984.179739
FBgn0000384	1223.365754	966.1560922	1173.712902	1448.9867	902.9395694	1132.233388	963.4969774	1025.409383
FBgn0000392	0	0	0	0	0	0	0	0
FBgn0000394	14.7504537	0	0	21.59086142	0	27.07597527	7.870353642	15.75002286
FBgn0000395	323.588078	207.0334483	46.02795695	14.39390761	288.6520102	200.5910281	265.5208781	913.5013261
FBgn0000404	4.609516781	0	0	0	0	0.381351764	2.071145695	20.72371429
FBgn0000405	0	1.769516652	5.003038798	0	0	3.050814115	0.414229139	0.828948572
FBgn0000406	35.95423089	214.9962733	0	0.799661534	33.37538868	19.44893998	54.26401721	107.7633143
FBgn0000411	6334.39796	5526.200505	10544.40457	7047.417099	7731.363685	7357.41959	5992.238725	5793.521568
FBgn0000412	5085.218913	4759.999795	4329.629776	6059.835104	4687.889053	5611.972564	4754.107829	5605.350242
FBgn0000414	1009.484175	1309.442323	637.3871429	690.9075654	1149.195816	980.4553862	1049.242409	1950.515989
FBgn0000416	9193.220268	11544.32664	12846.80303	13032.88368	9694.197354	12401.55938	13561.03355	13740.65153
FBgn0000422	25445.45453	17998.63863	25680.59815	26012.9897	25569.15588	26328.52581	24514.90891	21737.5184
FBgn0000426	168.7083142	183.1449735	274.1665262	288.6778138	150.6402678	212.031581	160.7209059	187.3423772
FBgn0000427	0	0	1.00060776	0	0	0.381351764	1.656916556	0
FBgn0000439	0	202.6096567	26.01580175	61.57393812	0	1.144055293	0	58.02640002
FBgn0000442	0	0	0	3.198646136	0	0	0.414229139	0.828948572
FBgn0000447	969.8423307	1274.05199	1228.746329	1132.320732	878.584556	775.6694887	823.9017575	555.3955431
FBgn0000448	211.1158686	172.5278736	165.1002803	123.9475378	209.2727074	159.7863893	155.7501563	83.72380575
FBgn0000449	0	0	0	0	0	0.381351764	0.828458278	0.828948572
FBgn0000451	0	0	0	0	0	0.762703529	0.414229139	0
FBgn0000454	384.4336995	405.2193134	663.4029447	665.3183963	483.4921171	764.6102875	519.4433404	354.7899887
FBgn0000455	668.3799332	621.100345	459.2789617	582.1535967	644.9568353	506.4351431	594.4188145	533.8428802
FBgn0000459	272.8833934	148.6393988	154.093595	254.2923678	285.0438601	226.1415963	314.3999165	269.4082858
FBgn0000463	1.843806712	0	0	11.99492301	0.902037532	0.762703529	7.456124503	10.77633143
FBgn0000464	1361.651257	1125.412591	1163.706825	1253.069624	994.9473976	1159.690715	1168.126172	1124.883212
FBgn0000473	0	0	52.0316035	0	0	49.95708113	0	55.53955431
FBgn0000477	53.47039466	44.23791631	1.00060776	1.599323068	0	0.762703529	73.31855761	35.64478859
FBgn0000479	4745.958478	4625.516529	4168.531927	4683.617605	3976.18144	4413.765321	5134.370178	3799.071304
FBgn0000482	1310.946572	1417.382839	1235.750583	1241.874362	1267.362732	2069.214673	1581.526853	1846.897418
FBgn0000489	720.0065212	1405.88098	1363.828376	1369.820208	809.127666	1094.098212	1323.876328	812.3696003
FBgn0000490	0.921903356	0	2.001215519	0	0	2.669462351	0.828458278	2.486845715
FBgn0000492	201.896835	145.1003655	257.1561942	669.3167039	100.126166	372.199322	210.4284026	148.3817943
FBgn0000499	1895.4333	2143.769424	1991.209442	2439.76734	1736.422249	2032.986256	1809.352879	2430.477212
FBgn0000500	3.687613425	28.31226644	306.1859745	48.77935357	120.8730293	146.4390775	66.27666225	111.0791086
FBgn0000504	8.297130205	92.01486592	4.002431039	33.58578443	13.53056298	71.31277993	28.58181059	31.50004573
FBgn0000520	1090.61167	740.542719	809.4916776	945.1999332	670.2138861	1066.640885	571.2219827	995.5672347
FBgn0000524	12.90664699	0	1.00060776	0	0	1.144055293	21.12568609	0
FBgn0000527	53.47039466	159.2564987	71.04315094	159.9323068	170.4850935	146.4390775	160.3066768	84.55275432
FBgn0000529	41.48565103	483.9628044	167.1014959	366.2449826	0	453.8085996	95.27270198	132.6317715
FBgn0000533	30.42281075	32.73605807	1.00060776	0	26.15908842	1.525407057	0.828458278	91.18434289
FBgn0000535	1598.58042	2204.817749	1677.018605	1767.25199	2197.363428	1693.583186	2824.628499	2059.937201
FBgn0000536	1701.833595	1839.41256	2232.355912	2251.047218	2103.551524	1667.651266	1676.385326	1744.936744
FBgn0000541	2294.617453	3032.066784	1667.012528	1797.639128	2182.930827	2755.266497	2410.813589	2126.253087
FBgn0000542	0	0	1.00060776	0	2.706112595	1.525407057	1.242687417	4.97369143
FBgn0000543	1693.536465	3292.185732	1708.037446	2343.807956	1825.723964	2727.046467	1817.223233	2568.911624
FBgn0000546	2965.763097	2303.025923	2862.7388	3399.361181	3468.33431	2595.480108	3334.13034	2734.701338
FBgn0000547	856.4482179	1885.419993	1053.639971	906.016518	1336.819622	1002.95514	2334.595428	1579.147029
FBgn0000551	11.06284027	17.69516652	5.003038798	0	18.04075064	0	25.26797748	12.43422858
FBgn0000552	0	0	0	0	0	0	14.91224901	0
FBgn0000557	26173.75818	26227.77582	23265.13102	26681.50674	23958.11685	24382.48776	21982.31195	19922.94997
FBgn0000559	19328.62577	24312.27404	19810.03243	22524.06643	19271.12983	20824.4758	16019.06926	22665.11185
FBgn0000560	0	0	0	0	0.902037532	0.381351764	0	0
FBgn0000562	373.3708592	606.0594534	705.4284706	514.1823663	818.1480414	758.8900111	1405.893698	1339.580892
FBgn0000564	0	0	13.00790088	0	0.902037532	0	16.56916556	0
FBgn0000565	662.8485131	698.0743193	919.5585312	641.3285502	451.9208034	577.3665712	560.037796	529.6981373
FBgn0000566	602.0028916	512.2750709	568.3452075	541.3708585	302.1825732	440.4612878	489.6188423	634.1456574
FBgn0000567	540.2353667	434.4163381	233.141608	741.286242	773.9482023	595.2901042	702.5326198	940.8566289
FBgn0000568	11467.55585	11965.4716	10722.51275	10915.37994	12160.36797	9989.509467	13191.54116	13157.90068
FBgn0000575	12465.97718	11181.57573	11348.89321	12491.51282	11117.61258	10417.7675	11834.94073	11355.76648
FBgn0000576	70.98655842	30.08178309	73.04436646	0	0	35.46571409	1.242687417	0
FBgn0000577	106.018886	0	2.001215519	0	48.71002672	102.2022728	0.414229139	58.85534859
FBgn0000578	1104.440221	1863.301035	1722.045954	1921.586666	1320.582947	1753.836764	2203.284791	2125.424138
FBgn0000579	37102.00057	24210.52684	33386.27851	23820.31777	34926.89323	22271.32439	32203.41596	21812.12377
FBgn0000581	583.5648244	1214.773182	902.5481992	804.4595032	1114.918389	834.7790122	718.6875562	1215.238606
FBgn0000588	1.843806712	63.70259948	0	0.799661534	15.33463804	1.144055293	26.09643576	0
FBgn0000591	0	0	0	0.799661534	0	0.762703529	0	0.828948572
FBgn0000592	35.95423089	86.70631596	0	61.57393812	8.118337786	294.7849138	0	63.82904002
FBgn0000594	0	0	0	0	0	0	0	0
FBgn0000606	0.921903356	0	1.00060776	0	0	0	0	0
FBgn0000611	6517.856728	4537.040697	5676.447821	4574.863636	5543.020633	4606.729313	5507.590633	4260.795659
FBgn0000615	0	31.85129974	2.001215519	0.799661534	0	0.381351764	16.15493642	0
FBgn0000617	174.2397343	199.0706234	182.1106123	202.3143681	206.5665948	155.9728716	183.5035086	273.5530287
FBgn0000618	50.70468459	114.1338241	56.03403454	127.9458454	90.20375318	146.8204293	83.67428609	87.86854861
FBgn0000625	0	0	0	0	0	23.26245763	0	0.828948572
FBgn0000629	1072.173603	1511.167221	1078.655165	1125.123778	1298.032008	1188.67345	1251.800458	1466.410023
FBgn0000633	1663.113655	1973.011067	1983.20458	1134.719717	2096.335224	1865.191479	2912.030847	2455.34567
FBgn0000635	2804.430009	3280.683873	2547.547356	2468.555155	3041.670557	2809.7998	3103.818939	3271.860013
FBgn0000636	2080.735875	1319.174664	2124.290274	1029.964056	1745.442624	1240.155938	2824.628499	1424.962595
FBgn0000639	12.90664699	55.73977455	2.001215519	147.9373838	56.8283645	0.381351764	0.414229139	1.657897143
FBgn0000640	0	0.884758326	0	0	0	0	0.414229139	0.828948572
FBgn0000644	47.93897452	59.27880785	0	61.57393812	34.27742621	0.381351764	55.09247549	25.69740572
FBgn0000658	0	0	4.002431039	0	0	0.762703529	0.828458278	1.657897143
FBgn0000659	1424.340685	1281.130056	1586.963907	2167.882419	1441.455976	1450.662112	2436.495796	2739.67503
FBgn0000662	7181.627144	6926.772936	6474.932813	8357.262692	6359.364599	6953.18672	6650.863056	8223.99878
FBgn0000667	1798.633448	2802.029619	2423.471994	1704.078729	1971.854045	2625.225546	2556.622246	3187.307258
FBgn0000709	1550.641445	1581.063129	1409.856333	909.2151641	1726.499836	2762.512181	2246.77885	1866.792184
FBgn0000711	4301.60106	4637.018387	4483.723371	4856.344496	4603.097525	4287.156535	4351.891335	4371.045819
FBgn0000715	117.0817262	0	131.0796165	29.58747676	98.32209097	126.227434	0	374.6847544
FBgn0000719	9.219033562	8.847583262	5.003038798	8.796276874	9.020375318	207.8367116	40.59445563	75.43432003
FBgn0000721	1.843806712	84.93679931	17.01033191	6.397292272	27.06112595	3.813517644	81.60314039	1.657897143
FBgn0000723	9.219033562	75.20445772	50.03038798	93.56039948	43.29780153	242.9210739	140.4236781	179.8818401
FBgn0000808	0	0	0	0	0	0	0	0
FBgn0000810	849.072991	890.0668761	832.5056561	461.4047051	530.3980687	709.6956335	920.8313761	430.2243087
FBgn0000826	0	0	0	24.78950755	0	0.381351764	51.36441324	0.828948572
FBgn0000927	0	0	2.001215519	0	0	0.762703529	0.828458278	0
FBgn0000928	0	144.2156072	0	0	0	169.7015351	0.414229139	0
FBgn0000964	276.5710068	532.6245124	114.0692846	549.3674738	34.27742621	212.7942845	301.9730424	271.066183
FBgn0000996	141.9731168	268.9665312	128.0777932	15.19356915	82.0854154	10.29649764	57.99207946	60.51324574
FBgn0001075	0.921903356	15.04089154	2.001215519	3.99830767	6.314262723	10.6778494	9.527270198	11.60528
FBgn0001077	0	0.884758326	0	0	0	0.381351764	0	2.486845715
FBgn0001078	1296.196119	1943.814043	1365.829592	1577.732207	1758.07115	1770.997594	2230.209685	2065.739841
FBgn0001079	670.2237399	916.6096259	935.5682553	1231.478762	808.2256285	1220.706998	990.8361006	707.0931317
FBgn0001083	0	0	0	71.16987652	4.510187659	0.762703529	7.041895364	2.486845715
FBgn0001084	302.3843008	299.0483142	316.1920521	628.5339657	162.3667557	467.5372631	472.6354476	421.934823
FBgn0001085	791.9149829	589.2490452	367.2230478	578.9549506	812.7358162	550.6719477	596.9041893	859.6196689
FBgn0001086	0	0	0	0	0	1.906758822	0	41.44742859
FBgn0001087	2568.42275	1551.866104	1765.072088	2553.319278	2380.477046	2722.851598	2717.343152	2641.03015
FBgn0001089	0	0	2.001215519	0	2.706112595	1.144055293	1.656916556	9.947382861
FBgn0001090	55.31420137	330.0148557	126.0765777	359.8476903	115.4608041	243.3024257	108.9422636	396.2374173
FBgn0001091	10846.19299	5986.274835	11023.69569	5149.020617	10523.16985	5619.218248	9613.844088	5689.902996
FBgn0001092	31177.8496	24430.83166	32781.91142	25965.01001	31788.70466	26900.55346	28136.51427	23162.48099
FBgn0001098	15520.243	10292.39361	13784.3725	9924.599298	13983.38582	9441.888334	14533.22934	11572.12206
FBgn0001099	12.90664699	7.078066609	5.003038798	8.796276874	9.020375318	4.194869408	13.66956159	5.802640002
FBgn0001104	0.921903356	7.078066609	54.03281902	2.398984602	58.63243957	2.288110586	0	0.828948572
FBgn0001105	14326.37815	14214.52727	12926.85165	14183.59663	13303.24952	13967.00837	13672.87542	14106.21785
FBgn0001108	943.1071333	2154.386524	1518.922579	1606.520022	1485.655815	1553.245736	1901.311748	1882.542206
FBgn0001112	49.78278123	61.04832451	142.0863019	3.198646136	29.76723855	180.7607363	36.86639337	7.460537146
FBgn0001114	1.843806712	70.78066609	4.002431039	0.799661534	0	38.13517644	0.414229139	8.289485717
FBgn0001120	0	0	0	0	0	0	0	0.828948572
FBgn0001122	21621.39941	18708.21481	19079.58876	18317.0471	19843.92366	20304.69334	21902.36573	19245.69899
FBgn0001123	3199.004646	2239.323324	2439.481718	3135.472875	3025.433882	2094.38389	2947.654553	2074.029327
FBgn0001124	2719.614901	1842.951593	2475.503597	2337.410664	2145.947288	2770.520568	2309.741679	2146.976801
FBgn0001125	1153.301099	1024.550142	1314.798596	1046.756948	1327.799247	990.370532	1307.307163	1744.936744
FBgn0001128	9437.524657	3977.873434	7865.777599	4011.901916	8147.202987	4317.664676	7380.32057	3961.545224
FBgn0001133	1345.9789	1283.784331	1793.089105	1713.674667	936.314958	1542.949239	1289.081081	1426.620492
FBgn0001134	136.4416967	121.2118907	91.05530613	4.797969204	115.4608041	43.09274937	274.6339192	200.6055544
FBgn0001137	10.14093692	22.11895815	40.02431039	80.76581493	0.902037532	34.70301056	50.9501841	0
FBgn0001138	350.3232753	162.795532	192.1166899	526.9769509	49.61206425	571.264943	391.4465364	429.3953602
FBgn0001139	3510.60798	3848.698719	4765.894759	4177.431853	3737.141494	5024.690847	3697.409295	4740.756882
FBgn0001142	6303.053246	4869.709827	4301.612759	5059.458525	6786.930389	4666.60154	5889.509899	4268.256196
FBgn0001145	722.7722312	1684.579853	3826.324073	3227.433951	2124.298387	2298.407084	4033.349127	2560.622138
FBgn0001147	0	0.884758326	0	1.599323068	0.902037532	1.144055293	0	0
FBgn0001148	0	0	0	0	0	0	0	0
FBgn0001149	157.6454739	481.3085294	309.1877977	688.5085808	417.6433772	686.8145276	451.5097615	413.6453373
FBgn0001150	2.765710068	22.11895815	0	25.58916909	30.66927608	42.71139761	40.18022649	33.98689144
FBgn0001168	0.921903356	0	3.001823279	5.597630738	78.47726527	1.906758822	79.11776556	78.75011432
FBgn0001169	425.9193505	1364.297339	291.1768581	595.7478428	644.0547977	1113.928504	1214.519836	1375.225681
FBgn0001170	0	0.884758326	0	0	0	0	0.828458278	0.828948572
FBgn0001174	0.921903356	0	0	0.799661534	19.8448257	0	1.242687417	0.828948572
FBgn0001179	590.9400513	640.5650281	489.2971945	565.3607045	447.4106158	548.3838371	427.4844715	355.6189373
FBgn0001180	130.9102766	377.7918053	0	163.1309529	204.7625197	102.2022728	222.4410477	557.8823888
FBgn0001185	886.8710286	982.9665004	857.5208501	594.1485197	772.1441272	845.4568616	615.1302715	942.5145261
FBgn0001186	5909.400513	7045.330551	5849.552963	5837.529198	6749.946851	6941.746167	7444.940316	7908.998323
FBgn0001187	23.96948726	0	0	7.99661534	22.5509383	61.0162823	38.93753907	129.3159772
FBgn0001189	0.921903356	59.27880785	1.00060776	213.5096296	2.706112595	278.7681397	0.828458278	312.5136115
FBgn0001197	3759.521886	3266.52774	3851.339267	3673.645087	3268.984015	3041.280321	3027.186548	3087.004481
FBgn0001202	6558.420476	7287.754333	6591.003313	7267.324021	5999.451624	6693.86752	6601.15556	8295.288358
FBgn0001206	371.5270525	266.3122562	438.2661987	406.2280593	221.9012328	872.5328368	318.1279788	323.289943
FBgn0001208	0	116.7880991	1.00060776	31.18679983	7.216300255	232.2432245	0.828458278	0
FBgn0001215	8145.016152	7769.062862	7554.588586	6382.898364	7643.866045	7549.620879	9428.269434	6434.298814
FBgn0001216	0	0.884758326	0	0	1.804075064	1.525407057	0	8.289485717
FBgn0001217	0	0	0	0.799661534	0	0	0	0.828948572
FBgn0001218	13091.02766	13496.10351	13187.00966	14154.00915	13165.23778	15284.57872	10297.7364	15506.31198
FBgn0001220	4465.699857	4395.479364	5051.067971	2948.352076	4139.450234	3809.704126	3666.34211	3612.557876
FBgn0001222	4678.659533	5398.795306	5102.098967	3909.54524	4499.363209	3950.804279	4111.224205	5006.020425
FBgn0001223	0	0	0	0	0	0	0	0
FBgn0001224	130.9102766	187.5687651	115.0698924	52.77766124	216.4890076	154.0661128	235.282151	142.5791543
FBgn0001225	318.9785612	398.1412468	300.1823279	219.9069218	255.2766215	173.8964045	306.943792	319.1452001
FBgn0001226	14.7504537	27.42750811	44.02674143	58.37529198	22.5509383	21.73705057	36.0379351	26.5263543
FBgn0001227	24.89139062	26.54274979	17.01033191	18.39221528	14.43260051	16.0167741	31.06718543	10.77633143
FBgn0001228	0	0	0	0	0	0	0	0
FBgn0001229	691.4275171	757.3531272	992.6028976	362.2466749	880.3886311	425.588569	917.517543	315.0004573
FBgn0001230	575.2676942	965.2713339	487.295979	1498.565715	853.3275051	944.9896721	734.0140344	900.2381489
FBgn0001233	72864.47556	44398.94232	68313.49297	53949.96505	55404.04724	42897.49727	52832.85554	37080.52751
FBgn0001234	99170.98783	41589.83464	96364.5309	40586.82116	79978.25572	39113.72506	80010.42935	39538.36003
FBgn0001235	3454.371876	3569.999846	3197.9424	3636.860657	3489.081173	3082.847663	2896.704369	2752.109258
FBgn0001247	7782.708133	6928.542452	6910.197188	7682.348357	7229.830818	8260.84192	6780.516777	7141.391946
FBgn0001248	1417.887362	1156.379132	1300.790088	1460.181961	1217.750668	1338.926045	1393.052595	1516.146938
FBgn0001250	6.453323493	99.97769086	1.00060776	144.7387376	5.412225191	13.34731175	57.16362119	14.09212572
FBgn0001253	0	65.47211614	3.001823279	71.96953806	0	4.576221172	1.242687417	2.486845715
FBgn0001254	0	0	0	0	0	0.381351764	0	0.828948572
FBgn0001255	41.48565103	0	0	0	19.8448257	0	1.242687417	28.18425144
FBgn0001256	0	23.88847481	0	0	0	0	1.242687417	0
FBgn0001257	20.28187384	0.884758326	112.0680691	51.17833817	55.02428944	317.2846679	29.41026887	38.1316343
FBgn0001258	66.37704164	2985.174592	36.02187935	53.57732278	60.43651463	792.4489663	43.90828874	422.7637716
FBgn0001259	0	0.884758326	0	1.599323068	0	1.906758822	1.242687417	3.315794287
FBgn0001263	129.9883732	85.82155764	17.01033191	0	137.1097048	323.7676479	80.36045297	1.657897143
FBgn0001269	105.0969826	46.00743296	0	1.599323068	70.35892748	1.906758822	2.071145695	89.52644575
FBgn0001276	284.8681371	378.6765636	428.2601211	247.095414	259.7868092	287.1578786	224.5121934	209.7239887
FBgn0001280	182.5368645	143.3308488	152.0923795	288.6778138	222.8032704	292.4968033	185.1604251	145.0660001
FBgn0001281	0	0	0	0	0	0	0	0
FBgn0001285	32.26661747	0	0	1.599323068	1.804075064	0.381351764	0.414229139	0
FBgn0001291	1200.31817	1113.910733	914.5554924	1314.643562	1141.979515	1121.936891	1053.384701	1012.146206
FBgn0001296	526.4068164	487.5018377	297.1805046	151.9356915	337.3620369	436.6477702	338.4252066	239.5661372
FBgn0001297	1758.0697	2215.434849	2227.352873	2276.636387	2711.524821	3182.761825	2318.85472	4538.49343
FBgn0001301	906.2309991	842.2899265	1139.692238	1368.220885	791.0869154	620.4593206	1086.937261	1196.172789
FBgn0001308	4436.19895	3586.810254	4237.573862	4715.604066	4292.796614	3024.882195	4507.641491	4876.704448
FBgn0001311	0	0.884758326	1.00060776	0.799661534	3.608150127	2.288110586	5.384978807	4.144742859
FBgn0001313	0.921903356	0	0	0.799661534	0	0	2.071145695	0.828948572
FBgn0001316	1128.409708	1363.412581	915.5561001	1029.164394	1798.662838	1187.148042	1655.25964	901.8960461
FBgn0001319	467.4050016	815.7471767	661.4017292	323.8629213	763.1237519	452.2831925	625.9002291	792.4748346
FBgn0001320	1.843806712	1.769516652	4.002431039	0	0	0.762703529	0.828458278	0.828948572
FBgn0001321	0	0	1.00060776	1.599323068	4.510187659	1.906758822	0	0.828948572
FBgn0001323	0.921903356	0	0	0	0	0.762703529	0	0
FBgn0001324	200.9749316	168.9888403	91.05530613	5.597630738	124.4811794	335.9709044	218.2987563	576.9482059
FBgn0001325	392.7308297	273.3903228	144.0875174	39.9830767	61.33855216	589.5698277	35.20947682	276.0398744
FBgn0001330	185.3025746	606.9442118	134.0814398	513.3827048	246.2562462	488.8929619	543.4686304	193.1450172
FBgn0001341	469.2488083	266.3122562	417.2534358	133.5434762	745.0830013	581.9427924	374.0489125	273.5530287
FBgn0001404	3163.050415	2373.806589	2958.797145	2603.697955	2545.549915	2402.897467	3023.872715	1962.121269
FBgn0001491	499.671619	490.1561127	417.2534358	436.6151976	285.9458976	392.4109655	400.9738066	555.3955431
FBgn0001565	1087.84596	1366.066856	879.5342208	1243.473685	1252.028094	968.2521297	1072.439241	1118.251623
FBgn0001612	706.1779708	911.301076	675.4102378	796.4628878	912.8619822	1141.004479	887.2788158	445.145383
FBgn0001624	4909.135372	4745.843662	4961.013273	5313.750893	5230.915647	5436.932104	6641.335786	8657.538883
FBgn0001941	260.8986498	540.5873373	519.3154273	363.845998	631.4262723	729.907277	506.1880079	565.3429259
FBgn0001942	20304.92142	21109.4489	17786.80354	18880.80848	17808.92699	17615.78205	17468.87125	18279.9739
FBgn0001961	2810.883333	2049.100283	2589.572882	3105.885398	2256.897905	1762.226503	2363.177238	1432.423132
FBgn0001965	1003.030851	1525.323354	724.440018	1018.768794	1403.5704	901.8969227	2325.896616	2353.384995
FBgn0001967	0	0	0	0	0	0	0	0
FBgn0001970	0	0	0	0	0	0	0	0
FBgn0001974	600.1590849	673.3010862	560.3403454	528.576274	542.1245566	645.2471853	592.761898	472.5006859
FBgn0001977	324.5099814	354.7880888	359.2181857	397.4317824	450.1167284	370.2925632	401.8022649	525.5533945
FBgn0001978	559.5953372	1181.152365	785.4770914	1387.412761	804.6174784	1565.448993	678.9215589	838.067006
FBgn0001981	0	0	0	0	0	0.381351764	0	2.486845715
FBgn0001983	0.921903356	0	0	0	4.510187659	0	3.313833112	0.828948572
FBgn0001986	704.3341641	883.8735678	981.5962123	751.6818419	801.9113658	469.8253737	877.3373165	739.422126
FBgn0001987	3.687613425	0	2.001215519	0	0.902037532	0	5.384978807	0
FBgn0001989	2766.631972	1705.814053	2437.480503	1975.163989	2465.268574	1340.832803	1923.265893	1650.436606
FBgn0001990	376.1365693	311.4349308	598.3634403	311.0683367	206.5665948	422.9191067	261.7928159	325.7767887
FBgn0001991	2016.20264	2938.282401	2475.503597	1642.504791	2790.904123	2227.475656	2368.976446	2448.714081
FBgn0001992	0	0.884758326	1.00060776	1.599323068	16.23667557	2.288110586	26.92489404	0
FBgn0001994	6347.304607	8229.137192	5856.557217	7393.670543	6408.976664	7150.726933	7821.888832	9051.289455
FBgn0001995	844.4634742	652.0668864	710.4315094	963.5921484	986.8290598	741.7291817	569.9792953	445.9743316
FBgn0002021	948.6385535	700.7285943	915.5561001	482.9955665	1079.738926	793.9743734	875.2661708	810.7117032
FBgn0002022	683.1303869	788.3196686	772.4691905	1161.108547	822.658229	485.8421478	799.0480092	594.3561259
FBgn0002023	1326.61893	1671.308478	1654.004627	1215.485532	1854.589165	728.0005182	1472.17036	1243.422858
FBgn0002031	2664.300699	1671.308478	2653.611779	2477.351432	3058.80927	1282.485984	2250.506912	1832.805292
FBgn0002036	1632.690844	1155.494374	1817.103692	1297.051008	1404.472437	924.015325	1485.425693	1240.936012
FBgn0002044	1647.441297	2016.364225	2598.578352	1451.385684	2140.535063	1864.428776	2388.030987	2376.595555
FBgn0002069	166.8645075	327.3605807	252.1531554	275.0835677	246.2562462	310.4203362	243.1525046	341.5268116
FBgn0002121	115.2379195	144.2156072	176.1069657	170.3279067	74.86911514	165.8880175	113.9130132	469.1848916
FBgn0002174	4308.976287	3554.958955	3699.246888	3881.557086	3556.733988	3121.745543	3114.588896	4141.427064
FBgn0002183	979.9832676	1151.070582	670.407199	1348.229346	528.5939936	1303.078979	1021.074828	1019.606743
FBgn0002283	932.9661964	1002.431184	1016.617484	764.4764265	874.9764059	722.2802417	916.6890847	1013.804103
FBgn0002284	992.8899146	987.390292	1275.774894	1193.89467	1205.122143	1078.081438	946.5135827	836.4091089
FBgn0002306	0	0	6.003646558	3.99830767	5.412225191	4.576221172	3.313833112	1.657897143
FBgn0002354	588.1743412	395.4869718	483.2935479	379.0395671	435.6841279	307.3695221	415.4718265	334.0662744
FBgn0002413	2930.730769	2907.31586	2460.494481	2147.89088	2390.399459	2732.766743	2554.136871	2581.345852
FBgn0002431	336.494725	634.3717199	313.1902288	144.7387376	372.5415006	496.901349	726.1436807	941.6855775
FBgn0002440	0	0	0	0	0	0.762703529	13.66956159	0
FBgn0002441	172.3959276	828.1337933	866.5263199	501.3877818	687.3525992	949.1845415	1084.451886	284.3293601
FBgn0002466	0.921903356	33.62081639	5.003038798	2.398984602	0	56.44006112	2.899603973	3.315794287
FBgn0002521	2857.900404	2905.546343	2620.591723	3158.663059	2081.000586	3005.814607	2706.573194	2854.898881
FBgn0002522	2.765710068	284.892181	32.01944831	1.599323068	1.804075064	0.762703529	94.85847284	126.8291315
FBgn0002524	1274.992342	1729.702528	1758.067834	1488.969776	1661.553134	1354.561467	1589.397206	939.1987318
FBgn0002525	1399.449295	2894.929243	2120.287843	2576.509462	2031.388522	2707.597527	2218.611269	2690.767064
FBgn0002526	1.843806712	0.884758326	24.01458623	4.797969204	0	9.533794109	5.799207946	1.657897143
FBgn0002531	0	2.654274979	3.001823279	0	0	0	6.213437086	9.947382861
FBgn0002533	0	0	0	0	0	0	1.656916556	0
FBgn0002534	0	0	0	0	0.902037532	0.381351764	1.656916556	0
FBgn0002535	0	0	0	0	0	0.381351764	0.414229139	0
FBgn0002542	137.3636001	4.423791631	273.1659184	99.15803021	112.7546915	74.74494581	195.1019245	338.2110173
FBgn0002543	183.4587679	422.9144799	262.159233	228.7031987	460.0391412	331.0133315	892.6637946	740.2510746
FBgn0002552	436.9821908	352.1338138	356.2163625	485.3945511	369.835388	600.2476771	506.1880079	383.8031887
FBgn0002561	0	7.078066609	0	0	0	0.381351764	0.414229139	0
FBgn0002562	0	0	0	79.9661534	0	1.906758822	0	0.828948572
FBgn0002563	0	3.539033305	1.00060776	0	0	21.73705057	61.72014172	0
FBgn0002564	0	0	0	0.799661534	0.902037532	0	0.828458278	0
FBgn0002565	0	0.884758326	0	0	4.510187659	2.669462351	0.828458278	2.486845715
FBgn0002566	2013.43693	1508.512946	2078.262317	1931.982266	2154.065626	2366.66905	2388.859445	1982.016035
FBgn0002567	271.0395867	124.750924	514.3123885	162.3312914	187.6238066	309.2762809	390.6180781	149.2107429
FBgn0002569	0	0	0	0	1.804075064	0.381351764	0.828458278	0
FBgn0002570	0	0	0	0	13.53056298	0	0.414229139	0
FBgn0002571	0	0	0	0	0.902037532	1.144055293	0.414229139	0
FBgn0002573	0	0	0	1.599323068	0	0.381351764	0	0
FBgn0002576	0	0.884758326	23.01397847	56.77596891	9.020375318	40.04193526	1.656916556	1.657897143
FBgn0002577	0	0	0	0	0	0.762703529	0	0
FBgn0002578	0	0	0	0	0	0.381351764	12.01264503	47.25006859
FBgn0002579	1830.900065	2064.141175	1880.14198	1965.568051	1719.283536	1584.516581	1476.312652	1558.423315
FBgn0002590	1440.013042	1823.48691	1169.710471	1528.153191	1292.619783	1205.452927	1198.779128	1270.77816
FBgn0002592	0	0	0	0	0	0	0	0.828948572
FBgn0002593	1720.271663	2819.724786	1914.162644	2470.95414	1834.74434	2059.299528	1776.214548	2318.569155
FBgn0002609	0.921903356	0	0	12.79458454	0	0	0	0.828948572
FBgn0002622	1394.839778	1274.05199	1134.689199	1157.909901	1013.890186	900.3715156	674.7792675	998.0540804
FBgn0002626	449.8888378	1097.100324	334.2029917	761.2777803	469.0595165	485.8421478	361.2078092	573.6324117
FBgn0002629	0	0	0	0	0	0	0.828458278	5.802640002
FBgn0002631	0	0	0	0	0	1.144055293	0	0
FBgn0002632	0	0	0	0	0	0	0.828458278	0
FBgn0002633	1.843806712	0	0	0	0	0	0	0.828948572
FBgn0002638	1659.426041	1472.237855	1346.818045	1735.265529	1383.725574	1510.91569	1496.19565	1579.147029
FBgn0002641	593.7057614	376.9070469	168.1021036	662.1197501	283.239785	657.8317935	534.3555894	487.4217602
FBgn0002643	523.6411063	1071.442333	484.2941557	553.3657815	842.5030547	677.2807335	886.4503575	619.2245831
FBgn0002645	1166.207746	1613.799187	1188.722019	664.5187347	2246.975492	1903.326656	1778.285694	2124.595189
FBgn0002673	139.2074068	184.9144902	238.1446468	77.5671688	196.6441819	203.6418422	192.6165497	209.7239887
FBgn0002707	235.0853558	443.2639214	375.2279099	494.9904895	278.7295973	163.5999069	318.5422079	529.6981373
FBgn0002709	0	0	0	1.599323068	0	0	0	0
FBgn0002715	84.81510877	92.01486592	75.04558198	200.715045	174.9952812	154.8288163	134.6244702	328.2636344
FBgn0002716	4.609516781	39.81412468	7.004254318	2.398984602	33.37538868	3.050814115	20.71145695	33.98689144
FBgn0002719	5950.886164	5353.672632	7418.50593	6346.113934	7419.258699	5634.090967	6674.888346	6203.851111
FBgn0002723	1371.792194	1147.531549	1118.679475	1273.860824	1426.121338	2207.264012	1277.896894	1727.528824
FBgn0002732	0	0	0	0	0	0	0	0.828948572
FBgn0002733	0	0	27.01640951	0	1.804075064	29.74543762	0	2.486845715
FBgn0002734	0	0	0	0	0	0	0	0
FBgn0002735	0	0	1.00060776	0	0	0	0.414229139	0
FBgn0002736	764.2578823	844.0594432	554.3366989	994.7789483	573.6958702	974.3537579	727.3863681	660.6720117
FBgn0002772	0	15.04089154	95.05773717	29.58747676	13.53056298	33.1776035	109.7707218	0
FBgn0002773	32.26661747	23.88847481	1.00060776	51.17833817	27.06112595	83.51603639	23.19683179	0.828948572
FBgn0002774	3419.339548	4145.092758	3430.0834	3311.398412	3291.534954	4896.175303	4189.927741	5082.283693
FBgn0002775	437.9040942	752.0445772	334.2029917	395.8324593	294.9662729	374.8687844	549.2678384	264.4345944
FBgn0002778	32.26661747	117.6728574	61.03707334	230.3025218	80.28134033	372.9620255	242.7382755	196.4608115
FBgn0002780	1584.751869	1504.973913	1360.826553	1299.449993	1284.501445	936.5999333	1271.683457	1128.199006
FBgn0002781	7669.31402	7401.888157	7545.583116	6710.759593	7267.716394	6974.542418	7507.488916	7804.550803
FBgn0002783	1072.173603	1426.230422	824.500794	918.8111025	1491.970078	2066.926563	1103.920656	2194.226869
FBgn0002787	1410.512135	1779.248994	1663.010097	1656.099037	1361.174636	1718.752402	1282.453414	1870.936926
FBgn0002789	0	0	0	0	0.902037532	0	14.49801987	0
FBgn0002791	990.1242045	863.5241263	772.4691905	776.4713495	914.6660573	750.881624	798.6337801	1022.093589
FBgn0002838	0	0	0	0	0	0	0.414229139	0
FBgn0002842	28.57900404	10.61709991	1.00060776	0	0	0.381351764	0	0
FBgn0002855	0	0	2.001215519	0	0	1.144055293	0	0
FBgn0002856	0	0	0	0	0	0	1.242687417	1.657897143
FBgn0002862	0	4.423791631	0	0	0	0	0	0
FBgn0002863	0	0	0	0	0	0	0	0
FBgn0002865	0	0	0	0	0	1.144055293	0	0
FBgn0002868	47.93897452	209.6877233	163.0990648	503.7867664	75.77115267	365.716342	191.3738622	295.9346401
FBgn0002869	0.921903356	0	11.00668536	0	0	0	0	0
FBgn0002872	174.2397343	325.591064	358.217578	210.3109834	286.8479351	290.9713962	454.8235947	429.3953602
FBgn0002873	1.843806712	1.769516652	0	0.799661534	0	0.381351764	2.899603973	5.802640002
FBgn0002878	216.6472887	278.6988727	176.1069657	95.95938408	469.0595165	350.0809197	568.3223788	351.4741944
FBgn0002887	614.9095386	228.2676482	474.2880781	537.3725508	548.4388193	819.1435898	745.1982211	364.7373716
FBgn0002891	1.843806712	399.9107634	128.0777932	243.0971063	39.6896514	348.1741609	389.3753907	444.3164345
FBgn0002899	35.95423089	0	0	0	51.41613931	0.762703529	106.8711179	1.657897143
FBgn0002901	28.57900404	206.14869	201.1221597	130.34483	182.2115814	224.6161892	264.6924198	222.9871658
FBgn0002905	16.59426041	48.66170794	57.0346423	35.98476903	279.6316349	1.144055293	86.57389006	145.0660001
FBgn0002906	259.9767464	147.7546405	178.1081812	247.8950755	162.3667557	142.2442081	420.8568053	562.0271316
FBgn0002909	0	0	0	0	0	0	0	0
FBgn0002914	4615.048201	3491.256355	5107.102005	4107.061639	3989.712003	3660.976938	4362.661292	3807.36079
FBgn0002917	530.0944298	583.9404953	472.2868626	259.090337	543.0265942	311.5643915	730.2859721	387.118983
FBgn0002921	149313.3114	91221.2377	140336.2389	70907.58754	142138.5641	89750.75639	159831.1418	87596.65347
FBgn0002922	0	0	0	0	0	0.381351764	0	0
FBgn0002924	118.9255329	106.1709991	75.04558198	135.1427992	91.10579071	1.525407057	206.2861112	169.1055086
FBgn0002926	0	0	2.001215519	2.398984602	0.902037532	1.144055293	1.242687417	1.657897143
FBgn0002930	7.375226849	4.423791631	29.01762503	3.198646136	5.412225191	1.144055293	0.828458278	223.8161144
FBgn0002931	105.0969826	30.96654142	35.02127159	167.9289221	9.92241285	44.61815643	33.9667894	39.78953144
FBgn0002932	108.784596	148.6393988	156.0948105	299.0734137	112.7546915	213.9383398	142.909053	150.8686401
FBgn0002933	0	0	0	0	0	0	0	0
FBgn0002936	0	0	0	0	0	0	0	0
FBgn0002937	47.93897452	8.847583262	126.0765777	236.6998141	39.6896514	41.94869408	135.0386993	55.53955431
FBgn0002938	1.843806712	184.9144902	2.001215519	91.16141487	137.1097048	670.4164017	43.90828874	1.657897143
FBgn0002939	0	0.884758326	0	0.799661534	0	1.906758822	0.414229139	0.828948572
FBgn0002940	177.9273477	2661.353045	6.003646558	41.58239977	460.9411788	9158.925325	268.8347112	53.88165716
FBgn0002941	279.3367169	57.5092912	142.0863019	195.9170758	148.8361928	694.0602111	232.7967761	222.9871658
FBgn0002945	674.8332567	1045.784342	539.3275825	822.0520569	581.814208	781.3897652	838.8140065	1085.09368
FBgn0002948	229.5539357	460.0743296	135.0820476	356.6490442	264.2969968	266.5648833	245.2236503	395.4084687
FBgn0002962	0	33.62081639	0	0	0	1.144055293	1.242687417	0
FBgn0002973	2102.861555	1639.457178	994.6041131	1233.078085	1414.39485	1485.746474	1878.114916	1238.449166
FBgn0002985	0	105.2862408	0	0.799661534	0.902037532	1.525407057	86.15966092	206.4081944
FBgn0002989	112.4722095	189.3382818	195.1185131	99.95769175	204.7625197	194.1080481	361.6220384	67.14483431
FBgn0003002	338.3385317	265.4274979	0	74.36852266	283.239785	270.3784009	28.16758145	295.9346401
FBgn0003008	289.4776538	360.9813971	350.2127159	602.9447966	236.3338333	416.4361267	346.7097894	346.500503
FBgn0003009	0	0.884758326	0	0	0	1.144055293	46.39366357	0.828948572
FBgn0003011	991.0461079	632.6022032	973.5913502	1086.740025	1550.602517	1103.632006	1037.643993	1729.186721
FBgn0003015	0	0	0	0	0.902037532	0.762703529	1.242687417	1.657897143
FBgn0003016	408.4031868	437.0706131	242.1470778	216.7082757	290.4560852	223.0907821	408.4299311	599.3298174
FBgn0003023	0	0	0	0	0.902037532	0.381351764	0	0.828948572
FBgn0003028	1.843806712	3.539033305	4.002431039	0.799661534	11.72648791	0.762703529	1.242687417	2.486845715
FBgn0003034	0	0	0	0	0	0	0	0
FBgn0003041	1.843806712	31.85129974	97.05895269	100.7573533	3.608150127	93.81253403	58.82053774	5.802640002
FBgn0003042	2864.353728	2163.234107	3109.888917	2430.171402	2622.223105	2451.329141	2969.194469	2261.371704
FBgn0003044	1606.87755	1520.014804	1491.90617	1565.737284	1828.430077	1869.386349	1644.903911	2284.582264
FBgn0003046	0.921903356	0	0	0	0	0.381351764	0	0.828948572
FBgn0003048	59.92371815	167.2193236	256.1555865	411.82569	226.4114205	78.55846346	111.8418675	342.3557601
FBgn0003053	0	0	0	2.398984602	4.510187659	7.627035287	1.242687417	1.657897143
FBgn0003057	0	0	0	0	0	0	0	0
FBgn0003060	0.921903356	0	0	0	0	0	1.242687417	0
FBgn0003062	40.56374767	65.47211614	18.01093967	65.57224579	26.15908842	37.37247291	65.86243311	93.67118861
FBgn0003065	0	0	0	0	0	0.381351764	0	0
FBgn0003067	0	0	0	0	0	0	0	0
FBgn0003068	1343.21319	1476.661646	1316.799812	1173.903132	948.9434835	1594.813079	2109.669005	1972.068652
FBgn0003071	9184.001234	5953.538777	9584.82173	6119.010058	10446.49666	5656.590721	8483.826997	5759.534677
FBgn0003074	9384.054262	9284.653875	10873.60452	9004.188873	11130.24111	8393.552334	9642.011669	8981.657775
FBgn0003076	2174.770017	2157.925558	1848.122532	1955.172451	2154.967664	933.9304709	1556.258875	1521.120629
FBgn0003079	3571.453602	4271.613199	3626.202521	4258.197668	3106.61726	4704.355365	4371.360104	3851.295064
FBgn0003082	149.3483437	253.0408813	117.0711079	43.18172283	148.8361928	105.253087	0.414229139	109.4212115
FBgn0003086	0	0	6.003646558	0	4.510187659	0	0	0
FBgn0003087	0	0	9.005469837	0	5.412225191	22.11840233	0	18.23686858
FBgn0003089	0.921903356	0	4.002431039	0.799661534	3.608150127	6.864331758	3.313833112	3.315794287
FBgn0003090	93.11223897	69.89590777	5.003038798	19.19187682	0.902037532	1.144055293	65.44820397	101.9606743
FBgn0003091	2231.006122	2775.486869	2484.509067	2479.750417	2572.611041	3097.33903	2361.520322	2646.003841
FBgn0003093	18606.77544	16639.64984	17561.66679	19514.94008	18240.10093	17540.65575	18229.39595	18416.75042
FBgn0003114	0	0	0	0	0	0	0	0
FBgn0003116	561.4391439	732.5798941	516.313604	821.2523954	831.6786043	636.8574465	544.7113178	480.7901716
FBgn0003117	0	0.884758326	0	0	2.706112595	1.525407057	1.242687417	0.828948572
FBgn0003118	0.921903356	13.27137489	33.02005607	25.58916909	82.0854154	25.93191998	4.556520529	63.00009145
FBgn0003124	0	37.1598497	64.03889662	165.5299375	0	0.762703529	1.242687417	60.51324574
FBgn0003129	0.921903356	0	0	0	0	0	1.656916556	1.657897143
FBgn0003130	0	257.4646729	9.005469837	219.9069218	0	387.0720408	0.828458278	171.5923544
FBgn0003132	13.82855034	38.04460803	0	0	6.314262723	3.813517644	0.828458278	17.40792001
FBgn0003134	3502.31085	3117.003583	3784.298547	3620.067764	3393.465195	3427.208306	3453.014103	3983.097887
FBgn0003137	3.687613425	7.962824936	5.003038798	4.797969204	17.1387131	23.64380939	2.485374834	2.486845715
FBgn0003139	1604.11184	1297.940464	1897.152312	2051.931496	1750.854849	1252.740546	1760.059612	1989.476572
FBgn0003140	0	7.078066609	0	0	0	0	0	0
FBgn0003141	368.7613425	362.7509137	440.2674143	705.301473	297.6723855	342.0725326	480.5058013	410.329543
FBgn0003145	0	0	3.001823279	0.799661534	0	1.144055293	0	3.315794287
FBgn0003149	2.765710068	0.884758326	3.001823279	7.99661534	0	11.8219047	1.656916556	94.50013718
FBgn0003159	242.4605827	57.5092912	186.1130433	22.39052295	19.8448257	357.3266032	430.7983046	230.4477029
FBgn0003162	649.9418661	670.6468112	505.3069186	453.4080898	584.5203206	504.909736	678.9215589	562.8560802
FBgn0003165	4067.437607	4307.003532	3791.302801	4385.343852	3939.197901	4639.906917	5107.859513	4129.821784
FBgn0003169	2725.146321	2655.159737	3092.878585	2106.30848	2611.398655	2380.016361	3106.718543	2263.029601
FBgn0003174	11.06284027	13.27137489	1.00060776	1.599323068	2.706112595	0.762703529	0.414229139	3.315794287
FBgn0003175	2539.843746	1691.65792	2516.528516	1571.334914	2363.338333	1883.496364	3049.554922	1958.805475
FBgn0003187	0	0	2.001215519	0	0	1.144055293	2.899603973	0
FBgn0003189	0.921903356	190.2230401	165.1002803	169.5282452	218.2930827	136.5239316	158.6497603	2.486845715
FBgn0003204	4131.970842	3098.423658	3439.08887	1704.078729	2881.107877	2762.130829	2025.58049	3088.662378
FBgn0003205	4762.552738	4162.787925	3130.90168	3916.742193	3739.847607	4317.664676	4051.989438	3603.439441
FBgn0003206	1297.118022	1312.981356	1096.666105	1354.626639	1466.713027	1697.396703	1325.947474	1439.054721
FBgn0003209	1887.13617	1713.776878	2746.6683	1819.22999	1928.556243	1664.600451	1963.860348	2479.385178
FBgn0003210	579.877211	417.60593	504.3063109	621.3370119	625.1120096	978.5486273	164.8631973	612.5929945
FBgn0003218	3300.414015	4246.839966	2854.733938	2808.411307	6783.322239	5760.699752	8405.951918	6411.088254
FBgn0003227	99.56556247	123.8661657	237.144039	0.799661534	72.16300255	24.40651292	161.5493642	352.303143
FBgn0003231	5753.598846	7089.568468	6074.689709	7496.02722	5384.262027	7988.55676	5447.527407	7199.418346
FBgn0003248	259.0548431	278.6988727	1057.642402	187.9204605	731.5524383	257.0310892	908.818731	1154.72536
FBgn0003249	0	247.7323313	0	0.799661534	37.88557634	275.7173256	0	0.828948572
FBgn0003250	59.00181479	462.7286046	0	118.349907	83.88949046	6139.382054	14.91224901	113.5659543
FBgn0003254	0	0	2.001215519	0.799661534	2.706112595	1.144055293	3.313833112	0
FBgn0003255	42.40755438	138.9070572	88.05348285	197.5163989	82.98745293	43.8554529	217.470298	181.5397372
FBgn0003256	2150.80053	2608.267546	2161.312761	2835.599799	2458.954312	2332.728743	2425.311609	2612.01695
FBgn0003257	54.39229801	238.8847481	102.0619915	262.2889831	95.61597837	356.1825479	212.0853192	148.3817943
FBgn0003261	27499.45521	23440.78709	29610.98543	29373.16747	26712.03743	28356.17314	30904.80761	27957.94848
FBgn0003267	26.73519733	57.5092912	25.01519399	12.79458454	25.25705089	31.65219644	46.80789271	5.802640002
FBgn0003268	71.90846178	77.8587327	126.0765777	258.2906755	39.6896514	121.6512128	99.00076423	9.947382861
FBgn0003270	0	0	0	0	0	0.762703529	0	0
FBgn0003274	1226.131464	1586.371679	1408.855726	2032.739619	1203.318067	1463.628072	1020.660599	1168.817486
FBgn0003275	1251.022854	1198.847532	1567.952359	1426.596177	1173.550829	1213.461314	1069.125408	1121.567418
FBgn0003277	246.1481961	1186.460915	480.2917247	554.9651046	626.0140471	641.4336676	867.3958171	1032.040972
FBgn0003278	208.3501585	585.7100119	551.3348756	703.7021499	282.3377475	488.5116101	557.5524211	1347.870378
FBgn0003279	2925.199349	4752.03697	2442.483541	3629.663703	2800.826536	3071.788462	2462.178002	3984.755784
FBgn0003285	104.1750792	376.0222886	313.1902288	63.17326118	259.7868092	123.1766199	115.1557007	79.57906289
FBgn0003292	435.1383841	574.2081537	305.1853667	445.4114744	249.8643963	332.9200903	528.5563814	330.7504801
FBgn0003295	542.0791734	570.6691204	825.5014017	610.1417504	558.3612322	546.0957266	538.4978807	427.737463
FBgn0003300	517.1877828	400.7955218	188.1142588	567.7596891	643.1527602	199.4469728	35.62370596	194.8029144
FBgn0003301	641.6447359	1244.854965	525.3190738	742.0859035	1439.651901	725.7124076	967.2250396	896.0934061
FBgn0003302	1383.776938	789.2044269	961.5840571	973.1880869	1063.50225	442.3680467	1063.740429	620.0535317
FBgn0003308	3.687613425	0	0	113.5519378	0.902037532	72.83818699	0.414229139	0.828948572
FBgn0003310	928.3566797	936.0743091	1101.669143	1038.760333	999.4575853	873.6768921	863.6677549	1129.856903
FBgn0003312	0	0.884758326	43.02613367	0	0	1.525407057	2.485374834	1.657897143
FBgn0003313	0	0	0	0	0	0	0	0
FBgn0003317	2086.267295	2192.431132	2013.222812	3700.033918	2580.729379	2494.040539	2371.461821	2903.806847
FBgn0003319	0	0	11.00668536	0	2.706112595	3.050814115	0.828458278	1.657897143
FBgn0003321	5441.073608	4964.378968	5249.188307	5384.92077	5057.724441	4935.073183	5386.635724	4785.520105
FBgn0003326	4901.760145	3175.397633	3882.358108	4165.43693	3951.826427	4467.154568	3682.082817	4545.125019
FBgn0003328	0	0	100.060776	16.79289221	0	50.71978466	13.25533245	14.09212572
FBgn0003330	1381.933131	1331.561281	1385.841747	1473.776207	1197.003805	1154.351791	874.4377125	1072.659452
FBgn0003334	3953.121591	4755.576003	4649.824259	4386.943175	4055.560743	4106.77715	4795.116513	5946.877054
FBgn0003339	31.34471411	59.27880785	52.0316035	147.1377223	5.412225191	480.1218713	421.6852635	103.6185715
FBgn0003345	2677.207346	3059.494292	2442.483541	2295.828264	2637.557743	3061.873316	2326.725074	2844.951498
FBgn0003346	390.887023	331.7843723	347.2108926	100.7573533	269.709222	478.2151125	340.0821231	344.0136573
FBgn0003353	5640.204733	5318.282299	5054.069794	4630.839943	4513.795809	4663.550726	5115.315638	4676.098893
FBgn0003356	0	0	0	0	0	0	0.414229139	0
FBgn0003357	0	0	0	0	0	0.381351764	0	0
FBgn0003358	0	0	0	0	0	0	5.384978807	0
FBgn0003360	26803.41818	17343.91747	25939.75556	15141.59115	23266.25406	14798.73657	18156.90585	13728.2173
FBgn0003366	2.765710068	3.539033305	19.01154743	66.37190732	0.902037532	3.050814115	4.970749668	65.48693717
FBgn0003371	20726.23125	17734.98065	18382.16515	17939.60685	18165.23182	17912.85508	18105.95567	18798.89571
FBgn0003372	0	0	0	0	0.902037532	1.906758822	0.414229139	0.828948572
FBgn0003373	0	0	0	0	0	1.144055293	0	0
FBgn0003374	0	0	12.00729312	0	0	0	0	0
FBgn0003375	0	0	0	0	0	0	0	0
FBgn0003377	0	2.654274979	0	0	0	0.381351764	0	0
FBgn0003378	0	0	1.00060776	0	0	0	0	0
FBgn0003380	18585.57166	17414.69813	16225.85543	15400.68148	17882.89407	16279.90682	21011.35885	16346.03689
FBgn0003382	0	0	0	0.799661534	0.902037532	4.194869408	2.071145695	4.144742859
FBgn0003386	2864.353728	2771.063078	2729.657968	2630.886447	3061.515383	2830.392795	3274.895573	2566.424778
FBgn0003388	0	0.884758326	0	0	3.608150127	0.381351764	0.414229139	0.828948572
FBgn0003390	17.51616377	6.193308283	1.00060776	63.97292272	0.902037532	36.22841761	11.59841589	32.3289943
FBgn0003391	8.297130205	60.16356618	22.01337071	20.79119988	108.2445038	148.7271881	60.06322516	200.6055544
FBgn0003392	69706.95657	42646.23608	69672.31831	53497.35662	71861.72201	61937.62816	75980.80829	58274.25565
FBgn0003396	922.8252595	873.2564679	1078.655165	678.1129808	1186.179354	855.3720075	1079.066907	843.0406975
FBgn0003401	0	0	1.00060776	0	2.706112595	0.381351764	0.828458278	0.828948572
FBgn0003410	1897.277107	2043.791733	1957.188778	2315.819802	2110.767824	2400.609357	2374.775654	2160.239978
FBgn0003411	0	0	0	0	0.902037532	0	0	0
FBgn0003415	1499.93676	1918.156051	1077.654557	706.900796	1427.023375	1475.068625	1789.469881	1919.015944
FBgn0003416	113.3941128	92.89962425	91.05530613	313.4673213	302.1825732	696.3483217	271.7343152	96.15803432
FBgn0003423	18749.67046	15081.59043	16981.31429	14164.40475	21327.7754	16874.05287	21909.40762	18019.68405
FBgn0003429	7810.365233	12012.36379	7503.55759	8885.039304	9531.830599	11180.47103	10604.68019	11272.04268
FBgn0003430	219.4129988	213.2267566	1.00060776	534.9735662	201.1543696	95.33794109	108.9422636	171.5923544
FBgn0003435	14775.34509	14489.68711	14551.83865	13237.59703	18298.73337	15330.34093	17759.24588	14476.75786
FBgn0003444	227.710129	397.2564885	262.159233	540.571197	668.4098111	457.2407655	724.072535	506.4875773
FBgn0003447	1540.500508	1101.524116	1519.923187	1403.405992	1710.26316	1495.66162	1618.393246	1438.225772
FBgn0003448	0	0	0	0	0	0.381351764	0.414229139	0.828948572
FBgn0003449	1056.501246	974.1189171	979.5949967	1452.185346	920.98032	764.6102875	1052.142013	744.3958174
FBgn0003450	0	0	0	1.599323068	0	0.381351764	0.828458278	0.828948572
FBgn0003459	481.2335519	336.2081639	203.1233752	249.4943986	331.0477742	515.2062336	343.3959563	468.355943
FBgn0003460	73.75226849	215.8810316	1.00060776	0.799661534	71.26096501	71.6941317	2.485374834	0
FBgn0003462	10005.41712	9478.415948	10888.61364	9370.433855	10044.18792	7334.157132	7967.28326	7438.984483
FBgn0003463	6.453323493	23.00371648	7.004254318	133.5434762	110.9506164	11.8219047	72.49009933	54.71060574
FBgn0003464	2196.895698	6553.404922	2789.694434	2678.866139	3824.639135	4656.305043	4972.820814	5873.929579
FBgn0003475	8039.919169	9135.129718	8413.110043	8645.940505	8482.760949	9636.759085	7102.787047	9144.131695
FBgn0003479	329.1194981	214.9962733	246.1495089	349.4520903	362.6190878	361.1401208	167.7628013	445.9743316
FBgn0003480	15.67235705	100.8624492	58.03525006	0	92.00782825	140.3374493	45.15097615	249.5135201
FBgn0003482	0	0	0	0	0	0	0.414229139	0
FBgn0003483	0	0.884758326	0	0	2.706112595	122.4139164	1.656916556	1.657897143
FBgn0003486	0	0	0	0	0	0.762703529	0.828458278	0.828948572
FBgn0003495	64.53323493	211.45724	186.1130433	111.1529532	118.1669167	46.90626702	152.4363232	59.68429717
FBgn0003499	3439.621422	4266.304649	4301.612759	3783.198717	7804.428725	5463.626728	7526.543456	6804.838825
FBgn0003502	385.3556029	419.3754466	354.2151469	413.4250131	472.6676667	377.5382467	487.9619258	556.2244916
FBgn0003507	0	0	2.001215519	0	0	0.762703529	1.242687417	0.828948572
FBgn0003510	0	0	0	0	0	0	0	0
FBgn0003511	0	0	0	0	0	0	0	0
FBgn0003512	730.1474581	1007.739734	922.5603544	1217.084855	566.47957	916.7696415	586.1342317	529.6981373
FBgn0003513	0	0	0	0	0	2.288110586	3.728062251	8.289485717
FBgn0003514	3694.066748	3107.271242	3643.212853	3336.18792	3342.951093	2838.01983	2948.068783	2975.925373
FBgn0003515	0	0	0	0	0	0.381351764	0.414229139	0
FBgn0003517	3776.116147	9788.966121	3652.218323	6881.0875	3766.908733	5636.760429	2993.219759	5858.179557
FBgn0003520	1566.313802	2687.011037	1551.942635	2103.909496	2276.74273	2527.218142	2207.012853	3098.609761
FBgn0003525	0	0	0	0	4.510187659	0.762703529	6.627666225	0
FBgn0003527	0	0	0	0	0	0	0	0
FBgn0003545	0.921903356	0	0	0	0	0.762703529	0.828458278	0
FBgn0003557	1338.603673	2043.791733	1338.813182	1438.5911	2032.290559	2799.12195	2272.875286	2161.897875
FBgn0003559	1567.235705	2107.494333	1412.858157	1884.802236	1235.791419	1772.904352	1482.111859	1327.146663
FBgn0003567	803.8997266	437.0706131	386.2345952	956.3951946	894.8212316	675.7553264	698.8045576	448.4611773
FBgn0003575	590.0181479	868.8326763	585.3555394	173.5265529	874.9764059	752.7883828	738.984784	339.8689144
FBgn0003598	840.7758608	1634.148628	836.5080871	254.2923678	670.2138861	1482.314308	1111.37678	1373.567783
FBgn0003607	2101.939652	2405.657889	2405.461054	2466.156171	2135.122838	2235.102691	2146.535398	2578.030058
FBgn0003612	4607.672974	4551.19683	4645.821828	5328.944462	4441.632807	4439.697241	4821.627178	5147.770631
FBgn0003638	8392.086251	7646.966213	8986.45829	8331.673523	9885.429311	8186.478325	11192.88557	8810.894369
FBgn0003651	427.7631573	427.3382715	921.5597467	506.9854125	894.8212316	830.5841428	968.4677271	1201.975429
FBgn0003654	1614.252777	1413.843805	1508.916502	1551.343376	1555.112705	1813.708991	1732.306259	1700.173521
FBgn0003655	27.65710068	161.9107737	0	0	0	105.253087	0	71.28957717
FBgn0003656	1177.270586	927.2267258	879.5342208	1082.741717	1503.696566	1321.002512	2000.312512	2054.134561
FBgn0003660	414.8565103	275.1598394	535.3251514	425.4199361	303.9866482	283.7257127	342.567498	600.9877145
FBgn0003676	1759.913507	2207.472024	2152.307291	1868.809005	2023.270184	2808.274393	1667.686514	2154.437338
FBgn0003683	0	0	0	0	4.510187659	7.627035287	7.456124503	0
FBgn0003687	541.1572701	558.2825038	310.1884055	451.8087667	567.3816075	839.3552334	374.8773708	489.9086059
FBgn0003701	69.14275171	0	3.001823279	0	0	0.381351764	82.84582781	0
FBgn0003710	3770.584727	2893.159727	2692.635481	2510.137555	3832.757473	3558.774665	4432.251788	3666.439533
FBgn0003714	1364.416967	973.2341588	998.6065442	879.6276874	1152.803966	972.8283509	1146.586257	879.5144346
FBgn0003716	1513.765311	1332.446039	1714.041092	1420.198884	1125.74284	1899.513138	956.455082	1364.449349
FBgn0003719	54.39229801	0	106.0644225	15.19356915	49.61206425	3.813517644	226.5833391	1.657897143
FBgn0003720	0	0	0	0	0	0	0.828458278	0.828948572
FBgn0003721	2177.535727	1610.260154	2128.292705	1692.083806	1837.450452	2070.358729	2169.73223	1657.068195
FBgn0003731	1.843806712	73.43494107	1.00060776	2.398984602	4.510187659	1.906758822	4.556520529	14.09212572
FBgn0003733	0	0	0	0	0.902037532	1.144055293	0.828458278	0
FBgn0003741	603.8466983	479.5390128	609.3701257	638.1299041	664.801661	758.8900111	492.1042172	506.4875773
FBgn0003742	1012.249885	981.1969837	1064.646656	1002.775564	1188.885467	862.2363392	1275.411519	978.9882632
FBgn0003744	4134.736552	4011.494251	3969.410983	5716.780306	4619.3342	3628.180686	4357.276314	4110.755967
FBgn0003747	0	0	0	0	0	0.381351764	0	6.631588574
FBgn0003748	1001.187045	991.8140836	1602.973631	1324.2395	843.4050923	1272.952189	1603.066768	2030.095052
FBgn0003751	48.86087788	49.54646627	95.05773717	91.16141487	54.12225191	43.8554529	64.61974569	45.59217145
FBgn0003861	0.921903356	445.0334381	2.001215519	0.799661534	3.608150127	680.3315476	53.84978807	204.7502972
FBgn0003862	1545.110025	2152.617008	1373.834454	1560.139653	1880.748254	1714.938884	1752.603487	2576.372161
FBgn0003863	0	0	0	0	0.902037532	0.762703529	11.18418675	74.60537146
FBgn0003865	0.921903356	0	0	0	0	0.381351764	0	0
FBgn0003866	166.8645075	106.1709991	127.0771855	68.77089192	23.45297583	172.3709975	134.6244702	204.7502972
FBgn0003867	0	0	0	0	25.25705089	39.66058349	0	0.828948572
FBgn0003870	10.14093692	22.11895815	104.063207	174.3262144	46.90595165	232.6245763	3.728062251	1.657897143
FBgn0003882	1842.884809	1765.977619	1487.903739	1836.822544	1898.789004	1632.948255	1679.699159	1856.844801
FBgn0003884	24986.34666	25408.48961	23079.01798	22841.53206	25012.59872	19683.47132	20685.36052	21361.17575
FBgn0003885	8402.227188	4007.070459	7952.830474	6170.988058	6734.612213	5043.758435	6278.885289	5158.546962
FBgn0003886	0	4.423791631	0	0	0	1.906758822	1.656916556	0
FBgn0003888	11.06284027	0.884758326	65.03950438	0	0	1.144055293	0.414229139	3.315794287
FBgn0003889	83.89320541	165.449807	30.01823279	119.1495686	30.66927608	130.0409516	37.28062251	0.828948572
FBgn0003890	2.765710068	33.62081639	104.063207	127.1461839	101.0282036	134.9985246	62.54859999	63.82904002
FBgn0003891	863.8234447	1729.702528	1264.768208	1153.111932	1962.833669	2012.774612	1978.358368	2019.318721
FBgn0003892	14.7504537	73.43494107	37.02248711	12.79458454	38.78761387	98.00740344	66.27666225	43.9342743
FBgn0003896	1157.910615	560.0520205	640.3889662	1169.105163	1473.929327	545.333023	1344.173556	1074.317349
FBgn0003900	0	0.884758326	0	71.16987652	0	0.381351764	2.071145695	0
FBgn0003916	0	0	0	0	0	0	0.414229139	0
FBgn0003920	0	0	0	0	0	0	0	0
FBgn0003922	0	0	0	0	0	0	0	0
FBgn0003923	0	0	0	0	0	0	0	0
FBgn0003926	0	0	0	0	0	0	0	0
FBgn0003930	0	0	0	0	0	0	0.828458278	0.828948572
FBgn0003931	0	5.308549957	7.004254318	0	0	7.627035287	0	22.38161144
FBgn0003933	0	0	0	0	0	0	0	0
FBgn0003934	0	0	0	0	0	0	0	0
FBgn0003935	0	0	0	0	0	0	0	0
FBgn0003936	0	0	0	0	0	0	0	0
FBgn0003938	0	0	0	0	0	0	0	0
FBgn0003941	3580.672635	3913.286077	3422.078538	3755.210564	3176.976187	2902.84963	2677.162926	2863.188367
FBgn0003942	987.3584944	1390.840089	853.518419	1392.210731	1167.236566	995.7094567	927.4590423	962.4092918
FBgn0003943	2743.584388	3143.546333	2862.7388	3044.31146	3141.796723	3421.48803	2226.067393	3172.386184
FBgn0003944	16.59426041	0	8.004862078	0.799661534	6.314262723	1.144055293	1.242687417	3.315794287
FBgn0003950	0	0	0	0.799661534	1.804075064	0	0	0
FBgn0003961	0	0	0	0.799661534	0	1.144055293	0	0
FBgn0003963	0	161.9107737	59.03585782	161.5316299	135.3056298	92.66847874	144.1517404	386.2900344
FBgn0003964	3742.927626	3477.100222	5206.162174	4321.37093	4197.180636	3810.466829	3780.669352	3646.544767
FBgn0003965	0	10.61709991	25.01519399	0	0.902037532	21.3556988	37.69485165	24.03950858
FBgn0003969	4710.004247	4813.970053	5309.224773	5946.283167	4430.808356	4571.263599	4326.209128	5838.284791
FBgn0003975	86.65891548	309.6654142	51.03099574	285.4791676	113.656729	133.0917658	247.294796	73.77642289
FBgn0003977	97.72175575	481.3085294	122.0741467	502.9871049	524.083806	192.2012892	338.4252066	880.3433832
FBgn0003978	452.6545479	552.0891955	708.4302939	627.7343042	403.2107767	485.460796	520.2717986	495.7112459
FBgn0003979	0	0	0	0	0	0	0.828458278	0
FBgn0003980	0	8.847583262	0	0	0	10.29649764	0	0
FBgn0003983	0	0	0	0	0	0	0.414229139	0
FBgn0003984	35.95423089	125.6356823	135.0820476	2.398984602	257.9827341	23.26245763	123.4402834	222.1582172
FBgn0003996	126.3007598	134.4832656	128.0777932	88.76243027	55.92632697	122.0325646	386.4757867	273.5530287
FBgn0003997	29.5009074	138.0222989	65.03950438	72.76919959	123.5791419	6.10162823	91.54463973	60.51324574
FBgn0004003	0	0	0	0	0	0	0	0
FBgn0004034	36.87613425	0	0	0	25.25705089	50.3384329	57.16362119	0.828948572
FBgn0004045	0	10.61709991	1.00060776	0.799661534	0	25.55056821	7.456124503	0.828948572
FBgn0004047	0	0	46.02795695	0	0	2.288110586	14.49801987	0
FBgn0004049	195.4435115	254.8103979	392.2382418	552.56612	543.0265942	422.5377549	438.2544291	374.6847544
FBgn0004050	2427.371537	3149.739641	2716.650068	2887.577799	2770.15726	3190.007509	2919.072743	2888.885773
FBgn0004052	0	0	0	9.595938408	0	0	0	0
FBgn0004053	0	0	0	0	0	0.381351764	0.414229139	0.828948572
FBgn0004054	0	0	0	0	0	0	0	0
FBgn0004055	5711.191291	5493.464447	6072.688494	3813.585856	6233.079345	4420.248301	4391.243103	4493.730207
FBgn0004057	0	0	0	0	0	1.906758822	40.59445563	2.486845715
FBgn0004066	877.6519951	1008.624492	667.4053757	908.4155026	602.5610713	821.0503487	769.2235112	661.5009603
FBgn0004087	29.5009074	0	10.0060776	36.78443056	0	0	10.76995761	17.40792001
FBgn0004101	1008.562272	661.799228	819.4977552	1146.71464	741.4748512	860.7109322	905.5048979	928.4224004
FBgn0004102	236.0072592	577.747187	142.0863019	175.9255375	303.9866482	462.1983384	310.6718543	603.4745602
FBgn0004103	7889.648922	6914.386319	8229.998823	8305.284692	7173.002453	6984.076212	7682.293613	7163.773557
FBgn0004106	0	0	0	29.58747676	0	11.8219047	0.828458278	0
FBgn0004107	346.6356619	353.9033305	377.2291254	312.6676598	386.0720636	543.807616	332.6259986	281.0135658
FBgn0004108	3351.1187	4509.613188	3231.963064	3768.005148	4383.902405	5299.645469	5826.961299	5545.665945
FBgn0004110	0	0	0	0.799661534	0.902037532	0	0	0.828948572
FBgn0004117	3.687613425	16.8104082	33.02005607	7.196953806	6.314262723	9.915145873	23.61106093	2.486845715
FBgn0004118	9771.253672	7665.546138	9742.917756	8144.552724	9471.394084	8220.418632	9908.361006	8959.276163
FBgn0004132	839.8539575	867.947918	1075.653342	980.3850407	988.6331349	968.2521297	995.8068502	722.8431546
FBgn0004133	45.17326445	187.5687651	111.0674613	1.599323068	40.59168893	200.5910281	140.8379073	4.97369143
FBgn0004143	0	0	0	0	0	0	0	0
FBgn0004167	0.921903356	1.769516652	5.003038798	0	11.72648791	129.6595999	2.899603973	6.631588574
FBgn0004168	837.0882474	1330.676523	499.3032721	945.9995947	1089.661338	1028.505708	1550.459667	951.6329604
FBgn0004169	0	7.078066609	45.02734919	0	26.15908842	0.381351764	0.828458278	58.85534859
FBgn0004170	0	0	0	0	0	0.762703529	0	0
FBgn0004171	0	0	1.00060776	0	0	0.381351764	0.414229139	0
FBgn0004172	0	0	0	0	0	0	0	0
FBgn0004173	0	0	0	0	0	1.906758822	0	0
FBgn0004174	0	0	0	0	0	6.864331758	0	0
FBgn0004175	0	0	1.00060776	0	0	0	0	0.828948572
FBgn0004177	14156.74794	12257.44185	12457.56661	14964.86595	12238.84523	12252.45084	12077.26478	12483.13654
FBgn0004179	10859.09963	5635.910538	8440.126453	5725.576583	8873.343201	5677.565068	10162.6977	6634.07542
FBgn0004181	0	0	0	0	0	0.381351764	0	0
FBgn0004183	0.921903356	0	5.003038798	7.99661534	0	0	12.01264503	0
FBgn0004185	0	0	0	0	0	0	0	0
FBgn0004186	0	0	0	0	0	2.669462351	0	0
FBgn0004187	0	0	0	0	0	0.762703529	0	1.657897143
FBgn0004188	0	0	0	0	0	0	0.414229139	0
FBgn0004189	0	0.884758326	0	0	0	0.762703529	0	0.828948572
FBgn0004190	0	0	0	0	0	1.906758822	0	0
FBgn0004191	0	0	0	0	0	0	0	0
FBgn0004192	0	0.884758326	0	0	1.804075064	0.762703529	0.414229139	0.828948572
FBgn0004197	0	0	4.002431039	0	2.706112595	1.906758822	2.071145695	5.802640002
FBgn0004198	1074.01741	1034.282483	1518.922579	886.8246412	1150.097853	874.0582439	1922.851663	1494.594275
FBgn0004227	3955.887301	3359.427364	4147.519164	4447.717452	3460.215972	3655.638013	3931.448759	4135.624424
FBgn0004228	0	0	0	0	1.804075064	0	12.01264503	0
FBgn0004237	2260.507029	2211.895815	1687.024683	2464.556848	1951.107181	2654.970983	2014.810532	2645.174892
FBgn0004240	0.921903356	35.39033305	0	19.19187682	0	37.37247291	0	46.42112002
FBgn0004242	25315.46616	21398.76488	23734.41606	15559.81413	26740.90263	20542.27549	28522.99006	23124.34936
FBgn0004244	23917.86067	19792.04376	25733.63036	20736.8229	23490.8614	21209.64108	24164.47105	18247.64491
FBgn0004359	14.7504537	0	0	0	0	1.525407057	0.828458278	2.486845715
FBgn0004360	0	0	0	0	0	1.525407057	0	0
FBgn0004362	2074.282551	3005.524034	1406.85451	4210.217976	2060.253723	3292.972485	2270.80414	3372.991738
FBgn0004363	24689.49378	15884.06623	25717.62064	15017.64361	21700.3169	13343.49823	18723.98554	13811.11215
FBgn0004364	301.4623975	829.9033099	154.093595	666.1180578	277.8275598	594.1460489	526.0710066	547.9350059
FBgn0004367	49.78278123	99.97769086	0	123.1478762	4.510187659	3.813517644	1.656916556	135.9475658
FBgn0004368	264.5862632	274.2750811	248.1507244	455.0074128	612.4834841	389.7415032	1062.497742	989.7645947
FBgn0004369	2662.456893	3226.713616	2470.500559	2167.082757	3411.505945	2965.009968	3303.891613	3786.637076
FBgn0004370	474.7802284	653.836403	669.4065912	630.9329503	581.814208	511.0113642	562.9373999	1017.948846
FBgn0004372	0	0	1.00060776	0.799661534	0	0	1.242687417	0
FBgn0004373	1442.778752	1337.754589	1150.698924	965.1914715	2020.564071	1157.021253	2587.275202	2197.542664
FBgn0004374	0	103.5167242	0	47.97969204	0	104.1090317	5.384978807	66.31588574
FBgn0004378	0	0	0	0	0	1.144055293	0.828458278	1.657897143
FBgn0004379	31.34471411	212.3419983	0	148.7370453	125.3832169	93.81253403	129.6537205	145.8949486
FBgn0004380	4116.298485	3629.278654	4268.592703	4590.856867	4278.364013	4009.913802	4551.54978	4117.387556
FBgn0004381	4830.773586	3207.248932	4397.671104	4204.620346	4107.87892	3941.651836	4916.89988	5413.863122
FBgn0004387	773.4769158	483.0780461	769.4673672	821.2523954	766.731902	840.4992886	788.6922807	886.9749718
FBgn0004389	0	0	0	0	0.902037532	0.762703529	0	1.657897143
FBgn0004390	1865.932393	2774.602111	2502.520007	1976.763312	1735.520211	2794.545729	2547.923434	1841.923726
FBgn0004391	44.2513611	11.50185824	188.1142588	0	7.216300255	6.482979994	109.7707218	24.03950858
FBgn0004394	0.921903356	56.62453287	0	75.16818419	0	0.381351764	155.7501563	2.486845715
FBgn0004395	4076.656641	4817.509086	3566.166056	3830.378748	3951.826427	4633.423937	5316.21677	5520.797488
FBgn0004396	28.57900404	14.15613322	2.001215519	164.730276	33.37538868	32.41489997	206.7003404	43.9342743
FBgn0004397	0.921903356	45.12267463	22.01337071	0	23.45297583	84.66009169	26.92489404	0.828948572
FBgn0004400	0	0.884758326	0	0.799661534	0	0.762703529	2.899603973	0
FBgn0004401	15530.38394	19942.45267	17681.73972	25731.50884	14414.55976	22368.95044	14970.65531	20489.9508
FBgn0004403	1542.344315	2125.189499	1684.02286	1666.494637	1301.640158	1431.594523	1064.983116	1440.712618
FBgn0004404	295.009074	374.252772	271.1647029	240.6981217	291.3581228	390.8855585	247.7090251	280.1846173
FBgn0004406	220.3349021	261.8884645	290.1762503	329.460552	255.2766215	322.2422409	371.1493086	315.8294058
FBgn0004407	0	0	0	0	0	0	0	0
FBgn0004414	0	0	0	0	0	0.381351764	0	0
FBgn0004419	2514.952356	2480.862347	2769.682279	3185.851551	2541.039727	2756.410553	2346.608073	2626.109075
FBgn0004425	0	0	1.00060776	0	0	1.525407057	0	0
FBgn0004426	0	0	0	0	0	0.762703529	0	0
FBgn0004427	0	0	0	0	1.804075064	0.381351764	0.414229139	0
FBgn0004428	0	0	0	0	0	0	0	0
FBgn0004429	0	0	1.00060776	0	0	0	0.414229139	0
FBgn0004430	0	0	0	0	0	0.762703529	0.414229139	0
FBgn0004431	0	0	25.01519399	0	0.902037532	0	0.414229139	9.118434289
FBgn0004432	9899.398238	8944.906678	10139.15843	10492.35899	8861.616713	8636.092056	9352.465501	7952.932597
FBgn0004435	558.6734338	924.5724508	490.2978022	796.4628878	1009.379998	848.5076757	983.3799761	1091.725269
FBgn0004436	5827.351114	4504.304639	5604.404062	5101.840587	4725.774629	3877.966092	5080.52039	4641.283053
FBgn0004449	1429.872105	2840.958985	1583.962084	1238.675716	2049.429272	1576.508194	1579.041478	2112.160961
FBgn0004456	187.1463813	383.1003552	147.0893407	29.58747676	349.0885248	171.2269422	313.5714582	441.0006402
FBgn0004463	460.9516781	483.9628044	188.1142588	487.7935357	509.6512055	540.3754501	171.4908636	277.6977715
FBgn0004465	2365.604012	2656.929253	2207.340718	2663.67257	2653.794419	2279.720847	1919.53783	1921.502789
FBgn0004507	9651.406236	7386.847265	9756.926265	6412.485841	8532.373013	7291.827086	8591.940802	8109.603877
FBgn0004509	681.2865802	1146.646791	1157.703178	1100.334271	1583.075868	1379.349332	1824.265128	1259.17288
FBgn0004510	700.6465507	482.1932878	446.2710608	1191.495686	532.2021438	862.9990427	625.4859999	530.5270859
FBgn0004511	0	0	0	2.398984602	0	0.381351764	0	2.486845715
FBgn0004512	0.921903356	0	1.00060776	0.799661534	7.216300255	3.432165879	2.071145695	2.486845715
FBgn0004513	10.14093692	2.654274979	4.002431039	11.19526148	1.804075064	15.63542234	1.656916556	3.315794287
FBgn0004514	2183.989051	1793.405127	1847.121924	1634.508175	2185.63694	2591.666591	1722.36476	1780.581532
FBgn0004516	67506.37325	38796.6526	81999.80591	45228.85636	65775.67478	56902.64082	53352.29888	54175.10496
FBgn0004552	0	2.654274979	13.00790088	109.5536302	0.902037532	62.16033759	25.68220662	136.7765143
FBgn0004554	0	0	0	0	0	0	0	0
FBgn0004556	174.2397343	228.2676482	161.0978493	263.8883062	193.0360318	209.3621186	234.8679218	596.8429717
FBgn0004567	139.2074068	276.9293561	0	285.4791676	172.2891686	41.18599055	91.13041059	142.5791543
FBgn0004569	0	0	0	0.799661534	1.804075064	0	0.828458278	0
FBgn0004573	1038.985082	1675.73227	1550.942028	1753.657744	1162.726379	1923.156948	1233.988605	1487.133738
FBgn0004574	34636.83099	20630.79465	31390.06603	21269.39748	30743.24316	22682.80294	29204.81122	20872.09609
FBgn0004575	8609.655443	10356.09621	10499.37722	9766.266314	12326.34287	12831.34282	16584.07781	15032.1534
FBgn0004577	0	0	0	0.799661534	0.902037532	0	0	0.828948572
FBgn0004580	23919.70448	13092.65371	28822.50652	16892.84991	18512.51627	13006.00192	25778.30778	14113.67838
FBgn0004581	0	0	1.00060776	50.37867664	0.902037532	1.525407057	3.313833112	0
FBgn0004583	1.843806712	0.884758326	0	3.99830767	0.902037532	20.97434704	4.970749668	2.486845715
FBgn0004584	556.8296271	601.6356618	611.3713412	1009.172856	567.3816075	711.6023923	797.3910926	1188.712252
FBgn0004587	8626.249704	8022.103743	8265.020095	8234.114815	7802.62465	8625.414206	8949.420549	6941.61534
FBgn0004588	0	0	0	0	0	0	0	0
FBgn0004589	0	0	0	0	0	0	0	0
FBgn0004590	0	0	0	0	0	0.381351764	0	0
FBgn0004591	0	0	0	0	0	0	0	0
FBgn0004592	0	0	0	0	0	0.381351764	0	0.828948572
FBgn0004593	0	0	0	0	0	0	0	0
FBgn0004594	0	0	0	0	0	0	0.414229139	0
FBgn0004595	36137.68966	35099.24756	28174.11269	33688.94076	38211.21189	29810.26742	36651.82268	29092.77907
FBgn0004597	508.8906526	545.0111289	715.4345482	406.2280593	395.9944765	477.8337607	391.0323072	539.6455202
FBgn0004598	1770.976347	3017.910651	1880.14198	2226.257711	3227.490289	4076.650361	4544.922113	5204.968082
FBgn0004606	315.2909478	432.6468215	460.2795695	488.5931973	589.9325458	291.352748	420.4425761	589.3824345
FBgn0004607	253.5234229	624.6393783	88.05348285	663.7190732	748.6911514	1202.020761	884.793441	1139.804286
FBgn0004611	2358.228785	5594.326896	2923.775874	3101.087429	4899.867873	4099.912819	6339.362744	7103.260311
FBgn0004618	8.297130205	142.4460905	0	68.77089192	2.706112595	4.576221172	49.70749668	4.144742859
FBgn0004619	3658.112517	2629.501745	3368.045719	3185.851551	3702.864068	4350.460928	4896.188423	2848.267293
FBgn0004620	1.843806712	0	67.0407199	46.38036897	59.5344771	2.669462351	87.40234834	0
FBgn0004622	746.7417185	678.6096362	688.4181387	742.0859035	983.2209097	477.8337607	1197.122212	868.7381032
FBgn0004623	28.57900404	36.27509137	0	0	1.804075064	276.4800292	24.4395192	0.828948572
FBgn0004629	0	0	0	0	0	0	0	0
FBgn0004635	762.4140755	1067.9033	749.455212	804.4595032	1203.318067	866.8125604	830.9436529	1089.238423
FBgn0004636	2666.144506	2356.996181	2654.612386	2846.795061	2567.198816	2947.086435	2137.836587	2336.806024
FBgn0004638	877.6519951	606.0594534	755.4588586	835.646303	800.1072907	764.6102875	777.0938648	831.4354175
FBgn0004643	1698.145982	2110.148608	1901.154743	2471.753802	1856.39324	1989.130803	1681.770304	1510.344298
FBgn0004644	0	0	2.001215519	1.599323068	1.804075064	0.762703529	0.828458278	1.657897143
FBgn0004646	37.7980376	18.57992485	226.1373537	255.8916909	142.52193	56.44006112	403.0449523	226.3029601
FBgn0004647	30.42281075	24.77323313	27.01640951	61.57393812	27.06112595	24.78786468	16.9833947	16.57897143
FBgn0004648	9423.696107	10430.41591	9638.854549	7510.421127	10770.32813	8914.860195	10129.9736	10055.97512
FBgn0004649	0	0	0	0	0.902037532	1.906758822	0.414229139	3.315794287
FBgn0004650	0	0.884758326	0	0	0.902037532	1.144055293	1.656916556	5.802640002
FBgn0004652	2926.121252	3503.642972	2162.313369	2191.872265	3623.484765	4527.026795	4596.286527	5388.165716
FBgn0004654	34.11042418	87.59107429	69.04193542	0	63.14262723	60.25357877	0.828458278	25.69740572
FBgn0004655	517.1877828	718.4237609	563.3421687	361.4470134	451.0187659	734.8648499	1083.623428	1230.988629
FBgn0004656	4610.438684	6280.899357	4799.915423	6602.805286	5725.232214	6087.899566	6101.180989	6978.089077
FBgn0004657	2425.52773	3180.706183	3733.267551	3728.821733	3242.824927	5327.102796	3073.994441	4153.861293
FBgn0004666	194.5216081	163.6802903	195.1185131	152.735353	179.5054688	140.3374493	160.3066768	72.11852574
FBgn0004687	1531.281475	1600.527812	1611.979101	1473.776207	1665.161284	1515.491912	1267.541165	1318.028229
FBgn0004698	6909.665654	5300.587132	5696.459976	4099.864685	5257.074735	5275.238956	5334.857082	4298.927293
FBgn0004777	0	0	3.001823279	0.799661534	0	1.144055293	0	0
FBgn0004778	0	0	0	0	0	0.381351764	0	0
FBgn0004779	0	0	0	0	0.902037532	0	0.414229139	0.828948572
FBgn0004780	0	0	1.00060776	0	0	1.144055293	1.656916556	0.828948572
FBgn0004781	0	0	3.001823279	0	0	0	0	0
FBgn0004782	0	0	0	0	0	0	0.414229139	0
FBgn0004783	0	0	1.00060776	0	0	0.381351764	0.414229139	0
FBgn0004784	39.64184431	1.769516652	1.00060776	0.799661534	0.902037532	229.9551139	24.4395192	0
FBgn0004795	0	41.58364133	2.001215519	3.198646136	5.412225191	29.74543762	39.35176821	0.828948572
FBgn0004797	0	92.01486592	9.005469837	0	1.804075064	7.627035287	7.041895364	46.42112002
FBgn0004811	1083.236443	1184.691399	674.40963	829.2490107	841.6010172	750.881624	1057.941221	866.2512575
FBgn0004828	30078.0189	23623.93207	27134.48123	25177.3434	22981.2102	24256.26032	26580.25539	26482.42002
FBgn0004832	1095.221187	775.0482937	1043.633893	1233.078085	1321.484984	1419.009915	940.7143747	843.869646
FBgn0004837	391.8089264	713.9999692	737.4479189	895.6209181	481.688042	517.875696	578.6781072	596.0140231
FBgn0004838	25447.29834	26524.16986	23133.0508	25886.64318	26048.13781	28389.7321	27126.2094	25749.62948
FBgn0004839	364.1518257	595.4423535	496.3014488	115.9509224	487.1002672	339.4030703	403.4591814	547.9350059
FBgn0004841	697.8808406	861.7546097	441.268022	192.7184297	452.822841	1059.395201	465.1793231	1097.527909
FBgn0004842	128.1445665	3.539033305	65.03950438	58.37529198	333.7538868	58.34681995	149.1224901	1.657897143
FBgn0004852	1687.083142	2255.248973	1552.943243	1517.757591	2457.150237	3243.396756	3191.221287	2539.069475
FBgn0004854	15.67235705	72.55018275	0	0	0.902037532	78.93981522	0	0
FBgn0004855	404.7155734	399.9107634	491.29841	513.3827048	508.7491679	237.2007974	353.7516847	605.1324574
FBgn0004856	1875.151426	1820.832635	2160.312153	1778.447252	1666.063321	2906.663148	1926.165497	1720.897235
FBgn0004858	741.2102984	769.7397438	627.3810653	490.1925203	681.9403741	661.2639594	763.4243032	521.4086516
FBgn0004859	22.12568055	161.0260154	163.0990648	261.4893216	21.64890076	16.0167741	145.3944278	272.7240801
FBgn0004860	321.7442713	573.3233954	291.1768581	42.3820613	404.1128143	345.1233467	533.1129019	653.2114745
FBgn0004861	548.5324969	598.0966285	512.311173	239.0987987	598.0508836	919.8204556	794.4914887	800.7643203
FBgn0004862	70.06465507	0	0	32.78612289	0.902037532	0	0	2.486845715
FBgn0004863	0	0	20.01215519	0.799661534	0	0.762703529	82.43159867	263.6056458
FBgn0004864	655.4732862	1428.884697	642.3901817	845.2422414	696.3729746	946.1337274	1057.941221	1222.699143
FBgn0004865	1983.936022	1238.661657	2202.337679	1760.854698	1714.773348	1730.955658	2619.999304	1956.318629
FBgn0004867	6999.09028	9381.977291	6186.757778	7745.521618	6179.85913	5994.468384	5115.729867	6527.970003
FBgn0004868	17111.44819	11509.82107	16088.77217	15169.5793	14504.76351	15106.86879	14237.05551	14257.91543
FBgn0004870	939.4195199	652.9516447	727.4418413	693.30655	1044.559462	1010.963527	1122.975196	1650.436606
FBgn0004872	18.43806712	0	0	0	14.43260051	84.66009169	111.4276384	2.486845715
FBgn0004875	3349.274893	4674.178237	3300.004391	2867.586261	4812.370232	4847.362277	5978.569164	4958.770356
FBgn0004876	1067.564086	1285.553848	1209.734781	979.5853791	1280.893295	1643.626104	1866.93073	1517.804835
FBgn0004878	0	0	1.00060776	0.799661534	1.804075064	0.762703529	0.828458278	0
FBgn0004880	7680.37686	9752.691029	7348.463387	7759.115864	8656.854193	6844.120115	8074.982836	8799.289089
FBgn0004882	127.2226631	426.4535132	275.1671339	198.3160604	253.4725464	966.3453709	728.6290556	842.2117489
FBgn0004885	960.6232971	2080.066825	1914.162644	2139.094603	1490.166003	2642.386375	2233.937747	3780.834436
FBgn0004888	10376.94418	5140.445875	10534.39849	6807.518639	8423.226472	6569.165493	7987.994717	6252.759077
FBgn0004889	2690.113993	3033.8363	1987.207011	1622.513252	2572.611041	2982.170797	2756.280691	2612.01695
FBgn0004892	0	0	0	0	3.608150127	1.144055293	0.828458278	1.657897143
FBgn0004893	0.921903356	0.884758326	1.00060776	2.398984602	0	69.40602111	0.828458278	0.828948572
FBgn0004895	0	0	0	56.77596891	0.902037532	0.762703529	0.414229139	0
FBgn0004896	1050.969826	1581.063129	1271.772463	163.1309529	1003.065735	708.5515782	1125.046342	1312.225589
FBgn0004897	46.09516781	0	81.04922854	69.57055346	1.804075064	0	0.828458278	0
FBgn0004898	0	0	0	39.18341516	0	1.906758822	57.99207946	0
FBgn0004901	56.23610473	136.2527822	40.02431039	64.77258425	0	64.82979994	30.65295629	63.00009145
FBgn0004903	6402.618809	4122.9738	4696.852824	4708.407112	4964.814575	4069.404677	5169.993884	4685.217328
FBgn0004907	41084.62307	34181.75317	37820.9721	34093.5695	37955.03323	37666.87647	41958.51218	33548.37765
FBgn0004908	117.0817262	182.2602152	190.1154743	251.8933832	110.0485789	205.1672492	103.5572848	194.8029144
FBgn0004910	1057.42315	875.0259846	958.5822338	560.5627353	1360.272598	743.6359405	1175.582297	1261.659726
FBgn0004911	0.921903356	0.884758326	4.002431039	0	0	13.34731175	0	0.828948572
FBgn0004913	1472.27966	1732.356803	1715.0417	2065.525742	1591.194206	2394.88908	1797.340234	2621.135384
FBgn0004914	14.7504537	0.884758326	6.003646558	2.398984602	1.804075064	32.03354821	59.23476688	8.289485717
FBgn0004915	1548.797638	1402.341947	2108.28055	1830.425251	1430.631525	1218.418887	1205.821024	1235.96232
FBgn0004919	1476.889177	1174.959057	1525.926834	1289.054393	1374.705198	1471.255107	1575.727645	1311.396641
FBgn0004921	39480.51123	37269.55973	34978.24546	34483.00467	38213.918	31605.67153	40019.91981	38670.45087
FBgn0004924	2013.43693	2664.892078	2172.319446	2315.819802	2374.162784	2411.668558	3001.504341	2406.437704
FBgn0004926	1135.784935	1642.996212	1003.609583	1919.987343	1066.208363	1330.154954	1106.40603	1424.962595
FBgn0004956	0	0	0	0	0	0.381351764	0.828458278	1.657897143
FBgn0004957	598.3152781	313.2044475	414.2516125	253.4927063	392.3863263	352.3690303	253.5082331	349.8162973
FBgn0004959	0	0	1.00060776	0	0	0	1.242687417	0
FBgn0005198	145.6607303	574.2081537	209.1270218	263.0886447	1271.87292	1214.605369	868.6385046	824.8038289
FBgn0005278	10286.59765	7860.19297	9658.866704	7277.719621	9285.574353	7114.498516	8818.524141	6700.391305
FBgn0005322	2705.78635	2594.111412	2395.454977	2822.805215	2514.880639	2569.166836	2617.928159	2183.450538
FBgn0005355	567.8924674	602.5204201	583.3543239	710.8991037	381.561876	380.9704126	563.7658582	467.5269945
FBgn0005386	1404.980715	1996.014784	1939.177838	2115.104757	845.2091673	2341.499833	2051.262697	2214.950584
FBgn0005390	0.921903356	0	1.00060776	0	82.98745293	45.76221172	2.485374834	2.486845715
FBgn0005391	1.843806712	24.77323313	0	0.799661534	0	0	0	0.828948572
FBgn0005411	2086.267295	2189.776857	2742.665869	2422.974448	1648.924608	1422.823433	1613.422497	1464.752126
FBgn0005427	1969.185569	2646.312154	2848.730292	3464.133765	3335.734793	4320.71549	4204.425761	4729.151602
FBgn0005533	854.6044112	1238.661657	849.515988	955.5955331	884.8988187	851.5584898	597.3184185	962.4092918
FBgn0005536	2262.350836	2322.490606	1725.047778	2172.680388	2656.500531	3994.27838	3303.891613	3526.347224
FBgn0005558	1576.454739	2171.196932	1722.045954	3124.277613	1731.912061	2479.549172	1971.730702	2432.964058
FBgn0005561	50.70468459	135.3680239	38.02309487	146.3380607	5.412225191	208.2180633	133.3817828	152.5265372
FBgn0005564	5270.521487	4663.561137	4066.469935	4142.246746	6057.182026	4332.537395	6784.659068	5196.678596
FBgn0005585	7755.972935	8485.717106	8074.904621	9974.178313	6886.154518	9380.109348	8229.904534	8627.696735
FBgn0005586	11995.80647	13231.56077	15693.5321	11304.81511	16071.6027	15410.4248	19376.81067	16322.82633
FBgn0005590	0	0	0	14.39390761	0.902037532	1.525407057	0.414229139	0.828948572
FBgn0005593	1846.572422	3331.115098	1412.858157	2532.528078	1626.37367	2100.86687	1470.513444	2373.279761
FBgn0005596	556.8296271	660.9144696	318.1932676	410.2263669	288.6520102	679.1874923	1258.013895	292.6188458
FBgn0005612	29.5009074	74.3196994	21.01276295	35.98476903	54.12225191	91.90577521	0.828458278	66.31588574
FBgn0005613	0.921903356	0	0	3.99830767	0	1.144055293	2.071145695	2.486845715
FBgn0005614	0	66.35687446	1.00060776	3.198646136	1.804075064	463.3423937	0.828458278	0
FBgn0005616	2847.759467	3193.977557	2305.400278	2522.132478	2033.192597	5266.467866	2948.483012	4007.966344
FBgn0005617	236.0072592	401.6802801	255.1549787	220.7065834	410.427077	669.6536982	562.5231708	689.6852117
FBgn0005619	54.39229801	1.769516652	1.00060776	0	58.63243957	73.21953876	2.071145695	0.828948572
FBgn0005624	199.1311249	332.6691306	109.0662458	76.76750726	184.917694	317.2846679	275.0481483	53.05270859
FBgn0005626	1223.365754	107.0557575	933.5670398	914.0131333	828.9724917	536.9432842	1692.126033	454.2638173
FBgn0005631	490.4525855	1055.516683	418.2540436	726.0926729	644.9568353	544.9516713	751.8258873	1275.751852
FBgn0005632	1097.986897	928.9962425	966.5870959	850.8398722	883.9967812	947.2777827	1356.186201	867.0802061
FBgn0005633	0	0.884758326	0	0.799661534	0	0	0	0
FBgn0005636	547.6105936	709.5761776	537.326367	441.4131668	589.0305083	733.7207946	550.9247549	303.3951773
FBgn0005638	0	0	0	0	0	1.144055293	1.656916556	2.486845715
FBgn0005640	2921.511736	3002.869759	3081.8719	2815.608261	3200.429163	3252.549198	4293.899255	4020.400573
FBgn0005642	2262.350836	2542.795429	2649.609348	3471.330719	2744.900209	5198.2059	3019.730424	4130.650733
FBgn0005648	668.3799332	2003.09285	502.3050954	2100.71085	499.7287926	1788.539775	582.8203986	1751.568332
FBgn0005649	2427.371537	2134.921841	1954.186955	2722.047862	1799.564876	1743.921618	2352.82151	2162.726824
FBgn0005654	0	0	0	0	0	0	0	0
FBgn0005655	0	25.65799146	1.00060776	39.18341516	0	24.02516115	20.29722781	29.84214858
FBgn0005658	1898.19901	1553.635621	1768.073911	1703.279067	1710.26316	1242.8254	2485.789063	2237.332195
FBgn0005659	0	0	0	0	1.804075064	1.144055293	52.60710066	0.828948572
FBgn0005660	0	30.08178309	1.00060776	0	2.706112595	0.381351764	2.071145695	3.315794287
FBgn0005664	0	0	1.00060776	0	0	0.762703529	1.242687417	3.315794287
FBgn0005666	74.67417185	107.9405158	72.0437587	51.17833817	1.804075064	69.02466935	108.9422636	106.9343658
FBgn0005670	0	39.81412468	0	0	0	2.288110586	0	0
FBgn0005671	36938.82367	26417.1141	39551.02292	28732.63858	33782.2076	25741.24409	30872.49773	25883.91915
FBgn0005672	4134.736552	4320.274907	4900.976807	5903.101444	3727.219081	4519.781111	4658.006668	3851.295064
FBgn0005674	235.0853558	546.7806456	394.2394573	502.1874433	215.5869701	409.1904432	613.4733549	803.251166
FBgn0005677	772.5550125	699.843836	543.3300135	1103.532917	668.4098111	918.6764003	1635.376641	734.4484346
FBgn0005683	71.90846178	284.892181	216.1312761	247.8950755	79.3793028	233.005928	21.53991523	265.263543
FBgn0005694	2645.862632	3226.713616	2855.734546	2347.006602	2561.78659	3376.488522	1886.399499	3690.479041
FBgn0005695	868.4329615	666.2230196	1994.211265	1656.898698	1891.572704	1507.483525	1351.215452	1114.10688
FBgn0005696	0	189.3382818	61.03707334	275.0835677	129.8934046	296.6916727	84.08851522	0
FBgn0005771	2408.93347	2073.873517	2513.526692	2115.104757	1687.712222	2299.169787	1955.989995	2853.240984
FBgn0005775	6563.029992	8437.940157	7622.629913	7377.677312	8673.992906	12253.21354	13054.01709	10843.47627
FBgn0005777	763.3359789	489.2713544	1076.653949	541.3708585	793.793028	373.7247291	689.2772874	604.3035088
FBgn0005778	11.98474363	0	98.05956045	31.98646136	58.63243957	35.84706585	16.15493642	0
FBgn0005779	29.5009074	0	0	0	0	0.762703529	0.828458278	0.828948572
FBgn0008635	2810.883333	3129.3902	2218.347403	2714.051246	2189.24509	3300.599521	2449.336899	3492.360333
FBgn0008636	751.3512353	762.6616772	1227.745721	702.9024884	960.6699714	1050.242759	1115.104842	1102.5016
FBgn0008646	0.921903356	0	0	83.96446107	1.804075064	103.7276799	0.828458278	82.0659086
FBgn0008651	0	35.39033305	1.00060776	0.799661534	0	0	0.414229139	53.05270859
FBgn0010014	10578.84101	10136.67614	11475.9704	11051.3224	10772.1322	9973.874045	9375.248104	9706.158827
FBgn0010015	0	0	1.00060776	0	3.608150127	2.669462351	0.828458278	0.828948572
FBgn0010019	3.687613425	75.20445772	0	0.799661534	0	0.381351764	0.414229139	248.6845715
FBgn0010038	0	0.884758326	0	0	0	0	0	19.89476572
FBgn0010039	0.921903356	10.61709991	0	0	0.902037532	0.762703529	24.02529006	49.7369143
FBgn0010040	0	0	0	0	0	0	0	1.657897
FBgn0010041	0	0	0	0	0	0.3813518	0	0
FBgn0010042	0	0	0	0	0	0	0	0
FBgn0010043	0	0	0	0	0	0	0	0
FBgn0010044	0	1.769517	0	0	0.9020375	0	0	0.8289486
FBgn0010051	110.6284	447.6877	310.1884	164.7303	516.8675	388.5974	379.8481	385.4611
FBgn0010052	0	2.654275	2.001216	0	0.9020375	0.7627035	0.8284583	0.8289486
FBgn0010053	9.219034	30.96654	3.001823	135.9425	20.74686	56.82141	91.95887	142.5792
FBgn0010078	1298.04	1684.58	1041.633	1692.883	1270.971	1241.681	912.5468	1276.581
FBgn0010097	0.9219034	1.769517	1.000608	0	0	0.3813518	0.8284583	0
FBgn0010100	20789.84	14018.11	17790.81	12242.82	18047.97	12012.96	17037.66	11730.45
FBgn0010105	3972.482	2836.535	2570.561	4002.306	2603.28	3606.825	3356.499	3175.702
FBgn0010109	0	0	0	0	0	0.3813518	0	0.8289486
FBgn0010113	2785.992	3209.903	1854.126	2666.871	3044.377	3834.873	3059.082	3571.11
FBgn0010114	28368.81	40121.14	21269.92	30659.82	35283.2	39549.99	40431.25	55903.46
FBgn0010173	393.6527	353.0186	410.2492	383.8375	551.1449	247.8786	250.6086	635.8036
FBgn0010194	1178.192	1486.394	1105.672	665.3184	1102.29	1650.872	1606.795	1567.542
FBgn0010197	11.98474	151.2937	17.01033	75.16818	58.63244	1.144055	86.57389	192.3161
FBgn0010198	741.2103	836.9814	609.3701	889.2236	800.1073	607.112	689.2773	757.659
FBgn0010213	2974.06	1752.706	3061.86	2010.349	2748.508	1983.029	2592.66	1443.199
FBgn0010215	6558.42	7859.308	6730.088	7114.589	5765.824	7660.976	6964.02	9250.237
FBgn0010217	48493.96	34391.44	42280.68	30826.15	44122.26	30959.28	38392	31477.66
FBgn0010220	1096.143	994.4684	1043.634	1169.105	616.9937	1416.722	912.5468	1149.752
FBgn0010222	212.9597	183.145	69.04194	68.77089	203.8605	139.1934	76.21816	198.1187
FBgn0010223	31.34471	36.27509	45.02735	67.17157	89.30172	36.99112	130.4822	31.50005
FBgn0010225	257.211	828.1338	675.4102	561.3624	420.3495	882.8293	578.2639	974.8435
FBgn0010226	57.15801	86.70632	134.0814	261.4893	174.9953	266.1835	59.23477	113.566
FBgn0010228	4435.277	5025.427	4134.511	5363.33	5230.014	5318.332	4953.352	5103.836
FBgn0010235	4034.249	3966.372	3495.123	4389.342	3874.251	3925.254	3387.566	4036.151
FBgn0010238	956.0138	501.658	865.5257	1161.908	691.8628	1021.641	666.9089	1107.475
FBgn0010240	2713.162	1857.108	2549.549	2026.342	2356.122	1832.395	2555.38	2220.753
FBgn0010241	0.9219034	3.539033	0	0	0	1.906759	0.4142291	1.657897
FBgn0010246	2.76571	0	0	0	61.33855	1.144055	0.8284583	0.8289486
FBgn0010247	1726.725	1277.591	1339.814	1342.632	1581.272	1351.511	1939.421	1461.436
FBgn0010258	0	14.15613	40.02431	28.78782	0	43.85545	0.4142291	25.69741
FBgn0010263	3549.328	4990.922	3375.05	3219.437	3415.114	4724.186	4030.864	4264.94
FBgn0010265	1228.897	1417.383	1261.766	1301.849	1059.894	1167.318	720.3445	1039.502
FBgn0010269	1905.574	2283.561	1775.078	2119.903	1902.397	1798.836	1919.952	2172.674
FBgn0010278	1643.754	1706.699	1043.634	2282.234	1666.063	2050.91	1336.303	2149.464
FBgn0010280	3384.307	5656.26	4288.605	3919.941	4464.184	6863.569	5749.5	6596.773
FBgn0010282	823.2597	938.7286	759.4613	1049.956	741.4749	521.6892	1006.991	1095.041
FBgn0010287	259.0548	385.7546	196.1191	237.4995	208.3707	241.3957	231.9683	196.4608
FBgn0010288	455.4203	391.0632	478.2905	328.6609	493.4145	443.5121	324.3414	313.3426
FBgn0010292	664.6923	370.7137	799.4856	819.6531	816.344	567.4514	478.0204	566.1719
FBgn0010294	0	0	0	0	0	0	0	0
FBgn0010295	0	0	0	0	0	0	0	1.657897
FBgn0010296	0	0	0	0	0	0	0	0
FBgn0010300	3501.389	5590.788	3990.424	4833.154	4687.889	6786.536	6029.519	6440.101
FBgn0010303	1589.361	2930.32	1588.965	1581.731	2098.139	2851.367	1988.714	3116.018
FBgn0010309	3940.215	3392.163	3958.404	3394.563	4102.467	3104.966	3522.605	2792.728
FBgn0010313	3436.856	2964.825	3038.846	3372.173	3503.514	3097.339	3254.184	3385.426
FBgn0010314	0	0	0	40.78274	0	16.77948	14.91225	60.51325
FBgn0010315	0	0	32.01945	0	31.57131	36.60977	19.46877	36.47374
FBgn0010316	23.96949	23.00372	0	0.7996615	0.9020375	113.2615	0.4142291	51.39481
FBgn0010317	559.5953	491.9256	407.2474	1012.372	411.3291	696.7297	360.7936	594.3561
FBgn0010323	30.42281	100.8624	37.02249	0.7996615	24.35501	1.525407	51.36441	35.64479
FBgn0010328	222.1787	1192.654	589.358	532.5746	767.6339	698.6364	723.2441	1339.581
FBgn0010329	1264.851	1453.658	724.44	1228.28	1581.272	1987.224	1878.943	1870.937
FBgn0010333	2259.585	2131.383	2566.559	3161.062	2431.893	3277.718	2760.423	2833.346
FBgn0010339	964.3109	760.8922	562.3416	717.2964	698.177	581.9428	566.2512	672.2773
FBgn0010340	624.1286	351.2491	487.296	402.2298	285.0439	264.6581	332.626	342.3558
FBgn0010341	2821.024	2715.323	2238.36	3141.87	2327.257	2614.166	2675.092	2469.438
FBgn0010342	1945.216	1534.171	1621.985	2243.051	1842.863	1945.657	1922.023	1781.41
FBgn0010348	6633.095	6266.743	6545.976	7413.662	6036.435	6807.892	5682.395	6571.075
FBgn0010350	11736.75	8534.379	12878.82	9007.388	11178.95	10071.5	11843.64	10462.16
FBgn0010352	15180.06	13181.13	14275.67	11374.39	15643.13	14145.1	17433.66	14668.24
FBgn0010355	284.8681	1028.089	444.2698	424.6203	935.4129	1227.19	1209.135	989.7646
FBgn0010356	887.7929	1142.223	1196.727	1357.026	662.0955	942.3202	621.3437	1219.383
FBgn0010357	0	0	0	0	0	1.525407	0	0
FBgn0010358	0	0	0	0	0	0	0	0
FBgn0010359	0	0	0	0	0	0	0	0
FBgn0010379	1373.636	1513.821	836.5081	1648.102	1312.465	1858.327	1565.372	1547.647
FBgn0010380	11388.27	8465.368	13462.18	9400.021	11776.1	10404.8	11602.97	9863.659
FBgn0010382	5.53142	0.8847583	0	0	0	11.44055	31.06719	2.486846
FBgn0010383	0	0	0	0	0.9020375	0.3813518	0.8284583	0
FBgn0010385	0	0.8847583	0	0	0	0	0.4142291	6.631589
FBgn0010387	17.51616	21.2342	62.03768	107.9543	31.57131	60.63493	58.82054	92.01329
FBgn0010388	0	25.65799	3.001823	35.98477	0	38.13518	0.4142291	8.289486
FBgn0010389	12.90665	58.39405	56.03403	3.198646	50.5141	0	2.071146	3.315794
FBgn0010391	2620.049	2863.078	2321.41	2760.432	2434.599	2158.451	1986.643	1972.898
FBgn0010395	0	1.769517	2.001216	3.198646	0	0.7627035	2.071146	0.8289486
FBgn0010397	44.25136	75.20446	45.02735	82.36514	102.8323	201.7351	115.5699	66.31589
FBgn0010398	422.2317	153.9479	53.03221	253.4927	152.4443	99.91416	72.4901	146.7239
FBgn0010399	1963.654	2910.855	1953.186	2038.337	2200.972	2294.212	2329.21	3615.045
FBgn0010401	0	0	0	0	0	0	4.556521	0.8289486
FBgn0010403	2.76571	0	0	0	0	0	0.4142291	0
FBgn0010406	1616.097	1283.784	1266.769	1155.511	1380.117	767.2797	1025.217	1125.712
FBgn0010407	1637.3	1464.275	1015.617	1662.496	1173.551	1902.183	1019.832	1207.778
FBgn0010408	108.7846	184.0297	96.05834	164.7303	173.1912	143.0069	85.3312	168.2766
FBgn0010409	1959.967	3654.937	1858.129	2894.775	2188.343	2189.722	1802.725	2615.333
FBgn0010411	816.8064	1804.022	1025.623	1492.168	900.2335	1179.902	852.4836	920.9619
FBgn0010412	692.3494	780.3568	635.3859	998.7773	631.4263	845.0755	542.2259	697.1457
FBgn0010414	42.40755	0	73.04437	72.7692	1.804075	68.64332	1.242687	0.8289486
FBgn0010415	15120.14	12976.75	14056.54	14074.04	14022.17	13842.31	13187.81	13860.85
FBgn0010416	1545.11	1566.022	1650.002	2280.635	1677.79	1527.314	1338.789	999.712
FBgn0010417	2111.159	1632.379	2107.28	1880.004	1723.794	2107.731	2155.234	1695.2
FBgn0010421	333.729	407.8736	258.1568	229.5029	291.3581	310.8017	326.4126	271.8951
FBgn0010422	1931.388	1510.282	1780.081	2215.862	1889.769	1651.253	1547.56	1307.252
FBgn0010423	0	0	0	0	2.706113	0.7627035	0	0.8289486
FBgn0010424	0	8.847583	29.01763	20.7912	24.35501	0.7627035	38.10908	2.486846
FBgn0010425	0	0	2.001216	0	0	0	0.4142291	0.8289486
FBgn0010431	35.95423	0	27.01641	0	33.37539	0	30.65296	58.0264
FBgn0010433	57.15801	0	0	0	0.9020375	59.87223	0	114.3949
FBgn0010434	3838.806	6097.754	4101.491	5075.452	3990.614	6743.062	5508.419	5395.626
FBgn0010435	0	0	2.001216	0.7996615	0.9020375	0.7627035	0.8284583	1.657897
FBgn0010438	1.843807	4.423792	2.001216	1.599323	3.60815	5.338925	3.728062	4.973691
FBgn0010441	0	138.9071	5.003039	0	58.63244	107.1598	20.29723	51.39481
FBgn0010452	1712.896	2034.944	2720.652	2247.049	1811.291	3050.051	2444.366	1560.081
FBgn0010453	604.7686	810.4386	1085.659	662.9194	870.4662	754.6951	614.3018	417.7901
FBgn0010470	77.43988	34.50557	126.0766	114.3516	95.61598	74.36359	20.29723	61.34219
FBgn0010473	6680.112	6749.821	6919.203	5701.587	7589.744	6786.536	9225.711	7215.168
FBgn0010482	0	1.769517	4.002431	0	0.9020375	2.288111	65.86243	6.631589
FBgn0010488	8265.785	11863.72	9850.983	9717.487	14279.25	12978.93	16840.49	15598.33
FBgn0010497	0	0	0	0	0	1.144055	0.4142291	1.657897
FBgn0010501	508.8907	302.5873	514.3124	558.1638	624.21	515.9689	315.2284	271.0662
FBgn0010504	0	0.8847583	46.02796	36.78443	0.9020375	0.7627035	15.32648	38.96058
FBgn0010516	691.4275	418.4907	395.2401	796.4629	654.8792	948.0405	680.1642	678.0799
FBgn0010520	385.3556	402.565	404.2455	467.802	430.2719	496.52	260.5501	241.224
FBgn0010531	170.5521	279.5836	365.2218	179.9238	233.6277	261.6073	331.7975	187.3424
FBgn0010548	3045.969	2327.799	3099.883	3384.168	2902.757	2392.22	2881.378	1955.49
FBgn0010549	0	0	2.001216	0	0	0.3813518	2.899604	0
FBgn0010551	5449.371	3746.952	4949.006	5016.277	5016.231	3959.575	4337.808	3811.506
FBgn0010583	8254.723	7638.119	8028.877	7970.227	8150.811	10012.01	10182.17	8763.644
FBgn0010590	1015.016	1251.048	769.4674	1061.951	985.927	914.8629	952.3128	1013.804
FBgn0010591	2816.415	2333.108	2304.4	2458.959	2111.67	1668.033	1767.93	2059.937
FBgn0010602	3080.079	2879.004	3149.913	2916.366	3277.102	2390.313	3057.011	2222.411
FBgn0010607	463.7174	463.6134	770.468	549.3675	571.8918	566.6887	423.7564	515.606
FBgn0010611	1220.6	1205.926	1285.781	1389.012	1135.665	1312.231	912.5468	1259.173
FBgn0010612	4039.781	2735.673	4127.507	2602.898	3286.123	2376.966	2827.114	2471.096
FBgn0010620	5.53142	0	0	0	0	1.525407	0	0
FBgn0010621	1412.356	1453.658	1082.658	2160.685	1137.469	1355.324	1269.198	1737.476
FBgn0010622	636.1133	860.8699	899.5464	849.2405	710.8056	762.7035	549.2678	777.5538
FBgn0010638	1863.167	1840.297	2259.372	2156.687	1684.104	1832.777	1540.518	1599.871
FBgn0010651	1.843807	63.7026	101.0614	2.398985	0.9020375	10.67785	80.36045	4.144743
FBgn0010660	448.9669	697.1896	273.1659	225.5046	1029.225	866.4312	668.5658	647.4088
FBgn0010741	1252.867	1270.513	1601.973	1669.693	1200.612	1079.988	1011.133	880.3434
FBgn0010747	1164.364	1159.918	759.4613	1384.214	939.0211	1203.546	1286.596	954.9488
FBgn0010750	1641.91	1841.182	1692.028	1550.544	1450.476	1416.722	1189.666	1781.41
FBgn0010762	1057.423	2741.866	940.5713	1516.958	1550.603	2130.994	1552.117	2924.531
FBgn0010768	450.8107	501.658	752.457	664.5187	797.4012	724.187	795.7342	465.0401
FBgn0010770	339.2604	666.223	591.3592	475.7986	373.4435	926.3034	193.445	668.9615
FBgn0010772	6605.438	7368.267	6509.954	8127.76	6212.332	6769.757	7261.437	6860.378
FBgn0010774	4684.191	4780.349	4607.799	4696.412	5310.295	5118.885	4529.596	4380.993
FBgn0010786	3174.113	2835.65	2933.782	2827.603	3440.371	2812.088	2848.24	2565.596
FBgn0010803	735.6789	1261.665	1048.637	1221.883	797.4012	1178.377	1225.29	1064.37
FBgn0010808	3642.44	2907.316	3796.306	3044.311	3121.952	3019.925	2997.362	2915.412
FBgn0010812	830.6349	1068.788	819.4978	1422.598	1133.861	1218.8	1405.065	886.975
FBgn0010825	857.3701	1325.368	970.5895	1293.053	1428.827	1415.196	1539.69	1052.765
FBgn0010830	1636.378	2349.033	2033.235	2382.991	2134.221	2327.771	1632.063	2395.661
FBgn0010877	1577.377	2527.755	1894.15	1884.003	1773.406	3018.399	2661.008	2385.714
FBgn0010894	340.1823	547.6654	528.3209	312.6677	486.1982	553.7228	278.362	321.632
FBgn0010905	1634.535	2809.992	1482.901	1432.993	2122.494	1973.114	3518.462	2854.899
FBgn0010909	2113.002	2634.81	2114.284	1788.043	1835.646	2975.306	2469.634	3029.807
FBgn0010926	796.5245	644.1041	889.5403	962.7925	767.6339	1450.281	598.1469	806.567
FBgn0011016	922.8253	1210.349	635.3859	1654.5	1050.874	1193.631	760.5247	930.0803
FBgn0011020	59.00181	19.46468	140.0851	114.3516	21.6489	232.6246	99.00076	204.7503
FBgn0011202	757.8046	833.4423	686.4169	786.8669	659.3894	731.4327	600.218	635.8036
FBgn0011204	2453.185	1029.859	1832.113	1151.513	1884.356	2199.256	1501.581	1930.621
FBgn0011205	543.0011	412.2974	444.2698	340.6558	357.2069	379.445	422.928	394.5795
FBgn0011206	6551.967	6172.074	6360.864	5878.312	6877.134	6134.043	6936.681	6579.365
FBgn0011207	459.1079	427.3383	922.5604	627.7343	860.5438	644.4845	970.1246	662.3299
FBgn0011211	75323.19	41015.63	74364.17	43741.49	66085.98	42999.32	57295.35	40916.07
FBgn0011217	9244.847	8264.528	7798.737	9559.954	7217.202	8358.468	8346.303	7619.695
FBgn0011224	7306.084	9952.646	9232.608	9777.462	9457.864	9187.145	9067.062	8433.723
FBgn0011225	5902.947	7874.349	5427.296	4686.017	8538.687	10823.91	10895.05	10836.02
FBgn0011227	1055.579	602.5204	950.5774	689.3082	902.9396	495.7573	833.429	543.7903
FBgn0011230	642.5666	1433.308	778.4728	327.8612	1147.392	903.4223	1021.489	893.6066
FBgn0011232	1230.741	1548.327	2182.326	1576.133	1325.995	1136.047	1217.419	1971.24
FBgn0011236	3.687613	1.769517	0	0.7996615	2.706113	3.050814	144.9802	24.86846
FBgn0011239	0	0	0	0	0	0	0	0
FBgn0011244	0.9219034	0	1.000608	0	0	2.288111	0.8284583	2.486846
FBgn0011259	1671.411	1465.16	1341.815	1387.413	1889.769	1091.81	1864.445	1487.963
FBgn0011260	4637.174	1712.892	3434.086	3083.495	3463.824	2711.03	4094.655	2311.109
FBgn0011270	0	0	0	0	0	0.7627035	1.656917	0
FBgn0011272	2674.442	3975.219	2631.598	4083.871	3023.63	2987.51	2110.912	3599.295
FBgn0011273	0	0	0	0	0	0	0	0
FBgn0011274	129.0665	360.0966	164.0997	116.7506	184.0157	199.447	196.3446	346.5005
FBgn0011276	39.64184	50.43122	50.03039	179.1242	105.5384	32.79625	0.4142291	74.60537
FBgn0011277	27.6571	42.4684	10.00608	68.77089	0	0.3813518	0	0
FBgn0011278	0	0	0	0	0	0	0.8284583	0.8289486
FBgn0011279	16.59426	0	7.004254	11.19526	2.706113	0	4.142291	7.460537
FBgn0011280	0	7.962825	0	0	0	0	0.8284583	24.86846
FBgn0011281	17.51616	36.27509	18.01094	14.39391	29.76724	57.20276	55.09248	14.09213
FBgn0011282	18.43807	4.423792	19.01155	8.796277	16.23668	1.525407	2.071146	5.80264
FBgn0011283	0	0	0	0	0	0	0	0
FBgn0011284	1810.618	3250.602	2195.333	2331.813	2088.217	2425.397	1901.312	2187.595
FBgn0011286	459.1079	604.2899	664.4036	253.4927	814.5399	534.6552	700.0472	489.9086
FBgn0011288	41377.79	24272.46	39068.73	31563.44	36015.65	26786.53	37097.53	25369.14
FBgn0011289	1729.491	993.5836	1583.962	1075.545	1238.498	1753.074	1496.196	1318.857
FBgn0011290	2436.591	2737.442	2547.547	3241.028	2107.16	2770.139	2366.077	2255.569
FBgn0011291	226.7882	326.4758	336.2042	407.8274	211.0768	299.3611	219.1272	414.4743
FBgn0011293	0	19.46468	0	0.7996615	1.804075	54.91465	0.8284583	0.8289486
FBgn0011294	0	0	2.001216	1.599323	0	0	0	0
FBgn0011296	74.67417	69.89591	109.0662	95.15972	99.22413	90.38037	117.6411	76.26327
FBgn0011297	294.0872	1132.491	331.2012	881.227	301.2805	490.4184	354.9944	605.1325
FBgn0011300	1767.289	2724.171	1281.779	1316.243	2243.367	2666.03	2358.621	2514.201
FBgn0011305	4029.64	3024.989	3545.153	3707.231	3372.718	2776.622	3676.698	3342.321
FBgn0011327	705.2561	535.2788	822.4996	594.1485	604.3651	415.6734	605.1888	480.7902
FBgn0011335	1297.118	1281.13	1311.797	1105.132	983.2209	1130.708	927.459	898.5803
FBgn0011336	2620.049	2000.439	2103.278	2374.995	2291.175	2039.469	1580.284	1657.068
FBgn0011361	3428.559	2553.413	3734.268	2686.063	3296.045	2502.43	2840.783	2558.135
FBgn0011455	5491.778	4223.836	4915.986	4726.799	5023.447	3818.475	4439.294	3379.623
FBgn0011474	765.1798	1317.405	1163.707	1315.443	1207.828	1400.705	1083.623	1061.883
FBgn0011476	379.8242	327.3606	431.2619	423.8206	359.0109	402.7075	350.0236	339.8689
FBgn0011481	7529.185	6725.048	9212.596	7855.875	7135.117	8567.83	9656.095	7298.892
FBgn0011509	760.5703	905.1078	1036.63	1438.591	1063.502	992.6586	1000.778	814.0275
FBgn0011554	0	0	0	0	0	0.3813518	0.8284583	0
FBgn0011555	0	0	0	0	0	1.906759	0	0
FBgn0011556	0	0	0	0	0	0.3813518	0	2.486846
FBgn0011559	4.609517	44.23792	0	2.398985	2.706113	0.7627035	2.899604	44.76322
FBgn0011566	1314.634	1232.468	1863.132	1289.854	1545.19	1140.623	1137.887	793.3038
FBgn0011569	13.82855	15.92565	20.01216	88.76243	70.35893	73.98224	0.4142291	61.34219
FBgn0011570	791.915	549.4349	826.502	451.0091	648.565	736.3903	618.4441	727.8168
FBgn0011573	829.713	956.4238	888.5397	886.025	916.4701	748.9749	737.7421	836.4091
FBgn0011576	0	0	0	0	0	0	0	0
FBgn0011581	74.67417	498.1189	202.1228	482.9956	170.4851	213.9383	73.73279	346.5005
FBgn0011582	2295.539	2455.204	1555.945	2047.134	2548.256	2889.502	2447.266	1759.029
FBgn0011584	4081.266	3572.654	3676.233	3765.606	3195.919	4130.802	3769.071	3685.505
FBgn0011586	899.7777	1487.279	782.4753	1564.138	1363.881	1068.548	1091.08	976.5014
FBgn0011589	1227.053	1589.026	1383.841	1736.865	1915.928	1990.275	1332.161	1876.74
FBgn0011591	5.53142	46.89219	2.001216	0.7996615	34.27743	0	37.28062	0
FBgn0011592	717.2408	1008.624	903.5488	668.517	793.793	965.964	1440.689	1493.765
FBgn0011596	11.98474	69.01115	16.00972	0	36.0815	0.3813518	40.59446	45.59217
FBgn0011603	0.9219034	138.0223	83.05044	2.398985	1.804075	102.5836	177.7043	11.60528
FBgn0011604	1723.037	2259.673	2098.274	2663.673	1374.705	1907.14	1744.733	2548.188
FBgn0011606	0	0	122.0741	19.99154	2.706113	0	54.67825	2.486846
FBgn0011638	2549.985	2215.435	1975.2	1825.627	2262.31	2399.465	1658.988	2156.095
FBgn0011640	6905.056	5962.386	7622.63	8762.691	6792.343	8166.648	6674.06	5812.587
FBgn0011642	4642.705	5027.197	4211.558	5661.604	4362.254	5058.631	5147.211	5240.613
FBgn0011648	1665.879	2364.959	1577.958	2127.1	1565.937	2459.338	1503.652	2479.385
FBgn0011653	2.76571	0	6.003647	1.599323	3.60815	3.050814	1.656917	2.486846
FBgn0011655	1969.186	2296.833	2133.296	2501.341	2293.881	3343.311	2245.95	3070.426
FBgn0011656	961.5452	1221.851	1189.723	746.8839	1105.898	1606.254	1617.979	1143.12
FBgn0011659	152.1141	208.803	45.02735	247.8951	246.2562	103.3463	363.279	47.25007
FBgn0011660	183.4588	515.8141	224.1361	539.7715	94.71394	354.2758	106.0427	243.7109
FBgn0011661	3328.071	4888.29	3700.247	5049.063	3722.709	5035.75	3170.924	3253.623
FBgn0011666	5347.961	4169.866	5388.273	4536.48	5652.167	5153.969	5558.127	4922.297
FBgn0011668	0	0	0	0	0	0	0.8284583	0
FBgn0011669	0.9219034	2.654275	0	0	0	0	0	0
FBgn0011670	0	0	0	11.99492	0	0	0	0
FBgn0011672	1710.131	1440.387	1896.152	1823.228	1933.066	2000.19	2218.197	2042.529
FBgn0011674	0	0	4.002431	0.7996615	0	2.288111	28.16758	52.22376
FBgn0011676	2061.376	2523.331	3619.198	2893.975	4284.678	3193.821	4365.975	7693.472
FBgn0011692	0	56.62453	0	0	0	25.16922	2.071146	97.81593
FBgn0011693	9.219034	90.24535	11.00669	6.397292	26.15909	1142.53	30.23873	25.69741
FBgn0011694	0	0	0	0	0	0	0	0
FBgn0011695	18.43807	69.01115	17.01033	3.198646	21.6489	75.50765	97.75808	76.26327
FBgn0011701	123.535	142.4461	65.0395	119.9492	45.10188	3.432166	2.071146	108.5923
FBgn0011703	28.579	0	0	0	45.10188	0.7627035	1.656917	0
FBgn0011704	0	0	0	0	0	0	0	60.51325
FBgn0011705	0	0	0	0	0	0.3813518	0.4142291	0
FBgn0011706	89.42463	26.54275	46.02796	53.57732	72.163	34.70301	88.23081	106.1054
FBgn0011708	5584.891	4853.784	6113.713	5124.231	4557.996	5874.343	4756.179	4366.072
FBgn0011710	749.5074	903.3383	524.3185	582.1536	834.3847	1326.341	964.3254	1020.436
FBgn0011715	973.5299	1305.903	968.5883	1369.82	1123.939	888.931	953.1412	1239.278
FBgn0011722	1.843807	1.769517	8.004862	0	0.9020375	4.194869	2.485375	48.90797
FBgn0011723	30.42281	8.847583	88.05348	110.3533	87.49764	124.3207	127.1683	45.59217
FBgn0011725	5248.396	4163.673	4773.9	4849.148	4399.237	5582.99	4552.378	4115.73
FBgn0011726	1578.299	1884.535	1813.101	2050.332	1740.03	2101.63	1627.506	1837.779
FBgn0011737	2821.946	4112.357	2976.808	3783.998	3606.346	2555.82	2928.6	2888.057
FBgn0011739	243.3825	222.0743	131.0796	203.9137	216.489	216.6078	280.8474	195.6319
FBgn0011740	1870.542	1968.587	1884.144	2738.841	2244.269	3214.795	2155.648	2467.78
FBgn0011741	988.2804	802.4758	691.42	1052.355	745.083	506.8165	596.0757	939.1987
FBgn0011742	3348.353	2743.636	3156.917	3722.424	2877.5	3111.83	3071.923	3184.82
FBgn0011743	0	0	0	0	0	0	1.242687	0.8289486
FBgn0011745	1495.327	964.3866	1592.968	1500.165	1318.779	1317.57	838.814	1192.028
FBgn0011746	70.06466	125.6357	37.02249	143.1394	25.25705	1.525407	33.96679	77.09222
FBgn0011747	5353.493	8275.145	5849.553	6145.399	6202.41	7921.057	7205.93	9335.619
FBgn0011754	8001.199	5860.639	7580.604	7548.005	7384.079	6309.465	7261.851	6867.01
FBgn0011758	29.50091	32.73606	0	0	26.15909	199.447	28.58181	86.21065
FBgn0011760	16232.87	18632.13	15274.28	20516.12	16915.01	19643.43	17613.02	18407.63
FBgn0011761	0	9.732342	0	6.397292	0	14.49137	0.4142291	0
FBgn0011762	0	64.58736	0	39.98308	27.96316	0.7627035	42.6656	50.56586
FBgn0011763	1782.039	2542.795	2323.411	2478.151	2583.435	2087.138	1891.784	2912.925
FBgn0011766	985.5147	1305.019	1030.626	1317.842	1713.871	1438.078	1626.264	1056.08
FBgn0011768	202.8187	284.8922	283.172	341.4555	302.1826	318.4287	260.1359	319.9741
FBgn0011769	364.1518	474.2305	473.2875	283.8798	416.7413	247.4973	350.0236	351.4742
FBgn0011770	44.25136	64.58736	116.0705	194.3178	61.33855	109.0666	99.41499	103.6186
FBgn0011771	2389.573	1866.84	1677.019	1544.946	2637.558	2309.085	2522.241	2407.267
FBgn0011774	376.1366	509.6208	506.3075	1153.912	347.2844	643.3404	541.3975	614.2509
FBgn0011785	309.7595	588.3643	417.2534	646.1265	432.076	700.1618	866.9816	1135.66
FBgn0011787	1168.973	1045.784	1146.696	997.1779	906.5477	829.4401	823.9018	803.2512
FBgn0011802	318.0567	530.855	237.144	738.0876	338.2641	316.1406	446.1248	801.5933
FBgn0011812	0	0	0	0	0	0.3813518	0.4142291	0
FBgn0011817	3612.939	3245.294	3895.366	3245.027	3014.609	3159.118	3683.74	3270.202
FBgn0011818	2032.797	2245.517	1981.203	2318.219	2101.747	2139.383	2574.848	1646.292
FBgn0011822	0	0	1.000608	0	0.9020375	0.3813518	0	0
FBgn0011824	40.56375	79.62825	20.01216	60.77428	17.13871	46.52492	6.213437	77.92117
FBgn0011826	4473.997	4637.018	4035.451	3883.156	4528.228	5267.993	6346.819	6114.325
FBgn0011828	2973.138	3225.829	2003.217	1528.153	3281.613	3108.398	5025.014	4279.033
FBgn0011829	131.8322	99.09293	17.01033	137.5418	137.1097	0.7627035	74.56125	80.40801
FBgn0011832	0	0	0	0	0	0	0	0
FBgn0011834	0	0	0	0	0	0	0	0
FBgn0011836	700.6466	934.3048	409.2486	1201.891	770.3401	1369.053	877.7515	1009.659
FBgn0011837	59.00181	0	0	49.57902	72.163	159.405	217.0561	382.1453
FBgn0011840	0	0	0	0	0	0	0	0
FBgn0011844	0	3.539033	0	0	0	0	0	0
FBgn0011845	0	0	0	0	0.9020375	0	0	0
FBgn0011848	0	0	0	0	0	0	0	0
FBgn0011849	0	0	0	0	0	0	0	0
FBgn0011850	0	0	0	0	0	0	0	0
FBgn0011851	0	0	0	0	0	0	0	0
FBgn0011852	0	0	0	0	0	0	0	0
FBgn0011853	0	0	0	0	0	0	0	0
FBgn0011854	0	0	0	0	0	0	0	0
FBgn0011855	0	0	0	0	0	0	0	0
FBgn0011858	0	0	0	0	0	0	0	0
FBgn0011859	0	0	0	0	0.9020375	0	0	0
FBgn0011860	0	0	0	0	0	0	0	0
FBgn0011861	0	0	0	0	0	0	0	0
FBgn0011862	0	0	0	0	0	0	0	0
FBgn0011863	0	0	0	0	0	0	0	0
FBgn0011864	0	0	0	0	0	0	0	0
FBgn0011865	0	0	0	0	0	0	0	1.657897
FBgn0011866	0	0	0	0	0	0	0	0
FBgn0011867	0	0	0	0	0	0	0	0
FBgn0011868	0	0	0	0	0	0	0	0
FBgn0011869	0	0	0	0	0	0	0	0
FBgn0011870	0	0	0	0	0	0	0	0
FBgn0011871	0	0	0	0	0	0	0.8284583	0
FBgn0011872	0	0	0	0	0	0	0	0
FBgn0011877	0	0	0	0	0	0	0	0
FBgn0011878	0.9219034	0	0	0	0	0	0.8284583	0
FBgn0011879	0	0	1.000608	0	0	0.3813518	0	0.8289486
FBgn0011880	0	0	0	0	0	0	0.8284583	0
FBgn0011881	0	0	0	0	0	0	0	0
FBgn0011882	0	0	0	0	0	0	0	0
FBgn0011883	0	0	0	0	0	0	0	0
FBgn0011884	0	0	0	0	0	0	0	0
FBgn0011885	0	0	0	0	0	0	0	0
FBgn0011887	0.9219034	0	0	0	0	0	0	0
FBgn0011888	0	0	0	0	0	0	0	0
FBgn0011889	0	0	0	0	0	0	0	0
FBgn0011890	0	0	0	0	0	0	0	0
FBgn0011891	0	0	0	0	0	0	7.870354	0
FBgn0011892	0	0	0	0	0	0	0	0
FBgn0011893	0	0	0	0	0	0	0	0
FBgn0011894	0	0	0	0	0	0	0	0
FBgn0011895	0	0	0	0	0	0	0	0
FBgn0011896	0	0	0	0	0	0	0	0
FBgn0011897	0	0	0	0	0	0	0	0
FBgn0011902	0	0	0	0	0	0	0	0
FBgn0011904	0	0	0	0	0	0	0	0
FBgn0011905	0	0	1.000608	0	0	0	0	0
FBgn0011906	0	0	0	2.398985	0	0	0	0
FBgn0011909	0	0	0	0	0	0	0	0
FBgn0011910	0	0	0	0	1.804075	0	0	2.486846
FBgn0011915	0	0	0	0	0	0	0	0
FBgn0011916	0	0	0	0	0	0	0	0
FBgn0011919	0	0	0	0	0	0	0	0
FBgn0011921	0	8.847583	0	0	0	0	0.4142291	0
FBgn0011927	0	0	0	0	0	0	0	0
FBgn0011928	0	0	0	0	0	0	0	0
FBgn0011931	0	0	0	0	0	0	0	0
FBgn0011932	0	0	0	0	0	0	0	0
FBgn0011933	0	0	0	0	0	0	0	0
FBgn0011934	0	0	0	0	0	0	0	0
FBgn0011935	0	0	0	0	0	0	0	0
FBgn0011936	0	0	0	0	0	0	0	0
FBgn0011937	0	0	0	0	0	0	0	0
FBgn0011938	0	0	0	0	0	0	0	0
FBgn0011944	0	0	0	0	0	0	0	0
FBgn0011945	0	0	0	0	0	0	0	0
FBgn0011948	0	0	0	0	0	0	0	0
FBgn0011949	0	0	0	0	0	0	0.4142291	0
FBgn0011950	0	0	0	0	0	0	0	0
FBgn0011951	0	0	0	0	0	0	0	0
FBgn0011952	0	0	0	0	0	0	0	0
FBgn0011953	0	0	0	0	0	0	0	0
FBgn0011954	0	0	0	0	0	0	0	0
FBgn0011955	0	0	0	0	0	0	0	0
FBgn0011956	0	0	0	0	0	0	0	0
FBgn0011957	0.9219034	0	5.003039	0	2.706113	0	0.4142291	0
FBgn0011958	0	0	1.000608	0	0	0	5.799208	0
FBgn0011959	0	0	0	0	0	0	0	0
FBgn0011960	0	0	0	0	0	0	0	0
FBgn0011961	0	0	0	0	0	0	0	0
FBgn0011962	0	0	0	0	0	0	0	0
FBgn0011963	0	0	2.001216	0	0	0	0	0
FBgn0011965	0	0	0	0	0	0	0.4142291	0
FBgn0011966	4.609517	2.654275	1.000608	0	0	0	0	0
FBgn0011970	0	11.50186	1.000608	0	7.2163	0	0	0
FBgn0011971	0	0	0	0	0	0	0	0
FBgn0011974	0	0	0	0	0	0	0	0
FBgn0011975	0	0	0	0	0	0	0	0
FBgn0011976	0	0	0	0	0	0	0	0
FBgn0011977	0	0	0	0	0	0	0	0
FBgn0011980	0	0	0	0	0	0	0	0
FBgn0011981	0	0	0	0	0	0	0	0
FBgn0011982	0	0	0	0	0	0	0	0
FBgn0011983	0	0	0	0	0	0	0.8284583	0
FBgn0011984	0	0	0	0	0	0	0	0
FBgn0011985	0	0	2.001216	0.7996615	0.9020375	0	0	0
FBgn0011986	0	0	0	0	0	0	0.4142291	0
FBgn0011987	0	0.8847583	0	0	0	0	0.8284583	0.8289486
FBgn0011993	0	0	0	0	0	0	0	0
FBgn0011994	0	0	0	0	0	0	0	0
FBgn0011998	0	0	0	0	0	0	0	0
FBgn0011999	0	0	0	0	0	0	0	0
FBgn0012000	0	0	0	0	0	0	0	0
FBgn0012001	0	0	0	0	0	0	0	0
FBgn0012002	0	0	0	0	0	0	0	0
FBgn0012003	0	0	0	0	2.706113	0	0.4142291	0
FBgn0012004	0	0	0	0	0	0.3813518	0	0.8289486
FBgn0012009	0	0	0	0	0	0	0	0
FBgn0012010	0.9219034	0	0	0	0	0	0.4142291	0
FBgn0012011	0	0	0	0	0	0	0	0
FBgn0012016	0	0	0	0	0	0	0	0
FBgn0012017	0	0	0	0	0	0	0	0
FBgn0012018	0	0	0	0	0.9020375	0	0	0
FBgn0012024	0	0	0	0	0	0	0	0
FBgn0012025	0	0	0	0	0	0	0	0
FBgn0012026	0	0	0	0	0	0	0.4142291	0
FBgn0012027	0	0	0	0	0	0	0	0
FBgn0012028	0	0	0	0	0	0	0	0
FBgn0012034	34432.17	23398.32	36163.97	22412.91	32054.81	28499.56	35373.51	25146.15
FBgn0012036	331.8852	696.3048	606.3683	439.8138	908.3518	1301.554	820.5879	877.0276
FBgn0012037	0	38.92937	1.000608	0	2.706113	3.050814	12.42687	0.8289486
FBgn0012042	0	5.30855	7.004254	1.599323	0	10.2965	0	0
FBgn0012051	2694.724	3158.587	3172.927	2625.289	2375.065	4229.954	3102.99	2906.294
FBgn0012058	2074.283	2048.216	1824.108	2572.511	1635.394	2367.05	2782.791	3097.781
FBgn0012344	1542.344	4506.959	3991.424	12629.05	1744.541	1669.558	3665.099	5257.192
FBgn0013263	45.17326	43.35316	42.02553	94.36006	44.19984	70.93143	82.4316	101.9607
FBgn0013269	959.7014	1167.881	732.4449	997.9776	985.025	849.2704	775.4369	993.0804
FBgn0013272	0	8.847583	56.03403	0.7996615	4.510188	1.906759	39.766	3.315794
FBgn0013275	14.75045	0.8847583	3.001823	1.599323	0	0.7627035	1.656917	6.631589
FBgn0013276	26.7352	15.04089	12.00729	25.58917	20.74686	4.957573	14.91225	24.86846
FBgn0013277	8.29713	6.193308	4.002431	10.3956	7.2163	4.194869	12.01265	10.77633
FBgn0013278	43.32946	44.23792	47.02856	89.56209	41.49373	45.38086	89.05926	79.57906
FBgn0013279	44.25136	40.69888	39.0237	63.17326	27.06113	25.93192	38.52331	60.51325
FBgn0013300	0	0	0	0	0	0	0	0.8289486
FBgn0013301	0	0	0	0	0	0	0	0
FBgn0013303	10509.7	6730.357	10812.57	8268.5	9323.46	6444.082	8793.256	6430.983
FBgn0013305	4813.257	5343.94	3469.107	4592.456	4274.756	4479.739	3856.473	4889.139
FBgn0013307	0	0	0	0	21.6489	1.906759	24.02529	0.8289486
FBgn0013308	1.843807	0.8847583	1.000608	3.198646	0.9020375	0.3813518	0	0.8289486
FBgn0013323	0	0.8847583	0	0.7996615	0.9020375	0	0	0.8289486
FBgn0013325	652.7076	1008.624	420.2553	739.6869	528.594	634.5693	478.8489	708.751
FBgn0013334	72516.92	44310.47	65224.62	50606.58	63266.21	48485.06	65281.27	48731.4
FBgn0013342	41161.14	33512.88	35601.62	31876.91	37037.66	30430.73	41012.41	32267.65
FBgn0013343	24017.43	13181.13	22197.48	16101.98	19123.2	15760.89	20583.05	15522.06
FBgn0013347	976.2957	991.8141	983.5974	1205.89	899.3314	1005.625	649.5113	700.4615
FBgn0013348	0	0	12.00729	0	0	0	1.242687	0
FBgn0013432	742.1322	764.4312	881.5354	844.4426	767.6339	895.4139	573.2931	867.0802
FBgn0013433	1712.896	1714.662	2003.217	1390.611	1670.574	2090.189	1333.818	1696.029
FBgn0013435	436.0603	688.342	925.5622	558.9634	500.6308	482.0286	498.3177	174.9081
FBgn0013467	14159.51	10636.56	11370.91	11783.01	12742.18	11693.39	13283.09	9615.803
FBgn0013469	48.86088	59.27881	52.0316	109.5536	25.25705	33.94031	87.81658	25.69741
FBgn0013531	199.1311	339.7472	295.1793	424.6203	221.9012	272.2852	240.2529	253.6583
FBgn0013548	286.7119	322.052	280.1702	399.8308	260.6888	557.9176	246.8806	684.7115
FBgn0013563	121.6912	150.4089	78.04741	195.1174	205.6646	291.3527	330.5549	155.0134
FBgn0013576	10688.55	12007.06	11835.19	9603.935	13024.52	12727.62	15760.59	14301.02
FBgn0013672	1050.048	1051.978	951.578	889.2236	1563.231	1124.606	932.4298	781.6985
FBgn0013673	0	0.8847583	1.000608	1.599323	0	0.3813518	1.242687	0
FBgn0013674	7815.897	3973.45	6980.24	3446.541	9593.169	4392.791	7958.17	4056.874
FBgn0013675	5214.285	2848.037	5340.244	3023.52	6098.676	2932.976	5389.535	2543.214
FBgn0013676	3972.482	2201.279	3742.273	1988.758	4811.468	1709.219	3588.467	1517.805
FBgn0013678	5729.629	2434.855	5510.347	2922.763	7339.879	2985.222	5344.799	2730.557
FBgn0013679	158.5674	121.2119	153.093	114.3516	209.2727	137.668	130.0679	104.4475
FBgn0013680	59.00181	37.15985	30.01823	30.38714	89.30172	31.27084	48.46481	20.72371
FBgn0013681	36.87613	56.62453	31.01884	36.78443	26.15909	27.83868	29.8245	17.40792
FBgn0013683	26.7352	7.078067	31.01884	17.59255	36.0815	13.34731	37.69485	5.80264
FBgn0013684	554.9858	330.8996	452.2747	295.0751	707.1974	267.3276	472.2212	298.4215
FBgn0013685	19.35997	8.847583	10.00608	26.38883	17.13871	13.72866	17.39762	4.973691
FBgn0013686	52614.87	11800.91	50055.4	15595	46546.04	16384.02	44288.14	13944.57
FBgn0013688	14.75045	12.38662	9.00547	0.7996615	14.4326	5.720276	10.35573	4.144743
FBgn0013689	0	0	0	0	0	0	0	0
FBgn0013690	0	0	0	0	0	0	0	0
FBgn0013691	0	0	0	0	0	0	0	0
FBgn0013692	0	0	0	0	0	0	0	0
FBgn0013693	0	0	0	0	0	0	0	0
FBgn0013694	0	0	0	0	0	0	0	0
FBgn0013695	0	0	0	0	0	0	0	0
FBgn0013696	0	0	0	0	0	0	0	0
FBgn0013697	0	0	0	0	0	0	0	0
FBgn0013698	0	0	0	0	0	0	0	0
FBgn0013699	0	0	0	0	0	0	0	0
FBgn0013700	0	0	0	0	0	0	0	0
FBgn0013701	0	0	0	0	0	0	0	0
FBgn0013702	0	0	0	0	0	0	0	0
FBgn0013703	0	0	0	0	0	0	0	0
FBgn0013704	0	0	0	0	0	0	0	0
FBgn0013705	0	0	0	0	0	0	0	0
FBgn0013706	0	0	0	0	0	0	0	0
FBgn0013707	0	0	0	0	0	0	0	0
FBgn0013708	0	0	0	0	0	0	0	0
FBgn0013709	0	0	0	0	0	0	0	0
FBgn0013710	0	0	0	0	0	0	0	0
FBgn0013717	2621.893	1228.045	2284.388	1403.406	2010.642	806.9403	2321.754	1437.397
FBgn0013718	1828.134	2026.097	1779.081	1792.041	1734.618	1829.344	2390.931	1812.911
FBgn0013720	421.3098	604.2899	382.2322	544.5695	543.9286	563.6379	469.7358	550.4219
FBgn0013725	2090.877	1955.316	1603.974	2311.022	2193.755	2121.46	2219.44	2345.924
FBgn0013726	7755.973	6813.524	6091.7	8196.531	5598.045	6912.001	6350.547	7356.919
FBgn0013732	1072.174	1267.859	1438.874	1255.469	985.025	1901.039	1586.498	1497.91
FBgn0013733	2137.894	5467.806	2872.745	3069.901	3860.721	3601.486	2974.994	5306.929
FBgn0013746	1728.569	2360.535	2160.312	2063.127	2082.805	2394.126	1744.319	2083.977
FBgn0013749	1588.439	1811.985	1310.796	1883.203	1682.3	1586.423	1336.303	1376.055
FBgn0013750	3150.144	2898.468	3269.986	3449.74	3017.316	2523.405	2657.28	3042.241
FBgn0013751	533.782	458.3048	438.2662	842.8433	522.2797	692.5348	1117.176	576.1193
FBgn0013753	2601.611	1834.104	2769.682	2529.329	2821.573	1792.735	2436.91	1989.477
FBgn0013755	0	0	0	0	0	0.3813518	0.4142291	0
FBgn0013756	352.1671	538.8178	139.0845	735.6886	397.7986	393.1737	457.7232	470.0138
FBgn0013759	14500.62	17320.91	15983.71	13051.28	20443.78	19995.04	21661.28	20711.28
FBgn0013762	1059.267	882.1041	1340.814	1229.08	1411.689	753.5511	1125.875	741.909
FBgn0013763	38.71994	285.7769	89.05409	103.956	21.6489	382.8772	1.242687	174.0792
FBgn0013764	2703.021	2325.145	2714.649	2169.482	2525.705	2543.616	2574.848	2253.911
FBgn0013765	2003.296	3143.546	1314.799	2068.724	2759.333	2867.765	3374.311	3417.755
FBgn0013767	129.0665	852.907	278.169	3217.838	53.22021	1658.499	240.6671	3441.794
FBgn0013770	5925.073	4346.818	5733.482	5827.933	5248.956	5327.103	5389.535	4073.453
FBgn0013771	0.9219034	1.769517	1.000608	0	1.804075	1.525407	2.485375	0
FBgn0013772	0	0	1.000608	0	0	0.7627035	0	0
FBgn0013773	1.843807	35.39033	16.00972	1.599323	36.98354	0.3813518	0	0
FBgn0013799	6717.91	6269.397	6853.163	8074.183	6800.461	8843.929	6300.011	7171.234
FBgn0013810	0	60.16357	62.03768	2.398985	4.510188	17.92353	58.82054	24.86846
FBgn0013811	5.53142	7.962825	5.003039	1.599323	1.804075	6.48298	4.142291	13.26318
FBgn0013812	3.687613	0.8847583	5.003039	0	0.9020375	4.957573	2.485375	11.60528
FBgn0013813	6.453323	2.654275	5.003039	5.597631	4.510188	4.194869	7.456125	9.947383
FBgn0013949	30.42281	27.42751	67.04072	48.77935	2.706113	53.7706	2.485375	39.78953
FBgn0013953	1.843807	7.962825	0	0	3.60815	1.144055	0.8284583	2.486846
FBgn0013954	2194.13	2136.691	2682.629	2636.484	2302.902	2065.401	2283.231	1604.844
FBgn0013972	24632.34	16554.71	22920.92	18137.12	24674.33	20429.01	24147.49	16023.58
FBgn0013973	5829.195	8104.386	6167.746	5315.35	7237.047	10836.11	9695.861	8757.842
FBgn0013981	13682.89	16759.98	13726.34	15850.89	12915.37	13390.4	11807.6	12213.73
FBgn0013983	389.0432	406.1041	473.2875	252.693	322.0274	606.3493	219.5414	729.4747
FBgn0013987	3027.531	3569.115	2975.807	4110.26	3860.721	4825.625	3322.118	3209.689
FBgn0013995	1658.504	2036.714	1439.875	1282.657	1918.634	2014.3	2585.618	2452.03
FBgn0013997	2751.882	3306.342	3300.004	3025.919	3480.061	3536.275	4876.72	4897.428
FBgn0014000	11.06284	32.73606	0	24.78951	15.33464	36.60977	26.51066	15.75002
FBgn0014002	2410.777	3593.888	2674.625	2296.628	2937.936	2613.404	2935.228	3442.623
FBgn0014006	367.8394	1408.535	331.2012	160.732	500.6308	707.7889	831.3579	688.0273
FBgn0014007	858.292	784.7806	1295.787	1155.511	522.2797	1378.968	1095.222	1303.936
FBgn0014009	5319.382	5066.126	5942.609	6027.849	5367.123	4985.03	5293.434	4234.269
FBgn0014010	5794.163	4940.49	5887.576	4699.611	5211.973	4655.924	4476.989	4112.414
FBgn0014011	0	3.539033	25.01519	29.58748	0	1.144055	4.142291	44.76322
FBgn0014018	330.9633	875.9107	845.5136	444.6118	719.826	853.0839	590.2765	521.4087
FBgn0014019	17.51616	57.50929	54.03282	73.56886	40.59169	215.0824	149.9509	102.7896
FBgn0014020	3311.477	4260.111	3500.126	4214.216	3476.453	3926.779	3502.307	3387.084
FBgn0014022	380.7461	252.1561	395.2401	239.8985	328.3417	263.8954	304.8726	158.3292
FBgn0014023	1738.71	1435.963	1636.994	1351.428	1575.86	1554.771	1223.219	1449.002
FBgn0014024	1882.527	1948.238	2308.402	2341.409	2003.425	2014.3	2599.702	2471.925
FBgn0014026	2006.984	3040.03	1561.949	1891.999	2001.621	2036.037	1592.711	2200.03
FBgn0014028	8168.986	5411.182	7677.663	6147.798	8760.589	5475.83	6801.642	6000.759
FBgn0014029	2626.503	2463.167	2301.398	2570.112	2458.052	2177.137	2392.588	1909.069
FBgn0014031	0	168.1041	20.01216	2.398985	0	4.194869	46.39366	61.34219
FBgn0014032	313.4471	143.3308	230.1398	451.8088	310.3009	440.0799	236.1106	259.4609
FBgn0014033	0	0.8847583	34.02066	0	0.9020375	0.3813518	1.656917	0
FBgn0014037	1627.159	2385.308	1245.757	2013.548	2089.119	2563.828	2233.524	2321.056
FBgn0014073	0.9219034	0	1.000608	0.7996615	0.9020375	1.906759	4.97075	0
FBgn0014075	536.5478	330.0149	987.5999	341.4555	1464.007	1133.377	1065.812	1893.319
FBgn0014076	0	1.769517	1.000608	0	0	0	0.4142291	0
FBgn0014092	300.5405	383.1004	207.1258	295.0751	91.10579	218.1332	267.592	155.8423
FBgn0014127	195.4435	205.2639	582.3537	213.5096	616.0916	221.184	422.0995	300.9083
FBgn0014133	1215.069	1826.141	1262.767	1359.425	1305.248	2095.528	1900.898	2054.964
FBgn0014135	6.453323	6.193308	0	5.597631	4.510188	1.906759	23.19683	81.23696
FBgn0014141	4.609517	0.8847583	2.001216	3.998308	0.9020375	4.957573	3.313833	6.631589
FBgn0014143	182.5369	244.1933	387.2352	313.4673	53.22021	407.2837	473.8781	319.1452
FBgn0014163	3017.39	3232.022	2270.379	3109.084	3209.45	3406.234	3639.003	3463.347
FBgn0014179	76.51798	8.847583	0	66.37191	0	0.3813518	0.4142291	1.657897
FBgn0014184	19854.11	18273.8	16666.12	19666.88	17611.38	17144.43	17082.81	16430.59
FBgn0014189	3824.055	5377.561	3907.373	5625.619	4755.542	4478.214	4006.424	5388.995
FBgn0014269	1155.145	985.6208	739.4491	673.315	1097.78	898.8461	669.8085	1251.712
FBgn0014340	826.0254	897.1449	800.4862	977.9861	209.2727	308.5136	555.067	1128.199
FBgn0014342	205.5844	410.5279	220.1337	121.5486	174.9953	94.57524	181.8466	140.0923
FBgn0014343	1107.206	660.0297	397.2413	1087.54	939.9231	880.1599	686.7919	838.067
FBgn0014366	660.0828	955.539	635.3859	781.2693	556.5572	602.1544	802.7761	595.1851
FBgn0014368	0	0	0	0	0	0	0	0.8289486
FBgn0014380	0	0	2.001216	0	0	2.669462	0	0
FBgn0014388	3517.983	5074.974	3706.251	4292.583	3878.761	5588.329	3911.98	5867.298
FBgn0014391	2386.808	1207.695	2311.404	1595.325	1839.255	1087.997	1928.237	1215.239
FBgn0014395	0	0	0	0	0	24.40651	23.61106	0
FBgn0014396	254.4453	130.9442	43.02613	171.1276	881.2907	289.446	953.5555	658.1852
FBgn0014411	2185.833	1686.349	1799.093	1958.371	1695.831	1296.215	1462.229	1820.371
FBgn0014417	2.76571	0	0	0	1.804075	2.288111	2.899604	0
FBgn0014427	0	61.93308	1.000608	103.1563	27.96316	113.6428	37.69485	120.1975
FBgn0014454	0	0	0	0	0	0	0	0
FBgn0014455	411.1689	738.7732	397.2413	613.3404	589.9325	796.6438	348.3667	863.7644
FBgn0014464	271.9615	378.6766	276.1677	159.9323	169.5831	267.3276	426.2418	334.8952
FBgn0014465	103.2532	218.5353	147.0893	99.95769	105.5384	88.85496	287.475	268.5793
FBgn0014466	28.579	25.65799	21.01276	39.18342	13.53056	72.83819	6.627666	22.38161
FBgn0014469	27.6571	45.12267	0	68.77089	0	1.144055	0	48.07902
FBgn0014848	0	0	0	0	0	0	0.4142291	0
FBgn0014849	0	0	0	0	0	0.3813518	0	0
FBgn0014850	0	0	0	0	0	0	0	0
FBgn0014851	0	0	0	0	0	0	0	0
FBgn0014857	1611.487	1481.97	1588.965	1933.582	1443.26	1463.628	1429.505	1219.383
FBgn0014859	1218.756	1343.063	737.4479	1272.262	1286.306	709.3143	1129.189	1915.7
FBgn0014861	2.76571	9.732342	2.001216	0	0	0.3813518	0.4142291	0
FBgn0014863	58.07991	0.8847583	83.05044	55.97631	67.65281	85.4228	173.9762	17.40792
FBgn0014865	0	9.732342	1.000608	0	0	31.27084	0	9.118434
FBgn0014868	2431.981	2739.212	3032.842	3769.604	2671.835	2320.907	2332.524	2812.623
FBgn0014869	10508.78	7836.304	11424.94	7148.174	10810.02	7106.871	8248.131	6846.286
FBgn0014870	649.9419	864.4089	740.4497	574.9566	665.7037	725.7124	679.75	746.8827
FBgn0014877	1157.911	781.2416	1538.935	1085.141	1006.674	972.8284	854.9689	598.5009
FBgn0014879	644.4104	643.2193	755.4589	758.8788	733.3565	739.0597	700.0472	572.8035
FBgn0014903	0	0	0	0	0	0	0	0
FBgn0014906	3092.986	2902.892	2989.816	3063.503	3153.523	3262.846	3182.108	3606.755
FBgn0014930	492.2964	491.9256	410.2492	634.9313	421.2515	525.1214	574.1216	382.1453
FBgn0014931	0	0	0	1.599323	0	0	0	0.8289486
FBgn0014949	0	0	0	0	0	6.48298	0	0
FBgn0015000	516.2659	523.7769	463.2814	718.0961	464.5493	713.8905	683.8923	569.4877
FBgn0015001	0	10.6171	0	0	0	0	0.4142291	0.8289486
FBgn0015008	0.9219034	0	0	0.7996615	0.9020375	0.7627035	0	0
FBgn0015010	49.78278	84.05204	0	0	0	28.98273	15.74071	96.15803
FBgn0015011	0	0	3.001823	0.7996615	0	1.144055	0.4142291	0.8289486
FBgn0015019	983.6709	1226.275	1276.776	1051.555	1012.086	1295.071	541.8117	867.0802
FBgn0015024	12129.48	8980.297	12712.72	10286.85	11648.91	10222.13	10454.73	11712.21
FBgn0015025	477.5459	318.513	254.1544	367.8443	257.9827	271.9038	377.3627	268.5793
FBgn0015031	4816.023	3065.688	4526.75	3675.244	4173.728	3037.848	3417.805	2809.307
FBgn0015032	0	0	0	0.7996615	0	0.7627035	0	0
FBgn0015033	0	0	0	0	0	0.3813518	0	0
FBgn0015034	0	0	7.004254	0.7996615	2.706113	0	0.8284583	0.8289486
FBgn0015035	0	0	0	2.398985	1.804075	55.29601	0.8284583	0
FBgn0015036	8.29713	0	8.004862	1.599323	14.4326	1.906759	6.213437	0.8289486
FBgn0015037	0	0	0	0	0.9020375	38.13518	28.16758	0
FBgn0015038	0	0	1.000608	0	1.804075	1.144055	0	12.43423
FBgn0015039	0	0.8847583	0	0	1.804075	44.61816	0	0
FBgn0015040	0	0	0	0	0	0	0	0
FBgn0015075	494.1402	616.6766	512.3112	648.5255	750.4952	731.4327	680.5785	452.6059
FBgn0015218	8007.653	8584.81	8768.326	9505.577	8230.19	7704.831	7997.108	7964.538
FBgn0015221	11202.05	10863.95	9617.842	8672.329	11053.57	8994.944	9586.919	9243.606
FBgn0015222	18368.92	18917.02	18663.34	21129.46	19975.62	17812.56	16462.29	16501.88
FBgn0015229	4629.799	4761.769	5284.21	4843.55	4179.14	4256.648	5066.022	4519.428
FBgn0015230	0	0	0	0.7996615	0	0.3813518	0.8284583	0
FBgn0015239	941.2633	554.7435	865.5257	667.7174	937.217	684.1451	655.3105	1021.265
FBgn0015240	2876.338	1569.561	2697.639	2024.743	2579.827	1668.033	1888.885	1689.397
FBgn0015245	47773.95	36989.09	46876.47	42494.01	43114.69	39907.7	40314.85	38106.77
FBgn0015247	6176.752	5763.316	6133.726	6725.154	4333.388	3335.303	4442.608	4485.441
FBgn0015268	47.01707	82.28252	39.0237	27.18849	23.45298	70.93143	34.79525	33.98689
FBgn0015269	879.4958	1204.156	714.4339	511.7834	997.6535	272.2852	659.867	441.8296
FBgn0015270	0	0	0	0	0.9020375	0.3813518	0	0
FBgn0015271	86.65892	177.8364	143.0869	286.2788	36.98354	295.5476	116.8126	333.2373
FBgn0015277	2590.548	1613.799	2419.47	1733.666	2300.196	1980.741	1702.896	2408.925
FBgn0015278	370.6051	988.2751	560.3403	399.0311	748.6912	772.6187	747.2694	786.6722
FBgn0015279	1637.3	1499.665	845.5136	1877.605	2296.588	2060.062	1989.957	2084.806
FBgn0015282	1903.73	2037.598	2012.222	2078.32	1773.406	2571.074	1876.872	2335.148
FBgn0015283	3465.435	3244.409	3495.123	3616.069	3079.556	3132.423	3064.053	3264.399
FBgn0015286	1126.566	941.3829	799.4856	810.8568	872.2703	946.1337	1185.938	927.5935
FBgn0015288	1060.189	1308.558	754.4583	1106.732	747.7891	879.7785	765.0812	714.5537
FBgn0015295	0	58.39405	0	0	44.19984	71.69413	2.485375	26.52635
FBgn0015296	862.9015	1011.279	896.5446	922.8094	795.5971	910.668	846.2701	862.1065
FBgn0015298	195.4435	206.1487	278.169	379.8392	233.6277	128.8969	179.7754	279.3557
FBgn0015299	800.2121	1345.717	952.5786	1575.333	957.9639	1199.351	965.5681	1134.002
FBgn0015300	0	0	0	0	0.9020375	0.7627035	0	2.486846
FBgn0015316	260.8986	353.9033	59.03586	255.8917	117.2649	188.7691	150.3652	111.0791
FBgn0015320	872.1206	748.5055	628.3817	877.2287	793.793	890.8377	709.1603	654.0404
FBgn0015321	1645.597	1358.104	1651.003	1644.104	1710.263	1191.724	1958.475	1600.7
FBgn0015331	872.1206	631.7174	1005.611	467.802	1013.89	1200.114	651.1682	1394.291
FBgn0015336	0	0	0	1.599323	1.804075	0.7627035	0.8284583	0
FBgn0015338	864.7453	926.342	670.4072	799.6615	903.8416	665.8402	627.1429	789.988
FBgn0015351	193.5997	373.368	215.1307	347.8528	102.8323	306.6068	195.9304	77.09222
FBgn0015359	99.56556	442.3792	215.1307	247.0954	135.3056	277.6241	248.1233	290.132
FBgn0015360	1473.202	1229.814	1612.98	889.2236	1457.693	2004.385	1824.265	1749.081
FBgn0015371	11337.57	14058.81	9504.773	9416.015	11695.82	13420.91	12928.92	14638.4
FBgn0015372	840.7759	512.2751	731.4443	560.5627	701.7852	490.4184	718.2733	547.935
FBgn0015376	120.7693	147.7546	81.04923	0.7996615	21.6489	178.0913	33.96679	0
FBgn0015379	956.0138	785.6654	1065.647	1097.935	903.8416	934.6932	919.5887	675.5931
FBgn0015380	4125.518	3822.156	3595.184	5763.161	4221.536	3663.646	3344.486	4099.98
FBgn0015381	16.59426	139.7918	79.04801	366.245	30.66928	141.1002	161.9636	126.8291
FBgn0015391	166.8645	423.7992	381.2316	151.136	459.1371	510.63	229.0687	354.79
FBgn0015393	101.4094	178.7212	227.138	187.1208	90.20375	52.24519	95.2727	139.2634
FBgn0015396	342.948	381.3308	151.0918	167.1293	448.3127	433.2156	427.8987	460.0665
FBgn0015399	3223.896	2866.617	2796.699	3207.442	3143.601	3596.528	3402.478	3154.978
FBgn0015400	1959.967	1925.234	1575.957	1622.513	1698.537	1630.66	2440.638	1540.186
FBgn0015402	1981.17	2427.777	1633.992	3093.89	2790.904	3132.805	2256.306	2616.162
FBgn0015477	768.8674	1304.134	766.4655	716.4967	1160.02	1531.89	1259.671	1554.279
FBgn0015509	4285.929	2972.788	4402.674	4458.113	4613.922	4342.834	4013.052	3576.913
FBgn0015513	155.8017	747.6208	244.1483	397.4318	333.7539	343.2166	367.4212	768.4353
FBgn0015519	2477.154	2172.966	2455.491	2187.074	2143.241	2079.511	2721.9	2524.977
FBgn0015520	784.5398	922.8029	669.4066	508.5847	552.949	491.9438	582.4062	514.7771
FBgn0015521	141.9731	142.4461	94.05713	119.9492	155.1505	131.9477	109.7707	82.06591
FBgn0015522	0	4.423792	0	0	1.804075	0	1.242687	6.631589
FBgn0015524	664.6923	1234.238	453.2753	799.6615	468.1575	347.7928	1021.489	1020.436
FBgn0015527	945.8728	828.1338	739.4491	1348.229	570.0877	1090.285	822.2448	826.4617
FBgn0015543	7.375227	14.15613	8.004862	6.397292	28.8652	6.864332	7.041895	6.631589
FBgn0015544	1243.648	1017.472	701.426	1052.355	919.1762	1387.358	811.0607	1628.055
FBgn0015546	549.4544	434.4163	402.2443	608.5424	816.344	676.8994	793.663	1195.344
FBgn0015550	0	0	1.000608	0	0.9020375	0.3813518	0.4142291	0.8289486
FBgn0015553	153.036	315.8587	109.0662	60.77428	80.28134	145.6764	35.20948	322.461
FBgn0015558	1402.215	2755.137	2001.216	2021.544	1715.675	2960.052	2694.975	3696.282
FBgn0015561	17.51616	0	0	0	0	0.3813518	0.4142291	0
FBgn0015568	1.843807	0	32.01945	0	0	1.525407	1.242687	0
FBgn0015569	0	0	0	0	1.804075	1.144055	0.8284583	0
FBgn0015570	0	0	0	0.7996615	0.9020375	0.3813518	30.65296	0
FBgn0015571	0	0	0	0	0	0	0	0
FBgn0015572	0	0.8847583	0	0	0	0.3813518	0	0
FBgn0015574	0	0	0	0	0	0.3813518	1.656917	0.8289486
FBgn0015575	0	6.193308	0	1.599323	0.9020375	2.288111	0.8284583	0
FBgn0015576	41.48565	2.654275	42.02553	3.198646	35.17946	131.185	2.485375	191.4871
FBgn0015577	1156.989	1498.781	1062.645	1043.558	1837.45	1321.384	1968.417	1857.674
FBgn0015582	892.4024	718.4238	1094.665	1059.552	878.5846	743.2546	773.3658	558.7113
FBgn0015583	0	0	0	0.7996615	2.706113	0	0	0
FBgn0015584	0	0	0	0	0.9020375	0	0	0
FBgn0015585	0	0	0	0	0	1.906759	0.4142291	6.631589
FBgn0015586	0	0	0	0	0	0	0.8284583	0
FBgn0015589	619.5191	1156.379	439.2668	470.201	1265.559	803.8895	847.5128	1206.949
FBgn0015591	1.843807	0.8847583	153.093	10727.46	409.525	1403.374	143.3233	983.133
FBgn0015600	2539.844	2970.134	2784.691	1876.806	3322.204	4121.65	4375.502	3711.203
FBgn0015602	1905.574	1650.959	1802.095	1931.183	1813.997	1862.522	1366.956	1676.134
FBgn0015609	2276.179	2226.937	2357.432	2623.689	2989.352	2163.409	3452.6	2473.583
FBgn0015614	2885.558	2172.082	1989.208	2410.18	1881.65	1805.319	2694.146	2457.004
FBgn0015615	1528.516	1320.944	1770.075	1777.648	1482.95	1687.863	1269.612	2055.792
FBgn0015618	300.5405	437.0706	197.1197	424.6203	157.8566	109.448	188.06	183.1976
FBgn0015621	363.2299	142.4461	208.1264	576.556	279.6316	376.7755	232.3825	403.698
FBgn0015622	9098.264	8910.401	8052.891	9409.617	8973.469	12026.31	8780.829	9266.816
FBgn0015623	2102.862	1266.089	1955.188	1565.737	1863.61	2173.705	1474.656	1274.923
FBgn0015625	0	76.08922	46.02796	113.5519	0.9020375	128.8969	84.91697	340.6979
FBgn0015663	0	1.769517	0	0	0	0.3813518	0	0
FBgn0015664	2643.097	3091.346	3697.246	3321.794	3143.601	2772.046	3022.63	3555.36
FBgn0015714	0.9219034	0.8847583	38.02309	93.5604	32.47335	49.57573	0.4142291	62.17114
FBgn0015721	444.3574	507.8513	588.3574	539.7715	755.9075	740.9665	678.9216	731.1326
FBgn0015737	1723.037	3068.342	2788.694	2243.85	1735.52	2637.047	2168.49	2569.741
FBgn0015754	19266.86	16650.27	19734.99	17331.86	18534.17	16956.42	19764.53	17932.64
FBgn0015756	956.0138	1200.617	1046.636	1113.129	1068.012	1011.726	865.3247	860.4486
FBgn0015765	0	71.66542	132.0802	131.9442	60.43651	90.76172	40.59446	0
FBgn0015766	394.5746	963.5018	1027.624	1422.598	532.2021	1152.445	1022.732	1608.989
FBgn0015770	0	0.8847583	0	0	0	0	0.4142291	0.8289486
FBgn0015772	1273.149	2206.587	1747.061	1933.582	2238.857	2678.615	2535.082	2558.964
FBgn0015773	352.1671	433.5316	404.2455	697.3049	414.9373	88.09226	956.8693	423.5927
FBgn0015774	3379.698	3054.186	2593.575	2010.349	3330.323	2895.985	5748.672	4854.323
FBgn0015776	0.9219034	0	0	146.3381	52.31818	32.4149	91.95887	0
FBgn0015777	1962.732	2050.87	5316.229	3702.433	2578.925	3623.604	4165.902	3219.636
FBgn0015778	7833.413	9669.524	9982.063	10335.63	8120.142	10438.74	9221.569	11017.56
FBgn0015781	1423.419	937.8438	1584.963	1253.869	1131.155	1051.768	934.9152	987.2777
FBgn0015789	1204.928	1833.219	1832.113	2126.3	1428.827	1414.434	1469.685	1516.976
FBgn0015790	6993.559	5903.992	6892.186	7057.813	6307.046	5743.158	5629.374	6215.456
FBgn0015791	5140.533	3668.208	5372.263	4937.91	4855.668	4621.983	4423.967	3875.335
FBgn0015793	318.0567	659.145	521.3166	476.5983	375.2476	568.9768	424.5849	558.7113
FBgn0015794	1128.41	806.0148	1106.672	737.2879	823.5603	884.7361	935.7436	898.5803
FBgn0015795	5811.679	3699.175	6602.01	5758.363	4874.611	4684.525	5288.463	4180.388
FBgn0015797	2265.117	1915.502	2080.264	2182.276	1874.434	2363.618	2000.313	2504.254
FBgn0015799	690.5056	1517.361	1436.873	1476.175	1288.11	1836.209	1405.479	1900.779
FBgn0015801	0	69.01115	0	0.7996615	1.804075	1.144055	61.72014	0
FBgn0015803	600.1591	1057.286	1193.725	923.6091	948.0414	1408.332	876.9231	1584.95
FBgn0015805	1483.343	2204.818	1612.98	2098.312	1025.617	2062.35	1774.972	2122.108
FBgn0015808	1424.341	1575.755	2056.249	1083.541	1376.509	1709.981	1358.257	1116.594
FBgn0015818	957.8576	859.1003	866.5263	888.424	994.9474	779.483	975.0954	698.8036
FBgn0015828	810.3531	778.5873	1028.625	1091.538	453.7249	1012.108	515.301	1097.528
FBgn0015829	710.7875	648.5279	998.6065	835.6463	848.8173	603.6798	734.014	752.6853
FBgn0015831	0.9219034	0	0	0	0	0	0	0
FBgn0015834	3485.717	3659.36	4622.808	4390.142	4294.601	3118.313	3337.444	3403.663
FBgn0015838	998.4213	982.0817	1038.631	1129.922	1561.427	1594.813	1410.864	1579.976
FBgn0015872	0	0	0	0	0	0	163.2063	0
FBgn0015903	185.3026	230.9219	120.0729	146.3381	42.39576	240.633	50.12173	292.6188
FBgn0015904	818.6502	448.5725	65.0395	826.0504	195.7421	283.3444	218.713	662.3299
FBgn0015905	224.9444	464.4981	603.3665	548.5678	248.0603	572.7904	437.8402	398.7243
FBgn0015919	176.0835	373.368	55.03343	249.4944	74.86912	9.533794	79.94622	84.55275
FBgn0015924	2838.54	2341.071	2433.478	1920.787	2412.048	2610.734	2931.085	1783.897
FBgn0015925	226.7882	287.5465	233.1416	539.7715	151.5423	234.5313	154.5075	265.2635
FBgn0015926	0.9219034	0	0	0	0	0	0	0.8289486
FBgn0015929	66.37704	577.7472	2.001216	250.2941	191.232	343.9793	328.4837	566.1719
FBgn0015946	18.43807	10.6171	7.004254	13.59425	4.510188	8.771091	12.01265	14.09213
FBgn0015949	4537.608	5199.725	4474.718	4027.895	5520.47	6725.52	4933.469	4920.639
FBgn0016013	31.34471	0	70.04254	55.97631	0.9020375	2.288111	0.8284583	72.11853
FBgn0016031	0.9219034	2.654275	3.001823	80.76581	1.804075	3.050814	2.899604	2.486846
FBgn0016032	68.22085	108.8253	58.03525	107.1546	68.55485	172.371	74.56125	171.5924
FBgn0016034	101.4094	238.8847	0	300.6727	155.1505	124.3207	53.02133	180.7108
FBgn0016036	0	0	0	1.599323	0	0	0	0
FBgn0016038	2527.859	1573.1	2901.763	2209.465	2737.684	2203.832	2628.284	2030.095
FBgn0016041	4368.9	2990.483	5020.049	3730.421	5092.002	3110.686	4351.477	3137.57
FBgn0016047	0	0	0	0	2.706113	1.906759	2.899604	4.144743
FBgn0016053	0	0	0	0	0	0.3813518	0	0
FBgn0016054	68.22085	115.0186	0	256.6914	0	162.4559	31.89564	140.0923
FBgn0016059	1822.603	1467.814	1457.886	1952.773	1868.12	1979.597	1925.751	1927.305
FBgn0016061	1704.599	1651.844	1577.958	1548.145	1875.336	1564.305	1567.029	1342.068
FBgn0016070	541.1573	990.9293	417.2534	473.3996	896.6253	763.0849	986.2796	932.5671
FBgn0016075	21.20378	2.654275	115.0699	8.796277	4.510188	5.720276	3.313833	14.92107
FBgn0016076	77.43988	142.4461	5.003039	68.77089	73.96708	107.5412	213.7422	560.3692
FBgn0016078	2892.933	2215.435	2750.671	1520.157	2544.648	1986.843	2298.972	1536.042
FBgn0016080	26.7352	127.4052	2.001216	0.7996615	8.118338	91.52442	36.03794	34.81584
FBgn0016081	859.2139	1323.598	1171.712	312.6677	1702.145	1038.802	1189.666	1459.778
FBgn0016119	3417.496	2477.323	3453.097	2347.806	3195.017	2054.342	2761.666	2161.069
FBgn0016120	15507.34	7731.018	17157.42	10179.69	14618.42	8958.716	12264.5	7703.419
FBgn0016122	543.0011	503.4275	768.4668	741.2862	880.3886	929.3542	705.4322	970.6988
FBgn0016123	52.54849	279.5836	170.1033	147.1377	82.08542	310.4203	166.1059	203.0924
FBgn0016126	12377.47	11893.81	12015.3	14427.49	11900.58	12444.65	12512.21	15039.61
FBgn0016131	0	0	0	0.7996615	0	0.3813518	0.4142291	0.8289486
FBgn0016641	1275.914	1831.45	1702.034	1588.128	1777.014	2259.128	2381.403	2098.069
FBgn0016650	35.95423	504.3122	51.031	166.3296	174.0932	770.3306	0	451.777
FBgn0016660	0	0	114.0693	1.599323	0	0.7627035	0.8284583	46.42112
FBgn0016672	6849.742	4748.498	6080.693	5713.582	6650.723	6318.236	4949.21	6023.14
FBgn0016675	0	10.6171	0	0	0	0	0.4142291	0
FBgn0016684	0	0	69.04194	1.599323	55.92633	58.34682	0	0
FBgn0016685	474.7802	513.1598	434.2638	609.3421	512.3573	897.7021	430.3841	392.0927
FBgn0016687	2857.9	2621.539	3117.894	2778.024	2970.41	2825.435	2690.004	3022.346
FBgn0016691	15299.91	9267.843	16899.26	10214.88	13538.68	9659.259	12151.41	8459.42
FBgn0016693	2807.196	2734.788	3054.855	2477.351	1879.846	3268.185	2634.497	3147.518
FBgn0016694	4389.182	3408.974	4560.77	3510.514	4440.731	3048.526	4767.777	4245.875
FBgn0016696	4900.838	5594.327	4397.671	4150.243	6440.548	5890.359	6444.163	6736.865
FBgn0016697	663.7704	1162.572	689.4187	943.6006	647.6629	638.7642	499.9746	903.5539
FBgn0016698	1386.543	2045.561	1646	1711.276	1824.822	1478.882	1228.189	1530.239
FBgn0016701	4495.201	3759.338	4522.747	5563.245	3903.116	4021.736	4073.944	3973.979
FBgn0016715	0	9.732342	2.001216	0	0	10.2965	0	19.89477
FBgn0016726	566.0487	847.5985	592.3598	747.6835	621.5039	613.9763	474.2924	657.3562
FBgn0016754	1621.628	1857.992	978.5944	1259.467	1924.046	1210.411	2249.678	2264.687
FBgn0016756	1917.559	4601.628	1797.092	1602.522	3416.016	4260.462	4469.532	4205.256
FBgn0016762	276.571	278.6989	324.1969	165.5299	416.7413	360.7588	295.7596	43.93427
FBgn0016794	1064.798	1155.494	1214.738	1478.574	986.8291	1248.546	1025.631	1260.002
FBgn0016797	977.2176	1207.695	861.5233	1052.355	1184.375	1389.646	1444.003	1957.148
FBgn0016917	2676.285	3421.36	3051.854	2125.5	3731.729	4571.645	4136.078	4473.006
FBgn0016919	91.26843	51.31598	105.0638	19.19188	52.31818	3.813518	53.84979	35.64479
FBgn0016920	1.843807	0	0	4.797969	6.314263	3.432166	2.485375	0.8289486
FBgn0016926	901.6215	1144.877	1117.679	1723.271	1237.595	844.3128	1077.824	1559.252
FBgn0016930	2059.532	2222.513	1453.883	1812.033	2370.555	1970.063	2439.395	1584.95
FBgn0016970	91.26843	93.78438	126.0766	55.17665	97.42005	91.90578	74.14702	117.7107
FBgn0016974	0	54.85502	0	31.98646	1.804075	8.008387	0	0
FBgn0016975	0	0	0	0	0	0	0	0
FBgn0016976	0	0	0	0	0	0	0	0
FBgn0016977	8702.768	9728.803	9646.859	8727.506	11854.58	9049.477	10661.43	11187.49
FBgn0016978	2086.267	1857.108	1572.955	1523.355	2102.649	1785.108	2066.589	1235.962
FBgn0016983	1810.618	1251.933	1755.066	1840.021	2192.853	2278.577	1484.183	1415.015
FBgn0016984	0.9219034	1.769517	6.003647	3.998308	0	61.01628	0.8284583	1.657897
FBgn0017414	478.4678	405.2193	626.3805	571.758	352.6967	586.1377	542.6402	467.527
FBgn0017418	3402.745	3503.643	3349.034	3440.144	4323.466	3850.127	5038.269	5033.376
FBgn0017424	0	0	0	0	0	0	0.4142291	0
FBgn0017429	1266.695	896.2602	1181.718	1252.27	1217.751	744.78	980.8946	1177.107
FBgn0017430	895.1682	890.9516	1040.632	919.6108	764.9278	959.481	803.6045	1041.988
FBgn0017448	0	0	1.000608	0	0	0	1.242687	2.486846
FBgn0017456	0	0	0	0	0	0	0	0
FBgn0017457	1380.089	1675.732	1992.21	2379.793	1544.288	1717.608	1374.827	1626.397
FBgn0017482	9.219034	0	0	0	0	96.10064	0	0.8289486
FBgn0017545	4983.81	5414.721	4326.628	5753.565	4609.412	4827.913	3946.361	4524.401
FBgn0017550	3138.159	2836.535	2547.547	3055.507	2571.709	2808.656	2970.437	2659.267
FBgn0017551	938.4976	975.0037	1623.986	952.3969	704.4913	707.7889	667.3231	817.3433
FBgn0017556	0	0	0	0	0	0.7627035	0.4142291	0.8289486
FBgn0017558	2210.724	2567.569	2586.571	2069.524	2535.628	2611.497	1842.491	2256.398
FBgn0017561	11.06284	2.654275	72.04376	27.98815	9.922413	1.525407	1.242687	3.315794
FBgn0017566	19562.79	12955.52	19439.81	14270.76	18339.33	16333.3	17528.11	13656.93
FBgn0017567	5430.933	3327.576	5021.05	3663.249	5020.741	3129.754	4050.747	2776.978
FBgn0017572	3123.409	2252.595	3012.83	3609.672	3003.785	2744.589	2912.445	2210.806
FBgn0017577	0	2.654275	0	0	0	62.16034	0	6.631589
FBgn0017578	436.0603	451.2267	356.2164	640.5289	419.4475	345.1233	352.509	310.0268
FBgn0017579	1792.18	3415.167	1991.209	2360.601	1925.85	1811.421	1523.121	2209.148
FBgn0017581	5546.171	9941.145	4646.822	8136.556	8058.803	9396.126	7459.853	10640.38
FBgn0017590	3828.665	3872.587	3558.161	3476.928	4305.425	3405.09	5168.751	3692.966
FBgn0019624	11489.68	6456.082	11097.74	6368.504	10369.82	5735.912	8642.063	5475.205
FBgn0019637	0	0	0	0	0	0	0	0
FBgn0019643	2492.827	1697.851	1941.179	1861.612	1924.046	1734.769	1733.963	1647.95
FBgn0019644	11692.5	6539.249	11074.73	6931.466	10449.2	5682.904	10019.79	5523.284
FBgn0019650	5080.609	6273.821	6098.704	6013.455	6216.843	7348.648	7282.977	5938.588
FBgn0019660	10990.93	5178.49	10940.65	5185.005	10058.62	4112.497	9375.662	4187.019
FBgn0019661	197749.2	162285.9	189116.9	175105.1	185621.3	171908	226833.5	186204.2
FBgn0019662	2487.295	2648.082	3201.945	3289.008	2578.925	2867.384	2573.191	3293.413
FBgn0019686	8.29713	53.0855	0	47.97969	0	0.3813518	0.4142291	0.8289486
FBgn0019809	82.0494	24.77323	0	0	40.59169	98.0074	0.4142291	18.23687
FBgn0019828	0	0	0	0	0	0	0	0
FBgn0019830	628.7381	420.2602	625.3798	491.7918	554.7531	265.4208	377.777	282.6715
FBgn0019890	6754.786	7511.598	6622.022	8119.763	8393.459	7446.656	10115.89	9658.909
FBgn0019925	2299.227	2116.342	2416.468	2453.362	2309.216	2521.879	2841.612	2009.371
FBgn0019928	0	34.50557	0	0	28.8652	1.906759	0	14.92107
FBgn0019929	0	0	0	0	0	0	0	0
FBgn0019932	1208.615	505.197	1039.631	1258.667	984.1229	561.7311	900.1199	885.3171
FBgn0019936	625.9724	1127.182	781.4747	1024.366	615.1896	668.1283	488.7904	734.4484
FBgn0019938	156.7236	384.8699	237.144	166.3296	280.5337	448.4697	373.2205	1078.462
FBgn0019940	23.04758	198.1859	1.000608	31.98646	0	532.3671	0.8284583	273.553
FBgn0019949	958.7795	788.3197	1128.686	950.7976	948.0414	961.3878	584.0631	663.9878
FBgn0019952	131.8322	45.12267	3.001823	59.17495	1.804075	130.041	74.97547	2.486846
FBgn0019957	11076.67	6430.424	11558.02	7955.033	9308.125	6503.954	9045.107	6306.641
FBgn0019960	7207.44	3109.041	7266.414	4620.444	5828.064	3669.367	6440.849	4589.059
FBgn0019968	1320.166	1578.409	1466.891	878.828	1542.484	1234.436	1516.079	2545.701
FBgn0019972	335.5728	289.316	544.3306	200.715	284.1418	369.5299	381.0908	247.8556
FBgn0019982	3512.452	2845.383	3690.241	2944.354	3175.172	2800.266	2874.75	2279.609
FBgn0019985	3551.172	5359.866	4047.458	2619.691	4767.268	7393.648	7559.268	6534.602
FBgn0019990	423.1536	337.9777	269.1635	91.96108	359.913	482.7913	371.5635	936.7119
FBgn0020018	241.5387	275.1598	214.1301	302.2721	303.0846	422.1564	210.0142	220.5003
FBgn0020224	2967.607	3673.517	2637.602	2765.23	2915.385	4128.514	3715.635	3948.282
FBgn0020235	19047.45	9722.609	18795.42	11007.34	16419.79	10497.09	14830.65	10421.54
FBgn0020236	9840.396	9711.107	10529.4	8864.248	11455.88	12786.72	13940.05	11029.99
FBgn0020238	37943.7	28697.14	37948.05	32475.05	36027.38	31218.6	36440.15	30603.12
FBgn0020248	73.75227	266.3123	78.04741	98.35837	119.069	53.7706	143.7375	130.1449
FBgn0020249	2395.105	1622.647	2618.591	2770.827	2536.53	2785.393	2533.84	2351.727
FBgn0020251	1568.158	1793.405	1505.915	1161.109	1335.016	1929.64	2153.163	2365.819
FBgn0020255	2919.668	2598.535	3046.851	3285.809	2561.787	2690.818	2262.934	2490.99
FBgn0020257	618.5972	792.7435	519.3154	294.2754	1021.106	646.0099	845.0274	563.685
FBgn0020258	0	0	0	0.7996615	0	0	0	0
FBgn0020261	904.3872	1402.342	645.392	463.004	693.6669	1661.55	1905.04	939.1987
FBgn0020269	3511.53	3438.171	4050.46	4630.84	3825.541	4768.422	4872.577	3434.334
FBgn0020270	318.9786	433.5316	613.3726	324.6626	588.1285	483.554	468.4932	261.1188
FBgn0020272	65.45514	137.1375	163.0991	218.3076	93.8119	106.7785	66.69089	371.369
FBgn0020277	0	0	0	0	0	19.83029	0	0
FBgn0020278	43.32946	43.35316	31.01884	38.38375	42.39576	108.6853	89.88772	32.32899
FBgn0020279	2003.296	2489.71	1681.021	1796.839	2422.873	3518.351	3479.111	2906.294
FBgn0020280	0	0	0	0	0	1.144055	4.97075	0
FBgn0020294	607.5343	352.1338	414.2516	98.35837	478.0799	789.3982	429.9698	183.1976
FBgn0020299	61.76752	4.423792	300.1823	9.595938	92.00783	86.1855	3.313833	2.486846
FBgn0020300	0	0	0	0	0	38.13518	0.8284583	0.8289486
FBgn0020304	3557.625	3395.702	3232.964	3340.186	2535.628	3222.041	2378.089	2685.793
FBgn0020305	561.4391	538.8178	581.3531	439.8138	722.5321	582.7055	449.4386	599.3298
FBgn0020306	438.826	859.1003	339.206	602.1451	381.5619	322.6236	355.4086	722.8432
FBgn0020307	7.375227	312.3197	125.076	52.77766	390.5823	348.9369	362.0363	193.974
FBgn0020309	3311.477	5113.903	2456.492	3094.69	3743.456	3352.845	4233.422	4394.256
FBgn0020312	2042.938	2803.799	1852.125	2114.305	1813.997	2619.505	2114.64	3150.834
FBgn0020369	1987.624	1729.703	1862.131	2452.562	1648.023	1851.463	1709.524	1734.16
FBgn0020370	2597.924	2328.684	1652.003	2207.865	2514.881	933.1678	2862.738	3387.084
FBgn0020371	0	0	0	0	0	0	0	0
FBgn0020372	41448.77	16238.85	45083.38	18046.76	38811.97	17322.9	36319.61	16134.66
FBgn0020376	0	0	0	0	0	0	1.656917	0
FBgn0020377	0.9219034	0	0	0	0.9020375	0.3813518	28.58181	0
FBgn0020378	70.98656	184.9145	1.000608	95.95938	7.2163	67.11791	45.15098	54.71061
FBgn0020379	1501.781	773.2788	854.519	674.1147	1998.915	1492.229	1342.517	1329.634
FBgn0020381	453.5765	383.1004	818.4971	513.3827	547.5368	725.7124	558.7951	484.9349
FBgn0020385	5.53142	276.0446	44.02674	59.17495	82.98745	24.40651	31.06719	88.6975
FBgn0020386	1840.119	3218.751	2098.274	1471.377	3268.082	2848.316	4099.626	4085.888
FBgn0020388	3037.672	3357.658	2741.665	3202.644	2209.09	2709.504	2789.005	3260.255
FBgn0020389	2656.004	2985.175	3638.21	3658.452	2453.542	3112.974	2639.054	3049.702
FBgn0020391	507.0468	672.4163	245.1489	625.3353	631.4263	946.5151	778.3366	583.5798
FBgn0020392	603.8467	559.1673	487.296	1149.114	432.076	435.8851	445.2963	192.3161
FBgn0020399	15.67236	0	1.000608	0	0	1.144055	0	0
FBgn0020407	613.9876	373.368	388.2358	239.0988	257.9827	145.295	438.2544	421.9348
FBgn0020412	1098.909	1345.717	1112.676	902.0182	1096.878	810.7539	1129.189	1467.239
FBgn0020414	3.687613	66.35687	12.00729	263.8883	2.706113	56.44006	199.6584	197.2898
FBgn0020415	0	46.89219	108.0656	64.77258	24.35501	50.33843	24.02529	66.31589
FBgn0020416	0	0	0	48.77935	0	0	0.8284583	31.50005
FBgn0020429	0.9219034	0	0	0	1.804075	0	1.242687	1.657897
FBgn0020440	1186.49	1765.093	1195.726	1247.472	1539.778	2130.994	2526.384	2255.569
FBgn0020443	2530.625	3118.773	1671.015	2046.334	1851.883	3099.246	1866.102	2899.662
FBgn0020445	0	0	0	1.599323	0.9020375	0	3.313833	0.8289486
FBgn0020493	952.3262	999.7769	831.505	698.1045	990.4372	641.4337	1008.234	936.7119
FBgn0020496	6514.169	7700.052	7858.773	8926.622	6935.767	7604.154	6925.083	7492.866
FBgn0020497	2220.865	4450.334	2659.615	2845.995	2489.624	4218.513	3712.736	3219.636
FBgn0020503	1252.867	1556.29	1723.047	1544.946	1644.414	1473.925	1751.775	1916.529
FBgn0020506	0	0	0	0	0	1.906759	0.4142291	0.8289486
FBgn0020508	0	0	0	0	0	0	0	0
FBgn0020509	0	0	0	18.39222	0	0	0	0
FBgn0020510	1656.66	1765.093	1409.856	1443.389	1644.414	1562.78	1662.302	1471.384
FBgn0020513	165.9426	398.1412	167.1015	215.9086	128.0893	240.633	52.6071	356.4479
FBgn0020518	0	0	0	0	0	0	0	0
FBgn0020521	2.76571	1.769517	1.000608	0	5.412225	215.8451	2.071146	1.657897
FBgn0020545	1735.022	2081.836	1809.099	1880.804	1912.32	1772.904	1480.041	934.225
FBgn0020546	0	0	0	0	0.9020375	0	0.4142291	0
FBgn0020556	0	0	2.001216	0.7996615	0	0	0.8284583	2.486846
FBgn0020616	2163.707	3355.004	3051.854	2734.842	3138.189	2997.425	3697.824	4464.717
FBgn0020617	410.247	876.7955	468.2844	525.3776	400.5047	402.3261	774.1943	393.7506
FBgn0020618	1119.191	1711.123	1243.755	1115.528	736.9647	1378.587	1070.782	1255.028
FBgn0020620	2597.924	2615.346	2810.707	3045.911	2475.191	2502.43	2600.945	2520.833
FBgn0020621	922.8253	1469.584	655.3981	894.8213	1623.668	1973.114	1581.941	1323.831
FBgn0020622	1589.361	2624.193	1753.065	1469.778	2283.959	3202.211	1949.777	2155.266
FBgn0020626	3189.786	5079.398	4878.963	3835.976	4254.911	4362.283	5396.991	3956.572
FBgn0020633	0	0	0	0.7996615	0	0	0	0
FBgn0020637	0	0	0	0	0	0	0	0
FBgn0020638	0	0	0	0	0	0	0	0
FBgn0020639	0	0	0	0	0	0	0	0
FBgn0020640	0	0	0	0	0	0	0	0
FBgn0020641	0	0.8847583	0	0	0	0.7627035	0	0
FBgn0020642	0	0	0	0	0	0	0	0
FBgn0020643	0	0	0	0	0	0	0	0
FBgn0020644	0	0	0	0.7996615	0	0	0.8284583	0
FBgn0020645	0	0	0	0	0	0	0	0
FBgn0020646	0	0	0	0	0	0	0	0
FBgn0020647	3006.327	2452.55	2937.784	2985.936	3563.048	3039.755	3093.877	4650.401
FBgn0020653	4309.898	5872.141	5432.3	4690.015	5406.813	4033.176	4288.929	4636.309
FBgn0020655	1767.289	1452.773	1857.128	1521.756	1981.776	1044.904	1398.023	1274.923
FBgn0020660	250.7577	244.1933	262.1592	347.0531	214.6849	271.9038	301.5588	293.4478
FBgn0020762	2251.288	3311.65	1900.154	1927.984	2699.798	3503.479	4178.329	2987.531
FBgn0020764	4881.478	5019.234	4636.816	3501.718	4262.127	2795.308	4176.672	3799.9
FBgn0020765	0	0	0	1.599323	0	0.7627035	0	0
FBgn0020767	8557.107	10141.98	7363.473	7544.007	8414.206	9136.044	9927.001	11101.28
FBgn0020880	0.9219034	0	0	0	0	0.7627035	1.656917	0
FBgn0020887	1334.916	1323.598	1026.624	739.6869	1803.173	1570.025	1810.596	2381.569
FBgn0020906	0	0	0	0	0	0	0.4142291	0
FBgn0020907	2892.011	2697.628	4955.01	2639.683	3437.665	4039.278	3327.503	1903.266
FBgn0020908	29.50091	178.7212	20.01216	109.5536	59.53448	68.64332	26.92489	67.97378
FBgn0020909	395.4965	740.5427	289.1756	741.2862	583.6183	491.5624	551.339	358.1058
FBgn0020910	2029.109	5021.004	2527.535	2776.425	2209.992	3728.095	1566.2	2780.294
FBgn0020912	383.5118	806.0148	737.4479	581.3539	91.10579	631.8999	311.9145	305.882
FBgn0020930	5564.609	5758.892	6296.825	5344.938	5248.054	4761.939	5443.799	4878.362
FBgn0021738	15.67236	4.423792	6.003647	28.78782	0	22.1184	1.242687	19.89477
FBgn0021742	0.9219034	0	0	0	0.9020375	0	0	0
FBgn0021750	1054.657	637.9108	958.5822	840.4443	720.728	369.1485	895.5634	963.2382
FBgn0021760	338.3385	884.7583	452.2747	315.0666	1022.009	901.5156	917.1033	911.8434
FBgn0021761	760.5703	1284.669	1057.642	794.8636	646.7609	848.1263	1317.249	982.3041
FBgn0021764	127.2227	136.2528	115.0699	117.5502	257.9827	62.54169	230.7256	368.0532
FBgn0021765	534.7039	619.3308	592.3598	721.2947	559.2633	649.0607	617.2014	780.8696
FBgn0021767	0	0	0	0	0	0.3813518	0	0.8289486
FBgn0021768	369.6832	452.9963	426.2589	619.7377	451.9208	272.2852	509.5018	394.5795
FBgn0021776	11.98474	24.77323	0	1.599323	38.78761	0.3813518	1.242687	2.486846
FBgn0021795	1438.169	1372.26	1634.993	1798.439	998.5555	1234.054	1016.518	1167.16
FBgn0021796	339.2604	372.4833	131.0796	125.5469	276.0235	279.5308	216.6418	285.9873
FBgn0021800	6144.486	5955.308	6621.022	5582.437	6105.892	6787.68	6465.703	7380.129
FBgn0021814	1361.651	1148.416	1518.923	1824.028	1697.635	899.6088	1129.189	1401.752
FBgn0021818	281.1805	680.3792	455.2765	211.9103	701.7852	1074.649	854.9689	768.4353
FBgn0021825	1408.668	1082.059	925.5622	1145.915	1159.118	1241.681	1217.419	949.1461
FBgn0021847	7549.467	7216.974	7112.32	6343.715	8536.883	7147.295	8149.13	9571.869
FBgn0021856	863.8234	783.8959	903.5488	997.1779	1123.939	839.3552	784.9642	1104.988
FBgn0021872	4901.76	5952.654	4748.884	3891.953	4337.898	4485.078	4116.609	4618.072
FBgn0021874	557.7515	599.8661	401.2437	271.0853	632.3283	242.5397	338.011	562.8561
FBgn0021875	454.4984	597.2119	511.3106	918.8111	773.9482	875.5837	512.8157	627.5141
FBgn0021895	1869.62	3046.223	2069.257	2610.095	1968.246	2797.215	1835.864	1946.371
FBgn0021906	16663.4	10029.62	17217.46	11590.29	15132.58	9989.128	12820.39	9642.33
FBgn0021944	415.7784	505.197	643.3908	489.3929	718.0219	326.0558	441.5683	571.9745
FBgn0021967	3856.322	2488.825	3852.34	3009.926	3753.378	2666.03	2901.675	2073.2
FBgn0021979	7520.888	5670.416	7939.823	6271.745	7318.23	5096.385	6259.417	5621.1
FBgn0021995	495.984	683.9182	334.203	603.7445	496.1206	756.2205	643.7121	432.7112
FBgn0022023	1925.856	1757.13	1585.963	1839.222	1866.316	1760.701	1467.2	1959.634
FBgn0022027	531.0163	470.6914	538.327	512.583	600.757	306.9882	409.2584	567.0008
FBgn0022029	708.9437	581.2862	539.3276	298.2738	360.815	435.1224	520.686	682.2247
FBgn0022069	1869.62	1736.781	968.5883	2309.423	1344.938	2108.494	1313.106	1569.2
FBgn0022097	6243.13	4976.766	5814.532	4224.612	6927.648	4877.489	4766.949	4773.915
FBgn0022153	1313.712	2389.732	1548.941	1254.669	1611.941	1201.258	1672.657	2294.53
FBgn0022160	7684.064	4916.602	7239.397	6039.844	7504.05	5386.212	7027.812	6024.798
FBgn0022213	650.8638	1682.81	1070.65	1677.69	666.6057	1173.801	945.6851	1679.45
[truncated: 15,487 more rows]
