# Supplementary material for: Senescent glia link mitochondrial dysfunction and lipid accumulation
Source: Nature. 2024 Jun 5;630(8016):475–83. doi: 10.1038/s41586-024-07516-8 (PMC11168935; doi:10.1038/s41586-024-07516-8)
Supplement: Supplementary file 4 — Supplementary Data files 1–17 [file 41586_2024_7516_MOESM4_ESM.zip › 2023-03-03957D-s4/Supplementary data 14.csv]

	TREdsRed;elavGS>UAS-mCherry-RNAi_rep1	TREdsRed;elavGS>UAS-30-RNAi_rep1	TREdsRed;elavGS>UAS-ND42-RNAi_rep1	TREdsRed;elavGS>UAS-mCherry-RNAi_rep2	TREdsRed;elavGS>UAS-30-RNAi_rep2	TREdsRed;elavGS>UAS-ND42-RNAi_rep2	TREdsRed;elavGS>UAS-mCherry-RNAi_rep3	TREdsRed;elavGS>UAS-30-RNAi_rep3	TREdsRed;elavGS>UAS-ND42-RNAi_rep3	TREdsRed;elavGS>UAS-mCherry-RNAi_rep4	TREdsRed;elavGS>UAS-30-RNAi_rep4	TREdsRed;elavGS>UAS-ND42-RNAi_rep4
FBgn0000003	16.83076643	0.91699639	22.11777915	46.98959775	1.149066476	57.73797248	21.52339418	2.534736643	44.84609757	24.26751317	3.869953804	33.42383383
FBgn0000008	1307.849556	1500.206094	1559.30343	1215.855842	1586.860804	1584.807796	1256.55625	1454.093921	1437.999868	1230.059574	1638.538441	1500.554224
FBgn0000014	0	0	1.105888957	0	0	0	0	1.689824429	1.949830329	0	0.773990761	0
FBgn0000015	3.960180337	1.83399278	0	5.873699718	0	0.995482284	1.024923532	1.689824429	0	9.10031744	0.773990761	2.638723723
FBgn0000017	13999.23749	13806.29765	14007.18953	15730.7468	15373.36039	15057.66503	14001.48037	13457.76175	12810.38526	13545.82251	13944.99154	14332.66769
FBgn0000018	216.8198734	177.8972997	231.1307921	173.2741417	197.6394339	238.9157482	153.7385298	147.0147253	190.1084571	212.3407403	213.62145	240.1238588
FBgn0000022	0	0.91699639	0	0	0	0	0	0	0	0	0	0
FBgn0000024	38676.11121	38954.00666	36102.8509	38662.64945	36533.41955	33372.54809	41146.58012	38938.62431	34580.24088	41787.14097	38888.39178	33199.54231
FBgn0000028	2538.475596	2410.78351	2419.685039	2714.62822	2845.088595	2433.954185	2356.2992	2331.957711	2317.373346	2922.718618	2568.875335	2494.473493
FBgn0000032	637.5890342	670.3243613	646.9450401	759.6651636	711.2721489	709.7788686	673.3747606	686.068718	684.3904455	668.8733319	686.5298048	680.7907206
FBgn0000036	14401.19579	14019.95781	13491.84528	14264.27977	14155.34992	12489.32074	12937.60975	12955.88389	12487.68834	14390.63531	14079.66593	12356.26362
FBgn0000037	11216.22076	11053.47449	10492.67443	12021.50542	11295.32346	10154.91478	12446.67137	11292.25174	9957.78349	11197.94061	10964.35312	10159.96591
FBgn0000038	36297.03287	33402.51051	34023.77966	35685.66264	34098.54769	33144.58265	35632.49152	32685.42901	31128.06629	36974.58976	33611.32278	34004.35305
FBgn0000039	4555.197432	4529.962168	4195.742704	5325.487745	4602.011238	4649.897749	4528.112165	4446.772984	4126.815891	5173.530465	5595.17921	4824.466541
FBgn0000042	50237.8577	46070.81564	53132.43496	50253.41689	51564.35813	59888.21421	48049.44011	47256.78506	50713.13703	55929.03427	54649.93964	54874.89855
FBgn0000043	1525.659475	1370.909603	1369.090529	1250.11909	1160.557141	1228.425139	1463.590804	1346.79007	1289.812763	1528.85333	1296.434524	1263.069089
FBgn0000044	408.8886197	677.6603324	214.5424577	372.9799321	1100.805684	617.1990161	604.704884	667.4806493	630.7701114	840.2626437	999.9960629	328.0813163
FBgn0000045	4396.790219	2911.463539	4304.119822	3730.778271	3120.86455	4747.455013	4679.800848	3088.154143	5145.602238	3612.826024	2553.39552	5107.689554
FBgn0000046	33.66153286	45.84981951	24.32955706	42.09484798	89.62718515	57.73797248	72.76957078	59.143855	95.54168612	94.03661355	86.68696521	45.73787787
FBgn0000047	8.910405757	4.584981951	4.423555829	4.894749765	14.93786419	7.963858273	3.074770597	10.98385879	1.949830329	12.13375659	6.965916847	7.91617117
FBgn0000052	691.0514687	715.2571844	773.0163812	837.9811598	733.1044119	874.0334454	1144.839585	719.0202944	934.9436427	1290.728357	1372.285619	832.0775475
FBgn0000053	847.478592	784.94891	679.0158198	1023.002701	1024.967297	1058.197668	1697.273369	868.5697563	937.8683882	782.6272999	803.4024097	1141.687798
FBgn0000055	149.4968077	28.4268881	103.953562	164.4635921	26.42852896	112.4894981	163.9877651	33.79648857	141.3626989	141.0549203	35.603575	144.2502302
FBgn0000056	0	0	0	0	0	0	0	0	0	0	0	0
FBgn0000057	1349.43145	1334.229748	1229.748521	1308.856087	1309.935783	1317.023062	1354.94891	1290.180951	1288.837847	1131.472802	1214.391504	1322.000585
FBgn0000061	0	0.91699639	3.317666872	3.915799812	0	1.990964568	2.049847064	1.689824429	3.899660658	0	3.095963043	1.759149149
FBgn0000063	207.9094677	276.0159135	231.1307921	162.5056922	151.6767749	157.2862009	203.9597829	272.061733	226.1803182	165.3224335	174.9219119	188.2289589
FBgn0000064	43398.62626	41100.69521	66387.62	45963.6582	43180.76911	70458.2451	44797.35774	40941.91117	59148.10303	51883.94317	47492.07308	66958.49406
FBgn0000071	16.83076643	11.00395668	17.69422332	24.47374883	11.49066476	15.92771655	40.99694129	24.50245421	18.52338813	10.61703701	13.15784293	24.62808809
FBgn0000075	73.26333623	76.11070039	58.61211474	93.00024554	70.09305506	57.73797248	50.22125308	56.60911836	77.99321316	37.91798933	71.20714999	39.58085585
FBgn0000077	490.0723166	410.8143828	439.0379161	410.1800303	421.7073968	465.885709	527.8356191	438.5094392	482.5830064	424.6814805	465.1684472	460.0175025
FBgn0000078	364.336591	256.7589893	203.4835682	225.1584892	311.3970151	4408.991036	1173.537444	302.4785727	591.7735048	347.3287823	303.4043782	467.054099
FBgn0000079	165.3375291	115.5415452	170.3068994	104.747645	117.2047806	9088.753254	1166.36298	297.4090994	686.3402758	354.9123802	163.3120505	425.714094
FBgn0000083	4379.959452	4085.218918	6978.159321	4716.580874	4153.875312	8307.299661	4180.663088	3815.62356	5419.553399	4691.21364	4229.085517	6652.222507
FBgn0000084	3984.931464	3574.451929	3610.727446	4109.631903	3940.148947	4485.643172	3853.712481	3749.720407	3990.327768	4374.21925	4117.630847	4691.65078
FBgn0000092	33.66153286	32.09487366	40.91789142	28.38954864	25.27946248	30.85995081	37.92217069	27.88210307	51.67050372	27.30095232	24.76770434	32.54425926
FBgn0000094	0.990045084	0	1.105888957	1.957899906	0	0	1.024923532	0	0	1.516719573	0	1.759149149
FBgn0000097	1562.291143	1837.660766	1779.375332	2139.984597	2079.810322	1861.551871	1551.734228	1719.396356	1582.287312	1833.713964	2147.824361	1848.865756
FBgn0000100	31710.154	30070.14563	28872.5489	28546.18063	29418.39993	29753.96999	30003.61148	30143.93307	30718.60192	30067.44882	30361.33557	29871.23212
FBgn0000108	97239.25803	94261.72694	97233.0748	98969.88236	94931.27601	93996.42371	96583.66905	90445.3178	88910.31317	107571.819	96228.7233	91554.91746
FBgn0000109	230.6805046	149.4704116	201.2717902	166.421492	164.3165061	198.1009745	188.5859299	162.2231451	223.2555727	194.1401054	138.5443462	198.7838538
FBgn0000114	3443.376803	3245.250225	2792.369617	3466.461784	3384.000773	2741.55821	3132.166314	3237.703605	2688.816024	3153.259993	3194.25987	2868.292687
FBgn0000115	706.8921901	814.2927945	870.3346094	871.2654582	746.8932096	869.056034	802.5151257	781.5437982	837.4521263	875.1471938	839.7799754	853.1873372
FBgn0000116	62059.98605	62226.45804	58333.43072	74036.02705	72391.18801	66677.40339	60946.05292	62106.11722	65042.44011	74499.74873	79185.44675	67623.45243
FBgn0000117	19529.62933	19361.46178	20345.03915	20791.91805	18799.87662	20411.36875	19921.43869	19746.44336	20310.40762	18711.76938	19967.41365	21084.28212
FBgn0000119	2057.313685	2060.490889	1931.988009	2233.963793	2236.083363	2021.824519	2084.694464	2039.618085	1838.69	1780.628779	2109.124823	1993.115986
FBgn0000120	7672.849402	7876.998992	8173.625284	9765.025782	13957.71049	11194.19828	6464.192717	7549.290635	9044.287981	9890.528338	12978.27708	11020.18984
FBgn0000121	16815.91575	19466.91637	17517.28108	18101.76358	29356.35034	21374.00012	14296.65835	19149.93534	18958.20029	21088.46895	28520.78554	22584.83635
FBgn0000137	0	0.91699639	3.317666872	2.936849859	2.298132953	1.990964568	1.024923532	0	0	1.516719573	1.547981522	0
FBgn0000139	869.2595839	837.2177043	815.0401616	684.2860172	764.1292068	723.7156205	835.3126787	871.1044929	836.4772111	753.809628	702.00962	722.1307256
FBgn0000140	19.80090168	13.75494585	43.12966934	18.60004911	21.83226305	14.93223426	15.37385298	26.19227864	27.29762461	15.16719573	25.54169511	29.90553553
FBgn0000146	97.02441825	93.5336318	124.9654522	107.6844948	78.13652039	138.3720375	120.9409768	103.0792901	115.0399894	94.03661355	91.33090977	140.7319319
FBgn0000147	152.466943	173.3123178	180.2599001	111.6002947	108.0122488	143.3494489	156.8133004	152.0841986	194.9830329	157.7388356	128.4824663	146.8889539
FBgn0000150	5140.314077	5129.677807	5628.974793	5617.214831	5830.363301	6502.49028	5178.938608	5189.45082	6101.994014	5249.366443	5993.010461	6372.517792
FBgn0000152	216.8198734	272.3479279	325.1313535	313.263985	309.0988821	383.2606794	226.5081006	243.3347177	329.5213256	247.2252905	322.7541472	375.5783433
FBgn0000153	1121.72108	1552.474889	1142.383293	1762.109916	3429.963432	698.8285634	1767.993093	2214.514914	1241.067004	2818.064967	3042.557681	1446.0206
FBgn0000157	994.9953096	1086.640722	984.2411721	1232.497991	1078.973421	979.5545675	1023.898609	1050.225882	1112.378203	1368.081055	1335.134062	1072.201406
FBgn0000158	0	0.91699639	2.211777915	0	0	0	1.024923532	0.844912214	0	0	0.773990761	1.759149149
FBgn0000163	447.500378	464.9171698	498.7559198	512.9697754	544.6575098	783.4445576	450.9663542	396.2638285	618.0962143	509.6177767	619.1926086	520.7081481
FBgn0000166	0	4.584981951	0	0.978949953	1.149066476	0.995482284	0	1.689824429	1.949830329	0	0	0.879574574
FBgn0000173	6806.559953	6206.231569	6359.967394	6208.500602	6130.269651	6031.627159	6601.532471	6088.437416	6104.91876	7208.968132	6359.10809	6076.10116
FBgn0000179	3533.470905	3380.048694	3427.149879	3892.305013	3968.875609	3385.635248	3222.359585	3156.592033	3107.054629	3646.193854	3652.4624	3345.901681
FBgn0000180	655.4098457	672.158354	847.1109413	839.9390597	729.6572125	728.693032	542.1845485	640.4434584	787.7314529	682.523808	787.1486037	771.3869018
FBgn0000181	14657.61747	12333.60145	14019.35431	14077.30033	12434.04834	14548.97358	14137.7952	13225.41089	13974.43397	15215.73076	12433.38758	14140.04086
FBgn0000182	0	0	0	0	0	0	0	0	0	0	0	0
FBgn0000183	8840.112556	8640.856985	8395.908964	8891.802424	8600.762575	8117.162544	8758.996506	8814.12422	8198.061618	9465.846858	8640.832853	7881.867762
FBgn0000206	246.5212259	213.6601589	225.6013473	280.9586365	504.4401831	248.870571	240.8570301	261.9227864	240.8040456	333.6783061	414.085057	243.6421571
FBgn0000212	7555.034037	7299.291266	7175.007555	6450.301241	6542.784516	6406.92398	7322.053714	7148.802245	6690.842774	6144.230992	5915.611385	6493.899083
FBgn0000216	0	0	0	0	0	0	0	0	0	0	0	0
FBgn0000221	296.0234802	327.3677113	256.5662381	284.8744363	274.6268878	277.7395573	266.4801184	299.0989239	283.7003129	245.7085709	273.2187386	276.1864164
FBgn0000227	0	0	0	0	0	0	1.024923532	0	0	0	0	0
FBgn0000228	3323.581347	3499.258225	3466.961881	2959.365708	3251.858128	3331.879205	3133.191238	3336.558334	3106.079714	2939.402533	3214.383629	3107.536972
FBgn0000229	5751.171894	5968.729504	6086.812821	6982.850015	7214.988405	7001.226904	6079.846393	6062.245138	5896.286915	6602.280303	6609.881097	7074.418303
FBgn0000233	35.64162303	47.68381229	46.44733621	37.20009822	40.21732667	45.79218507	43.04678835	58.29894279	35.09694592	57.63534379	61.1452701	40.46043043
FBgn0000239	2585.007715	2637.281618	2773.569505	2777.281017	2689.964621	2856.038673	2556.159289	2649.644704	2655.668908	2458.602428	2627.698633	2848.062472
FBgn0000241	34.65157794	10.08696029	12.16477853	32.30534845	17.23599714	18.9141634	37.92217069	20.27789314	23.39796395	34.88455019	39.4735288	18.47106606
FBgn0000244	1154.392568	1077.470759	956.5939481	1166.908344	1289.252586	1187.610365	1227.858392	964.0448365	1046.083971	1013.168675	1053.401425	1190.064399
FBgn0000246	394.0379435	440.1582673	467.791029	343.6114335	341.2727435	317.5588486	369.9973951	381.0554086	360.7186109	367.0461368	359.131713	392.2902602
FBgn0000247	3653.26636	3589.123871	3673.763116	3647.567525	3590.832739	3338.847581	3594.406827	3678.747781	3439.5007	3151.743273	3365.311828	3389.000835
FBgn0000250	2925.583224	3052.680983	2927.28807	2876.154962	2915.18165	2810.246488	3087.069679	3221.650273	2880.874311	3244.263167	3078.161256	2928.103758
FBgn0000251	1.980090168	5.501978341	12.16477853	9.789499531	9.192531811	10.95030513	5.124617661	5.069473286	4.874575822	4.55015872	3.869953804	3.518298298
FBgn0000253	137073.722	116267.8063	118483.837	130155.3121	124566.8495	117702.8388	123672.398	109286.8602	108983.8164	148034.8638	116689.1691	115201.4003
FBgn0000256	4511.635448	4592.317922	4604.921618	4220.253248	4325.086217	4211.885544	4443.043512	4683.348404	4251.605032	3847.917558	4088.219198	4175.340505
FBgn0000257	1809.802414	1766.135048	1741.775108	1693.583419	1608.693067	1790.872629	1750.569393	1796.283368	1834.79034	1832.197245	1777.856777	1833.912988
FBgn0000259	9462.850914	8944.38279	8855.958771	8825.233827	8729.458021	8663.682318	9192.53916	8881.717197	8561.704974	10212.07289	8748.417569	8580.249974
FBgn0000261	2693.912674	2393.360578	2303.566698	2388.637886	2433.722797	3142.737571	3111.667844	2258.450349	3071.957683	1932.300736	2191.167844	2832.23013
FBgn0000273	32139.83357	30873.43447	29755.04829	33090.46631	31475.22892	29187.54057	32484.95135	30699.88531	29469.73559	37408.37156	33825.71822	29546.66911
FBgn0000274	4.950225421	0.91699639	0	0	1.149066476	1.990964568	0	0	2.924745493	0	0	0.879574574
FBgn0000276	2.970135252	0	3.317666872	3.915799812	5.745332382	8.959340557	6.149541193	1.689824429	0.974915164	3.033439147	0.773990761	0.879574574
FBgn0000277	0.990045084	5.501978341	1.105888957	3.915799812	4.596265905	0	1.024923532	0	0	4.55015872	5.417935325	0.879574574
FBgn0000278	0	0	0	0	0	0	0	0	0	0	0	0
FBgn0000279	3.960180337	0	13.27066749	2.936849859	1.149066476	7.963858273	1.024923532	6.759297714	6.824406151	25.78423275	17.02779674	2.638723723
FBgn0000280	0	0.91699639	0	0	0	0	0	0	0	0	0	0
FBgn0000281	0	0	0	0	0	0	1.024923532	0	0	0	0.773990761	0
FBgn0000283	5727.410812	6184.223656	6010.506483	6411.143243	6539.337317	6039.591018	5926.107863	5879.744099	5447.825939	6229.167288	5809.57465	6013.651366
FBgn0000286	4939.334925	4724.365402	4528.61528	4533.517233	4471.017659	4248.718389	4683.900542	4816.844534	4290.601639	4195.24634	4319.642436	4257.14094
FBgn0000287	1449.426003	1437.85034	1494.055981	1568.277825	1565.028541	1535.033682	1493.313586	1500.564093	1284.938187	1524.303171	1584.359087	1541.894229
FBgn0000289	12214.1862	11453.28491	12273.15565	14089.04772	12694.88643	12089.13686	12439.49691	11037.93317	11059.43763	13903.76833	12645.46105	12180.34871
FBgn0000299	11312.25513	11044.30452	9165.607679	10872.21818	11232.12481	10538.17546	11498.61711	9911.665186	10450.11565	11439.09902	12337.41273	10597.11447
FBgn0000303	10071.72864	9169.963902	9939.729949	10509.02775	10319.76602	9710.929681	9303.230902	8562.34038	9247.070335	10503.28305	9811.106883	10039.46419
FBgn0000307	5009.628126	5081.993995	5149.018986	5418.48799	5183.438875	5091.891883	5436.194415	5135.376439	4828.75481	5128.028878	4922.581238	5010.056776
FBgn0000308	12626.04496	12399.62519	14925.07737	12941.71838	12866.09734	14135.84843	11883.98836	11904.8131	13195.47675	15635.86208	13110.6295	14154.11405
FBgn0000316	1001.925625	1312.221834	1129.112625	1298.087638	1308.786717	1196.569705	1141.764815	1263.14376	1144.550403	1202.758622	1222.905402	1357.183568
FBgn0000317	584.1265996	537.3598847	436.8261382	549.1909237	457.3284576	421.0890062	680.5492254	568.6259202	505.9809704	485.3502635	465.942438	464.4153753
FBgn0000318	1105.880359	927.0833505	1152.336294	976.0131032	1012.327566	1129.872392	934.7302613	961.5100999	1237.167344	1283.144759	1090.552982	1243.718448
FBgn0000319	18096.04405	17748.46513	18797.9005	19584.87276	19295.12427	19168.01138	18028.40493	17700.91089	18524.36304	18341.6898	18691.87687	18733.17929
FBgn0000320	276.2225785	209.075177	285.319351	279.0007366	260.8380901	276.744075	231.6327183	250.0940154	239.8291305	242.6751317	273.2187386	263.8723723
FBgn0000326	668.2804318	645.5654587	739.8397125	694.0755167	644.6262932	773.4897347	629.3030488	599.8876722	677.5660393	606.6878294	589.0069689	733.5651951
FBgn0000330	886.0903503	1013.281011	1032.900286	954.4762043	937.6382447	932.7669002	939.854879	1007.135359	1026.585668	991.934601	965.9404694	951.6996896
FBgn0000337	0	0	1.105888957	0	0	0.995482284	5.124617661	0	1.949830329	1.516719573	0	0
FBgn0000339	808.8668337	859.2256176	965.4410598	845.8127595	1010.029433	1047.247363	819.9388257	863.500283	943.7178792	919.1320615	900.1512548	1019.426932
FBgn0000346	24842.21125	22448.98863	23650.54124	24497.24363	23170.9255	23849.76456	24483.37334	22473.81999	22562.46165	24786.23127	23771.57824	24593.78468
FBgn0000351	38.61175828	53.18579063	36.49433559	35.24219831	39.0682602	52.76056106	44.07171188	59.143855	68.24406151	39.43470891	44.11747336	38.70128128
FBgn0000352	2630.549789	2871.115698	2978.158962	3260.882294	3209.342668	2925.722433	2564.358677	2853.268548	2697.59026	3110.791845	3135.436572	3054.762497
FBgn0000355	1.980090168	0	0	0.978949953	0	0	0	0	0.974915164	0	0.773990761	0
FBgn0000356	0	0	0	0	0	0	0	0	0	0	0	0
FBgn0000357	166.3275741	96.28462097	66.35333744	24.47374883	19.5341301	27.87350395	180.3865417	122.5122711	69.21897668	36.40126976	29.41164891	41.340005
FBgn0000358	0	0	0	0	0	0	0	0	0	0	0	0
FBgn0000359	0	0.91699639	0	0	0	1.990964568	0	0	0	0	0	0.879574574
FBgn0000360	0	0.91699639	2.211777915	0	0	0.995482284	1.024923532	0	0	0	0.773990761	1.759149149
FBgn0000370	4743.305998	4812.397056	7708.046033	4816.433769	4782.414674	7654.263282	5051.84809	4605.61648	7385.957286	5948.574167	5101.373104	7628.550284
FBgn0000376	1277.158159	1403.004477	1471.938202	1300.045538	1304.190451	1260.280572	1296.528268	1480.286199	1398.028346	1201.241902	1323.524201	1238.441001
FBgn0000377	1194.984417	1234.277141	1403.373087	1271.655989	1153.662742	1238.379961	1148.93928	1353.549367	1291.762593	1242.193331	1230.64531	1351.906121
FBgn0000382	29649.87018	30629.51343	27421.62259	27060.1346	28075.14122	24736.73928	31150.50091	30512.31479	26252.51555	29759.55475	28574.9649	25434.65797
FBgn0000384	2277.103694	2099.921734	2206.24847	2074.394951	2148.754311	2121.372747	2284.554553	2312.524731	1858.188304	2290.246556	1942.71681	2173.428774
FBgn0000392	0	0	0	0	0	0	0	0	0	0	0	0
FBgn0000394	202.9592422	207.2411842	186.8952338	185.0215411	190.7450351	236.9247836	195.7603946	160.5333207	219.355912	209.3073011	206.6555331	211.0978979
FBgn0000395	841.5383215	809.7078126	1425.490866	1068.034399	873.290522	1763.994607	926.5308731	730.8490654	1172.822943	1433.299997	1208.199578	1635.129134
FBgn0000404	128.7058609	136.6324621	107.2712289	108.6634448	86.17998572	107.5120867	144.514218	102.2343779	119.9145652	66.73566123	95.20086357	116.1038438
FBgn0000405	45.54207387	22.92490976	27.64722393	28.38954864	31.02479486	21.90061025	30.74770597	27.03719086	16.5735578	40.95142848	22.44573206	28.14638638
FBgn0000406	3672.077217	2782.167048	1908.76434	2169.353096	3687.354323	2622.100336	4463.541983	2369.133849	3590.612551	2438.885074	3147.820424	2994.951426
FBgn0000411	1552.390692	1856.91769	1792.646	1953.005156	1844.251695	1782.908771	1473.840039	1796.283368	1799.693394	2152.225075	1942.71681	1833.912988
FBgn0000412	7719.381521	7879.749981	7955.765159	8101.789812	8429.55167	8267.480369	7614.156921	7950.623937	7799.321316	8525.480722	8120.711062	8531.873372
FBgn0000414	18371.27658	16138.21947	18926.18362	17704.3099	15207.89481	17737.50334	19943.98701	16873.74183	17668.38753	16867.43838	14150.09909	17417.33572
FBgn0000416	18373.25667	18337.17682	20530.82849	17836.46815	18848.13741	21591.01526	18911.88902	17716.96422	19452.48228	18852.8243	19714.31867	20277.71224
FBgn0000422	11234.04157	13606.39244	11020.18346	15080.72403	17787.54905	13922.81523	11210.61359	12938.14074	10396.49531	14342.10029	17818.0413	13217.36713
FBgn0000426	262.3619473	269.5969387	256.5662381	254.5269878	236.7076941	288.6898624	284.9287419	319.376817	275.9009915	265.4259253	224.4573206	286.7413113
FBgn0000427	0.990045084	0	6.635333744	1.957899906	1.149066476	0	6.149541193	0.844912214	3.899660658	3.033439147	1.547981522	1.759149149
FBgn0000439	156.4271233	136.6324621	143.7655645	127.2634939	118.3538471	117.4669095	146.5640651	140.2554276	116.9898197	154.7053965	101.3927897	110.8263964
FBgn0000442	9.900450841	16.50593502	15.4824454	17.62109916	13.78879772	23.89157482	9.22431179	4.224561071	13.6488123	16.68391531	9.287889129	21.98936436
FBgn0000447	909.8514323	930.7513361	1026.264952	851.6864592	870.9923891	1001.455178	877.3345435	874.4841418	1087.030408	852.3964002	856.0337814	946.4222421
FBgn0000448	2970.135252	2582.261835	2544.650491	2582.469976	2417.635866	2291.600218	2692.474119	2485.731734	2233.530642	2865.083274	2378.473608	2375.730926
FBgn0000449	0	0	0	0	0	0	0	0	0	0	0	0.879574574
FBgn0000451	28.71130744	27.50989171	22.11777915	22.51584892	24.130396	25.88253939	42.02186482	31.26175193	20.47321845	40.95142848	41.79550108	23.74851351
FBgn0000454	5375.944807	5304.824117	5152.336652	5904.047167	5476.450826	5234.24585	4888.885248	3831.676892	5180.699184	5531.476284	5472.114679	5267.772127
FBgn0000455	1021.726527	848.221661	1022.947286	1200.192642	991.6443691	1268.24443	1042.347232	850.8265998	1040.234481	957.0500508	955.8785895	1248.116321
FBgn0000459	574.2261488	596.96465	638.0979284	584.433122	640.0300273	601.2712996	535.0100838	596.5080233	531.3287646	647.6392578	625.3845347	552.3728328
FBgn0000463	60.39275013	98.11861375	133.8125638	93.00024554	95.37251754	94.57081699	80.96895904	92.09543136	113.0901591	106.1703701	111.4546696	101.1510761
FBgn0000464	2486.993251	2585.012824	2350.014034	2755.744118	2830.150731	2539.475307	2829.813872	2457.849631	2147.738107	3101.691528	2643.178448	2506.787537
FBgn0000473	450.4705133	595.1306573	476.6381406	614.7805705	631.986562	525.614646	400.7451011	505.2575042	493.3070732	555.1193639	750.7710379	540.0587887
FBgn0000477	1490.017852	1782.640983	1204.313075	1461.57228	1966.052741	1381.72941	1579.407163	1884.99915	1654.431034	1396.898727	1760.828981	1559.485721
FBgn0000479	28361.82153	27473.21185	27397.29303	27522.19898	26638.80812	26227.97174	26255.46612	25284.84293	24509.36724	27745.35116	27190.29543	25709.96481
FBgn0000482	1123.70117	1206.76725	1224.219076	1201.171592	1150.215543	1222.452245	1140.739891	1247.935341	1235.217513	1070.804019	1150.150271	1222.608659
FBgn0000489	4581.928649	4529.045171	3390.655543	4799.79162	5179.991675	3740.026941	4073.046117	4458.601755	3428.776633	5573.944432	5122.270855	3684.537892
FBgn0000490	209.8895578	191.6522456	174.7304553	208.51634	202.2356998	202.0829037	147.5889886	140.2554276	166.7104931	119.8208463	127.7084755	189.9881081
FBgn0000492	274.2424883	284.268881	217.8601246	258.4427876	249.3474254	215.0241734	274.6795066	280.5108551	254.4528579	241.1584122	274.7667201	286.7413113
FBgn0000499	2903.802232	2824.348882	2832.18162	2648.059623	2410.741467	2634.046124	2719.122131	2736.670662	2919.870918	2475.286344	2484.510342	2642.242022
FBgn0000500	9011.390356	6914.152782	6231.684275	8732.233581	7219.584671	6235.701028	8456.644064	6528.63668	5989.878771	9217.104847	7473.654786	6728.745495
FBgn0000504	650.4596203	498.8460363	1133.536181	1088.592348	496.3967178	867.0650694	885.5339318	456.2525957	1033.410074	1697.209203	1376.155573	860.2239338
FBgn0000520	904.9012069	880.3165346	872.5463874	772.391513	729.6572125	744.6207485	900.9077848	932.7830846	823.803314	770.4935433	696.5916847	751.1566866
FBgn0000524	294.04339	306.2767943	284.213462	261.3796375	275.7759543	277.7395573	307.4770597	314.3073437	306.1233616	301.8271951	276.3147016	286.7413113
FBgn0000527	5301.691426	5265.393273	4259.884264	5293.182396	6172.785111	4223.831331	5505.889215	5535.864828	4858.97718	5660.397448	5296.418776	5041.721461
FBgn0000529	317.804472	483.2570977	272.0486835	298.5797357	472.2663218	313.5769195	251.1062654	423.3010194	315.8725133	344.2953432	511.6078929	337.7566366
FBgn0000533	84.15383215	123.7945127	85.15344972	88.10549578	119.5029135	98.55274613	78.91911198	122.5122711	105.2908378	92.51989398	126.9344848	109.0672472
FBgn0000535	10821.19277	11681.61702	11009.12457	10879.07083	11117.21816	9955.818323	11003.57904	10396.6448	10042.60111	11706.04167	10653.20883	9694.67096
FBgn0000536	2445.411358	2589.597806	2273.707696	2610.859525	2779.591806	2412.053574	2524.38666	2603.174532	2325.172667	2579.939994	2732.187386	2326.474749
FBgn0000541	12173.59435	12938.81907	13164.50215	14627.4702	14464.4488	13790.41608	13374.22717	12902.65442	11734.07892	12696.45955	13246.85187	13051.12754
FBgn0000542	48.51220912	26.59289532	35.38844664	37.20009822	41.36639315	46.78766735	59.44556487	37.17613743	47.77084306	60.66878294	51.85738097	31.66468468
FBgn0000543	1571.201549	1410.340448	1656.621658	1518.351377	1301.892318	1482.273121	1552.759151	1441.420238	1607.635106	1311.962431	1382.347499	1657.118498
FBgn0000546	6942.19613	6816.034169	6233.896053	7342.124648	6925.423653	6278.506766	7247.234296	6674.806493	5669.131681	6898.04062	7675.666375	5946.803698
FBgn0000547	4464.113284	4330.973951	4243.295929	4401.358989	4341.173148	3906.272483	4187.837552	4185.69511	3909.40981	4480.38962	4575.833378	3878.044299
FBgn0000551	123.7556355	98.11861375	99.53000616	79.2949462	72.39118801	106.5166044	122.9908239	95.47508022	91.64202546	59.15206336	75.85109456	97.63277777
FBgn0000552	11.88054101	6.418974732	12.16477853	11.74739944	0	3.981929136	14.34892945	8.449122143	12.67389714	6.066878294	11.60986141	9.675320319
FBgn0000557	45702.46117	44293.67664	40923.42087	37631.81515	39299.22256	37883.07832	45809.98219	45776.49886	40626.66473	46464.70413	40876.00006	38889.51024
FBgn0000559	66757.74998	57579.12034	74535.80984	56576.45464	54617.42775	74369.495	64416.444	55801.38228	74036.03251	61860.92452	56276.09422	73919.44724
FBgn0000560	0	0.91699639	0	0	1.149066476	0.995482284	0	3.379648857	0	0	3.095963043	0
FBgn0000562	1780.101061	2024.72803	1795.963667	1759.173066	1875.276489	1746.075926	1723.921381	1863.031433	1839.664915	1742.71079	1911.757179	1745.075956
FBgn0000564	90.09410266	16.50593502	78.51811597	114.5371445	25.27946248	63.71086618	134.2649827	28.72701529	60.4447402	203.2404228	21.6717413	40.46043043
FBgn0000565	3905.727857	3110.451756	2991.42963	3324.514041	2572.759841	2795.314254	3347.400256	3127.865017	2897.447869	2529.888248	1596.742939	2827.832257
FBgn0000566	699.9618745	792.2848812	838.2638297	930.9814054	902.0171839	1097.021477	663.1255253	808.5809891	923.2446608	881.2140721	885.4454303	944.663093
FBgn0000567	1935.538139	1805.565892	1640.033324	1786.583664	1818.972232	1627.613534	2039.597829	2034.548612	1687.57815	1589.522113	1603.708856	1531.339334
FBgn0000568	30751.79036	30722.13006	27539.95271	32115.43216	28639.33286	26737.65867	30301.86423	29013.44053	24726.77332	46589.07514	42498.28469	25418.82563
FBgn0000575	11319.18545	12357.44335	11085.43091	12730.26519	12061.7508	11246.95885	11256.73515	12246.15763	11358.73658	16143.96314	15359.84665	11083.51921
FBgn0000576	51.48234438	42.18183395	44.23555829	53.84224742	28.72666191	34.84187994	44.07171188	51.53964507	48.74575822	43.98486763	51.85738097	33.42383383
FBgn0000577	101.9746437	92.61663541	81.83578285	102.7897451	105.7141158	96.56178156	101.4674297	100.5445535	101.3911771	103.136931	113.0026511	78.28213713
FBgn0000578	4861.121363	4441.930514	3630.633447	4110.610853	3989.558806	3600.659422	5248.633408	4104.583537	3557.465435	3738.713748	3524.753925	3414.508498
FBgn0000579	46551.91986	40907.20897	53205.42363	45989.1109	41464.0638	56586.19947	45130.45789	40916.5638	53163.09883	48773.15132	44723.50813	56642.84345
FBgn0000581	9823.227325	9914.564971	9298.314354	11319.59831	11082.74616	10162.87864	10730.94938	9997.846232	8624.099545	9855.643788	10487.57481	9451.028803
FBgn0000588	634.6188989	710.6722024	614.8742603	648.0648689	736.5516113	683.8963292	792.2658904	760.4209929	651.2433299	505.0676179	651.7002206	594.5924123
FBgn0000591	0	0	0	0	0	0	0	0	0	0	0	0
FBgn0000592	1682.086598	1197.597286	803.981272	1283.403388	1144.47021	1165.709755	2450.592165	1316.37323	2691.740769	1465.151108	1606.804819	1448.659324
FBgn0000594	0	0	0	0	0	0	0	0	0	0	0	0
FBgn0000606	12.87058609	9.169963902	8.847111659	9.789499531	8.043465334	4.97741142	8.199388257	2.534736643	5.849490987	9.10031744	3.869953804	5.277447447
FBgn0000611	6532.317465	6638.136869	6612.110076	7686.715032	7422.969437	7473.085507	6830.090418	6738.174909	6133.1913	7544.163158	7437.27722	7243.296621
FBgn0000615	18.8108566	9.169963902	17.69422332	9.789499531	21.83226305	13.93675198	16.39877651	10.13894657	17.54847296	15.16719573	10.06187989	12.31404404
FBgn0000617	356.4162303	359.462585	376.0022455	313.263985	356.2106077	380.2742325	346.4241539	397.1087407	342.1952227	347.3287823	337.4599717	344.7932332
FBgn0000618	248.5013161	213.6601589	256.5662381	219.2847895	232.1114282	239.9112305	189.6108535	259.3880498	216.4311665	239.6416926	232.971219	183.8310861
FBgn0000625	31.68144269	44.93282312	53.08266995	47.9685477	57.45332382	40.81477365	37.92217069	38.86596186	60.4447402	40.95142848	45.66545489	41.340005
FBgn0000629	978.1645431	1042.624896	958.805726	1033.77115	1005.433167	969.5997447	950.1041143	1041.77676	991.4887223	958.5667704	1012.379915	977.2073522
FBgn0000633	5448.218098	5674.373663	5205.419322	6130.184606	6234.834701	5277.051588	5350.100838	5546.003775	4913.572429	6145.747711	5866.849967	5277.447447
FBgn0000635	8411.423035	7580.809158	7490.185908	7583.925286	7719.428588	7392.451442	8025.151257	6937.574192	7519.520664	8100.799241	7092.851332	6999.654464
FBgn0000636	2167.208689	2320.917864	2667.404165	2494.36448	2842.790462	3018.302285	2077.52	2292.246837	2191.60929	2434.334915	2852.155953	2714.367137
FBgn0000639	36.63166811	44.01582673	15.4824454	33.2842984	26.42852896	14.93223426	20.49847064	27.88210307	14.62372747	21.23407403	31.73362119	17.59149149
FBgn0000640	0.990045084	0	1.105888957	0	0	1.990964568	0	0	0	1.516719573	0.773990761	0
FBgn0000644	38.61175828	34.84586283	29.85900185	43.07379794	48.26079201	51.76507877	38.94709422	32.95157636	39.97152174	43.98486763	30.18563967	39.58085585
FBgn0000658	4.950225421	13.75494585	4.423555829	5.873699718	5.745332382	9.954822841	4.099694129	10.13894657	12.67389714	1.516719573	2.321972282	7.036596596
FBgn0000659	2804.797723	3006.831164	2944.982293	3209.976896	2886.454989	2876.943801	2722.196901	2756.103643	2917.921087	3675.011526	3199.677805	2694.136922
FBgn0000662	5474.949315	5280.065215	5407.797002	5487.993437	5562.630812	5299.947681	5456.692885	5172.552576	5015.938521	5617.9293	5188.060069	5237.866591
FBgn0000667	2794.897273	2917.882514	2641.968719	2541.354078	2839.343263	2273.681537	2741.670449	2789.900132	2697.59026	2678.526767	2702.001746	2422.348378
FBgn0000709	2880.04115	2960.064348	2799.004951	2726.375619	2699.157153	2544.452718	2677.100266	3059.427128	2635.19569	2529.888248	2708.193672	2539.331797
FBgn0000711	11704.31298	11655.94112	10943.87712	13130.65572	13210.81728	12166.78448	11320.28041	11138.47772	10746.48986	13257.64579	13524.71455	11844.35122
FBgn0000715	1164.293019	1043.541892	1124.68907	1174.739944	1215.712332	1211.50194	1308.827351	1295.250425	1125.0521	1195.175024	1197.363707	1204.137592
FBgn0000719	2688.962449	2891.289618	2658.557054	2879.091812	3005.957902	2932.690809	2925.131761	2442.641212	2609.847895	2851.432798	2972.124521	2775.057782
FBgn0000721	1908.806922	1686.356362	1457.561646	1870.77336	2488.877988	2064.630257	1935.055629	1545.34444	1774.345599	1527.33661	1852.159891	1905.158528
FBgn0000723	1352.401585	1154.498455	1079.347622	1233.476941	1383.476038	1132.858839	1345.724598	1119.508684	1036.33482	1048.053225	1112.998714	1090.672472
FBgn0000808	3.960180337	14.67194224	13.27066749	5.873699718	9.192531811	14.93223426	4.099694129	15.20841986	20.47321845	10.61703701	13.15784293	8.795745745
FBgn0000810	1311.809736	1135.241531	1027.370841	931.9603553	957.1723748	841.1825301	1296.528268	1243.710779	971.990419	1051.086664	946.5907004	876.9358508
FBgn0000826	50.49229929	35.76285922	28.75311289	26.43164873	41.36639315	45.79218507	28.6978589	33.79648857	33.14711559	28.81767189	35.603575	36.94213213
FBgn0000927	5.940270505	12.83794946	12.16477853	6.852649672	19.5341301	7.963858273	6.149541193	4.224561071	7.799321316	13.65047616	9.287889129	7.91617117
FBgn0000928	68.31311081	91.69963902	77.41222702	57.75804723	52.85705791	65.70183075	68.66987666	66.74806493	91.64202546	53.08518507	74.30311303	64.20894394
FBgn0000964	472.2515051	476.8381229	425.7672486	511.0118755	574.5332382	451.948957	449.9414306	503.5676797	394.8406416	580.9035966	622.2885717	441.5464364
FBgn0000996	128.7058609	132.0474802	126.0713411	134.1161436	141.3351766	120.4533564	144.514218	156.3087596	155.9864263	115.2706876	126.160494	120.5017167
FBgn0001075	24.7511271	22.00791337	49.76500308	37.20009822	28.72666191	52.76056106	38.94709422	19.43298093	58.49490987	22.7507936	21.6717413	58.93149649
FBgn0001077	35.64162303	40.34784117	13.27066749	14.6842493	17.23599714	11.94578741	29.72278243	21.96771757	24.37287911	30.33439147	27.08967663	14.07319319
FBgn0001078	8359.94069	7694.51671	7691.457699	8255.484954	7699.894458	7789.648873	8772.320512	7944.709551	7058.385791	8258.538077	7528.60813	7479.902181
FBgn0001079	691.0514687	700.5852421	739.8397125	698.9702665	677.949221	611.2261224	704.1224666	730.8490654	737.0358643	685.5572472	724.4553521	640.3302902
FBgn0001083	38.61175828	43.09883034	27.64722393	23.49479887	41.36639315	31.85543309	23.57324124	24.50245421	56.54507954	47.01830678	38.69953804	33.42383383
FBgn0001084	204.9393324	215.4941517	199.0600123	151.7372427	162.0183732	180.1822934	158.8631475	224.746649	195.9579481	172.9060314	219.0393853	221.6527928
FBgn0001085	1156.372658	1172.838383	1022.947286	1094.466048	1167.45154	1002.45066	1136.640197	1105.145176	965.1660128	1078.387617	1219.035448	980.7256505
FBgn0001086	12.87058609	18.3399278	32.07077976	12.72634939	19.5341301	26.87802167	30.74770597	16.05333207	8.77423648	13.65047616	24.76770434	17.59149149
FBgn0001087	5533.361975	5337.835988	5158.971986	5308.845596	5267.320728	5126.733763	5499.739674	5275.631866	4984.741236	4997.590994	4722.117631	5193.008288
FBgn0001089	230.6805046	208.1581806	218.9660136	191.8741908	253.9436913	245.8841242	228.5579477	253.4736643	255.4277731	274.5262428	210.5254869	227.8098148
FBgn0001090	47588.49706	48715.43323	48186.89954	46004.77409	48968.61696	45165.03123	50575.87662	48316.30497	48379.19012	58750.13268	53445.61001	49513.89152
FBgn0001091	15552.61823	13706.34504	14481.6159	15641.66235	14673.5789	15384.18322	15089.94916	13692.64734	15906.71582	15820.90187	15395.45022	16240.46494
FBgn0001092	25402.57677	21808.92515	29883.33141	25756.17327	23204.24842	32191.9061	24386.0056	21780.99197	29272.80273	24102.19074	23479.78372	31412.24678
FBgn0001098	13604.2095	11273.55362	13591.37529	12622.58069	10787.43608	13411.13733	13559.73833	12020.56607	13936.41228	13104.45711	11674.10264	13701.13315
FBgn0001099	15.84072135	10.08696029	11.05888957	4.894749765	14.93786419	7.963858273	5.124617661	15.20841986	6.824406151	6.066878294	10.83587065	9.675320319
FBgn0001104	1235.576265	1204.933257	1052.806287	1318.645587	1359.345642	1369.783623	1217.609156	1127.957806	1124.077185	978.2841248	1000.770054	1235.802277
FBgn0001105	33447.68312	29576.80157	29731.82462	31126.69271	30422.68403	29011.34021	30908.61896	28460.86794	27458.48561	32583.6866	29492.91794	29634.62656
FBgn0001108	4099.776693	4228.270355	4270.943153	3906.989263	4091.825722	4145.188231	4011.550705	4110.497923	4069.295897	4140.644435	4062.677503	4209.643913
FBgn0001112	146.5266725	158.6403755	129.389008	172.2951917	163.1674396	105.5211221	170.1373063	156.3087596	147.2121898	138.0214812	157.1201244	102.9102252
FBgn0001114	2175.12905	1226.94117	1058.335732	1620.162172	1822.419431	1556.934292	2763.193843	1179.497451	2006.375409	1792.762536	1733.739304	1875.252993
FBgn0001120	0.990045084	0.91699639	0	0	0	0	3.074770597	0.844912214	0	0	2.321972282	1.759149149
FBgn0001122	32110.13221	32753.27707	32082.94454	34392.46975	34220.34873	32687.65628	32129.30289	32420.97149	30526.54363	34928.53506	33081.13911	31628.62212
FBgn0001123	6863.982568	6402.468797	6584.462852	6558.964686	7136.851885	6786.202731	6487.765959	6709.447894	6149.764858	6882.873424	6679.540265	6745.457412
FBgn0001124	10354.88153	10114.47018	10101.18974	10782.15478	11142.49762	11313.65616	10555.68746	9856.745892	11402.60776	10482.04897	10982.1549	11990.3606
FBgn0001125	6802.599773	5979.733461	5704.175242	5886.426068	5973.99661	5827.553291	7498.340561	6113.784783	6648.921422	5755.950781	5611.433016	6341.732682
FBgn0001128	11139.98729	10859.98825	10148.74296	11522.24095	12208.83131	10618.80952	10828.31712	10772.63073	11256.37049	12362.78124	12407.84589	11509.23331
FBgn0001133	1002.91567	1087.557719	986.45295	957.4130541	913.5078487	822.2683667	847.6117611	1067.969039	908.6209333	826.6121675	936.5288205	986.8826726
FBgn0001134	507.8931282	561.2017908	361.6256891	525.6961248	665.3094898	330.5001183	529.8854661	501.8778553	382.1667445	691.6241255	539.4715603	372.060045
FBgn0001137	31.68144269	27.50989171	35.38844664	37.20009822	62.04958972	54.75152563	27.67293537	40.55578629	38.99660658	34.88455019	58.04930706	36.94213213
FBgn0001138	508.8831732	463.0831771	462.2615842	584.433122	559.595374	458.917333	497.0879131	532.294695	448.4609757	520.2348137	551.8554124	489.0434634
FBgn0001139	7704.530845	7444.176696	7320.984898	8089.063462	7758.496848	7398.424335	7117.069007	7104.021898	6803.932933	7228.685487	7703.530042	7507.168993
FBgn0001142	9020.300762	8297.900335	9220.902127	10548.18574	9906.102092	10895.5536	9576.885485	8959.44912	8965.319853	10212.07289	10053.36599	10694.74725
FBgn0001145	60806.58898	54340.28909	56680.12673	56210.32736	54031.40385	53612.69389	62289.72767	56827.95062	60784.01068	60066.64526	54136.00977	56721.12558
FBgn0001147	9.900450841	3.667985561	4.423555829	1.957899906	1.149066476	4.97741142	7.174464725	10.13894657	7.799321316	7.583597867	6.191926086	4.397872872
FBgn0001148	0	1.83399278	1.105888957	1.957899906	2.298132953	0.995482284	0	0	0	0	1.547981522	0
FBgn0001149	8544.089076	7829.31518	6678.463414	7355.829947	5905.052622	5294.970269	9356.526925	7523.098356	7613.112519	8686.252997	7140.064768	6040.918178
FBgn0001150	522.7438044	543.7788594	395.9082467	175.2320416	195.341301	264.7982876	403.8198717	381.9003209	465.0345335	169.8725922	202.0115886	424.8345195
FBgn0001168	471.26146	1029.786946	1085.982956	761.6230635	787.1105363	1126.885946	549.3590132	946.30168	1102.629051	1785.178938	1291.79058	1044.05502
FBgn0001169	1219.735544	1496.538109	1298.313636	1335.287736	1468.506957	1262.271536	1329.325821	1430.436379	1267.389714	1399.932166	1449.684695	1281.540155
FBgn0001170	1.980090168	0	1.105888957	0.978949953	1.149066476	0	4.099694129	0	0.974915164	1.516719573	1.547981522	1.759149149
FBgn0001174	13.86063118	0.91699639	16.58833436	3.915799812	4.596265905	6.968375989	6.149541193	9.294034357	2.924745493	9.10031744	4.643944565	0.879574574
FBgn0001179	773.2252107	846.3876682	1089.300623	888.8865574	774.470805	1015.39193	829.1631375	935.3178212	1034.38499	988.9011618	832.0400678	1007.112888
FBgn0001180	282.162849	282.4348882	237.7661258	281.9375865	249.3474254	262.807323	275.7044302	294.8743628	261.2772641	221.4410577	253.8689695	260.354074
FBgn0001185	1117.7609	1321.391798	1341.443305	1213.897942	1184.687537	1173.673613	1093.593409	1225.122711	1189.396501	1311.962431	1135.444446	1254.273343
FBgn0001186	19678.13609	20129.90476	25291.68046	22339.63793	19942.0487	28418.03276	19165.04513	19203.16481	24133.04998	32448.69855	27906.23688	27149.82839
FBgn0001187	352.45605	252.1740073	186.8952338	219.2847895	274.6268878	293.6672738	406.8946423	196.8645459	325.6216649	233.5748143	208.9775054	334.2383383
FBgn0001189	1043.507519	1045.375885	1076.029956	976.9920532	1060.588358	1010.414518	974.7022791	1077.263073	1084.105663	1120.855765	1115.320686	1005.353739
FBgn0001197	3175.074585	2614.356709	3554.327109	2800.775816	2631.362231	3352.784333	2939.48069	2822.006796	3525.293235	3273.080839	2736.057339	3589.543838
FBgn0001202	4654.201941	4720.697417	4857.064301	5173.750502	5052.445296	5237.232297	4783.318125	4745.026995	4791.708033	5003.657873	4941.931008	5361.886606
FBgn0001206	730.6532721	730.846123	696.7100431	629.4648198	630.8374955	574.3932779	678.4993783	712.2609967	683.4155303	606.6878294	602.9388026	633.2936936
FBgn0001208	618.7781776	457.5811987	389.272913	565.8330729	818.1353311	767.516841	845.561914	465.5466301	689.2650213	411.0310044	571.2051814	821.5226526
FBgn0001215	15715.97567	14923.19925	15510.09263	14129.18467	14119.72886	13696.84075	16420.29991	14837.5034	14869.40609	17731.96853	14512.32676	14376.64642
FBgn0001216	16.83076643	32.09487366	27.64722393	39.15799812	39.0682602	25.88253939	24.59816477	32.10666414	44.84609757	30.33439147	30.18563967	21.98936436
FBgn0001217	0	0	2.211777915	11.74739944	4.596265905	0.995482284	0	1.689824429	4.874575822	1.516719573	4.643944565	0
FBgn0001218	20805.79744	19906.15764	23397.29267	17830.59445	16563.79326	21102.23346	19174.26944	18565.25608	21232.67737	22166.85657	18063.39637	20656.80888
FBgn0001220	12571.59248	10439.08691	12846.00613	8881.033974	8565.141515	11360.44383	12861.76541	11347.17104	13059.96354	11237.37532	9236.031748	12195.30148
FBgn0001222	3563.172258	3414.894557	3307.713871	3529.114581	3325.398383	3303.010219	3422.219674	3437.9478	3117.778696	3424.752797	3516.240026	3269.378693
FBgn0001223	0	0	0	0	0	0	0	0	0	0	0	0
FBgn0001224	2667.181457	2081.581806	3210.395643	1962.794656	1407.606434	2190.061025	3026.599191	2341.251746	2677.117042	3013.721792	1941.942819	2392.442843
FBgn0001225	1076.179006	614.3875815	2357.755257	352.4219831	289.564752	1136.840768	1393.896004	825.4792334	1817.241867	872.1137547	407.1191402	1117.939284
FBgn0001226	396.0180337	153.1383972	516.4501431	162.5056922	116.0557141	414.1206302	438.6672718	221.3670001	346.0948834	153.1886769	96.7488451	350.0706806
FBgn0001227	360.3764106	284.268881	282.0016841	276.0638868	263.1362231	266.7892521	363.8478539	299.9438361	310.9979375	222.9577773	207.4295239	299.0553553
FBgn0001228	0	0	0	0	0	0.995482284	0	0	0	0	0	0
FBgn0001229	625.7084932	483.2570977	973.1822825	506.1171257	437.7943275	928.7849711	643.6519782	494.2736454	861.8250054	514.1679354	378.481482	864.6218067
FBgn0001230	2587.97785	1616.664636	3081.006635	570.7278226	466.5209894	1210.506457	3000.976102	2063.275627	2636.170605	1387.79841	626.1585255	1170.713759
FBgn0001233	75459.25622	32068.28076	25140.17367	5026.908009	3611.515935	4790.260751	86829.4718	46931.49386	29366.39458	19852.3425	7174.894352	6938.084243
FBgn0001234	10540.01997	12677.47509	12736.52312	8639.233336	7378.155845	9210.202092	12697.77764	13420.58561	12833.78323	11328.37849	8665.600558	10045.62122
FBgn0001235	20307.80477	18278.48905	17331.49174	18469.84876	17572.67362	16191.51935	18504.99437	17217.6211	16236.23715	20421.11234	17533.98669	16323.14495
FBgn0001247	4970.026322	5060.903078	5884.435142	5435.130139	5475.30176	6220.768793	4952.430507	5192.830469	5620.385923	5237.232687	5167.93631	6352.287577
FBgn0001248	7090.702893	5650.531757	5525.021231	6308.353498	5425.891901	5571.714344	6905.93476	5711.606569	6700.591925	7046.679138	6437.281157	5841.254749
FBgn0001250	1484.077581	1454.356275	1348.078639	1625.056922	1689.12772	1360.824282	1501.512975	1203.154993	1419.476479	1756.361266	1747.671138	1416.115065
FBgn0001253	669.2704769	777.6129389	806.1930499	717.5703156	652.6697586	719.7336914	726.6707843	746.9023974	861.8250054	574.8367183	443.4967059	762.5911561
FBgn0001254	1.980090168	1.83399278	3.317666872	4.894749765	3.447199429	0.995482284	3.074770597	2.534736643	3.899660658	4.55015872	2.321972282	2.638723723
FBgn0001255	23.76108202	13.75494585	9.953000616	12.72634939	21.83226305	12.94126969	17.42370005	23.657542	14.62372747	10.61703701	21.6717413	21.10978979
FBgn0001256	3.960180337	10.08696029	4.423555829	5.873699718	20.68319657	3.981929136	6.149541193	15.20841986	1.949830329	3.033439147	10.06187989	7.036596596
FBgn0001257	3948.299796	4429.092565	3703.622118	4468.906536	4531.918183	4117.314727	3984.902693	4551.542098	5617.461178	8096.249083	4846.730144	3249.148478
FBgn0001258	311.8642015	282.4348882	9579.210149	279.0007366	260.8380901	11804.42892	345.3992303	328.6708514	6198.510616	520.2348137	376.9335005	9082.487056
FBgn0001259	1.980090168	0.91699639	3.317666872	5.873699718	2.298132953	5.972893705	1.024923532	0.844912214	6.824406151	4.55015872	2.321972282	4.397872872
FBgn0001263	867.2794937	867.4785852	869.2287205	1060.202799	1482.295754	1131.863357	898.8579377	943.7669434	1024.635838	1365.047616	1611.448764	1043.175445
FBgn0001269	83.16378707	101.7865993	105.059451	88.10549578	101.1178499	107.5120867	90.19327083	110.6835001	77.01829799	97.0700527	123.064531	79.1617117
FBgn0001276	304.9338859	362.2135741	335.0843541	265.2954373	309.0988821	306.6085435	382.2964775	337.1199735	335.3708166	312.4442321	269.3487847	321.9242943
FBgn0001280	600.9573661	555.6998125	612.6624824	519.8224251	518.2289808	566.4294196	571.907331	622.7003019	579.0996077	590.003914	539.4715603	549.734109
FBgn0001281	0	0	2.211777915	0	2.298132953	2.986446852	0	0	3.899660658	0	0	0.879574574
FBgn0001285	5.940270505	8.252967512	12.16477853	11.74739944	13.78879772	6.968375989	11.27415885	5.9143855	10.72406681	7.583597867	12.38385217	9.675320319
FBgn0001291	1224.685769	1320.474802	1376.831752	1230.540091	1206.5198	1432.499007	1333.425515	1259.764112	1336.608691	1506.102536	1427.238963	1340.471652
FBgn0001296	2138.497382	1665.265445	1755.045775	1591.772624	1298.445118	1447.431241	2407.545377	1762.486879	1888.410674	1901.966345	1602.934866	1479.444434
FBgn0001297	5137.343942	4621.661807	5871.164475	4811.539019	4325.086217	5727.00958	5281.430961	4679.968755	5355.208999	5534.509723	5037.131871	5370.682352
FBgn0001301	2040.482918	2151.273531	1832.458002	1915.805058	1936.177013	1765.985572	1909.43254	2051.446856	1864.037794	1750.294388	1933.42892	1701.976802
FBgn0001308	5758.102209	5676.207656	5696.434019	5387.161592	5439.680699	5582.664649	5676.026521	5566.281668	5375.682217	5724.09967	5506.944263	5295.918513
FBgn0001311	23.76108202	19.25692419	19.90600123	38.17904817	20.68319657	14.93223426	28.6978589	21.96771757	14.62372747	24.26751317	24.76770434	14.07319319
FBgn0001313	0	0	0	0	1.149066476	0	0	0	0	0	0.773990761	0
FBgn0001316	5028.438982	5231.464406	5183.301543	5754.267824	5740.736116	5316.870879	5365.474691	5208.883801	4804.381931	5115.895121	5582.021367	5029.407417
FBgn0001319	1111.820629	1149.913473	1223.113187	1403.814233	1517.916815	1350.86946	1174.562368	1110.21465	1175.747688	1524.303171	1563.461337	1384.45038
FBgn0001320	33.66153286	66.0237401	36.49433559	43.07379794	44.81359258	71.67472445	34.84740009	46.47017179	46.7959279	72.80253952	49.53540869	44.8583033
FBgn0001321	1.980090168	3.667985561	1.105888957	6.852649672	5.745332382	11.94578741	6.149541193	1.689824429	2.924745493	6.066878294	10.83587065	5.277447447
FBgn0001323	27.72126236	35.76285922	25.43544602	45.03169784	52.85705791	75.65665359	35.87232363	38.86596186	70.19389184	83.41957654	75.07710379	37.8217067
FBgn0001324	2627.579653	2688.633416	2749.239948	2545.269878	2538.287846	2550.425612	2757.044302	2671.612422	2454.836384	2176.492588	2283.272744	2339.668368
FBgn0001325	398.9881689	393.3914514	340.6137989	371.0220322	375.7447378	393.2155022	389.4709422	445.2687369	318.7972588	344.2953432	371.5155652	371.1804704
FBgn0001330	626.6985383	684.9963035	701.133599	639.2543194	646.9244262	636.1131795	636.4775135	754.5066074	613.2216385	665.8398927	671.8239803	622.7387987
FBgn0001341	593.0370054	651.9844335	673.486375	591.2857717	576.8313711	614.2125693	540.1347015	673.3950348	641.4941782	629.438623	633.8984331	658.8013563
FBgn0001404	7748.092828	7561.552234	7034.559658	8098.852962	8582.377512	7031.091373	7450.169155	7234.138379	7020.364099	8593.733103	7699.660088	6789.43614
FBgn0001491	800.9464731	826.2137476	843.7932745	864.4128086	859.5017243	832.2231895	797.390508	839.842741	769.2080648	975.2506857	860.677726	891.0090439
FBgn0001565	3433.476352	3011.416146	3125.242194	2296.61659	2291.238554	2426.985809	3410.945515	2891.289597	2946.193627	2692.177243	2226.771419	2729.319905
FBgn0001612	1032.617023	964.6802025	1104.783068	935.8761551	889.3774527	882.992786	899.8828612	1111.904474	1050.958547	940.3661355	882.3494673	964.8933082
FBgn0001624	20825.59834	20365.57283	19461.43387	20588.29646	20155.77506	18770.81395	19455.09849	19644.20898	18880.20708	21514.66715	19742.18233	18801.7861
FBgn0001941	1610.803352	1668.93343	1908.76434	1912.868208	1966.052741	2339.383368	1764.918322	1788.679158	1982.002529	1707.82624	1891.633419	2159.35558
FBgn0001942	61186.76629	53838.69206	59840.75737	56957.26617	52481.31317	56126.28666	56988.82316	51011.57494	55863.61384	56834.51585	52120.53783	56198.65829
FBgn0001961	3446.346938	3304.85499	3546.585886	3115.997701	3154.187478	3786.814609	3341.250715	3394.012365	3532.117641	3283.697876	3181.102027	3578.109369
FBgn0001965	5030.419072	5161.772681	4719.93407	5015.16061	4883.532524	4447.814845	5216.860779	5383.78063	4376.394173	4513.75745	4931.869128	4523.652037
FBgn0001967	0	0	0	0	0	0	0	0	0	0	0	0
FBgn0001970	0	0	0	0	1.149066476	0.995482284	2.049847064	0	0	0	1.547981522	2.638723723
FBgn0001974	413.8388452	408.98039	497.6500308	447.3801286	382.6391366	497.741142	420.2186482	474.8406644	506.9558855	424.6814805	439.6267521	424.8345195
FBgn0001977	482.151956	618.055567	662.4274855	519.8224251	603.2599001	703.8059749	517.5863837	601.5774966	631.7450266	509.6177767	618.4186179	663.1992292
FBgn0001978	1998.901025	2166.86247	2429.638039	2044.047502	2201.611369	2488.70571	1937.105476	2241.552105	2277.401824	2115.823805	2299.52655	2441.699019
FBgn0001981	0	3.667985561	0	4.894749765	6.894398858	4.97741142	0	0	5.849490987	10.61703701	1.547981522	3.518298298
FBgn0001983	2.970135252	0	0	0	2.298132953	0.995482284	1.024923532	0	0	4.55015872	0.773990761	0
FBgn0001986	1088.059547	1114.150614	1226.430854	1125.792446	989.3462361	1038.288022	1041.322309	1066.279214	1151.374809	1136.02296	973.680377	1127.614604
FBgn0001987	223.750189	268.6799423	252.1426823	307.3902853	538.9121774	303.6220966	258.2807301	297.4090994	290.524719	298.793756	353.7137777	311.3693994
FBgn0001989	3354.272745	3232.412276	3351.94943	3346.05094	3239.218397	3434.41388	3585.182516	3415.13517	3628.634242	3204.828459	3486.828377	3576.35022
FBgn0001990	327.7049228	358.5455886	360.5198001	295.6428858	307.9498157	268.7802167	346.4241539	389.5045308	315.8725133	367.0461368	339.781944	311.3693994
FBgn0001991	21911.6778	22843.29708	22806.74797	22304.39573	21978.19449	21232.64164	23646.01081	22812.62979	20905.10587	20642.55339	19965.86566	20465.9412
FBgn0001992	68.31311081	55.9367798	47.55322517	51.88434751	59.75145677	55.74700791	49.19632954	53.2294695	63.36948569	59.15206336	51.85738097	55.41319819
FBgn0001994	8467.855605	7948.524711	7980.094716	9053.329166	7877.999762	7718.969631	8429.996052	8302.95233	7181.225102	12303.62918	10510.02054	7477.263458
FBgn0001995	796.9862927	701.5022385	805.087161	780.2231126	673.3529551	797.3813096	812.764361	798.4420425	898.8717817	767.4601041	712.0714999	868.140105
FBgn0002021	846.4885469	1015.115004	976.4999494	863.4338586	979.0046378	945.7081699	838.3874493	1018.119218	926.1694063	837.2292045	1020.893813	956.977137
FBgn0002022	706.8921901	716.1741808	915.6760567	910.4234564	870.9923891	1039.283505	608.8045781	660.7213516	839.4019566	917.6153419	970.584414	937.6264964
FBgn0002023	1266.267663	1282.87795	1130.218514	1297.108688	1306.488584	1315.032097	1262.705792	1262.298848	1168.923282	1311.962431	1335.134062	1306.168243
FBgn0002031	2616.689157	2511.653113	3482.444327	2575.617327	2626.765965	3747.9908	2544.88513	2664.853124	3397.579348	2350.915339	2709.741653	3683.658318
FBgn0002036	1364.282126	1191.178311	1593.585988	1570.235725	1474.252289	1697.297294	1373.397533	1270.74797	1539.391045	1351.39714	1264.700903	1740.678083
FBgn0002044	5915.519378	5204.871511	5109.206983	5005.37111	5053.594363	4949.537917	5830.789975	5339.845194	5057.859873	5111.344962	4945.800961	4927.376766
FBgn0002069	200.9791521	279.683899	465.5792511	192.8531408	276.9250208	473.8495672	216.2588653	281.3557674	432.862333	253.2921688	288.6985538	468.8132482
FBgn0002121	1094.989863	1209.518239	1481.891203	1341.161436	1469.656023	1652.500592	1189.936221	1157.529734	1311.260896	1428.749838	1380.799517	1428.429109
FBgn0002174	2191.959816	1946.783336	1841.305114	2064.605451	1955.711143	1793.859076	2200.510824	2048.91212	1835.765255	2187.109625	1914.853142	1907.797252
FBgn0002183	1840.493811	1812.901863	2289.190142	1742.530916	1547.792544	2039.7432	1759.793705	1833.459505	2127.264889	1982.352482	1653.244265	2154.078133
FBgn0002283	1035.587158	870.2295743	926.7349463	914.3392562	803.197467	860.0966935	1007.499832	810.2708135	924.2195759	896.3812679	806.4983727	868.140105
FBgn0002284	1023.706617	1055.462845	1063.865177	1031.813251	1064.035557	1030.324164	1090.518638	1100.920615	1085.080578	1007.101797	1019.345832	1098.588644
FBgn0002306	78.21356165	75.193704	75.2004491	104.747645	136.7389107	86.60695872	105.5671238	101.3894657	139.4128685	174.4227509	130.8044386	61.57022021
FBgn0002354	511.8533085	475.9211265	536.3561443	464.0222778	456.1793911	525.614646	473.5146719	459.6322446	553.7518134	406.4808457	462.8464749	528.6243193
FBgn0002413	6371.930161	7114.974992	6754.769752	6934.881468	7650.484599	6918.601874	6441.6444	6902.932791	6256.03061	7075.49681	7304.150809	6709.394854
FBgn0002431	9920.251743	10385.90112	9717.446268	9762.088932	9755.574384	9243.053008	10920.56024	10302.85954	9204.174068	9162.502943	9058.787864	8848.520219
FBgn0002440	0	0	0	0	1.149066476	0	1.024923532	0	1.949830329	0	0.773990761	2.638723723
FBgn0002441	2332.546218	2439.210398	2218.413248	1844.341712	1870.680223	1962.095582	2274.305318	2561.773834	2178.935393	1883.76571	1900.921308	1908.676827
FBgn0002466	56.4325698	54.10278702	45.34144725	65.58964686	65.49678915	31.85543309	56.37079427	51.53964507	48.74575822	21.23407403	52.63137173	51.01532532
FBgn0002521	4790.828162	4728.033388	4706.663403	5048.444908	5154.712213	4917.682483	4872.486472	4576.044553	4390.042986	5106.794804	4606.793008	5003.899754
FBgn0002522	38.61175828	38.51384839	61.92978161	61.67384704	58.60239029	51.76507877	40.99694129	55.76420614	57.5199947	60.66878294	60.37127934	48.3766016
FBgn0002524	2508.774243	2224.633243	2441.802818	2635.333274	2137.263646	2417.030986	2786.767084	2273.658769	2304.699449	2452.53555	2246.121188	2318.558578
FBgn0002525	2806.777814	2889.455626	2730.439836	2857.554913	2678.473956	2592.235868	2706.823048	2709.633471	2755.110255	2660.326132	2795.654628	2892.920775
FBgn0002526	1740.499258	2059.573892	1611.280211	1393.045783	1909.748484	1441.458347	1669.600434	1513.237776	1675.879168	1627.440102	1729.09536	1482.962733
FBgn0002531	9.900450841	18.3399278	32.07077976	14.6842493	14.93786419	30.85995081	16.39877651	12.67368321	12.67389714	21.23407403	13.93183369	23.74851351
FBgn0002533	6.930315589	8.252967512	8.847111659	7.831599625	16.08693067	11.94578741	5.124617661	5.9143855	4.874575822	13.65047616	10.83587065	5.277447447
FBgn0002534	5.940270505	13.75494585	11.05888957	14.6842493	5.745332382	8.959340557	5.124617661	7.604209929	7.799321316	15.16719573	13.15784293	7.91617117
FBgn0002535	0	2.750989171	3.317666872	1.957899906	3.447199429	0.995482284	0	0	1.949830329	0	3.095963043	1.759149149
FBgn0002542	242.5610456	129.296491	346.1432437	283.8954864	113.7575812	302.6266144	223.43333	90.40560693	321.7220043	273.0095232	109.906688	298.1757807
FBgn0002543	804.9066534	938.0873072	945.5350586	944.6867047	965.2158401	966.6132979	933.7053378	882.9332639	853.0507689	891.8311092	1034.051656	988.6418217
FBgn0002552	503.9329478	549.2808377	463.3674731	541.3593241	510.1855155	488.7818015	528.8605426	571.1606569	513.7802917	536.918729	513.9298651	503.1166566
FBgn0002561	0	0	1.105888957	0.978949953	1.149066476	0	0	0	0	0	0	0
FBgn0002562	7.920360673	3.667985561	3.317666872	2.936849859	0	7.963858273	40.99694129	4.224561071	103.3410074	1.516719573	3.095963043	7.91617117
FBgn0002563	2504.814063	603.3836248	850.4286082	1383.256284	967.5139731	1322.995956	3497.039092	1194.705871	5168.025287	2272.045921	963.6184972	2527.017752
FBgn0002564	3.960180337	2.750989171	3.317666872	0.978949953	1.149066476	0.995482284	0	0.844912214	1.949830329	0	0.773990761	0
FBgn0002565	238.6008653	172.3953214	80.72989389	165.4425421	234.4095612	180.1822934	607.7796546	151.2392864	517.6799523	150.1552378	140.8663185	328.9608909
FBgn0002566	3585.943295	3612.965778	3388.443765	4066.558105	4292.912356	4023.739392	3741.995816	3611.154804	3233.793601	3479.354701	3852.926007	3911.468133
FBgn0002567	421.7592058	444.7432493	500.9676977	438.569579	518.2289808	601.2712996	439.6921953	436.8196148	553.7518134	633.9887817	585.1370151	493.4413363
FBgn0002569	1.980090168	0.91699639	0	0.978949953	3.447199429	9.954822841	1.024923532	4.224561071	1.949830329	1.516719573	2.321972282	0
FBgn0002570	0	0.91699639	0	23.49479887	0	117.4669095	1.024923532	1.689824429	12.67389714	45.5015872	3.869953804	1.759149149
FBgn0002571	11.88054101	4.584981951	11.05888957	3.915799812	1.149066476	3.981929136	6.149541193	3.379648857	7.799321316	12.13375659	6.191926086	5.277447447
FBgn0002573	0	0.91699639	0	0.978949953	0	2.986446852	0	0	0	0	2.321972282	0
FBgn0002576	77.22351656	72.44271483	69.67100431	73.42124648	94.22345106	89.59340557	68.66987666	86.18104586	77.99321316	69.76910038	109.906688	93.23490489
FBgn0002577	2.970135252	5.501978341	5.529444787	0.978949953	4.596265905	10.95030513	6.149541193	12.67368321	16.5735578	7.583597867	7.739907608	6.157022021
FBgn0002578	1.980090168	1.83399278	2.211777915	0.978949953	0	298.6446852	2.049847064	7.604209929	3.899660658	1.516719573	4.643944565	0
FBgn0002579	35412.92261	29972.94401	30376.55788	32329.8222	32759.88524	33794.63258	32578.21939	32922.84934	31453.68795	36510.47357	33198.01171	32483.56861
FBgn0002590	15189.27168	13578.88255	14343.37978	13153.17157	13072.9293	14488.24916	14479.09474	13631.81367	15148.23183	14184.36145	13890.81218	14557.83878
FBgn0002592	4.950225421	1.83399278	1.105888957	2.936849859	4.596265905	0.995482284	2.049847064	6.759297714	8.77423648	6.066878294	4.643944565	3.518298298
FBgn0002593	27138.1258	29380.56434	28922.3139	25187.40334	30515.75841	29809.717	25936.71491	29278.74296	29601.34914	27705.91645	31732.8472	29976.78107
FBgn0002609	52.47238946	74.27670761	77.41222702	67.54754676	45.96265905	61.71990161	68.66987666	78.57683593	112.1152439	174.4227509	111.4546696	46.61745245
FBgn0002622	30467.64742	27760.23172	28688.97133	27113.97685	26835.29849	27531.05805	28084.95463	26999.16981	29125.59054	27757.48491	27372.95725	28561.54558
FBgn0002626	18858.37876	20220.6874	18051.42545	17397.89857	21065.83571	17314.42337	17121.3476	20596.42505	17759.05464	17575.74642	20967.40971	17719.90938
FBgn0002629	0	0	0	0	0	0	0	0	0	0	0	0
FBgn0002631	0	0.91699639	0	0.978949953	1.149066476	0	0	0	0	0	0	0
FBgn0002632	1.980090168	6.418974732	5.529444787	7.831599625	6.894398858	0.995482284	5.124617661	8.449122143	14.62372747	30.33439147	22.44573206	7.036596596
FBgn0002633	0.990045084	0.91699639	1.105888957	0	2.298132953	0.995482284	0	2.534736643	3.899660658	4.55015872	0.773990761	0
FBgn0002638	1320.720142	1344.316708	1362.455195	1252.07699	1317.979248	1496.209873	1327.275974	1435.505852	1421.42631	1240.676611	1301.078469	1447.77975
FBgn0002641	365.326636	434.656289	481.0616965	387.6641814	358.5087406	495.7501775	354.6235421	424.1459316	486.4826671	386.7634912	321.9801565	489.923038
FBgn0002643	7349.10466	8857.268133	7921.482602	8469.874994	9107.500891	8570.106984	7654.128938	8362.096185	7455.176263	7645.783369	8645.476798	7878.349464
FBgn0002645	2026.622287	2530.910037	2390.931926	2199.700545	2769.250208	2574.317187	2023.199053	2508.544364	2218.906914	2085.489413	2643.178448	2357.25986
FBgn0002673	222.7601439	216.4111481	213.4365688	178.1688915	193.043168	178.1913289	175.261924	242.4898055	210.5816755	182.0063488	208.2035146	239.2442843
FBgn0002707	463.3410994	475.0041301	593.8623701	557.0225233	584.8748365	553.48815	481.7140601	491.7389087	510.8555462	479.2833852	566.5612369	596.3515615
FBgn0002709	15.84072135	9.169963902	14.37655645	13.70529934	18.38506362	7.963858273	9.22431179	15.20841986	10.72406681	27.30095232	13.15784293	14.95276777
FBgn0002715	156.4271233	169.6443322	130.494897	118.4529443	128.6954453	111.4940158	144.514218	181.6561261	179.3843903	163.8057139	113.7766418	126.6587387
FBgn0002716	55.44252471	51.35179785	38.70611351	46.98959775	43.6645261	37.8283268	62.52033546	43.09052293	46.7959279	56.11862422	47.98742717	29.90553553
FBgn0002719	6321.437862	6654.642804	7114.183663	6923.134068	8497.346592	9049.929445	7018.676348	5957.476023	8376.471093	7404.624957	9656.308731	8204.671631
FBgn0002723	3637.425639	3143.463626	3058.888856	2968.176258	3071.454691	2862.011567	3419.144903	3071.255899	2898.422784	2925.752057	2810.360452	2826.952682
FBgn0002732	1.980090168	3.667985561	7.741222702	6.852649672	3.447199429	4.97741142	7.174464725	2.534736643	6.824406151	7.583597867	6.191926086	7.91617117
FBgn0002733	129.695906	132.0474802	148.1891203	130.2003438	126.3973124	152.3087895	124.0157474	169.8273551	159.886087	242.6751317	192.7236994	174.1557657
FBgn0002734	0	2.750989171	0	0	0	0.995482284	0	0	0	1.516719573	0	2.638723723
FBgn0002735	0.990045084	0	0	0	2.298132953	0	2.049847064	0	0	0	0.773990761	0.879574574
FBgn0002736	626.6985383	801.4548451	750.8986021	661.7701683	836.5203948	791.4084159	632.3778194	708.8813478	849.1511083	694.6575646	724.4553521	790.7375425
FBgn0002772	168.3076643	289.7708593	111.6947847	178.1688915	498.6948507	253.8479824	277.7542772	291.4947139	301.2487858	412.547724	470.5863825	135.4544845
FBgn0002773	557.3953824	839.9686934	423.5554707	535.4856243	1189.283803	766.5213588	762.5431079	708.0364356	767.2582344	1073.837458	1199.685679	467.9336736
FBgn0002774	6789.729187	6847.212046	6514.791848	6462.04864	6442.815733	6249.63778	6935.657542	6778.730695	6233.607562	6535.544642	6161.740446	6365.481195
FBgn0002775	822.7274649	799.6208523	848.2168303	787.0757623	814.6881317	761.5439473	811.7394375	876.1739662	745.8101008	823.5787283	796.4364928	734.4447697
FBgn0002778	3164.184089	2655.621546	2789.05195	4338.706192	2681.921156	3233.326459	3387.372274	2826.231357	3037.835653	4136.094277	3356.797929	3552.601706
FBgn0002780	3560.202123	3621.218745	4059.718363	3765.04152	3712.633785	4260.664176	3503.188633	3694.801113	3689.078982	4522.857768	3912.523296	4075.069004
FBgn0002781	9580.666279	9878.802112	9205.419681	9686.709786	9628.028005	8353.091846	9752.147409	9619.32556	9082.309672	8328.307177	8783.247153	8939.1164
FBgn0002783	4218.582103	3977.013344	3809.787458	4097.884504	4035.521465	3999.847817	4254.457582	4177.245987	3729.050504	3593.108669	3807.260552	4082.1056
FBgn0002787	2265.223153	2477.724246	2382.084814	2453.248582	2517.60465	2621.104854	2400.370912	2498.405418	2578.65061	2540.505285	2584.35515	2648.399044
FBgn0002789	70.29320097	198.9882167	53.08266995	95.9370954	260.8380901	151.3133072	188.5859299	187.5705116	161.8359173	206.273862	278.6366739	73.88426426
FBgn0002791	919.7518832	952.7592494	973.1822825	825.2548104	896.2718515	892.9476088	843.512067	977.5634319	967.1158432	881.2140721	849.8418553	858.4647847
FBgn0002838	0	0	0	0	0	0	0	0	0	0	0	0
FBgn0002842	0.990045084	0	0	0.978949953	3.447199429	3.981929136	1.024923532	0.844912214	3.899660658	0	0	1.759149149
FBgn0002855	0	0	0	0	0	0	0	0.844912214	0	0	0	0
FBgn0002856	0	0	0	0	0	0	0	0	0	0	0	0
FBgn0002862	7.920360673	8.252967512	15.4824454	5.873699718	19.5341301	4.97741142	9.22431179	5.9143855	1.949830329	9.10031744	7.739907608	5.277447447
FBgn0002863	0	0	0	0	0	0	0	0	0	0	0	0
FBgn0002865	0	0	2.211777915	0	3.447199429	1.990964568	0	0	0	3.033439147	0	0.879574574
FBgn0002868	36419.79846	31109.10254	31063.31492	34398.34345	32095.72482	32467.6547	38008.26427	31574.36945	30759.54835	38357.83801	33397.70133	34138.92796
FBgn0002869	12.87058609	11.92095307	5.529444787	14.6842493	18.38506362	9.954822841	9.22431179	9.294034357	13.6488123	3.033439147	18.57577826	9.675320319
FBgn0002872	663.3302064	718.0081735	650.2627069	491.4328764	478.0116542	517.6507877	621.1036605	660.7213516	672.6914635	593.0373532	486.0661978	529.5038938
FBgn0002873	7.920360673	12.83794946	11.05888957	13.70529934	12.63973124	2.986446852	12.29908239	6.759297714	12.67389714	12.13375659	12.38385217	12.31404404
FBgn0002878	425.7193862	473.1701374	477.7440296	412.1379302	401.0242002	389.2335731	428.4180364	462.1669812	390.940981	397.3805282	412.5370755	394.9289839
FBgn0002887	1011.826076	1178.340361	1338.125638	1255.99279	1306.488584	1357.837836	985.976438	979.2532564	1093.854815	1243.71005	1263.152922	1440.743153
FBgn0002891	522.7438044	614.3875815	927.8408352	700.9281664	772.1726721	1197.565188	522.7110014	604.9571454	905.6961878	726.5086757	734.517232	1064.285235
FBgn0002899	50.49229929	90.78264263	80.72989389	101.8107951	105.7141158	84.61599415	63.54525899	64.21332829	70.19389184	84.93629611	97.52283586	82.68001
FBgn0002901	232.6605948	203.5731986	244.4014596	186.979441	135.5898442	166.2455414	271.604736	253.4736643	230.0799788	182.0063488	166.4080136	183.8310861
FBgn0002905	393.0478984	717.0911772	519.76781	389.6220813	533.166845	423.0799707	423.2934188	615.096092	483.5579216	362.495978	550.3074309	400.2064314
FBgn0002906	425.7193862	513.5179785	608.2389266	546.2540738	573.3841717	532.583022	424.3183423	498.4982064	578.1246925	618.8215859	563.4652738	565.5664514
FBgn0002909	0	0	0	0	0	0	0	0	0	0	0	0
FBgn0002914	3770.09168	3658.815597	3533.315219	3441.988035	3362.16851	3127.805337	3766.593981	3662.694449	3673.48034	3840.33396	3443.484895	3257.064649
FBgn0002917	17176.29216	16693.00229	14974.84237	16371.95902	16034.07361	14289.15271	16279.88539	15659.60298	15098.51115	15819.38515	15781.67161	14974.75713
FBgn0002921	259155.1913	256897.4557	258766.9571	294853.8522	284931.716	273722.7862	259934.9567	249097.019	254216.9285	317805.8358	294982.5848	268455.8355
FBgn0002922	0	0.91699639	0	0	1.149066476	0	0	1.689824429	0	1.516719573	0	0
FBgn0002924	138.6063118	142.1344405	162.5656767	121.3897942	166.6146391	145.3404135	110.6917415	168.9824429	151.1118505	124.371005	159.4420967	171.517042
FBgn0002926	7.920360673	5.501978341	5.529444787	0.978949953	2.298132953	7.963858273	6.149541193	1.689824429	5.849490987	0	6.191926086	3.518298298
FBgn0002930	2502.833973	2025.645026	2241.636917	2386.679986	2348.691878	2555.403023	2194.361282	1552.94865	2531.854682	2352.432058	2249.217151	2492.714344
FBgn0002931	611.847862	771.1939642	594.9682591	372.0009822	486.0551195	563.4429728	607.7796546	659.8764394	666.8419725	414.0644435	417.9550108	476.7294194
FBgn0002932	266.3221276	305.3597979	274.2604614	240.8216885	268.8815555	202.0829037	272.6296596	263.6126109	227.1552333	263.9092058	260.0608956	211.0978979
FBgn0002933	0.990045084	0.91699639	0	0.978949953	2.298132953	0.995482284	2.049847064	0.844912214	0	0	2.321972282	0.879574574
FBgn0002936	0	0	0	0	0	0	0	0	0	0	0	0
FBgn0002937	1927.617779	2209.044304	2290.296031	2143.900397	2363.629742	2023.815484	1947.354711	2097.917028	2340.77131	2322.097667	2558.039464	2269.302402
FBgn0002938	4584.898785	4419.922601	5611.28057	5408.698491	7205.795873	6828.012987	4383.597947	4283.704926	5660.357445	6059.294696	6995.328496	6459.595675
FBgn0002939	127.7158159	104.5375885	69.67100431	51.88434751	125.2482459	90.58888785	171.1622299	87.87087029	101.3911771	72.80253952	72.75513151	112.5855455
FBgn0002940	7347.124569	6328.192089	7144.042665	9956.899973	19547.9189	13705.80009	6784.993783	10536.05531	12567.63139	13931.06928	30280.06654	10232.09102
FBgn0002941	655.4098457	548.3638414	411.3906921	425.8432296	436.645261	354.3916931	587.2811839	550.8827637	458.2101273	448.9489937	506.1899575	434.5098398
FBgn0002945	1458.336409	1487.368145	1199.889519	1372.487834	1469.656023	1336.932708	1444.117257	1514.9276	1165.998537	1237.643172	1332.038099	1244.598023
FBgn0002948	295.0334351	300.774816	297.4841295	286.8323363	289.564752	214.0286911	293.1281302	291.4947139	233.9796395	251.7754492	277.0886924	232.2076877
FBgn0002962	0	0.91699639	2.211777915	0.978949953	1.149066476	2.986446852	1.024923532	0	0	0	0.773990761	2.638723723
FBgn0002973	3132.502646	3210.404362	2768.04006	2848.744363	2969.187775	2530.515966	3249.007597	3218.270624	2727.81263	2490.45354	3035.591764	2587.708398
FBgn0002985	38.61175828	50.43480146	47.55322517	49.92644761	29.87572838	59.72893705	34.84740009	34.64140079	38.02169141	54.60190464	56.50132554	64.20894394
FBgn0002989	259.391812	258.592982	289.7429068	238.8637886	232.1114282	224.9789962	225.4831771	263.6126109	284.675228	212.3407403	232.971219	255.9562012
FBgn0003002	518.7836241	621.7235526	516.4501431	583.454172	560.7444405	464.8902267	497.0879131	582.9894279	464.0596183	415.5811631	594.4249043	546.2158107
FBgn0003008	515.8134888	508.0160002	544.097367	545.2751239	489.5023189	515.6598232	539.1097779	515.3964507	520.6046978	495.9673005	499.9980315	562.9277277
FBgn0003009	0	0	1.105888957	0.978949953	0	0.995482284	0	0.844912214	0.974915164	0	1.547981522	0
FBgn0003011	2271.163423	1947.700333	1155.65396	1646.593821	1536.301879	956.658475	2323.501647	2059.051066	1353.182248	2246.261688	1760.828981	1079.238003
FBgn0003015	0.990045084	0.91699639	0	3.915799812	1.149066476	0	1.024923532	1.689824429	0.974915164	0	0	1.759149149
FBgn0003016	3708.708885	2845.439799	3145.148195	3166.903098	2837.04513	2895.857964	3755.319822	2865.097319	3023.211925	3307.96539	2808.812471	2879.727157
FBgn0003023	30.69139761	27.50989171	30.96489081	29.36849859	26.42852896	34.84187994	23.57324124	33.79648857	33.14711559	30.33439147	19.34976902	25.50766266
FBgn0003028	129.695906	132.9644766	84.04756076	112.5792446	95.37251754	114.4804627	95.31788849	108.1487634	131.6135472	87.96973526	150.1542076	94.99405404
FBgn0003034	0.990045084	0.91699639	0	1.957899906	0	0.995482284	1.024923532	0	0	4.55015872	0	4.397872872
FBgn0003041	963.3138669	826.2137476	850.4286082	831.1285102	911.2097157	930.7759356	925.5059496	727.4694165	855.0005993	731.0588344	605.2607749	815.3656305
FBgn0003042	2142.457562	2013.724073	1967.376455	2092.995	1962.605542	1838.655779	2020.124282	2068.345101	1842.589661	2387.316609	2136.98849	1950.016832
FBgn0003044	2128.596931	2214.546282	1902.129007	1999.994754	2200.462302	1840.646743	2182.0622	2237.327543	1763.621533	1777.59534	1976.772403	1748.594254
FBgn0003046	12.87058609	16.50593502	19.90600123	10.76844948	21.83226305	8.959340557	13.32400592	13.51859543	14.62372747	10.61703701	23.21972282	12.31404404
FBgn0003048	3119.63206	3489.171265	3564.28011	3599.598977	3464.435426	3169.615593	3386.34735	3491.177269	3259.141395	3347.400098	3462.834664	3110.175695
FBgn0003053	139.5963569	112.790556	105.059451	154.6740926	165.4655726	181.1777757	115.8163591	110.6835001	141.3626989	115.2706876	148.6062261	143.3706556
FBgn0003057	0	0	0	0	0	0	0	0	0	0	0	0
FBgn0003060	0.990045084	1.83399278	0	0	2.298132953	0	0	0	0.974915164	0	0.773990761	0
FBgn0003062	466.3112346	552.9488233	639.2038174	589.3278718	566.4897728	706.7924217	482.7389837	484.1346988	617.1212991	585.4537553	706.6535646	725.6490239
FBgn0003065	3.960180337	1.83399278	4.423555829	2.936849859	1.149066476	0.995482284	8.199388257	2.534736643	4.874575822	4.55015872	0.773990761	1.759149149
FBgn0003067	0	0	0	0	0	0	0	0	0	0	0	0
FBgn0003068	2051.373414	2079.747813	2417.473261	2153.689897	2020.058865	2336.396921	1974.002723	2103.831414	2328.097413	2661.842851	2462.06461	2286.014319
FBgn0003071	12264.6785	11142.42314	16091.79022	11803.19958	11106.87656	17031.7064	12074.62413	10892.60827	15673.7111	11883.49786	11757.69365	16699.60287
FBgn0003074	12387.44409	10831.56136	17151.23184	11094.43982	10934.51659	17757.41298	12117.67092	10753.19775	16101.69886	11545.26939	10896.24193	17147.30633
FBgn0003076	3607.724287	3115.036738	3988.941469	3061.176503	3058.81496	4397.045249	3599.531445	3127.865017	4489.484332	3065.290258	3177.232073	4477.914159
FBgn0003079	2226.611394	2208.127308	2216.201471	2107.679249	2152.20151	2085.535385	2225.108988	2452.780158	2133.11438	2047.571424	2246.895179	2168.151326
FBgn0003082	93.06423791	873.8975599	109.4830068	93.9791955	842.2657272	132.3991438	108.6418944	842.3774777	112.1152439	84.93629611	748.4490657	117.862993
FBgn0003086	0.990045084	2.750989171	6.635333744	3.915799812	6.894398858	5.972893705	2.049847064	4.224561071	4.874575822	4.55015872	6.191926086	0.879574574
FBgn0003087	8.910405757	9.169963902	14.37655645	25.45269878	21.83226305	27.87350395	8.199388257	18.58806871	17.54847296	22.7507936	24.76770434	40.46043043
FBgn0003089	10.89049593	16.50593502	12.16477853	9.789499531	12.63973124	10.95030513	8.199388257	8.449122143	12.67389714	7.583597867	9.287889129	13.19361862
FBgn0003090	247.511271	243.9210398	147.0832313	247.6743381	310.2479486	166.2455414	237.7822595	217.1424391	191.0833722	183.5230684	245.3550712	139.8523573
FBgn0003091	13691.33347	10872.8262	9590.269038	12950.52893	10335.85295	9457.081699	14090.64872	11267.74929	9548.319121	13648.95944	11181.07053	9451.028803
FBgn0003093	23794.74355	23691.51874	23796.51858	24561.85432	25603.49923	23554.10632	23154.04752	23096.52029	21995.06103	24696.74481	23914.76653	23657.03776
FBgn0003114	0	0	0	0	0	0	0	0	0	0	0	0.879574574
FBgn0003116	679.1709277	671.2413576	703.3453769	667.643868	641.1790938	689.8692229	589.331031	642.1332829	676.5911242	594.5540728	609.9047195	705.4188087
FBgn0003117	17.82081151	27.50989171	12.16477853	35.24219831	43.6645261	37.8283268	37.92217069	16.89824429	21.44813362	50.05174592	33.28160271	43.09915415
FBgn0003118	1106.870404	1058.213834	1105.888957	1154.181995	1191.581936	1070.143455	1052.596468	1101.765527	1088.005324	1310.445711	1158.664169	1089.792898
FBgn0003124	12.87058609	28.4268881	26.54133498	11.74739944	4.596265905	18.9141634	14.34892945	28.72701529	22.42304878	25.78423275	13.15784293	13.19361862
FBgn0003129	0	1.83399278	0	0.978949953	9.192531811	3.981929136	0	5.069473286	2.924745493	4.55015872	3.869953804	1.759149149
FBgn0003130	145.5366274	145.802426	186.8952338	194.8110407	152.8258414	143.3494489	142.464371	151.2392864	126.7389714	201.7237033	145.510263	166.2395946
FBgn0003132	28.71130744	38.51384839	45.34144725	39.15799812	50.55892496	44.79670278	39.97201775	29.5719275	56.54507954	72.80253952	49.53540869	32.54425926
FBgn0003134	6657.063146	6875.638934	7159.52511	7626.999084	7734.366452	7266.025192	6607.682012	6493.150367	6708.391247	7952.160723	7868.390074	7396.342597
FBgn0003137	8058.966985	6924.239743	6163.119159	8124.305661	9083.370495	8778.162781	7896.010892	5905.091466	6394.468564	7183.1839	8500.740526	7877.469889
FBgn0003139	1300.919241	1474.530195	1343.655083	1437.098531	1451.27096	1465.349922	1409.269857	1554.638474	1347.332757	1430.266558	1485.28827	1479.444434
FBgn0003140	0	0	0	0.978949953	1.149066476	1.990964568	0	0.844912214	0	0	0.773990761	0
FBgn0003141	940.5428299	974.7671628	816.1460505	898.6760569	929.5947794	791.4084159	825.0634434	920.9543136	839.4019566	1072.320738	835.9100216	791.617117
FBgn0003145	0.990045084	0	0	0	0	0.995482284	0	0	0	0	0	0.879574574
FBgn0003149	150.4868528	255.8419929	95.10645033	179.1478414	405.6204661	197.1054923	249.0564183	249.2491032	299.2989555	327.6114279	397.831251	109.0672472
FBgn0003159	1263.297527	1216.85421	1443.185089	1359.761485	1340.960578	1387.702304	1231.958086	1215.828676	1371.705636	1189.108146	1356.031813	1288.576752
FBgn0003162	812.8270141	803.2888378	726.569045	972.0973034	972.110239	920.8211128	798.4154316	888.0027372	858.9002599	1017.718834	937.3028113	876.9358508
FBgn0003165	29872.63032	28679.9791	27140.72679	29622.04663	30582.40427	26314.5787	27311.13736	28098.4006	26273.96368	27564.86153	27884.56514	26220.11807
FBgn0003169	4159.179398	3677.155525	3243.572312	3410.661637	3460.988227	3130.791783	4268.806512	3778.447422	3045.634974	3476.321262	3318.098391	2984.396531
FBgn0003174	35.64162303	32.09487366	26.54133498	28.38954864	33.32292781	37.8283268	37.92217069	28.72701529	29.24745493	21.23407403	18.57577826	31.66468468
FBgn0003175	8941.097155	9442.31183	8837.158658	8754.74943	9216.662207	8656.713942	9257.109343	9168.142437	8501.260234	8134.167072	8704.300096	8728.898077
FBgn0003187	3.960180337	2.750989171	2.211777915	4.894749765	4.596265905	12.94126969	2.049847064	0.844912214	7.799321316	1.516719573	2.321972282	7.91617117
FBgn0003189	994.9953096	1172.838383	1093.724179	904.5497566	950.2779759	1088.062137	942.9296496	1054.450443	1058.757869	749.2594693	955.8785895	894.5273422
FBgn0003204	3667.126992	3889.898687	3850.70535	3849.231215	3791.919372	3869.439638	3872.161105	3957.568812	3774.871517	4211.930255	4238.373406	3999.42559
FBgn0003205	6139.269567	5791.749201	5887.752809	5689.657127	5543.096682	5884.295781	5999.902357	5978.598828	5875.813696	6135.130674	5746.881399	6013.651366
FBgn0003206	1333.590728	1227.858167	1203.207186	1137.539845	1145.619277	1139.827215	1300.627962	1251.314989	1281.038526	1231.576294	1279.406728	1098.588644
FBgn0003209	1992.960754	2012.807077	2199.613136	2200.679495	1966.052741	2038.747718	2096.993547	2039.618085	2208.182848	3024.338829	2530.949788	2001.911732
FBgn0003210	3135.472781	3216.823337	3136.301083	3104.250301	3092.137888	3077.03574	2936.40592	2879.460826	2988.114979	3239.713009	3109.894877	2921.067162
FBgn0003218	16642.65786	16690.2513	15674.87008	16502.15936	16679.84897	15550.42876	16840.51856	15802.39314	15194.05284	15749.61605	15189.56868	14897.35457
FBgn0003227	67.32306572	74.27670761	105.059451	61.67384704	74.68932096	83.62051186	72.76957078	84.49122143	67.26914635	54.60190464	58.04930706	80.04128628
FBgn0003231	8996.53968	8121.837028	9993.918508	7116.966159	6450.859198	8978.25472	9015.227389	8201.562864	9362.110325	8636.201251	7592.075372	8901.294694
FBgn0003248	19032.6267	21845.605	21144.59686	19711.15731	29397.71673	23848.76908	16889.71489	20817.79205	21739.63325	22163.82313	22061.83264	27943.20466
FBgn0003249	372.2569516	275.0989171	474.4263627	547.2330238	625.0921631	843.1734946	316.7013714	307.548046	653.1931602	621.8550251	1050.305462	675.5132732
FBgn0003250	314.8343368	326.4507149	273.1545725	462.0643779	810.0918658	543.5333271	288.0035125	448.6483858	400.6901326	376.1464542	1434.20488	461.7766516
FBgn0003254	7.920360673	4.584981951	3.317666872	3.915799812	3.447199429	3.981929136	2.049847064	0	5.849490987	6.066878294	0	4.397872872
FBgn0003255	593.0370054	586.8776897	597.180037	683.3070672	658.4150909	664.9821658	574.9821015	621.0104775	591.7735048	564.2196813	672.5979711	632.414119
FBgn0003256	3795.832853	3319.526933	3568.703665	3582.956828	4292.912356	4095.414117	3818.865081	3296.002548	3392.704772	3787.248775	3859.117933	3883.321746
FBgn0003257	228.7004144	287.0198701	283.1075731	239.8427385	274.6268878	290.680827	202.9348594	265.3024353	305.1484465	351.878941	422.5989554	236.6055605
FBgn0003261	35803.99042	35213.57838	37610.17755	36540.28595	38001.92651	38934.30761	35296.3166	34668.43798	34887.33916	35961.42109	38773.06716	38185.85058
FBgn0003267	13.86063118	25.67589893	17.69422332	21.53689897	27.57759543	13.93675198	12.29908239	22.81262979	16.5735578	30.33439147	17.8017875	19.35064064
FBgn0003268	664.3202515	844.5536754	836.0520518	753.7914639	777.9180045	817.2909552	727.6957078	826.3241456	795.5307742	728.0253952	832.0400678	844.3915915
FBgn0003270	0	0.91699639	2.211777915	0.978949953	2.298132953	0	0	0	0	1.516719573	0.773990761	4.397872872
FBgn0003274	13956.66555	12749.00081	11995.57752	12838.92863	12660.41444	13897.92817	13763.69811	12956.72881	12989.76965	13934.10272	13399.32805	13008.02838
FBgn0003275	942.5229201	964.6802025	936.6879469	868.3286084	949.1289095	1064.170562	938.8299555	1053.605531	963.2161825	1054.120104	1027.85973	978.0869268
FBgn0003277	3375.063692	3496.507236	3652.751226	3512.472432	3442.603163	3349.797886	3367.898727	3621.29375	3499.94544	2962.153327	3360.667883	3505.104679
FBgn0003278	559.3754725	575.8737331	776.3340481	682.3281173	590.6201688	692.8556697	503.2374543	561.0217103	654.1680754	717.4083582	687.3037956	756.434134
FBgn0003279	25419.40754	22664.48278	25056.12611	22711.63891	21594.40629	25463.44134	24070.32915	22531.27402	26377.30469	22785.67815	23100.52825	25354.61668
FBgn0003285	611.847862	569.4547583	527.5090327	594.2226215	546.9556427	506.7004826	605.7298075	600.7325844	544.9775769	464.1161895	547.2114679	475.8498448
FBgn0003292	735.6034975	677.6603324	591.6505922	673.5175677	556.1481745	504.709518	673.3747606	764.6455539	587.8738442	643.0890991	558.0473385	509.2736786
FBgn0003295	266.3221276	244.8380362	300.8017964	312.285035	350.4652753	299.6401675	214.2090182	254.3185765	256.4026883	269.9760841	254.6429603	313.1285485
FBgn0003300	267.3121727	243.0040434	233.34257	189.9162909	204.5338328	209.0512797	199.8600888	259.3880498	197.9077784	269.9760841	232.1972282	223.4119419
FBgn0003301	15916.95482	15643.04142	15396.18606	17637.7413	15946.74456	15169.15905	16911.23828	15242.21635	14809.93626	15810.28483	15513.87081	14903.51159
FBgn0003302	810.8469239	736.3481014	722.1454892	744.9809143	730.8062789	811.3180615	806.6148198	811.9606379	777.0073861	728.0253952	760.0589271	760.8320069
FBgn0003308	985.0948587	898.6564624	1056.123954	1171.803094	1054.843025	1274.217324	1047.47185	655.6518783	1040.234481	896.3812679	961.2965249	1261.30994
FBgn0003310	3691.878119	3962.341402	5060.547869	4025.442207	4225.117433	4725.554403	4009.500858	3798.725315	4167.762328	4271.082319	3787.136792	4597.536301
FBgn0003312	14.85067626	17.42293141	25.43544602	11.74739944	2.298132953	18.9141634	20.49847064	12.67368321	16.5735578	9.10031744	10.06187989	14.07319319
FBgn0003313	0	0	0	0	0	0	0	0	0	0	0	0
FBgn0003317	2335.516353	2499.73216	2125.518576	2127.258248	2245.275895	2094.494726	2322.476724	2429.967528	2147.738107	1891.349308	2196.585779	2124.172597
FBgn0003319	8.910405757	7.335971122	9.953000616	6.852649672	3.447199429	15.92771655	12.29908239	4.224561071	16.5735578	6.066878294	6.965916847	7.036596596
FBgn0003321	8140.150682	7921.014819	7732.37559	6824.260123	6969.088179	7380.505654	7824.266245	7752.914478	7001.840711	6802.487287	7068.083627	7500.132397
FBgn0003326	2450.361583	2232.88621	2212.883804	2530.585629	2379.716672	2199.020366	2276.355165	2320.12894	2106.79167	2457.085709	2664.076199	2307.124109
FBgn0003328	722.7329114	586.8776897	1009.676618	700.9281664	780.2161374	1165.709755	644.6769017	523.8455729	755.5592525	677.9736493	535.6016065	864.6218067
FBgn0003330	1207.855003	1148.996477	1080.453511	964.2657038	950.2779759	1008.423554	1111.017109	1154.150085	1076.306342	1016.202114	1080.491102	1113.541411
FBgn0003334	4150.268993	3993.519279	3915.952798	4219.274298	3958.534011	3734.054048	4248.308041	3975.311968	3746.598977	3872.185071	3732.957439	3875.405575
FBgn0003339	472.2515051	465.8341662	402.5435805	455.2117282	437.7943275	432.0393113	510.411919	394.5740041	396.7904719	556.6360834	491.4841331	389.6515365
FBgn0003345	6012.543796	5576.255049	5047.277201	5858.036519	6046.387798	5153.611785	5443.368879	5104.114687	4915.522259	6068.395013	5502.300318	5222.034249
FBgn0003346	499.9727675	532.7749027	561.7915903	446.4011786	468.8191223	481.8134255	488.8885248	497.6532942	532.3036798	541.4688877	462.8464749	533.9017667
FBgn0003353	2658.271051	2606.103741	2582.250715	3107.187151	2942.759246	2651.964805	2610.480236	2602.32962	2376.843171	2636.058619	2673.364088	2703.812242
FBgn0003356	1.980090168	2.750989171	0	4.894749765	4.596265905	153.3042718	1.024923532	0	0.974915164	19.71735445	2.321972282	0
FBgn0003357	3.960180337	1.83399278	3.317666872	3.915799812	1.149066476	243.8931596	2.049847064	5.069473286	2.924745493	53.08518507	4.643944565	2.638723723
FBgn0003358	0	0	1.105888957	4.894749765	0	44.79670278	1.024923532	3.379648857	0.974915164	10.61703701	2.321972282	3.518298298
FBgn0003360	49688.38268	52364.16187	55758.92123	53898.04757	57767.01896	57383.58078	49575.55125	51797.3433	58789.33425	61314.90547	60764.46665	59507.61784
FBgn0003366	5924.429783	5727.559453	5231.960657	5378.351042	4749.091747	4881.845121	6502.114888	5822.290069	5718.852355	5531.476284	5654.002507	5068.988273
FBgn0003371	26545.0888	25665.81197	25268.45679	27510.45158	26765.20543	24888.05258	25666.13509	24917.30611	24744.32179	29504.74586	27115.21832	24681.74213
FBgn0003372	45.54207387	75.193704	57.50622578	63.63174695	74.68932096	54.75152563	37.92217069	57.45403057	41.92135207	50.05174592	56.50132554	71.24554053
FBgn0003373	0	0	0	0	0	0	0	0.844912214	0	0	0	0.879574574
FBgn0003374	3.960180337	9.169963902	5.529444787	5.873699718	12.63973124	0.995482284	5.124617661	2.534736643	8.77423648	10.61703701	3.095963043	4.397872872
FBgn0003375	0	0	0	0	0	0	0	0	1.949830329	0	0	0
FBgn0003377	2.970135252	0	0	0	0	0	1.024923532	0	0	1.516719573	0	0
FBgn0003378	1.980090168	0	4.423555829	3.915799812	0	0.995482284	2.049847064	0	1.949830329	1.516719573	3.869953804	2.638723723
FBgn0003380	81644.06786	75701.72	77418.86235	77188.2459	76625.49797	75064.34163	74881.93818	66950.84386	69891.66814	85418.61293	72600.33336	70313.19148
FBgn0003382	0	0	0	1.957899906	0	0	0	0	2.924745493	3.033439147	0.773990761	0.879574574
FBgn0003386	12362.69297	12194.218	12013.27174	12211.42171	12152.52705	11596.37313	12421.04829	11988.45941	11054.56305	11737.89278	11733.69993	11695.70312
FBgn0003388	36.63166811	18.3399278	37.60022455	36.22114826	42.51545962	20.90512797	34.84740009	20.27789314	20.47321845	25.78423275	20.89775054	27.26681181
FBgn0003390	286.1230293	231.0830903	279.7899062	225.1584892	199.9375669	240.9067128	308.5019832	271.2168208	296.37421	242.6751317	216.717413	248.9196046
FBgn0003391	941.532875	1057.296838	1038.429731	1146.350395	1508.724283	1178.651024	1002.375214	1136.406928	1060.707699	1011.651955	1147.828298	1125.855455
FBgn0003392	55429.65413	52830.91303	55473.60188	56444.29639	54882.86211	54627.09034	56044.86859	53061.33197	51800.16743	57580.74188	52802.42369	55837.15314
FBgn0003396	3109.731609	3267.258138	2811.16973	2999.502656	2672.728624	2449.881901	3217.234967	3411.755521	2877.949566	3800.899251	3184.19799	2203.334309
FBgn0003401	18.8108566	9.169963902	11.05888957	15.66319925	14.93786419	10.95030513	26.64801184	16.05333207	15.59864263	6.066878294	15.47981522	14.07319319
FBgn0003410	3420.605766	3256.254182	3161.736529	3430.240636	3356.423177	3124.81889	3238.758362	3312.900792	3091.455987	3177.527506	3304.940548	3302.802527
FBgn0003411	0.990045084	0	0	0	0	0	0	0	0	0	0	0
FBgn0003415	9758.874394	10137.39509	10103.40151	12239.81126	11796.31645	10435.64078	10450.12033	10201.47008	9232.446608	10277.29183	11186.48847	9764.157351
FBgn0003416	1350.421495	1462.609242	1338.125638	1339.203536	1270.867523	1303.08631	1277.054721	1383.121295	1280.063611	1480.318304	1354.483831	1257.791642
FBgn0003423	25242.18947	23404.49887	25335.91601	26972.02911	25065.73611	25340.00154	26084.30389	23963.40022	24985.12584	28168.51592	25957.32814	26340.61978
FBgn0003429	48275.58835	47897.47245	45426.6007	51870.64221	51956.18979	46298.88555	48905.25126	47222.14366	42309.36831	50112.4147	48189.43876	43677.91422
FBgn0003430	548.4849766	496.0950471	542.9914781	486.5381267	615.8996313	520.6372346	515.5365367	441.0441759	553.7518134	579.386877	514.7038559	591.074114
FBgn0003435	33789.24868	35177.81552	33661.04808	35465.3989	36456.43209	34649.75186	33640.04017	33202.51529	32386.68176	33927.50014	32931.75889	31452.70721
FBgn0003444	356.4162303	436.4902817	502.0735866	514.9276753	523.9743132	422.0844885	344.3743068	404.7129506	432.862333	502.0341788	436.5307891	404.6043043
FBgn0003447	2113.746255	2128.348622	2019.353236	2171.310996	2175.18284	2190.061025	2019.099358	2117.350009	1999.551002	2241.711529	2101.384915	1978.163218
FBgn0003448	29.70135252	15.58893863	19.90600123	21.53689897	9.192531811	18.9141634	23.57324124	22.81262979	25.34779428	15.16719573	11.60986141	14.07319319
FBgn0003449	1410.814245	1417.676419	1268.454634	1332.350886	1368.538173	1224.443209	1373.397533	1418.607608	1444.824274	1449.983912	1371.511628	1383.570806
FBgn0003450	0	0	0	0.978949953	1.149066476	0	0	0	0	0	0.773990761	0
FBgn0003459	424.7293411	493.3440579	571.744591	599.1173713	648.0734927	670.9550595	408.9444893	512.0168019	525.4792737	465.632909	575.0751353	635.0528428
FBgn0003460	99.9945535	120.1265271	106.1653399	108.6634448	139.0370436	129.4126969	108.6418944	132.6512176	106.2657529	127.4044442	136.2223739	100.2715015
FBgn0003462	9712.342275	9204.809765	9131.325121	8947.602571	8976.507313	8512.369011	9653.75475	9228.976117	9554.168612	9582.634265	9163.276617	9470.379443
FBgn0003463	2729.554297	2392.443582	2291.40192	2484.574981	2550.927577	2677.847344	2427.018924	1917.105814	2439.237742	2793.797454	2566.553363	2067.00025
FBgn0003464	9862.829128	10384.06712	9605.751484	8906.486673	8965.016648	8722.415773	10320.97997	10461.70304	9586.340812	8329.823897	8716.683948	8998.047897
FBgn0003475	15079.37668	14350.99351	15140.72572	14868.29189	13903.70436	14389.69642	14939.2854	14563.75184	14493.08884	18039.86261	17372.99662	14308.0396
FBgn0003479	172.2678446	147.6364188	211.2247909	151.7372427	170.0618385	223.9835139	163.9877651	159.6884085	230.0799788	200.2069837	164.860032	230.4485385
FBgn0003480	131.6759962	99.95260653	119.4360074	122.3687441	98.81971696	132.3991438	129.1403651	130.116481	142.337614	95.55333312	120.7425587	108.1876727
FBgn0003482	1.980090168	1.83399278	1.105888957	1.957899906	2.298132953	2.986446852	2.049847064	0	0.974915164	1.516719573	3.095963043	3.518298298
FBgn0003483	15.84072135	16.50593502	28.75311289	10.76844948	14.93786419	35.83736223	15.37385298	12.67368321	24.37287911	34.88455019	10.06187989	22.86893894
FBgn0003486	0	0	0	1.957899906	0	2.986446852	0	0	0	0	0	0.879574574
FBgn0003495	391.0678082	396.1424406	445.6732498	390.6010313	460.775657	436.0212404	429.44296	376.8308476	467.959279	360.9792585	476.7783086	394.9289839
FBgn0003499	2351.357075	3620.301749	3845.175905	3913.841912	2357.884409	2561.375917	3299.22885	2980.00538	3658.856612	22388.29762	12832.76681	2578.912652
FBgn0003502	1632.584344	2250.309142	1320.431415	1350.950935	2080.959389	1254.307678	1568.133004	2089.467906	1194.271076	1286.178198	1773.212833	1190.064399
FBgn0003507	233.6506399	270.5139351	218.9660136	288.7902362	253.9436913	278.7350395	249.0564183	195.1747215	306.1233616	374.6297346	358.3577222	246.2808809
FBgn0003510	0	0	0	0	0	0	0	0	0	0	0	0
FBgn0003511	0	0	0	0	0	0	0	0	0	0	0	0
FBgn0003512	1295.969015	1125.154571	999.7236175	689.180767	671.0548222	840.1870478	1422.593863	1188.791486	1116.277863	765.9433846	699.6876477	839.9937186
FBgn0003513	29.70135252	13.75494585	15.4824454	63.63174695	22.98132953	17.91868111	11.27415885	24.50245421	101.3911771	18.20063488	64.24123314	15.83234234
FBgn0003514	2752.325334	2604.269748	3024.606298	2629.459574	2791.082471	3186.538791	2729.371366	2616.693128	2865.275668	2772.56338	2774.756877	3071.474414
FBgn0003515	44.55202879	81.61267873	70.77689327	53.84224742	75.83838744	82.62502958	77.89418845	80.26666036	71.16880701	81.90285696	68.88517771	66.84766766
FBgn0003517	55603.90206	46319.32166	52750.90327	50086.01645	44013.84231	53419.57033	51014.54389	44984.81611	50452.83468	48342.40296	44992.08292	53428.87795
FBgn0003520	16463.4597	15250.56697	18356.6508	14542.30155	13904.85343	16478.21825	16329.08171	15289.53143	17335.94145	16231.93287	14357.52861	17332.89656
FBgn0003525	33.66153286	25.67589893	17.69422332	30.34744855	35.62106077	43.8012205	15.37385298	25.34736643	23.39796395	39.43470891	38.69953804	45.73787787
FBgn0003527	0	0.91699639	1.105888957	1.957899906	0	2.986446852	0	1.689824429	0.974915164	0	0	1.759149149
FBgn0003545	0	0	1.105888957	0	0	1.990964568	0	0	0	0	0	0
FBgn0003557	4959.135826	5620.270876	5177.772098	5422.40379	5600.550006	5076.959649	4997.527143	5425.181328	4918.447005	5460.190464	5722.113694	5101.532532
FBgn0003559	1954.348996	1861.502672	1811.446112	1617.225322	1619.034665	1704.26567	1930.955935	1997.372475	1687.57815	1894.382747	1691.943803	1727.484464
FBgn0003567	856.3889978	924.3323614	786.2870487	820.3600607	860.6507908	718.7382091	834.2877552	987.7023785	749.7097615	735.6089931	829.7180955	721.2511511
FBgn0003575	2669.161547	2998.578196	2316.837366	2674.491272	2688.815555	2689.793132	2853.387114	2972.40117	2433.388251	2135.541159	2404.015303	2642.242022
FBgn0003598	1730.598807	1847.747726	1792.646	1737.636167	1597.202402	1495.214391	1719.821687	1885.844062	1765.571363	1483.351743	1526.30978	1561.24487
FBgn0003607	2923.603133	2663.874514	2841.028731	2678.407072	2426.828398	2561.375917	2867.736043	2658.938738	2739.511612	3053.156501	2566.553363	2789.130976
FBgn0003612	4375.009227	4423.590586	4018.800471	4355.348341	4286.017957	3786.814609	4472.766294	4668.139984	4036.148781	3600.692267	4001.532233	4101.456241
FBgn0003638	20348.39661	20702.11051	19322.09186	20345.51687	20326.98597	19294.43763	20399.05306	20839.75977	17617.69194	21406.98006	20069.58043	19159.77296
FBgn0003651	1450.416048	1508.459062	1635.609768	1827.699562	1967.201807	1552.952363	1397.995698	1398.329715	1456.523256	1956.56825	1760.828981	1657.118498
FBgn0003654	3257.248327	3346.119828	3019.076854	2814.481115	2807.169402	2769.431714	3044.022891	3151.522559	3009.563113	3133.542639	3247.665232	2834.868854
FBgn0003655	3.960180337	15.58893863	36.49433559	6.852649672	11.49066476	17.91868111	9.22431179	10.13894657	21.44813362	9.10031744	7.739907608	21.98936436
FBgn0003656	9064.85279	8834.343223	9122.478009	9488.961895	9356.848317	9315.723215	8900.435953	8904.529826	9032.588999	9100.31744	9197.33221	8891.619373
FBgn0003660	789.0659321	940.8382964	1017.417841	1000.486852	966.3649066	1162.723308	943.9545731	938.6974701	1029.510414	1076.870897	1043.339546	1102.986516
FBgn0003676	2379.078337	1933.028391	2179.707135	1436.119581	1305.339517	1701.279224	2295.828712	2165.510005	2096.067604	1744.227509	1485.28827	1650.081902
FBgn0003683	14.85067626	22.00791337	46.44733621	13.70529934	33.32292781	20.90512797	22.54831771	27.88210307	41.92135207	13.65047616	16.25380598	31.66468468
FBgn0003687	529.67412	583.2097042	520.8736989	473.8117773	486.0551195	498.7366243	541.159625	609.1817065	518.6548675	445.9155546	501.546013	508.394104
FBgn0003701	53.46243454	70.60872205	63.03567057	58.73699718	79.28558687	48.77863192	49.19632954	49.84982064	40.94643691	37.91798933	62.69325162	64.20894394
FBgn0003710	4441.342247	4401.582673	4342.825936	5002.43426	4552.601379	4024.734875	4630.604518	4401.147724	3947.431501	6092.662526	5249.20534	3922.902602
FBgn0003714	671.250567	859.2256176	840.4756076	659.8122684	631.986562	781.453593	687.7236901	789.9929204	875.4738177	835.7124849	740.7091581	971.9299048
FBgn0003716	3514.660049	3482.75229	3371.855431	3449.819635	3385.149839	3574.776882	3840.388475	3533.42288	3459.973919	3080.457454	2898.595399	3500.706806
FBgn0003719	928.6622889	650.1504407	484.3793633	421.9274298	392.9807349	392.2200199	988.026285	695.3627524	601.5226565	495.9673005	504.641976	417.7979229
FBgn0003720	0	0	2.211777915	0	0	0.995482284	0	0.844912214	0	0	1.547981522	0.879574574
FBgn0003721	6258.074977	6101.693981	6173.07216	6247.658601	6608.281305	6071.446451	6216.161223	6059.710401	5839.741835	7410.691836	6938.82717	6184.288833
FBgn0003731	567.2958332	487.8420796	398.1200247	535.4856243	794.0049351	702.8104926	582.1565663	354.86313	544.9775769	503.5508984	648.6042575	556.7707056
FBgn0003733	4.950225421	3.667985561	11.05888957	6.852649672	4.596265905	2.986446852	0	1.689824429	2.924745493	6.066878294	2.321972282	10.55489489
FBgn0003741	813.8170592	666.6563757	597.180037	422.9063797	513.6327149	469.8676381	848.6366846	727.4694165	573.2501167	586.9704749	499.9980315	474.9702702
FBgn0003742	948.4631906	1005.028044	1213.160186	1044.5396	931.8929123	1271.230877	920.3813319	947.9915044	1189.396501	1007.101797	999.2220722	1291.215475
FBgn0003744	4408.67076	4734.452363	4296.378599	4540.369882	4734.153882	4421.932306	4327.227153	4719.679629	4371.519598	4669.979566	4647.814518	4224.596681
FBgn0003747	11.88054101	12.83794946	16.58833436	13.70529934	10.34159829	6.968375989	16.39877651	17.7431565	12.67389714	16.68391531	6.965916847	6.157022021
FBgn0003748	32430.90682	28082.09745	24363.83962	31445.83039	30077.96408	21907.57863	34914.02012	30614.54917	24093.07846	33252.55993	27027.75737	23723.00585
FBgn0003751	60.39275013	28.4268881	24.32955706	25.45269878	19.5341301	14.93223426	60.4704884	24.50245421	42.89626724	16.68391531	20.89775054	30.78511011
FBgn0003861	3435.456442	3301.187005	3659.38656	3566.314679	5726.947318	4819.129737	2916.932373	3503.850953	4395.892477	4583.526551	6538.673947	4164.78561
FBgn0003862	8799.520708	9746.754632	9729.611047	11070.94502	11251.65894	9865.229435	10190.81468	9969.964129	8722.565977	9368.776805	10138.50498	8977.817682
FBgn0003863	0	0	0	28.38954864	0	761.5439473	0	0	1.949830329	71.28581995	0.773990761	0
FBgn0003865	0	0	0	0	0	0	0	0	0	0	0	0
FBgn0003866	367.3067262	361.2965778	333.9784651	366.1272825	326.3348793	308.5995081	368.9724716	358.2427789	310.0230223	456.5325916	366.8716206	316.6468468
FBgn0003867	143.5565372	124.7115091	84.04756076	89.08444573	191.8941015	134.3901084	141.4394474	116.5978856	152.0867657	94.03661355	131.5784293	137.2136336
FBgn0003870	984.1048136	1082.05574	947.7468365	981.8868029	1108.84915	1117.926605	893.7333201	980.9430808	966.140928	850.8796807	1011.605924	963.1341591
FBgn0003882	1596.942721	1573.565806	1508.432538	1463.53018	1513.320549	1484.264086	1601.955481	1638.284784	1554.989687	1456.05079	1369.963647	1637.767858
FBgn0003884	46706.36689	42540.37954	43108.65745	45064.98214	43131.35926	42937.14188	43834.95455	43226.5538	45196.09211	49340.40444	48938.66181	44204.77939
FBgn0003885	5121.50322	4651.005691	4828.311188	5644.625429	5138.625282	5270.083212	4969.854208	4687.572965	4896.023956	5307.001787	5314.994554	5557.152162
FBgn0003886	4.950225421	1.83399278	2.211777915	3.915799812	5.745332382	0.995482284	3.074770597	4.224561071	7.799321316	4.55015872	3.095963043	5.277447447
FBgn0003888	162.3673938	116.4585416	152.6126761	182.0846913	162.0183732	196.11001	168.0874593	132.6512176	155.0115112	203.2404228	140.0923277	150.4072522
FBgn0003889	94.05428299	67.85773288	32.07077976	54.82119737	52.85705791	51.76507877	96.34281202	62.52350386	58.49490987	65.21894166	43.3434826	34.3034084
FBgn0003890	1611.793397	1481.866167	1340.337416	1665.19387	1423.693364	1522.092412	1695.223522	1487.890409	1539.391045	1735.127192	1832.810121	1485.601456
FBgn0003891	23977.90189	24668.11989	24502.07574	22530.53317	23343.28547	22685.05029	25355.58326	24592.85982	24259.78895	23358.99815	22795.57589	22097.55203
FBgn0003892	94.05428299	73.35971122	90.6828945	98.87394526	102.2669164	138.3720375	61.49541193	67.59297714	89.69219513	77.35269824	95.20086357	87.07788287
FBgn0003896	1614.763532	1712.949257	1565.938764	1832.594312	1837.357296	1611.685818	1688.049057	1683.910043	1524.767317	1795.795975	1776.308796	1516.386566
FBgn0003900	2.970135252	2.750989171	5.529444787	0	3.447199429	1.990964568	2.049847064	5.069473286	1.949830329	4.55015872	5.417935325	6.157022021
FBgn0003916	0	0	1.105888957	0	0	0	0	0	0	1.516719573	0	0
FBgn0003920	0.990045084	0	1.105888957	0	0	0	0	0	0	0	0	0
FBgn0003922	1.980090168	0	8.847111659	0.978949953	3.447199429	2.986446852	2.049847064	2.534736643	2.924745493	3.033439147	1.547981522	0
FBgn0003923	0	0	1.105888957	0	0	0	0	0	0	0	0	0
FBgn0003926	0	0	0	0	0	0	0	0	0	0	0	0
FBgn0003930	20.79094677	33.01187005	21.01189019	27.41059869	33.32292781	26.87802167	33.82247656	37.17613743	29.24745493	18.20063488	31.73362119	33.42383383
FBgn0003931	0	0.91699639	8.847111659	0.978949953	0	4.97741142	0	0	3.899660658	3.033439147	0	4.397872872
FBgn0003933	0	0	0	0	0	0	0	2.534736643	0	0	0	0.879574574
FBgn0003934	0	0	0	0	1.149066476	0	0	0	0	0	0	0
FBgn0003935	0	0	0	0	1.149066476	0	0	0	0	0	2.321972282	0
FBgn0003936	0	0	0	0	0	0	0	0	0	0	0.773990761	0
FBgn0003938	0.990045084	0.91699639	1.105888957	0	0	0	4.099694129	4.224561071	1.949830329	1.516719573	2.321972282	0
FBgn0003941	16719.88138	16779.19995	16771.91193	15688.65195	17222.20835	17103.38112	16382.37774	16796.00991	17198.47842	16151.54674	17301.01548	17202.71953
FBgn0003942	15839.7313	13814.55062	14554.60457	14647.0492	15027.49138	15646.99054	15654.68203	14145.52029	14528.18578	17909.42472	14448.08553	15938.77086
FBgn0003943	10254.88698	8987.481621	10967.10079	9455.677597	9930.232488	10544.14835	10334.30397	9801.826598	11590.76639	12602.42294	11558.77802	10034.18675
FBgn0003944	20.79094677	19.25692419	6.635333744	18.60004911	20.68319657	14.93223426	16.39877651	21.12280536	6.824406151	21.23407403	12.38385217	14.07319319
FBgn0003950	28.71130744	32.09487366	29.85900185	46.01064779	39.0682602	34.84187994	21.52339418	32.10666414	32.17220043	24.26751317	31.73362119	34.3034084
FBgn0003961	1.980090168	1.83399278	0	0.978949953	0	0	2.049847064	0	0	0	0	0
FBgn0003963	592.0469603	616.2215742	688.9688204	695.0544667	645.7753597	714.75628	689.7735372	639.5985462	582.0243532	596.0707923	638.5423776	690.466041
FBgn0003964	2446.401403	2427.289445	2376.555369	2311.300839	2301.580152	2382.189106	2269.1807	2438.41665	2273.502164	2171.942429	2330.486181	2313.281131
FBgn0003965	489.0822716	314.5297618	308.5430191	406.2642305	336.6764776	404.1658073	458.1408189	273.7515574	391.9158961	364.0126976	325.0761195	454.740055
FBgn0003969	4554.207387	4232.855337	3632.845225	3591.767378	3652.882328	3355.77078	4868.386778	4370.730885	3733.92508	3606.759146	3410.977283	3423.304244
FBgn0003975	552.4451569	499.7630327	523.0854768	585.4120719	504.4401831	535.5694688	540.1347015	529.7599584	439.6867392	565.7364009	543.3415141	521.5877227
FBgn0003977	1589.02236	1527.715986	1418.855532	1386.193134	1376.581639	1421.548702	1472.815116	1567.312158	1445.799189	1081.421056	1339.004016	1339.592077
FBgn0003978	270.282308	315.4467582	362.731578	355.358833	347.0180759	332.4910829	257.2558066	375.1410231	312.9477678	268.4593645	312.6922674	360.6255755
FBgn0003979	0	0	0	0	0	0	0	0	0.974915164	0	0	0
FBgn0003980	7.920360673	2.750989171	5.529444787	2.936849859	2.298132953	0.995482284	0	5.9143855	2.924745493	10.61703701	2.321972282	4.397872872
FBgn0003983	1.980090168	5.501978341	0	2.936849859	0	0	1.024923532	3.379648857	1.949830329	1.516719573	0.773990761	1.759149149
FBgn0003984	239.5909104	248.5060218	282.0016841	259.4217376	237.8567606	230.9518899	221.3834829	251.7838399	270.0515006	250.2587296	250.7730065	263.8723723
FBgn0003996	566.3057881	429.1543106	499.8618087	422.9063797	461.9247235	478.8269786	665.1753724	511.1718897	544.9775769	438.3319567	507.7379391	510.1532532
FBgn0003997	527.6940298	415.3993648	669.0628192	544.2961739	399.8751338	641.090591	484.7888307	403.8680384	543.0277466	612.7547076	480.6482624	548.8545345
FBgn0004003	1.980090168	2.750989171	0	0.978949953	3.447199429	23.89157482	1.024923532	0	10.72406681	1.516719573	0	4.397872872
FBgn0004034	2140.477472	1657.929474	1424.384977	1586.877874	1416.798965	1072.13442	2117.492017	1463.387955	1037.309735	1992.969519	1410.985157	1033.500125
FBgn0004045	7.920360673	1.83399278	14.37655645	21.53689897	13.78879772	17.91868111	12.29908239	10.98385879	8.77423648	3.033439147	11.60986141	17.59149149
FBgn0004047	34.65157794	50.43480146	36.49433559	41.11589803	90.77625163	123.4398032	44.07171188	57.45403057	59.46982503	72.80253952	100.6187989	33.42383383
FBgn0004049	2072.164361	1931.194398	1897.705451	2025.447453	1978.692472	1903.362127	2199.4859	1983.853879	1761.671702	1698.725922	1849.063927	1840.07001
FBgn0004050	2590.947985	2476.80725	2533.591601	2302.49029	2295.83482	2355.311084	2451.617089	2499.25033	2252.05403	2337.264863	2352.931913	2484.798173
FBgn0004052	0	0	1.105888957	0.978949953	0	0.995482284	0	0	0.974915164	1.516719573	0	0.879574574
FBgn0004053	0	0	1.105888957	0.978949953	0	0	0	0	0	0	0	0
FBgn0004054	0.990045084	3.667985561	4.423555829	0	6.894398858	0.995482284	6.149541193	1.689824429	0.974915164	1.516719573	3.095963043	0
FBgn0004055	10583.58195	11400.09912	10477.19198	10845.78653	11572.24848	9645.227851	10312.78058	10901.9023	10212.23635	14537.75711	14479.81915	10013.07696
FBgn0004057	56.4325698	55.01978341	42.02378038	82.23179606	93.07438458	196.11001	76.86926491	54.07438172	118.9396501	66.73566123	74.30311303	73.88426426
FBgn0004066	1181.123785	1118.735596	1007.46484	966.2236037	1030.712629	1038.288022	1183.78668	1136.406928	1084.105663	1007.101797	1010.831934	1013.26991
FBgn0004087	106.9248691	93.5336318	103.953562	99.85289521	95.37251754	102.5346753	121.9659003	111.5284123	140.3877837	87.96973526	131.5784293	105.5489489
FBgn0004101	484.1320461	536.4428883	556.2621456	563.875173	596.3655012	598.2848527	487.8636013	501.0329431	549.8521528	524.7849724	630.0284793	584.917092
FBgn0004102	2324.625858	2445.629373	2355.543479	2443.459083	2488.877988	2384.18007	2154.389265	2149.456673	2260.828266	2649.709095	2640.856476	2217.407502
FBgn0004103	8798.530663	8974.643671	8801.770212	9846.278628	9933.679688	9492.919061	9104.395736	9192.644892	8869.778166	9814.692359	9696.556251	9632.221165
FBgn0004106	3.960180337	9.169963902	11.05888957	5.873699718	16.08693067	7.963858273	4.099694129	9.294034357	11.69898197	4.55015872	17.02779674	14.07319319
FBgn0004107	182.1682955	236.5850687	282.0016841	287.8112862	334.3783446	262.807323	166.0376122	228.9712101	291.4996342	279.0764015	297.2124521	325.4425926
FBgn0004108	2457.291899	2385.107611	3134.089305	2934.891959	2677.32489	3486.178959	2563.333754	2390.256654	2795.081777	2593.59047	2458.194656	3221.881666
FBgn0004110	14.85067626	8.252967512	12.16477853	9.789499531	5.745332382	9.954822841	18.44862358	6.759297714	8.77423648	6.066878294	3.869953804	6.157022021
FBgn0004117	280.1827588	423.6523323	260.9897939	348.5061833	643.4772267	370.3194097	376.1469363	414.8518972	405.5647084	585.4537553	636.2204054	247.1604554
FBgn0004118	4577.968469	4511.62224	4673.486734	6334.785146	6281.946426	5642.393586	4969.854208	5050.040305	4363.720276	5473.84094	5746.107408	5545.717692
FBgn0004132	1020.736482	967.4311917	1163.395183	1075.865998	1042.203294	1157.745896	1105.892491	1064.58939	1100.679221	1234.609733	1109.902751	1125.855455
FBgn0004133	834.6080059	800.5378487	758.6398248	744.9809143	813.5390652	751.5891245	834.2877552	814.4953746	890.0975452	923.6822202	842.8759385	828.5592492
FBgn0004143	5.940270505	3.667985561	4.423555829	4.894749765	0	7.963858273	10.24923532	5.9143855	4.874575822	1.516719573	0.773990761	3.518298298
FBgn0004167	1107.860449	1160.000434	1043.959176	1158.097794	1663.848258	1888.429893	1238.107627	1108.524825	1303.461575	1111.755447	1169.50004	1185.666526
FBgn0004168	5797.704013	5451.54354	4973.182641	6005.857962	5382.227375	4989.357208	5976.329116	5562.902019	4875.550738	5963.741363	5764.683186	5262.494679
FBgn0004169	344.5356893	584.1267006	224.4954583	360.2535827	957.1723748	617.1990161	527.8356191	574.5403057	539.128086	808.4115326	776.312733	270.9089689
FBgn0004170	0.990045084	0	0	0	2.298132953	0	0	0.844912214	0	1.516719573	0	0.879574574
FBgn0004171	0	0	0	0	5.745332382	0.995482284	2.049847064	0	0	3.033439147	0	0
FBgn0004172	0	1.83399278	0	0	0	0	0	0	0	0	0	0
FBgn0004173	0	0	0	0	1.149066476	1.990964568	2.049847064	0	0	0	2.321972282	0.879574574
FBgn0004174	0	1.83399278	0	0	1.149066476	0.995482284	0	0	0	3.033439147	0	0
FBgn0004175	1.980090168	0.91699639	0	0	3.447199429	0.995482284	0	2.534736643	0	1.516719573	0.773990761	1.759149149
FBgn0004177	15786.26887	14904.85933	16059.71944	16298.53777	15625.00595	16853.51507	15701.82851	14953.25637	15355.88876	18450.89361	15705.04653	16850.8897
FBgn0004179	15062.54591	14759.9739	14544.65157	14410.14331	14424.23148	14123.90265	15136.07072	14637.2592	13941.28685	15787.53404	14466.66131	14045.04681
FBgn0004181	0.990045084	0.91699639	0	0.978949953	1.149066476	0	0	1.689824429	42.89626724	3.033439147	0.773990761	0
FBgn0004183	0	0	5.529444787	6.852649672	1.149066476	0.995482284	0	1.689824429	3.899660658	3.033439147	3.869953804	1.759149149
FBgn0004185	2.970135252	2.750989171	5.529444787	1.957899906	0	1.990964568	4.099694129	0.844912214	3.899660658	3.033439147	3.095963043	1.759149149
FBgn0004186	0	3.667985561	6.635333744	1.957899906	9.192531811	0.995482284	1.024923532	3.379648857	3.899660658	1.516719573	4.643944565	0.879574574
FBgn0004187	4.950225421	1.83399278	6.635333744	0.978949953	3.447199429	7.963858273	2.049847064	4.224561071	5.849490987	6.066878294	6.191926086	5.277447447
FBgn0004188	1.980090168	0	2.211777915	1.957899906	3.447199429	1.990964568	2.049847064	2.534736643	2.924745493	4.55015872	1.547981522	1.759149149
FBgn0004189	3.960180337	0.91699639	1.105888957	1.957899906	1.149066476	0	2.049847064	2.534736643	2.924745493	3.033439147	2.321972282	0.879574574
FBgn0004190	1.980090168	0	0	0	0	0	0	0	0.974915164	0	0	0.879574574
FBgn0004191	0.990045084	0	0	0	0	0	0	0	0.974915164	0	0	0
FBgn0004192	1.980090168	0.91699639	2.211777915	5.873699718	3.447199429	1.990964568	8.199388257	5.9143855	6.824406151	4.55015872	3.869953804	5.277447447
FBgn0004197	22.77103694	22.00791337	27.64722393	35.24219831	33.32292781	50.76959649	25.6230883	21.96771757	36.07186109	36.40126976	43.3434826	30.78511011
FBgn0004198	19085.09909	19653.98363	16998.61916	21231.46658	21952.91503	17693.70212	17277.13598	17912.13894	16871.88184	19298.73985	18713.54861	16110.28791
FBgn0004227	13335.90728	12680.22608	13074.92514	12646.07549	12528.27179	12425.60987	13962.53328	12878.15197	12032.40296	12327.89669	11736.7959	12431.02746
FBgn0004228	2.970135252	4.584981951	5.529444787	4.894749765	3.447199429	6.968375989	4.099694129	3.379648857	3.899660658	4.55015872	3.869953804	3.518298298
FBgn0004237	5664.047926	5654.199742	5881.117475	7724.89408	7969.92508	8287.390015	5600.18218	5568.816404	5837.792005	6999.660831	7020.0962	7213.391085
FBgn0004240	0	0	0	0	0	256.8344293	1.024923532	0.844912214	0.974915164	3.033439147	30.95963043	2.638723723
FBgn0004242	92484.07149	86810.21427	94138.7975	99312.51484	91012.95932	91527.62765	96585.7189	86095.70972	86639.73575	110546.1061	91125.80222	87748.1187
FBgn0004244	69363.54864	61401.16129	61779.38071	67191.20898	64376.44934	61161.43605	62720.19555	56709.66291	56063.47145	75462.86565	64642.16036	59465.39826
FBgn0004359	485.1220912	548.3638414	376.0022455	501.222376	630.8374955	363.3510337	591.3808781	476.5304889	436.7619937	527.8184115	560.3693108	446.8238838
FBgn0004360	1.980090168	1.83399278	2.211777915	10.76844948	0	13.93675198	1.024923532	5.9143855	5.849490987	4.55015872	11.60986141	6.157022021
FBgn0004362	2130.577021	2585.012824	3768.869567	5423.38274	5012.22797	5123.747316	2136.965565	2477.282612	3314.711559	4906.58782	4314.224501	4983.669539
FBgn0004363	27307.42351	25911.567	26546.86442	28187.88495	27803.96153	27184.63021	26050.48142	26051.1783	27658.34322	31103.36829	29878.36534	28952.07669
FBgn0004364	1862.274803	2193.455365	2225.048582	1848.257511	2003.971935	1951.145277	1884.834376	2130.868604	2116.540822	1754.844546	2068.877304	1942.10066
FBgn0004367	527.6940298	620.8065562	634.7802615	572.6857226	615.8996313	566.4294196	505.2873014	580.4546912	555.7016438	444.398835	528.6356896	580.5192192
FBgn0004368	4974.976548	4851.827901	5168.924987	5111.097705	5165.053811	5334.78956	5141.016437	4797.411553	5050.060552	5102.244645	5093.633197	5225.552547
FBgn0004369	11293.44427	11707.29291	10949.40657	11887.38928	11959.48389	10424.69048	11314.13087	11219.58929	9923.661459	11172.15638	11804.90708	10344.67657
FBgn0004370	5346.243454	5347.005951	5090.406871	5368.561543	5504.028422	5018.226194	4955.505278	5197.05503	4712.739905	5076.460412	4780.940929	4702.205675
FBgn0004372	7.920360673	5.501978341	5.529444787	3.915799812	4.596265905	3.981929136	4.099694129	9.294034357	0.974915164	1.516719573	6.191926086	7.036596596
FBgn0004373	8214.404063	8442.785765	7893.835378	8328.906201	8202.036508	7475.076471	8877.887636	8456.726353	7255.318654	8724.170986	9076.589652	7492.216225
FBgn0004374	97.02441825	167.8103394	134.9184528	92.02129559	141.3351766	110.4985335	79.94403551	133.4961299	137.4630382	87.96973526	155.5721429	105.5489489
FBgn0004378	6.930315589	3.667985561	8.847111659	1.957899906	4.596265905	4.97741142	6.149541193	6.759297714	4.874575822	4.55015872	3.095963043	5.277447447
FBgn0004379	90.09410266	125.6285055	171.4127884	74.40019643	81.58371982	158.2816832	96.34281202	113.2182367	194.9830329	81.90285696	101.3927897	133.6953353
FBgn0004380	4049.284394	3999.938254	4134.918812	4004.884258	3958.534011	4281.569304	3943.905752	4001.504247	3907.459979	4031.440626	3991.470353	4378.522232
FBgn0004381	4012.652726	4211.76442	4505.391612	4466.948636	4341.173148	4381.117532	4135.566452	4162.88248	4468.036199	4136.094277	4301.066658	4714.519719
FBgn0004387	3333.481798	3303.020998	3543.268219	3745.46252	3418.472767	3264.18641	3478.590468	3346.697281	3199.67157	3414.13576	3480.636451	3248.268904
FBgn0004389	3.960180337	1.83399278	4.423555829	5.873699718	3.447199429	1.990964568	2.049847064	0	0.974915164	0	2.321972282	2.638723723
FBgn0004390	3938.399345	3959.590413	3766.657789	3695.536073	3585.087406	3496.133782	3921.357434	4016.712667	3519.443744	4257.431842	4535.585858	3396.917007
FBgn0004391	759.3645795	869.3125779	867.0169426	730.296665	720.4646807	721.724656	675.4246077	833.0834433	793.5809439	785.660739	726.0033336	739.7222171
FBgn0004394	443.5401977	452.9962168	493.226475	477.7275771	435.4961945	463.8947444	475.5645189	425.835756	352.9192895	471.6997873	448.9146412	477.6089939
FBgn0004395	6810.520134	6467.57554	6547.968517	6877.12342	6103.841122	5754.883084	6652.778647	6096.886538	5541.417795	7111.89808	5900.131569	5770.888783
FBgn0004396	851.4387724	853.7236393	1070.500511	1019.086901	785.9614698	1180.641989	908.0822495	751.9718707	861.8250054	1697.209203	1220.58343	964.0137336
FBgn0004397	1264.287572	1292.96491	1562.621097	1269.698089	1499.531752	1700.283741	1257.581174	1230.192184	1415.576819	1176.974389	1202.781642	1585.872958
FBgn0004400	0	0	0	2.936849859	0	0	1.024923532	1.689824429	1.949830329	0	1.547981522	3.518298298
FBgn0004401	17345.58987	16472.92315	17893.28333	15405.73541	15084.9447	16442.38089	16957.35984	16725.88219	16755.86693	18770.92144	16042.5065	17313.54592
FBgn0004403	18037.63139	16846.14068	15497.92785	16661.7282	16308.7005	15690.79176	16585.3126	16272.16434	15387.08604	16309.28557	17084.29806	15916.7815
FBgn0004404	5399.705889	4807.812074	4768.593184	4687.212375	4652.570163	4737.50019	5010.851149	4746.71682	4960.368357	4729.13163	4794.872763	4897.471231
FBgn0004406	247.511271	235.6680723	314.0724639	230.053239	225.2170294	280.7260041	250.0813419	217.1424391	272.0013309	201.7237033	225.2313114	313.1285485
FBgn0004407	0	0	0	0	0	0	0	0	0	0	0	0
FBgn0004414	0.990045084	0.91699639	0	1.957899906	1.149066476	0.995482284	1.024923532	0	0	0	0	0
FBgn0004419	3658.216586	3591.874861	3740.116454	4238.853297	4292.912356	4290.528644	3685.625022	3745.495846	3619.860006	4095.142848	4143.946533	4208.764339
FBgn0004425	0	0	0	0	0	22.89609253	1.024923532	0.844912214	0	0	2.321972282	0.879574574
FBgn0004426	0	0	0	0.978949953	1.149066476	0	0	0	0	0	0	0
FBgn0004427	0.990045084	0.91699639	0	9.789499531	2.298132953	174.2093997	0	0	0.974915164	43.98486763	0	0
FBgn0004428	0	0	0	0	0	0.995482284	0	0.844912214	0	1.516719573	0	0
FBgn0004429	0	1.83399278	0	0	1.149066476	2.986446852	0	0.844912214	0	0	2.321972282	0.879574574
FBgn0004430	0	0	1.105888957	0.978949953	1.149066476	0.995482284	0	0	0	0	0	0
FBgn0004431	20.79094677	34.84586283	34.28255768	27.41059869	33.32292781	34.84187994	34.84740009	27.88210307	35.09694592	28.81767189	30.18563967	38.70128128
FBgn0004432	14979.38212	13634.81933	13554.88095	14874.16559	13822.12064	13791.41156	14691.25391	13187.38984	15007.84404	14897.21965	14350.5627	14795.32392
FBgn0004435	9092.574053	7503.781461	7308.820119	8929.002522	8313.495956	7601.502721	8685.202012	7121.765054	6719.115314	8079.565167	7005.390376	7633.827732
FBgn0004436	8151.041178	7624.824985	8325.132071	7580.009487	7751.602449	8272.457781	8035.400492	7621.108173	7561.442016	7897.558819	7606.781197	8258.32568
FBgn0004449	26120.35945	26710.27085	25863.42505	28820.28662	28103.86788	25540.09348	27591.96641	26830.18737	23929.29271	27270.61793	27776.20643	24855.01833
FBgn0004456	1176.17356	1082.05574	944.4291696	1040.6238	1222.606731	1035.301575	1207.359921	1116.129035	1068.50702	1016.202114	1021.667804	898.0456405
FBgn0004463	810.8469239	820.7117693	821.6754953	746.9388142	749.1913426	868.0605517	785.0914256	761.2659051	802.3551804	782.6272999	756.1889733	832.0775475
FBgn0004465	2159.288328	2232.88621	2180.813024	2258.437542	2382.014805	2177.119755	2043.697523	2222.964036	2101.917095	2332.714704	2317.328338	2284.25517
FBgn0004507	13607.17964	12750.83481	13345.86794	12970.10793	11956.03669	13373.309	13696.05316	12078.0201	14453.11731	12998.28674	12574.2539	13804.04337
FBgn0004509	6794.679412	6859.132999	6849.876202	6940.755167	7212.690272	6664.753892	6969.480019	6773.661222	6582.627191	6676.599562	6765.45324	6800.87061
FBgn0004510	507.8931282	500.6800291	444.5673609	396.474731	374.5956713	365.3419983	475.5645189	556.7971492	398.7403023	455.015872	428.0168907	408.1226026
FBgn0004511	13.86063118	39.43084478	46.44733621	2.936849859	28.72666191	35.83736223	29.72278243	36.33122521	49.72067339	16.68391531	34.82958423	54.53362362
FBgn0004512	1808.812369	2205.376318	2837.711065	2546.248828	2190.120704	3118.845996	1815.139575	1494.649707	2809.705504	2067.288779	2452.776721	2994.951426
FBgn0004513	6105.608034	4529.962168	5571.468567	5217.80325	4753.688013	5133.702139	5743.671474	3297.692372	6117.592657	6136.647394	4356.793992	4832.382712
FBgn0004514	1885.04584	1996.301142	1682.057104	1956.920956	2040.742062	1799.83197	1957.603946	1977.939494	1652.481204	1768.495023	2033.273729	1805.766601
FBgn0004516	41826.43467	38191.98266	44289.74685	44011.63199	41569.77791	47123.14488	42220.69998	37696.60335	42574.54523	51019.41301	45212.67029	47206.76741
FBgn0004552	29.70135252	729.0121302	632.5684836	975.0341533	1482.295754	1664.446379	27.67293537	12.67368321	1319.060218	4069.358615	13.15784293	842.6324423
FBgn0004554	8.910405757	12.83794946	6.635333744	22.51584892	16.08693067	4.97741142	34.84740009	11.828771	4.874575822	3.033439147	0.773990761	9.675320319
FBgn0004556	235.63073	278.7669026	321.8136866	263.3375374	272.3287549	244.8886419	231.6327183	292.3396261	252.5030276	288.1767189	289.4725445	257.7153503
FBgn0004567	449.4804682	356.7115958	322.9195756	332.842984	444.6887263	286.6988978	500.1626837	402.178214	332.4460711	348.8455019	380.0294635	357.1072772
FBgn0004569	341.565554	201.7392059	226.7072363	275.0849368	288.4156856	272.7621458	268.5299654	161.3782329	268.1016702	286.6599994	263.1568587	248.9196046
FBgn0004573	2303.834911	2383.273618	2346.696368	2469.890732	2462.449459	2341.374332	2422.91923	2382.652444	2009.300154	2402.483804	2605.252901	2188.381541
FBgn0004574	18739.57335	17076.30678	18722.70005	19191.33488	17817.42478	18725.02176	18794.02281	17247.19303	17881.89395	18761.82112	17763.86195	19113.1555
FBgn0004575	44774.78893	45461.01304	47359.6946	46251.46948	46086.75823	46655.26821	46927.14884	46815.74088	44307.9444	49716.5509	46721.17828	45663.99361
FBgn0004577	0	0	0	1.957899906	0	0	0	0	0	1.516719573	0	0
FBgn0004580	23307.64137	21969.39952	20530.82849	23049.37665	22675.67784	20220.23615	23759.77732	21851.9646	20189.51814	24372.16682	22224.3707	20804.57741
FBgn0004581	1.980090168	1.83399278	0	6.852649672	4.596265905	2.986446852	5.124617661	1.689824429	1.949830329	0	3.095963043	2.638723723
FBgn0004583	176.228025	176.9803033	168.0951215	270.190187	197.6394339	198.1009745	148.6139122	108.9936756	152.0867657	224.4744969	236.067182	142.4910811
FBgn0004584	587.0967349	676.743336	719.9337112	646.106969	722.7628136	727.6975497	567.8076368	687.7585424	666.8419725	765.9433846	673.3719619	720.3715765
FBgn0004587	17577.26042	16615.97459	17748.41188	19076.79774	18601.08812	18819.59258	17535.41671	16718.27798	16650.57609	16764.30144	17505.34904	18739.33631
FBgn0004588	0	0	0	0	0	0	0	0	0	0	0	0
FBgn0004589	0	0	1.105888957	0	0	0	0	0	0	0	0	0
FBgn0004590	0	0	0	0	1.149066476	0	0	0	0	0	0	0
FBgn0004591	0.990045084	0	0	0	0	0	0	0	0	0	0	0
FBgn0004592	0	0	0	0	0	0	0	0	0.974915164	0	0	0
FBgn0004593	0.990045084	0	0	0	0	0	0	0	0	0	0	0
FBgn0004594	0	0	0	0	0	0	0	0	0	0	0	0.879574574
FBgn0004595	114734.3447	104713.6518	109534.9836	125242.9412	119675.2735	113833.3992	108053.5883	102339.147	99019.20851	122690.4797	120138.8459	107239.4913
FBgn0004597	378.1972221	361.2965778	403.6494694	360.2535827	337.825544	408.1477365	376.1469363	365.8469888	390.940981	306.3773538	367.6456114	364.1438738
FBgn0004598	7065.951765	7668.840811	7708.046033	8720.486182	8794.95481	7937.975733	7170.365031	7304.266093	7023.288845	7495.628132	8382.319939	7896.82053
FBgn0004606	3009.737056	3027.005084	4214.542817	3161.029398	3223.131466	3369.707532	2912.832678	2799.194166	3497.020695	4255.915123	3671.812169	3323.912317
FBgn0004607	10689.51677	10926.92899	10655.2401	13055.27657	12835.07254	11165.3293	10923.63501	10458.32339	9901.23841	10169.60474	10848.2545	10879.45791
FBgn0004611	28413.30387	27878.52426	31578.65918	28136.0006	26520.45427	27606.7147	30282.39068	26952.69964	28260.84079	29184.71803	25483.6458	28218.5115
FBgn0004618	189.0986111	151.3044044	193.5305675	215.3689897	175.8071709	211.0422442	152.7136063	146.1698131	186.2087964	192.6233858	203.5595701	191.7472572
FBgn0004619	3557.231987	3689.076478	3508.985662	4201.653199	3875.801225	3748.986282	3516.512639	3674.52322	3397.579348	4093.626129	4157.878367	3794.484714
FBgn0004620	1110.830584	717.0911772	1230.85441	1170.824144	703.2286835	1278.199253	994.1758262	575.3852179	1013.911771	1129.956082	678.7898972	1209.41504
FBgn0004622	1493.978032	1228.775163	1156.759849	1407.730033	1457.016292	1305.077274	1449.241874	1266.523409	1186.471755	1061.703701	1202.007651	1190.943974
FBgn0004623	1141.521982	870.2295743	1205.418964	1151.245145	1507.575217	1554.943328	972.652432	936.1627334	1331.734115	1365.047616	1580.489133	1597.307427
FBgn0004629	0	0	0	0	0	0	0	0	0	0	0	0
FBgn0004635	2936.47372	3826.625936	6089.024599	3429.261686	3255.305327	4966.461115	2910.782831	3600.170945	4940.870054	4284.732795	3660.202308	4805.995475
FBgn0004636	6206.592632	6264.002342	6641.969078	5976.489464	6199.21364	6454.70713	5988.628198	5696.398149	6081.520796	7545.679878	6333.566395	6193.964153
FBgn0004638	2339.476534	2284.238008	2226.154471	2432.690633	2402.698002	2329.428545	2401.395836	2358.14999	2213.057423	2355.465497	2266.244948	2406.516036
FBgn0004643	1135.581712	1272.79099	1193.254185	1143.413545	1151.364609	1116.931123	1228.883315	1274.972531	1199.145652	1025.302432	1104.484816	1110.023113
FBgn0004644	0.990045084	0.91699639	2.211777915	3.915799812	0	6.968375989	2.049847064	1.689824429	0.974915164	3.033439147	2.321972282	3.518298298
FBgn0004646	6925.365364	6381.37788	5467.515005	6241.784901	6160.14538	5412.437179	6691.725742	6390.071077	5950.882164	6891.973741	6321.182543	5781.443678
FBgn0004647	2823.60858	2747.321185	2586.674271	3016.144805	2979.529373	2736.580799	2862.611425	2418.138757	2576.70078	2798.347613	2701.227755	2578.033078
FBgn0004648	23095.77172	21088.16599	22969.31364	25378.29858	21749.53026	23023.51427	23087.42749	19279.20691	21553.42446	26491.02407	23622.97201	23152.16195
FBgn0004649	2.970135252	1.83399278	2.211777915	5.873699718	1.149066476	1.990964568	2.049847064	1.689824429	1.949830329	0	3.869953804	1.759149149
FBgn0004650	20.79094677	11.92095307	24.32955706	7.831599625	18.38506362	18.9141634	18.44862358	12.67368321	23.39796395	12.13375659	10.83587065	30.78511011
FBgn0004652	6924.375318	6249.330399	6012.718261	7029.839613	6375.020811	6820.049128	7109.894543	6091.817065	6007.427244	7456.193423	6736.815582	6545.793983
FBgn0004654	861.3392232	796.8698631	732.0984898	733.2335149	807.7937329	1133.854322	811.7394375	768.870115	953.4670309	896.3812679	856.8077722	941.1447947
FBgn0004655	5478.909496	5247.053345	4976.500308	5025.929059	4889.277857	4472.701902	5803.117039	5490.239569	4629.872116	4666.946127	4858.340005	4531.568208
FBgn0004656	26558.94943	25745.59065	26658.55921	29542.75168	27695.94928	25791.9505	25771.70222	24665.52227	24638.05604	28669.03338	27642.30603	25382.76307
FBgn0004657	2711.733485	2512.570109	3078.794857	2787.070516	2970.336841	3084.999598	2551.034672	2649.644704	2691.740769	2727.061793	2802.620545	2804.083743
FBgn0004666	332.6551483	298.0238268	279.7899062	359.2746328	375.7447378	287.6943801	364.8727775	359.9326033	252.5030276	330.644867	361.4536853	309.6102502
FBgn0004687	1996.920935	1944.949344	2188.554247	1923.636658	1881.021822	2263.726714	1969.903029	1934.848971	2145.788277	2161.325392	1993.8002	2072.277697
FBgn0004698	5020.518622	4955.448493	5605.751125	5311.782445	4930.64425	5288.001893	5212.761085	4852.330847	5305.488325	5657.364009	5051.063705	5306.473408
FBgn0004777	8.910405757	11.00395668	2.211777915	8.810549578	11.49066476	5.972893705	1.024923532	11.828771	15.59864263	3.033439147	21.6717413	6.157022021
FBgn0004778	0	0	0	1.957899906	0	0	0	0	0	0	0	0
FBgn0004779	0.990045084	0.91699639	0	1.957899906	2.298132953	0.995482284	0	0	0	0	3.095963043	0
FBgn0004780	0	0	0	0	0	0	0	0.844912214	0	0	1.547981522	0
FBgn0004781	0	0	0	0	0	0	0	0	0	0	0	0
FBgn0004782	0	0	0	0	5.745332382	0	0	0	0	0	0.773990761	0
FBgn0004783	0	0	0	0	0	0	0	0	0	0	0	0
FBgn0004784	1011.826076	1079.304751	1139.065626	1255.99279	1874.127423	1452.408652	872.2099259	969.1143098	1239.117174	1478.801584	1749.219119	1489.999329
FBgn0004795	40.59184845	116.4585416	194.6364565	94.95814545	168.912772	413.1251479	63.54525899	96.31999243	241.7789608	75.83597867	137.7703554	231.3281131
FBgn0004797	446.5103329	346.6246355	370.4728007	420.9484798	427.4527292	422.0844885	431.492807	299.0989239	411.4141994	420.1313218	259.2869049	504.8758057
FBgn0004811	1292.008835	1235.194138	1084.877067	1097.402897	1120.339814	1088.062137	1205.310074	1182.8771	1102.629051	1132.989521	1153.246234	1110.023113
FBgn0004828	51748.6665	50981.33131	49039.53993	52978.81356	51289.73124	48940.89553	50793.16041	49602.26136	47599.25799	54492.70083	52246.69832	47986.95006
FBgn0004832	593.0370054	667.5733721	683.4393757	587.3699718	635.4337614	665.9776481	566.7827133	674.239947	650.2684147	590.003914	656.3441651	680.7907206
FBgn0004837	677.1908375	661.1543974	577.2740357	589.3278718	607.856166	623.1719098	626.2282782	661.5662638	582.9992684	417.0978827	516.2518374	525.106021
FBgn0004838	49775.50665	49062.05787	50377.66556	49266.63534	49847.65281	49506.32947	48428.66182	47634.46082	46133.9605	56026.10432	49046.24653	48392.43394
FBgn0004839	334.6352384	533.6918991	295.2723516	350.4640832	496.3967178	379.2787502	312.6016773	515.3964507	291.4996342	233.5748143	407.8931309	282.3434384
FBgn0004841	596.9971857	530.0239136	601.6035928	615.7595205	571.0860387	517.6507877	614.9541193	620.1655653	542.0528315	570.2865596	547.2114679	578.76007
FBgn0004842	76.23347148	83.44667151	103.953562	93.00024554	79.28558687	87.602441	114.7914356	103.0792901	119.9145652	98.58677227	93.65288205	88.83703202
FBgn0004852	5706.619865	5597.345966	5334.80833	6390.585294	5615.48787	5767.824354	5937.382022	5548.538511	5201.172403	5352.503374	5562.671598	5487.66577
FBgn0004854	46.53211895	47.68381229	56.40033683	53.84224742	35.62106077	45.79218507	51.24617661	42.24561071	50.69558855	37.91798933	42.56949184	41.340005
FBgn0004855	537.5944807	534.6088955	499.8618087	491.4328764	507.8873825	532.583022	481.7140601	548.3480271	563.5009651	529.3351311	454.3325766	462.6562262
FBgn0004856	2006.821386	1972.459235	2080.177129	1967.689406	1808.630634	1985.987157	2047.797217	1939.918444	2306.649279	1883.76571	1783.274713	1967.608323
FBgn0004858	2087.015037	1848.664723	1821.399113	1963.773606	1869.531157	1796.845523	1953.504252	1745.588635	1836.74017	1829.163806	1795.658565	1797.85043
FBgn0004859	1450.416048	1581.818773	1001.935395	1146.350395	1235.246462	968.6042624	1453.341569	1405.089012	1003.187704	1301.345394	1076.621148	861.983083
FBgn0004860	2225.621349	2145.771553	2077.965351	2267.248091	2179.779106	1949.154312	2088.794159	2146.077024	1863.062879	2114.307085	2092.097026	2238.517292
FBgn0004861	2980.035703	2806.008954	2698.369056	3120.89245	2783.039006	2765.449785	3021.474573	2855.803284	2505.531973	2434.334915	2675.68606	2449.61519
FBgn0004862	22.77103694	29.34388449	30.96489081	16.6421492	34.47199429	22.89609253	27.67293537	19.43298093	24.37287911	40.95142848	31.73362119	19.35064064
FBgn0004863	137.6162667	138.4664549	140.4478976	156.6319925	143.6333095	147.331378	130.1652886	142.7901642	141.3626989	192.6233858	161.764069	144.2502302
FBgn0004864	2032.562558	1742.293141	1766.104665	1718.057168	1490.33922	1587.794243	1855.111593	1748.968284	1565.713754	1713.893118	1601.386884	1598.187002
FBgn0004865	4085.916062	4359.400839	3778.822567	4380.80104	4564.092044	4070.52706	4275.980976	4362.281762	3462.898664	3612.826024	4163.296302	3860.452807
FBgn0004867	28630.12374	26105.97023	26620.95898	27083.6294	27363.86907	28045.72239	26948.31443	25639.70606	28600.11127	29281.78808	27736.7329	28283.60002
FBgn0004868	11950.83421	11277.22161	11308.82048	11760.12579	11364.26745	11508.77069	11796.86986	11289.71701	11506.92369	12494.73585	11659.39682	11537.37969
FBgn0004870	1357.35181	1258.119047	1288.360635	1571.214675	1389.22137	1430.508042	1397.995698	1337.496035	1209.869719	1305.895553	1495.35015	1319.361862
FBgn0004872	77.22351656	36.67985561	90.6828945	69.50544667	27.57759543	79.63858273	52.27110014	28.72701529	73.11863734	84.93629611	24.76770434	76.52298798
FBgn0004875	17154.51117	17955.70632	17280.62085	20057.70559	19185.96296	17095.41726	19029.75522	18303.3333	15770.2277	18338.65636	20345.89513	16915.97822
FBgn0004876	3799.793033	3475.416319	3763.340122	3586.872628	3361.019443	3489.165406	3772.743522	3302.761846	3227.94411	3670.461368	3433.423015	3327.430615
FBgn0004878	3.960180337	12.83794946	5.529444787	9.789499531	12.63973124	12.94126969	21.52339418	7.604209929	8.77423648	16.68391531	21.6717413	10.55489489
FBgn0004880	46769.72977	35842.6379	40925.63265	39824.66304	33371.18861	36088.22376	42517.92781	33471.19737	36405.28207	47039.54085	34663.95021	37137.39768
FBgn0004882	5783.843382	6410.721764	6625.380744	6055.78441	6292.288024	6077.419344	6212.061529	6236.297054	6161.46384	6823.721361	6216.69379	5963.515615
FBgn0004885	12836.92456	14188.68515	13552.66917	14124.28992	15140.09989	13543.53648	13167.19262	13811.77997	13289.06861	14202.56209	14883.84233	13357.21949
FBgn0004888	6715.475806	6460.239569	6174.178049	6539.385687	6840.392734	6736.428616	6821.89103	6461.888615	6841.954624	7415.241994	7124.584953	7057.706386
FBgn0004889	6211.542858	5970.563497	5878.905697	6148.784655	6204.958972	5525.922159	6138.267034	5992.962336	5663.28219	6617.447499	5975.982664	5444.566616
FBgn0004892	0	1.83399278	1.105888957	0.978949953	2.298132953	16.92319883	0	0	0.974915164	0	0.773990761	0
FBgn0004893	104.9447789	122.8775163	159.2480099	158.5898924	150.5277084	180.1822934	114.7914356	124.2020955	173.5348993	156.2221161	163.3120505	155.6846997
FBgn0004895	2.970135252	2.750989171	1.105888957	1.957899906	3.447199429	2.986446852	2.049847064	1.689824429	3.899660658	1.516719573	3.095963043	2.638723723
FBgn0004896	909.8514323	1080.221748	1041.747398	1219.771642	1144.47021	1008.423554	876.30962	1012.204833	1062.657529	1380.214812	1269.344848	1075.719705
FBgn0004897	13.86063118	22.00791337	24.32955706	26.43164873	21.83226305	13.93675198	13.32400592	16.89824429	26.32270944	18.20063488	14.70582445	26.38723723
FBgn0004898	14.85067626	15.58893863	26.54133498	31.3263985	20.68319657	24.8870571	23.57324124	9.294034357	12.67389714	18.20063488	23.99371358	17.59149149
FBgn0004901	123.7556355	155.8893863	173.6245663	131.1792937	133.2917113	149.3223426	126.0655945	129.2715688	173.5348993	142.5716399	115.3246234	155.6846997
FBgn0004903	3299.820265	3236.997258	3367.431875	3041.597504	3094.436021	2883.912177	3235.683591	3267.275533	3208.445806	3823.650045	3273.980918	3032.773133
FBgn0004907	85456.73148	77708.1081	87150.68517	85883.27938	80007.20061	87432.21353	86565.04153	76602.27608	82144.40193	95867.29408	80389.77638	89297.04952
FBgn0004908	336.6153286	343.8736463	395.9082467	360.2535827	309.0988821	392.2200199	341.2995362	342.1894468	378.2670838	367.0461368	362.227676	389.6515365
FBgn0004910	6035.314833	5680.792637	5136.854207	6262.34285	5937.226483	5659.316785	6265.357552	5567.971492	5039.336485	6452.125065	5879.233819	5540.440245
FBgn0004911	5.940270505	5.501978341	3.317666872	5.873699718	9.192531811	8.959340557	3.074770597	7.604209929	6.824406151	4.55015872	9.287889129	0.879574574
FBgn0004913	1570.211503	1430.514369	1432.1262	1308.856087	1338.662445	1332.950778	1444.117257	1489.580234	1321.984963	1443.917034	1350.613878	1298.252072
FBgn0004914	879.1600347	882.1505274	735.4161567	922.1708558	941.0854441	1032.315129	929.6056437	843.2223899	1058.757869	1043.503066	924.1449684	890.1294694
FBgn0004915	1117.7609	1130.656549	1034.006175	1132.645096	1177.793138	1008.423554	1071.045091	1245.400604	1144.550403	1176.974389	1167.952058	1088.913323
FBgn0004919	4059.184845	4084.301922	3500.13855	3115.997701	3365.615709	3170.611075	4261.632047	4340.314045	3321.535965	3547.607082	3510.822091	3223.640815
FBgn0004921	70925.83978	68689.4486	68496.55024	69840.24755	67378.96004	64554.03968	70117.06868	66706.66423	62828.40778	75203.50661	68930.84316	65925.87351
FBgn0004924	9134.155946	8866.438097	8348.355739	7907.957721	8102.067725	7930.011875	9140.26806	8942.550876	8088.87112	8564.915431	8075.045607	7854.60095
FBgn0004926	1833.563496	1784.474975	2682.886611	1776.794165	1817.823166	2921.740504	1711.622299	1946.677742	2499.682482	2080.939255	1840.550029	2959.768443
FBgn0004956	5.940270505	0	4.423555829	6.852649672	2.298132953	1.990964568	3.074770597	0.844912214	2.924745493	3.033439147	1.547981522	3.518298298
FBgn0004957	381.1673574	351.2096175	316.2842418	325.9903344	341.2727435	320.5452955	348.4740009	317.6869926	336.3457317	283.6265602	322.7541472	353.5889789
FBgn0004959	2.970135252	2.750989171	3.317666872	2.936849859	2.298132953	3.981929136	2.049847064	0.844912214	5.849490987	3.033439147	1.547981522	6.157022021
FBgn0005198	2886.971465	2893.123611	2895.21729	2805.670566	2873.815257	2893.867	2764.218766	2826.231357	2693.690599	3526.373008	3537.911767	2712.607988
FBgn0005278	11276.61351	12073.17447	17186.62029	11060.17657	12343.27209	16555.86587	11366.40197	11827.92609	16142.64529	11969.95087	11789.42727	16860.56502
FBgn0005322	1539.520106	1680.854383	1653.303991	1702.393968	1739.686645	1705.261153	1501.512975	1615.472154	1731.449332	1885.28243	1722.903433	1796.091281
FBgn0005355	1014.796211	829.8817332	1000.829506	869.3075583	669.9057557	813.3090261	1027.998303	896.4518594	1019.761262	902.4481462	695.0437032	880.4541491
FBgn0005386	4633.410994	4213.598413	4028.753472	3964.74731	3890.739089	3702.198615	4820.215372	4226.250896	3633.508818	3653.777452	3669.490197	3678.38087
FBgn0005390	14.85067626	14.67194224	16.58833436	15.66319925	31.02479486	22.89609253	17.42370005	14.36350764	19.49830329	12.13375659	13.15784293	25.50766266
FBgn0005391	24.7511271	17.42293141	24.32955706	27.41059869	21.83226305	38.82380908	23.57324124	16.89824429	19.49830329	18.20063488	23.21972282	43.97872872
FBgn0005411	2417.690095	2351.178745	2373.237703	2337.732488	2267.108158	2297.573112	2377.822595	2444.331036	2266.677757	2023.303911	2247.669169	2298.328363
FBgn0005427	7977.783288	7799.054299	7120.818997	8085.147662	7880.297895	6868.82776	8374.650181	8217.616196	7100.307143	7309.071624	7218.237835	7088.491496
FBgn0005533	20746.39474	18935.05846	18501.52226	19116.93468	18705.65317	17940.58172	19539.14222	18863.5101	18796.36437	18745.13721	19859.82893	18935.48144
FBgn0005536	10320.22996	9965.916769	10448.43887	11253.02971	10728.83369	10779.08217	11135.79418	9836.467999	9541.494715	10661.02188	10168.69061	10175.79825
FBgn0005558	3031.518048	3180.143481	2881.946623	3745.46252	3519.590617	3057.126094	3164.963867	3053.512742	2865.275668	3502.105495	3738.375375	3140.960805
FBgn0005561	282.162849	265.0119568	298.5900185	368.0851824	301.0554168	305.6130612	265.4551948	246.7143666	279.8006522	380.6966129	356.8097407	338.6362112
FBgn0005564	9856.888858	10749.03169	9753.940604	10412.1117	10937.96379	9370.47474	9857.714532	10476.91146	8917.54901	10604.90326	10780.91731	9408.809223
FBgn0005585	10691.49686	11013.12665	11466.9626	10646.08074	10604.73451	12384.7951	10477.79327	10637.44478	11576.14266	11646.8896	10712.03213	12120.53764
FBgn0005586	29069.70376	28969.74996	29901.02563	31395.90395	30339.95124	29477.22591	29666.41164	28186.27147	27208.90733	33460.35051	29466.60225	29668.92997
FBgn0005590	13.86063118	3.667985561	3.317666872	7.831599625	8.043465334	4.97741142	6.149541193	8.449122143	4.874575822	4.55015872	9.287889129	0.879574574
FBgn0005593	23421.49656	20676.43461	23440.42234	21188.39278	21146.27036	23425.68911	22207.01817	20331.12261	24099.90287	22377.68059	21125.30382	23794.25139
FBgn0005596	580.1664193	618.055567	640.3097063	633.3806196	708.9740159	652.0408961	563.7079427	636.2188974	578.1246925	506.5843375	563.4652738	630.6549699
FBgn0005612	374.2370418	258.592982	372.6845786	251.5901379	253.9436913	354.3916931	336.1749186	159.6884085	281.7504825	222.9577773	236.067182	325.4425926
FBgn0005613	2.970135252	8.252967512	7.741222702	18.60004911	16.08693067	12.94126969	5.124617661	5.9143855	17.54847296	16.68391531	7.739907608	7.91617117
FBgn0005614	1575.161729	1638.672549	2083.494796	2128.237198	3852.819895	3479.210583	1214.534386	1627.300925	2742.436358	2229.577773	4469.022653	2628.168829
FBgn0005616	2891.921691	3125.123698	3160.63064	2715.60717	2935.864847	2973.505583	2875.935431	3044.218708	2880.874311	2819.581687	2913.301224	3017.820365
FBgn0005617	1898.906471	1941.281358	1916.505563	1765.046765	1781.053038	1771.958466	1917.631929	1948.367566	1718.775435	1961.118408	1816.556316	1712.531697
FBgn0005619	392.0578533	339.2886644	434.6143602	420.9484798	427.4527292	424.075453	357.6983127	348.1038323	459.1850425	474.7332265	485.292207	460.0175025
FBgn0005624	521.7537593	604.3006212	748.6868241	751.833564	650.3716256	633.1267327	590.3559545	578.7648668	640.5192631	1072.320738	816.5602526	632.414119
FBgn0005626	2370.167931	2185.202398	2273.707696	2557.996227	2197.015103	2713.684706	2431.118618	2192.547196	2212.082508	2613.307825	2544.881621	2156.716857
FBgn0005631	5484.849766	6013.662327	5166.713209	6076.342359	6291.138958	5197.413005	5670.901904	6140.821974	4779.034136	5408.621999	5953.536932	4989.826561
FBgn0005632	17518.84776	17804.40191	18341.16836	19076.79774	18673.47931	17883.83923	19326.98305	18298.26383	16840.68455	16969.05859	17253.80204	17543.99446
FBgn0005633	150.4868528	94.45062819	124.9654522	122.3687441	113.7575812	90.58888785	172.1871534	119.1326222	96.51660128	115.2706876	119.1945772	109.9468218
FBgn0005636	3021.617597	2894.957604	3085.430191	3205.082146	2663.536092	3083.008634	3048.122585	2805.108551	2936.444475	3289.764755	3558.035527	3182.30081
FBgn0005638	5.940270505	5.501978341	1.105888957	4.894749765	1.149066476	3.981929136	8.199388257	5.9143855	3.899660658	1.516719573	0	2.638723723
FBgn0005640	7803.535353	7513.868422	12836.05313	8964.24472	7984.862944	13959.64807	7710.499733	7426.778364	10672.39631	8989.596911	8856.002285	12632.45004
FBgn0005642	1196.964507	1296.632896	1262.925189	1350.950935	1314.532049	1245.348337	1219.659003	1285.111478	1264.464968	1154.223595	1226.775356	1245.477597
FBgn0005648	2027.612332	1788.142961	1749.516331	1898.183959	1818.972232	1926.25822	2170.788041	1903.587219	1752.897466	1524.303171	1436.526852	1885.807888
FBgn0005649	5996.703075	5728.47645	5864.529141	6002.921112	5999.276073	5764.837907	5827.715204	5641.478855	5693.504561	6098.729405	5633.104757	5814.867512
FBgn0005654	0	0	0	0	0	0	0	0	0	0	0	0
FBgn0005655	12.87058609	16.50593502	79.62400493	15.66319925	11.49066476	129.4126969	26.64801184	16.05333207	75.06846767	12.13375659	16.25380598	121.3812913
FBgn0005658	2849.349752	3211.321359	3343.102318	3728.820371	3737.913248	3575.772364	2818.539713	3092.378704	3101.205138	3896.452584	3944.256917	3644.077462
FBgn0005659	63.36288538	64.18974732	57.50622578	88.10549578	112.6085147	88.59792328	80.96895904	70.972626	68.24406151	98.58677227	125.3865032	96.75320319
FBgn0005660	147.5167175	102.7035957	248.8250154	98.87394526	91.92531811	225.9744785	126.0655945	103.0792901	185.2338813	133.4713225	103.7147619	194.385981
FBgn0005664	4.950225421	0.91699639	12.16477853	3.915799812	6.894398858	4.97741142	3.074770597	0.844912214	4.874575822	4.55015872	6.965916847	5.277447447
FBgn0005666	531.6542102	689.5812855	390.378802	680.3702174	952.5761089	735.6614079	732.8203255	665.7908249	655.1429905	910.031744	917.9530423	373.8191942
FBgn0005670	39.60180337	22.00791337	14.37655645	22.51584892	34.47199429	22.89609253	23.57324124	27.03719086	21.44813362	21.23407403	24.76770434	12.31404404
FBgn0005671	28654.87487	26787.29855	27256.84513	29719.94163	27074.30432	28373.23606	27425.9288	26678.10317	27703.18931	29864.2084	30300.1903	28432.24812
FBgn0005672	5981.852398	6367.622934	6095.659933	6928.028818	6485.331192	6257.601638	5995.802663	6281.077401	5908.960812	7131.615434	6623.03894	6460.47525
FBgn0005674	2087.015037	2042.150961	2448.438152	1697.499219	1732.792246	2412.053574	2077.52	2047.222295	2433.388251	1941.401054	1802.624482	2231.480695
FBgn0005677	3037.458318	3204.902384	3413.879211	3781.683669	3623.0066	3368.712049	3206.985732	3329.799037	3238.668176	4630.544858	5179.546171	3432.09999
FBgn0005683	115.8352748	89.86564624	132.7066749	90.06339568	41.36639315	86.60695872	110.6917415	83.64630922	148.187105	104.6536506	44.89146412	106.4285235
FBgn0005694	4002.752275	3888.064695	3901.576242	3734.694071	3677.012724	3882.380908	4139.666146	3977.846705	3682.254576	3761.464542	3695.031892	3815.594504
FBgn0005695	1152.412478	1281.043957	1052.806287	1209.003192	1106.551017	1004.441625	1171.487597	1288.491127	1061.682614	1181.524548	1122.286603	1093.311196
FBgn0005696	71.28324606	78.86168956	106.1653399	78.31599625	95.37251754	73.66568902	55.34587074	85.33613364	80.91795865	81.90285696	86.68696521	91.47575575
FBgn0005771	3778.012041	3471.748333	3132.983416	3519.325081	3309.311452	3100.927315	3674.350863	3724.373041	3217.220043	3708.379357	3638.530566	3220.122517
FBgn0005775	12211.21607	12277.66467	11821.95295	12842.84443	13239.54394	11632.21049	11751.77322	11869.32679	10927.82408	13148.44198	13498.39887	11825.88015
FBgn0005777	1368.242306	1472.696203	1488.526537	1490.940779	1506.42615	1488.246015	1404.145239	1612.092505	1593.011379	1509.135976	1479.096344	1544.532953
FBgn0005778	24.7511271	28.4268881	35.38844664	21.53689897	31.02479486	13.93675198	25.6230883	28.72701529	26.32270944	18.20063488	24.76770434	36.06255755
FBgn0005779	0.990045084	0.91699639	1.105888957	1.957899906	1.149066476	1.990964568	2.049847064	1.689824429	2.924745493	0	0.773990761	1.759149149
FBgn0008635	3597.823836	3554.278009	3830.799348	3466.461784	3287.479189	3890.344766	3561.609274	3246.99764	3738.799656	3348.916818	3356.023939	3643.197887
FBgn0008636	876.1898995	844.5536754	708.8748217	776.3073128	808.9427993	774.485217	829.1631375	770.5599394	697.0643426	674.9402102	688.0777863	796.8945645
FBgn0008646	84.15383215	65.10674371	72.98867119	93.00024554	60.90052325	89.59340557	77.89418845	70.12771379	78.96812832	84.93629611	69.65916847	75.6434134
FBgn0008651	48.51220912	41.26483756	26.54133498	38.17904817	47.11172553	35.83736223	42.02186482	35.486313	35.09694592	47.01830678	37.92554728	24.62808809
FBgn0010014	7421.377951	7254.358443	7439.315016	7492.882941	7823.993637	7767.748263	7147.816713	7267.089955	7128.579683	8405.659876	8147.800739	7831.732011
FBgn0010015	7.920360673	9.169963902	8.847111659	7.831599625	18.38506362	23.89157482	15.37385298	10.98385879	9.749151645	19.71735445	17.8017875	14.95276777
FBgn0010019	12.87058609	19.25692419	16.58833436	9.789499531	17.23599714	7.963858273	19.47354711	21.96771757	27.29762461	77.35269824	8.513898368	25.50766266
FBgn0010038	23.76108202	20.17392059	33.17666872	45.03169784	40.21732667	27.87350395	20.49847064	24.50245421	40.94643691	34.88455019	23.21972282	29.90553553
FBgn0010039	1063.30842	1117.8186	823.8872732	1131.666146	1052.544892	786.4310044	988.026285	1046.846234	829.652805	1266.460844	1185.753845	876.0562762
FBgn0010040	2.970135252	0	1.105888957	2.936849859	3.447199429	9.954822841	1.024923532	5.069473286	5.849490987	6.066878294	6.965916847	2.638723723
FBgn0010041	1.980090168	4.584981951	14.37655645	8.810549578	2.298132953	23.89157482	4.099694129	3.379648857	27.29762461	3.033439147	1.547981522	6.157022021
FBgn0010042	0	0	0	0	2.298132953	2.986446852	1.024923532	0.844912214	4.874575822	0	1.547981522	0
FBgn0010043	0.990045084	1.83399278	0	0	4.596265905	3.981929136	4.099694129	2.534736643	0.974915164	1.516719573	1.547981522	1.759149149
FBgn0010044	1.980090168	2.750989171	3.317666872	16.6421492	9.192531811	6.968375989	13.32400592	5.069473286	25.34779428	12.13375659	24.76770434	8.795745745
FBgn0010051	10363.79194	10895.75111	10666.29899	13185.47692	13532.55589	12886.51817	10810.89342	10608.71776	9823.245197	11301.07754	13207.37834	11219.85327
FBgn0010052	5.940270505	5.501978341	22.11777915	21.53689897	5.745332382	29.86446852	9.22431179	8.449122143	25.34779428	39.43470891	42.56949184	23.74851351
FBgn0010053	1456.356319	1332.395755	1135.747959	1516.393477	1397.264835	1269.239912	1301.652886	1209.914291	1215.71921	1308.928992	1428.786944	1316.723138
FBgn0010078	30216.17597	29769.37081	33170.03339	29878.53152	29328.77274	36937.37015	31514.34877	29668.24749	34247.79481	31981.54892	31643.06427	34047.4522
FBgn0010097	0.990045084	0	0	0	0	0.995482284	0	0	0	0	0.773990761	1.759149149
FBgn0010100	25127.34424	23222.01659	25238.59779	25000.4239	24669.30818	26822.27466	25033.75727	23473.35114	26644.43145	24984.92153	26046.33708	27207.88031
FBgn0010105	1605.853126	1977.044217	1600.221321	1928.531408	1910.89755	1447.431241	1564.03331	1924.710024	1502.344268	1839.780843	2123.056657	1449.538899
FBgn0010109	4.950225421	10.08696029	9.953000616	4.894749765	11.49066476	4.97741142	5.124617661	6.759297714	10.72406681	0	10.83587065	8.795745745
FBgn0010113	13083.44579	13424.82715	12148.1902	11722.92569	11788.27298	10197.72052	11675.92888	12723.53304	10686.04512	14188.91161	12569.60995	10286.62465
FBgn0010114	53198.09251	50822.69094	41243.02278	54946.50297	51918.2706	42432.43236	53997.07137	50433.65498	37297.32945	54028.58464	52260.63016	40610.83768
FBgn0010173	1568.231413	1650.593502	2390.931926	2020.552703	1907.450351	3051.153201	1579.407163	1724.465829	2233.530642	1900.449625	1911.757179	2843.664599
FBgn0010194	2106.815939	2174.198441	2202.930803	2399.406335	2460.151326	2191.056507	2195.386206	2161.285444	2028.798457	2258.395445	2345.965996	2423.227953
FBgn0010197	246.5212259	304.4428016	227.8131252	262.3585874	286.1175526	225.9744785	330.0253774	307.548046	247.6284518	233.5748143	257.7389233	224.2915165
FBgn0010198	17746.55813	16229.00211	16188.00256	16185.95852	16725.81163	16967.00005	17087.52513	16017.00085	16513.11306	17653.09911	16835.07304	17036.47993
FBgn0010213	3642.375865	4067.795987	3764.446011	3770.915219	4358.409145	3756.95014	3866.011563	4323.415801	3992.277599	3678.044965	4460.508754	4169.183483
FBgn0010215	9403.448209	8549.157346	8650.263425	9172.76106	9060.389166	9001.150813	9542.038085	8526.009154	8144.441284	9080.600086	8219.007889	8899.535545
FBgn0010217	42816.47975	38572.53616	38356.6526	42407.13302	41066.4868	40164.72372	41596.52155	40166.28176	40883.06742	43716.40826	42775.37338	41982.97401
FBgn0010220	795.0062026	850.9726501	906.828945	735.1914148	667.6076227	755.5710536	790.2160433	844.0673021	862.7999206	775.043702	725.2293428	802.1720119
FBgn0010222	392.0578533	479.5891121	531.9325885	541.3593241	511.334582	653.0363784	464.2903601	476.5304889	586.898929	606.6878294	652.4742113	679.0315715
FBgn0010223	59.40270505	57.77077258	65.24744848	79.2949462	64.34772267	90.58888785	95.31788849	73.50736264	77.99321316	66.73566123	57.2753163	53.65404904
FBgn0010225	13115.12723	11418.43905	11742.32895	11841.37863	11461.9381	11622.25567	12946.83406	10694.0539	11296.34201	12423.45003	11616.05334	12146.0453
FBgn0010226	2660.251141	2404.364535	2170.860023	2541.354078	2616.424367	2126.350159	2940.505614	2525.442609	2552.327901	2614.824545	2320.424301	2390.683693
FBgn0010228	6621.421523	7414.832811	7877.247043	11601.53589	12990.19651	12543.07678	6922.333536	7652.369925	7300.164752	10186.28865	11175.65259	10843.39535
FBgn0010235	4186.900661	3911.906601	3739.010565	3970.62101	3836.732964	3704.189579	4128.391988	4162.037568	3706.627455	3849.434277	3825.06234	3826.149399
FBgn0010238	1299.929195	1464.443235	2068.01235	1494.856578	1701.767451	2399.112305	1225.808544	1394.105154	1855.263558	1492.45206	1627.70257	2078.434719
FBgn0010240	2704.80317	2917.882514	2662.980609	2900.628711	3089.839755	2786.354913	2710.922743	2894.669246	2604.973319	3069.840417	2838.99811	2657.194789
FBgn0010241	6.930315589	1.83399278	1.105888957	3.915799812	4.596265905	2.986446852	144.514218	4.224561071	3.899660658	19.71735445	2.321972282	7.036596596
FBgn0010246	11.88054101	21.09091698	25.43544602	24.47374883	44.81359258	108.507569	11.27415885	16.05333207	32.17220043	22.7507936	36.37756576	20.23021521
FBgn0010247	2445.411358	2203.542326	2156.483467	2327.942988	2475.08919	2483.728299	2565.383601	2307.455257	2232.555727	1947.467932	2174.914038	2459.29051
FBgn0010258	98.01446333	75.193704	68.56511536	62.652797	66.64585563	57.73797248	71.74464725	61.67859164	65.31931602	50.05174592	70.43315923	45.73787787
FBgn0010263	29686.50185	27110.08128	28182.47419	29029.78191	28692.18991	26431.05012	31359.58531	26698.38106	25750.43424	30646.8357	25285.50416	25702.04864
FBgn0010265	16666.41895	15380.78045	14363.28578	15498.73566	15659.47794	16031.2467	16475.64578	15254.89003	15926.21413	16746.10081	16213.55846	14619.409
FBgn0010269	1924.647644	2125.597633	1989.494234	1875.66811	1851.146093	1738.112068	1970.927952	2111.435624	1868.91237	1832.197245	1837.454066	1862.059374
FBgn0010278	1174.19347	1276.458975	1632.292101	1329.414036	1297.296052	1895.398269	1176.612215	1326.512176	1497.469693	1509.135976	1302.62645	1723.966166
FBgn0010280	11129.09679	11457.8699	11375.17382	10747.89153	10766.75288	10471.47815	11322.33026	11446.02577	10488.13734	10318.24326	10266.21345	10513.55489
FBgn0010282	1218.745499	1348.90169	1652.198102	1671.06757	1647.761327	1626.618052	1024.923532	1299.474986	1526.717148	1830.680525	1599.064912	1781.138513
FBgn0010287	221.7700988	151.3044044	190.2129007	148.8003929	144.782376	156.2907186	198.8351652	174.0519161	183.2840509	109.2038093	126.9344848	167.9987437
FBgn0010288	1125.681261	939.0043036	1149.018627	1068.034399	836.5203948	1130.867875	1106.917415	1037.552199	1219.618871	1184.557987	879.2535042	1277.142282
FBgn0010292	979.1545882	971.0991773	1066.076955	1010.276352	924.9985134	1160.732343	973.6773556	1018.96413	977.83991	1140.573119	999.2220722	1011.510761
FBgn0010294	0.990045084	1.83399278	0	2.936849859	0	0.995482284	0	2.534736643	0	1.516719573	2.321972282	3.518298298
FBgn0010295	0.990045084	3.667985561	3.317666872	4.894749765	9.192531811	2.986446852	4.099694129	5.069473286	10.72406681	7.583597867	1.547981522	4.397872872
FBgn0010296	0	1.83399278	2.211777915	1.957899906	2.298132953	0	2.049847064	1.689824429	2.924745493	3.033439147	0.773990761	0.879574574
FBgn0010300	13771.52712	13275.35674	11487.97449	9777.752131	10425.48014	9392.37535	14180.84199	13836.28242	10340.92515	10139.27035	9606.773323	8551.224013
FBgn0010303	6957.046806	6516.176349	6557.921517	5982.363163	5823.468902	5739.95085	6702.9999	6542.155275	6338.898399	5900.03914	5768.55314	5806.071766
FBgn0010309	1472.19704	1449.771293	1471.938202	1388.151033	1288.10352	1364.806211	1347.774445	1404.2441	1402.902922	1079.904336	1271.66682	1425.790385
FBgn0010313	8126.290051	8284.145389	6889.688204	7765.031028	8208.930907	6721.496382	8046.674651	7896.549555	6999.890881	8657.435325	7973.652817	6856.283808
FBgn0010314	27.72126236	34.84586283	33.17666872	26.43164873	40.21732667	27.87350395	28.6978589	34.64140079	32.17220043	25.78423275	28.63765815	35.18298298
FBgn0010315	176.228025	175.1463105	174.7304553	175.2320416	194.1922345	167.2410237	186.5360829	196.8645459	191.0833722	166.8391531	198.9156255	195.2655555
FBgn0010316	309.8841113	249.4230181	243.2955706	291.727086	276.9250208	240.9067128	231.6327183	223.9017368	238.8542153	247.2252905	256.9649326	280.5842893
FBgn0010317	348.4958696	292.5218485	373.7904676	345.5693334	303.3535498	337.4684943	423.2934188	310.0827826	372.4175928	304.8606343	260.8348864	367.6621721
FBgn0010323	115.8352748	128.3794946	100.6358951	109.6423947	95.37251754	112.4894981	128.1154415	115.7529734	120.8894804	100.1034918	140.0923277	123.1404404
FBgn0010328	3980.971283	3994.436276	3949.129467	3890.347114	3791.919372	3528.984697	3910.083275	3982.071266	3655.931867	3840.33396	3746.115282	3579.868518
FBgn0010329	5150.214528	4600.57089	4390.379161	5116.971405	4684.744024	4010.798123	5180.988455	4787.272606	3899.660658	5335.819459	4777.070975	4184.136251
FBgn0010333	3182.0049	2829.85086	2921.758625	2813.502165	2699.157153	2774.409126	3188.537109	2974.935907	2975.441082	2992.487718	2827.388249	2790.890125
FBgn0010339	823.71751	858.3086213	867.0169426	694.0755167	800.899334	702.8104926	760.4932609	873.6392296	829.652805	706.7913212	757.7369548	786.3396696
FBgn0010340	391.0678082	427.3203178	391.4846909	411.1589803	445.8377928	390.2290554	402.7949481	457.9424201	409.4643691	404.9641261	433.434826	414.2796246
FBgn0010341	3679.997578	3677.155525	3901.576242	3642.672775	3396.640504	3836.588723	3644.62808	3513.989899	3537.967132	3819.099886	3807.260552	3519.177872
FBgn0010342	1093.009773	1155.415452	1174.454073	1188.445243	1170.898739	1118.922087	1089.493715	1160.06447	1072.406681	1223.992696	1133.896465	1149.603969
FBgn0010348	9035.151438	8433.615801	9216.478571	9332.329903	8713.37109	9935.908678	8814.342377	8632.468093	8967.269683	10955.26548	9062.657818	9632.221165
FBgn0010350	11261.76283	10264.85759	11023.50113	12888.85508	11938.80069	11816.37471	11330.52965	10220.90306	10592.45326	13278.87987	12054.13211	12030.82103
FBgn0010352	28919.21691	28171.9631	29183.3037	28011.67396	28079.73748	27973.05218	29737.13136	28217.53322	28643.98245	28904.12491	28568.77297	28286.23874
FBgn0010355	5165.065204	5143.432753	4795.134519	4950.549913	4870.892793	4746.459531	5437.219338	5219.022748	4372.494513	4459.155546	4657.102408	4696.928228
FBgn0010356	807.8767887	758.3560147	706.6630438	616.7384704	691.7380188	665.9776481	730.7704784	749.4371341	728.2616279	609.7212685	670.2759988	690.466041
FBgn0010357	0	0	0	37.20009822	3.447199429	407.1522542	0	0	0.974915164	77.35269824	0.773990761	0
FBgn0010358	0	0	0	0	0	4.97741142	1.024923532	0	0.974915164	0	0	0.879574574
FBgn0010359	0	0	0	0	0	1.990964568	0	0	0	0	0	0.879574574
FBgn0010379	3202.795847	2965.566326	2813.381508	3024.955355	2747.417945	2868.979943	3260.281756	2825.386445	2598.148913	3195.728141	2936.520946	2656.315215
FBgn0010380	8101.538923	8229.125606	8051.977499	8251.569154	7805.608574	8164.945694	8159.41624	8147.488482	7956.282657	7654.883687	8233.713713	8302.304408
FBgn0010382	236.6207751	184.3162744	137.1302307	103.768695	126.3973124	106.5166044	233.6825653	200.2441948	191.0833722	66.73566123	71.20714999	117.862993
FBgn0010383	111.8750945	100.8696029	92.89467242	84.18969596	71.24212153	127.4217324	95.31788849	92.94034357	178.4094751	148.6385182	147.0582445	91.47575575
FBgn0010385	21.78099185	11.92095307	17.69422332	20.55794901	32.17386134	118.4623918	12.29908239	15.20841986	24.37287911	30.33439147	17.8017875	12.31404404
FBgn0010387	1501.898393	1345.233704	1223.113187	1385.214184	1414.500832	2140.286911	1748.519546	1438.040589	1673.929337	1812.47989	1480.644325	1627.212963
FBgn0010388	2.970135252	2.750989171	8.847111659	13.70529934	2.298132953	8.959340557	32.79755303	5.069473286	13.6488123	13.65047616	89.00893749	46.61745245
FBgn0010389	1636.544524	1373.660593	1252.972189	1505.625028	1351.302176	1350.86946	1901.233152	1487.890409	1257.640562	1751.811107	1661.758163	1276.262708
FBgn0010391	1820.69291	1715.700246	1888.858339	1763.088865	1631.674396	1840.646743	1725.971228	1808.112139	1830.890679	1722.993435	1723.677424	1891.085335
FBgn0010395	0.990045084	8.252967512	8.847111659	9.789499531	9.192531811	38.82380908	3.074770597	1.689824429	13.6488123	10.61703701	8.513898368	12.31404404
FBgn0010397	578.1863291	481.4231049	367.1551338	489.4749765	435.4961945	405.1612896	581.1316427	386.1248819	443.5863998	403.4474065	380.8034543	327.2017417
FBgn0010398	254.4415866	278.7669026	278.6840173	240.8216885	263.1362231	234.933819	261.3555007	268.6820841	229.1050637	216.890899	249.9990157	232.2076877
FBgn0010399	6464.004354	6535.433273	5940.835479	6501.206638	6506.014389	6071.446451	6307.379417	6525.257031	5753.949301	6065.361574	6695.794071	5842.134324
FBgn0010401	3.960180337	13.75494585	1.105888957	979.928903	3.447199429	6.968375989	8.199388257	3.379648857	1519.892741	7.583597867	961.2965249	10.55489489
FBgn0010403	0	52.26879424	2.211777915	1103.276597	3.447199429	5.972893705	11.27415885	4.224561071	1759.721872	6.066878294	1160.986141	3.518298298
FBgn0010406	1704.857635	1656.095481	1632.292101	1623.099022	1623.630931	1564.898151	1594.781016	1688.134604	1611.534767	1651.707615	1700.457701	1679.107863
FBgn0010407	938.5627398	995.8580798	839.3697186	841.8969596	825.02973	844.1689769	894.7582436	983.4778174	803.3300955	721.9585169	852.1638276	847.0303152
FBgn0010408	3223.586794	2595.099784	2930.605737	3002.439506	2860.02646	2961.559795	2895.408978	2548.255238	3390.754942	3330.716183	2831.258203	3048.605475
FBgn0010409	24771.91805	20632.41878	22374.34539	22032.24764	21261.17701	22549.6647	22349.48254	21097.45799	21990.18645	21535.90122	22178.70525	24152.23824
FBgn0010411	18111.88477	17104.73367	16993.08972	16419.92756	17241.74248	16476.22728	16962.48446	16678.56711	17160.45673	17355.82208	17238.32222	17260.77145
FBgn0010412	18104.95445	16695.75328	16712.19392	17035.68708	17064.78624	17658.86024	17389.87757	16604.21484	17080.51368	16591.39541	17104.42182	17522.0051
FBgn0010414	1401.903839	1226.024174	1480.785314	1450.80383	1274.314722	1420.553219	1367.247992	1225.122711	1391.20394	1604.689309	1457.424603	1548.930826
FBgn0010415	17442.61429	17005.69806	16706.66448	15729.76785	15945.59549	15415.04317	16100.52377	16500.29063	16293.75714	17512.04419	15852.87876	15853.45213
FBgn0010416	949.4532357	1030.703943	1030.688508	1048.4554	1028.414496	1017.382894	935.7551849	978.4083442	958.3416067	890.3143896	982.9682662	984.2439488
FBgn0010417	1150.432388	1188.427322	1121.371403	986.7815527	1037.607028	996.4777664	1209.409768	1137.25184	1049.983632	969.1838074	930.3368944	1072.201406
FBgn0010421	431.6596567	444.7432493	463.3674731	458.148578	429.7508621	513.6688586	443.7918894	466.3915423	523.5294433	515.684655	472.1343641	510.1532532
FBgn0010422	1610.803352	1679.937387	1652.198102	1700.436068	1721.301582	1686.346989	1610.154869	1764.176703	1619.334088	1586.488674	1828.166177	1723.966166
FBgn0010423	5.940270505	4.584981951	0	1.957899906	0	4.97741142	6.149541193	5.069473286	0.974915164	4.55015872	2.321972282	0.879574574
FBgn0010424	111.8750945	144.8854297	65.24744848	74.40019643	206.8319657	151.3133072	145.5391416	149.5494619	143.3125292	131.9546029	188.8537456	62.44979479
FBgn0010425	0	0	0	0.978949953	0	8.959340557	0	0	0	4.55015872	0	0
FBgn0010431	1.980090168	6.418974732	1.105888957	6.852649672	2.298132953	10.95030513	5.124617661	2.534736643	2.924745493	3.033439147	3.095963043	3.518298298
FBgn0010433	35.64162303	24.75890254	23.2236681	29.36849859	20.68319657	23.89157482	26.64801184	14.36350764	26.32270944	54.60190464	30.95963043	19.35064064
FBgn0010434	17551.51925	15550.42479	18199.61457	16349.44317	15351.52812	18468.18733	18578.78887	15321.63809	16753.9171	16720.31658	14312.63715	17149.94505
FBgn0010435	328.6949679	295.2728377	294.1664627	425.8432296	457.3284576	727.6975497	334.1250715	250.9389276	628.8202811	345.8120627	542.5675233	318.405996
FBgn0010438	12.87058609	13.75494585	5.529444787	4.894749765	14.93786419	21.90061025	7.174464725	11.828771	12.67389714	9.10031744	14.70582445	10.55489489
FBgn0010441	311.8642015	341.1226572	304.1194633	267.2533372	256.2418242	252.8525002	306.4521361	365.0020766	333.4209863	306.3773538	260.8348864	277.9455655
FBgn0010452	2103.845804	2276.902037	1846.834559	1934.405107	2025.804198	1713.225011	1986.301805	2170.579479	1652.481204	2306.930471	2152.468306	1716.049995
FBgn0010453	1113.80072	1126.071567	1045.065065	1496.814478	1370.836306	1174.669095	1012.62445	979.2532564	1001.237874	1305.895553	1298.756497	1211.174189
FBgn0010470	1154.392568	867.4785852	956.5939481	1042.5817	1090.464086	1130.867875	1210.434691	981.787993	1100.679221	1239.159891	949.6866635	1095.070345
FBgn0010473	40292.85483	44911.7322	41403.37667	47490.82012	50943.86223	43158.13894	43486.48055	44286.07371	38281.99376	43956.04996	46386.04028	40921.3275
FBgn0010482	280.1827588	249.4230181	235.5543479	278.0217867	387.2354025	348.4187994	333.100148	245.0245421	301.2487858	364.0126976	284.0546092	226.0506656
FBgn0010488	24867.95242	24952.38877	25770.53037	25631.84662	24621.04739	24662.07811	24431.10224	23743.72305	24030.68389	26926.32259	24681.01738	24733.63703
FBgn0010497	14.85067626	27.50989171	24.32955706	19.57899906	13.78879772	13.93675198	15.37385298	16.89824429	37.04677625	30.33439147	10.06187989	17.59149149
FBgn0010501	309.8841113	263.177964	335.0843541	342.6324836	387.2354025	336.473012	262.3804242	324.4462903	326.5965801	306.3773538	331.2680456	346.5523823
FBgn0010504	192.0687463	146.7194224	159.2480099	176.2109916	130.9935783	165.2500592	176.2868475	125.8919199	194.9830329	221.4410577	134.6743924	130.177037
FBgn0010516	2316.705497	2459.384319	2072.435906	2185.016295	2423.381199	2305.53697	2299.928406	2309.989994	2464.585536	2091.556292	2462.838601	2328.233899
FBgn0010520	244.5411358	277.8499062	340.6137989	271.169137	248.1983589	319.5498132	252.1311889	254.3185765	306.1233616	324.5779887	280.1846554	325.4425926
FBgn0010531	523.7338495	454.8302096	443.4614719	405.2852806	403.3223332	458.917333	500.1626837	513.7066263	446.5111453	392.8303695	439.6267521	480.2477177
FBgn0010548	4224.522374	3173.724507	3729.057564	3692.599223	2928.970448	3389.617177	4215.510488	3042.528884	3600.361702	3565.807717	2755.407108	3445.293608
FBgn0010549	9.900450841	9.169963902	7.741222702	7.831599625	16.08693067	15.92771655	8.199388257	20.27789314	6.824406151	6.066878294	10.06187989	13.19361862
FBgn0010551	4131.458136	4078.799944	5005.253421	3907.968213	4005.645736	5369.63144	4152.990152	4370.730885	5245.043585	3758.431103	4217.475655	5627.518127
FBgn0010583	7723.341701	7305.710241	7212.60778	8322.053551	7892.937626	7465.121648	7996.453398	7681.09694	7086.658331	7682.184639	8108.32721	7528.278783
FBgn0010590	1069.248691	1063.715813	1097.041846	1070.971249	1064.035557	1189.601329	1079.244479	1060.364829	1212.794465	1038.952908	1017.79785	1228.765681
FBgn0010591	1461.306544	1473.613199	1683.162993	1575.130475	1673.04079	1875.488623	1434.892945	1443.954974	1644.681882	1566.771319	1746.897147	1831.274264
FBgn0010602	2427.590546	2592.348795	2481.61482	2538.417228	2355.586276	2624.091301	2463.916171	2564.30857	2670.292636	2757.396184	2706.64569	2611.456912
FBgn0010607	491.0623617	461.2491843	410.2848032	261.3796375	263.1362231	285.7034155	503.2374543	490.8939965	432.862333	289.6934385	268.574794	331.5996146
FBgn0010611	1479.127356	1656.095481	1874.481783	1606.456873	1766.115174	1864.538318	1566.083157	1408.468661	2241.329963	1760.911425	1654.792247	1767.944895
FBgn0010612	7703.5408	7307.544234	7484.656463	7587.841086	8289.36556	7584.579523	7592.633526	7813.748158	8138.591793	7868.741147	8686.498308	8443.03634
FBgn0010620	62.3728403	64.18974732	59.7180037	112.5792446	96.52158401	140.3630021	68.66987666	52.38455729	126.7389714	81.90285696	99.07081738	76.52298798
FBgn0010621	2753.315379	2161.360492	2418.57915	1169.845194	1173.196872	1569.875562	2683.249807	2455.314895	2365.144189	1804.896292	1443.492769	1519.02529
FBgn0010622	586.1066898	503.4310182	505.3912535	614.7805705	545.8065763	543.5333271	558.583325	512.8617141	569.3504561	586.9704749	561.1433016	581.3987937
FBgn0010638	2206.810493	1882.593589	2042.576904	1937.341957	1758.071709	2078.567009	2079.569847	1971.180196	2108.741501	2041.504546	1995.348181	2023.901096
FBgn0010651	688.0813335	979.3521448	1403.373087	1065.097549	1196.178202	1143.809144	629.3030488	757.8862562	1342.458181	1527.33661	1464.390519	1140.808223
FBgn0010660	1884.055795	2026.562022	2219.519137	2374.932586	2444.064395	2384.18007	1774.142634	1794.593543	1902.059486	1631.990261	2238.38128	2453.133488
FBgn0010741	1188.054101	1056.379842	1361.349307	1232.497991	1064.035557	1443.449312	1163.288209	1057.830092	1436.050037	1330.163066	1166.404076	1407.319319
FBgn0010747	2050.383369	1946.783336	1970.694122	2015.657953	1893.661553	2038.747718	2055.996606	1979.629318	2007.350324	2153.741794	1934.202911	2118.89515
FBgn0010750	1325.670368	1544.221921	1469.726424	1285.361288	1358.196575	1230.416103	1288.32888	1485.355673	1390.229025	1283.144759	1356.805804	1353.66527
FBgn0010762	4683.903293	5204.871511	5362.455554	5874.678668	6500.269057	6096.333508	4672.626383	5100.735038	4820.955488	4498.590255	6092.081278	5763.852187
FBgn0010768	761.3446697	791.3678848	716.6160444	893.7813072	630.8374955	684.8918115	786.1163492	686.9136302	702.9138336	872.1137547	710.5235184	760.8320069
FBgn0010770	311.8642015	386.9724767	476.6381406	363.1904326	368.8503389	385.2516439	313.6266008	380.2104964	432.862333	458.0493112	387.7693711	391.4106856
FBgn0010772	13431.94166	13296.44766	12565.11033	12659.78079	12378.89315	11575.468	13457.24598	13643.64244	12298.5548	13439.65214	12615.27541	12454.77597
FBgn0010774	3037.458318	3208.570369	3544.374108	3502.682932	3259.901593	3714.144402	3069.645979	3103.362563	3509.694592	3253.363485	3517.788008	3858.693658
FBgn0010786	2845.389572	3121.455712	2828.863953	2866.365463	3435.708764	2862.011567	2562.30883	3301.916933	2761.934661	2479.836502	3399.367421	2971.202913
FBgn0010803	1214.785318	1265.455019	1985.070678	1201.171592	1159.408075	1740.103033	1195.060839	1272.437795	1736.323908	1210.34222	1232.193291	1800.489154
FBgn0010808	2885.98142	2544.664983	3123.030416	2865.386513	2532.542514	3031.243555	2843.137878	2587.1212	3243.542752	2989.454279	2688.843903	3241.232307
FBgn0010812	1308.839601	1729.455192	1220.901409	1054.329099	1511.022416	1156.750414	1282.179339	1806.422314	1133.826336	1079.904336	1456.650612	1155.760991
FBgn0010825	12186.46494	13078.20252	12437.9331	12710.68619	12542.06059	11200.17118	12914.03651	12952.50425	12236.16023	12135.27331	12073.48188	11405.44351
FBgn0010830	1261.317437	1372.743596	1155.65396	1227.603241	1234.097396	1134.849804	1275.004874	1312.993581	1216.694125	1017.718834	1196.589716	1114.420986
FBgn0010877	3798.802988	3863.305792	4163.671924	3888.389214	3814.900701	4080.481882	3925.457128	3872.232678	3842.140663	3932.853854	4209.735748	4016.137507
FBgn0010894	532.6442553	552.9488233	609.3448155	553.1067235	672.2038887	606.248711	531.9353132	575.3852179	592.74842	602.1376706	571.9791722	591.9536886
FBgn0010905	19171.23301	19303.69101	17249.65596	18789.9654	18590.74652	15689.79628	19109.69926	19226.82235	16418.54629	21056.61784	20371.43682	15779.56787
FBgn0010909	10227.16572	10100.71524	10651.92244	11126.74517	11041.37977	10770.12283	10736.074	10112.75429	10024.07772	10369.81172	10403.98381	10375.46168
FBgn0010926	692.0415138	818.8777765	817.2519395	710.7176659	735.4025449	781.453593	678.4993783	713.9508211	708.7633246	819.0285696	726.0033336	756.434134
FBgn0011016	1937.51823	1990.799163	1919.82323	1801.267914	1970.649007	2061.64381	1830.513428	1943.298093	1914.733383	1959.601689	2110.672805	1976.404069
FBgn0011020	320.7746073	346.6246355	330.6607983	274.1059869	256.2418242	255.838947	280.8290478	365.8469888	318.7972588	233.5748143	237.6151636	239.2442843
FBgn0011202	2233.54171	1961.455279	2184.130691	1957.899906	1986.735938	2246.803515	2131.840947	1945.83283	2111.666246	1747.260949	1575.071198	2331.752197
FBgn0011204	2257.302792	2332.838817	1982.858901	1985.310505	2160.244976	1897.389233	2251.757	2444.331036	2169.186241	2000.553117	2386.987506	1878.771291
FBgn0011205	505.913038	611.6365923	523.0854768	501.222376	566.4897728	544.5288094	439.6921953	542.4336416	572.2752016	609.7212685	781.7306684	533.9017667
FBgn0011206	33622.9211	30373.67143	32913.46715	32680.28628	30424.98216	31408.46155	31976.58928	28124.59288	29737.83726	34095.85601	29491.36996	30216.02536
FBgn0011207	1290.028745	1484.617156	1485.20887	1424.372182	1470.80509	1483.268603	1230.933162	1389.880593	1463.347662	1424.199679	1492.254187	1543.653378
FBgn0011211	42506.59564	39904.01492	41445.40046	41434.05676	41192.88411	41114.41382	42212.5006	41420.97639	43719.09564	42020.71578	43815.61697	43339.27801
FBgn0011217	9944.012825	9539.513448	9873.376611	10093.95297	9640.667736	9477.986827	9722.424626	9693.677835	9670.183517	10920.38093	10023.95434	9662.126701
FBgn0011224	39759.22053	37959.98257	36402.54681	36324.91696	36625.34487	32800.14578	38577.09683	36960.68481	33927.04772	37983.20828	35458.83872	33580.3981
FBgn0011225	11483.53293	10778.37557	12055.29552	11805.15748	11663.02473	12581.90059	11372.55151	10803.89248	10765.98816	10847.57839	11258.46961	11713.29461
FBgn0011227	2858.260158	2829.85086	2856.511177	3291.229742	3290.926388	3220.385189	3394.546739	3374.579384	3061.233616	3779.665177	3541.007731	3403.074029
FBgn0011230	22115.62709	17283.54796	24105.0616	23404.73548	16469.56981	21559.15983	25119.85085	17618.9544	22067.20475	19934.24535	15365.26458	20948.82764
FBgn0011232	2084.044902	2153.107524	1992.811901	2075.373901	1972.94714	1982.005228	2047.797217	2102.141589	2011.249984	1844.331001	1982.190338	1949.137257
FBgn0011236	313.8442917	307.1937907	286.42524	316.2008348	280.3722202	291.6763092	324.9007597	295.719275	305.1484465	298.793756	257.7389233	277.9455655
FBgn0011239	0	0	0	0	0	1.990964568	0	0.844912214	0.974915164	0	0	1.759149149
FBgn0011244	0	0.91699639	0	2.936849859	6.894398858	0	0	0	0.974915164	0	0.773990761	0
FBgn0011259	16143.67514	15378.94646	15932.54221	18072.39508	16622.39565	16381.65647	16638.60862	14911.85567	14854.78236	16849.23774	15368.36055	15162.98609
FBgn0011260	2511.744378	2487.811207	2202.930803	2828.186414	2789.933405	2324.451133	2669.925801	2326.888238	1992.726596	2272.045921	2304.170495	2311.521982
FBgn0011270	12.87058609	8.252967512	6.635333744	8.810549578	8.043465334	5.972893705	16.39877651	8.449122143	7.799321316	6.066878294	7.739907608	2.638723723
FBgn0011272	21128.55214	19241.33526	20476.63993	18156.58478	19827.14205	20744.85532	20179.71942	18944.62167	20601.90726	19599.05033	19705.03078	20606.67313
FBgn0011273	0	0	0	0	0	0	0	0	0	0	0	0
FBgn0011274	2277.103694	2188.870383	2282.554808	2191.868945	2201.611369	2153.22818	2432.143542	2293.936662	2261.803182	2364.565815	2304.944486	2082.832592
FBgn0011276	115.8352748	104.5375885	109.4830068	117.4739944	108.0122488	101.539193	124.0157474	113.2182367	108.2155833	125.8877246	100.6187989	94.99405404
FBgn0011277	46.53211895	32.09487366	50.87089204	34.26324836	52.85705791	51.76507877	51.24617661	40.55578629	37.04677625	84.93629611	54.17935325	42.21957957
FBgn0011278	2.970135252	0	0	3.915799812	0	0.995482284	1.024923532	0	2.924745493	3.033439147	0	0.879574574
FBgn0011279	4.950225421	15.58893863	6.635333744	146.842493	16.08693067	7.963858273	7.174464725	16.05333207	225.205403	31.85111104	148.6062261	7.91617117
FBgn0011280	888.0704405	311.7787727	330.6607983	3806.157418	203.3847663	670.9550595	376.1469363	340.4996224	5223.595451	368.5628563	3502.308192	385.2536636
FBgn0011281	27.72126236	77.02769678	28.75311289	1050.4133	22.98132953	33.84639766	32.79755303	26.19227864	1437.024952	36.40126976	1150.150271	41.340005
FBgn0011282	4.950225421	10.08696029	6.635333744	3.915799812	8.043465334	2.986446852	6.149541193	8.449122143	2.924745493	4.55015872	3.095963043	2.638723723
FBgn0011283	24.7511271	3.667985561	2.211777915	247.6743381	1.149066476	2.986446852	30.74770597	35.486313	350.9694592	37.91798933	251.5469972	2.638723723
FBgn0011284	25999.57395	23376.07198	22992.53731	22288.73253	22197.66619	23349.03697	24030.35714	23315.35255	24360.20521	22740.17656	23354.39722	24685.26043
FBgn0011286	13811.12892	14651.76832	14581.1459	15065.06083	15034.38578	14157.74904	15311.33265	14817.2255	13493.80079	14747.06441	14642.35721	13424.94673
FBgn0011288	32644.75656	29342.05049	31171.69204	31535.89379	28993.24533	31098.86656	33006.63743	29315.07419	28528.94246	35165.14331	30490.59203	30461.42666
FBgn0011289	1853.364398	1857.834687	1672.104104	1500.730278	1877.574622	1651.505109	1913.532235	1835.994242	1663.205271	1540.987087	1712.067563	1608.741897
FBgn0011290	2514.714514	2412.617503	2583.356604	2284.86919	2411.890534	2291.600218	2424.969077	2402.085425	2629.346199	2349.398619	2487.606305	2573.635205
FBgn0011291	393.0478984	368.6325489	329.5549093	327.9482343	380.3410037	320.5452955	351.5487715	435.9747026	347.0697986	348.8455019	327.3980918	336.877062
FBgn0011293	178.2081151	220.0791337	148.1891203	1131.666146	637.7318944	136.3810729	348.4740009	364.1571644	1957.62965	747.7427497	1200.45967	398.4472822
FBgn0011294	0	1.83399278	0	231.0321889	1.149066476	0	0	0	296.37421	3.033439147	267.8008032	1.759149149
FBgn0011296	106.9248691	119.2095307	74.09456014	84.18969596	147.080509	83.62051186	149.6388357	125.8919199	105.2908378	100.1034918	145.510263	73.88426426
FBgn0011297	221.7700988	235.6680723	255.4603492	233.9690388	253.9436913	234.933819	224.4582535	252.6287521	252.5030276	232.0580947	229.1012652	275.3068418
FBgn0011300	7753.043054	7568.888205	8425.767966	7528.125139	7363.21798	7696.073538	8132.768228	7674.337642	7547.793203	7941.543686	7403.221627	7396.342597
FBgn0011305	5787.803562	5491.891381	5119.159984	5745.457275	5508.624688	5502.030584	5620.68065	5489.394656	5198.247657	5725.61639	5958.954867	5714.59601
FBgn0011327	617.7881325	492.4270616	589.4388143	570.7278226	526.2724462	552.4926677	547.3091662	485.8245232	514.7552068	535.4020094	472.9083548	549.734109
FBgn0011335	1000.93558	950.0082603	947.7468365	902.5918567	957.1723748	852.1328352	953.1788849	958.9753632	939.8182186	978.2841248	827.3961233	962.2545845
FBgn0011336	1798.911918	1872.506629	1837.987447	1833.573262	2009.717267	1986.982639	1843.837434	2010.046158	1896.209995	1741.19407	1853.707872	1906.917677
FBgn0011361	4276.004718	4130.151742	4274.26082	4382.75894	4256.142228	4108.355386	4504.538924	4401.147724	4573.327037	4616.894381	4469.796643	4491.987352
FBgn0011455	5053.190109	4768.381229	5005.253421	4739.096723	4914.557319	4892.795426	4948.330813	5157.344156	5364.95815	5009.724751	5229.08158	5222.034249
FBgn0011474	1551.400647	1441.518325	1445.396867	1441.014331	1492.637353	1416.57129	1459.49111	1599.418822	1415.576819	1442.400314	1444.26676	1348.387823
FBgn0011476	424.7293411	476.8381229	471.1086958	520.801375	529.7196456	497.741142	481.7140601	469.7711911	466.9843638	596.0707923	522.4437635	479.3681431
FBgn0011481	10244.98653	9765.09456	9612.386817	10915.29198	10393.30628	9692.015518	9580.985179	9479.070132	9006.266289	11821.31235	10470.54701	9702.587131
FBgn0011509	652.4397104	684.9963035	676.8040419	642.1911692	595.2164347	673.9415063	547.3091662	653.1171417	666.8419725	582.4203162	624.6105439	640.3302902
FBgn0011554	0	0	0	0	0	3.981929136	0	0	0	0	0	0
FBgn0011555	0.990045084	0	0	0.978949953	0	0	0	0	0	0	0	0
FBgn0011556	0	0	0	0	0	0	0	0	0	0	0	0
FBgn0011559	4.950225421	5.501978341	11.05888957	18.60004911	11.49066476	11.94578741	22.54831771	1.689824429	9.749151645	9.10031744	3.095963043	12.31404404
FBgn0011566	767.2849402	786.7829028	721.0396002	563.875173	618.1977643	604.2577464	717.4464725	743.5227486	758.483998	529.3351311	521.6697728	660.5605054
FBgn0011569	60.39275013	39.43084478	30.96489081	61.67384704	57.45332382	50.76959649	71.74464725	44.78034736	49.72067339	72.80253952	47.21343641	50.13575075
FBgn0011570	1273.197978	1199.431278	1247.442744	1213.897942	1092.762219	1276.208288	1285.254109	1148.235699	1303.461575	1245.22677	1123.834585	1287.697177
FBgn0011573	1847.424127	1388.332535	1287.254746	990.6973525	1038.756095	1064.170562	1829.488505	1612.937417	1213.76938	1286.178198	1052.627435	1016.788208
FBgn0011576	0	0	0	0	0	0	0	0	0	0	0	0
FBgn0011581	18258.41144	14988.306	16578.38136	17895.20514	15060.81431	15586.26612	18678.20645	14964.24023	14785.56338	18575.26462	15298.70138	16543.0386
FBgn0011582	10045.98747	10318.04338	9191.043125	10746.91258	9910.698358	8727.393185	11886.0382	10860.5016	9314.339481	10701.97331	10327.35872	8433.36102
FBgn0011584	5542.272381	5319.49606	5431.02067	5442.961739	5243.190332	5701.127041	5497.689827	5311.118179	5116.354783	6534.027922	5543.321829	5460.398958
FBgn0011586	2130.577021	2079.747813	2184.130691	2000.973704	2034.99673	1966.077511	2240.482841	2119.884746	2151.637768	2423.717878	2036.369692	2007.189179
FBgn0011589	4708.65442	5145.266746	4961.017863	4425.832738	4437.694732	4276.591892	4726.94733	5050.040305	4486.559587	4524.374487	4603.697045	4268.57541
FBgn0011591	1774.160791	1871.589632	2223.942693	2175.226796	1932.729813	2006.892285	1716.746916	1807.267226	2056.096082	2725.545073	2554.169511	1955.294279
FBgn0011592	2509.764288	2520.823077	2365.49648	2683.301821	2506.113985	2190.061025	2677.100266	2550.789975	2221.83166	2297.830154	2253.861095	2179.585796
FBgn0011596	47.52216404	21.09091698	39.81200247	43.07379794	42.51545962	46.78766735	48.17140601	34.64140079	41.92135207	53.08518507	41.02151032	36.06255755
FBgn0011603	3330.511663	3615.716767	3409.455656	3387.166838	3558.658877	3286.08702	3645.653004	3764.928827	3781.695923	3361.050575	3910.201323	3783.929819
FBgn0011604	3782.962266	3758.768204	3994.470914	3673.999174	3487.416756	3858.489333	3655.902239	3700.715499	3845.065409	3536.990045	3451.224802	3758.422157
FBgn0011606	99.00450841	157.7233791	161.4597878	115.5160945	106.8631823	123.4398032	69.69480019	121.6673589	155.0115112	91.0031744	110.6806788	155.6846997
FBgn0011638	2584.01767	2533.661026	3379.596654	2873.218112	2848.535795	3860.480298	2462.891248	2540.651028	3019.312264	3001.588036	2985.282364	3682.778743
FBgn0011640	4215.611968	3421.313532	3460.326548	3114.039801	2740.523546	2838.119992	4144.790764	3750.565319	3394.654603	3649.227294	3177.232073	3065.317392
FBgn0011642	8227.274649	7794.469317	7774.39937	8970.11842	9168.401415	8375.987938	8082.546975	7500.285726	7053.511215	8675.63596	8355.230262	8444.79549
FBgn0011648	2470.162485	2408.949517	2222.836804	2172.289946	2191.26977	2127.345641	2458.791554	2411.37946	2118.490652	2000.553117	2148.598352	2094.267062
FBgn0011653	0	0	0	1.957899906	0	1.990964568	0	0	0	0	0.773990761	0.879574574
FBgn0011655	2923.603133	2571.257878	2651.92172	2488.490781	2294.685753	2467.800582	2996.876408	2787.365395	2711.239072	2150.708355	2216.709539	2521.740305
FBgn0011656	7423.358041	7562.46923	7338.679121	8208.495357	7881.446961	7637.340084	8020.026639	7532.39239	7043.762063	8152.367707	8609.099232	7318.940034
FBgn0011659	101.9746437	152.2214008	174.7304553	149.7793428	104.5650493	168.236506	136.3148298	152.0841986	194.0081177	141.0549203	137.7703554	126.6587387
FBgn0011660	364.336591	371.383538	514.2383652	552.1277735	392.9807349	540.5468803	334.1250715	334.5852369	479.6582609	415.5811631	430.338863	582.2783683
FBgn0011661	11960.73466	11412.93707	11131.87824	11592.72534	11892.83803	11448.04627	11572.4116	11211.98508	11214.44914	13257.64579	12448.8674	11313.08818
FBgn0011666	13312.1462	13128.63732	11578.65738	13248.12971	13322.27673	11169.31123	13268.66005	12940.67547	11365.56099	12961.88547	12247.6298	10482.76978
FBgn0011668	0	0	0	0.978949953	0	1.990964568	1.024923532	0	0	0	0	0
FBgn0011669	0.990045084	1.83399278	0	9.789499531	1.149066476	1.990964568	0	0	0	1.516719573	2.321972282	0.879574574
FBgn0011670	0	0	0	2.936849859	0	1.990964568	0	0	0.974915164	1.516719573	0	0.879574574
FBgn0011672	2652.33078	2560.253922	2461.708819	2582.469976	2514.15745	2696.761508	2807.265555	2374.203322	2577.675695	2602.690788	2688.069912	2658.953939
FBgn0011674	54.45247963	62.35575454	328.4490203	79.2949462	70.09305506	234.933819	69.69480019	62.52350386	204.7321845	77.35269824	117.6465956	231.3281131
FBgn0011676	4949.235376	4347.479886	4220.072261	5597.635832	5124.836484	4475.688349	4812.015984	4017.557579	4132.665382	4955.122846	4772.427031	4541.243528
FBgn0011692	16.83076643	24.75890254	17.69422332	14.6842493	9.192531811	14.93223426	16.39877651	33.79648857	21.44813362	13.65047616	15.47981522	13.19361862
FBgn0011693	389.0877181	310.8617763	346.1432437	395.495781	425.1545962	402.1748428	335.149995	356.5529544	418.2386056	401.9306869	486.0661978	415.1591992
FBgn0011694	2.970135252	0	0	0	0	0	2.049847064	0	16.5735578	0	0	0
FBgn0011695	1751.389754	1941.281358	1380.149419	2118.447698	2303.878285	3847.539028	1594.781016	1786.144421	3253.291904	2775.596819	3065.003413	1679.107863
FBgn0011701	4241.35314	4485.029345	4655.792511	4980.897361	4259.589428	4361.207887	4463.541983	4282.860014	4852.152774	4997.590994	4824.284412	4279.130305
FBgn0011703	58.41265996	69.69172566	77.41222702	54.82119737	73.54025449	82.62502958	58.42064133	70.972626	73.11863734	63.70222208	70.43315923	58.05192192
FBgn0011704	35.64162303	27.50989171	34.28255768	31.3263985	40.21732667	49.7741142	45.09663542	32.95157636	34.12203076	33.36783061	36.37756576	22.86893894
FBgn0011705	497.0026322	601.549632	280.8957952	483.6012768	581.427637	454.9354038	532.9602367	580.4546912	341.2203076	514.1679354	561.9172923	370.3008959
FBgn0011706	144.5465823	141.2174441	157.0362319	148.8003929	159.7202402	161.26813	130.1652886	124.2020955	136.488123	203.2404228	140.8663185	133.6953353
FBgn0011708	2752.325334	2673.961474	2865.358289	2371.016786	2287.791354	2553.412059	2787.792008	2746.809609	2827.253977	2693.693962	2304.170495	2687.100325
FBgn0011710	1243.496626	1407.589459	1249.654522	1281.445489	1259.376858	1343.901084	1379.547074	1297.785161	1303.461575	1201.241902	1342.87397	1392.366551
FBgn0011715	950.4432808	899.5734588	1019.629619	997.5500022	933.0419788	923.8075596	916.2816378	952.2160655	915.4453394	812.9616913	973.680377	969.2911811
FBgn0011722	313.8442917	297.1068304	671.2745971	286.8323363	573.3841717	1066.161526	291.0782831	265.3024353	520.6046978	229.0246556	296.4384614	613.943053
FBgn0011723	45.54207387	72.44271483	43.12966934	67.54754676	58.60239029	76.65213588	34.84740009	50.69473286	58.49490987	71.28581995	78.9470576	63.32936936
FBgn0011725	4045.324214	3999.021258	4347.249491	4457.159136	4366.45261	4405.009107	3997.201775	4110.497923	3969.85455	4151.261472	4195.803914	4236.910725
FBgn0011726	2925.583224	2872.032694	3123.030416	3092.502902	3357.572244	3662.379323	3102.443532	2886.220124	3233.793601	3447.50359	3108.346895	3355.577002
FBgn0011737	4679.943113	4678.515583	5271.77266	4217.316398	4254.993162	4812.161361	4747.445801	4626.739285	5006.18937	4601.727186	4572.737415	4908.9057
FBgn0011739	4371.049046	4247.52728	3882.776129	4482.611835	4516.980318	4087.450258	4613.180818	4413.821407	3696.878304	4152.778192	4067.321448	3888.599194
FBgn0011740	1923.657598	2071.494846	2106.718464	2228.090093	2046.487394	2000.919391	1957.603946	2124.109307	2091.193028	2149.191635	2094.418999	2132.088769
FBgn0011741	754.4143541	720.7591627	688.9688204	664.7070181	630.8374955	667.9686126	635.4525899	800.1318669	703.8887488	676.4569297	690.3997586	755.5545595
FBgn0011742	4241.35314	4236.523323	4384.849716	4015.652708	3988.409739	4194.962345	4045.373181	4283.704926	3978.628786	4269.565599	4085.123235	4069.791556
FBgn0011743	0	0	0	0	1.149066476	0	3.074770597	0	0	0	1.547981522	0
FBgn0011745	1971.179763	2021.060044	2152.059911	2307.385039	2209.654834	2395.130376	2000.650735	2035.393524	2025.873712	2134.02444	2336.678107	2433.782848
FBgn0011746	2596.888256	3129.70868	3134.089305	3481.146033	2953.100844	2627.077748	2514.137424	3338.248159	3556.49052	5499.625173	4834.346292	2815.518213
FBgn0011747	25725.33147	25856.54722	24498.75807	25638.69927	25834.46159	23714.37897	26667.48538	25501.98536	23379.44056	24143.14217	23181.02328	23725.64457
FBgn0011754	6817.450449	6676.650717	6814.487755	7058.229162	6851.883398	7107.743508	6834.190113	6632.560882	6772.735648	6732.718186	6498.426427	7165.894058
FBgn0011758	83.16378707	65.10674371	71.88278223	87.12654582	71.24212153	94.57081699	83.01880611	74.35227486	89.69219513	107.6870897	95.97485434	83.55958458
FBgn0011760	51634.81132	48123.05356	47704.73195	47917.6423	46789.98692	46764.77126	48350.76763	45669.19501	44511.70166	60682.43341	47095.01582	47570.91129
FBgn0011761	0	0	0	2.936849859	0	0.995482284	1.024923532	0	0	0	0	0
FBgn0011762	65.34297555	77.02769678	40.91789142	56.77909728	43.6645261	48.77863192	68.66987666	85.33613364	51.67050372	65.21894166	38.69953804	46.61745245
FBgn0011763	4365.108776	4162.246615	4426.873496	4350.453591	4207.881436	4204.917168	4434.844124	4093.599678	4299.375875	4240.747927	3890.851554	4142.796246
FBgn0011766	7795.614992	7629.409967	7612.939583	7445.893343	6969.088179	6267.556461	7351.776496	7517.183971	7625.786417	9697.904952	8129.22496	6516.768022
FBgn0011768	1114.790765	1078.387755	1136.853848	1252.07699	1162.855274	1259.285089	1163.288209	1079.79781	1293.712423	1014.685395	1122.286603	1331.675906
FBgn0011769	447.500378	408.0633937	795.1341603	383.7483816	448.1359258	919.8256305	390.4958658	397.9536529	781.8819619	404.9641261	345.1998793	885.7315965
FBgn0011770	541.554661	496.0950471	401.4376915	433.6748292	565.3407064	466.8811912	499.1377602	402.178214	506.9558855	471.6997873	443.4967059	501.3575075
FBgn0011771	2242.452116	2276.902037	2215.095582	2331.858788	2452.10786	2180.106202	2113.392323	2252.535963	2155.537429	2103.690048	2225.223437	2191.89984
FBgn0011774	321.7646523	400.7274225	882.499388	430.7379794	457.3284576	951.6810636	249.0564183	294.8743628	668.7918028	423.164761	447.3666597	894.5273422
FBgn0011785	3704.748705	3588.206875	3678.186672	3629.946426	3686.205256	3598.668457	4003.351317	3719.303567	3312.761729	5549.676919	5064.221548	3363.493173
FBgn0011787	1549.420557	1412.174441	1585.844765	1422.414282	1458.165358	1571.866527	1619.379181	1593.504436	1629.08324	1598.62243	1509.281983	1752.992127
FBgn0011802	408.8886197	454.8302096	422.4495817	414.0958302	434.3471281	365.3419983	414.069107	491.7389087	407.5145388	415.5811631	384.6734081	387.8923873
FBgn0011812	8.910405757	5.501978341	6.635333744	9.789499531	4.596265905	5.972893705	6.149541193	2.534736643	5.849490987	9.10031744	9.287889129	11.43446947
FBgn0011817	13517.08553	12377.61728	12181.36687	12928.01308	13051.09704	11155.37448	12034.65211	12063.6566	10947.32238	14041.78981	12767.75159	11326.2818
FBgn0011818	2339.476534	2487.811207	2071.330017	2227.111143	2253.31936	1938.204007	2315.302259	2339.561921	2095.092688	2299.346873	2229.093391	2053.806631
FBgn0011822	0.990045084	0	0	0	3.447199429	0	0	1.689824429	0	0	0.773990761	0.879574574
FBgn0011824	373.2469967	352.1266138	353.8844664	315.2218849	358.5087406	378.283268	309.5269067	346.4140079	331.4711559	383.7300521	359.131713	386.1332382
FBgn0011826	9297.513385	9589.031253	8812.829101	9086.613464	9430.388571	8546.215409	9027.526471	9186.730506	8176.613485	9708.521989	9174.886478	8519.559328
FBgn0011828	12470.60788	10717.85381	12767.48801	14245.67972	12251.34677	14241.36956	13115.94644	10336.65603	11815.97179	13371.39976	12649.331	13385.36587
FBgn0011829	288.1031195	243.0040434	224.4954583	300.5376356	294.1610179	214.0286911	292.1032067	251.7838399	182.3091358	288.1767189	244.5810804	258.5949249
FBgn0011832	0	0.91699639	0	0	0	0	0	0	0	0	0	0
FBgn0011834	0	0	0	0.978949953	0	0	0	0	0	0	0	0
FBgn0011836	822.7274649	975.6841592	861.4874978	719.5282155	816.9862647	759.5529828	858.88592	1006.290447	806.254841	674.9402102	725.2293428	684.3090189
FBgn0011837	1334.580773	1126.988564	940.0056138	1048.4554	1106.551017	1063.175079	1410.29478	980.9430808	973.9402493	934.2992572	801.0804374	1000.076291
FBgn0011840	0	0	0	0	0	0	0	0	0	0	0	0
FBgn0011844	0.990045084	0.91699639	0	0	0	0	0	0	0	0	1.547981522	0
FBgn0011845	2.970135252	0	0	0.978949953	1.149066476	0	0	3.379648857	0	0	2.321972282	0
FBgn0011848	0	0	3.317666872	0	0	0	0	0	0.974915164	0	0	0
FBgn0011849	0	0	5.529444787	0	0	1.990964568	0	0	0.974915164	0	0	5.277447447
FBgn0011850	0	0	0	0	0	0	1.024923532	0	0	0	0	1.759149149
FBgn0011851	0	0	0	0	0	0	0	0	0	0	0	0
FBgn0011852	0	0	0	0	0	0	0	0	0	0	0	0
FBgn0011853	0	0	0	0	0	0	0	0	0	0	0	0
FBgn0011854	0	0	0	0	0	0	0	0	0	0	0	0
FBgn0011855	1.980090168	0	0	0	0	0	0	0	1.949830329	1.516719573	0	0
FBgn0011858	0	0	0	0	0	0	0	0	0	0	0	0
FBgn0011859	10.89049593	7.335971122	12.16477853	6.852649672	16.08693067	5.972893705	10.24923532	17.7431565	3.899660658	13.65047616	17.02779674	6.157022021
FBgn0011860	0	0	0	0	0	0	0	0	0	0	0	0
FBgn0011861	0	0	0	0	0	0	0	0	0	0	0	0
FBgn0011862	0	0	0	0	0	0	0	0	0	0	0	0
FBgn0011863	0	0	0	0	0	0	0	0	0	0	0	0.879574574
FBgn0011864	0	0	0	0	0	0	0	0	0	0	0	0
FBgn0011865	0	0	0	0	0	0	0	1.689824429	0	0	0	0
FBgn0011866	0	0.91699639	0	0	0	0	0	0	0	0	0	0
FBgn0011867	0	0	0	0	0	0	0	0	0	0	0	0
FBgn0011868	0	0	0	0	1.149066476	0	0	0	0	0	0	0
FBgn0011869	0	0	0	0	0	0	0	0	0	0	0	0
FBgn0011870	0	0	0	0	0	0	0	0	0	0	0	0
FBgn0011871	0.990045084	3.667985561	1.105888957	3.915799812	2.298132953	1.990964568	4.099694129	0	1.949830329	6.066878294	2.321972282	1.759149149
FBgn0011872	0	0	0	0	0	0	0	0	0	1.516719573	0	0
FBgn0011877	0	0	0	0	0	0	0	0	0	0	0	0
FBgn0011878	5.940270505	6.418974732	3.317666872	1.957899906	2.298132953	7.963858273	4.099694129	5.069473286	4.874575822	0	0.773990761	3.518298298
FBgn0011879	0	0	0	0	1.149066476	0	0	0	0	0	0	0
FBgn0011880	6.930315589	1.83399278	1.105888957	1.957899906	11.49066476	3.981929136	5.124617661	7.604209929	4.874575822	3.033439147	3.095963043	6.157022021
FBgn0011881	0	0	0	0	1.149066476	0	0	0	0	0	0	0
FBgn0011882	1.980090168	0	0	3.915799812	0	0	0	0	0	0	0	0
FBgn0011883	0	0	0	0	0	0	1.024923532	0	2.924745493	0	0	0
FBgn0011884	0	0	0	0.978949953	0	0	0	0	1.949830329	0	0	0
FBgn0011885	0	2.750989171	0	0	0	0	0	0	0	0	0	0
FBgn0011887	0.990045084	0.91699639	1.105888957	5.873699718	3.447199429	0.995482284	1.024923532	0.844912214	1.949830329	9.10031744	7.739907608	4.397872872
FBgn0011888	1.980090168	0	4.423555829	0	0	1.990964568	3.074770597	0	0.974915164	1.516719573	0.773990761	0
FBgn0011889	4.950225421	2.750989171	1.105888957	1.957899906	5.745332382	1.990964568	6.149541193	0.844912214	3.899660658	1.516719573	3.095963043	1.759149149
FBgn0011890	0.990045084	0.91699639	0	0.978949953	1.149066476	0	0	0	1.949830329	0	0	0
FBgn0011891	0	0.91699639	0	0.978949953	0	0.995482284	3.074770597	1.689824429	0.974915164	1.516719573	1.547981522	0
FBgn0011892	33.66153286	33.01187005	40.91789142	46.01064779	42.51545962	36.83284451	21.52339418	43.09052293	37.04677625	30.33439147	41.79550108	43.97872872
FBgn0011893	23.76108202	15.58893863	15.4824454	21.53689897	37.91919372	25.88253939	14.34892945	25.34736643	28.27253977	24.26751317	26.31568587	34.3034084
FBgn0011894	9.900450841	17.42293141	11.05888957	4.894749765	12.63973124	20.90512797	8.199388257	14.36350764	14.62372747	18.20063488	14.70582445	17.59149149
FBgn0011895	12.87058609	23.84190615	12.16477853	15.66319925	22.98132953	7.963858273	20.49847064	27.88210307	24.37287911	24.26751317	10.83587065	9.675320319
FBgn0011896	0	0	1.105888957	0	0	0	0	0	0	0	0	0.879574574
FBgn0011897	0	0	0	0	0	0	0	0	0.974915164	0	0	0
FBgn0011902	0	0	0	0	1.149066476	0.995482284	0	0	1.949830329	0	0	0
FBgn0011904	0	0	0	0	1.149066476	0	0	0.844912214	0	1.516719573	0	0
FBgn0011905	0	1.83399278	0	0.978949953	5.745332382	0.995482284	0	2.534736643	0	1.516719573	0	0.879574574
FBgn0011906	0	0	0	0	0	0	0	0	0	0	0	0
FBgn0011909	0	0	0	0	1.149066476	1.990964568	0	0	0	0	0	0
FBgn0011910	0	0.91699639	0	0	0	0	0	0	0	0	1.547981522	0
FBgn0011915	2.970135252	0	0	0	0	0	0	0	0	0	0	0
FBgn0011916	1.980090168	1.83399278	5.529444787	5.873699718	5.745332382	2.986446852	12.29908239	3.379648857	3.899660658	6.066878294	4.643944565	6.157022021
FBgn0011919	3.960180337	5.501978341	0	3.915799812	2.298132953	2.986446852	4.099694129	5.9143855	4.874575822	6.066878294	10.06187989	1.759149149
FBgn0011921	4.950225421	9.169963902	1.105888957	1.957899906	1.149066476	1.990964568	2.049847064	5.9143855	1.949830329	3.033439147	0.773990761	0.879574574
FBgn0011927	0	0	0	0	0	0.995482284	0	0	0	0	0	0
FBgn0011928	0	0	0	0	0	0	0	0	0	0	0	0
FBgn0011931	6.930315589	1.83399278	0	0	0	0.995482284	6.149541193	0.844912214	3.899660658	0	3.095963043	1.759149149
FBgn0011932	2.970135252	0.91699639	0	0	1.149066476	1.990964568	0	0.844912214	0	0	1.547981522	0
FBgn0011933	0	0	0	0.978949953	0	0	0	0	0	1.516719573	0	0
FBgn0011934	0	0	0	0	0	0	0	0	0	0	0	0
FBgn0011935	0	0	0	0	0	1.990964568	0	0	0	3.033439147	0	0
FBgn0011936	0	0	0	0	0	0.995482284	0	0.844912214	0	0	1.547981522	0
FBgn0011937	0	0	0	0.978949953	1.149066476	0	0	0.844912214	0	0	0.773990761	0
FBgn0011938	1.980090168	0	0	0	0	0	0	0	0	0	0	1.759149149
FBgn0011944	0	0	0	0	0	0	0	0	0	0	0	0
FBgn0011945	0	0	0	0	0	0	0	0	0.974915164	0	0	0
FBgn0011948	0	0	0	0	0	0	0	0	0	0	0	0
FBgn0011949	0	0	0	0.978949953	0	0	0	0	0	0	0	0
FBgn0011950	0	0	0	0	0	0	0	0	0	0	0	0
FBgn0011951	0	0	0	0	0	0	0	0	0	0	0	0
FBgn0011952	0	0	0	0	3.447199429	0	0	0	0	0	0	0.879574574
FBgn0011953	1.980090168	0.91699639	0	0	0	2.986446852	0	0	0	1.516719573	0	2.638723723
FBgn0011954	3.960180337	5.501978341	0	1.957899906	1.149066476	1.990964568	3.074770597	3.379648857	0.974915164	4.55015872	3.095963043	4.397872872
FBgn0011955	0	0	0	0	0	0.995482284	0	0	0	1.516719573	0	0
FBgn0011956	0	0	0	0	0	0	1.024923532	0	0	0	0	0
FBgn0011957	4.950225421	4.584981951	2.211777915	2.936849859	2.298132953	6.968375989	5.124617661	5.069473286	12.67389714	12.13375659	6.191926086	2.638723723
FBgn0011958	0	0.91699639	1.105888957	0.978949953	0	1.990964568	0	3.379648857	0.974915164	0	0	0
FBgn0011959	0	0	0	0	0	0	0	0	0	0	0	0
FBgn0011960	0	0	0	0	0	0	0	0	0	0	0	0
FBgn0011961	0	0	0	0	0	0	0	0	0	0	0	0
FBgn0011962	0	0	0	0	0	0	0	0	0	0	0	0
FBgn0011963	0	0	0	0	0	0	0	0	0	0	0	0.879574574
FBgn0011965	0.990045084	2.750989171	1.105888957	1.957899906	0	0.995482284	0	1.689824429	0	0	0	0
FBgn0011966	2.970135252	0	3.317666872	0	0	0	0	0	0.974915164	0	0	0
FBgn0011970	0	0	1.105888957	0.978949953	0	0	1.024923532	0.844912214	0	0	0	0
FBgn0011971	0	0	0	0	0	0	0	1.689824429	0	0	0	0.879574574
FBgn0011974	0	0	0	0	0	0	0	0	0.974915164	0	0	1.759149149
FBgn0011975	0	0	0	0	0	0	0	0	0	0	0	0
FBgn0011976	0	0	0	0	0	0	0	0	0	0	0	0
FBgn0011977	2.970135252	0.91699639	1.105888957	0	0	0	0	0	0.974915164	0	0.773990761	0
FBgn0011980	0.990045084	0.91699639	0	0	0	0	0	0	0	0	0	0
FBgn0011981	0	0	0	0	1.149066476	0	0	0	0	0	0	0
FBgn0011982	0.990045084	0	0	0.978949953	1.149066476	0	0	0	0	1.516719573	0	1.759149149
FBgn0011983	0	0	0	0	0	0	0	0	0	0	0	0
FBgn0011984	0	0	0	0	0	0	0	0.844912214	0	0	0	0
FBgn0011985	1.980090168	0	1.105888957	0.978949953	1.149066476	0	2.049847064	0	0	1.516719573	3.869953804	1.759149149
FBgn0011986	0	0	0	0	0	0	0	0	0	0	0	0.879574574
FBgn0011987	0	0	0	0	0	0	0	0	0	0	0.773990761	0
FBgn0011993	0	0	0	0	0	0	1.024923532	0	0	0	0	0
FBgn0011994	0	0	0	0	0	0	0	0	0	0	0.773990761	0
FBgn0011998	0	0	0	0	0	0	0	0	0	0	0	0
FBgn0011999	0	0	0	0	0	0	0	0	0	0	0	0
FBgn0012000	0	0	0	0	0	0	0	0	0	0	0	0
FBgn0012001	0	0	0	0	0	0	0	0	0	0	0	0
FBgn0012002	0	0	0	0	0	0	0	0	0	0	0	0
FBgn0012003	0.990045084	0.91699639	0	0	0	0.995482284	0	0	0	1.516719573	0	0
FBgn0012004	0	0	0	0	1.149066476	0	0	0	0	0	0	0
FBgn0012009	11.88054101	0.91699639	3.317666872	3.915799812	1.149066476	0.995482284	7.174464725	0.844912214	3.899660658	3.033439147	0	0.879574574
FBgn0012010	7.920360673	8.252967512	6.635333744	7.831599625	1.149066476	4.97741142	7.174464725	3.379648857	12.67389714	4.55015872	3.869953804	7.91617117
FBgn0012011	0	0	0	0	0	0	0	0	0	0	0	0
FBgn0012016	0	0	0	0	0	0	0	0	0	0	0	0
FBgn0012017	0	0.91699639	0	0	0	0	0	0	0	0	0	0
FBgn0012018	0	0	0	0	0	0	0	0	0	0	0.773990761	0
FBgn0012024	0	0	0	0	0	0	0	0	0	0	0	0
FBgn0012025	0	0	0	0	0	0	0	0	0	0	0	0
FBgn0012026	0	0	0	0	0	0.995482284	0	0.844912214	0.974915164	0	0	0
FBgn0012027	0	0	0	0	0	0	0	0	0	0	0	0
FBgn0012028	0	0	0	0	0	0	0	0	0	0	0	0
FBgn0012034	20206.82017	20166.58461	19921.48368	21938.26845	23083.59644	22090.74737	20628.63593	19950.0672	20981.14925	24485.92079	25808.72192	21307.69407
FBgn0012036	8617.352412	8350.169129	7401.714792	8449.317045	9110.948091	9052.915892	9015.227389	7741.93062	9831.044519	8663.502203	10135.40901	9229.37601
FBgn0012037	824.7075551	700.5852421	818.3578285	826.2337604	867.5451896	1198.56067	756.3935667	523.0006607	826.7280595	952.4998921	744.5791119	779.303073
FBgn0012042	25.74117219	17.42293141	19.90600123	51.88434751	13.78879772	28.86898624	62.52033546	19.43298093	20.47321845	56.11862422	15.47981522	25.50766266
FBgn0012051	5112.592814	5095.748941	4884.711525	4897.686615	5196.078606	4672.793842	5107.193961	5011.174343	4583.076188	5264.533639	5085.893289	4687.252907
FBgn0012058	2749.355199	2841.771813	2591.097827	2738.123019	2661.237959	2534.497895	2701.698431	2833.835567	2764.859406	2529.888248	2554.943501	2497.112217
FBgn0012344	11409.27955	9462.485751	10679.56966	12150.72682	9256.879533	10386.86215	12835.11739	9404.717857	9617.538098	12475.01849	9699.652214	10795.01875
FBgn0013263	339.5854639	353.9606066	425.7672486	519.8224251	544.6575098	518.64627	349.4989245	326.9810269	438.711824	423.164761	399.3792326	441.5464364
FBgn0013269	766.2948951	852.8066429	874.7581653	842.8759096	849.160126	983.5364967	718.4713961	884.6230884	913.4955091	1011.651955	976.0023493	1011.510761
FBgn0013272	2862.220338	2474.056261	2560.132936	2843.849614	2841.641396	3663.374805	2877.985278	2096.227204	3205.521061	3398.968564	2828.936231	2564.839459
FBgn0013275	238.6008653	54.10278702	119.4360074	9.789499531	9.192531811	64.70634847	378.1967834	74.35227486	100.4162619	12.13375659	9.287889129	37.8217067
FBgn0013276	1292.008835	187.0672636	630.3567057	86.14759587	58.60239029	342.4459057	2208.710212	474.8406644	479.6582609	133.4713225	45.66545489	260.354074
FBgn0013277	283.1528941	45.84981951	272.0486835	42.09484798	51.70799143	170.2274706	395.6204834	108.9936756	139.4128685	43.98486763	37.15155652	155.6846997
FBgn0013278	2375.118157	1155.415452	1580.31532	1473.319679	887.0793197	1471.322816	3159.83925	1208.224466	1039.259565	1768.495023	756.962964	1166.315886
FBgn0013279	242.5610456	88.94864985	130.494897	43.07379794	52.85705791	101.539193	302.352442	181.6561261	100.4162619	28.81767189	48.76141793	79.1617117
FBgn0013300	0.990045084	0	0	0	0	0.995482284	1.024923532	0	0	0	0.773990761	0
FBgn0013301	0	1.83399278	0	0	1.149066476	1.990964568	1.024923532	1.689824429	0	1.516719573	0	1.759149149
FBgn0013303	5167.045294	4676.68159	4521.979947	4558.969931	4435.396599	4494.602513	5283.480808	4822.758919	4693.241602	4500.106974	4548.743701	4719.797167
FBgn0013305	8250.045686	7592.730111	9417.750361	8116.474061	7834.335236	9682.060695	8110.21991	7747.000093	8414.492785	8540.647918	7939.597224	9232.894308
FBgn0013307	104.9447789	101.7865993	67.4592264	59.71594714	83.88185277	94.57081699	36.89724716	54.07438172	68.24406151	98.58677227	116.8726049	78.28213713
FBgn0013308	4.950225421	7.335971122	6.635333744	6.852649672	11.49066476	5.972893705	6.149541193	10.13894657	9.749151645	4.55015872	16.25380598	7.036596596
FBgn0013323	50.49229929	40.34784117	45.34144725	40.13694808	36.77012724	45.79218507	37.92217069	66.74806493	47.77084306	31.85111104	34.05559347	50.13575075
FBgn0013325	12976.52092	12594.94542	12599.39289	11962.76843	12898.2712	13238.9189	12143.29401	12454.00604	13158.42998	12067.02093	13010.78469	12852.34368
FBgn0013334	113390.8535	101209.8086	108680.1314	103991.8956	103342.4426	104670.9802	108087.4108	100432.1802	99372.1278	118675.723	105299.895	106183.1222
FBgn0013342	72963.35257	72889.29207	76053.08949	72933.7294	74857.08467	72955.91015	74111.19569	73233.61109	72095.95133	83669.83527	76807.74714	74641.57796
FBgn0013343	16996.10396	15461.47614	15842.9652	16919.19204	16376.49542	15076.57919	14985.40696	14627.12025	14673.44814	18507.01223	16537.86059	15378.48186
FBgn0013347	1202.904777	1297.549892	1216.477853	1246.20329	1185.836604	1144.804627	1128.440809	1291.870776	1201.095483	1305.895553	1288.694617	1268.346536
FBgn0013348	3.960180337	2.750989171	4.423555829	1.957899906	4.596265905	8.959340557	14.34892945	5.069473286	13.6488123	0	8.513898368	6.157022021
FBgn0013432	1004.89576	1090.308708	1296.101858	1088.592348	1159.408075	1336.932708	1035.172767	986.0125541	1267.389714	1095.071532	1199.685679	1288.576752
FBgn0013433	2025.632242	1965.123264	1828.034447	2138.026698	1968.350874	1780.917806	2023.199053	1876.550028	1744.123229	2314.514069	2145.502389	1873.493844
FBgn0013435	445.5202879	427.3203178	508.7089204	497.3065762	525.1233797	530.5920574	386.3961716	470.6161034	520.6046978	476.249946	518.5738097	558.5298548
FBgn0013467	27616.31758	22988.18251	25197.67989	29148.23485	26240.08205	25141.90057	29014.56027	23191.15046	24575.66147	31889.02903	23544.02495	25966.80059
FBgn0013469	180.1882053	152.2214008	174.7304553	240.8216885	174.6581044	184.1642226	213.1840947	128.4266566	162.8108325	192.6233858	201.2375978	180.3127878
FBgn0013531	302.9537957	213.6601589	335.0843541	267.2533372	166.6146391	236.9247836	311.5767538	217.1424391	289.5498039	259.359047	187.3057641	225.1710911
FBgn0013548	335.6252835	452.0792204	384.8493572	296.6218358	315.993281	277.7395573	277.7542772	421.6111949	372.4175928	298.793756	352.1657961	315.7672722
FBgn0013563	312.8542466	345.7076391	305.2253522	268.2322871	317.1423475	272.7621458	319.776142	316.8420804	342.1952227	380.6966129	287.1505722	298.1757807
FBgn0013576	52072.41125	52878.59684	49521.70751	55885.31597	54083.11184	49206.6893	56765.38983	52514.67377	48517.62808	53673.67226	51729.6725	47509.34107
FBgn0013672	121304.2839	126822.4348	122563.4614	108506.8128	126582.3121	132297.6046	131394.1719	129088.2228	118723.2189	120526.1209	126052.9093	137844.2886
FBgn0013673	0.990045084	0	2.211777915	0	0	0	0	0	0	0	0.773990761	0
FBgn0013674	692242.493	825659.8818	834320.2297	683647.7418	823808.2723	819577.578	719291.3349	793068.4008	810238.3444	733804.0968	835419.3115	858838.6039
FBgn0013675	149628.4837	178742.7704	169777.1786	145584.5423	185673.0556	179215.6801	161788.2792	176562.9952	164845.4804	154288.2986	181140.9277	185058.9722
FBgn0013676	312336.453	360966.459	386178.6357	311137.7057	379541.2534	333956.4328	341695.1567	354746.5321	378220.2879	370405.6706	375647.1278	420686.4458
FBgn0013678	229844.9066	265472.289	267934.7766	227291.6212	262072.1875	282042.0317	250420.5915	256620.9623	257048.0821	245699.4706	274239.6324	294229.1296
FBgn0013679	76027.5421	86332.45915	78768.04688	74992.46116	82735.08443	80879.94914	85547.29246	78008.21001	70313.80641	77272.31211	88639.7439	74765.59798
FBgn0013680	4399.760354	3669.819554	3124.136305	2662.743872	2723.287549	5233.250367	4569.109106	4004.038984	3057.333956	2666.39301	2592.095058	4295.842222
FBgn0013681	11716.19353	12229.06386	11165.05491	12208.48486	13593.45642	11335.55677	12548.1388	11311.68473	10856.65527	13456.33606	13673.32078	9633.10074
FBgn0013683	709.8623253	726.2611411	703.3453769	526.6750748	373.4466048	757.5620182	707.1972372	724.9346799	612.2467233	320.02783	525.5397266	637.6915665
FBgn0013684	61560.01329	70180.48473	68838.26993	53595.55203	52242.30735	75831.85847	66167.01339	65822.88605	65165.27942	41279.03991	62926.99683	75184.27548
FBgn0013685	142.5664921	184.3162744	145.9773424	152.7161927	241.30396	162.2636123	163.9877651	171.5171795	155.0115112	169.8725922	172.5999397	127.5383133
FBgn0013686	1597572.389	1341763.79	2773057.478	1595773.592	1453343.876	2632957.066	1683407.179	1323317.563	2629582.128	1670904.735	1413502.175	2392500.894
FBgn0013688	2972.115343	3555.195005	4820.569965	2849.723313	3124.311749	4906.732178	3361.749186	3373.734472	4030.29929	2451.018831	3297.974632	3867.489404
FBgn0013689	0	0	0	0	0	0	0	0	0	0	0	0
FBgn0013690	0	0	0	0	0	0	0	0	0	0	0	0
FBgn0013691	0	0	0	0	0	0	0	0	0	0	0	0
FBgn0013692	0	0	0	0	0	0	0	0	0	0	0	0
FBgn0013693	0	0	0	0	0	0	0	0	0	0	0	0
FBgn0013694	0	0	0	0	0	0	0	0	0	0	0	0
FBgn0013695	0	0	0	0	0	0	0	0	0	0	0	0
FBgn0013696	0	0	0	0	0	0	0	0	0	0	0	0
FBgn0013697	0	0	0	0	0	0	0	0	0	0	0	0
FBgn0013698	0	0	0	0	0	0	0	0	0	0	0	0
FBgn0013699	0	0	0	0	0	0	0	0	0	0	0	0
FBgn0013700	0	0	0	0	0	0	0	0	0	0	0	0
FBgn0013701	0	0	0	0	0	0	0	0	0	0	0	0
FBgn0013702	0	0	0	0	0	0	0	0	0	0	0	0
FBgn0013703	0	0	0	0	0	0	0	0	0	0	0	0
FBgn0013704	0	0	0	0	0	0	0	0	0	0	0	0
FBgn0013705	0	0	0	0	0	0	0	0	0	0	0	0
FBgn0013706	0	0	0	0	0	0	0	0	0	0	0	0
FBgn0013707	0	0	0	0	0	0	0	0	0	0	0	0
FBgn0013708	0	0	0	0	0	0	0	0	0	0	0	0
FBgn0013709	0	0	0	0	0	0	0	0	0	0	0	0
FBgn0013710	0	0	0	0	0	0	0	0	0	0	0	0
FBgn0013717	1064.298465	1102.229661	1255.183967	1202.150542	924.9985134	1066.161526	1068.995244	1185.411837	1225.468362	1111.755447	848.2938738	1162.797587
FBgn0013718	4706.67433	4160.412622	6239.425497	4976.002611	4407.819003	6776.247908	5119.493043	4002.349159	5227.495112	4980.907079	3879.241693	6133.273508
FBgn0013720	533.6343003	466.7511626	516.4501431	500.243426	498.6948507	509.6869295	506.3122249	486.6694354	437.7369089	495.9673005	479.8742717	468.8132482
FBgn0013725	3064.189535	2855.526759	3281.172537	3347.02989	2916.330717	3182.556862	2962.029008	2638.660845	2945.218712	3791.798933	3397.045449	3191.096556
FBgn0013726	5831.365546	5800.002168	6262.649166	6906.491919	6442.815733	6602.038508	5837.964439	5848.482347	6070.796729	7342.439455	6883.873826	6856.283808
FBgn0013732	1797.921873	1903.684506	1706.386661	1601.562123	1682.233321	1521.09693	1881.759605	1892.60336	1688.553065	1776.07862	1734.513295	1533.098483
FBgn0013733	37862.29415	39172.2518	39451.48267	44107.56909	42888.90623	40413.59429	44211.10148	38220.44893	37075.04879	38958.45896	38458.05292	34671.95015
FBgn0013746	1972.169808	1987.131178	2055.847572	2179.142596	2117.729516	2087.52635	2098.01847	2042.997734	2012.224899	2170.42571	2061.137396	2152.318984
FBgn0013749	2557.286452	2590.514802	2528.062157	2399.406335	2336.052146	2432.958702	2636.103325	2492.491032	2381.717747	2658.809412	2548.751575	2445.217317
FBgn0013750	4494.804682	4462.104435	4215.648705	4673.507076	4727.259484	4267.632552	4579.358342	4516.900698	4364.695191	5687.6984	5095.181178	4341.5801
FBgn0013751	387.1076279	378.7195092	351.6726884	356.3377829	368.8503389	390.2290554	353.5986186	317.6869926	358.7687805	365.5294172	373.8375375	351.8298298
FBgn0013753	2083.054857	2294.324968	1951.89401	2049.921202	2145.307111	2045.716094	2051.896911	2261.829998	1966.403887	1938.367615	2206.647659	2152.318984
FBgn0013755	0.990045084	2.750989171	4.423555829	0.978949953	0	0.995482284	1.024923532	0.844912214	1.949830329	1.516719573	0	0.879574574
FBgn0013756	3948.299796	4149.408666	3842.964127	3512.472432	3503.503686	3471.246725	4107.893517	4232.165281	3660.806443	3332.232903	3213.609639	3401.314879
FBgn0013759	39988.91099	37806.84417	40697.81952	40011.64248	36810.34457	36732.3008	39628.66837	37427.07636	38825.99643	40599.54954	36522.30203	36910.46744
FBgn0013762	966.2840021	1060.964823	1093.724179	954.4762043	1114.594482	1065.166044	1003.400138	1088.246932	1013.911771	1034.402749	1084.361056	1095.070345
FBgn0013763	2312.745317	1612.99665	1501.797204	1719.036118	2348.691878	2083.544421	2257.906541	1526.756371	2094.117773	1882.248991	1957.422634	2194.538563
FBgn0013764	2435.510907	2419.953474	2450.64993	2566.806777	2284.344155	2453.86383	2358.349048	2431.657353	2351.495377	2404.000524	2383.117552	2534.054349
FBgn0013765	4089.876243	4230.104348	4752.00485	4063.621255	4272.229159	5036.144875	4134.541529	4446.772984	4213.583341	3872.185071	3971.346593	4769.932917
FBgn0013767	3131.512601	3021.503106	3281.172537	2906.502411	3030.088298	3197.489097	3098.343838	3109.276949	2861.376008	2937.885814	3172.588128	3174.384639
FBgn0013770	8062.927165	7199.33866	7942.494492	7022.986963	7049.522832	7326.749611	8247.559663	7840.785349	7614.087435	7830.823157	8188.048258	7885.38606
FBgn0013771	287.1130744	302.6088088	282.0016841	220.2637394	289.564752	303.6220966	308.5019832	266.1473475	316.8474285	215.3741794	301.0824059	268.2702452
FBgn0013772	2.970135252	3.667985561	5.529444787	21.53689897	6.894398858	12.94126969	2.049847064	1.689824429	37.04677625	3.033439147	12.38385217	11.43446947
FBgn0013773	155.4370782	123.7945127	86.25933867	86.14759587	126.3973124	116.4714272	173.2120769	98.85472907	132.5884624	81.90285696	91.33090977	121.3812913
FBgn0013799	6062.04605	5785.330226	5390.102778	5717.067726	5737.288916	5326.825702	5756.99548	5633.029733	5228.470027	5711.965913	5638.522692	5399.708313
FBgn0013810	194.0488365	170.5613286	175.8363442	214.3900397	204.5338328	190.1371163	194.7354711	172.3620917	170.6101538	183.5230684	174.1479212	184.7106606
FBgn0013811	91.08414774	55.9367798	84.04756076	63.63174695	54.00612439	128.4172146	76.86926491	43.09052293	73.11863734	66.73566123	56.50132554	73.88426426
FBgn0013812	22.77103694	27.50989171	29.85900185	127.2634939	35.62106077	29.86446852	36.89724716	30.41683971	105.2908378	39.43470891	111.4546696	32.54425926
FBgn0013813	99.9945535	40.34784117	158.1421209	149.7793428	87.3290522	193.1235631	125.0406709	37.17613743	158.9111718	141.0549203	61.91926086	661.44008
FBgn0013949	667.2903867	723.5101519	711.0865996	633.3806196	756.0857414	942.721723	746.1443314	899.8315082	904.7212726	791.7276173	1006.187989	858.4647847
FBgn0013953	15.84072135	15.58893863	21.01189019	73.42124648	17.23599714	26.87802167	23.57324124	15.20841986	77.01829799	13.65047616	41.02151032	14.95276777
FBgn0013954	4852.210957	4352.981864	4876.970302	5302.971896	4931.793316	5422.392001	4919.632954	4445.928072	4996.440218	5522.375967	4993.014398	5370.682352
FBgn0013972	10813.27241	11084.65237	11104.23102	12997.51853	13384.32632	12934.30132	10186.71499	11282.95771	11197.87558	11473.98357	13663.2589	13139.08499
FBgn0013973	8175.792305	7959.528667	7355.267455	8696.991383	8727.159888	7613.448509	8488.416693	8089.18954	7054.48613	8320.72358	7980.618734	7530.037932
FBgn0013981	15389.26079	13670.58219	14472.76879	14909.40779	13632.52468	14079.10594	15283.65971	13411.29158	14332.22783	15549.40907	14496.84695	14929.89883
FBgn0013983	402.9483492	475.0041301	413.6024701	401.3694808	441.2415269	469.8676381	394.5955599	465.5466301	441.6365695	468.6663482	453.5585858	458.2583533
FBgn0013987	2615.699112	2691.384405	2880.840734	2840.912764	2945.057379	3169.615593	2784.717237	2862.562582	2866.250584	2969.736925	2989.152318	2978.239509
FBgn0013995	12414.17531	12432.63706	13125.79604	12276.03241	12023.83161	12066.24077	13339.37977	12517.37445	12223.48633	12701.00971	11859.08644	12007.07252
FBgn0013997	4950.225421	5334.168002	5367.984999	5840.41542	5983.189142	5585.651096	5067.221943	5273.942042	4879.450398	5602.762104	5777.841029	5428.734274
FBgn0014000	332.6551483	278.7669026	243.2955706	192.8531408	310.2479486	284.7079333	281.8539713	239.9550689	302.223701	178.9729097	260.0608956	283.223013
FBgn0014002	7195.647671	6775.686327	7712.469589	7267.724452	6962.19378	8134.085743	7138.592402	6967.146119	7572.166083	7336.372576	7098.269267	7916.17117
FBgn0014006	1684.066688	1868.838643	1798.175445	1792.457364	1846.549827	1764.99009	1792.591258	1895.983009	1774.345599	1880.732271	1843.645992	1747.714679
FBgn0014007	3094.880933	2953.645373	2693.9455	2946.639359	3089.839755	2776.40009	3255.157138	3099.138002	2597.173998	2837.782322	2756.181099	2745.152247
FBgn0014009	7563.944443	7392.824898	7353.055678	7168.850506	7401.137174	7449.193932	7590.583679	7182.598734	6841.954624	8285.839029	7534.800056	7258.249389
FBgn0014010	10733.07876	10186.9129	10521.42754	10334.77465	10104.89059	10341.06997	10366.0766	10220.05814	10322.40176	11652.95648	10728.28593	10572.48639
FBgn0014011	1020.736482	1170.087394	1485.20887	1216.834792	1409.904566	1606.708407	1100.767874	1210.759203	1381.454788	1448.467193	1327.394155	1500.554224
FBgn0014018	1298.93915	1399.336491	2100.08313	1448.845931	1522.513081	2148.250769	1205.310074	1272.437795	1677.828998	1591.038832	1664.854126	1740.678083
FBgn0014019	276.2225785	148.5534152	286.42524	258.4427876	196.4903675	333.4865652	167.0625357	174.0519161	339.2704772	269.9760841	266.2528217	248.9196046
FBgn0014020	8905.455532	8155.765895	8629.251534	8716.570382	8755.88655	9195.269858	8935.283353	7974.281479	8488.586337	10650.40484	8626.90102	9275.113888
FBgn0014022	541.554661	515.3519713	517.556032	437.590629	435.4961945	469.8676381	482.7389837	515.3964507	529.3789343	529.3351311	451.2366135	486.4047397
FBgn0014023	1115.78081	1156.332448	1060.54751	1086.634448	1080.122488	1113.944676	1029.023226	1163.444119	1209.869719	1090.521373	1189.623799	1177.750355
FBgn0014024	2143.447607	2187.953387	2222.836804	2031.321153	2015.462599	2183.092649	2202.560671	2409.689635	2200.383526	1880.732271	1963.61456	2293.050916
FBgn0014026	34989.18332	30146.25633	30832.18413	30084.11101	30110.13795	30991.35447	32144.67674	30341.64253	32813.69461	33035.66903	30998.32997	31927.67748
FBgn0014028	5580.884139	5573.50406	5589.162791	6031.310661	5667.195861	6235.701028	5644.253892	5833.273928	6002.552668	5589.111628	6301.832774	6317.984168
FBgn0014029	1885.04584	1833.075784	1943.046898	1983.352605	1987.885004	2252.776409	1649.101963	1967.800547	1928.382195	1947.467932	2181.879955	2169.910475
FBgn0014031	487.1021814	261.3439712	169.2010105	227.1163891	333.2292781	254.8434647	718.4713961	254.3185765	368.5179322	339.7451844	325.8501103	354.4685535
FBgn0014032	518.7836241	553.8658197	481.0616965	475.7696772	502.1420502	483.8043901	527.8356191	566.0911836	537.1782556	476.249946	516.2518374	514.5511261
FBgn0014033	656.3998908	532.7749027	462.2615842	763.5809634	774.470805	656.0228252	743.0695608	460.4771568	474.7836851	705.2746016	602.1648119	664.9583783
FBgn0014037	11693.42249	11963.13491	12630.35778	12152.68472	12167.46492	11981.62477	11752.79814	11801.73381	11607.33995	14158.57722	13324.25095	11760.79164
FBgn0014073	115.8352748	138.4664549	116.1183405	181.1057413	145.9314425	162.2636123	133.2400592	129.2715688	173.5348993	113.753968	155.5721429	151.2868268
FBgn0014075	2523.624919	2662.957517	3021.288632	2916.29191	2808.318468	3060.112541	2506.96296	2574.447517	2853.576686	2822.615126	2751.537155	2938.658653
FBgn0014076	0.990045084	1.83399278	4.423555829	3.915799812	3.447199429	0	3.074770597	1.689824429	9.749151645	4.55015872	3.869953804	2.638723723
FBgn0014092	339.5854639	361.2965778	415.814248	426.8221795	424.0055298	458.917333	365.897701	407.2476873	439.6867392	412.547724	384.6734081	496.9596346
FBgn0014127	380.1773123	372.3005344	356.0962443	363.1904326	411.3657985	383.2606794	399.7201775	381.9003209	407.5145388	359.4625389	350.6178146	353.5889789
FBgn0014133	4838.350326	5326.832031	5151.230763	5683.783428	6052.133131	5385.559157	5192.262614	5352.518878	4904.798193	4824.684963	5391.61964	5163.102752
FBgn0014135	255.4316317	216.4111481	218.9660136	271.169137	204.5338328	280.7260041	198.8351652	190.1052482	270.0515006	371.5962955	311.9182766	276.1864164
FBgn0014141	1869.205119	1909.186484	2504.838488	1544.783026	1971.798073	2122.36823	1656.276428	1622.231451	2039.522524	2264.462323	2306.492467	1806.646176
FBgn0014143	171.2777996	211.8261661	183.5775669	204.6005402	201.0866334	183.1687403	191.6607005	190.1052482	188.1586267	241.1584122	219.0393853	196.1451301
FBgn0014163	22217.60173	21326.58505	20803.98307	21483.05672	22774.49756	21649.74871	20864.36834	20519.53804	19754.70598	22732.59297	20972.82764	21536.38346
FBgn0014179	34.65157794	35.76285922	39.81200247	26.43164873	31.02479486	24.8870571	29.72278243	26.19227864	26.32270944	42.46814805	23.21972282	28.14638638
FBgn0014184	41080.93072	39216.26762	38690.63106	42023.38464	39745.06035	38902.45218	41899.89892	37476.08127	39569.8567	46146.19302	44535.42837	39937.08355
FBgn0014189	3526.54059	3322.277922	3547.691775	3561.419929	3563.255143	3527.989215	3303.328544	3485.262884	3412.203076	3115.342004	3332.030225	3567.554474
FBgn0014269	1415.76447	1323.225791	1299.419525	1223.687441	1211.116066	1285.167629	1301.652886	1296.940249	1381.454788	1260.393965	1184.979855	1307.927392
FBgn0014340	577.1962841	574.0397403	535.2502554	522.7592749	522.8252467	538.5559157	595.4805722	590.5936378	591.7735048	539.9521681	537.149588	479.3681431
FBgn0014342	372.2569516	404.3954081	328.4490203	210.4742399	222.9188964	233.9383368	326.9506068	384.4350575	339.2704772	245.7085709	222.9093391	217.2549199
FBgn0014343	732.6333623	817.0437837	786.2870487	876.160208	821.5825306	740.6388194	707.1972372	779.8539738	836.4772111	973.7339661	954.330608	895.4069168
FBgn0014366	931.6324242	933.5023253	972.0763935	907.4866065	899.719051	933.7623825	862.9856141	966.5795732	998.3131284	828.1288871	907.1171716	964.0137336
FBgn0014368	44.55202879	56.85377619	72.98867119	54.82119737	42.51545962	54.75152563	62.52033546	43.09052293	51.67050372	83.41957654	47.98742717	57.17234734
FBgn0014380	301.9637507	228.3321012	555.1562566	258.4427876	248.1983589	687.8782583	282.8788949	261.0778742	383.1416596	233.5748143	267.0268125	474.9702702
FBgn0014388	6476.87494	7636.745938	7766.658148	7702.378231	7879.148828	7113.716402	6092.145475	7039.80857	7089.583076	11046.26865	10381.53807	7189.642572
FBgn0014391	4616.580227	4502.452276	4631.462953	4457.159136	4710.023486	4763.382729	4790.492589	4870.918915	4896.023956	5258.466761	5151.682504	5051.396781
FBgn0014395	23.76108202	17.42293141	11.05888957	21.53689897	18.38506362	25.88253939	29.72278243	14.36350764	22.42304878	27.30095232	11.60986141	19.35064064
FBgn0014396	7887.689185	5230.54741	4484.379722	6575.606835	4549.15418	3950.073703	12073.59921	7416.639417	7016.464439	10312.17638	7461.270934	4849.974204
FBgn0014411	2651.340735	2905.044564	3014.653298	2914.33401	2912.883518	3033.23452	2864.661272	2796.659429	2836.028213	3250.330046	2938.068928	3063.558243
FBgn0014417	855.3989527	874.8145563	787.3929376	539.4014241	622.7940302	573.3977956	840.4372964	909.1255426	767.2582344	629.438623	707.4275553	664.0788037
FBgn0014427	425.7193862	368.6325489	476.6381406	475.7696772	540.0612439	651.0454138	507.3371484	400.4883896	546.9274073	521.7515332	525.5397266	637.6915665
FBgn0014454	0	0.91699639	0	1.957899906	0	1.990964568	0	0	0	0	0	1.759149149
FBgn0014455	1046.477654	1088.474715	1110.312513	1011.255302	1024.967297	1131.863357	1179.686986	1007.135359	1319.060218	1067.77058	1001.544044	1141.687798
FBgn0014464	264.3420375	320.0317402	272.0486835	296.6218358	374.5956713	230.9518899	281.8539713	288.9599773	271.0264157	260.8757666	280.9586462	256.8357757
FBgn0014465	492.0524068	524.5219352	445.6732498	453.2538283	537.7631109	409.1432188	433.5426541	530.6048706	386.0664051	356.4290997	429.5648722	405.4838788
FBgn0014466	172.2678446	146.7194224	147.0832313	98.87394526	129.8445118	92.57985242	122.9908239	140.2554276	91.64202546	98.58677227	91.33090977	95.87362862
FBgn0014469	387.1076279	262.2609676	239.9779037	360.2535827	405.6204661	362.3555514	486.8386778	266.1473475	565.4507954	286.6599994	376.1595097	324.563018
FBgn0014848	0	0	0	0	0	0	0	0	0	0	0	0
FBgn0014849	0	0	0	0	0	0	0	0	0	0	0	0
FBgn0014850	0	0	0	0	0	0	0	0	0	0	0	0
FBgn0014851	0	0	0	0	0	0	0	0	0	0	0	0
FBgn0014857	3242.397651	3066.435929	3565.385999	3339.19829	3092.137888	4021.748428	3245.932826	2981.695204	3553.565775	2998.554597	3303.392567	3733.794069
FBgn0014859	4154.229173	5093.914948	10795.688	4727.349323	2617.573433	4594.150741	5695.500068	5189.45082	6978.442747	128384.245	57136.77195	3317.755295
FBgn0014861	11.88054101	26.59289532	24.32955706	30.34744855	22.98132953	27.87350395	9.22431179	10.13894657	28.27253977	30.33439147	18.57577826	22.86893894
FBgn0014863	290.0832097	287.9368665	191.3187896	288.7902362	279.2231537	272.7621458	335.149995	234.0406834	263.2270944	304.8606343	270.1227755	205.8204504
FBgn0014865	24.7511271	25.67589893	14.37655645	29.36849859	28.72666191	27.87350395	29.72278243	27.03719086	21.44813362	15.16719573	140.0923277	89.7166066
FBgn0014868	1743.469393	1767.96904	1928.670342	1919.720858	1881.021822	2084.539903	1756.718934	1743.053898	2073.644555	1706.30952	1888.537456	2101.303658
FBgn0014869	10072.71869	8926.959859	11776.61151	9703.351935	8958.122249	12840.72598	10165.19159	9000.849819	12326.82734	10632.20421	9527.826265	13114.45691
FBgn0014870	11875.59078	11328.5734	10787.94678	10315.19566	10049.7354	10362.97058	12325.7304	11328.58297	10291.20448	12485.63553	11587.41568	10372.82296
FBgn0014877	1051.427879	1080.221748	956.5939481	933.9182552	937.6382447	1001.455178	1104.867568	1135.562016	982.7144858	1099.621691	999.9960629	977.2073522
FBgn0014879	1547.440467	1547.889907	1491.844203	1282.424439	1393.817636	1307.068239	1423.618786	1541.964791	1635.907646	1592.555552	1232.193291	1438.104429
FBgn0014903	0	0	0	0	1.149066476	0	0	0	0	0	0	0
FBgn0014906	2905.782322	3203.985387	3472.491326	4604.980579	5630.425734	5795.697858	3109.617997	3290.088162	3419.027482	3374.701051	4366.081881	5260.73553
FBgn0014930	666.3003416	702.4192349	676.8040419	650.0227688	649.2225591	712.7653154	681.5741489	631.1494241	678.5409545	597.5875119	681.1118695	657.0422071
FBgn0014931	20.79094677	33.92886644	17.69422332	34.26324836	36.77012724	45.79218507	29.72278243	27.88210307	22.42304878	27.30095232	31.73362119	21.10978979
FBgn0014949	0	0.91699639	0	0	0	2.986446852	0	0	0.974915164	0	0	0
FBgn0015000	594.0270505	565.7867728	618.1919272	507.0960757	469.9681888	804.3496855	561.6580956	527.2252217	589.8236745	546.0190464	480.6482624	513.6715515
FBgn0015001	0.990045084	0.91699639	3.317666872	2.936849859	2.298132953	3.981929136	2.049847064	5.069473286	3.899660658	0	1.547981522	0.879574574
FBgn0015008	0	0.91699639	0	0	0	0	0	0	0	0	0	0
FBgn0015010	91.08414774	45.84981951	38.70611351	39.15799812	72.39118801	2028.792895	63.54525899	62.52350386	43.8711824	42.46814805	51.08339021	37.8217067
FBgn0015011	137.6162667	127.4624982	152.6126761	157.6109424	151.6767749	203.078386	138.3646768	103.0792901	143.3125292	144.0883595	132.3524201	153.045976
FBgn0015019	2805.787768	2208.127308	2198.507247	1027.897451	1013.476632	1362.815247	3076.820444	2523.752784	2312.49877	1979.319043	1184.979855	1451.298048
FBgn0015024	17000.06414	16217.99816	17006.36039	17830.59445	17442.82911	17070.53021	17308.90861	15628.34123	16541.3856	20166.30345	17281.66571	17484.18339
FBgn0015025	265.3320825	311.7787727	289.7429068	308.3692352	270.0306219	276.744075	234.7074889	299.0989239	302.223701	341.261904	332.0420364	300.8145045
FBgn0015031	8404.492719	7625.741981	7708.046033	8260.379704	8312.34689	8361.055704	8175.815016	8243.808475	8527.582944	8745.40506	9126.899051	9255.763247
FBgn0015032	2.970135252	1.83399278	1.105888957	1.957899906	0	3.981929136	3.074770597	1.689824429	0	0	1.547981522	6.157022021
FBgn0015033	52.47238946	57.77077258	29.85900185	54.82119737	70.09305506	68.6882776	79.94403551	54.07438172	67.26914635	24.26751317	39.4735288	58.93149649
FBgn0015034	32.67148778	10.08696029	15.4824454	28.38954864	20.68319657	48.77863192	19.47354711	10.13894657	38.99660658	30.33439147	36.37756576	19.35064064
FBgn0015035	155.4370782	8.252967512	43.12966934	242.7795884	41.36639315	128.4172146	197.8102417	24.50245421	79.94304349	74.3192591	18.57577826	58.93149649
FBgn0015036	18.8108566	10.08696029	9.953000616	12.72634939	25.27946248	6.968375989	19.47354711	14.36350764	18.52338813	24.26751317	16.25380598	12.31404404
FBgn0015037	126.7257708	225.581112	679.0158198	167.400442	270.0306219	598.2848527	126.0655945	219.6771757	670.7416332	177.4561901	225.2313114	639.4507156
FBgn0015038	21.78099185	10.08696029	15.4824454	29.36849859	21.83226305	24.8870571	10.24923532	16.05333207	26.32270944	22.7507936	13.15784293	21.98936436
FBgn0015039	388.097673	203.5731986	212.3306798	280.9586365	351.6143418	322.53626	568.8325604	191.7950726	354.8691199	327.6114279	284.0546092	306.9715265
FBgn0015040	0	0	0	0	0	0	0	0	0	0	0	0
FBgn0015075	771.2451205	795.9528667	697.8159321	728.3387651	766.4273397	721.724656	749.219102	812.8055502	778.9572164	603.6543902	638.5423776	679.9111461
FBgn0015218	9946.98296	10130.97612	9682.057822	9834.531229	9639.51867	9975.727969	9892.561933	9896.456766	10037.72653	11211.59109	10417.14165	9983.17142
FBgn0015221	23408.62597	22529.68431	24589.44097	22333.76423	22290.74057	24198.18336	22646.71037	21505.55059	22547.83792	22599.12164	22231.33662	23676.3884
FBgn0015222	19223.7054	16350.04564	20373.79226	17431.18286	16540.81193	19637.87902	18514.21869	16115.01066	19284.79687	19048.48112	16826.55914	20186.23648
FBgn0015229	4498.764862	4995.796334	4681.227957	6286.816599	5508.624688	4539.399215	4044.348258	4481.414385	4450.487726	7246.886122	6181.864206	4849.094629
FBgn0015230	0	0	0	0	0	0	0	0	0	0	0	0
FBgn0015239	1284.088474	1246.198094	997.5118395	1044.5396	1126.085147	961.6358864	1358.02368	1210.759203	1084.105663	1117.822326	1119.964631	981.6052251
FBgn0015240	1740.499258	1784.474975	1500.691315	1343.119336	1574.221073	1349.873977	1679.849669	1791.213894	1432.150377	1349.88042	1323.524201	1417.874214
FBgn0015245	31222.06177	26989.03776	33607.96541	24907.42366	22048.28755	29152.69869	30585.76805	29075.96403	32514.39565	28767.62015	25929.46448	30691.8752
FBgn0015247	5395.745709	5022.389229	5167.819098	4963.276262	4867.445594	4826.098113	5245.558638	5290.840286	5003.264624	4433.371313	4904.779451	5082.181891
FBgn0015268	79.20360673	48.60080868	61.92978161	49.92644761	52.85705791	47.78314964	78.91911198	76.04209929	62.39457053	40.95142848	47.98742717	50.13575075
FBgn0015269	10820.20272	12093.34839	11727.95239	12924.09728	12879.88613	11884.06751	12086.92321	12182.78922	10839.1068	10832.41119	11794.8452	11168.83795
FBgn0015270	15.84072135	19.25692419	16.58833436	27.41059869	24.130396	19.90964568	17.42370005	15.20841986	25.34779428	39.43470891	29.41164891	16.71191692
FBgn0015271	122.7655904	147.6364188	218.9660136	175.2320416	172.3599714	166.2455414	100.4425062	140.2554276	185.2338813	145.605079	159.4420967	166.2395946
FBgn0015277	1513.778934	1444.269315	1580.31532	1247.18224	1112.296349	1293.131487	1441.042486	1372.137436	1481.87105	1264.944124	1259.282968	1403.801021
FBgn0015278	2778.066506	2551.083958	2593.309605	2836.996964	2865.771792	2884.907659	2567.433448	2596.415235	2564.026883	2165.875551	2233.737336	2742.513523
FBgn0015279	2893.901781	2638.198615	2994.747297	2721.48087	2716.39315	2899.839894	2980.477632	2694.425051	2692.715684	2394.900206	2447.358786	2807.602042
FBgn0015282	1788.021422	1861.502672	2020.459125	2038.173802	2071.766857	2241.826104	1721.871534	1965.26581	1986.877105	2170.42571	2205.873668	2199.816011
FBgn0015283	2498.873792	2608.85473	2710.533835	2547.227778	2572.759841	2716.671153	2542.835283	2556.70436	2699.54009	2660.326132	2624.60267	2688.859474
FBgn0015286	2631.539834	2378.688636	2563.450603	2564.848877	2490.027054	2630.064195	2557.184213	2353.925429	2363.194359	2818.064967	2614.54079	2370.453478
FBgn0015288	15639.74219	12983.75189	13706.38774	13114.01357	12397.27821	12988.05736	14362.25346	12789.43619	13660.51128	13744.51277	13076.5739	13435.50163
FBgn0015295	384.1374926	292.5218485	273.1545725	309.3481852	286.1175526	295.6582384	378.1967834	281.3557674	349.994544	342.7786236	306.5003413	307.8511011
FBgn0015296	967.2740472	946.3402747	924.5231684	834.06536	790.5577357	951.6810636	890.6585495	927.7136113	916.4202546	846.329522	883.8974488	921.7941541
FBgn0015298	590.0668701	652.9014298	560.6857014	572.6857226	699.7814841	628.1493213	599.5802663	686.9136302	573.2501167	583.9370358	663.310082	694.8639138
FBgn0015299	1179.143695	1010.530022	1286.148857	1135.581946	1043.352361	1223.447727	1155.088821	1062.899566	1252.765986	1321.062748	1150.150271	1268.346536
FBgn0015300	0	0	0	0	0	0.995482284	0	0	0	0	0	0
FBgn0015316	298.9936154	195.3202311	191.3187896	120.4108442	119.5029135	133.3946261	249.0564183	172.3620917	177.4345599	116.7874072	123.8385217	153.045976
FBgn0015320	2119.686525	2179.70042	2298.037253	2090.05815	2160.244976	2270.69509	2315.302259	2198.461582	2150.662853	2214.410577	2075.06923	2266.663678
FBgn0015321	2481.052981	2072.411842	2313.519699	2063.626501	1974.096206	2187.074578	2248.68223	2146.077024	2288.125891	2161.325392	1812.686362	2172.549199
FBgn0015331	1116.770855	1328.727769	1324.854971	1252.07699	1309.935783	1166.705237	1270.90518	1360.308665	1217.66904	1192.141585	1249.995079	1149.603969
FBgn0015336	4.950225421	2.750989171	2.211777915	3.915799812	4.596265905	103.5301575	4.099694129	3.379648857	4.874575822	4.55015872	4.643944565	8.795745745
FBgn0015338	1045.487609	1108.648636	1121.371403	1071.950199	1061.737424	1052.224774	1026.973379	1010.515008	1192.321246	952.4998921	1065.011287	1113.541411
FBgn0015351	296.0234802	250.3400145	257.6721271	155.6530425	172.3599714	280.7260041	277.7542772	278.8210307	245.6786214	156.2221161	163.3120505	243.6421571
FBgn0015359	413.8388452	391.5574586	404.7553584	391.5799812	305.6516827	383.2606794	407.9195658	450.3382102	410.4392842	326.0947083	356.8097407	369.4213213
FBgn0015360	1340.521044	1365.407625	1522.809094	1416.540582	1479.997622	1401.639056	1360.073527	1481.131112	1421.42631	1243.71005	1537.919642	1365.09974
FBgn0015371	24465.99412	25030.33347	23410.56334	24644.08612	26536.5412	23575.01145	25465.25008	26070.61128	22392.82641	22053.1026	24660.89362	23391.40623
FBgn0015372	657.3899359	698.7512494	770.8046033	721.4861154	680.247354	724.7111028	632.3778194	692.8280157	740.935525	687.0739667	674.1459526	718.6124273
FBgn0015376	86.13392232	138.4664549	140.4478976	117.4739944	126.3973124	134.3901084	93.26804143	114.0631489	130.638632	125.8877246	156.3461337	123.1404404
FBgn0015379	609.8677718	598.7986428	635.8861505	686.2439171	638.8809608	698.8285634	621.1036605	708.0364356	676.5911242	579.386877	807.2723635	753.7954103
FBgn0015380	3548.321582	3724.839337	3038.982855	3438.072235	3574.745808	2892.871518	3254.132215	3507.230602	2909.146851	2921.201898	3545.651675	3023.977387
FBgn0015381	102.9646888	123.7945127	115.0124516	119.4318943	113.7575812	101.539193	109.6668179	126.7368321	112.1152439	89.48645483	130.0304478	111.705971
FBgn0015391	669.2704769	777.6129389	770.8046033	747.9177642	734.2534784	717.7427268	639.5522841	724.0897677	650.2684147	758.3597867	742.2571396	699.2617867
FBgn0015393	237.6108202	286.1028738	331.7666872	268.2322871	270.0306219	368.3284451	227.5330241	286.4252406	287.5999735	316.9943908	326.624101	357.1072772
FBgn0015396	612.8379071	594.2136609	535.2502554	620.6542703	658.4150909	525.614646	638.5273605	690.2932791	525.4792737	414.0644435	492.2581238	531.263043
FBgn0015399	11905.29214	11737.55379	10371.02664	11591.74639	11363.11838	9444.140429	10440.89602	10806.42722	9829.094688	12532.65383	11640.04705	10085.20207
FBgn0015400	6741.216978	6712.413576	6800.111199	7174.724206	6838.094601	6123.211529	7247.234296	6733.105436	6214.109258	7048.195858	7260.807327	6172.854364
FBgn0015402	2675.101817	2534.578023	2413.049705	2604.985825	2530.244381	2455.854795	2747.81999	2773.001887	2264.727927	2272.045921	2456.646675	2461.049659
FBgn0015477	3809.693484	3846.799857	3967.929579	3712.178222	3783.875907	3607.627798	3882.41034	3826.607419	3641.308139	3420.202638	3458.96471	3540.287662
FBgn0015509	8210.443883	8403.35492	8265.414067	7061.166012	6944.957783	6936.520556	8094.846057	8450.811967	7978.705706	7201.384534	7219.011826	6922.251901
FBgn0015513	4983.886954	4750.958298	5415.538224	5071.939707	5268.469794	5476.148045	5020.075461	4983.29224	5128.053765	5121.961999	5051.063705	5185.092117
FBgn0015519	7066.941811	6999.433447	6978.159321	6663.712331	6692.163158	6081.401274	6499.040118	6610.593165	6523.157366	6981.460196	6750.747415	6452.559078
FBgn0015520	1786.041332	1800.98091	1673.209993	1661.27807	1795.990903	1890.420857	1925.831317	1841.063715	1729.499502	1575.871637	1552.625466	1753.871702
FBgn0015521	5637.316709	5075.57502	5400.055779	5255.982298	5518.966286	5475.152563	5517.163374	5355.053614	5741.275404	5809.035966	5712.825805	5710.198137
FBgn0015522	173.2578897	165.9763466	124.9654522	138.0319434	227.5151623	146.3358958	195.7603946	125.8919199	147.2121898	203.2404228	198.1416348	149.5276777
FBgn0015524	777.185391	757.4390183	828.3108291	813.507411	754.936675	772.4942525	794.3157374	784.9234471	788.7063681	916.0986223	842.8759385	877.8154253
FBgn0015527	923.7120635	1074.719769	1056.123954	1012.234251	1024.967297	1086.071172	894.7582436	1067.969039	1063.632444	1155.740315	1152.472243	1110.023113
FBgn0015543	55.44252471	46.7668159	55.29444787	38.17904817	55.15519086	60.72441933	53.29602367	39.71087407	49.72067339	36.40126976	34.05559347	43.09915415
FBgn0015544	1026.676752	878.4825418	925.6290573	746.9388142	767.5764062	778.4671462	930.6305672	886.3129128	899.8466968	738.6424322	763.1548901	866.3809559
FBgn0015546	435.619837	467.668159	700.02771	613.8016206	554.9991081	658.0137898	385.3712481	451.1831224	575.199947	618.8215859	568.1092184	686.0681681
FBgn0015550	5.940270505	7.335971122	7.741222702	1.957899906	2.298132953	3.981929136	7.174464725	9.294034357	2.924745493	1.516719573	6.965916847	7.91617117
FBgn0015553	278.2026686	283.3518846	269.8369056	262.3585874	311.3970151	276.744075	274.6795066	269.5269964	243.7287911	183.5230684	258.5129141	254.197052
FBgn0015558	17259.45595	17366.99463	16680.12314	17229.51917	17368.13979	16401.56611	18570.58948	17861.44421	15850.17074	14803.18304	15280.89959	16150.74834
FBgn0015561	36.63166811	31.17787727	36.49433559	34.26324836	32.17386134	23.89157482	36.89724716	26.19227864	31.19728526	21.23407403	27.08967663	30.78511011
FBgn0015568	169.2977094	134.7984694	82.9416718	142.9266931	117.2047806	168.236506	139.3896004	98.85472907	233.0047243	142.5716399	171.0519581	165.36002
FBgn0015569	61.38279522	80.69568234	59.7180037	63.63174695	85.03091925	68.6882776	66.62002959	55.76420614	93.59185579	57.63534379	75.07710379	55.41319819
FBgn0015570	107.9149142	78.86168956	64.14155953	66.56859681	82.7327863	83.62051186	80.96895904	91.25051914	76.04338283	68.2523808	65.78921467	96.75320319
FBgn0015571	3.960180337	0.91699639	1.105888957	0.978949953	0	0	6.149541193	2.534736643	0.974915164	0	0.773990761	1.759149149
FBgn0015572	16.83076643	11.92095307	16.58833436	9.789499531	12.63973124	9.954822841	15.37385298	8.449122143	10.72406681	7.583597867	8.513898368	9.675320319
FBgn0015574	2.970135252	2.750989171	2.211777915	0.978949953	0	0	1.024923532	1.689824429	0.974915164	0	1.547981522	1.759149149
FBgn0015575	669.2704769	550.1978341	381.5316903	457.1696281	688.2908193	711.7698331	854.7862258	501.0329431	753.6094221	517.2013745	547.2114679	761.7115815
FBgn0015576	889.0604856	905.0754372	863.6992757	1287.319188	1412.202699	1249.330267	900.9077848	855.0511609	914.4704243	853.9131198	908.6651531	1286.817602
FBgn0015577	2446.401403	3380.048694	3863.976017	3965.72626	3751.702045	3633.510337	2501.838342	3061.961865	3467.77324	4336.30126	4323.51239	3644.077462
FBgn0015582	363.3465459	393.3914514	335.0843541	430.7379794	360.8068736	392.2200199	276.7293537	369.2266376	382.1667445	339.7451844	334.3640087	389.6515365
FBgn0015583	0	0	0	0	0	0	0	0	0	0	0	0
FBgn0015584	0.990045084	0	11.05888957	1.957899906	1.149066476	8.959340557	1.024923532	2.534736643	5.849490987	1.516719573	3.869953804	4.397872872
FBgn0015585	0.990045084	8.252967512	8.847111659	0.978949953	2.298132953	7.963858273	3.074770597	3.379648857	1.949830329	4.55015872	4.643944565	11.43446947
FBgn0015586	0	0	0	0	1.149066476	0	0	0	0	0	0	0.879574574
FBgn0015589	15366.48975	16670.99437	16189.10845	15788.50484	16004.19788	15037.75538	16204.04104	17171.99584	14782.63864	14563.54134	15371.45651	14809.39711
FBgn0015591	3944.339615	4004.523236	5047.277201	3895.241863	4015.987335	5210.354275	3723.547192	4196.678968	4639.621268	4430.337874	4127.692727	5156.066156
FBgn0015600	13160.6693	13482.59793	13140.17259	14179.11112	14153.05179	12976.11157	13849.79169	13712.08033	12187.41447	13559.47299	13434.15763	12696.65898
FBgn0015602	1495.958122	1638.672549	1559.30343	1520.309277	1543.196278	1594.762619	1492.288663	1779.385123	1558.889348	1759.394705	1669.498071	1675.589564
FBgn0015609	23766.03224	24289.40038	25151.23256	27172.71385	25940.1757	23888.58837	24357.30774	22971.47328	22172.49559	27399.53909	26276.98633	23631.53009
FBgn0015614	3070.129806	3158.135568	2920.652736	2710.71242	2873.815257	2765.449785	3055.297049	3172.645365	2735.611952	3036.472586	3018.563967	2890.282052
FBgn0015615	2991.916244	3107.700766	3093.171414	3275.566543	3097.88322	3201.471026	3071.695826	3303.606758	2993.96447	3342.84994	3150.142396	3280.813163
FBgn0015618	170.2877545	246.672029	243.2955706	218.3058395	212.5772981	232.9428545	227.5330241	247.5592788	279.8006522	260.8757666	232.1972282	238.3647097
FBgn0015621	214.8397833	204.490195	189.1070117	163.4846422	163.1674396	187.1506694	199.8600888	227.2813856	187.1837116	160.7722748	147.0582445	166.2395946
FBgn0015622	8766.84922	8207.117693	8257.672845	7423.377494	7244.864133	7561.68343	8556.061647	8221.840757	8100.570102	8806.073843	7883.095898	7693.638803
FBgn0015623	4161.159489	3962.341402	3952.447134	4192.842649	3887.291889	4088.445741	4201.161558	3764.928827	4304.250451	5103.761364	5360.660009	4053.959214
FBgn0015625	54.45247963	127.4624982	143.7655645	112.5792446	140.1861101	141.3584843	57.3957178	89.56069472	126.7389714	84.93629611	131.5784293	129.2974624
FBgn0015663	46.53211895	57.77077258	80.72989389	58.73699718	54.00612439	71.67472445	63.54525899	65.0582405	104.3159226	75.83597867	61.1452701	85.31873372
FBgn0015664	1796.931828	1845.913734	2024.882681	1996.078954	1891.36342	1850.601566	1822.31404	1928.089673	1995.651342	3822.133325	2540.237677	1920.111296
FBgn0015714	941.532875	830.7987295	846.0050524	890.8444573	989.3462361	940.7307585	873.2348494	759.5760807	848.1761931	823.5787283	883.8974488	879.5745745
FBgn0015721	669.2704769	636.3954948	702.2394879	677.4333675	718.1665477	619.1899807	673.3747606	659.8764394	638.5694327	773.5269824	751.5450287	642.0894394
FBgn0015737	3933.449119	3922.910557	4099.530365	4166.411	3767.788976	4223.831331	4200.136635	3819.003209	4139.489788	4240.747927	3931.873065	4193.811571
FBgn0015754	18796.00592	17978.63123	18584.46393	19990.15804	19361.77013	18770.81395	19064.60262	18062.53332	17779.52785	20836.6935	19554.10258	19208.14956
FBgn0015756	18534.63402	17506.37809	17581.42264	17137.49788	17617.48722	18153.61493	17895.16487	17368.01548	17955.9875	18789.12208	18167.11114	18646.98098
FBgn0015765	193.0587914	195.3202311	269.8369056	197.7478905	206.8319657	310.5904726	176.2868475	179.1213894	258.3525186	177.4561901	184.9837918	259.4744995
FBgn0015766	48659.72584	50828.19291	45732.93194	49438.93053	51521.84267	46164.49544	46407.51261	50072.03256	46956.7889	47732.68169	52581.06233	47538.36703
FBgn0015770	0	0.91699639	2.211777915	0	0	0.995482284	1.024923532	0.844912214	0	0	0.773990761	1.759149149
FBgn0015772	8394.592268	8197.030732	8217.860842	8719.507232	8909.861457	8674.632624	8938.358124	8268.310929	7824.66911	8652.885166	8448.883145	8326.052922
FBgn0015773	227.7103694	204.490195	216.7542356	255.5059378	236.7076941	190.1371163	208.059477	203.6238436	206.6820149	313.9609517	274.7667201	235.725986
FBgn0015774	10631.10411	10965.44283	9721.869824	11855.08393	11792.86925	9225.134327	10582.33547	10350.17463	9311.414736	12212.626	11486.79688	9238.171756
FBgn0015776	735.6034975	679.4943252	704.4512658	765.5388633	856.0545249	934.7578648	788.1661962	605.8020577	752.634507	926.7156593	821.9781879	696.623063
FBgn0015777	39474.08755	36258.95427	38567.87739	44769.33925	37651.46123	39202.09235	39389.86119	36163.08768	38979.05811	49889.45693	42807.10701	41491.29183
FBgn0015778	18849.46836	16620.55957	17677.63498	14955.41843	14166.84059	15096.48884	17799.84698	16385.38257	16296.68189	17933.69224	14396.22815	15131.3214
FBgn0015781	1029.646888	901.4074516	855.958053	951.5393544	880.1849209	979.5545675	938.8299555	947.9915044	931.0439821	916.0986223	985.2902385	1032.62055
FBgn0015789	3305.760536	3160.886557	3024.606298	3139.4925	2972.634974	3217.398742	3469.366156	3085.619407	3115.828866	3391.384966	2874.601685	3002.867597
FBgn0015790	7262.970737	7048.034255	7527.786133	7482.114491	7324.14972	7675.16841	7210.337049	7089.65839	7070.084773	8191.802416	7375.357959	7326.856205
FBgn0015791	3831.474476	3844.048868	3619.574557	4034.252757	4114.807052	3895.322178	3782.992757	3878.147064	3698.828134	4199.796499	4159.426348	3922.902602
FBgn0015793	644.5193498	695.0832638	583.9093695	551.1488236	651.5206921	495.7501775	691.8233842	691.1381913	560.5762196	602.1376706	547.9854586	540.0587887
FBgn0015794	1319.730097	1287.462932	1353.608084	1342.140386	1321.426448	1464.35444	1392.87108	1342.565509	1378.530043	1490.935341	1354.483831	1468.889539
FBgn0015795	5475.93936	4981.124392	5251.866659	4742.033573	4830.675467	5052.072592	5552.010774	5223.247309	4902.848362	5695.281998	5100.599113	5044.360185
FBgn0015797	1655.355381	1631.336578	1633.39799	1584.919974	1697.171186	1788.881665	1717.77184	1618.851803	1594.961209	1810.963171	1700.457701	1595.548278
FBgn0015799	2669.161547	2589.597806	2950.511738	2563.869927	2463.598525	2836.129027	2417.794612	2588.811025	2785.332625	2311.48063	2516.243963	2914.91014
FBgn0015801	363.3465459	299.8578196	360.5198001	275.0849368	343.5708764	298.6446852	403.8198717	343.8792712	378.2670838	376.1464542	390.0913434	297.2962062
FBgn0015803	2376.108202	2349.344752	2466.132375	2388.637886	2270.555357	2250.785444	2659.676566	2315.904379	2265.702842	2296.313434	2285.594717	2316.799429
FBgn0015805	1525.659475	1509.376058	1413.326088	1538.909326	1290.401653	1412.589361	1426.693557	1596.039173	1555.964603	1656.257774	1509.281983	1470.648689
FBgn0015808	1391.013343	1281.960954	1283.93708	1335.287736	1307.63765	1346.88753	1326.251051	1324.822352	1446.774104	1295.278516	1258.508977	1349.267397
FBgn0015818	658.3799809	602.4666284	582.8034805	605.970021	603.2599001	598.2848527	593.4307251	666.6357371	647.3436692	544.5023268	640.8643499	628.0162462
FBgn0015828	1127.661351	972.0161736	947.7468365	869.3075583	812.3899988	854.1237998	1078.219556	1096.696054	934.9436427	896.3812679	927.2409314	949.0609659
FBgn0015829	830.6478256	794.1188739	753.11038	726.3808652	736.5516113	791.4084159	905.0074789	849.1367754	808.2046714	665.8398927	662.5360912	777.5439238
FBgn0015831	0	1.83399278	0	0.978949953	3.447199429	0	1.024923532	0	0.974915164	0	4.643944565	0
FBgn0015834	4674.992887	4279.622153	4151.507146	3931.463012	3573.596741	4056.590308	4483.01553	4373.265621	4365.670107	3910.10306	3997.662279	4290.564774
FBgn0015838	1175.183515	1183.84234	1176.665851	1083.697598	1057.141158	1053.220257	1131.51558	1169.358505	1120.177524	1073.837458	1145.506326	1048.452893
FBgn0015872	42.57193862	72.44271483	72.98867119	109.6423947	82.7327863	182.173258	64.57018253	45.62525957	119.9145652	69.76910038	123.064531	82.68001
FBgn0015903	407.8985747	461.2491843	556.2621456	472.8328273	534.3159115	481.8134255	489.9134484	429.2154049	470.8840244	630.9553425	544.8894956	468.8132482
FBgn0015904	324.7347876	350.2926211	329.5549093	312.285035	315.993281	472.8540849	354.6235421	340.4996224	310.0230223	376.1464542	341.3299255	315.7672722
FBgn0015905	396.0180337	354.877603	415.814248	331.8640341	305.6516827	363.3510337	377.1718598	363.3122521	346.0948834	374.6297346	329.7200641	355.3481281
FBgn0015919	502.9429027	556.6168089	495.4382529	474.7907272	492.9495183	689.8692229	508.362072	539.0539927	414.3389449	502.0341788	547.2114679	521.5877227
FBgn0015924	2956.274621	2828.933864	2971.523628	2897.691861	2974.933107	3150.701429	3099.368761	2712.168208	2926.695324	3022.82211	2948.904799	3061.799094
FBgn0015925	341.565554	284.268881	339.5079099	293.6849859	249.3474254	302.6266144	324.9007597	332.8954124	310.0230223	295.7603168	245.3550712	343.034084
FBgn0015926	8.910405757	14.67194224	21.01189019	7.831599625	6.894398858	13.93675198	10.24923532	14.36350764	18.52338813	7.583597867	10.83587065	10.55489489
FBgn0015929	150.4868528	286.1028738	305.2253522	304.4534354	380.3410037	409.1432188	118.8911297	244.1796299	255.4277731	224.4744969	381.5774451	409.0021771
FBgn0015946	29.70135252	40.34784117	39.81200247	46.01064779	37.91919372	33.84639766	28.6978589	35.486313	38.02169141	63.70222208	48.76141793	31.66468468
FBgn0015949	8499.537047	8464.793678	8258.778734	7732.725679	8449.0858	8029.560103	8584.759505	8557.270906	8175.638569	8895.560298	8362.196179	8127.269068
FBgn0016013	43.5619837	30.26088088	38.70611351	41.11589803	45.96265905	45.79218507	40.99694129	33.79648857	58.49490987	30.33439147	36.37756576	49.25617617
FBgn0016031	1203.894822	1168.253401	1088.194734	1333.329836	1655.804792	1426.526113	1061.820779	838.9978288	932.0188972	1257.360526	1437.300843	1187.425676
FBgn0016032	254.4415866	248.5060218	253.2485712	251.5901379	356.2106077	277.7395573	237.7822595	248.404191	269.0765854	279.0764015	286.3765815	226.0506656
FBgn0016034	261.3719022	251.2570109	312.9665749	383.7483816	248.1983589	350.409764	279.8041243	220.5220879	311.9728526	224.4744969	251.5469972	321.9242943
FBgn0016036	4.950225421	3.667985561	3.317666872	3.915799812	0	0.995482284	0	4.224561071	0.974915164	4.55015872	6.191926086	1.759149149
FBgn0016038	1578.131864	1629.502585	1677.633548	1832.594312	1894.810619	1895.398269	1653.201657	1675.460921	1666.130016	1692.659044	1799.528519	1898.121932
FBgn0016041	3816.623799	3882.562716	3851.811239	3818.883767	3751.702045	3993.874924	3563.659121	4017.557579	3931.832858	4202.829938	4121.500801	4057.477512
FBgn0016047	11.88054101	12.83794946	2.211777915	11.74739944	4.596265905	2.986446852	13.32400592	5.9143855	23.39796395	12.13375659	7.739907608	3.518298298
FBgn0016053	0.990045084	3.667985561	0	0	4.596265905	0.995482284	1.024923532	0.844912214	3.899660658	0	2.321972282	0
FBgn0016054	87.1239674	83.44667151	14.37655645	96.91604535	102.2669164	17.91868111	53.29602367	75.19718707	16.5735578	66.73566123	82.04302064	19.35064064
FBgn0016059	2398.879239	2935.305445	2816.699174	3065.092303	3456.391961	3068.0764	2460.841401	2718.082593	2651.769247	2802.897772	3243.795278	2812.879489
FBgn0016061	8179.752485	7793.552321	7586.398248	8309.327202	8266.384231	7527.837032	8687.251859	7932.88078	7160.751883	8140.23395	8106.005238	7479.022607
FBgn0016070	3554.261852	3325.945907	3181.64253	3426.324836	3178.317874	3239.299352	3811.690616	3254.601849	2939.369221	3353.466977	3110.668868	3101.37995
FBgn0016075	10941.97827	10959.02386	10229.47286	11531.0515	11828.49031	11450.03723	11231.11207	10297.79007	11071.13661	10802.0768	11989.89088	11178.51327
FBgn0016076	436.6098821	468.5851554	1012.994285	450.3169784	576.8313711	1243.357373	523.7359249	708.8813478	1015.861601	552.0859247	530.9576619	995.6784183
FBgn0016078	2068.204181	2010.973084	2197.401358	2195.784745	2086.704721	2291.600218	2021.149205	2007.511421	2031.723203	2226.544334	2059.589414	2234.998994
FBgn0016080	326.7148778	269.5969387	257.6721271	246.6953882	257.3908907	239.9112305	304.4022891	282.2006796	248.6033669	225.9912164	225.2313114	244.5217317
FBgn0016081	7336.234073	7204.840638	8401.438409	8742.023081	8028.52747	9414.275961	8189.139022	7338.907493	7781.772843	7040.61226	7761.579349	8488.774218
FBgn0016119	7427.318221	6914.152782	7353.055678	7229.545403	7247.162266	7649.285871	7410.197138	7228.223993	7882.189105	8194.835855	7842.848379	8103.520555
FBgn0016120	9259.891672	8198.864725	9119.160342	9407.709049	8892.62546	9475.995862	9205.863166	9041.405605	10231.73465	9377.877122	9472.09893	10130.93995
FBgn0016122	1216.765408	1238.862123	1123.583181	1045.51855	1500.680818	1322.000473	1029.023226	1039.242024	1321.984963	1058.670262	1258.508977	1307.927392
FBgn0016123	3757.221094	4019.195178	3242.466423	3628.967476	3495.460221	3033.23452	3826.039546	3854.489522	3491.171204	4029.923906	3806.486561	3357.336151
FBgn0016126	21222.60642	21247.72336	18646.39371	22532.49107	23391.54626	19357.15301	22002.03347	21395.712	18286.48374	20721.42281	21473.59967	18947.79548
FBgn0016131	98.01446333	125.6285055	87.36522763	66.56859681	126.3973124	106.5166044	80.96895904	88.7157825	96.51660128	92.51989398	86.68696521	80.92086085
FBgn0016641	7386.726373	7280.951338	7042.300881	7199.197955	7128.808419	6562.219217	7565.985515	7168.235226	6662.570234	6286.802632	6250.749384	6712.913152
FBgn0016650	664.3202515	692.3322746	813.9342726	651.0017188	731.9553454	974.5771561	628.2781252	711.4160844	913.4955091	564.2196813	741.4831488	1000.076291
FBgn0016660	61.38279522	62.35575454	90.6828945	86.14759587	73.54025449	75.65665359	69.69480019	66.74806493	113.0901591	89.48645483	95.97485434	84.43915915
FBgn0016672	4779.937666	5051.733114	5041.747757	4548.201482	5168.501011	5006.280407	4499.414306	5078.76732	5043.236146	4767.049619	5187.286079	5331.98107
FBgn0016675	7.920360673	1.83399278	8.847111659	0.978949953	2.298132953	9.954822841	4.099694129	1.689824429	0.974915164	7.583597867	3.869953804	5.277447447
FBgn0016684	72.27329114	99.95260653	488.8029192	73.42124648	122.950113	670.9550595	76.86926491	92.94034357	290.524719	83.41957654	150.1542076	396.6881331
FBgn0016685	1807.822324	1891.763553	1920.929119	1742.530916	1909.748484	1986.982639	1812.064805	1896.827921	2009.300154	2020.270472	1998.444144	1986.079389
FBgn0016687	3753.260914	3531.353099	3273.431314	3457.651234	3419.621834	3335.861134	3861.911869	3530.043231	3597.436957	3809.999568	3775.526931	3586.02554
FBgn0016691	8028.275587	7203.923642	7523.362577	7386.177396	7378.155845	7565.665359	8030.275875	7698.840097	8372.571433	7893.00866	7746.873525	8318.136751
FBgn0016693	2872.120789	3496.507236	2965.994184	3290.250792	3623.0066	3142.737571	2807.265555	3415.980082	2984.215318	3188.144543	3759.273125	3003.747172
FBgn0016694	33174.43068	29807.88466	30089.02675	32885.86577	33295.35022	31523.93749	32722.73361	30592.58146	28179.92283	33645.3903	31590.4329	30078.81172
FBgn0016696	27729.18272	27254.04971	26316.83952	27506.53578	28664.61232	27983.00701	26615.21428	26889.33122	22594.63385	29127.08269	28389.20711	27640.631
FBgn0016697	1111.820629	1068.300795	1172.242295	1050.4133	1167.45154	1258.289607	1101.792797	1112.749386	1257.640562	1089.004654	1178.013938	1242.838874
FBgn0016698	1126.671306	1083.889733	1178.877629	1069.013349	1096.209418	1210.506457	1066.945397	1076.418161	1122.127354	985.8677227	1089.778991	1247.236747
FBgn0016701	2779.056551	2877.534673	2977.053073	2929.99721	3005.957902	2953.595937	2727.321519	3001.128185	2858.451262	2936.369094	3013.146032	3023.977387
FBgn0016715	148.5067626	70.60872205	39.81200247	73.42124648	99.96878344	95.56629927	204.9847064	91.25051914	121.8643956	51.5684655	61.91926086	96.75320319
FBgn0016726	27463.85063	26230.68174	24913.46643	25990.1423	27578.7445	26743.63156	27750.82956	26687.3972	25043.62075	29131.63285	28198.80539	27790.15868
FBgn0016754	5586.82441	5614.768897	5103.677538	5648.541229	5942.971816	4956.506292	5556.110468	5527.415706	5017.888352	5244.816285	5502.300318	5127.919769
FBgn0016756	8778.729761	8472.129649	7556.539246	6622.596433	6756.510881	6328.28088	8864.56363	8757.515101	7588.73964	6640.198292	6585.113393	6565.144624
FBgn0016762	319.7845622	353.9606066	373.7904676	341.6535336	357.3596741	351.4052463	269.554889	327.8259391	342.1952227	307.8940734	331.2680456	404.6043043
FBgn0016794	1381.112892	1248.032087	1229.748521	1308.856087	1229.50113	1345.892048	1464.615727	1213.29394	1158.199215	1237.643172	1234.515263	1313.20484
FBgn0016797	5526.43166	5089.329966	5175.56032	5730.773025	5518.966286	5582.664649	5270.156802	4922.458561	4962.318187	5273.633957	5115.304938	5229.95042
FBgn0016917	8616.362367	7953.109692	8362.732296	8362.190499	8091.726126	7869.287456	8853.289471	7866.132715	7935.809439	7894.525379	7667.152476	7919.689469
FBgn0016919	81.1836969	648.3164479	111.6947847	143.9056431	757.2348079	111.4940158	109.6668179	704.6567867	121.8643956	100.1034918	712.0714999	127.5383133
FBgn0016920	71.28324606	74.27670761	61.92978161	106.7055449	98.81971696	111.4940158	98.39265909	70.12771379	78.96812832	75.83597867	100.6187989	73.00468968
FBgn0016926	3667.126992	3866.056781	3008.017964	3627.009576	4018.285468	3548.894343	3765.569057	3847.730224	3076.832259	3594.625389	4368.403854	3361.734024
FBgn0016930	7803.535353	8243.797548	7965.71816	7999.000067	8331.88102	7499.963528	7733.04805	8008.077967	7533.169476	12990.70315	12650.10499	7241.537472
FBgn0016970	118.8054101	114.6245488	170.3068994	119.4318943	150.5277084	154.299754	114.7914356	131.8063054	169.6352386	154.7053965	140.0923277	144.2502302
FBgn0016974	81.1836969	85.28066429	87.36522763	104.747645	76.98745391	67.69279532	86.0935767	126.7368321	68.24406151	75.83597867	102.1667804	89.7166066
FBgn0016975	0	0	0	0	0	0	0	0	0	0	0	0
FBgn0016976	0	0	0	0	0	0	0	0	0	0	0	0
FBgn0016977	34923.84034	36109.48385	36014.37979	45918.6265	44150.58122	38124.98052	39660.441	37835.16896	32803.94545	42813.96012	42643.79496	33179.3121
FBgn0016978	3644.355955	3481.835294	3380.702543	3141.450399	3294.373588	3283.100573	3621.054839	3510.61025	3365.407148	3685.628563	3393.175495	3252.666776
FBgn0016983	2672.131682	2556.585936	2592.203716	2396.469485	2328.008681	2421.012915	2544.88513	2506.85454	2503.582142	2258.395445	2263.922975	2522.61988
FBgn0016984	941.532875	836.3007079	1125.794959	981.8868029	882.4830538	1197.565188	1065.920473	800.1318669	995.3883829	1022.268992	939.6247836	1085.395025
FBgn0017414	410.8687099	419.9843467	482.1675854	464.0222778	466.5209894	455.9308861	399.7201775	408.0925995	446.5111453	509.6177767	455.8805581	458.2583533
FBgn0017418	6563.008863	6675.733721	6386.508729	6701.891379	6964.491913	6371.086618	6699.92513	6428.092126	6112.718081	7424.342312	6681.088247	6167.576916
FBgn0017424	0	0	0	0	1.149066476	0	0	0	0	0	0	0
FBgn0017429	854.4089076	904.1584408	927.8408352	805.6758114	815.8371982	857.1102466	824.0385199	835.6181799	899.8466968	829.6456066	832.8140586	876.0562762
FBgn0017430	628.6786284	851.8896465	623.721372	576.6015224	803.197467	587.3345476	640.5772076	805.2013402	718.5124762	679.4903689	783.2786499	682.5498698
FBgn0017448	0.990045084	0	0	0	1.149066476	0	0	0	0	0	0.773990761	0
FBgn0017456	6.930315589	1.83399278	1.105888957	0.978949953	5.745332382	0.995482284	7.174464725	4.224561071	0.974915164	0	2.321972282	2.638723723
FBgn0017457	1596.942721	1493.78712	1272.87819	1374.445734	1338.662445	1285.167629	1592.731169	1568.15707	1381.454788	1336.229944	1372.285619	1280.66058
FBgn0017482	61.38279522	47.68381229	42.02378038	53.84224742	68.94398858	69.68375989	38.94709422	60.83367943	56.54507954	54.60190464	48.76141793	73.00468968
FBgn0017545	25104.5732	20909.35169	22175.28537	22424.80658	21458.81645	23125.05346	23556.84246	20139.32754	22718.44808	24203.81095	21241.40244	23212.85259
FBgn0017550	2803.807678	2760.159135	2692.839611	2664.701772	2702.604352	2695.766025	2914.882526	2877.771002	2614.722471	2469.219465	2742.249265	2612.336486
FBgn0017551	582.1465095	689.5812855	557.3680345	530.5908746	644.6262932	523.6236814	588.3061075	847.4469509	571.3002864	450.4657133	655.5701744	525.106021
FBgn0017556	0	0	0	0	2.298132953	0	1.024923532	0	1.949830329	0	0	1.759149149
FBgn0017558	9088.613872	6800.44523	6251.590276	6760.628376	6477.287727	6037.600053	9664.003985	7345.666791	6578.72753	6576.49607	6455.856936	5865.882837
FBgn0017561	3163.194044	2949.060391	2511.473822	2530.585629	2185.524438	2137.300464	3225.434356	3072.100811	2908.171936	2181.042747	1795.658565	2600.022442
FBgn0017566	13326.99688	12581.19047	13821.40019	13909.89988	13463.6119	13571.40998	13588.43619	13542.25297	14116.77158	13068.05584	14629.97336	14594.78091
FBgn0017567	5868.987259	5389.187785	6085.706932	6106.689807	6002.723272	6149.094069	5903.559545	5960.01076	6284.30315	5846.953955	6177.220262	6483.344188
FBgn0017572	3729.499832	3548.77603	3776.610789	3630.925376	3647.136996	3651.429018	3611.830527	3629.742873	3702.727795	4060.258298	3545.651675	3585.145966
FBgn0017577	42.57193862	38.51384839	48.65911412	36.22114826	56.30425734	60.72441933	56.37079427	47.315084	62.39457053	60.66878294	45.66545489	48.3766016
FBgn0017578	568.2858783	590.5456753	631.4625947	660.7912183	623.9430966	621.1809453	552.4337838	615.9410042	607.3721475	711.3414799	620.7405901	632.414119
FBgn0017579	21976.03073	21619.1069	20818.35962	20219.23233	22351.6411	21449.65678	21359.40641	21857.03407	21452.03328	21170.37181	22235.98057	21999.03968
FBgn0017581	64078.68798	56370.5191	63573.1326	56460.93854	52474.41877	54560.39303	62714.04601	54757.07078	59162.72676	68255.41424	53995.91744	55650.68333
FBgn0017590	11438.9809	10893.00012	10699.47566	12888.85508	12438.64461	11502.79779	11315.1558	10786.14933	9937.310272	12468.95161	12831.21883	11895.36655
FBgn0019624	10752.87966	10567.4664	10379.87375	10680.34399	11244.76454	11213.11245	10819.09281	11090.31772	11357.76167	11025.03458	11704.28828	12062.48571
FBgn0019637	0	0	0	0	0	0	0	0	0	0	0	0
FBgn0019643	4077.005656	4662.009648	4632.568842	4121.379302	4774.371209	5230.263921	4080.220582	4708.69577	4488.509417	3670.461368	4578.929341	4978.392092
FBgn0019644	9652.93957	9162.627931	8897.982551	9539.867293	9798.089844	9573.553126	9543.063008	9741.837831	9892.464174	9939.063364	10606.76939	9846.837361
FBgn0019650	7367.915516	7732.113562	7886.094155	8667.622885	8966.165715	7944.944109	7123.218549	7604.209929	7232.895605	9327.825376	9626.123092	7846.684779
FBgn0019660	10533.08965	8506.058516	8549.627529	7155.145207	6808.218872	6400.951087	9753.172332	8239.583914	8217.559921	9336.925694	7684.180273	7076.177452
FBgn0019661	178217.0256	157586.7467	150231.6972	156110.2122	147260.9124	132987.4738	164604.7691	148888.7406	138573.4666	178070.4615	149228.5146	135496.704
FBgn0019662	4711.624555	4732.61837	5071.606758	4722.454574	4760.582411	5165.557572	4810.99106	4777.13366	4856.052434	4873.219989	4467.474671	4887.79591
FBgn0019686	116.8253199	111.8735596	76.30633806	91.04234564	73.54025449	78.64310044	115.8163591	108.9936756	79.94304349	89.48645483	76.62508532	69.48639138
FBgn0019809	46.53211895	36.67985561	45.34144725	49.92644761	32.17386134	45.79218507	34.84740009	29.5719275	48.74575822	28.81767189	44.89146412	50.13575075
FBgn0019828	0	0	0	2.936849859	1.149066476	3.981929136	2.049847064	0	0	0	0	0
FBgn0019830	1069.248691	1005.94504	968.7587267	1061.181749	1146.768343	1147.791074	991.1010556	1032.482726	1137.725997	934.2992572	1184.205864	1057.248639
FBgn0019890	11349.87684	10604.14626	10735.97	10088.07927	10157.74765	9741.789632	11459.67001	10832.6195	10199.56245	10460.8149	10056.46195	9971.736951
FBgn0019925	2446.401403	2360.348708	2341.166923	2178.163646	2234.934296	2310.514381	2384.997059	2294.781574	2561.102137	2467.702746	2212.065594	2305.36496
FBgn0019928	3.960180337	2.750989171	2.211777915	4.894749765	3.447199429	1.990964568	3.074770597	0.844912214	2.924745493	3.033439147	3.869953804	0
FBgn0019929	169.2977094	126.5455019	90.6828945	101.8107951	144.782376	110.4985335	152.7136063	90.40560693	156.9613415	98.58677227	118.4205864	124.020015
FBgn0019932	931.6324242	888.5695021	942.2173917	958.3920041	984.7499702	896.929538	959.3284261	917.5746647	946.6426247	925.1989398	909.4391439	917.3962812
FBgn0019936	12367.64319	11102.99229	11419.40937	10923.12358	11496.4101	11355.46641	11223.9376	10980.47914	11348.01251	9893.561777	11239.89383	11383.45414
FBgn0019938	895.9908011	1044.458888	1048.382732	1071.950199	974.4083719	1103.989853	864.0105376	1017.274306	1017.811432	1184.557987	1127.704538	1059.887362
FBgn0019940	354.4361401	405.3124045	269.8369056	284.8744363	600.9617671	472.8540849	208.059477	350.6385689	310.0230223	420.1313218	705.1055831	282.3434384
FBgn0019949	637.5890342	664.8223829	700.02771	631.4227197	532.0177785	641.090591	656.9759841	662.411176	631.7450266	656.7395753	615.3226548	668.4766766
FBgn0019952	1884.055795	1891.763553	1398.949531	1700.436068	1745.431978	1686.346989	1777.217405	1711.792146	1699.277132	1158.773754	1181.883892	1729.243613
FBgn0019957	4511.635448	4451.100478	1675.42177	4690.149225	4790.45814	1796.845523	4568.084183	4660.535774	1828.940849	4525.891207	5097.50315	1786.415961
FBgn0019960	6142.239702	5894.452796	5884.435142	6098.858208	6019.95927	5841.490043	6118.793487	6173.77355	6014.25165	6578.01279	6397.033638	6098.090525
FBgn0019968	17872.29386	17859.4217	19302.18586	20383.69592	18879.16221	19737.42725	19575.01454	17996.63016	17683.01125	19174.36885	18344.35502	18556.3848
FBgn0019972	397.0080787	421.8183395	465.5792511	371.0220322	396.4279343	363.3510337	400.7451011	422.4561071	411.4141994	316.9943908	369.9675836	380.8557907
FBgn0019982	2112.75621	2507.068131	2397.56726	2120.405598	2630.213164	2638.028053	2080.59477	2552.479799	2418.764523	1947.467932	2561.135427	2622.891381
FBgn0019985	8946.04738	10245.60067	9606.857373	12193.80062	13960.00862	13011.94894	9716.275085	9972.498865	8430.091427	10348.57765	12486.79294	11100.23113
FBgn0019990	1469.226905	1577.233791	1504.008982	1193.339993	1197.327268	1143.809144	1619.379181	1559.707948	1362.9314	1387.79841	1191.945772	1171.593333
FBgn0020018	328.6949679	318.1977474	303.0135743	361.2325327	290.7138185	333.4865652	309.5269067	294.0294506	329.5213256	271.4928036	298.7604337	358.8664264
FBgn0020224	5585.834365	6175.053692	5627.868904	5600.572682	6002.723272	5155.602749	5444.393803	5851.861996	5093.931734	5452.606866	6047.189814	5419.938528
FBgn0020235	7078.822352	6922.40575	6708.322415	7244.229653	7441.354501	7462.135202	6906.959683	7105.711722	7508.796597	7312.105063	7725.975774	8013.803948
FBgn0020236	11762.72564	12082.34444	12604.92234	12803.68644	14999.91378	15254.77052	12494.84278	12327.26921	13530.84757	11951.75024	14486.01108	14348.50003
FBgn0020238	40583.92809	38700.91565	40604.92485	39524.12541	38423.6339	38922.36183	39908.4725	38586.29591	39576.6811	47649.26212	39538.54402	39117.32005
FBgn0020248	207.9094677	169.6443322	173.6245663	177.1899415	184.9997027	173.2139174	197.8102417	163.0680574	160.8610021	169.8725922	157.8941152	171.517042
FBgn0020249	1513.778934	1736.791163	1844.622781	1901.120809	2041.891128	1932.231113	1455.391416	1627.300925	1661.25544	1997.519678	1966.710523	1959.692152
FBgn0020251	2952.314441	2814.261922	2808.957952	3191.376847	3123.162683	2726.625976	2841.088031	2970.711345	2632.270944	3267.013961	3698.901846	2829.591406
FBgn0020255	6166.990829	5780.745244	6565.66274	5589.804232	5263.873528	6084.38772	6233.584923	6062.245138	6012.301819	6881.356704	5933.413172	6110.404569
FBgn0020257	2698.862899	2490.562196	1993.91779	2432.690633	2224.592698	2072.594115	2670.950725	2471.368227	2094.117773	1997.519678	2168.722112	2028.298969
FBgn0020258	21.78099185	13.75494585	15.4824454	12.72634939	24.130396	12.94126969	22.54831771	21.12280536	14.62372747	7.583597867	17.02779674	13.19361862
FBgn0020261	2109.786074	2280.570022	2298.037253	2270.184941	2468.194791	2239.835139	2063.17107	2120.729658	2049.271676	2171.942429	2383.117552	2183.104094
FBgn0020269	7148.125507	6511.591367	5993.918149	6804.681124	6696.759424	5764.837907	6921.308613	6460.198791	5931.383861	7823.23956	6646.258663	5881.71518
FBgn0020270	365.326636	569.4547583	712.1924885	530.5908746	588.3220359	698.8285634	349.4989245	482.4448744	698.0392578	618.8215859	530.9576619	752.0362612
FBgn0020272	130.6859511	161.3913647	193.5305675	183.0636412	172.3599714	202.0829037	116.8412827	165.602794	186.2087964	166.8391531	190.4017271	227.8098148
FBgn0020277	11.88054101	22.00791337	11.05888957	222.2216393	9.192531811	8.959340557	7.174464725	4.224561071	298.3240403	7.583597867	165.6340228	4.397872872
FBgn0020278	1614.763532	1790.89395	1701.963105	1957.899906	1907.450351	1865.5338	1700.34814	1613.782329	1817.241867	1906.516504	1660.210182	1778.49979
FBgn0020279	10554.87064	10097.04725	9964.059506	10543.29099	9962.40635	10095.18584	10888.78761	10530.98584	9894.414004	10489.63257	10191.13635	9683.23649
FBgn0020280	0.990045084	2.750989171	0	1.957899906	0	0.995482284	0	0.844912214	0	0	0	0.879574574
FBgn0020294	1525.659475	1690.941344	1297.207747	1615.267423	2000.524735	1450.417688	1591.706245	1696.583726	1440.924613	1600.13915	1609.900782	1416.115065
FBgn0020299	3176.06463	3320.443929	2627.592163	3000.481606	3004.808836	2456.850277	3331.00148	3237.703605	2702.464836	3048.606343	3032.495801	2560.441586
FBgn0020300	14.85067626	12.83794946	12.16477853	25.45269878	8.043465334	15.92771655	18.44862358	10.98385879	47.77084306	28.81767189	21.6717413	15.83234234
FBgn0020304	4173.04003	3974.262355	4102.848032	3663.230724	3709.186586	3934.145987	4045.373181	3908.563903	3835.316257	3165.39375	3342.092105	3642.318313
FBgn0020305	620.7582678	550.1978341	518.661921	460.1064779	492.9495183	521.6327169	600.6051899	613.4062676	555.7016438	514.1679354	523.991745	509.2736786
FBgn0020306	7084.762622	7228.682544	8442.356301	8779.223179	8419.210072	8600.966935	7311.804479	7042.343306	7261.168145	7867.224427	8364.518152	8375.309098
FBgn0020307	1141.521982	961.012217	1036.217953	1103.276597	1049.097693	1284.172146	1029.023226	818.7199357	995.3883829	900.9314266	1089.778991	1022.065656
FBgn0020309	16237.72942	15822.77271	17124.6905	17728.78365	16494.84927	16492.155	16397.75159	15777.04578	15734.15584	18687.50186	17092.03797	15873.68235
FBgn0020312	1719.708311	1956.870297	1706.386661	2021.531653	2111.984183	1746.075926	1804.89034	1983.008967	1539.391045	1786.695657	2004.63607	1670.312117
FBgn0020369	1324.680323	1372.743596	1391.208308	1619.183222	1605.245867	1583.812314	1399.020621	1446.489711	1446.774104	1657.774494	1505.41203	1654.479775
FBgn0020370	3570.102573	3812.870991	3753.387121	3887.410264	3763.19271	3474.233171	3608.755757	3711.699357	3375.156299	3750.847505	3756.951153	3474.319569
FBgn0020371	7.920360673	0.91699639	3.317666872	4.894749765	2.298132953	4.97741142	8.199388257	4.224561071	2.924745493	1.516719573	4.643944565	4.397872872
FBgn0020372	11029.10224	12039.24561	10750.34655	12788.02324	12286.96783	11125.51001	10680.72813	11881.15556	10262.93194	13175.74293	14915.57595	11452.06096
FBgn0020376	2.970135252	0.91699639	1.105888957	0	3.447199429	0	0	0	1.949830329	0	2.321972282	3.518298298
FBgn0020377	8.910405757	8.252967512	1.105888957	3.915799812	9.192531811	3.981929136	3.074770597	8.449122143	6.824406151	3.033439147	10.83587065	7.91617117
FBgn0020378	337.6053737	322.7827294	402.5435805	543.317224	458.4775241	347.4233171	355.6484657	364.1571644	453.3355515	509.6177767	567.3352276	344.7932332
FBgn0020379	2212.750763	2231.052217	2313.519699	2323.048239	2070.61779	2151.237216	2255.856694	2129.17878	2078.519131	2088.522853	2047.979553	2141.764089
FBgn0020381	309.8841113	384.2214875	371.5786897	379.8325818	432.0489951	481.8134255	272.6296596	362.4673399	372.4175928	417.0978827	458.2025304	430.1119669
FBgn0020385	1252.407031	891.3204913	750.8986021	1056.286999	1424.842431	1234.398032	2465.966018	1023.188692	1443.849359	966.1503682	1185.753845	1588.511682
FBgn0020386	6887.74365	7788.050342	8126.072059	8555.04364	7408.031573	7347.654739	7635.680315	7447.056257	7363.534237	13042.27161	10373.79817	7286.395775
FBgn0020388	1770.20061	1950.451322	2587.78016	1657.362271	1862.636758	2563.366882	1785.416793	1810.646875	2373.918426	1835.230684	1693.491785	2530.536051
FBgn0020389	1431.605192	1350.735683	1492.950092	1443.951181	1517.916815	1525.078859	1317.026739	1356.084104	1382.429703	1349.88042	1406.341212	1553.328699
FBgn0020391	561.3555627	817.0437837	727.6749339	676.4544176	739.9988108	651.0454138	584.2064133	667.4806493	611.2718081	565.7364009	719.8114075	671.1154003
FBgn0020392	684.1211531	721.6761591	629.2508167	580.5173222	613.6014984	592.311959	704.1224666	757.041344	691.2148516	620.3383055	620.7405901	522.4672972
FBgn0020399	3.960180337	5.501978341	4.423555829	0	1.149066476	1.990964568	7.174464725	6.759297714	6.824406151	3.033439147	3.095963043	5.277447447
FBgn0020407	477.2017306	486.0080868	524.1913658	394.5168311	448.1359258	387.2426085	444.816813	490.8939965	438.711824	395.8638087	357.5837315	411.6409009
FBgn0020412	4364.118731	4291.543106	4650.263066	4938.802513	4587.073374	4635.960997	4182.712935	4129.085991	4285.727063	5190.21438	4649.3625	4727.713338
FBgn0020414	5964.031587	5674.373663	6128.836602	5588.825282	5703.965989	6497.512868	5803.117039	5758.921653	6313.550605	5677.081363	5863.754004	6579.217817
FBgn0020415	948.4631906	706.0872205	671.2745971	757.7072637	860.6507908	855.119282	1011.599526	631.9943363	816.9789078	723.4752365	781.7306684	914.7575575
FBgn0020416	363.3465459	301.6918124	218.9660136	264.3164873	349.3162088	305.6130612	424.3183423	245.8694544	242.753876	303.3439147	327.3980918	273.5476927
FBgn0020429	5.940270505	11.00395668	15.4824454	25.45269878	9.192531811	20.90512797	9.22431179	16.89824429	14.62372747	16.68391531	13.15784293	10.55489489
FBgn0020440	4581.928649	4613.408839	4339.508269	4654.907027	4589.371506	4031.703251	4967.80436	4644.482442	4153.138601	4016.27343	4193.481942	4135.759649
FBgn0020443	3192.895396	3579.036911	3264.584202	3059.218603	3064.560292	3127.805337	3336.126097	3454.001132	3235.743431	3233.64613	3350.606003	3179.662087
FBgn0020445	833.6179608	751.0200436	526.4031437	841.8969596	791.7068022	775.4806993	806.6148198	753.6616952	556.6765589	392.8303695	482.196244	704.5392342
FBgn0020493	1715.748131	1759.716073	1534.973873	1846.299612	1879.872755	1507.160178	1770.04294	1721.931093	1457.498171	1660.807933	1741.479212	1599.066576
FBgn0020496	14086.36146	13467.92598	13749.51741	15719.97835	14844.78981	14436.48408	13347.57916	13391.01368	13273.46996	16586.84525	15136.16332	14138.28171
FBgn0020497	5582.864229	5634.942818	5617.915903	5405.761641	5521.264419	5453.251952	5452.593191	5698.087973	5568.71542	5253.916602	5242.239423	5294.159364
FBgn0020503	7747.102783	7960.445664	7382.914679	7734.683579	8521.476988	7490.008706	7796.593309	7831.491314	7132.479343	7823.23956	7715.139903	7200.197467
FBgn0020506	7.920360673	2.750989171	4.423555829	3.915799812	4.596265905	1.990964568	6.149541193	1.689824429	8.77423648	16.68391531	1.547981522	0
FBgn0020508	17.82081151	4.584981951	13.27066749	8.810549578	5.745332382	12.94126969	29.72278243	4.224561071	23.39796395	7.583597867	6.191926086	13.19361862
FBgn0020509	0	0	0	2.936849859	2.298132953	0	1.024923532	0.844912214	1.949830329	0	0	0
FBgn0020510	2026.622287	2026.562022	1842.411003	1828.678512	1799.438102	1818.746133	1964.778411	1917.105814	1883.536098	1727.543594	1828.166177	1750.353403
FBgn0020513	2231.56162	2055.905907	1666.574659	2129.216148	2282.046022	2280.649913	2761.143996	1788.679158	2449.961808	1908.033223	1753.089073	2557.802863
FBgn0020518	2.970135252	10.08696029	7.741222702	8.810549578	8.043465334	7.963858273	6.149541193	5.069473286	6.824406151	3.033439147	6.191926086	1.759149149
FBgn0020521	68.31311081	69.69172566	88.47111659	88.10549578	142.4842431	218.0106202	71.74464725	116.5978856	162.8108325	109.2038093	153.2501706	74.76383883
FBgn0020545	1243.496626	1314.055827	1343.655083	1229.561141	1174.345939	1419.557737	1135.615274	1198.08552	1347.332757	1152.706876	1400.149286	1363.34059
FBgn0020546	0	0	0	0	0	0	0	0	0	0	0	0
FBgn0020556	0	0	0	0	0	0	0	0	0	0	0	0
FBgn0020616	2381.058427	2355.763726	2605.474384	2385.701036	2328.008681	2245.808033	2379.872442	2337.872097	2294.950297	2350.915339	2180.331973	2476.002427
FBgn0020617	624.7184481	672.158354	547.4150339	668.622818	642.3281603	555.4791145	672.3498371	709.72626	533.278595	649.1559774	721.359389	592.8332632
FBgn0020618	28620.22329	23721.77962	27127.45612	24722.40212	22726.23677	27155.76123	26475.82468	23744.56796	28149.70046	25620.42703	23818.01768	27475.27098
FBgn0020620	3574.062754	3610.214788	3965.717801	4096.905554	4143.533714	4283.560268	3651.802545	3611.154804	3620.834921	3850.950997	4058.033559	4057.477512
FBgn0020621	7085.752667	6492.334443	5589.162791	6815.449573	6649.647699	5721.036687	7477.842091	6355.429676	5563.840844	6028.960304	6081.245407	5727.789629
FBgn0020622	2996.86647	2619.858687	2860.934733	2893.776061	2820.958199	2805.269077	2998.926255	2576.982254	2824.329232	2783.180417	2707.419681	2724.042457
FBgn0020626	3463.177704	3246.167221	3432.679324	3041.597504	2811.765668	3331.879205	3575.958204	3301.916933	3346.88376	3115.342004	3093.641071	3179.662087
FBgn0020633	0	0.91699639	1.105888957	1.957899906	4.596265905	3.981929136	4.099694129	1.689824429	2.924745493	0	1.547981522	4.397872872
FBgn0020637	1.980090168	3.667985561	6.635333744	2.936849859	1.149066476	0	1.024923532	14.36350764	3.899660658	4.55015872	0.773990761	2.638723723
FBgn0020638	4.950225421	3.667985561	1.105888957	0.978949953	5.745332382	5.972893705	0	1.689824429	1.949830329	6.066878294	4.643944565	3.518298298
FBgn0020639	8.910405757	6.418974732	6.635333744	8.810549578	12.63973124	8.959340557	3.074770597	15.20841986	4.874575822	7.583597867	4.643944565	9.675320319
FBgn0020640	4.950225421	5.501978341	5.529444787	9.789499531	3.447199429	6.968375989	2.049847064	1.689824429	7.799321316	0	1.547981522	2.638723723
FBgn0020641	7.920360673	1.83399278	12.16477853	6.852649672	9.192531811	7.963858273	2.049847064	8.449122143	3.899660658	3.033439147	6.191926086	12.31404404
FBgn0020642	0.990045084	1.83399278	0	0	1.149066476	0.995482284	1.024923532	1.689824429	1.949830329	0	2.321972282	0
FBgn0020643	0	0	0	0	0	0	0	0	0	0	0	0
FBgn0020644	0.990045084	0	0	0	0	0	1.024923532	0	0	1.516719573	0	0
FBgn0020645	0	0	0	0	0	0	1.024923532	0.844912214	0	1.516719573	0	0
FBgn0020646	0	0	0	0	0	0	0	1.689824429	0	0	0	0
FBgn0020647	9836.097911	9623.877115	9562.621814	10403.30115	10466.84653	10400.7989	10238.98609	10168.5185	9235.371353	9244.4058	9852.902385	9572.410094
FBgn0020653	6275.895788	6031.085259	6823.334867	5595.677932	5518.966286	6717.514453	6406.797	6144.201622	6917.023092	5992.559034	6071.183527	6664.536551
FBgn0020655	1975.139943	2298.90995	2037.047459	1906.994509	1877.574622	2059.652846	1922.756546	2193.392108	1995.651342	1882.248991	2024.75983	2014.225776
FBgn0020660	425.7193862	443.8262529	427.9790265	475.7696772	396.4279343	430.0483467	375.1220128	457.0975079	443.5863998	576.3534379	420.2769831	416.9183483
FBgn0020762	4309.666251	4772.966211	4475.53261	4958.381512	5622.382269	4787.274304	4404.096418	4783.048045	4231.131814	4336.30126	5076.6054	4565.871616
FBgn0020764	4135.418316	4200.760464	4781.863852	4006.842158	4061.949994	4463.742562	4061.771958	4282.015102	4736.137869	3981.38888	4209.735748	4742.666106
FBgn0020765	1.980090168	0.91699639	1.105888957	0	4.596265905	0.995482284	2.049847064	1.689824429	0.974915164	0	0	0.879574574
FBgn0020767	17990.10922	17797.98294	19234.72664	18932.89209	19172.17416	19322.31113	18023.28031	17771.0386	17749.30548	19826.55826	19124.53771	19098.20274
FBgn0020880	1.980090168	0	0	0.978949953	0	1.990964568	0	0.844912214	0	0	0.773990761	0
FBgn0020887	1895.936336	2069.660853	2199.613136	2171.310996	2151.052444	2003.905838	1830.513428	2008.356333	1894.260165	1845.847721	2133.892527	2054.686206
FBgn0020906	0	0	2.211777915	0.978949953	0	2.986446852	0	0	0	4.55015872	0	0
FBgn0020907	5075.961146	5967.812508	4830.522966	5533.025135	7189.708942	4799.220092	5386.998085	6113.784783	4852.152774	6661.432366	6592.079309	5223.793398
FBgn0020908	166.3275741	146.7194224	155.930343	173.2741417	156.2730408	186.1551871	200.8850123	143.6350764	117.9647349	136.5047616	136.9963647	156.5642743
FBgn0020909	294.04339	314.5297618	294.1664627	351.4430332	264.2852896	284.7079333	346.4241539	305.8582216	308.073192	310.9275125	308.0483228	338.6362112
FBgn0020910	29902.33168	23518.20642	28362.73409	25803.16286	22402.20002	27391.69053	27883.04469	23330.56097	29038.82309	27476.89179	22755.32837	27787.51996
FBgn0020912	613.8279522	734.5141086	719.9337112	715.6124157	705.5268165	599.280335	662.1006018	748.5922219	619.0711294	785.660739	856.8077722	637.6915665
FBgn0020930	1975.139943	1951.368318	1896.599562	1914.826108	1668.444524	1740.103033	2011.924894	2005.821597	1874.761861	1762.428144	1907.887225	1849.74533
FBgn0021738	128.7058609	102.7035957	149.2950092	170.3372918	160.8693067	132.3991438	80.96895904	132.6512176	108.2155833	183.5230684	143.9622815	134.5749099
FBgn0021742	39.60180337	81.61267873	91.78878346	114.5371445	90.77625163	67.69279532	57.3957178	85.33613364	77.99321316	118.3041267	90.55691901	76.52298798
FBgn0021750	745.5039484	815.2097909	790.7106045	757.7072637	766.4273397	740.6388194	726.6707843	870.2595807	862.7999206	621.8550251	650.152239	740.6017917
FBgn0021760	5105.662499	5399.274746	5403.373446	5636.79383	5980.891009	5550.809216	5628.880039	5486.015007	4938.920223	5451.090147	5755.395297	5301.19596
FBgn0021761	919.7518832	996.7750762	1265.136967	894.7602571	999.6878344	1096.025995	896.8080907	966.5795732	1088.980239	987.3844423	959.7485434	1084.51545
FBgn0021764	2210.770673	2474.056261	2325.684477	2428.774834	2567.014508	2153.22818	2349.124736	2410.534547	2094.117773	2279.629519	2463.612592	2215.648353
FBgn0021765	1817.722774	1794.561936	1612.3861	1686.730769	1771.860507	1796.845523	1754.669087	1672.081272	1783.119836	1628.956822	1838.228057	1938.582362
FBgn0021767	0.990045084	1.83399278	2.211777915	0	3.447199429	1.990964568	0	0	0	0	0	0
FBgn0021768	1031.626978	989.4391051	850.4286082	674.4965177	643.4772267	689.8692229	1084.369097	1047.691146	906.671103	1023.785712	768.5728254	785.460095
FBgn0021776	38.61175828	51.35179785	47.55322517	51.88434751	54.00612439	23.89157482	43.04678835	48.15999622	35.09694592	53.08518507	54.95334401	49.25617617
FBgn0021795	1317.750007	1390.166528	1363.561084	1261.86649	1286.954453	1356.842353	1351.874139	1382.276383	1323.934793	1366.564336	1347.517914	1271.864835
FBgn0021796	2963.204937	3050.84699	2960.464739	2824.270615	2676.175823	2586.262974	3102.443532	3111.811685	2843.827535	2575.389836	2621.506707	2483.918598
FBgn0021800	11326.11576	12176.79507	11633.95183	13114.99252	12886.78053	10585.95861	11497.59218	11435.04191	10382.8465	16060.54356	13506.13878	11226.01029
FBgn0021814	1011.826076	1048.126874	1182.195295	1187.466293	1240.991794	1316.02758	959.3284261	1017.274306	1130.901591	1148.156717	1195.815725	1300.011221
FBgn0021818	2467.19235	2631.77964	2561.238825	2178.163646	2422.232132	2291.600218	2589.981766	2715.547857	2341.746225	2141.608038	2359.89783	2311.521982
FBgn0021825	1915.737238	1797.312925	1998.341346	1982.373655	1925.835414	2089.517314	1799.765722	1810.646875	2086.318452	2118.857244	1920.271077	2187.501967
FBgn0021847	4668.062572	4584.981951	5098.148093	4696.022925	4646.82483	5111.801529	4636.75406	4615.755427	4982.791406	4534.991524	4614.532916	5391.792142
FBgn0021856	889.0604856	1080.221748	1027.370841	944.6867047	945.68171	1022.360306	872.2099259	1090.781669	1041.209396	890.3143896	1065.785278	1143.446947
FBgn0021872	10216.27522	9936.572885	11731.27006	9026.897517	9294.798727	11761.62319	10558.76223	10090.78658	12207.88769	10705.00675	9782.469225	11948.14102
FBgn0021874	409.8786648	517.1859641	569.532813	511.9908255	469.9681888	557.4700791	402.7949481	491.7389087	434.8121634	505.0676179	551.0814217	602.5085835
FBgn0021875	425.7193862	442.9092565	489.9088081	465.9801777	394.1298014	439.0076873	440.7171188	471.4610156	448.4609757	447.4322741	419.5029923	422.1957957
FBgn0021895	5427.427151	5704.634544	6048.106708	5067.044957	5390.27084	5430.35586	5072.346561	5162.413629	5486.822546	5625.512898	5548.739764	5571.225355
FBgn0021906	9514.333259	9135.118039	9431.021028	9601.54114	9852.095968	9648.214297	9429.296496	9939.547289	10148.86686	9015.381144	10600.57746	10576.88426
FBgn0021944	483.1420011	486.9250832	516.4501431	471.8538774	467.6700559	544.5288094	507.3371484	533.9845194	487.4575822	360.9792585	408.6671217	488.1638888
FBgn0021967	2489.963387	2820.680896	2829.969842	2462.059132	2872.666191	2917.758575	2472.11556	2992.679063	3179.198351	2447.985391	2957.418697	2964.166316
FBgn0021979	10836.04345	10290.53349	10410.83864	10615.73329	10197.96498	10100.16325	10228.73685	10159.22446	10788.41121	10345.54421	10376.89413	10816.12854
FBgn0021995	1332.600683	1430.514369	1579.209431	1367.593084	1270.867523	1540.011093	1300.627962	1459.163394	1511.118505	1557.671002	1345.969933	1594.668704
FBgn0022023	7580.775209	6395.132825	6946.088541	5685.741327	5450.022297	6221.764276	6828.040571	6238.83179	7057.410876	6135.130674	5504.622291	6635.51059
FBgn0022027	832.6279158	820.7117693	892.4523886	783.1599625	956.0233083	944.7126876	746.1443314	932.7830846	901.7965271	787.1774586	894.7333194	836.4754203
FBgn0022029	1025.686707	978.4351484	1481.891203	1068.034399	1008.880366	1650.509627	973.6773556	1008.825184	1359.031739	1170.907511	1149.37628	1550.689975
FBgn0022069	1521.699294	1524.964997	1741.775108	1544.783026	1594.904269	1625.62257	1441.042486	1543.654616	1526.717148	1779.11206	1797.980537	1639.527007
FBgn0022097	5934.330234	5435.954601	6117.777712	5961.805214	5706.264121	6629.912012	5946.606334	5754.697092	6042.524189	5971.32496	6285.578968	6612.641651
FBgn0022153	2621.639383	2867.447712	2901.852624	2810.565315	2865.771792	2881.921212	2716.04736	2801.728903	2756.08517	2481.353222	2623.828679	2906.993969
FBgn0022160	4858.151228	4827.068998	5003.041643	6148.784655	5895.86009	5486.102868	4807.916289	4758.545591	4996.440218	5344.919777	5852.918133	5576.502802
FBgn0022213	832.6279158	875.7315527	954.3821702	1051.39225	1018.072898	1131.863357	832.2379081	890.5374739	919.3450001	926.7156593	938.0768021	1059.007788
[truncated: 15,482 more rows]
