# Supplementary material for: Senescent glia link mitochondrial dysfunction and lipid accumulation
Source: Nature. 2024 Jun 5;630(8016):475–83. doi: 10.1038/s41586-024-07516-8 (PMC11168935; doi:10.1038/s41586-024-07516-8)
Supplement: Supplementary file 4 — Supplementary Data files 1–17 [file 41586_2024_7516_MOESM4_ESM.zip › 2023-03-03957D-s4/Supplementary data 15.csv]

	TREdsRed;elavGS>UAS-ND42-RNAi_dsRed+_rep1	TREdsRed;elavGS>UAS-ND42-RNAi_dsRed+_rep2	TREdsRed;elavGS>UAS-ND42-RNAi_dsRed+_rep3	TREdsRed;elavGS>UAS-ND42-RNAi_dsRed+_rep4	TREdsRed;elavGS>UAS-ND42-RNAi_dsRedneg_rep1	TREdsRed;elavGS>UAS-ND42-RNAi_dsRedneg_rep2	TREdsRed;elavGS>UAS-ND42-RNAi_dsRedneg_rep3	TREdsRed;elavGS>UAS-ND42-RNAi_dsRedneg_rep4	TREdsRed;elavGS>UAS-NP15.6-RNAi_dsRed+_rep1	TREdsRed;elavGS>UAS-NP15.6-RNAi_dsRed+_rep2	TREdsRed;elavGS>UAS-NP15.6-RNAi_dsRed+_rep3	TREdsRed;elavGS>UAS-NP15.6-RNAi_dsRed+_rep4	TREdsRed;elavGS>UAS-NP15.6-RNAi_dsRedneg_rep1	TREdsRed;elavGS>UAS-NP15.6-RNAi_dsRedneg_rep2	TREdsRed;elavGS>UAS-NP15.6-RNAi_dsRedneg_rep3	TREdsRed;elavGS>UAS-NP15.6-RNAi_dsRedneg_rep4
FBgn0000003	1.120586608	10.83043265	2.100701229	4.487119813	1.498238319	0	0	5.109325268	1.853114122	4.158229514	6.598775065	1.988611694	1.032488164	2.957144699	0	0.869419938
FBgn0000008	1080.24549	1569.510198	1064.005172	820.2455019	139.3361637	495.0813381	226.7448705	559.9820494	499.4142559	770.3120175	649.9793439	653.2589415	234.3748132	295.7144699	388.306278	659.889733
FBgn0000014	1.120586608	1.805072108	2.100701229	0.897423963	1.498238319	4.837928386	1.012253886	0	5.559342367	2.079114757	8.248468832	0	2.064976328	2.957144699	1.132088274	0
FBgn0000015	2.241173215	0.902536054	0	5.384543776	3.745595798	1.612642795	1.012253886	5.109325268	2.779671183	0	8.248468832	8.948752623	7.227417148	0.9857149	0	3.477679752
FBgn0000017	2987.483896	4961.240689	1327.643177	2103.561769	1906.508261	1270.762523	1697.549767	2106.063876	2554.517817	4487.769203	1812.188602	2329.6586	1058.300368	2214.901379	943.0295323	1646.681363
FBgn0000018	348.502435	696.7578337	313.0044831	188.4590322	76.41015428	1.612642795	37.45339379	268.7505091	756.0705619	855.5557225	658.2278128	731.8091034	37.16957391	54.21431948	27.17011858	166.0592082
FBgn0000022	0	0	0	0	0	0	0	0	1.853114122	0	0.824846883	0	0	0	5.66044137	0
FBgn0000024	5652.238849	5167.01891	4202.452809	3548.414348	7676.224028	6914.205985	7116.14482	7781.502384	5916.066835	6459.80955	6171.50438	9735.248548	7743.66123	9087.305659	8411.415876	9443.639367
FBgn0000028	4.482346431	2.707608162	9.45315553	0	178.29036	361.2319861	278.3698187	547.7196688	0	1.039557378	39.59265039	3.977223388	294.2591268	552.9860587	365.6645125	528.6073223
FBgn0000032	597.2726619	581.2332188	186.9624094	684.7344835	334.8562643	270.1176682	186.2547151	602.9003817	592.9965191	286.9178365	246.6292181	381.8134453	440.872446	248.4001547	541.138195	460.7925671
FBgn0000036	159.1232983	49.63948297	112.3875158	87.05012438	630.7583324	804.7087548	738.945337	693.8463714	335.4136561	44.70096728	194.6638644	174.9978291	511.0816412	904.8862778	1261.146337	1360.642203
FBgn0000037	440.3905368	288.8115373	201.667318	1358.699879	3589.779013	2836.638677	3158.232125	2580.209261	537.4030954	146.5775904	548.5231773	640.3329655	2511.011215	4011.859641	3052.109987	2636.081252
FBgn0000038	2191.867405	243.6847346	1065.055523	1959.973934	6468.643943	7897.111768	7168.782022	6857.736375	1407.440176	405.4273776	1332.127716	1534.213922	6278.560526	6672.304155	6672.528287	6337.201928
FBgn0000039	725.0195351	363.7220298	526.2256579	814.8609581	3469.170828	3511.529687	2760.416348	2581.231126	770.8954748	535.3720499	362.1077817	727.83188	3056.164966	4058.188242	3212.866522	3740.244573
FBgn0000042	48210.99762	75163.20258	69518.50577	60470.22145	16988.5243	22206.89761	19057.70392	21595.07418	73014.54953	76465.68253	56377.45962	62813.28328	19658.57464	19838.49807	16209.23991	21036.48482
FBgn0000043	922.2427781	783.4012949	1975.709506	840.886253	895.1973957	1096.597101	505.1146892	868.5852956	498.4876989	728.7297223	956.8223845	1406.942774	744.4239663	599.314659	1101.521891	818.9935816
FBgn0000044	1.120586608	1.805072108	143.8980342	45.7686221	0	1.612642795	107.2989119	28.6122215	0	29.1076066	108.8797886	148.1515712	1.032488164	0	58.86859025	185.1864468
FBgn0000045	22131.5855	15810.6266	20649.89308	7021.445084	2741.027005	646.6697609	949.4941453	1322.293379	13959.50868	14266.88546	16302.2738	8712.107832	957.1165281	533.2717607	1247.561278	1946.631241
FBgn0000046	0	44.22426665	80.87699732	52.05058984	0.74911916	0.806321398	19.23282384	0	0	1.039557378	64.33805689	0	0	0	0	31.29911777
FBgn0000047	0	0	0	0	0.74911916	0	9.110284976	0	0.926557061	0	0	0	1.032488164	0	0	0.869419938
FBgn0000052	339.5377421	926.9045275	319.3065868	1135.241313	271.1811358	231.4142411	318.8599742	353.5653086	448.4536176	96.6788362	414.8979822	970.4425067	165.1981062	130.1143667	209.4363307	38.25447727
FBgn0000053	751.9136137	2908.873702	1955.752844	1806.514437	0	1.612642795	274.3208032	83.7929344	1715.05712	2010.50397	2314.520354	1595.860885	36.13708574	241.5001504	827.5565283	715.532609
FBgn0000055	192.7408965	223.8289414	122.8910219	152.5620737	4.494714958	7.256892579	4.049015545	9.196785483	249.2438494	176.7247543	154.2463672	169.031994	7.227417148	0	6.792529644	8.69419938
FBgn0000056	0	0	0	0	0	0	0	0	0	0	0	0	0	0	0	0
FBgn0000057	859.4899281	860.1168595	891.7476717	971.9101516	934.151592	736.9777574	550.6661141	768.4425204	948.7944306	824.3690011	1215.824306	1149.417559	968.4738979	783.6433452	1106.050244	1345.862064
FBgn0000061	0	0.902536054	0	0	0.74911916	0	0	3.065595161	0.926557061	1.039557378	2.47454065	0	2.064976328	0	1.132088274	0
FBgn0000063	70.59695628	87.54599724	177.5092538	171.4079769	206.756888	97.56488911	54.66170986	100.1427753	0	48.85919679	0.824846883	0	100.1513519	190.2429756	98.49167984	52.16519628
FBgn0000064	62109.63332	72488.08572	72298.78385	78821.64407	79758.71692	68987.24614	64375.29815	57042.55103	64513.38849	75189.10607	83521.52085	75827.75251	72002.6271	55439.5631	55467.79707	56480.12743
FBgn0000071	209.5496956	0	0	0	0	0	0	0	0	1.039557378	1.649693766	0.994305847	1.032488164	0	0	2.608259814
FBgn0000075	71.71754289	2.707608162	2.100701229	49.35831795	0	0	0	38.83087204	2.779671183	1.039557378	1.649693766	0	2.064976328	9.857148996	0	1.738839876
FBgn0000077	77.32047593	270.7608162	323.5079893	219.8688709	101.8802057	178.1970289	115.396943	182.9138446	383.5946233	310.8276562	169.0936111	224.7131214	191.0103103	76.88576217	114.3409157	310.3829179
FBgn0000078	0	9.927896595	9128.597191	42.17892625	0	4.031606988	1120.565052	153.279758	0	95.63927882	288.6964091	219.7415922	0	60.12860888	193.5870949	184.3170269
FBgn0000079	0	8.122824487	21120.45016	50.25574191	0	1.612642795	2892.009353	79.70547419	0.926557061	163.2105084	629.3581719	668.1735292	0	119.2715029	337.3623057	333.8572562
FBgn0000083	11192.41904	14871.08656	12953.97413	13155.33787	255.4496334	319.3032735	322.9089897	518.0855822	13461.02098	14270.00413	13003.71111	12369.16474	206.4976328	198.1286948	253.5877734	425.1463497
FBgn0000084	2695.010791	3463.030839	3112.188871	3298.033063	752.8647554	876.4713592	1155.993938	798.0766069	3420.84867	3325.544054	2963.674851	2722.409409	822.8930667	738.3004598	786.8013504	1135.462439
FBgn0000092	58.2705036	0	0	0	0	20.15803494	11.13479275	0	49.10752424	0	0	0	26.84469227	0	19.24550066	26.95201808
FBgn0000094	0	0	2.100701229	0	0	0	0	0	0	0	0	0	0	0	0	0
FBgn0000097	1984.558882	3164.291406	1978.860558	1181.907359	497.415122	893.4041086	497.0166581	581.4412155	2377.545419	2480.383905	1803.940134	1624.695754	790.8859337	720.5575916	1141.14498	751.1788264
FBgn0000100	2839.566464	2851.111395	4622.593054	4148.790979	3015.204617	3326.075765	4178.584042	3559.155982	3291.130681	2292.22402	3851.210098	3653.079682	3479.485113	3446.059289	3715.513715	3456.813674
FBgn0000108	6580.08456	4265.385392	2665.78986	7117.469448	34635.52434	31950.48538	25895.47892	23273.99846	4415.970953	2178.912265	5350.781731	6031.459268	26455.44423	28874.54655	26707.09447	28574.35568
FBgn0000109	71.71754289	117.329687	89.27980223	114.8702672	16.48062151	22.57699913	67.82101038	81.74920429	40.76851069	57.17565582	88.2586165	49.71529235	85.69651762	25.62858739	52.0760606	47.81809659
FBgn0000114	128.8674599	128.1601197	416.989194	645.2478292	1878.041733	542.6543006	625.5729017	903.3287074	100.9947197	51.97786892	413.2482885	63.63557421	370.6632509	401.1859641	888.6892951	818.9935816
FBgn0000115	240.9261206	347.4763808	403.334636	138.2032903	154.3185469	150.7821014	77.94354924	177.8045193	219.5940235	405.4273776	442.9427763	295.3088366	112.5412099	102.5143496	186.7945652	100.8527128
FBgn0000116	145355.7712	159413.1382	126081.9871	116443.4514	60646.4398	61502.97092	54491.6512	65267.54284	142631.4143	159427.5591	137418.6659	122929.0148	48823.26781	52193.60393	52499.46162	55920.22099
FBgn0000117	6073.579413	6970.285946	8166.476028	7021.445084	11218.80853	13062.40664	11528.55951	9671.952733	4924.65078	5638.559221	4742.044731	6016.544681	11675.37616	12591.52213	11237.10821	13215.18306
FBgn0000119	573.7403431	1738.28444	624.9586156	122.0496589	1002.321436	834.5426465	1000.10684	806.2515273	403.0523216	1098.812149	626.0587843	901.8354033	1148.126838	591.4289398	672.4604348	889.4165966
FBgn0000120	121.0233536	4134.517664	23381.85503	19752.30142	226.9831054	837.7679321	12862.71013	14458.36864	649.5164998	1504.239527	5707.940432	19664.38674	34.07210941	23.65715759	5715.913696	7788.263805
FBgn0000121	682.4372441	10982.05871	62366.66844	63116.72472	513.8957435	2569.746294	47717.6482	46937.32751	3471.809308	7877.765814	21018.74828	71926.09636	239.5372541	464.2717177	23288.18788	31500.82319
FBgn0000137	0	0	0	0	0.74911916	0.806321398	0	0	0	0	0	0	0	0	0	0
FBgn0000139	774.3253459	905.2436622	1672.158178	945.8848567	452.4679724	401.548056	475.7593265	478.2328451	672.6804264	943.9180997	921.3539685	716.8945157	259.1545292	437.6574154	278.4937154	432.9711291
FBgn0000140	4.482346431	6.317752378	8.402804916	7.179391701	0	0.806321398	4.049015545	2.043730107	1.853114122	3.118672135	3.299387533	6.960140929	4.129952656	0.9857149	0	6.955359504
FBgn0000146	6.723519646	0	4.201402458	0	60.67865193	85.47006815	2.024507773	57.22444301	1.853114122	0	1.649693766	3.977223388	36.13708574	104.4857794	116.6050922	0
FBgn0000147	0	0.902536054	72.4741924	123.8445068	146.8273553	50.79824805	118.4337047	42.91833225	0	3.118672135	4.949081299	60.65265667	199.2702157	94.62863036	146.0393873	93.89735331
FBgn0000150	1995.764748	1790.631531	3652.069087	2555.863446	1732.712616	1630.381866	2228.983058	1982.418204	1955.035399	1658.094019	2246.058063	2786.044983	1478.523051	1727.958219	1638.131733	1910.985024
FBgn0000152	699.2460432	926.0019915	694.2817562	445.1222855	71.16632016	170.9401363	162.9728757	133.864322	748.6581054	663.2376075	346.4356909	573.7144737	42.33201473	132.0857965	99.62376811	217.3549845
FBgn0000153	0	2.707608162	15107.19289	6940.676927	0.74911916	0	2182.419379	752.0926795	0	62.37344271	9466.767678	7837.118686	20.64976328	0	2347.95108	2627.387053
FBgn0000157	1536.324239	1500.917458	1218.406713	1452.031972	452.4679724	468.472732	529.4087825	247.291343	1604.79683	1529.188904	1329.653176	1391.03388	462.5546975	194.1858352	235.474361	211.2690449
FBgn0000158	0	0.902536054	3.151051843	1.794847925	0.74911916	0.806321398	0	2.043730107	0	0	1.649693766	0	0	1.971429799	0	2.608259814
FBgn0000163	48.18522413	41.51665849	128.142775	17.94847925	5.243834117	1.612642795	14.17155441	7.153055376	25.01704065	44.70096728	84.13438208	444.4547136	1.032488164	5.914289398	22.64176548	55.64287603
FBgn0000166	0	1.805072108	4.201402458	0	0	0	2.024507773	2.043730107	4.632785306	0	0.824846883	1.988611694	1.032488164	0.9857149	0	0.869419938
FBgn0000173	1772.768013	1618.247145	2037.680192	2120.612824	1505.729511	1709.401363	1615.557202	1794.395034	1435.236888	1583.245887	1914.469616	1642.593259	1647.85111	1469.700915	1712.849559	1797.960432
FBgn0000179	515.4698395	172.3843863	641.7642255	512.4290827	1271.255214	919.2063933	708.5777204	925.8097386	99.14160554	47.81963941	777.005764	882.9435922	787.7884692	683.1004254	1059.634624	873.7670377
FBgn0000180	217.3938019	252.7100951	259.4366018	278.2014284	206.0077689	201.5803494	392.7545079	375.0244747	270.5546618	598.78505	248.2789118	161.0775472	193.0752867	69.00004297	208.3042424	432.1017092
FBgn0000181	1337.98041	1207.59324	2123.808943	1176.522815	1551.42578	1417.513017	1691.476244	1878.187969	1402.807391	1026.043133	1503.695868	1667.450906	1494.010373	1383.943719	1613.22579	1550.175749
FBgn0000182	0	0	0	0	0	0	0	0	0	0	0	0	0	0	0	0
FBgn0000183	660.0255119	457.5857794	514.6718011	327.5597464	1217.318634	1007.095426	1601.385648	780.704901	807.9577573	616.4575254	664.8265878	571.7258621	926.1418831	1495.329503	1133.220362	1861.428087
FBgn0000206	2.241173215	0	350.8171052	699.9906909	0	27.41492752	543.5803369	534.4354231	8.33901355	112.2721969	134.450042	583.6575322	1.032488164	0	156.2281818	251.2623621
FBgn0000212	1490.380188	1834.855798	1146.982871	983.5766631	2298.297582	1777.938682	1077.038135	1497.032304	1101.676346	1485.527494	1129.215383	1985.628777	1639.591205	1901.444041	1641.527997	1350.209164
FBgn0000216	0	0	0	0	0	0	0	2.043730107	0.926557061	1.039557378	0	0	1.032488164	0	0	0
FBgn0000221	112.0586608	365.5271019	291.9974708	136.4084423	305.6406171	82.24478256	255.0879793	88.90225967	251.0969636	258.8497872	137.7494295	168.0376882	229.2123724	273.0430272	185.6624769	233.0045434
FBgn0000227	3.361759823	0	0	0	0	2.418964193	0	0	0	0	0	0	4.129952656	0	0	0
FBgn0000228	187.1379635	1685.034813	124.9917231	548.3260412	812.7942882	976.4552125	480.820596	1088.286282	555.9342367	539.5302794	391.8022695	784.5073133	1601.389142	1655.015316	838.877411	1093.730282
FBgn0000229	1394.00974	974.7389384	1815.005862	1861.257299	2699.825451	3282.53441	2775.600156	3011.436313	1136.885514	821.250329	1606.801728	1237.91078	2703.054013	2889.130371	2414.744288	3259.455348
FBgn0000233	1.120586608	3.610144216	444.2983099	3.589695851	52.43834117	40.31606988	79.96805701	96.05531504	2.779671183	3.118672135	1.649693766	0	245.732183	0	0	0
FBgn0000239	620.8049806	490.9796134	1283.528451	882.1677553	1013.558223	1238.509667	1054.768549	876.760216	1057.201607	1019.805788	1144.887474	1060.924339	1225.563451	1080.34353	800.3864097	1431.934638
FBgn0000241	0	2.707608162	1341.297735	1242.034764	0	0.806321398	4.049015545	36.78714193	0	0	1828.68554	971.4368126	0	0	0	0
FBgn0000244	815.7870504	1166.076582	1039.847108	656.9143407	2.247357479	45.96031966	156.8993524	149.1922978	611.5276603	1166.383379	1235.620631	1126.548525	139.3859021	106.4572092	2.264176548	73.90069473
FBgn0000246	30.25583841	14.44057687	1.050350614	213.5869031	162.5588576	13.70746376	76.93129536	28.6122215	50.0340813	46.78008203	37.11810974	174.0035232	107.3787691	51.25717478	134.7185046	178.2310873
FBgn0000247	119.902767	369.1372461	7.352454301	251.2787095	692.9352226	353.1687722	620.5116323	485.3859005	37.06228244	296.2738529	80.83499455	374.8533043	465.652162	738.3004598	540.0061067	671.1921921
FBgn0000250	1223.680576	2090.273501	1721.524657	1546.261488	923.6639238	796.6455408	828.023679	1152.663781	1663.169925	1515.674658	1822.086765	1225.979109	683.5071646	915.7291417	821.8960869	547.7345609
FBgn0000251	2.241173215	0	0	0.897423963	0	0	3.036761659	0	0.926557061	4.158229514	3.299387533	1.988611694	0	1.971429799	4.528353096	0
FBgn0000253	4141.688102	2031.608658	5786.381535	6362.735895	9200.681518	10282.21046	12091.37267	12785.57555	2687.942034	2355.63702	3642.523836	5162.435958	11008.38881	10936.50681	12519.76422	12037.11904
FBgn0000256	1650.624073	2395.330687	1669.007126	785.2459673	162.5588576	372.5204857	422.1098706	521.1511774	1949.476057	1523.991117	2096.760777	1414.89722	328.3312362	277.9716017	395.0988076	394.7166519
FBgn0000257	1382.803874	926.9045275	1471.541211	1318.315801	1976.176343	1498.951478	2232.019819	1670.749363	1435.236888	1353.503707	1277.687822	1203.110075	876.5824513	1143.429284	1479.639374	1558.869949
FBgn0000259	2918.007526	2503.635014	2197.333486	2724.579151	3150.795185	3442.186046	2539.745001	2917.424728	2520.235206	2793.290676	3297.737839	2743.289832	3051.002525	2760.001719	2978.524249	3280.321426
FBgn0000261	4895.842889	6115.584302	6184.464418	4643.271583	585.0620636	695.8553661	1114.491529	802.1640671	4896.854068	7192.697502	4323.847362	2874.538204	1018.03333	594.3860845	1050.577918	960.7090315
FBgn0000273	13614.0067	13081.35757	7893.384868	11400.87402	12129.73743	12025.47732	13209.91322	12414.63854	11544.90098	12643.09684	11966.87858	11141.19702	13433.7035	12534.35066	10955.21823	13521.21888
FBgn0000274	2.241173215	1.805072108	0	0	0	0	2.024507773	0	0	1.039557378	0	2.982917541	0	0	0	0
FBgn0000276	0	0	1.050350614	0.897423963	0	0	0	0	0	0	0.824846883	0	0	1.971429799	0	0
FBgn0000277	0	0	0	0	0	0	0	0	0	0	0	0	0	0.9857149	0	0
FBgn0000278	0	0.902536054	0	0	0	0	0	0	0	0	0	0	0	0	0	0
FBgn0000279	0	0	3.151051843	0	0	0	0	1.021865054	0.926557061	0	0	0	0	0	15.84923584	0
FBgn0000280	0	0	0	0	0	0	3.036761659	0	0	0	0	0	0	0	0	0
FBgn0000281	0	0	0	0	0	0	0	0	0	0	0	0	0	0	0	0
FBgn0000283	1704.41223	2384.500255	1962.054948	2145.740695	3804.776212	4486.372256	4094.56697	4032.279502	2532.280448	2460.632315	1863.329109	2753.23289	4583.21496	3499.287894	3561.54971	4166.260343
FBgn0000286	1953.182457	2281.611145	1202.651454	1950.102271	2403.174264	2491.533119	1972.882824	2284.89026	1486.197526	2355.63702	1800.640746	2117.871454	2589.480315	2289.815712	1970.965685	2148.336667
FBgn0000287	144.5556724	5.415216324	9.45315553	140.8955621	147.5764744	60.47410482	83.00481867	88.90225967	12.04524179	1.039557378	17.32178455	242.6106267	111.5087217	373.5859469	251.3235968	205.1831054
FBgn0000289	5777.744549	6132.732487	4763.340037	4358.788187	8738.474997	8406.706892	7717.423629	8263.822689	4682.819387	6565.844403	4896.291099	4059.750774	8696.647806	9222.348601	9087.272576	9157.600207
FBgn0000299	3962.394245	4055.094491	949.5169555	1791.25823	188.7780282	5.644249783	169.046399	1.021865054	3974.003235	6726.975796	2681.577217	2723.403715	144.548343	19.71429799	107.548386	179.9699272
FBgn0000303	1643.900553	453.0730991	977.8764221	1797.540197	4258.742422	4725.849711	4762.654535	5062.319476	484.589343	719.3737059	432.2197668	431.5287376	4588.377401	4843.803017	4021.177549	4369.704608
FBgn0000307	918.8810183	259.9303836	507.3193468	122.9470829	364.0719116	804.7087548	551.678368	801.1422021	772.748589	791.103165	103.1058604	479.2554183	715.5142977	654.5146933	508.307635	769.4366451
FBgn0000308	5076.257333	5909.806082	7094.06805	6266.711531	2320.771156	2810.836392	2796.857488	2831.588064	5895.68258	6056.461287	6248.21514	6313.842129	2631.81233	2403.172925	3170.979256	2854.305657
FBgn0000316	379.87886	63.17752378	191.1638118	402.9433592	865.9817485	884.5345732	890.7834199	652.9717693	429.9224764	448.0492301	398.4010446	476.2725007	783.6585165	816.1719369	1008.690652	1225.012693
FBgn0000317	212.9114555	559.5723535	19.95666168	201.9203916	7.491191596	0.806321398	14.17155441	17.37170591	337.2667702	437.6536563	229.3074335	536.9251574	1.032488164	18.72858309	3.396264822	10.43303926
FBgn0000318	419.0993913	434.119842	619.7068626	761.0155203	508.6519094	566.8439425	438.3059327	501.7357413	383.5946233	509.3831155	999.7144224	673.1450585	513.1466175	450.4717091	487.9300461	333.8572562
FBgn0000319	7027.198617	9964.900573	5087.898377	4272.635486	3354.555597	2783.421465	2994.246996	4362.341914	7724.706218	11144.0551	4331.270984	5127.635253	3570.344071	4160.702591	4555.523215	5367.798697
FBgn0000320	1.120586608	0.902536054	412.7877915	321.2777786	342.3474559	137.880959	69.84551815	267.7286441	0.926557061	6.237344271	701.9446976	760.643973	176.5554761	407.1002535	54.34023715	154.756749
FBgn0000326	784.4106254	617.334661	473.7081271	806.7841424	621.0197833	510.4014447	729.835052	370.9370145	973.8114712	659.079378	433.8694606	362.9216342	831.1529721	477.0860114	468.6845454	732.0515878
FBgn0000330	717.1754289	901.633518	1030.393953	760.1180964	222.4883904	516.8520159	583.0582385	465.9704645	925.630504	622.6948697	591.4152152	913.7670734	410.9302893	445.5431346	463.0241041	525.9990625
FBgn0000337	0	0	1.050350614	0	0	0	0	0	0	0	0	0	0	0	0	0
FBgn0000339	700.3666298	615.5295889	847.6329459	623.7096541	545.3587482	628.9306901	681.2468654	517.0637172	733.8331924	544.7280663	900.7327964	629.3956012	619.4928984	753.0861833	704.1589064	480.7892257
FBgn0000346	4083.417598	1157.051221	3805.420276	3075.47192	11994.89598	9707.303306	10484.92575	11606.34328	1748.413174	1385.729986	2124.805571	2866.583757	8948.574918	10653.60663	10373.32485	10080.92418
FBgn0000351	1.120586608	0	77.72594547	78.97330872	35.95771966	39.50974848	78.95580313	0	1.853114122	41.58229514	5.773928182	0.994305847	3.097464492	0	0	0.869419938
FBgn0000352	272.3025457	268.9557441	310.9037819	197.4332718	1724.472305	1097.403422	1059.829819	1744.323647	206.6222246	356.5681808	153.4215203	428.5458201	781.5935402	1015.286347	1459.261785	1189.366475
FBgn0000355	0	1.805072108	3.151051843	0	0	0	1.012253886	0	0	2.079114757	0	0.994305847	0	0	0	0
FBgn0000356	1.120586608	0	0	0	0.74911916	0	0	0	0	0	0	0.994305847	0	0.9857149	0	2.608259814
FBgn0000357	0	0	0	0	0	24.18964193	0	1.021865054	0.926557061	2.079114757	3.299387533	2.982917541	1.032488164	0	9.056706192	1.738839876
FBgn0000358	0	0	31.51051843	0	0	0	0	0	0	3.118672135	0	1.988611694	0	0	0	0
FBgn0000359	0	0	0	0	17.22974067	0	0	0	0	0	0.824846883	0	1.032488164	0.9857149	0	0
FBgn0000360	0	2.707608162	2.100701229	0	0	0	0	1.021865054	0	3.118672135	0	2.982917541	0	0	0	0
FBgn0000370	3060.322025	2787.933871	4014.440049	3824.820929	3492.393522	2790.678357	2873.788783	3164.716071	3218.85923	3406.629529	3534.468894	3593.421331	2968.403472	2802.38746	2777.012536	2708.243107
FBgn0000376	605.1167681	292.4216815	464.2549716	166.9208571	836.7661013	286.2440962	368.4604146	444.5112983	476.2503294	479.2359515	132.8003482	216.7586747	232.3098369	662.4004125	508.307635	739.8763673
FBgn0000377	636.4931931	602.8940841	546.1823195	507.9419629	337.1036218	654.7329749	422.1098706	68.4649586	250.1704065	392.9526891	403.3501259	503.1187586	531.7314045	425.8288366	444.9106917	515.5660232
FBgn0000382	2578.469784	2672.409256	1526.159443	1896.256833	4027.264602	3590.549184	3322.217255	3491.712888	1602.943716	2275.591102	2255.956225	2798.970959	3261.63011	3734.873755	3767.589776	3222.07029
FBgn0000384	463.9228556	690.4400814	411.7374409	222.5611427	394.0366779	659.5709032	385.6687307	491.5170908	860.7715098	835.8041323	660.7023534	396.728033	382.0206207	535.2431905	501.5151054	506.8718239
FBgn0000392	0	0	0	0	0	0	0	0	0	0	0	0	0	0	0	0
FBgn0000394	311.5230769	447.6578828	325.6086905	476.5321242	58.43129445	0	11.13479275	14.30611075	336.3402132	441.8118859	358.8083942	277.4113313	13.42234613	2.957144699	0	1.738839876
FBgn0000395	1611.403542	892.6081575	789.8636621	911.7827461	1325.191793	743.4283286	328.982513	609.031572	1108.162245	1277.616018	619.4600093	1076.833232	1090.307501	1024.157781	597.7426087	559.0370201
FBgn0000404	0	229.2441577	117.6392688	163.3311612	1.498238319	8.869535374	51.6249482	0	398.4195363	486.5128531	193.0141707	117.32809	0	2.957144699	1.132088274	8.69419938
FBgn0000405	1.120586608	0.902536054	1.050350614	0.897423963	2.247357479	2.418964193	1.012253886	0	3.706228244	5.197786892	1.649693766	0.994305847	3.097464492	0.9857149	0	0.869419938
FBgn0000406	2.241173215	87.54599724	467.4060234	17.05105529	0	32.2528559	289.5046115	394.4399107	168.6333851	12.47468854	184.7657018	122.2996192	7.227417148	113.3572135	444.9106917	199.0971658
FBgn0000411	366.4318207	515.3480869	528.3263591	822.9377738	3065.395601	3321.237837	2022.483265	2333.939783	308.5435013	392.9526891	531.2013928	605.5322609	2158.932751	2244.472826	2370.592846	3462.899613
FBgn0000412	1800.782678	1461.205872	1756.186227	2169.073718	2279.569603	2649.572113	2499.254845	1833.225906	1781.769229	1622.749068	2241.108982	1027.11794	3558.986701	2538.215866	2584.55753	2533.489699
FBgn0000414	1041.024959	594.7712596	777.2594547	964.7307599	1088.470139	756.329471	566.8621763	1067.848981	466.9847588	436.614099	961.7714658	462.3522189	899.2971909	828.9862306	998.5018577	1059.822904
FBgn0000416	27087.94007	39429.09259	32822.40635	30136.39409	8345.187438	8253.505826	9740.919147	9730.199041	33262.47194	37467.72704	28462.9914	28123.94088	8337.341925	8811.305487	8499.718761	9455.811246
FBgn0000422	2356.593636	5250.954763	2490.381307	2892.397432	9297.31789	11174.00193	9805.703396	10916.58437	4457.666021	2060.402724	3303.511767	2195.42731	9076.60345	9825.606119	9312.558142	10513.02589
FBgn0000426	137.8321527	240.9771264	207.9694217	76.28103683	139.3361637	126.5924594	112.3601814	149.1922978	152.8819151	147.6171477	140.2239701	91.47613793	198.2377275	106.4572092	127.925975	110.4163321
FBgn0000427	0	4.51268027	3.151051843	0	2.247357479	0.806321398	0	0	7.412456489	0	4.124234416	2.982917541	6.194928984	0	0	0.869419938
FBgn0000439	71.71754289	3.610144216	0	0.897423963	0.74911916	124.9798166	0	1.021865054	49.10752424	1.039557378	0	0.994305847	50.59192004	17.74286819	1.132088274	0
FBgn0000442	4.482346431	9.927896595	13.65455799	0	1.498238319	0	0	0	12.04524179	6.237344271	16.49693766	5.965835082	0	0	0	0
FBgn0000447	648.8196458	902.5360541	1000.984136	549.2234652	535.6201991	657.1519391	552.6906219	696.9119666	614.3073315	487.5524105	838.0444333	652.2646357	561.6735612	919.6720013	525.2889591	787.6944638
FBgn0000448	2.241173215	0	46.21542704	7.179391701	81.6539884	67.7309974	93.12735754	112.4051559	0.926557061	1.039557378	13.19755013	0.994305847	50.59192004	62.10003867	66.79320817	69.55359504
FBgn0000449	0	0	0	1.794847925	0.74911916	2.418964193	0	0	0.926557061	0	0	0	5.16244082	1.971429799	2.264176548	0
FBgn0000451	3.361759823	3.610144216	2.100701229	0	0.74911916	0.806321398	2.024507773	1.021865054	3.706228244	3.118672135	6.598775065	0	0	2.957144699	0	0
FBgn0000454	1641.65938	1727.454007	1735.179215	1255.496124	968.6110734	324.9475232	853.3300261	752.0926795	2807.467895	2979.371447	1211.700071	1482.510018	912.719537	511.5860329	319.2488933	378.197673
FBgn0000455	644.3372994	1263.550476	949.5169555	817.55323	415.7611336	693.4364019	438.3059327	378.0900699	554.0811225	727.6901649	956.8223845	526.9820989	289.0966859	306.5573338	209.4363307	531.2155821
FBgn0000459	11.20586608	4.51268027	7.352454301	17.94847925	165.5553343	319.3032735	28.34310882	250.3569381	149.1756868	1.039557378	0	19.88611694	20.64976328	162.6429584	109.8125626	55.64287603
FBgn0000463	3.361759823	114.6220789	4.201402458	2.692271888	2.996476638	1.612642795	1.012253886	8.174920429	15.75147004	6.237344271	0.824846883	18.89181109	0	1.971429799	4.528353096	0.869419938
FBgn0000464	180.4144438	85.74092514	129.1931256	99.61405986	478.687143	636.1875827	636.7076945	590.638001	174.1927275	90.44149193	157.5457547	87.49891454	494.5618306	533.2717607	616.9881093	705.0995697
FBgn0000473	826.9929164	889.9005493	655.4187834	993.4483267	0	55.63617644	36.44113991	68.4649586	631.9119157	480.2755089	953.522997	466.3294423	0	0	9.056706192	0.869419938
FBgn0000477	4166.341007	6062.334675	4025.993905	3946.870588	51.68922201	3.22528559	162.9728757	156.3453532	5587.139078	6246.700287	5168.49057	3802.225559	65.04675433	126.1715071	207.1721541	66.94533523
FBgn0000479	3213.842391	3838.485838	3239.281295	3392.262579	2587.457577	2922.915066	2437.507358	2157.157128	4578.118439	4722.70917	3128.644228	4319.2646	1989.604692	2538.215866	2666.067885	2477.846823
FBgn0000482	924.4839513	1081.238193	462.1542704	1036.524677	624.7653791	1428.801517	1502.184767	1000.405888	823.7092273	887.7820012	327.4642126	867.0346986	995.3185901	964.0291718	990.5772398	440.7959086
FBgn0000489	206.1879358	67.69020406	278.3429128	187.5616082	289.9091148	350.749808	452.4774872	167.5858688	47.25441012	17.67247543	341.4866096	67.6127976	471.847091	552.9860587	278.4937154	195.6194861
FBgn0000490	3.361759823	1.805072108	109.2364639	130.1264746	2.247357479	12.09482096	2.024507773	2.043730107	1.853114122	5.197786892	14.8472439	8.948752623	0	1.971429799	0	4.34709969
FBgn0000492	403.4111788	506.3227263	2.100701229	2.692271888	98.13460991	281.4061678	0	6.131190322	628.2056874	434.5349842	381.9041069	474.283889	267.4144345	34.50002149	60.00067852	255.6094618
FBgn0000499	865.0928611	398.0183998	1217.356362	657.8117646	2019.625254	1805.353609	1304.795259	1370.321037	794.0594014	915.8500505	603.7879185	1328.392612	1399.021462	1470.68663	1338.12834	1559.739369
FBgn0000500	29.1352518	110.1093986	960.0204616	38.5892304	194.0218623	0	624.5606478	92.98971988	132.4976597	72.76901649	20.62117208	65.62418591	20.64976328	0	6.792529644	138.2377701
FBgn0000504	220.7555617	387.1879672	246.8323944	96.92178797	55.43481781	105.6281031	70.85777204	62.33376827	173.2661704	360.7264103	307.6678874	349.0013523	4.129952656	100.5429198	71.32156126	39.99331715
FBgn0000520	391.0847261	342.9637005	170.1567995	823.8351977	632.2565707	484.59916	607.3523318	608.0097069	293.7185884	386.7153448	452.8409389	638.3443538	326.2662598	527.3574713	521.8926943	210.399625
FBgn0000524	305.9201439	126.3550476	356.0688583	287.1756681	0.74911916	0	56.68621763	0	2.779671183	337.856148	174.0426923	438.4888785	71.24168332	0	2.264176548	0.869419938
FBgn0000527	10127.86176	11143.61266	21222.33417	11364.97706	430.7435168	261.2481328	960.6289381	596.7691913	8923.671056	6449.413976	15309.983	11485.22684	240.5697422	130.1143667	2844.937833	2362.213972
FBgn0000529	0	0	144.9483848	16.15363133	220.9901521	131.4303878	418.060855	202.3292806	2.779671183	111.2326395	118.7779512	64.62988006	166.2305944	179.4001117	172.0774177	161.7121085
FBgn0000533	1.120586608	158.8463455	116.5889182	42.17892625	41.95067294	39.50974848	0	1.021865054	403.9788786	258.8497872	141.048817	96.44766716	3.097464492	35.48573639	4.528353096	0
FBgn0000535	163.6056447	148.9184489	365.5220138	594.0946633	1081.728066	1272.375165	1112.467021	1080.111362	100.0681626	11.43513116	125.3767262	375.8476102	822.8930667	1121.743556	1340.392516	1343.253804
FBgn0000536	221.8761483	173.2869224	393.8814804	378.7129122	854.7449611	640.2191897	866.4893266	1010.624538	179.7520699	133.0633444	145.1730514	66.61849175	586.4532772	704.7861532	610.1955797	660.7591529
FBgn0000541	1222.559989	1084.848337	1112.321301	687.4267554	1197.841536	1146.589027	1036.54798	870.6290257	629.1322445	692.3452141	720.091329	1264.757037	1011.838401	1187.786454	1307.561956	1375.422342
FBgn0000542	2.241173215	0	11.55385676	11.66651151	1.498238319	0.806321398	0	0	247.3907353	1.039557378	33.81872221	14.91458771	2.064976328	4.928574498	3.396264822	0.869419938
FBgn0000543	702.607803	1234.669322	978.9267727	1018.576198	1211.325681	778.1001487	1212.680156	778.6611709	805.1780861	462.6030334	832.2705051	1501.401829	1127.477075	1311.000816	1341.524605	1247.617611
FBgn0000546	871.8163807	931.4172078	523.074606	589.6075435	2027.116446	1748.10479	2059.936659	1422.436155	862.6246239	553.0445254	755.559745	918.7386027	2225.011994	1682.615334	1536.243788	2213.543162
FBgn0000547	256.6143332	304.1546502	133.394528	706.2726586	1349.912726	822.4478256	828.023679	643.7749838	153.8084721	217.2674921	220.2341178	408.6597031	743.3914781	1298.186523	825.2923518	743.354047
FBgn0000551	0	0.902536054	0	0	12.73502571	6.450571181	0	13.2842457	2.779671183	0	1.649693766	0	1.032488164	19.71429799	0	1.738839876
FBgn0000552	0	0	0	0	0	0	0	0	0	1.039557378	0	0	2.064976328	3.942859598	0	1.738839876
FBgn0000557	3745.000443	1049.649431	4413.573282	5414.158767	11587.37516	12404.44838	10916.14591	11619.62753	3462.543737	2083.272986	3275.466973	4824.37197	13516.30256	11405.7071	12695.2379	12812.64163
FBgn0000559	21645.25091	25711.44711	30159.76754	30071.77957	27790.07346	24877.43408	26387.43431	25807.20193	20584.39167	24263.26921	23801.78166	27242.9859	28744.47049	23719.25763	21038.72848	23979.47131
FBgn0000560	5.602933038	0	0	0	0	3.22528559	0	0	0.926557061	6.237344271	0	0	0	0	2.264176548	1.738839876
FBgn0000562	1472.450802	2075.832924	782.5112078	1398.186534	186.5306707	611.1916194	455.5142488	449.6206236	1284.208087	1952.288757	1970.559204	1745.006762	403.7028721	455.4002836	298.8713043	479.0503858
FBgn0000564	0	0	38.86297274	0	1.498238319	0	0	0	0.926557061	0	40.41749728	0	0	0	12.45297101	0
FBgn0000565	2440.637631	2686.849833	1857.019886	1287.803386	718.4052741	547.492229	694.406166	500.7138763	2720.371531	2955.461627	1997.779151	1759.921349	391.3130142	448.5002793	340.7585705	473.8338662
FBgn0000566	999.563254	738.2744922	674.3250945	1027.550437	345.3439326	553.1364788	356.313368	321.8874919	881.1557651	647.6442468	1199.327368	957.5165307	343.8185586	415.9716876	280.757892	418.1909902
FBgn0000567	235.3231876	219.3162611	213.2211747	149.8698018	220.2410329	310.4337381	242.9409327	384.2212602	306.6903872	227.6630659	386.8531882	295.3088366	492.4968542	444.5574197	238.8706258	884.200077
FBgn0000568	4281.761428	4624.594741	3557.537531	3517.00451	6927.104869	5374.938436	6711.243266	6489.864956	4664.288246	4892.157023	4079.692684	3475.098935	6134.012183	5915.275112	7114.042714	8167.330898
FBgn0000575	4658.278528	6924.256607	6101.48672	5153.008394	4798.857336	4780.679566	5637.241893	5318.807604	5634.393489	5495.100303	6320.801666	5182.322075	6380.776854	5702.360694	5441.948333	6140.713022
FBgn0000576	0	3.610144216	4.201402458	0	0.74911916	1.612642795	2.024507773	65.39936343	0	0	1.649693766	0	0	0.9857149	43.01935441	26.08259814
FBgn0000577	1.120586608	44.22426665	4.201402458	158.8440414	2.247357479	0	0	0	3.706228244	0	4.124234416	0	2.064976328	50.27145988	0	0
FBgn0000578	1497.103708	978.3490826	496.8158407	983.5766631	1217.318634	1037.735639	714.6512437	719.3929978	1191.552381	1719.427904	780.3051515	844.1656641	1177.036507	1011.343487	1025.671976	1039.826246
FBgn0000579	54724.96757	64915.80822	61796.32805	61270.72363	43468.38835	36886.78498	34174.70345	32063.05979	61071.22901	62901.53786	65136.50867	60172.40695	37654.84334	32096.84856	32480.74467	30496.64317
FBgn0000581	394.4464859	303.2521142	351.8674559	540.2492255	688.4405077	736.171436	431.2201555	180.8701145	717.1551653	934.5620833	518.8286895	651.2703298	369.6307627	476.1002965	681.517141	999.8329287
FBgn0000588	75.07930271	0	115.5385676	51.15316587	1.498238319	41.92871268	0	0	102.8478338	17.67247543	78.3604539	38.77792804	0	27.60001719	27.17011858	60.85939566
FBgn0000591	0	0	0	1.794847925	0	0	15.18380829	0	0	0	0	0	0	0	0	0
FBgn0000592	0	232.8543019	588.1963441	284.4833962	0.74911916	0.806321398	217.6345855	115.4707511	0.926557061	49.89875417	0.824846883	106.3907256	0	25.62858739	264.9086561	110.4163321
FBgn0000594	0	0	0	0	0	0	0	0	0	0	0	0	0	0	0	0
FBgn0000606	2.241173215	0	2.100701229	0.897423963	0.74911916	0	0	0	102.8478338	17.67247543	0	0.994305847	0	0	2.264176548	0
FBgn0000611	1483.656669	1148.928397	1707.870099	1272.547179	2464.602035	2364.940659	2212.786995	2237.884468	1213.78975	1030.201362	1332.127716	1092.742126	1711.865376	2290.801427	2411.348024	2714.329046
FBgn0000615	1.120586608	1.805072108	4.201402458	2.692271888	0	0	0	3.065595161	0.926557061	2.079114757	4.949081299	0	1.032488164	1.971429799	0	66.07591529
FBgn0000617	236.4437742	311.3749387	194.3148637	202.8178156	180.5377175	184.6476001	108.3111658	41.8964672	124.1586462	107.07441	228.4825866	111.3622549	159.0031773	58.15717908	175.4736825	127.8047309
FBgn0000618	123.2645268	209.3883645	189.0631106	148.0749538	53.18746033	50.79824805	30.36761659	37.80900699	144.5429015	227.6630659	193.8390175	160.0832414	83.63154129	48.30003008	87.1707971	39.99331715
FBgn0000625	4.482346431	0.902536054	0	0	1.498238319	0	0	2.043730107	14.82491298	0	17.32178455	8.948752623	0	1.971429799	0	49.55693647
FBgn0000629	999.563254	519.8607671	663.8215884	717.9391701	617.2741875	450.7336613	816.8888862	576.3318903	475.3237723	1092.574805	958.4720782	523.0048755	503.8542241	690.9861446	418.8726614	651.1955336
FBgn0000633	108.6969009	115.5246149	144.9483848	293.4576358	937.8971878	1079.664351	1145.871399	914.569223	206.6222246	120.5886559	164.1445298	29.82917541	576.1283955	1115.829266	847.9341172	719.8797087
FBgn0000635	547.9668511	432.3147699	941.1141506	2431.121515	907.9324214	1717.464577	1582.152824	2366.639464	1214.716307	1066.58587	771.2318358	843.1713583	1459.938264	823.0719412	894.3497365	1835.345489
FBgn0000636	1609.162369	1885.397817	3699.334864	2276.764593	603.0409235	768.4242919	1028.449948	962.5968806	1579.779789	1753.733298	2203.166025	2176.535499	1077.917643	1802.872551	1394.732754	769.4366451
FBgn0000639	8.964692861	2.707608162	36.76227151	153.4594976	1.498238319	0	0	4.087460215	5.559342367	1.039557378	2.47454065	0.994305847	3.097464492	6.900004297	1.132088274	0.869419938
FBgn0000640	0	0	91.38050346	157.0491935	0	4.837928386	3.036761659	5.109325268	0	17.67247543	0	3.977223388	2.064976328	0	5.66044137	1.738839876
FBgn0000644	35.85877144	6.317752378	0	0	7.491191596	30.64021311	41.50240934	55.1807129	5.559342367	3.118672135	73.4113726	45.73806896	0	28.58573209	0	0
FBgn0000658	2.241173215	0.902536054	0	7.179391701	0	0	0	0	1.853114122	0	1.649693766	0.994305847	0	2.957144699	2.264176548	0.869419938
FBgn0000659	392.2053127	74.00795643	7.352454301	80.76815664	1098.957807	1005.482783	1277.464404	1510.316549	0	99.79750834	0	42.75515142	1568.349521	839.8290945	2161.156515	1302.391067
FBgn0000662	2768.969507	3053.279471	2360.137831	2253.43157	2634.652084	2754.393894	2223.921788	2513.788032	2136.640583	2788.092889	2133.05404	2765.164561	2246.694245	2641.715931	2482.669585	2611.737494
FBgn0000667	73.9587161	1354.706617	751.0006894	1038.319525	531.1254842	905.4989295	958.6044303	1063.761521	847.7997109	1133.117543	726.6901041	962.4880599	849.737759	1099.072113	997.3697694	1051.128705
FBgn0000709	1229.283509	1815.902541	193.2645131	1462.801059	1941.716862	1508.627335	842.1952334	1173.101082	1338.874953	909.6127062	805.050558	1400.976938	725.8391793	1175.957875	1246.42919	1174.586336
FBgn0000711	2661.393193	2332.153164	2491.431658	2608.811459	2012.883182	2287.533805	2189.505156	2740.642074	2019.894393	2349.399675	2674.153595	3445.26976	1973.084881	2710.715974	2243.798959	2662.16385
FBgn0000715	0	83.03331697	0	0	745.3735638	16.93274935	34.41663213	119.5582113	6.485899428	1.039557378	60.21382247	80.53877361	20.64976328	52.24288968	620.3843742	2067.480613
FBgn0000719	1118.345434	682.3172569	654.3684328	367.9438247	11.98590655	7.256892579	46.56367877	69.48682365	519.7985113	1272.418231	1118.492374	590.6176731	2.064976328	30.55716189	126.7938867	103.4609726
FBgn0000721	1016.372053	830.3331697	557.7361763	903.7059304	47.94362621	4.031606988	193.3404923	7.153055376	635.6181439	1133.117543	462.7391015	752.6895262	1.032488164	66.04289827	258.1161265	99.11387293
FBgn0000723	383.2406198	289.7140734	1514.605586	752.0412807	2.247357479	149.97578	60.73523318	154.3016231	589.2902909	193.3576724	639.2563345	559.7941919	32.00713309	83.78576647	387.1741897	120.8493714
FBgn0000808	82.92340897	119.1347591	99.78330838	76.28103683	2.247357479	0	0	0	109.3337332	163.2105084	0	84.515997	0	1.971429799	6.792529644	1.738839876
FBgn0000810	280.1466519	613.7245168	175.4085526	505.249691	108.6222781	234.6395267	285.4555959	198.2418204	176.0458416	286.9178365	534.5007803	276.4170255	403.7028721	390.3431002	311.3242754	431.2322893
FBgn0000826	0	64.98259589	2.100701229	228.8431105	35.95771966	0	0	0	39.84195363	0	188.8899362	161.0775472	17.55229879	28.58573209	46.41561923	0
FBgn0000927	2.241173215	132.6727999	0	0	0	0	0	41.8964672	37.98883951	73.80857387	0	0.994305847	0	0	0	0
FBgn0000928	284.6289983	136.2829442	149.1497873	197.4332718	0	3.22528559	2.024507773	0	260.3625342	468.8403777	273.8491652	127.2711484	0	1.971429799	135.8505929	0
FBgn0000964	196.1026563	5.415216324	219.5232784	550.1208891	68.16984352	156.4263511	254.0757254	168.6077339	3.706228244	0	4.949081299	332.0981529	188.945334	122.2286475	271.7011858	175.6228275
FBgn0000996	84.04399557	123.6474394	1.050350614	9.871663589	150.5729511	8.869535374	6.073523318	12.26238064	198.2832111	174.6456396	10.72300948	0	186.8803577	87.72862606	106.4162978	172.1451477
FBgn0001075	6.723519646	9.025360541	9.45315553	17.94847925	8.240310756	9.675856771	9.110284976	4.087460215	197.356654	8.316459028	27.21994714	3.977223388	11.3573698	9.857148996	14.71714756	16.51897882
FBgn0001077	0	0	1.050350614	1.794847925	0	1.612642795	0	0	0	1.039557378	0.824846883	0	0	0	0	0
FBgn0001078	296.955451	280.6887128	74.57489363	293.4576358	1188.852106	959.5224632	1231.91298	1109.745448	399.3460933	353.4495087	207.0365677	446.4433253	796.0483745	1253.829352	921.5198551	1838.823169
FBgn0001079	541.2433315	839.3585303	368.6730657	280.8937003	179.7885983	428.1566621	448.4284716	551.807129	724.5676218	230.781738	589.7655215	179.9693583	560.6410731	286.8430358	452.8353096	809.4299623
FBgn0001083	3.361759823	0	0	0.897423963	0	2.418964193	4.049015545	0	1.853114122	0	5.773928182	1.988611694	0	4.928574498	1.132088274	0
FBgn0001084	49.30581074	308.6673305	267.8394067	198.3306958	156.5659044	177.3907075	246.9899482	336.1936027	230.7127082	226.6235085	329.9387533	197.8668636	170.3605471	251.3572994	176.6057707	41.73215702
FBgn0001085	98.61162147	42.41919454	4.201402458	172.3054008	356.58072	256.4102044	315.8232125	149.1922978	7.412456489	33.26583611	162.494836	38.77792804	161.0681536	214.8858481	177.737859	13.91071901
FBgn0001086	0	0.902536054	2.100701229	1.794847925	0	0	34.41663213	2.043730107	0.926557061	0	0.824846883	0	1.032488164	0	1.132088274	0
FBgn0001087	1085.848423	1479.256593	893.8483729	1131.651617	1048.766823	1523.14112	847.2565028	1330.4683	991.4160554	1649.77756	1200.152215	1261.77412	1116.119705	1252.843637	841.1415876	1065.039424
FBgn0001089	237.5643608	342.9637005	102.9343602	201.0229676	27.7174089	25.80228472	3.036761659	4.087460215	233.4923794	201.6741314	153.4215203	81.53307946	57.81933719	37.45716618	18.11341238	9.563619318
FBgn0001090	21947.8093	28766.53165	34342.26369	26071.96096	568.5814421	843.4121819	698.4551815	826.6888284	19008.31811	23059.46177	24375.05024	26320.27008	490.4318779	294.728755	935.1049143	1184.149956
FBgn0001091	24798.58163	28685.30341	26248.26186	21123.56523	8206.600393	6447.345895	7143.475675	5705.072595	23526.21034	27812.3181	26406.64812	24372.42492	6226.936117	5955.689423	7103.853919	6164.187361
FBgn0001092	49900.84223	56669.3363	51389.45416	58057.94584	36215.41665	35291.07493	29111.40951	33315.86634	50786.44563	61533.48035	59039.24051	51120.24651	34197.04048	28010.07459	30479.2126	26448.62393
FBgn0001098	3198.154178	990.9845874	4576.377627	4984.292689	6171.992756	7180.292046	8750.934847	10264.63446	1682.627623	1379.492641	1968.084663	4200.942204	8305.334792	7309.07598	8567.644058	9095.001972
FBgn0001099	7.844106254	9.025360541	8.402804916	4.487119813	11.23678739	10.48217817	20.24507773	8.174920429	11.11868473	10.39557378	3.299387533	4.971529235	16.51981062	15.77143839	9.056706192	3.477679752
FBgn0001104	3445.803819	5615.579328	3349.56811	2688.682192	107.1240398	172.5527791	90.09059588	114.448886	4509.553216	4797.557302	3619.428123	3219.562333	26.84469227	165.6001031	172.0774177	197.3583259
FBgn0001105	10813.66076	7463.070631	9407.990454	7544.643254	6978.794091	7855.989377	7262.921634	7893.90754	9081.185756	9105.483078	10675.99321	8251.744225	8122.584387	6943.375753	7626.878702	7961.278372
FBgn0001108	640.9755396	809.5748405	1300.334061	1926.769248	645.7407156	1273.987808	1322.003575	732.6772435	773.675146	569.6774434	271.3746246	747.717997	663.8898895	1194.686458	1222.655336	1242.401091
FBgn0001112	0	0	30.46016782	0	106.3749207	170.1338149	36.44113991	11.24051559	64.85899428	0	13.19755013	4.971529235	24.77971594	5.914289398	5.66044137	66.94533523
FBgn0001114	0	17.14818503	46.21542704	8.974239627	0	0	73.8945337	127.7331317	59.29965191	6.237344271	207.8614146	17.89750525	5.16244082	10.8428639	393.9667194	61.7288156
FBgn0001120	5.602933038	0	0	0.897423963	0	0	0	0	2.779671183	0	1.649693766	0.994305847	0	0	0	0
FBgn0001122	4258.229109	3470.251128	4250.768937	4427.889832	9682.365138	11607.80284	9465.58609	9151.823421	3457.910952	3185.203808	3748.929084	3759.470408	9172.624849	10208.0635	11320.88274	8927.203924
FBgn0001123	1230.404095	624.5549494	1290.880905	1107.42117	913.1762555	1243.347595	1008.204871	1732.061266	1137.812071	1153.90869	809.9996393	805.3877361	1238.985797	1164.129296	1021.143623	1471.927955
FBgn0001124	17818.44765	23420.8106	21113.0977	19648.20024	2505.803589	2739.073788	2291.742798	2158.178993	22393.95761	25308.02438	23850.44763	18986.27015	2544.050836	2025.644119	2119.269249	3018.626025
FBgn0001125	4583.199225	6733.821499	5625.677891	3845.46168	1111.692833	928.0759287	977.8372541	892.0881918	6490.532213	6182.24773	4869.895998	4575.795508	894.1347501	815.186222	1377.751429	992.8775692
FBgn0001128	2990.845656	1815.000005	1480.994366	1966.255902	1922.988883	2176.261452	2251.252643	1907.822055	1526.03948	2328.608528	1566.384231	1837.477205	1693.280589	2546.101586	2764.559565	2948.20301
FBgn0001133	518.8315993	551.449529	799.3168176	1233.957949	722.1508698	1037.735639	906.9794821	777.6393058	1123.913715	730.8088371	1153.135943	733.7977151	1101.664871	835.8862349	714.3477009	912.021515
FBgn0001134	2.241173215	6.317752378	1.050350614	0	106.3749207	33.8654987	98.18862697	18.39357097	96.36193436	8.316459028	65.98775065	0	154.8732246	74.91433237	124.5297101	108.6774923
FBgn0001137	44.82346431	5.415216324	1.050350614	49.35831795	1.498238319	3.22528559	17.20831607	0	0.926557061	4.158229514	0	61.64696252	51.6244082	39.42859598	64.52903162	53.90403616
FBgn0001138	0	4.51268027	2.100701229	334.7391381	512.3975052	437.8325189	109.3234197	86.85852956	108.4071761	1.039557378	2.47454065	25.85195202	452.2298159	156.728669	219.6251252	412.1050506
FBgn0001139	1789.576812	1537.0189	2033.47879	1819.975796	2518.538615	2053.7006	2546.830778	2184.747485	998.8285119	1523.991117	1691.760957	1824.551229	2326.195834	2374.587193	1659.64141	1932.720522
FBgn0001142	1436.592031	366.429638	794.0650646	843.5785249	2567.980479	2593.935936	2684.497306	2716.117313	988.6363842	344.0934923	270.5497777	525.9877931	2185.777443	2799.430315	2630.973149	2212.673742
FBgn0001145	121387.5443	125620.3832	113771.8779	94572.33203	10365.56181	5436.218863	8278.212282	6368.263014	134434.164	139162.4276	120629.7324	91914.62681	6750.407617	4974.903098	9495.956442	13342.98779
FBgn0001147	1.120586608	34.29637005	0	2.692271888	0.74911916	0.806321398	0	1.021865054	1.853114122	0	4.124234416	0.994305847	0	1.971429799	1.132088274	0
FBgn0001148	3.361759823	0	2.100701229	1.794847925	0	1.612642795	3.036761659	0	0	2.079114757	12.37270325	1.988611694	0	0	0	0
FBgn0001149	15728.55362	18008.30189	20290.67317	17303.23142	534.87108	487.8244456	1055.780803	821.5795031	17768.58476	18407.4425	20806.76263	16421.95537	946.7916464	752.1004684	726.8006719	922.4545542
FBgn0001150	0	64.08005984	0	0	21.72445563	9.675856771	17.20831607	65.39936343	47.25441012	0	22.27086585	1.988611694	30.97464492	46.32860028	38.49100132	0
FBgn0001168	1494.862535	2910.678774	2242.498562	1717.669465	31.4630047	41.12239128	150.8258291	0	2165.363852	3004.320824	1904.571453	1733.075091	0	34.50002149	43.01935441	95.63619318
FBgn0001169	29.1352518	405.2386883	382.3276237	29.61499077	889.2044424	537.8163722	377.5706996	659.1029596	441.0411611	563.4400991	334.0629877	521.0162639	695.8970226	497.7860243	838.877411	725.9656482
FBgn0001170	4.482346431	0	21.00701229	17.05105529	1.498238319	0	1.012253886	0	0.926557061	0	0.824846883	0	0	0	1.132088274	0
FBgn0001174	0	0	0	0	0	0	0	0	0	0	0	0	0	0	0	0.869419938
FBgn0001179	122.1439402	78.5206367	223.7246809	275.5091565	653.2319072	452.3463041	401.8647928	401.5929661	190.8707546	0	103.1058604	73.57863268	341.7535823	281.9144613	272.833274	499.9164644
FBgn0001180	0	0.902536054	1.050350614	5.384543776	0	123.3671738	88.0660881	208.4604709	6.485899428	0	2.47454065	2.982917541	6.194928984	51.25717478	3.396264822	134.7600904
FBgn0001185	129.9880465	531.5937358	0	380.5077602	255.4496334	388.6469136	256.1002332	339.2591978	51.88719542	414.783394	234.2565148	113.3508666	490.4318779	473.1431518	167.5490646	351.245655
FBgn0001186	10048.30011	10806.96671	9104.439126	9724.48606	10026.21083	8181.743222	8952.37337	7774.349328	10243.08831	13330.24426	12293.51795	11815.33638	10524.15186	8190.305101	7038.1928	7150.10957
FBgn0001187	0	41.51665849	86.12875039	0	0	37.89710569	10.12253886	0	0	46.78008203	14.02239701	20.88042279	62.98177801	41.40002578	105.2842095	97.37503306
FBgn0001189	1935.253071	2498.219798	2216.239797	1733.823096	203.0112923	106.4344245	83.00481867	224.8103118	2496.144723	2239.206593	2951.302148	2549.400192	123.8985797	90.68577076	70.18947299	204.3136854
FBgn0001197	915.5192584	798.7444079	789.8636621	691.0164513	2051.088259	1925.495498	1790.677125	2013.074156	994.1957266	751.5999846	885.8855525	1080.810456	2503.783798	2332.201452	1976.626126	2139.642467
FBgn0001202	1922.926619	1081.238193	2639.531094	2576.504197	2957.522442	3093.048881	3324.241762	3636.817726	2039.352092	1388.848658	2060.467514	1368.164846	3961.657085	2873.358932	3084.940547	3630.697661
FBgn0001206	196.1026563	38.80905032	201.667318	4.487119813	421.0049677	170.1338149	191.3159845	319.8437618	273.334333	100.8370657	4.949081299	153.1231004	183.7828932	345.9859298	542.2702833	292.9945191
FBgn0001208	0	16.24564897	1059.80377	2182.535077	1.498238319	43.54135547	223.7081089	137.9517822	12.97179886	0	1497.097093	448.431937	41.29952656	23.65715759	190.19083	156.4955888
FBgn0001215	1924.047205	2530.711096	2868.507528	2180.740229	4045.992581	4163.843697	3544.91311	3913.743156	2439.624742	1539.584478	1342.850726	2504.656429	4166.089742	4249.416932	5054.774143	3775.890791
FBgn0001216	1.120586608	1.805072108	3.151051843	0	1.498238319	4.031606988	0	5.109325268	0	3.118672135	4.949081299	1.988611694	0	0.9857149	0	2.608259814
FBgn0001217	2.241173215	0	0	5.384543776	0	0	1.012253886	0	3.706228244	1.039557378	0.824846883	1.988611694	0	4.928574498	0	0
FBgn0001218	12575.22291	16640.05723	11110.6088	8883.599807	12523.02499	10706.33552	9883.646945	9138.539175	13562.94226	15801.27215	14043.01819	11819.3136	9454.494118	9940.934762	9717.845744	8963.719561
FBgn0001220	1632.694687	1703.085534	2457.820438	1844.206243	3293.127826	2750.362287	2925.413731	2940.927624	2532.280448	1921.102035	2034.072414	2243.153991	2716.47636	2827.030332	2667.199974	2850.827977
FBgn0001222	1129.551301	1711.208359	1053.501666	1655.747211	2007.639348	1641.670366	2184.443887	2091.757765	1724.322691	1258.903985	1267.789659	1192.172711	2121.763177	1954.672646	2035.494717	1465.842015
FBgn0001223	0	0	0	0	0	0	0	0	0	0	0	0	0	0	0	0
FBgn0001224	537.8815717	1000.912484	431.6941026	122.0496589	160.3115002	252.3785975	183.2179534	104.2302355	139.9101162	99.79750834	447.0670107	70.59571514	243.6672067	44.35717048	218.4930369	540.7792014
FBgn0001225	437.028777	460.2933876	516.7725023	321.2777786	593.3023744	403.9670202	724.7737826	837.929344	806.1046432	241.1773118	1586.180556	291.3316132	1400.05395	469.2002922	718.876054	1309.346427
FBgn0001226	263.3378528	460.2933876	123.9413725	105.8960276	32.21212386	29.02757031	34.41663213	136.9299172	27.79671183	0	272.1994714	79.54446776	57.81933719	107.4429241	43.01935441	1091.122022
FBgn0001227	0	0.902536054	0	13.46135944	18.72797899	27.41492752	12.14704664	43.94019731	4.632785306	4.158229514	4.124234416	5.965835082	8.259905312	21.68572779	4.528353096	17.38839876
FBgn0001228	0	0	0	0	0	0	0	0	0	0	0	0	0	0	0	0
FBgn0001229	200.5850028	111.0119347	86.12875039	64.61452531	230.7287012	699.8869731	423.1221245	728.5897833	89.87603493	44.70096728	223.5335053	114.3451724	657.6949605	909.8148523	661.139552	879.8529773
FBgn0001230	532.2786386	474.7339644	159.6532934	208.2023593	683.9457927	270.1176682	479.8083421	971.793666	2.779671183	0	1182.005584	188.9181109	941.6292056	342.0430702	330.569776	1118.94346
FBgn0001233	6670.852075	7525.345619	6187.61547	4769.808362	13254.91441	6457.828073	8586.949717	7361.515847	16642.81793	3016.795512	12127.72372	6489.834264	14531.23842	5043.903141	10022.37749	12116.23626
FBgn0001234	27964.23879	21509.23924	16859.17771	18734.62264	28404.35117	24514.58945	27067.66892	30571.13681	27239.85104	23010.60257	22850.7332	16020.25581	30172.40162	28726.68932	31666.7732	35872.26664
FBgn0001235	2847.41057	3528.013435	2305.519599	2265.098082	1422.577284	1761.812254	1393.873601	1993.65872	4124.105479	3253.814595	3354.652274	2692.580234	1148.126838	1735.843938	1452.469256	2661.29443
FBgn0001247	3694.574045	1985.579319	1678.460282	2913.038183	5609.404267	5824.865776	5007.619975	5122.609514	2393.296889	2604.091233	2821.801187	1989.606	6923.865628	6046.375194	4922.319815	6033.77437
FBgn0001248	4406.146541	5156.188477	5562.656854	4294.173661	1529.701324	666.8277958	1597.336633	1598.196944	5437.963392	5543.959499	5129.722766	4391.848926	1356.689448	1290.300804	1269.070955	858.9868988
FBgn0001250	804.5811843	672.3893603	515.7221517	822.9377738	0.74911916	2.418964193	17.20831607	151.2360279	845.0200397	1005.251985	491.6087424	954.5336132	0	271.0715974	133.5864163	166.9286281
FBgn0001253	1086.969009	1059.577327	441.1472581	1370.366391	38.9541963	4.031606988	1.012253886	4.087460215	1204.524179	692.3452141	511.4050676	943.5962489	3.097464492	1.971429799	0	127.8047309
FBgn0001254	0	0	0	3.589695851	0	0	1.012253886	1.021865054	0	0	0	2.982917541	0	0	0	0.869419938
FBgn0001255	128.8674599	0	50.4168295	0	45.69626874	72.56892579	31.37987047	24.52476129	60.22620897	3.118672135	64.33805689	68.60710345	1.032488164	25.62858739	1.132088274	0
FBgn0001256	3.361759823	0.902536054	0	0.897423963	0	0	0	0	0	0	0.824846883	43.74945727	0	0.9857149	2.264176548	0
FBgn0001257	642.0961262	598.3814038	906.4525803	477.4295481	92.14165663	24.99596333	77.94354924	204.3730107	1011.800311	442.8514432	711.8428602	651.2703298	14.4548343	52.24288968	235.474361	72.16185486
FBgn0001258	3513.039015	3863.756847	3098.534313	4190.072482	19235.13266	15137.87792	14520.782	9131.38612	2863.987876	7948.455716	6030.455563	10053.42642	16722.1783	17074.55349	11678.62263	13142.15178
FBgn0001259	1.120586608	0.902536054	2.100701229	5.384543776	2.247357479	2.418964193	1.012253886	0	1.853114122	0	4.949081299	0	0	1.971429799	5.66044137	3.477679752
FBgn0001263	16.80879911	83.93585303	5207.638347	2823.295787	197.018339	105.6281031	3720.033032	3971.989464	0.926557061	109.1535247	1035.182838	4514.148546	90.85895844	2.957144699	1659.64141	1806.654631
FBgn0001269	0	0	1.050350614	7.179391701	0	77.40685417	100.2131347	4.087460215	2.779671183	2.079114757	93.2076978	117.32809	50.59192004	21.68572779	1.132088274	1.738839876
FBgn0001276	84.04399557	160.6514176	57.7692838	147.1775299	144.5799978	163.6832437	95.15186531	161.4546785	75.97767901	161.1313937	65.16290377	31.81778711	87.76149394	103.5000645	82.642444	140.84603
FBgn0001280	201.7055894	141.6981605	303.5513276	229.7405344	185.7815516	208.837242	109.3234197	126.7112667	264.0687624	286.9178365	264.7758495	256.5309085	94.98891109	102.5143496	151.6998287	166.9286281
FBgn0001281	0	0	0	0	0	0.806321398	0	0	0	0	0	0	0	0	0	0
FBgn0001285	0	0	0	0.897423963	0	0	0	0	0.926557061	0	1.649693766	0	1.032488164	14.78572349	2.264176548	0
FBgn0001291	1251.695241	1157.953757	1304.535463	1513.954225	700.4264142	378.1647355	740.9698447	531.3698279	1343.507739	1533.347133	790.2033141	1316.460941	557.5436086	496.8003094	450.5711331	415.5827304
FBgn0001296	438.1493636	453.9756352	167.0057477	43.07635021	303.3932596	240.2837765	322.9089897	243.2038828	134.3507739	71.72945912	233.4316679	111.3622549	239.5372541	481.028871	174.3415942	297.3416188
FBgn0001297	8421.208356	12021.78024	7520.5104	5625.950822	3781.553518	2966.456422	2762.440856	2421.820177	7585.722659	9725.059276	7886.36105	8191.091568	3060.294918	3034.030461	2926.448188	2490.018702
FBgn0001301	747.4312673	296.9343618	3.151051843	253.9709814	843.5081737	901.4673225	984.9230313	501.7357413	321.5153002	45.74052465	26.39510026	366.8988576	546.1862388	383.4430959	916.991502	984.1833698
FBgn0001308	4582.078639	4812.32224	4678.261637	3633.669625	3249.678914	2482.663583	1851.412358	2394.229821	3626.544337	4344.310285	4877.31962	5025.221751	2659.689511	1976.358374	2156.628162	2495.235222
FBgn0001311	0	7.220288433	10.50350614	6.281967739	4.494714958	5.644249783	2.024507773	5.109325268	5.559342367	10.39557378	9.073315715	0	2.064976328	4.928574498	9.056706192	1.738839876
FBgn0001313	0	0	0	0	0.74911916	0	0	0	0	1.039557378	3.299387533	0	1.032488164	2.957144699	0	0
FBgn0001316	478.4904815	668.7792161	223.7246809	701.7855388	1446.549097	890.178823	716.6757515	552.828994	501.2673701	390.8735743	393.4519633	532.947934	716.5467858	524.4003266	680.3850527	720.7491286
FBgn0001319	45.94405091	0	4.201402458	0	440.4820658	301.5642027	208.5243006	567.1351048	1.853114122	2.079114757	9.073315715	24.85764618	367.5657864	364.7145128	217.3609486	415.5827304
FBgn0001320	0	6.317752378	0	2.692271888	0	0	0	0	0	3.118672135	1.649693766	0.994305847	0	2.957144699	0	0
FBgn0001321	0	0	0	0	0	0	2.024507773	0	0	0	9.898162598	0	2.064976328	0	0	1.738839876
FBgn0001323	1.120586608	0	0	0.897423963	1.498238319	2.418964193	7.085777204	2.043730107	5.559342367	0	3.299387533	2.982917541	0	0	0	5.216519628
FBgn0001324	291.352518	120.0372952	37.81262212	279.9962764	302.6441405	150.7821014	137.6665285	112.4051559	34.28261126	160.0918363	44.54173169	138.2085127	98.08637558	86.74291116	20.37758893	127.8047309
FBgn0001325	1.120586608	63.17752378	0	465.7630366	0.74911916	141.912566	48.58818654	146.1267027	0	0	24.7454065	0	1.032488164	159.6858137	213.9646838	92.15851343
FBgn0001330	160.2438849	316.790155	126.0420737	3.589695851	355.8316008	407.9986272	389.7177462	320.8656269	289.0858031	398.150476	209.5111083	0.994305847	274.6418516	362.7430831	364.5324242	115.6328518
FBgn0001341	140.073326	280.6887128	198.5162661	59.22998154	0	74.98788998	415.0240934	517.0637172	122.3055321	431.4163121	3.299387533	135.2255952	236.4397896	223.7572822	500.3830171	459.0537273
FBgn0001404	1014.13088	509.9328705	1478.893665	1405.365926	1587.383499	1483.631372	1561.907746	1720.82075	843.1669256	722.4923781	1153.135943	779.5357841	1250.343167	1567.28669	1806.812885	1505.835333
FBgn0001491	234.202601	235.5619101	283.5946659	196.5358478	208.2551264	333.0107372	262.1737565	236.0508274	328.0011996	223.5048364	128.6761138	230.6789565	216.8225144	252.3430143	183.3983004	295.6027789
FBgn0001565	1057.833758	939.5400323	629.1600181	536.6595297	412.0155378	277.3745608	386.6809845	647.862444	612.4542174	992.7772965	546.8734835	1024.135022	623.6228511	436.6717005	458.495751	757.264766
FBgn0001612	309.2819037	266.248136	122.8910219	679.3499397	235.2234161	386.2279495	522.3230053	806.2515273	249.2438494	203.7532462	109.7046355	205.8213103	544.1212625	374.5716618	396.2308959	376.4588332
FBgn0001624	2974.036857	4007.26008	2333.879065	2061.382842	4612.326666	3503.466473	3806.074612	4816.049998	3108.59894	2786.013774	1663.716163	3366.719598	3334.93677	3417.473557	3741.551746	4222.772639
FBgn0001941	2727.507803	2479.266541	3047.067133	2426.634395	379.0542948	260.4418114	324.9334975	163.4984086	3405.0972	3021.993299	2156.9746	2632.921883	196.1727512	139.9715157	378.1174835	342.5514556
FBgn0001942	13903.11804	13897.25016	16415.92975	17366.94853	9293.572294	10024.18762	11603.4663	11759.62304	16839.24803	14505.98366	18762.79205	15634.46514	12189.55526	11105.06406	11367.29836	11618.05863
FBgn0001961	5196.1601	5749.154664	5702.353486	6797.986517	1570.902878	1457.022765	2427.384819	1679.946148	4414.117839	4850.574728	4318.89828	4236.737214	1447.548406	1246.929348	1857.756858	1624.945864
FBgn0001965	563.6550636	1061.3824	973.6750196	29.61499077	1693.009301	658.7645819	1069.952358	1290.615563	938.6023029	911.6918209	324.1648251	455.3920779	692.7995581	1043.872079	352.0794532	800.7357629
FBgn0001967	0	0	0	0	0	0	0	0	0	0	0	0	0	0	0	0
FBgn0001970	0	0	0	0	0	0	0	0	0	0	0	0.994305847	0	0	0	0
FBgn0001974	316.0054234	588.4535073	407.5360384	348.2004975	250.2057993	233.0268839	262.1737565	235.0289623	424.363134	583.1916893	381.07926	528.9707106	197.2052393	96.60006016	201.5117128	204.3136854
FBgn0001977	389.9641395	490.0770774	398.0828829	428.9686542	507.9027902	323.3348804	366.4359068	528.3042327	589.2902909	419.9811809	188.0650894	735.7863268	312.8439137	407.1002535	307.9280105	156.4955888
FBgn0001978	598.3932485	787.9139752	678.526497	699.9906909	1904.260904	1057.893674	610.3890934	937.0502542	644.8837145	1150.790018	923.8285092	644.3101889	1142.964398	667.328987	954.350415	810.2993822
FBgn0001981	0	0	0	2.692271888	2.247357479	0	0	0	0.926557061	0	6.598775065	0	0	1.971429799	1.132088274	1.738839876
FBgn0001983	0	3.610144216	2.100701229	0	0	0	0	0	2.779671183	0	2.47454065	0	2.064976328	0	0	2.608259814
FBgn0001986	294.7142778	347.4763808	331.9107942	0	435.9873509	323.3348804	516.249482	688.7370462	454.0129599	449.0887875	274.6740121	129.2597601	379.9556444	687.043285	284.1541568	389.5001322
FBgn0001987	4.482346431	6.317752378	864.4385557	332.0468662	0	1.612642795	10.12253886	18.39357097	3.706228244	32.22627873	481.7105798	699.9913163	5.16244082	3.942859598	12.45297101	2.608259814
FBgn0001989	1340.221583	1009.035308	1154.335325	1374.853511	1186.604749	1072.407459	1452.584327	1434.698535	999.7550689	1194.451428	1147.362014	1157.372006	1216.271057	1137.514994	1310.958221	1112.857521
FBgn0001990	215.1526287	158.8463455	131.2938268	0	143.8308786	0	45.55142488	329.0405473	129.7179886	100.8370657	165.7942235	439.4831844	170.3605471	247.4144398	71.32156126	177.3616674
FBgn0001991	125.5057001	108.3043265	213.2211747	386.7897279	1246.534282	1031.285068	723.7615287	1363.167982	236.2720506	101.8766231	423.1464511	271.4454962	1215.238569	762.9433323	712.0835244	1537.13445
FBgn0001992	3.361759823	1.805072108	8.402804916	0	0	0	1.012253886	38.83087204	0	0	0	0	0	11.8285788	0	0.869419938
FBgn0001994	2157.12922	2191.357539	1216.306012	1117.292834	2742.525243	2094.822991	2523.548938	2078.473519	1963.374412	2235.048364	1144.062627	2706.500516	2566.765576	2399.230066	2094.363307	3264.671867
FBgn0001995	468.405202	298.7394339	380.2269224	393.9691196	463.7047598	375.7457713	464.6245338	355.6090387	153.8084721	191.2785576	216.1098834	224.7131214	277.7393161	379.5002363	347.5511001	595.5526575
FBgn0002021	718.2960155	604.6991562	377.0758706	411.0201749	514.6448626	359.6193433	626.5851556	757.2020048	551.3014514	723.5319354	522.128077	534.9365457	396.475455	399.2145343	371.3249539	419.0604101
FBgn0002022	1327.89513	975.6414744	1157.486377	1814.591253	509.4010285	599.0967984	652.9037566	576.3318903	1233.247448	1461.617674	1081.374264	1217.030357	443.9699105	366.6859426	320.3809815	358.2010145
FBgn0002023	103.0939679	9.927896595	1.050350614	66.40937324	776.0874493	769.2306133	883.6976427	826.6888284	263.1422054	163.2105084	197.1384051	109.3736432	791.9184218	832.9290902	590.950079	613.8104762
FBgn0002031	1647.262313	1415.176533	1252.017932	2038.049819	1931.978313	1858.570822	1952.637747	2112.195066	1598.31093	1328.55433	1106.11967	1575.974768	2648.332141	2148.858481	1871.341917	1976.191519
FBgn0002036	1574.424184	916.9766309	1006.235889	334.7391381	869.7273443	915.1747863	750.0801297	914.569223	978.4442565	939.7598702	1111.068752	1071.861703	538.9588216	826.0290859	758.4991436	912.021515
FBgn0002044	1382.803874	1556.874693	1077.65973	1111.010866	1172.371485	769.2306133	1166.116477	1573.672183	1412.999518	2079.114757	534.5007803	1078.821844	1515.692625	1330.715114	1286.052279	1261.52833
FBgn0002069	489.6963475	290.6166094	363.4213126	463.9681887	496.6660028	467.6664106	366.4359068	235.0289623	378.0352809	196.4763445	485.8348142	338.063988	395.4429668	459.3431432	302.2675692	270.3896007
FBgn0002121	3463.733204	4463.943323	2990.348199	1634.209036	125.1028997	246.7343477	175.1199223	291.2315403	2593.433214	3977.34653	1349.449501	3342.856258	121.8336034	49.28574498	54.34023715	50.4263564
FBgn0002174	1823.194411	1640.810546	2238.297159	2799.06534	2149.222869	2279.470591	1758.285	2272.627879	2032.866192	2162.279347	3084.927343	2246.136908	2264.246544	2514.558709	2080.778248	2542.183899
FBgn0002183	392.2053127	166.0666339	302.500977	815.7583821	517.6413393	357.2003791	384.6564768	305.537651	337.2667702	392.9526891	766.2827545	209.7985337	896.1997264	829.9719455	489.0621344	719.0102887
FBgn0002283	527.7962922	328.5231237	605.0019539	461.2759168	512.3975052	544.2669434	489.9308809	517.0637172	143.6163445	306.6694267	265.6006964	519.0276522	558.5760967	311.4859083	520.760606	629.4600351
FBgn0002284	936.810404	949.4679289	1203.701804	853.4501885	647.988073	438.6388403	521.3107514	587.5724059	1090.557661	1118.563739	1197.677674	773.569949	550.3161914	649.5861188	658.8753755	707.7078295
FBgn0002306	1.120586608	0	71.42384179	17.05105529	7.491191596	4.031606988	0	33.72154677	6.485899428	0	23.92055961	1.988611694	2.064976328	7.885719197	6.792529644	2.608259814
FBgn0002354	286.8701716	195.8503237	201.667318	226.1508386	332.6089069	243.5090621	269.2595337	320.8656269	290.9389172	227.6630659	277.9733996	165.0547706	231.2773487	293.7430401	232.0780962	239.090483
FBgn0002413	2201.952684	1491.892097	1303.485113	2441.890602	2263.8381	2658.441648	2071.071451	2169.419509	2450.743427	1600.918363	1246.34364	1412.908609	2132.088059	2202.087086	2342.290639	2484.802183
FBgn0002431	126.6262867	353.7941332	81.92734793	540.2492255	531.1254842	117.7229241	498.028912	304.515786	110.2602903	283.7991643	379.4295663	172.0149115	130.0935087	193.2001203	5.66044137	372.1117335
FBgn0002440	1.120586608	0.902536054	0	10.76908755	0	0	2.024507773	0	0	0	0	0	0	0	2.264176548	1.738839876
FBgn0002441	1330.136303	803.2570881	571.3907343	420.8918385	905.6850639	492.6623739	711.614482	684.649586	523.5047395	298.3529676	552.6474117	176.9864408	389.2480378	810.2576475	106.4162978	838.9902402
FBgn0002466	4.482346431	151.6260571	4.201402458	16.15363133	1.498238319	7.256892579	39.47790156	3.065595161	0	6.237344271	3.299387533	6.960140929	21.68225144	54.21431948	1.132088274	0
FBgn0002521	558.0521306	975.6414744	722.6412228	948.5771285	1218.067754	1663.441043	1204.582125	1684.033608	874.6698657	874.2677553	933.7266718	803.3991244	1698.44303	1757.529666	1540.772141	1654.506142
FBgn0002522	226.3584947	52.34709114	1.050350614	1.794847925	1.498238319	266.0860612	95.15186531	2.043730107	225.1533658	246.3750987	26.39510026	2.982917541	69.17670699	238.5430057	1.132088274	6.955359504
FBgn0002524	930.0868843	1781.606171	1026.19255	1093.959811	785.8259984	1169.166027	947.4696375	634.5781983	1152.636984	1713.19056	1310.681697	622.4354603	693.8320462	949.2434483	724.5364954	663.3674127
FBgn0002525	1002.925014	688.6350093	231.0771352	976.3972714	1716.981114	1616.674402	1469.792643	1196.603978	820.9295561	887.7820012	704.4192382	972.4311184	944.7266701	981.77204	1343.788781	1271.091949
FBgn0002526	73.9587161	327.6205876	36.76227151	315.8932349	12.73502571	4.031606988	4.049015545	3.065595161	46.32785306	427.2580826	273.8491652	332.0981529	2.064976328	68.01432807	9.056706192	3.477679752
FBgn0002531	0	7.220288433	1.050350614	0	0	0	30.36761659	0	0.926557061	0	2.47454065	0	5.16244082	0	4.528353096	0
FBgn0002533	0	0	0	2.692271888	0	0	0	0	0	0	0	0	0	0	0	0
FBgn0002534	0	0	1.050350614	0	2.996476638	0	0	0	0	0	0	0	0	0	0	0
FBgn0002535	1.120586608	0	0	0	0	0	0	0	0	0	0	0.994305847	0	0	0	0
FBgn0002542	66.11460985	213.9010448	306.7023794	133.7161704	45.69626874	196.742421	51.6249482	128.7549968	360.4306968	138.2611313	180.6414674	160.0832414	60.91680168	212.9144183	134.7185046	187.7947066
FBgn0002543	25.77349198	0.902536054	7.352454301	212.6894792	489.9239304	597.4841556	150.8258291	326.9968172	9.265570611	165.2896232	10.72300948	4.971529235	345.883535	561.8574928	671.3283465	149.5402293
FBgn0002552	704.8489762	911.5614146	401.2339347	340.1236819	134.0923296	191.0981712	252.0512177	253.4225333	1412.999518	1017.726674	782.7796921	1069.873091	179.6529405	41.40002578	60.00067852	283.4308998
FBgn0002561	0	0	0	0	0	1.612642795	0	2.043730107	0	0	0	0	1.032488164	0	0	0
FBgn0002562	0	0	84.02804916	148.0749538	0.74911916	2.418964193	3.036761659	0	0	0	0	2.982917541	0	1.971429799	0	1.738839876
FBgn0002563	7.844106254	37.90651427	561.9375788	243.2018939	11.23678739	32.2528559	63.77199483	296.3408656	33.3560542	0	183.1160081	265.4796612	15.48732246	17.74286819	398.4950725	512.9577634
FBgn0002564	0	0.902536054	114.488217	0	0	0	1.012253886	0	0	0	0.824846883	0	0	0	0	0
FBgn0002565	0	0	13.65455799	13.46135944	0	0	9.110284976	17.37170591	0	1.039557378	3.299387533	7.954446776	0	3.942859598	23.77385375	14.78013895
FBgn0002566	632.0108467	641.7031344	663.8215884	734.0928015	963.3672392	948.2339636	881.6731349	1204.778898	1076.659305	717.2945912	1048.380389	1003.2546	1395.923998	1057.672087	1108.31442	1136.331859
FBgn0002567	300.3172108	203.9731482	12836.33486	21723.04444	67.42072436	141.912566	396.8035234	308.6032462	153.8084721	39.50318038	17476.03091	8623.614611	96.02139926	90.68577076	371.3249539	672.931032
FBgn0002569	1.120586608	0	2.100701229	0	3.745595798	0	0	0	2.779671183	2.079114757	4.124234416	0	1.032488164	2.957144699	0	0
FBgn0002570	0	0	179.6099551	2.692271888	0	0	107.2989119	0	5.559342367	4.158229514	0	1.988611694	1.032488164	0.9857149	1.132088274	1.738839876
FBgn0002571	60.51167681	64.08005984	139.6966317	0	0.74911916	0	0	2.043730107	1.853114122	0	87.43376962	0	0	0.9857149	0	1.738839876
FBgn0002573	0	2.707608162	111.3371651	0.897423963	0	1.612642795	1.012253886	1.021865054	0.926557061	1.039557378	0.824846883	0	1.032488164	0	0	0
FBgn0002576	0	0.902536054	80.87699732	93.33209212	0	26.60860612	0	0	0.926557061	1.039557378	65.16290377	45.73806896	27.87718043	1.971429799	0	0
FBgn0002577	112.0586608	57.76230746	0	2.692271888	0	1.612642795	0	0	100.9947197	0	2.47454065	0	0	0	0	1.738839876
FBgn0002578	1.120586608	0	34.66157028	19.74332718	0	0	5.061269431	0	0	54.05698368	31.34418156	6.960140929	0	5.914289398	46.41561923	13.91071901
FBgn0002579	1576.665357	1647.128299	2405.302907	1737.412792	999.3249589	1107.8856	1273.415389	1143.466995	1566.80799	1794.276035	1525.141887	1723.132033	1097.534918	1087.243534	1239.63666	1394.549581
FBgn0002590	1773.8886	1886.300353	2151.118058	2423.044699	1169.375008	798.2581836	1046.670518	1067.848981	1744.706946	1808.829839	1625.773207	1952.816684	907.5570962	728.4433108	905.6706192	1322.387726
FBgn0002592	0	0	52.51753072	0	0	0.806321398	0	0	0	0	38.76780351	0	1.032488164	0.9857149	1.132088274	0
FBgn0002593	2958.348644	2978.368978	4515.457292	3097.907519	1257.771069	1230.446453	1642.888057	1534.841311	3607.086639	2940.907824	3561.688842	3979.212	1488.847933	1355.357987	1385.676047	1320.648886
FBgn0002609	209.5496956	232.8543019	127.0924244	61.02482946	0.74911916	0.806321398	4.049015545	0	63.00588016	53.0174263	256.5273807	389.767892	15.48732246	0	0	0.869419938
FBgn0002622	1376.080354	1222.033817	1866.473042	1042.806645	874.9711784	715.2070797	1022.376425	1000.405888	1451.914915	1160.146034	1667.840398	1524.270864	783.6585165	905.8719927	689.4417589	662.4979928
FBgn0002626	786.6517986	746.3973167	1062.954822	682.9396356	242.7146077	383.0026639	430.2079017	459.8392741	1216.569421	858.6743946	816.5984143	1014.191964	449.1323514	283.8858911	386.0421014	332.9878363
FBgn0002629	0	0	0	0	0	1.612642795	0	0	0	0	0	0.994305847	2.064976328	0	0	0
FBgn0002631	0	4.51268027	0	0	0	0.806321398	0	0	0	0	0	0	0	1.971429799	0	0
FBgn0002632	0	0	0	0	0	0	0	0	0	0	0.824846883	0	0	0	0	0
FBgn0002633	0	0.902536054	0	0	0	0	0	0	31.50294008	0	0	0	0	0.9857149	0	0
FBgn0002638	708.210736	474.7339644	580.8438898	771.7846079	637.5004048	757.1357924	619.4993784	822.6013682	796.8390726	554.0840827	470.9875703	373.8589985	738.2290373	768.8576217	690.5738472	806.8217025
FBgn0002641	75.07930271	74.91049249	230.0267846	107.6908755	491.4221687	267.698704	384.6564768	337.2154677	521.6516254	467.8008203	0	429.5401259	575.0959074	371.6145171	407.5517786	155.6261689
FBgn0002643	273.4231323	377.2600706	266.7890561	297.9447556	495.1677645	652.3140107	532.4455442	630.4907381	251.0969636	257.8102299	188.0650894	220.735898	459.457233	431.743126	663.4037286	260.8259814
FBgn0002645	968.186829	1416.079069	1550.317507	455.891373	692.9352226	264.4734184	839.1584717	1006.537078	1037.743908	1431.47051	1011.262279	840.1884408	423.3201473	684.0861403	765.2916732	533.8238419
FBgn0002673	7.844106254	142.6006965	135.4952293	57.43513361	51.68922201	123.3671738	141.7155441	67.44309354	54.66686661	8.316459028	3.299387533	92.47044378	260.1870173	160.6715286	153.9640053	54.77345609
FBgn0002707	2.241173215	0.902536054	40.96367397	393.0716957	173.0465259	275.761918	324.9334975	312.6907064	47.25441012	96.6788362	98.98162598	206.8156162	262.2519937	276.0001719	251.3235968	279.0838001
FBgn0002709	0	0	0	1.794847925	0	0	0	0	0.926557061	0	0	0	0	0	0	0
FBgn0002715	40.34111788	57.76230746	2.100701229	1.794847925	83.90134587	120.9482096	32.39212436	212.5479312	75.05112195	40.54273776	70.11198507	0	62.98177801	44.35717048	76.98200263	21.73549845
FBgn0002716	71.71754289	37.90651427	0	1.794847925	35.2086005	1.612642795	37.45339379	2.043730107	48.18096718	50.93831155	36.29326286	2.982917541	62.98177801	0.9857149	4.528353096	0
FBgn0002719	6390.705423	4600.226268	4227.661223	5062.368573	5114.236503	3796.16114	5747.577566	4965.242296	3881.347529	6337.141779	4819.580338	5946.943271	4917.741125	4853.660166	4664.203689	5410.400274
FBgn0002723	549.0874377	829.4306337	251.0337969	318.5855068	951.3813327	1018.383925	976.8250002	1132.226479	519.7985113	565.5192139	287.0467153	437.4945727	751.6513834	773.7861962	780.0088208	852.9009592
FBgn0002732	8.964692861	28.88115373	23.10771352	34.99953454	0	0	0	3.065595161	0	50.93831155	0	18.89181109	0	0	0	1.738839876
FBgn0002733	419.0993913	324.9129795	406.4856878	217.176599	0	19.35171354	0	0	562.4201361	710.0176895	436.3440012	491.1870884	0	0	0	0.869419938
FBgn0002734	0	0	0	0	0	0	0	0	0	1.039557378	0	0.994305847	0	0	0	0
FBgn0002735	0	0	0	0	0	0.806321398	0	0	0.926557061	0	0.824846883	0	0	1.971429799	0	0.869419938
FBgn0002736	336.1759823	216.608653	514.6718011	307.8164192	428.4961593	334.62338	421.0976167	401.5929661	459.5723023	523.9369188	351.3847722	379.8248336	373.7607154	410.0573982	387.1741897	469.4867665
FBgn0002772	0	28.88115373	594.4984478	156.1517695	0	13.70746376	37.45339379	47.00579247	0	59.25477057	251.5782994	284.3714723	2.064976328	69.98575787	70.18947299	59.98997572
FBgn0002773	0	25.27100951	196.4155649	145.382682	6.742072436	45.15399827	44.539171	37.80900699	29.64982596	86.28326241	97.33193221	472.2952773	53.68938453	117.3000731	211.7005072	97.37503306
FBgn0002774	1833.27969	1394.418204	880.1938149	1557.030575	2795.712704	3263.182696	2832.286374	3278.143092	1137.812071	2040.651134	1498.746787	1222.001886	1922.492961	2707.758829	2122.665514	2591.740835
FBgn0002775	3.361759823	262.6379917	2.100701229	87.94754834	358.0789583	385.4216281	321.8967358	426.1177274	178.8255128	326.4210168	151.7718265	66.61849175	243.6672067	305.5716189	193.5870949	299.0804587
FBgn0002778	3364.000996	3977.47639	2791.831933	1577.671326	383.5490097	530.5594796	79.96805701	465.9704645	4758.797066	5138.532122	3108.023056	3809.1857	197.2052393	496.8003094	143.7752108	496.4387846
FBgn0002780	1190.062977	695.8552977	612.3544082	1025.755589	677.9528394	673.278367	688.3326427	775.5955757	982.1504848	964.7092472	1033.533145	574.7087796	1180.133972	763.9290472	1003.030211	411.2356307
FBgn0002781	2320.734864	1983.774247	1480.994366	2746.117326	3146.30047	3779.228391	3929.569586	3142.23504	1714.130563	2466.869659	2205.640566	2133.780348	4114.465334	3704.316593	3251.357523	3801.973389
FBgn0002783	514.3492529	811.3799126	347.6660534	589.6075435	1182.110034	857.9259671	1055.780803	1062.739656	442.8942752	1063.467198	225.1831991	750.7009145	1177.036507	696.900434	828.6886166	1111.988101
FBgn0002787	728.381295	1034.306318	1253.068283	742.1696171	734.8858956	713.5944369	818.913394	870.6290257	822.7826703	1359.741051	524.6026177	945.5848605	997.3835665	1021.200636	960.0108564	1129.376499
FBgn0002789	0	0	51.46718011	32.30726266	23.22269395	22.57699913	0	0	0	30.14716398	38.76780351	0	2.064976328	1.971429799	14.71714756	0
FBgn0002791	547.9668511	197.6553958	180.6603057	66.40937324	280.9196848	157.2326725	317.8477203	355.6090387	314.1028437	698.5825583	213.6353427	55.68112743	520.3740347	426.8145515	570.5724901	72.16185486
FBgn0002838	0	0	0	2.692271888	0	0	0	0	0.926557061	0	0	0	2.064976328	0.9857149	0	0
FBgn0002842	51.54698395	0	0	0	0	0	26.31860104	2.043730107	0	3.118672135	0	0	0	0	0	0
FBgn0002855	0	0	0	0	0	0.806321398	0	1.021865054	0	0	0.824846883	0	0	0	1.132088274	0
FBgn0002856	4.482346431	0	0	0	1.498238319	0	0	0	1.853114122	0	0	0	0	0	0	0
FBgn0002862	0	0	0	0	0	0	0	0	97.28849142	4.158229514	1.649693766	23.86334033	0	1.971429799	0	0
FBgn0002863	0	0	0	0	0	0	0	0	0	0	0	0	0	0	0	0
FBgn0002865	0	1.805072108	0	2.692271888	0	0	0	0	0	2.079114757	0	1.988611694	2.064976328	0	0	1.738839876
FBgn0002868	11818.82695	11875.5694	11467.72801	9087.315046	662.9704562	745.0409714	415.0240934	536.4791532	12319.50268	12601.51454	11514.86249	11072.58991	529.6664282	523.4146117	519.6285178	599.0303373
FBgn0002869	0	0	0	0.897423963	0	0.806321398	1.012253886	0	0.926557061	1.039557378	0.824846883	0	0	0	5.66044137	0
FBgn0002872	91.88810183	312.2774747	398.0828829	225.2534146	273.4284933	187.8728856	261.1615027	366.8495543	179.7520699	41.58229514	207.8614146	260.5081319	428.4825881	345.9859298	260.380303	330.3795764
FBgn0002873	1.120586608	2.707608162	3.151051843	4.487119813	0.74911916	2.418964193	1.012253886	3.065595161	3.706228244	0	5.773928182	5.965835082	2.064976328	0.9857149	10.18879447	0
FBgn0002878	0	116.427151	0	205.5100875	62.92600941	100.7901747	199.4140156	177.8045193	12.04524179	482.3546236	128.6761138	339.0582938	228.1798843	372.600232	329.4376877	222.5715041
FBgn0002887	114.299834	446.7553468	1.050350614	254.8684054	315.3791662	263.667097	614.438109	441.4457032	141.7632303	204.7928036	175.6923861	771.5813373	467.7171383	745.2004641	589.8179908	718.1408688
FBgn0002891	86.28516879	318.5952271	247.882745	247.6890137	1035.282679	215.2878132	380.6074612	254.4443984	251.0969636	639.3277878	572.4437369	229.6846507	528.63394	662.4004125	769.8200263	200.8360057
FBgn0002899	1.120586608	7.220288433	0	0.897423963	80.15575008	0	2.024507773	8.174920429	101.9212767	77.96680339	4.949081299	3.977223388	0	0.9857149	2.264176548	0
FBgn0002901	73.9587161	351.9890611	129.1931256	121.152235	3.745595798	138.6872804	159.936114	160.4328134	249.2438494	110.1930821	4.949081299	303.2632834	131.1259968	34.50002149	4.528353096	58.25113585
FBgn0002905	88.526342	22.56340135	68.27278994	134.6135944	154.3185469	187.8728856	287.4801037	73.57428386	0.926557061	21.83070495	13.19755013	100.4248906	70.20919515	111.3857837	30.5663834	1.738839876
FBgn0002906	183.7762037	29.78368978	11.55385676	192.048728	218.7427946	509.5951233	187.266969	116.4926161	289.0858031	57.17565582	11.54785636	16.9031994	113.573698	330.2144914	1.132088274	234.7433833
FBgn0002909	0	0	0	0	0	0	0	0	0	0	0	0	0	0	0	0
FBgn0002914	2636.740288	3000.029844	2381.144843	1985.101805	2762.751461	2793.903643	2608.578265	2109.129471	3129.909752	2579.141856	2518.257534	2378.379586	2597.740221	2137.029902	3118.903195	2724.762086
FBgn0002917	3.361759823	4.51268027	8.402804916	5.384543776	149.0747128	196.742421	40.49015545	603.9222467	77.83079313	9.356016406	48.66596611	34.80070465	232.3098369	284.871606	365.6645125	140.84603
FBgn0002921	159075.1131	197405.3934	120967.8299	119482.129	86584.6907	78311.54678	74066.61686	77256.06365	154754.4869	203729.3364	145689.4056	136670.3216	71330.4773	77149.93376	76566.52624	80849.09888
FBgn0002922	0	0	0	0	0	0	0	0	3.706228244	0	0.824846883	0	0	0	1.132088274	0
FBgn0002924	3.361759823	1.805072108	0	107.6908755	44.19803042	88.69535374	140.7032902	70.5086887	0	0	0.824846883	54.68682159	210.6275855	81.81433667	107.548386	238.221063
FBgn0002926	1.120586608	3.610144216	5.251753072	4.487119813	0.74911916	0	1.012253886	1.021865054	7.412456489	1.039557378	0.824846883	1.988611694	4.129952656	0	1.132088274	7.824779442
FBgn0002930	1098.174875	1843.881158	2072.341762	1273.444603	196.2692198	28.22124892	254.0757254	232.9852322	1591.825031	930.4038537	835.5698927	1014.191964	99.11886375	42.38574068	153.9640053	193.0112262
FBgn0002931	48.18522413	0.902536054	0	0	38.9541963	5.644249783	26.31860104	0	16.6780271	59.25477057	9.898162598	0	21.68225144	1.971429799	56.6044137	11.30245919
FBgn0002932	125.5057001	55.0546993	71.42384179	96.02436401	144.5799978	175.7780647	31.37987047	95.03344999	147.3225727	232.8608528	38.76780351	42.75515142	51.6244082	25.62858739	290.9466864	110.4163321
FBgn0002933	0	0	0	0.897423963	0	0	0	0	0	1.039557378	0	0	0	0	0	0
FBgn0002936	0	0	0	0	0	0	0	0	0	0	0	0	0	0	0	0
FBgn0002937	5642.153569	7944.122348	7978.463268	6157.225808	554.3481781	467.6664106	1067.92785	694.8682365	6823.166198	9352.897734	7620.760354	7777.460336	145.5808311	136.0286561	422.2689262	630.3294551
FBgn0002938	142.3144992	2898.945806	7848.219791	6228.122301	82.40310756	165.2958865	4710.017333	5146.11241	355.7979115	745.3626404	1837.758856	7601.468201	52.65689637	131.1000816	1992.475362	2469.152624
FBgn0002939	0	0	0	1.794847925	0.74911916	0	33.40437825	19.41543602	0	0	0	0	0	0	0	1.738839876
FBgn0002940	351.8641948	331.2307318	107642.0317	68961.64699	8.240310756	2890.66221	69507.42535	71425.30166	290.9389172	149.6962625	30167.12506	64742.23662	0	0	33044.52463	40359.34294
FBgn0002941	5.602933038	3.610144216	0	1.794847925	57.68217529	140.2999232	157.9116063	150.2141629	3.706228244	1.039557378	0	1.988611694	125.963556	104.4857794	69.05738472	217.3549845
FBgn0002945	358.5877144	401.6285441	571.3907343	206.4075114	633.754809	427.3503407	261.1615027	260.5755887	497.5611418	716.2550338	210.3359552	567.7486387	650.4675433	551.0146289	513.9680764	521.6519628
FBgn0002948	57.14991699	185.9224271	212.1708241	274.6117326	30.71388554	88.69535374	177.1444301	108.3176957	108.4071761	208.9510331	494.9081299	229.6846507	75.37163598	218.8287077	249.0594203	153.0179091
FBgn0002962	2.241173215	0	0	0	0	1.612642795	0	1.021865054	0	3.118672135	0	0.994305847	3.097464492	0.9857149	0	0
FBgn0002973	189.3791367	110.1093986	169.1064489	446.0197095	795.5645475	606.353691	1233.937487	770.4862505	160.2943716	118.5095411	98.98162598	364.9102459	585.420789	606.2146633	789.065527	709.4466694
FBgn0002985	0	7.220288433	0	1.794847925	0	0	59.72297929	38.83087204	6.485899428	38.463623	56.08958806	0.994305847	0	57.17146418	0	0
FBgn0002989	84.04399557	1.805072108	155.4518909	65.51194928	115.3643506	276.5682394	103.2498964	104.2302355	58.37309485	69.65034436	0.824846883	291.3316132	209.5950973	105.4714943	72.45364954	63.46765548
FBgn0003002	1865.776702	2790.641479	2130.111046	1513.954225	17.22974067	48.37928386	140.7032902	118.5363462	2576.755187	3060.456922	1319.755013	1121.576995	3.097464492	47.31431518	97.35959157	77.37837448
FBgn0003008	220.7555617	203.9731482	149.1497873	234.2276543	92.89077579	165.2958865	88.0660881	123.6456715	262.2156483	94.59972144	191.3644769	204.8270045	184.8153814	208.9715587	305.663834	266.911921
FBgn0003009	3.361759823	5.415216324	0	0.897423963	0	0	2.024507773	1.021865054	0	0	6.598775065	2.982917541	0	2.957144699	3.396264822	3.477679752
FBgn0003011	71.71754289	79.42317276	27.30911598	87.05012438	320.6230003	312.0463809	171.0709068	247.291343	0	143.4589182	4.124234416	68.60710345	332.4611888	188.2715458	139.2468577	536.4321018
FBgn0003015	0	0.902536054	4.201402458	0	0	0	0	2.043730107	0	0	3.299387533	0.994305847	1.032488164	0	0	1.738839876
FBgn0003016	105.3351411	216.608653	346.6157028	162.4337372	75.66103512	8.869535374	399.8402851	48.02765752	208.4753387	209.9905905	777.8306108	551.8397451	91.8914466	112.3714986	127.925975	96.50561312
FBgn0003023	1.120586608	3.610144216	0	0.897423963	0.74911916	0	48.58818654	77.66174408	4.632785306	0	2.47454065	1.988611694	0	37.45716618	0	0.869419938
FBgn0003028	49.30581074	3.610144216	0	29.61499077	5.243834117	0.806321398	3.036761659	0	0.926557061	0	19.7963252	7.954446776	1.032488164	4.928574498	1.132088274	3.477679752
FBgn0003034	0	0	0	0.897423963	0	0	0	0	0	0	1.649693766	0	0	0.9857149	0	4.34709969
FBgn0003041	2207.555617	2742.807068	1291.931256	1489.723778	2.996476638	4.031606988	95.15186531	3.065595161	2088.459616	2842.149873	1205.926143	1121.576995	101.1838401	151.8000945	16.98132411	4.34709969
FBgn0003042	272.3025457	528.8861277	415.9388433	833.7068613	1328.937389	986.9373907	963.6656997	1411.195639	576.318492	530.174263	315.9163563	508.0902878	1505.367743	1421.400885	1255.485896	1338.037285
FBgn0003044	869.5752075	777.9860786	847.6329459	1188.189327	1039.028274	1015.964961	664.0385494	1488.857383	1332.389054	410.6251645	1292.535066	1228.962027	1775.879642	1580.100984	1135.484539	1509.313012
FBgn0003046	44.82346431	1.805072108	0	0	0.74911916	0	0	0	0	20.79114757	0	1.988611694	0	0	0	0.869419938
FBgn0003048	99.73220808	562.2799617	36.76227151	29.61499077	95.13813327	4.837928386	20.24507773	96.05531504	81.53702138	98.75795096	5.773928182	220.735898	14.4548343	60.12860888	24.90594203	115.6328518
FBgn0003053	2.241173215	3.610144216	0	3.589695851	4.494714958	0.806321398	0	8.174920429	0.926557061	3.118672135	3.299387533	81.53307946	3.097464492	0	1.132088274	70.42301498
FBgn0003057	7.844106254	0	0	1.794847925	0	0	0	0	0	0	0	0	0	0	0	0
FBgn0003060	0	0	0	0	0.74911916	0	0	1.021865054	1.853114122	0	0	0	0	0	0	0
FBgn0003062	62.75285003	12.63550476	56.71893318	56.53770965	51.68922201	53.21721224	49.60044043	19.41543602	39.84195363	87.32281979	5.773928182	37.78362219	60.91680168	58.15717908	52.0760606	8.69419938
FBgn0003065	1.120586608	0	4.201402458	0.897423963	0	0	2.024507773	0	2.779671183	0	0	0	0	0	0	0
FBgn0003067	0	0	0	0	0	0	0	0	0	0	0	0	0	0	0	0
FBgn0003068	662.2666851	617.334661	15.75525922	363.4567049	1301.969099	762.7800421	1018.32741	1056.608465	1477.858512	979.2630505	2016.750629	978.3969535	962.2789689	1160.186437	903.4064427	1247.617611
FBgn0003071	10554.80526	10388.18998	9033.015285	9872.561013	13612.99337	13155.93992	9766.225495	9294.884528	10527.54133	12611.91012	12442.81523	11082.53297	10645.98546	11525.96432	10692.57375	9621.870454
FBgn0003074	15191.79264	16561.53659	16763.59581	22328.80562	19605.94664	13788.0959	15376.13653	13897.36473	15401.23147	20554.12849	21394.05361	16059.03374	16053.12597	13637.36564	13052.9778	12348.37138
FBgn0003076	6088.147039	7036.171078	6462.807331	8071.43112	2999.473115	3376.874013	2012.360726	3016.545638	5866.959311	7290.415895	6230.068509	5040.136339	3407.210941	2873.358932	2764.559565	2919.512152
FBgn0003079	971.5485888	903.4385901	252.0841475	835.5017093	2093.038932	1548.943405	2495.20583	1645.202736	780.1610455	602.9432795	681.3235255	521.0162639	2275.603914	1340.572263	1766.057707	2436.984086
FBgn0003082	99.73220808	123.6474394	2.100701229	36.79438247	85.39958419	74.18156858	80.9803109	108.3176957	72.27145077	34.30539349	37.94295663	54.68682159	40.2670384	63.08575357	30.5663834	0
FBgn0003086	0	0	0	0.897423963	0	0	0	0	0	0	0	0	0	0	1.132088274	0
FBgn0003087	21.29114555	0	36.76227151	6.281967739	0	0	28.34310882	1.021865054	13.89835592	0	69.28713819	31.81778711	0	12.81429369	19.24550066	11.30245919
FBgn0003089	3.361759823	12.63550476	0	5.384543776	5.992953277	0	6.073523318	8.174920429	7.412456489	9.356016406	14.8472439	2.982917541	5.16244082	4.928574498	10.18879447	9.563619318
FBgn0003090	11.20586608	11.7329687	18.90631106	28.71756681	0.74911916	1.612642795	22.2695855	7.153055376	7.412456489	9.356016406	15.67209078	52.69820989	82.59905312	0	1.132088274	3.477679752
FBgn0003091	239.805534	314.9850829	452.7011148	1397.28911	1117.685786	1226.414846	1518.380829	1463.310757	157.5147004	333.6979185	771.2318358	558.799886	975.701315	1045.843508	1606.433261	1593.646746
FBgn0003093	9509.297952	8901.713101	6109.889525	5446.466029	10217.23622	10308.81907	10203.51917	10623.3091	8829.162235	8283.193192	8118.967871	6532.589415	9778.695402	10011.90624	9680.486831	10751.24695
FBgn0003114	0	0	0	0	0	0	0	0	0	2.079114757	0	1.988611694	0	0	0	0
FBgn0003116	329.4524626	375.4549985	137.5959305	276.4065805	375.308699	292.6946673	281.4065804	653.9936343	26.87015477	153.854492	234.2565148	313.2063418	301.4865439	427.8002664	129.0580632	345.1597154
FBgn0003117	1.120586608	0	0	1.794847925	0.74911916	2.418964193	0	0	0	4.158229514	1.649693766	0	2.064976328	0	0	4.34709969
FBgn0003118	2082.049917	2193.162611	1584.979077	1417.929861	70.417201	10.48217817	87.05383422	218.6791215	2132.007798	2804.725807	1959.836194	1599.838108	110.4762336	6.900004297	109.8125626	16.51897882
FBgn0003124	11.20586608	0	1.050350614	0.897423963	0	0	41.50240934	0	0	0	1.649693766	1.988611694	21.68225144	0.9857149	0	0
FBgn0003129	2.241173215	0	0	0	0	0	3.036761659	0	0.926557061	0	1.649693766	2.982917541	1.032488164	0	1.132088274	0
FBgn0003130	0	0	0	2.692271888	0	44.34767687	1.012253886	0	0	0	0	0.994305847	125.963556	323.3144871	96.22750329	0.869419938
FBgn0003132	0	0	0	0	0	14.51378516	0	1.021865054	0	0	0	0	3.097464492	0	2.264176548	0
FBgn0003134	1530.721306	1452.180511	1633.295206	1732.925672	2107.272196	2229.478664	1915.184353	2146.938478	1881.837391	1267.220444	1653.818001	1743.01815	1844.023861	1616.572435	2252.855665	2035.312075
FBgn0003137	43.7028777	3.610144216	5.251753072	3.589695851	9.738549075	12.90114236	50.61269431	12.26238064	9.265570611	54.05698368	4.949081299	97.44197301	12.38985797	7.885719197	9.056706192	45.20983678
FBgn0003139	742.9489209	815.8925929	713.1880672	642.5555573	895.1973957	750.6852212	837.1339639	818.513908	1109.088802	734.9670666	1149.836555	520.021958	763.0087532	583.5432206	763.0274967	798.996923
FBgn0003140	1.120586608	0	0	1.794847925	0.74911916	0	0	0	0	0	0	0	0	12.81429369	0	0
FBgn0003141	1157.565966	1388.100451	1478.893665	1480.749538	233.7251778	236.2521695	484.8696115	315.7563016	1301.812671	1217.32169	1811.363755	1801.682195	244.6996949	203.0572693	339.6264822	457.3148874
FBgn0003145	0	3.610144216	2.100701229	3.589695851	0	0	1.012253886	0	0.926557061	2.079114757	2.47454065	0	4.129952656	0.9857149	0	0.869419938
FBgn0003149	2.241173215	0.902536054	234.228187	3.589695851	5.992953277	2.418964193	2.024507773	0	3.706228244	4.158229514	5.773928182	4.971529235	1.032488164	2.957144699	6.792529644	3.477679752
FBgn0003159	3394.256835	4209.428156	1142.781469	1500.492866	418.7576102	284.6314534	81.99256479	245.2476129	2805.614781	4713.353154	1403.889395	3870.832663	146.6133193	160.6715286	112.0767391	218.2244044
FBgn0003162	36.97935805	48.73694692	1163.788481	1243.829612	227.7322245	292.6946673	152.8503368	224.8103118	1.853114122	2.079114757	1074.775489	610.5037901	269.4794108	242.4858653	81.51035573	123.4576312
FBgn0003165	6949.878141	6878.227268	4320.092077	3303.417607	3081.127103	3059.183383	2647.043913	2228.687682	6260.746062	6078.291992	4978.775787	5198.230968	2143.445429	2047.329846	2690.973827	3295.970985
FBgn0003169	1991.282402	2400.745904	1686.863087	1576.773902	2240.615406	1482.018729	1401.971632	1381.561553	2359.014278	1979.317249	2351.638464	2166.592441	1715.995329	1182.85788	840.0094993	2495.235222
FBgn0003174	40.34111788	92.96121357	54.61823195	6.281967739	3.745595798	1.612642795	1.012253886	9.196785483	37.06228244	63.41300009	3.299387533	52.69820989	1.032488164	11.8285788	1.132088274	8.69419938
FBgn0003175	449.3552297	632.6777739	248.9330956	327.5597464	1241.290447	1035.316675	1173.202254	1036.171164	871.8901945	634.1300009	1017.036207	911.7784617	1227.628427	1647.129597	1132.088274	972.8809106
FBgn0003187	10.08527947	3.610144216	2.100701229	0	0	3.22528559	2.024507773	0	1.853114122	0	0.824846883	1.988611694	1.032488164	0	0	4.34709969
FBgn0003189	166.9674045	191.3376435	8.402804916	147.1775299	112.3678739	93.53328212	117.4214508	339.2591978	0	419.9811809	145.1730514	1.988611694	1.032488164	177.4286819	1.132088274	272.9978605
FBgn0003204	835.9576093	264.4430638	1122.824807	1532.800128	1026.293249	1011.933354	1665.157643	1406.086314	813.5170997	794.2218372	1172.107421	809.3649595	1187.361389	1578.129554	1425.299137	1791.005072
FBgn0003205	1517.274267	1399.83342	2325.47626	1685.362202	2243.611883	2226.253379	1999.201425	2675.24271	2099.5783	1846.253904	1954.887113	1354.244564	1837.828932	2097.601306	2329.837668	1857.950408
FBgn0003206	359.7083011	619.1397331	453.7514655	862.4244281	653.9810263	985.3247479	929.2490676	902.3068424	545.742109	385.6757874	498.2075174	634.3671304	810.5032088	717.6004469	576.2329315	752.9176663
FBgn0003209	679.0754842	648.0208868	514.6718011	314.9958109	1531.948681	1345.750413	1431.326995	861.4322402	433.6287046	776.5493617	994.7653411	654.2532474	1383.53414	1404.643732	1284.920191	1040.695666
FBgn0003210	704.8489762	536.1064161	310.9037819	271.0220367	185.0324324	611.1916194	90.09059588	187.0013048	417.8772346	140.3402461	283.7473278	595.5892024	364.4683219	211.9287034	268.3049209	257.3483017
FBgn0003218	4318.740786	4738.314284	2403.202206	3698.28415	2649.634467	2465.730834	3137.987047	2396.273551	4037.009115	4701.918023	3889.153054	2957.065589	2568.830552	2746.20171	2789.465507	3358.569221
FBgn0003227	0	0	1.050350614	0	37.45595798	0	55.67396374	77.66174408	0	8.316459028	4.949081299	2.982917541	2.064976328	0	0	15.64955888
FBgn0003231	6749.293138	9832.227773	6428.145761	7176.69943	5471.566342	4516.206148	5951.040597	4614.742582	8670.720978	6447.334861	7431.870417	7298.204917	5320.411509	5345.5319	4376.653267	4054.105171
FBgn0003248	2062.999945	23500.23378	30412.90204	3535.850413	882.46237	2715.690467	9226.694173	804.2077972	10027.20052	20851.4419	3354.652274	2598.121178	869.3550341	912.771997	1286.052279	9880.088176
FBgn0003249	335.0553957	92.05867751	2024.025634	1448.442276	0	17.73907075	1137.773368	7118.311964	34.28261126	28.06804922	1662.06647	11973.43101	29.94215676	0.9857149	2377.385375	12783.08135
FBgn0003250	109.8174875	83.03331697	7304.138173	144364.1058	0.74911916	0	3780.768265	10531.34124	189.9441975	590.468591	7124.20253	101612.0917	24.77971594	181.3715415	2769.087918	964.1867113
FBgn0003254	1.120586608	5.415216324	0	0	3.745595798	0	2.024507773	1.021865054	1.853114122	3.118672135	2.47454065	2.982917541	4.129952656	1.971429799	0	2.608259814
FBgn0003255	1.120586608	20.75832924	84.02804916	115.7676912	10.48766823	94.33960352	49.60044043	177.8045193	8.33901355	18.71203281	8.248468832	26.84625787	111.5087217	18.72858309	23.77385375	19.12723864
FBgn0003256	704.8489762	861.0193956	1121.774456	965.6281838	905.6850639	1157.071206	1101.332228	1062.739656	869.1105233	729.7692797	695.3459225	818.3137121	1037.650605	1222.286475	1113.974862	1184.149956
FBgn0003257	234.202601	348.3789169	358.1695595	56.53770965	176.7921217	28.22124892	87.05383422	85.83666451	215.8877952	187.1203281	159.1954485	301.2746717	166.2305944	113.3572135	281.8899802	199.9665857
FBgn0003261	16446.84964	13962.23276	12243.93711	13243.28542	19082.31235	20407.18825	19698.46063	19004.64627	13175.64141	14391.63235	15430.41064	13340.60155	19391.16021	21228.35608	19594.18385	21625.95154
FBgn0003267	15.68821251	18.05072108	11.55385676	15.25620737	1.498238319	0	7.085777204	20.43730107	1.853114122	15.59336068	24.7454065	4.971529235	14.4548343	10.8428639	18.11341238	11.30245919
FBgn0003268	4.482346431	0	22.0573629	194.7409999	315.3791662	56.44249783	37.45339379	2.043730107	278.8936754	2.079114757	47.01627234	3.977223388	3.097464492	12.81429369	115.4730039	12.17187913
FBgn0003270	0	3.610144216	0	2.692271888	0	0	0	0	0	0	0	0	4.129952656	0	0	0
FBgn0003274	2179.540952	1852.906519	3315.95689	2373.686381	1132.668169	1210.288418	1068.940104	1311.052864	2440.551299	1968.921675	2507.534525	2567.297697	1411.41132	1388.872294	1543.036317	1180.672276
FBgn0003275	868.4546209	624.5549494	610.253707	630.8890458	790.3207134	685.373188	722.7492748	755.1582747	770.8954748	700.6616731	908.1564184	685.0767286	800.1783271	570.7289269	837.7453228	667.7145124
FBgn0003277	104.2145545	1013.547989	683.77825	55.64028569	574.5743954	469.2790534	395.7912695	740.8521639	296.4982596	922.0873947	192.1893238	902.8297091	590.5832298	928.5434354	319.2488933	645.9790139
FBgn0003278	118.7821804	145.3083047	475.8088284	269.2271888	318.3756428	478.1485888	315.8232125	455.7518139	109.3337332	179.8434265	673.0750567	267.4682729	602.9730878	437.6574154	286.4183333	553.8205005
FBgn0003279	2801.466519	2120.959727	3127.94413	3444.313169	1764.175621	1638.44508	2250.240389	2142.851018	2661.998437	2628.001053	3137.717544	3058.484786	2259.084103	2445.558666	1854.360593	2475.238564
FBgn0003285	1.120586608	0	2.100701229	349.9953454	142.3326403	55.63617644	251.0389638	57.22444301	0.926557061	0	136.9245826	6.960140929	231.2773487	277.9716017	6.792529644	149.5402293
FBgn0003292	2.241173215	60.46991562	0	0.897423963	112.3678739	140.2999232	308.7374353	139.9955124	169.5599422	0	0.824846883	339.0582938	302.5190321	310.5001934	71.32156126	268.6507608
FBgn0003295	614.081461	275.2734965	147.049086	287.1756681	456.2135682	195.1297782	364.4113991	597.7910564	298.3513737	169.4478527	150.9469796	362.9216342	371.6957391	139.9715157	74.71782609	279.0838001
FBgn0003300	2.241173215	0	0	0	79.40663092	245.9280263	73.8945337	185.9794398	0	0	0	0	129.0610205	130.1143667	167.5490646	48.68751653
FBgn0003301	107.5763143	90.25360541	152.3008391	382.3026081	173.795645	432.1882691	434.2569172	596.7691913	264.0687624	16.63291806	337.3623752	222.7245097	475.9770436	788.5719197	1202.277747	514.6966033
FBgn0003302	156.8821251	110.1093986	196.4155649	220.7662948	286.9126381	422.5124123	470.6980571	543.6322085	35.20916832	90.44149193	194.6638644	0	475.9770436	425.8288366	252.4556851	347.7679752
FBgn0003308	158.0027117	18.05072108	5.251753072	564.4796725	188.0289091	222.5447057	157.9116063	63.35563333	26.87015477	147.6171477	76.71076014	40.76653973	2.064976328	92.65720056	23.77385375	6.085939566
FBgn0003310	8337.164361	12780.81306	5688.698928	6221.840333	845.006412	614.416905	790.5702852	783.7704962	8324.188637	11857.19146	6178.103155	7668.086692	583.3558127	691.9718595	953.2183267	1086.774923
FBgn0003312	1.120586608	5.415216324	0	0.897423963	3.745595798	1.612642795	1.012253886	0	0	0	2.47454065	0.994305847	3.097464492	0	2.264176548	0
FBgn0003313	0	0	0	0	0	0	0	0	0	0	0	0	0	0	0	0
FBgn0003317	999.563254	1537.0189	1142.781469	856.1424604	891.4517999	905.4989295	1058.817565	1552.213017	918.2180476	593.5872631	709.3683195	1105.668102	1529.114971	1379.015145	965.6712977	1416.285079
FBgn0003319	1.120586608	8.122824487	0	12.56393548	40.45243462	1.612642795	0	22.48103118	1.853114122	0	8.248468832	0	0	15.77143839	0	19.12723864
FBgn0003321	2121.270448	1537.921436	2061.838256	1730.2334	2283.315198	2067.408063	2604.529249	2350.289623	2277.477256	1663.291806	1496.272246	2015.457952	2628.714866	2422.887223	2577.765	2894.298974
FBgn0003326	792.2547316	2.707608162	170.1567995	520.5058984	2535.768355	2463.31187	2199.627695	1952.784118	284.4530178	218.3070495	605.4376123	470.3066657	1888.420852	2486.958692	2192.854987	2224.845621
FBgn0003328	755.2753736	2262.657888	971.5743184	692.8112992	1.498238319	122.5608524	3.036761659	2.043730107	710.6692659	1318.158756	669.7756691	941.6076372	2.064976328	59.14289398	3.396264822	1.738839876
FBgn0003330	578.2226895	311.3749387	204.8183698	183.9719123	492.920407	597.4841556	364.4113991	544.6540736	622.6463451	393.9922464	346.4356909	256.5309085	713.4493214	690.9861446	715.4797892	457.3148874
FBgn0003334	1086.969009	1457.595727	1211.054259	667.6834282	3181.509071	2661.666934	2390.943679	3032.895479	1395.394934	1282.813805	1996.129457	1712.194669	2658.657022	2346.987176	3579.663122	2333.523114
FBgn0003339	3.361759823	4.51268027	0	1.794847925	0	302.3705241	416.0363472	106.2739656	162.1474857	9.356016406	83.3095352	0	4.129952656	233.6144312	55.47232543	33.90737758
FBgn0003345	1480.294909	1714.818503	1864.372341	717.0417462	1079.480709	1028.059782	1198.508601	1093.395607	2062.516018	2397.219315	934.5515186	1735.063703	1166.711625	1272.557935	1069.823419	1190.235895
FBgn0003346	184.8967903	74.00795643	21.00701229	297.0473316	68.91896268	185.4539215	202.4507773	224.8103118	273.334333	242.2168692	280.4479403	94.45905547	521.4065228	205.0286991	132.4543281	221.7020842
FBgn0003353	257.7349198	286.1039291	829.7769854	675.7602439	1916.995929	2602.805471	2511.401892	2702.833067	381.7415092	376.319771	565.020115	577.6916971	2807.335318	2433.730087	2213.232576	2792.576841
FBgn0003356	6.723519646	0	1099.717093	0.897423963	0	0	48.58818654	0	0	0	2.47454065	0	1.032488164	0.9857149	10.18879447	0
FBgn0003357	1.120586608	4.51268027	939.0134494	0.897423963	0	7.256892579	28.34310882	0	0	2.079114757	4.124234416	0.994305847	0	0	4.528353096	0.869419938
FBgn0003358	0	0	222.6743303	1.794847925	0	0.806321398	0	0	0	3.118672135	4.124234416	0	0	0	0	0
FBgn0003360	16721.39336	13423.41873	15074.63202	15728.25237	13402.49088	14119.49399	14077.4148	15347.39124	14937.02638	15770.08543	14753.21135	13612.04705	11931.43322	11805.90735	13126.56354	13291.69201
FBgn0003366	1577.785944	2360.131781	602.9012527	1060.755124	160.3115002	110.4660315	53.64945597	42.91833225	1018.28621	1402.362904	1315.630779	1140.468807	4.129952656	50.27145988	0	23.47433833
FBgn0003371	6173.311622	3808.702148	4755.987582	5055.189182	8366.911894	8819.543447	8093.982074	9398.092899	4781.960992	3824.531595	3990.609221	4498.239652	9905.691446	9670.84888	8014.052892	9624.478714
FBgn0003372	45.94405091	4.51268027	4.201402458	3.589695851	0.74911916	0	4.049015545	1.021865054	75.97767901	0	1.649693766	2.982917541	1.032488164	2.957144699	0	65.20649535
FBgn0003373	0	2.707608162	0	0	0	0	0	3.065595161	5.559342367	0	0	0	1.032488164	0.9857149	0	0
FBgn0003374	0	0.902536054	1.050350614	0	5.243834117	0	0	0	0	0	0	0	0	0	0	0
FBgn0003375	0	0.902536054	0	0	0.74911916	0	36.44113991	0	0	0	0	0	0	0	0	0
FBgn0003377	3.361759823	0.902536054	0	0.897423963	0	0	0	0	0	0	0	0.994305847	0	0	0	0.869419938
FBgn0003378	2.241173215	0	0	0	0	0	0	0	0.926557061	0	0	0.994305847	1.032488164	0	2.264176548	0
FBgn0003380	1653.985833	999.1074119	1186.896194	2125.997368	7557.114082	8223.671934	7714.386867	8285.281855	1878.131163	618.5366402	1337.076798	2245.142603	6784.479726	9080.405655	8096.695336	8235.145653
FBgn0003382	3.361759823	1.805072108	8.402804916	7.179391701	2.996476638	1.612642795	6.073523318	5.109325268	0	2.079114757	10.72300948	1.988611694	1.032488164	1.971429799	1.132088274	1.738839876
FBgn0003386	307.0407305	5.415216324	132.3441774	212.6894792	1497.4892	1577.164654	1281.51342	1064.783386	441.0411611	209.9905905	124.5518794	266.473967	1125.412099	1664.872465	1060.766713	1218.057333
FBgn0003388	79.56164914	2.707608162	0	0	0	0	0	1.021865054	71.34489371	0	80.83499455	5.965835082	0	0.9857149	1.132088274	0.869419938
FBgn0003390	1361.512728	1389.002987	1056.652718	1364.981847	56.18393697	5.644249783	10.12253886	50.07138763	1774.356772	1715.269675	1024.459829	675.1336701	73.30665965	19.71429799	18.11341238	37.38505733
FBgn0003391	393.3258993	414.2640488	66.17208871	423.5841104	5.243834117	0	246.9899482	25.54662634	362.2838109	643.4860173	22.27086585	303.2632834	23.74722777	9.857148996	65.66111989	59.12055579
FBgn0003392	17432.96586	11306.97169	11244.00333	17563.48437	42540.97884	40118.52114	37156.8034	41180.1398	10829.59893	10428.83962	10801.36994	14700.81195	37161.314	37243.26605	36739.66076	36773.85512
FBgn0003396	698.1254566	1026.183493	697.432808	869.6038198	154.3185469	337.0423442	353.2766063	452.6862188	417.8772346	498.9875417	696.1707694	715.9002099	480.1069963	486.9431604	489.0621344	578.1642588
FBgn0003401	0	0	3.151051843	1.794847925	1.498238319	0	0	0	3.706228244	1.039557378	0.824846883	1.988611694	0	2.957144699	0	0
FBgn0003410	1008.527947	1234.669322	1200.550752	780.7588475	1228.555422	1131.268921	1366.542746	1253.828421	1337.948396	1459.538559	1510.294643	867.0346986	1020.098306	1240.029344	922.6519433	1411.937979
FBgn0003411	1.120586608	1.805072108	2.100701229	1.794847925	0	0	0	0	3.706228244	0	0	0.994305847	0	0	0	0
FBgn0003415	1315.568677	1262.64794	847.6329459	684.7344835	494.4186453	678.1162954	511.1882126	817.4920429	760.7033472	1072.823215	721.7410228	1248.848144	471.847091	776.7433409	1143.409157	914.6297748
FBgn0003416	467.2846154	658.8513195	207.9694217	395.7639675	122.106423	528.9468368	148.8013213	350.4997134	105.627505	287.9573938	252.4031463	422.579985	117.7036507	182.3572564	40.75517786	173.0145677
FBgn0003423	6290.973215	4524.413239	4399.918724	4850.576518	10877.95932	10915.97908	9859.352852	10593.67501	4070.365169	3516.822611	6226.769121	5516.408839	9159.202503	10451.53508	9052.177839	8161.244958
FBgn0003429	711.5724959	509.0303345	611.3040576	993.4483267	4034.755794	4802.450244	3924.508317	4131.400412	757.923676	387.7549022	398.4010446	1225.979109	3597.188764	3540.687919	4463.824064	4725.297363
FBgn0003430	265.579026	293.3242176	336.1121966	678.4525158	76.41015428	120.9482096	301.6516581	155.3234882	164.9271569	219.3466069	289.521256	255.5366027	88.79398211	73.92861747	198.115448	79.11721436
FBgn0003435	2350.990703	1840.271014	1465.239107	3304.315031	6548.050574	5840.992204	5344.700519	6072.944014	2445.184084	1979.317249	2802.004862	2565.309085	6110.264955	6447.561158	6819.699763	6590.20313
FBgn0003444	321.6083564	299.64197	256.2855499	62.81967739	394.0366779	411.2239128	224.7203627	230.9415021	454.939517	552.004968	203.7371801	267.4682729	471.847091	188.2715458	324.9093346	423.4075098
FBgn0003447	224.1173215	165.1640979	2485.129554	2767.655501	379.8034139	685.373188	834.0972023	717.3492677	67.63866546	168.4082953	1752.799627	1230.950639	788.8209573	659.4432678	1063.030889	885.0694969
FBgn0003448	0	3.610144216	2.100701229	0	0	0	0	0	1.853114122	0	0	0	0	0	0	0
FBgn0003449	624.1667405	371.8448543	770.957351	378.7129122	871.2255826	678.1162954	696.4306737	730.6335134	726.4207359	592.5477057	683.7980662	459.3693013	761.9762651	686.0575701	649.8186693	681.6252314
FBgn0003450	3.361759823	3.610144216	1.050350614	0	0	3.22528559	1.012253886	0	0.926557061	0	0.824846883	0	2.064976328	0	0	0
FBgn0003459	495.2992806	333.035804	315.1051843	722.42629	390.2910821	119.3355668	232.8183938	190.0669	119.5258609	363.8450825	134.450042	725.8432683	371.6957391	346.9716447	87.1707971	382.5447727
FBgn0003460	0	0	131.2938268	144.485258	0.74911916	58.86146203	0	76.63987902	0	1.039557378	37.11810974	0	6.194928984	28.58573209	5.66044137	83.46431405
FBgn0003462	10997.43697	11489.28397	12796.42154	10873.18873	5183.155465	4425.898152	5233.352592	4900.864797	11685.73765	11979.85923	13489.54593	11560.79408	5317.314045	4798.460131	4908.734756	5631.232939
FBgn0003463	51.54698395	262.6379917	847.6329459	863.3218521	71.16632016	50.79824805	251.0389638	24.52476129	170.4864992	380.4780005	1186.129818	433.5173493	20.64976328	12.81429369	35.09473649	63.46765548
FBgn0003464	1466.847869	2838.47589	751.0006894	874.9883636	4394.33299	3786.485283	3343.474586	3186.175237	637.471258	1049.952952	1202.626756	1889.181109	3805.751373	3651.087988	1931.342595	4554.021635
FBgn0003475	4519.325789	4039.751378	2528.193929	4745.577915	5323.240748	4508.142934	4844.6471	4764.956745	4022.184202	4680.087318	4136.607119	4695.11221	4164.024766	5345.5319	5685.347312	4287.979134
FBgn0003479	70.59695628	52.34709114	245.7820438	112.1779953	159.562381	188.679207	180.1811918	275.9035645	191.7973116	158.0127215	117.9531043	158.0946297	220.9524671	209.9572736	311.3242754	244.3070026
FBgn0003480	45.94405091	2.707608162	54.61823195	0	137.8379254	56.44249783	35.42888602	142.0392425	0.926557061	64.45255747	0.824846883	0.994305847	153.8407364	183.3429713	74.71782609	59.98997572
FBgn0003482	42.58229109	14.44057687	0	17.94847925	0	0.806321398	0	0	0	0	0.824846883	0	12.38985797	0	1.132088274	0
FBgn0003483	0	0	4.201402458	3.589695851	0	0	1.012253886	0	2.779671183	0	3.299387533	4.971529235	3.097464492	0.9857149	2.264176548	6.085939566
FBgn0003486	0	0	0	0	1.498238319	0.806321398	2.024507773	0	0	2.079114757	3.299387533	1.988611694	0	0.9857149	2.264176548	0
FBgn0003495	279.0260653	560.4748896	468.4563741	274.6117326	13.48414487	21.77067774	108.3111658	99.12091021	357.6510256	416.8625088	452.016092	531.9536282	22.71473961	69.00004297	158.4923584	86.07257386
FBgn0003499	344.0200885	324.9129795	10.50350614	121.152235	2227.880381	1939.202961	2354.502539	2589.406046	31.50294008	259.8893446	399.2258915	594.5948965	1783.107059	1425.343745	2918.52357	3369.87168
FBgn0003502	1730.185722	1140.805572	1125.975859	1593.824958	133.3432104	128.2051022	329.9947669	154.3016231	946.0147594	763.0351158	622.7593968	956.5222249	124.9310678	320.3573424	198.115448	481.6586457
FBgn0003507	0	4.51268027	2.100701229	0	0	5.644249783	3.036761659	66.42122849	5.559342367	7.276901649	4.949081299	4.971529235	0	0.9857149	1.132088274	0.869419938
FBgn0003510	0	0	0	0	0	0	0	0	0	0	0	0	0	0	0	0
FBgn0003511	0	0	0	0	0	0	0	0	0	0	0	0	0	0	0	0
FBgn0003512	611.8402878	257.2227754	376.02552	670.3757001	798.5610241	579.7450849	535.4823058	369.9151494	479.0300006	457.4052465	436.3440012	820.3023238	720.6767385	513.5574627	180.0020356	312.1217577
FBgn0003513	6.723519646	0.902536054	2.100701229	26.02529492	4.494714958	1.612642795	0	2.043730107	17.60458416	1.039557378	3.299387533	7.954446776	3.097464492	6.900004297	0	0
FBgn0003514	2415.984726	2823.132777	3826.427289	3132.907054	2116.261626	1716.658256	2070.059197	1871.034913	3097.480255	3628.055251	2787.982465	3531.774369	2140.347964	1729.929649	1631.339203	1995.318758
FBgn0003515	0	0	509.420048	622.8122301	0	0	0	0	1.853114122	1.039557378	409.9489009	301.2746717	1.032488164	25.62858739	0	14.78013895
FBgn0003517	4222.370338	4375.49479	6182.363717	3515.209662	2841.408972	2832.60707	3669.420338	3432.444715	4262.162481	3560.484021	5043.113844	3760.464714	3175.933593	3008.401874	3554.75718	3097.743239
FBgn0003520	1706.653403	1024.378421	1551.367858	822.9377738	2587.457577	1286.082629	1433.351503	1867.969318	1110.015359	621.6553123	1497.92194	1405.948468	1030.423188	1300.157953	1697.000323	1700.585399
FBgn0003525	0	0	0	76.28103683	0	0.806321398	1.012253886	1.021865054	4.632785306	0	0	5.965835082	1.032488164	0.9857149	0	1.738839876
FBgn0003527	0	0	2.100701229	0	0	0	0	0	1.853114122	0	0.824846883	0.994305847	0	0	11.32088274	0
FBgn0003545	1.120586608	0.902536054	1.050350614	4.487119813	0	3.22528559	0	0	3.706228244	1.039557378	0	0	0	0	2.264176548	0
FBgn0003557	1759.320974	658.8513195	1661.654672	1405.365926	2318.523799	1319.948128	2244.166866	1742.279916	694.9177958	1246.429297	1278.512669	1770.858714	1958.630047	1307.057957	1906.436653	2252.667059
FBgn0003559	503.1433868	708.4908024	824.5252324	1241.13734	495.1677645	770.0369347	1076.025881	1035.149299	1274.942516	801.4987388	601.3133778	1118.594078	928.2068595	1035.000645	1314.354486	962.4478714
FBgn0003567	448.2346431	448.5604189	343.4646509	291.6627879	378.3051756	399.1290918	323.9212436	295.3190005	690.2850105	831.6459028	117.1282574	910.7841559	592.6482062	368.6573724	562.6478722	337.3349359
FBgn0003575	718.2960155	1234.669322	719.4901709	726.0159858	1043.522989	711.9817941	640.75671	246.2694779	303.910716	602.9432795	367.056863	1052.969892	302.5190321	646.6289741	679.2529644	250.3929421
FBgn0003598	656.6637521	3.610144216	170.1567995	258.4581013	609.7829959	853.0880387	964.6779536	449.6206236	485.5159	820.2107716	564.1952681	692.0368695	739.2615255	940.3720142	1039.257036	855.509219
FBgn0003607	841.5605423	752.7150691	957.9197604	877.6806355	1057.756253	1184.486133	1213.69241	1274.265722	1001.608183	761.9955584	1210.050378	922.7158261	1026.293235	938.4005844	987.1809749	907.6744153
FBgn0003612	1228.162922	1072.212832	686.9293019	1361.392151	2015.130539	2409.288336	2617.68855	2374.814385	988.6363842	1180.937182	1516.893418	1620.718531	2347.878085	2253.34426	1967.56942	2064.872353
FBgn0003638	4223.490924	5120.087035	2057.636854	3382.390915	4546.40418	4354.941869	4833.512307	4612.698852	4696.717743	4324.558695	2740.966193	3896.684615	4103.107964	4727.488658	5597.044427	4442.735883
FBgn0003651	0	211.1934367	79.8266467	70.89649305	182.7850749	632.1559757	174.1076684	782.7486311	37.98883951	1.039557378	141.048817	335.0810705	143.5158548	498.7717392	581.8933728	282.5614799
FBgn0003654	603.9961815	349.2814529	574.5417861	377.8154883	842.0099354	1103.047672	1152.957176	1070.914576	582.8043914	608.1410664	639.2563345	785.5016192	944.7266701	1045.843508	782.2729973	757.264766
FBgn0003655	0	0	1.050350614	0	56.93305613	0	0	38.83087204	0	0	0	0	40.2670384	30.55716189	10.18879447	33.03795764
FBgn0003656	1773.8886	1541.53158	1279.327048	519.6084744	1815.115724	1278.019415	821.9501556	979.9685865	509.6063836	1907.58779	371.1810974	776.5528665	623.6228511	1509.129511	1339.260428	1245.009351
FBgn0003660	1489.259602	1485.574345	2454.669386	1793.950501	213.4989605	203.1929922	276.3453109	240.1382876	1288.840872	1875.361511	2218.013269	1739.040926	181.7179169	298.6716146	328.3055995	257.3483017
FBgn0003676	1918.444272	1854.711591	2393.74905	2145.740695	1218.067754	953.8782134	1887.853498	1557.322342	1251.77859	1860.807707	2081.913533	1998.554753	1161.549185	1448.015188	1342.656693	1478.883315
FBgn0003683	0	3.610144216	0	0	10.48766823	6.450571181	17.20831607	4.087460215	0	1.039557378	4.949081299	2.982917541	7.227417148	0	0	0
FBgn0003687	263.3378528	316.790155	243.6813426	271.9194607	269.6828975	189.4855284	173.0954145	200.2855505	204.7691105	542.6489516	206.2117208	285.3657781	314.90889	354.8573639	175.4736825	208.6607851
FBgn0003701	0	1.805072108	5.251753072	1.794847925	82.40310756	0	1.012253886	0	0	0	6.598775065	1.988611694	0	2.957144699	27.17011858	0.869419938
FBgn0003710	661.1460985	8.122824487	87.179101	467.5578846	1370.138943	1549.749726	1841.289819	2629.258783	679.1663258	195.4367872	174.8675392	405.6767856	1926.622914	2000.015531	1326.807457	1858.819827
FBgn0003714	449.3552297	518.9582311	517.8228529	453.1991012	755.1121129	499.9192665	627.5974095	586.5505408	559.6404649	542.6489516	651.6290377	423.5742908	689.7020936	659.4432678	667.9320817	464.2702469
FBgn0003716	4928.3399	5683.269532	3873.693066	2252.534146	543.1113907	988.5500335	410.9750778	828.7325585	6351.548654	5235.210958	3084.102496	3301.095412	681.4421883	594.3860845	473.2128985	647.7178538
FBgn0003719	1.120586608	0.902536054	94.5315553	3.589695851	213.4989605	180.6159931	76.93129536	1.021865054	2.779671183	1.039557378	6.598775065	13.92028186	0	0.9857149	65.66111989	55.64287603
FBgn0003720	2.241173215	0	2.100701229	0	1.498238319	0	1.012253886	1.021865054	0	0	0	0	0	0	1.132088274	0
FBgn0003721	1523.997786	2102.909006	1727.826761	1027.550437	660.7230988	611.1916194	796.6438085	490.4952258	1290.693986	1989.712822	1356.873123	1571.997544	815.6656496	795.471924	889.8213834	756.3953461
FBgn0003731	4.482346431	39.71158638	98.73295776	2.692271888	8.989429915	3.22528559	81.99256479	1.021865054	20.38425534	8.316459028	123.7270325	98.43627886	2.064976328	0	7.924617918	0.869419938
FBgn0003733	1.120586608	8.122824487	3.151051843	0.897423963	0.74911916	1.612642795	2.024507773	0	1.853114122	0	3.299387533	0.994305847	1.032488164	0	5.66044137	1.738839876
FBgn0003741	285.7495849	230.1466938	274.1415104	148.9723778	280.1705657	288.6630603	222.695855	165.5421387	264.0687624	256.7706725	237.5559024	199.8554753	257.0895528	365.7002277	315.8526285	298.2110387
FBgn0003742	580.4638628	533.398808	675.3754451	491.7883315	545.3587482	796.6455408	703.5164509	777.6393058	277.0405613	293.1551807	353.8593129	330.1095412	616.3954339	781.6719154	523.0247826	611.2022164
FBgn0003744	1767.16508	1101.996522	1560.821013	1729.335976	2214.396236	2328.656196	1860.522643	2347.224028	1082.218647	1101.930821	1574.6327	896.863874	2170.290121	2518.501568	1768.321884	2037.920335
FBgn0003747	3.361759823	0	0	0	0	0	0	6.131190322	4.632785306	0	0	0	0	1.971429799	0	3.477679752
FBgn0003748	39464.81915	44056.39494	36411.4544	29426.53174	2054.833855	2501.208975	1978.956348	2424.885772	52599.7178	64116.78043	46419.90804	43800.16687	1787.237012	2494.844411	1769.453972	3079.48542
FBgn0003751	0	0	16.80560983	27.82014284	22.47357479	38.70342709	47.57593265	0	0	0	24.7454065	0	34.07210941	33.51430659	0	36.5156374
FBgn0003861	184.8967903	3462.128303	13426.63191	15274.15584	2.247357479	675.6973312	17300.43117	16383.56241	909.879034	2035.453347	5160.242101	25804.22534	5.16244082	109.4143539	7720.842029	11037.28611
FBgn0003862	922.2427781	952.175537	388.6297274	994.3457506	708.666725	725.6892579	790.5702852	499.6920112	1097.970117	1586.36456	1078.899723	690.0482579	853.8677117	669.3004168	560.3836956	1267.61427
FBgn0003863	0	0.902536054	2727.760546	0.897423963	1.498238319	0	229.7816322	0	0	0	42.06719104	3.977223388	2.064976328	0	6.792529644	1.738839876
FBgn0003865	0	0	1.050350614	0	0	0	3.036761659	0	0	0	0.824846883	0.994305847	0	0	0	0
FBgn0003866	40.34111788	109.2068625	27.30911598	0	35.95771966	160.4579581	249.014456	166.5640037	16.6780271	55.09654106	35.46841598	165.0547706	23.74722777	82.80005157	131.3222398	13.91071901
FBgn0003867	28.01466519	25.27100951	190.1134612	603.0689029	0	0	43.52691711	70.5086887	0	0	447.0670107	390.7621979	0	30.55716189	21.50967721	61.7288156
FBgn0003870	3227.28943	3886.320249	1996.716518	2624.965091	263.6899442	122.5608524	346.1908291	168.6077339	2841.750506	3691.468251	1954.887113	2614.030072	119.768627	60.12860888	164.1527997	231.2657035
FBgn0003882	1136.27482	1370.04973	1278.276698	985.371511	1239.04309	1125.624671	1084.123912	1269.156397	1476.005398	1179.897625	1458.329289	1238.905085	717.579274	1059.643517	833.2169697	1014.613068
FBgn0003884	16697.86104	15483.90854	17516.6972	16503.62667	12382.19059	12119.01061	12534.73987	11846.48157	15656.96122	16997.8027	17217.85384	14826.09449	11952.08299	11494.42144	12301.27119	10795.58737
FBgn0003885	6397.428943	4834.885642	4330.595584	5062.368573	4475.986979	3397.032048	3874.907877	3673.604868	5244.312966	6163.535697	5382.125913	4425.655325	3603.383693	3601.802243	3588.719829	3576.793625
FBgn0003886	0	0	0	0	1.498238319	0	1.012253886	1.021865054	75.05112195	0	5.773928182	0	54.72187269	0.9857149	1.132088274	0
FBgn0003888	1252.815827	574.0129304	300.4002757	904.6033544	0	0	0	0	193.6504258	593.5872631	1010.437432	876.9777571	0	2.957144699	0	0
FBgn0003889	1.120586608	0	2.100701229	88.8449723	0	1.612642795	1.012253886	25.54662634	4.632785306	4.158229514	1.649693766	4.971529235	17.55229879	68.01432807	0	2.608259814
FBgn0003890	3418.90974	7067.759839	4739.181973	5890.690891	232.2269395	216.900456	451.4652333	138.9736473	6127.321845	6460.849107	5266.647349	5060.022456	72.27417148	227.7001418	264.9086561	477.311546
FBgn0003891	2794.742999	3403.46346	2630.077939	3430.851809	1769.419455	1256.248737	1021.364171	1350.905601	3669.165962	4438.910006	2761.587365	4778.633901	1196.653782	545.1003395	1626.81085	1226.751533
FBgn0003892	206.1879358	9.927896595	179.6099551	197.4332718	44.19803042	5.644249783	0	4.087460215	18.53114122	1.039557378	30.51933468	243.6049325	0	0	9.056706192	0
FBgn0003896	209.5496956	455.7807073	103.9847108	281.7911243	436.73647	383.0026639	686.3081349	590.638001	61.15276603	151.7753773	7.423621949	202.8383928	439.8399579	556.9289183	509.4397233	797.2580832
FBgn0003900	0	0	2.100701229	0	0	0	0	0	0.926557061	1.039557378	0.824846883	1.988611694	1.032488164	0	7.924617918	0
FBgn0003916	0	0	0	0	0	0	0	0	0	0	0	0	0	0	0	0
FBgn0003920	1.120586608	0	0	0	0	0	0	0	0	1.039557378	4.124234416	0	0	0	0	0
FBgn0003922	1.120586608	0.902536054	0	0	0	0	0	0	0.926557061	0	1.649693766	0	0	0	0	1.738839876
FBgn0003923	0	0	0	0	0	0	0	0	0	0	0.824846883	0	0	0	0	0
FBgn0003926	0	0	0	0	1.498238319	0	0	0	0	1.039557378	0	0	0	0	1.132088274	0
FBgn0003930	0	0.902536054	0	0	1.498238319	4.837928386	0	0	15.75147004	0	0	0	0	0	0	4.34709969
FBgn0003931	0	9.025360541	1.050350614	0	0	1.612642795	7.085777204	27.59035645	0	0	0	0	12.38985797	0	16.98132411	18.2578187
FBgn0003933	0	0	0	0	0	0	0	0	0	1.039557378	0	0	0	0	0	0
FBgn0003934	0	0	0	0	0	0	0	0	0	0	0	0	0	0	0	0
FBgn0003935	0	0	0	0	0	0	0	0	0	0	0	0	0	0	0	0
FBgn0003936	0	0	0	0	0	0	0	0	0	0	0	0	2.064976328	0	0	0
FBgn0003938	0	0	0	0.897423963	0	0	0	0	0	0	0	1.988611694	0	0	0	0
FBgn0003941	3372.965689	2776.200902	4925.094031	3455.97968	2006.890229	2044.831064	2149.015001	2170.441374	3240.170043	3649.885956	4083.816919	4017.989928	2136.218011	2109.429885	2222.289282	2152.683767
FBgn0003942	903.1928058	685.024865	1285.629152	1043.704069	457.7118065	653.1203321	695.4184199	795.0110118	1228.614663	979.2630505	1120.142067	1445.720702	665.9548658	564.8146375	498.1188406	606.8551167
FBgn0003943	3319.177532	3759.062665	2479.877801	2174.458262	1857.066397	1848.088643	2019.446503	1655.421387	4046.274686	4464.898941	2975.222708	3406.491832	2004.059526	1627.415299	2087.570777	1751.881175
FBgn0003944	1.120586608	3.610144216	2.100701229	4.487119813	0	0	0	5.109325268	3.706228244	1.039557378	0.824846883	1.988611694	0	0	1.132088274	5.216519628
FBgn0003950	1.120586608	0	2.100701229	1.794847925	0.74911916	13.70746376	34.41663213	0	2.779671183	0	1.649693766	5.965835082	55.75436086	6.900004297	0	0.869419938
FBgn0003961	2.241173215	0	1.050350614	0	0.74911916	0	1.012253886	0	0.926557061	2.079114757	0	0.994305847	0	0	0	0.869419938
FBgn0003963	2.241173215	196.7528598	1.050350614	174.9976727	2.247357479	3.22528559	30.36761659	56.20257795	1.853114122	178.8038691	155.071214	383.802057	3.097464492	149.8286647	13.58505929	69.55359504
FBgn0003964	2793.622413	3878.197424	2970.391538	3237.008233	2427.146077	2223.028093	2188.492902	2393.207956	2731.490216	2722.600774	2257.605919	2592.155343	2670.014392	2313.472869	2016.249216	1616.251665
FBgn0003965	322.728943	274.3709604	76.67559486	372.4309445	190.2762665	251.5722761	467.6612954	378.0900699	225.1533658	137.221574	293.6454904	282.3828606	333.493677	406.1145386	425.665191	472.9644463
FBgn0003969	3374.086276	3363.751874	2227.793653	2595.3501	2881.861407	2985.808135	1755.248239	2664.002195	3675.651861	3040.705332	5156.117867	3658.051211	2749.515981	2198.144226	3253.6217	2313.526455
FBgn0003975	0	0	0	23.33302303	50.94010285	49.18560525	2.024507773	70.5086887	0	0	1.649693766	0	27.87718043	65.05718337	65.66111989	93.89735331
FBgn0003977	2.241173215	169.6767782	148.0994366	322.1752026	5.992953277	13.70746376	40.49015545	3.065595161	52.81375248	246.3750987	5.773928182	182.9522759	287.0317096	143.9143753	130.1901515	159.9732686
FBgn0003978	105.3351411	92.96121357	201.667318	126.5367787	133.3432104	161.2642795	341.1295597	156.3453532	103.7743908	161.1313937	4.949081299	90.48183208	305.6164966	264.1715931	304.5317457	240.8293228
FBgn0003979	0	0	0	0	0	0.806321398	0	0	0	0	0	0	0	0	2.264176548	0
FBgn0003980	0	0	0	2.692271888	5.992953277	0	0	0	0	0	0	0	0	0	0	1.738839876
FBgn0003983	10.08527947	0	1.050350614	0	0	0	0	0	0	0	0	0	0	0	0	0
FBgn0003984	104.2145545	79.42317276	486.3123345	709.8623545	144.5799978	129.817745	48.58818654	72.55241881	5.559342367	192.318115	671.4253629	266.473967	108.4112572	259.2430186	196.9833597	76.50895455
FBgn0003996	870.6957941	1262.64794	973.6750196	1426.904101	116.8625889	7.256892579	190.3037306	73.57428386	1427.824431	1140.394444	1247.993334	847.1485817	4.129952656	112.3714986	74.71782609	13.04129907
FBgn0003997	4.482346431	1.805072108	108.1861133	19.74332718	17.22974067	112.8849957	2.024507773	47.00579247	14.82491298	2.079114757	0	91.47613793	51.6244082	66.04289827	127.925975	84.33373399
FBgn0004003	0	0.902536054	0	0	0	0	1.012253886	0	0	0	5.773928182	34.80070465	0	0	0	3.477679752
FBgn0004034	97.49103487	143.5032326	174.358202	343.7133777	14.98238319	70.95628299	148.8013213	110.3614258	6.485899428	72.76901649	110.5294823	774.5642549	108.4112572	157.7143839	80.37826746	422.5380899
FBgn0004045	0	0.902536054	0	0	0	0	0	19.41543602	0	0	0.824846883	0	12.38985797	0	0	0
FBgn0004047	0	0	219.5232784	561.7874006	0	48.37928386	22.2695855	220.7228516	0	0	41.24234416	837.2055232	0	11.8285788	2.264176548	123.4576312
FBgn0004049	224.1173215	490.9796134	622.8579144	239.612198	200.0148156	312.0463809	453.489741	408.7460215	466.0582017	346.172607	363.7574755	152.1287946	242.6347186	331.2002063	242.2668906	174.7534075
FBgn0004050	757.5165468	800.54948	1380.160707	1371.263815	1400.103709	1694.887578	1512.307306	1444.917186	845.0200397	795.2613945	722.5658697	1538.191145	2018.514361	1476.60092	1170.579275	1674.502801
FBgn0004052	1.120586608	0	0	0	0	0	0	0	0	0	0	0.994305847	0	0	0	0
FBgn0004053	0	2.707608162	0	1.794847925	0	0	0	0	0.926557061	0	0	3.977223388	2.064976328	0	0	0
FBgn0004054	0	1.805072108	1.050350614	1.794847925	0	0.806321398	0	0	0	0	0	0	0	0	0	0
FBgn0004055	7934.873769	10440.53707	7003.737897	6929.90784	2498.312397	2048.862671	2920.352462	2542.400254	10436.73874	11214.745	8327.654133	7857.999109	2362.332919	2054.229851	2189.458722	2982.110387
FBgn0004057	72.8381295	279.7861768	498.9165419	457.686221	2.996476638	1.612642795	1.012253886	0	151.028801	194.3972298	383.5538007	1.988611694	4.129952656	0	0	65.20649535
FBgn0004066	626.4079137	500.90751	507.3193468	532.1724099	393.2875588	245.9280263	439.3181866	323.931222	627.2791304	610.2201812	528.7268521	603.5436492	335.5586533	333.1716361	483.401693	270.3896007
FBgn0004087	202.826176	221.1213332	217.4225772	122.0496589	14.23326403	0	8.09803109	14.30611075	167.7068281	169.4478527	188.8899362	265.4796612	9.292393476	5.914289398	0	13.91071901
FBgn0004101	238.6849474	249.0999509	261.537303	388.5845758	292.1564722	320.9159163	549.6538602	461.8830043	124.1586462	322.2627873	229.3074335	213.7757571	362.4033456	372.600232	492.4583992	237.3516431
FBgn0004102	10.08527947	183.214819	120.7903207	4.487119813	87.64694167	141.912566	260.1492488	185.9794398	46.32785306	1.039557378	14.02239701	34.80070465	58.85182535	192.2144054	116.6050922	198.2277459
FBgn0004103	4253.746763	4593.908515	4298.034715	4850.576518	3256.420987	3170.455735	3655.248783	3996.514225	4724.514455	4311.044449	5024.967212	3387.600021	3679.787817	3267.644892	4264.576528	3510.71771
FBgn0004106	2.241173215	0	0	0	0	1.612642795	19.23282384	0	0.926557061	0	59.38897559	22.86903448	0	0.9857149	0	0
FBgn0004107	2.241173215	0	40.96367397	43.97377417	162.5588576	124.9798166	209.5365545	248.313208	9.265570611	74.84813125	0	1.988611694	64.01426617	227.7001418	63.39694335	231.2657035
FBgn0004108	2792.501826	5493.736961	4325.34383	2422.147275	2305.788773	2254.474628	1947.576477	1786.220114	6649.900028	6678.116599	2295.548876	4156.198441	1742.840021	2016.772685	2015.117128	2303.962836
FBgn0004110	6.723519646	0.902536054	2.100701229	0	0	0.806321398	0	1.021865054	2.779671183	57.17565582	0	0.994305847	1.032488164	0.9857149	0	0
FBgn0004117	3.361759823	1.805072108	112.3875158	0	6.742072436	3.22528559	5.061269431	16.34984086	3.706228244	39.50318038	51.96535364	200.8497811	0	0.9857149	133.5864163	53.90403616
FBgn0004118	1171.013005	658.8513195	484.2116333	1123.574801	4246.756516	4206.578731	5172.617359	4629.048693	679.1663258	711.0572469	368.7065568	896.863874	4679.236359	4681.160058	4871.375843	4350.57737
FBgn0004132	1270.745213	889.9005493	1024.091849	929.7312253	707.9176058	564.4249783	686.3081349	525.2386376	973.8114712	1044.755165	1332.952563	1182.229652	664.9223776	576.6432163	721.1402305	615.5493161
FBgn0004133	3143.245434	2520.783199	2877.960684	2389.840013	47.19450705	178.1970289	189.2914767	1.021865054	2166.290409	2592.656102	2401.954124	2189.461475	110.4762336	73.92861747	33.96264822	209.5302051
FBgn0004143	0	0	0	0.897423963	0	0	0	0	0	0	0	0	2.064976328	0	0	0
FBgn0004167	112.0586608	9.927896595	140.7469823	104.9986036	7.491191596	3.22528559	42.51466322	198.2418204	20.38425534	23.90981971	32.16902844	397.7223388	19.61727512	18.72858309	72.45364954	73.03127479
FBgn0004168	237.5643608	353.7941332	23.10771352	43.07635021	639.7477623	711.1754727	392.7545079	688.7370462	37.98883951	34.30539349	182.2911612	176.9864408	301.4865439	799.4147836	420.0047497	599.8997572
FBgn0004169	2.241173215	0	11.55385676	69.99906909	2.247357479	1.612642795	23.28183938	3.065595161	0.926557061	0	4.949081299	1.988611694	5.16244082	1.971429799	0	0
FBgn0004170	0	0	0	0	0	0	0	0	0	0	0	0	2.064976328	0	0	0
FBgn0004171	0	0	0	0.897423963	0	0.806321398	0	1.021865054	0	0	0	3.977223388	0	3.942859598	1.132088274	0
FBgn0004172	0	0	0	0	0	0	0	0	0	0	0	0	0	0	0	0
FBgn0004173	0	0	1.050350614	0	0	0	0	0	0	0	0	0	0	0	0	0
FBgn0004174	0	0	0	0	0	0	0	0	0	0	0	0	1.032488164	0	0	0
FBgn0004175	7.844106254	0	0	0	0	0	1.012253886	0	0	0	0	0	0	0.9857149	0	0
FBgn0004177	8324.837908	8143.582816	8341.88458	7611.052627	6123.300011	6603.772246	7052.372826	6197.61155	9939.177595	8587.783504	7210.811453	8301.459517	6899.085912	7248.947372	7367.630487	6461.528979
FBgn0004179	2358.834809	2342.983596	2310.771352	2511.889672	3701.397768	4579.905538	4580.448835	4660.72651	2039.352092	2463.750987	1441.007505	1658.502153	4088.65313	4730.445803	4640.429835	3859.355105
FBgn0004181	0	0	0	5.384543776	0	1.612642795	4.049015545	0	0.926557061	0	0	0	0	3.942859598	0	0
FBgn0004183	0	0	0	0	0	0	0	0	0	0	2.47454065	0	0	0	0	2.608259814
FBgn0004185	0	0	0	0	0	0	1.012253886	1.021865054	2.779671183	0	0	0	0	0	0	0
FBgn0004186	0	0	0	0	0	0	1.012253886	1.021865054	0	0	0	0.994305847	0	0	0	0
FBgn0004187	0	0	0	0	0	0	0	0	0	0	0	0	0	0	0	0
FBgn0004188	0	0	0	0	0	0	0	2.043730107	0	0	0	0	0	0	0	0
FBgn0004189	0	0	0	0	0	0	0	0	0	0	0	0	0	0	0	0
FBgn0004190	0	0	0	0	0	0	0	0	0	1.039557378	0	0	0	0	0	0
FBgn0004191	0	0	0	0	0	0	0	0	0	0	0	0	0	0	0	0
FBgn0004192	0	0	0	2.692271888	0	0	0	2.043730107	0	2.079114757	0	0	0	0	0	0
FBgn0004197	3.361759823	3.610144216	6.302103687	5.384543776	0	1.612642795	1.012253886	1.021865054	0	5.197786892	4.124234416	0	3.097464492	1.971429799	0	3.477679752
FBgn0004198	2544.852186	4853.838899	2189.981031	1414.340165	883.9606083	711.9817941	877.6241194	569.1788349	2978.880951	3163.373103	2448.145549	2390.311256	882.7773803	938.4005844	657.7432872	792.0415635
FBgn0004227	1072.401384	1280.698661	1663.755373	1058.960276	2373.958617	2789.872036	2609.590519	2629.258783	751.4377766	991.7377391	1221.598234	1219.018968	2048.456517	2291.787142	1969.833597	2348.303253
FBgn0004228	20.17055894	0	18.90631106	7.179391701	0	0	0	0	0	0	0.824846883	0	0	0	0	0
FBgn0004237	1098.174875	1321.312783	979.9771233	1131.651617	1600.867644	1648.927258	1613.532695	1639.071546	942.3085311	1298.407166	1524.31704	1341.318588	1657.143503	1695.429627	1292.844809	1724.929157
FBgn0004240	2.241173215	0.902536054	0	0	0	0	2.024507773	12.26238064	0	0	0	0.994305847	0	0	4.528353096	0.869419938
FBgn0004242	3816.717986	1639.005474	2113.305436	3857.128192	13819.75026	13520.3972	12198.67158	13247.45856	2273.771028	1622.749068	2545.477481	4087.591337	13308.77243	11025.22115	13671.098	11438.95812
FBgn0004244	2143.68218	949.4679289	1646.949764	3087.138432	9014.899967	10914.36644	8875.442075	10744.91104	1731.735147	824.3690011	2182.544853	1949.833766	9176.754802	9588.048828	9193.688873	10965.12426
FBgn0004359	97.49103487	218.4137251	692.181055	456.788797	0	67.7309974	0	41.8964672	200.1363252	178.8038691	696.9956163	698.0027046	1.032488164	68.01432807	47.54770751	21.73549845
FBgn0004360	1.120586608	2.707608162	5.251753072	0	0	2.418964193	1.012253886	0	0	0	1.649693766	0	0	2.957144699	0	0
FBgn0004362	617.4432208	652.5335671	893.8483729	842.681101	1014.307342	1844.863358	1266.329612	1485.791788	776.4548172	577.9939024	912.2806528	757.6610555	1512.59516	1617.55815	1613.22579	1231.098632
FBgn0004363	11757.19469	8613.8041	10360.65846	10975.49506	12251.09474	11051.44108	11274.48379	11293.65257	10452.49021	8499.421127	8848.957363	10646.0327	10962.95933	8327.319472	9229.915698	10661.6967
FBgn0004364	4360.20249	9007.30982	2298.167145	4087.76615	211.251603	0	176.1321762	100.1427753	4431.722423	7692.724601	3163.287797	8458.559841	311.8114255	359.7859384	476.6091634	769.4366451
FBgn0004367	0	6.317752378	2.100701229	7.179391701	0	105.6281031	34.41663213	50.07138763	6.485899428	0	21.44601896	0.994305847	116.6711625	0.9857149	0	0
FBgn0004368	4348.996624	6319.557451	2355.936428	2696.759008	838.2643396	602.322084	291.5291192	217.6572564	3820.194763	5415.054385	3444.560584	2923.25919	331.4287007	856.5862477	485.6658696	918.1074545
FBgn0004369	1717.85927	1861.029343	1245.715829	1026.653013	2370.213021	1643.283008	2023.495519	1778.045193	2116.256328	2610.328577	1615.050197	1907.078615	1751.099926	1952.701216	2018.513393	2201.371283
FBgn0004370	2057.397012	2196.772756	893.8483729	1464.595907	1216.569515	607.9663338	333.0315286	204.3730107	1236.02712	2028.176445	1010.437432	1284.643154	528.63394	772.8004813	786.8013504	661.6285728
FBgn0004372	3.361759823	0	0	0	2.247357479	3.22528559	5.061269431	0	0	0	1.649693766	2.982917541	0	0	0	0
FBgn0004373	1269.624626	2044.244162	373.9248188	1781.386566	1594.125572	1050.636781	1472.829404	971.793666	861.6980668	2299.500921	1222.423081	2038.326986	1421.736202	1364.229421	1942.663478	1399.7661
FBgn0004374	54.90874377	3.610144216	4.201402458	0.897423963	42.6997921	64.50571181	4.049015545	167.5858688	1.853114122	206.8719183	252.4031463	1.988611694	7.227417148	66.04289827	112.0767391	3.477679752
FBgn0004378	1.120586608	8.122824487	0	0	1.498238319	0	1.012253886	0	0	0	2.47454065	1.988611694	0	0	0	0
FBgn0004379	186.0173769	0	120.7903207	1.794847925	304.1423788	43.54135547	102.2376425	43.94019731	0	76.92724601	0.824846883	0	116.6711625	105.4714943	61.1327668	95.63619318
FBgn0004380	751.9136137	836.6509221	1166.939533	1425.109253	2972.504825	2532.65551	1980.980855	1725.930076	1135.0324	920.00828	1207.575837	836.2112174	2776.360673	3424.373561	2713.615593	2702.157167
FBgn0004381	2066.361704	892.6081575	1201.601103	949.4745525	2766.497056	3768.746212	2952.744586	2798.888382	1029.404895	696.5034436	780.3051515	755.6724438	2664.851951	2947.28755	2231.345988	2990.804587
FBgn0004387	1346.945102	1428.714574	1296.132658	889.347147	364.8210307	952.2655706	1333.138368	831.7981537	1012.726868	1194.451428	724.2155634	1519.299334	637.0451972	772.8004813	740.3857312	1083.297243
FBgn0004389	0	0	0	0	0	0	0	0	0.926557061	1.039557378	0	3.977223388	1.032488164	0	1.132088274	0.869419938
FBgn0004390	643.2167128	2014.460473	435.895505	1161.266608	1633.079768	1482.018729	910.0162437	1727.973806	1349.993638	1143.513116	1535.864896	1372.142069	1632.363787	1282.415084	1952.852273	1117.20462
FBgn0004391	197.2232429	5.415216324	9.45315553	3.589695851	498.9133603	109.6597101	72.88227981	3.065595161	1.853114122	161.1313937	263.1261557	12.92597601	108.4112572	118.285788	147.1714756	173.8839876
FBgn0004394	5.602933038	0	0	1.794847925	0	56.44249783	1.012253886	2.043730107	0	2.079114757	4.949081299	3.977223388	0	84.77148137	99.62376811	82.59489411
FBgn0004395	1476.933149	1572.217806	1265.67249	1276.136875	2689.337783	2684.243933	2107.512591	2401.382876	1613.135843	2493.898151	1355.223429	1707.223139	3149.0889	3250.887739	2624.180619	2912.556792
FBgn0004396	341.7789153	588.4535073	658.5698353	469.3527325	23.97181311	16.93274935	79.96805701	32.69968172	666.1945269	644.5255747	653.2787315	418.6027616	36.13708574	44.35717048	56.6044137	124.3270511
FBgn0004397	1726.823962	2837.573354	2240.397861	997.0380225	155.067666	7.256892579	197.3895078	208.4604709	1617.768629	2242.325265	2336.79122	1805.659418	4.129952656	2.957144699	106.4162978	131.2824106
FBgn0004400	0	10.83043265	0	0	0	0	0	2.043730107	0	0	0	0	0	0	0	0
FBgn0004401	8943.401716	6424.251633	7198.052761	6817.729844	9557.262238	8680.049845	7741.717722	7959.306903	7554.219719	5700.932664	7591.890713	6974.061211	10097.73424	9334.720099	8573.304499	8856.780909
FBgn0004403	1627.091754	1484.671809	2128.010345	1757.156119	891.4517999	792.6139339	1138.785622	1126.095289	1838.289209	1593.641461	1928.492013	1497.424606	1255.505607	1033.029215	989.4451515	1280.655569
FBgn0004404	465.0434422	532.4962719	575.5921367	381.4051841	238.2198928	183.8412787	122.4827202	350.4997134	439.188047	471.9590498	472.6372641	550.8454393	142.4833666	166.585818	218.4930369	299.9498786
FBgn0004406	224.1173215	6.317752378	0	281.7911243	100.3819674	170.9401363	127.5439897	96.05531504	0.926557061	119.5490985	83.3095352	142.1857361	207.530121	152.7858094	55.47232543	245.1764225
FBgn0004407	0	0	0	0	0	0	0	0	0	0	0	0	0	0	0	0
FBgn0004414	0	0	0	0	0	0	0	0	0	0	2.47454065	0	2.064976328	0	0	0
FBgn0004419	1745.873935	1171.491798	1052.451316	1470.877875	1660.797177	1627.15658	1048.695026	1732.061266	1192.478938	844.1205913	1487.19893	1044.021139	1468.198169	1347.472268	1203.409835	1641.464843
FBgn0004425	0	0	0	0.897423963	0	0	0	0	0	0	0.824846883	2.982917541	0	0	0	0
FBgn0004426	0	0	0	0	0	0	0	0	0	0	0	0	0	0	0	0
FBgn0004427	3.361759823	1.805072108	5.251753072	0	0	0.806321398	4.049015545	0	0.926557061	1.039557378	7.423621949	2.982917541	1.032488164	0	0	0
FBgn0004428	0	0	3.151051843	0	0	0	0	0	0	0	0	0.994305847	0	0	0	0
FBgn0004429	1.120586608	4.51268027	5.251753072	0	0	0	0	0	0	1.039557378	0	0	0	0	0	0
FBgn0004430	0	3.610144216	0	0	0	0	1.012253886	0	1.853114122	0	0	0	0	0	0	0
FBgn0004431	0	0	0	0	0	0	0	0	0	0	0	0	1.032488164	0	0	0
FBgn0004432	17102.39281	15942.39686	16799.30773	13709.04845	5412.385928	5733.751458	6314.439742	6656.42896	15741.27791	17216.10975	16364.96216	15454.49578	5855.240378	5958.646568	5757.800962	5806.855766
FBgn0004435	388.8435529	276.1760325	415.9388433	639.8632854	574.5743954	559.5870499	994.0333163	876.760216	235.3454935	260.928902	437.1688481	701.979928	425.3851236	687.043285	743.781996	825.0795212
FBgn0004436	1409.697952	1911.571363	2043.982296	1797.540197	2808.447729	3541.363578	3307.033446	3430.400985	2166.290409	1578.048101	2119.85649	2723.403715	2856.89475	2672.273093	2919.655659	3242.936369
FBgn0004449	513.2286663	544.2292406	491.5640876	381.4051841	1153.643506	554.7491216	623.5483939	1171.057351	522.5781825	639.3277878	810.8244862	160.0832414	616.3954339	1044.857794	587.5538142	500.7858843
FBgn0004456	1.120586608	210.2909006	15.75525922	15.25620737	102.6293249	23.38332053	56.68621763	208.4604709	14.82491298	4.158229514	57.73928182	6.960140929	93.95642293	114.3429284	81.51035573	63.46765548
FBgn0004463	359.7083011	274.3709604	227.9260833	630.8890458	439.7329467	341.0739512	288.4923576	83.7929344	223.3002517	369.0428694	150.9469796	330.1095412	362.4033456	239.5287206	415.4763966	218.2244044
FBgn0004465	1107.139568	796.0367997	1451.584549	1342.546248	1152.894387	1140.138456	1645.924819	1474.551272	711.5958229	949.1158866	759.6839794	618.4582369	1397.988974	1346.486553	964.5392095	941.5817929
FBgn0004507	10906.66945	11633.68974	12440.35268	12785.5992	6858.185906	6587.645819	6085.670364	7145.90232	13155.25715	15393.76566	14245.10567	13403.24282	7044.666743	6537.261214	8158.960191	6857.984471
FBgn0004509	705.9695628	951.273001	516.7725023	484.6089398	1099.706926	520.8836229	306.7129275	576.3318903	448.4536176	789.0240503	528.7268521	704.9628456	660.792425	336.1287808	598.874697	688.5805909
FBgn0004510	711.5724959	446.7553468	362.370962	327.5597464	283.9161615	453.1526255	160.9483679	384.2212602	264.9953195	297.3134102	389.3277289	344.0298231	323.1687953	347.9573596	324.9093346	219.0938244
FBgn0004511	14.5676259	0.902536054	0	0	0	0	0	1.021865054	0	29.1076066	2.47454065	9.943058471	1.032488164	0	0	3.477679752
FBgn0004512	312.6436635	13.53804081	370.7737669	1.794847925	262.1917059	27.41492752	7.085777204	111.3832908	1.853114122	366.9637546	260.6516151	0	259.1545292	2.957144699	91.6991502	2.608259814
FBgn0004513	1092.571942	1101.996522	705.8356129	2612.401155	695.9316993	339.4613084	83.00481867	1054.564735	608.7479891	1728.78392	1760.223249	606.5265667	228.1798843	201.0858395	16.98132411	331.2489964
FBgn0004514	225.2379081	12.63550476	119.7399701	4.487119813	1104.95076	1253.829773	525.359767	993.2528322	6.485899428	3.118672135	972.4944753	166.0490765	862.127617	887.1434096	1065.295066	650.3261136
FBgn0004516	8696.872662	4102.928902	1261.471088	10293.45285	41310.92517	68713.90318	43961.17403	41391.66586	10377.43908	3354.65166	11178.32496	9739.225772	40579.88231	41713.48312	32224.89272	27906.64117
FBgn0004552	0	0	80.87699732	0	0.74911916	0	113.3724353	71.53055376	42.62162481	4.158229514	14.02239701	22.86903448	165.1981062	0	0	6.955359504
FBgn0004554	0	0	0	1.794847925	0.74911916	0	0	0	0	0	0	2.982917541	0	0	37.35891304	0
FBgn0004556	0	207.5832924	71.42384179	159.7414654	114.6152314	80.63213976	0	207.4386059	151.028801	206.8719183	82.48468832	2.982917541	43.36450289	51.25717478	9.056706192	0
FBgn0004567	465.0434422	310.4724026	403.334636	560.8899767	0	143.5252088	57.69847152	0	443.8208323	323.3023447	136.0997357	228.6903448	69.17670699	35.48573639	123.3976219	0
FBgn0004569	68.35578307	74.00795643	89.27980223	405.6356311	0.74911916	59.66778342	3.036761659	2.043730107	3.706228244	69.65034436	14.8472439	87.49891454	0	0.9857149	0	0
FBgn0004573	1042.145545	2065.905028	641.7642255	950.3719765	687.6913885	924.8506431	749.0678758	954.4219601	843.1669256	1783.880461	1061.577939	1138.480195	990.1561493	890.1005543	860.3870883	1251.095291
FBgn0004574	8259.843885	8260.009967	12240.78606	10604.85897	15550.96463	15936.1361	15778.00133	16884.27628	8235.239159	9418.389849	8966.910467	9633.829352	15231.2654	15914.36705	15222.05893	14861.86442
FBgn0004575	2238.932042	1126.364995	1705.769398	3003.678003	9780.499748	8240.604684	8016.038525	8627.606648	662.4882987	2115.499265	1346.97496	1669.439517	8584.106596	9890.663303	8584.625382	8230.798553
FBgn0004577	0	1.805072108	0	0	2.996476638	0	1.012253886	0	0	1.039557378	2.47454065	0	0	0	0	1.738839876
FBgn0004580	9556.36259	1166.979118	1888.530405	1794.847925	9680.11778	12317.36567	10204.53143	12042.67966	2016.188165	1628.986412	2866.342919	1857.363322	9041.498853	10643.74949	7037.060711	9913.126133
FBgn0004581	67.23519646	3.610144216	8.402804916	2.692271888	2.247357479	0.806321398	0	0	3.706228244	1.039557378	4.949081299	3.977223388	0	3.942859598	1.132088274	1.738839876
FBgn0004583	155.7615385	33.393834	17.85596045	17.05105529	2.247357479	12.09482096	4.049015545	0	20.38425534	3.118672135	13.19755013	33.8063988	2.064976328	0.9857149	10.18879447	1.738839876
FBgn0004584	75.07930271	0.902536054	222.6743303	168.715705	591.8041361	300.7578813	359.3501296	384.2212602	82.46357844	61.33388533	287.0467153	82.52738531	344.8510468	436.6717005	729.0648485	240.8293228
FBgn0004587	3093.939624	2936.85232	2789.731232	3554.696316	4159.858693	4037.251238	3626.905674	4387.88854	3500.532577	3414.945988	2265.029541	2023.412399	4649.294203	4874.360178	5252.889591	5280.856704
FBgn0004588	0	0	0	0	0	0	0	0	0	0	0	0	0	0	0	0
FBgn0004589	0	2.707608162	0	0	0	0	0	0	0	0	0	0	0	0	0	0
FBgn0004590	0	0	0	0	0	0	0	0	0	0	0	0	0	0	0	0
FBgn0004591	0	0	0	0	0	0	0	3.065595161	0	0	0	0	0	0	0	0
FBgn0004592	1.120586608	4.51268027	1.050350614	0.897423963	0	0	0	0	0	0	1.649693766	0	2.064976328	0	0	0.869419938
FBgn0004593	0	0	0	0	0	0	0	0	2.779671183	0	0	0	0	0	0	0
FBgn0004594	0	0	0	0	0	0	0	0	0	0	0	0	0	0	0	0
FBgn0004595	2931.454566	2588.473403	1807.653408	2437.403483	9198.434161	16436.86169	14411.45858	18105.40502	3663.60662	2330.687643	1459.154136	3208.624968	15424.34068	14201.19456	20026.64157	18982.04551
FBgn0004597	142.3144992	360.1118856	558.7865269	334.7391381	301.1459022	273.3429538	256.1002332	290.2096752	190.8707546	260.928902	431.3949199	177.9807466	403.7028721	211.9287034	241.1348024	234.7433833
FBgn0004598	1625.971168	2818.620097	1192.147947	2653.682658	5192.144895	2835.026034	2608.578265	3708.34828	1434.310331	3329.702283	1252.117569	1864.323463	1979.27981	2122.244179	2700.030534	2663.90269
FBgn0004606	5714.991699	8583.117874	3418.89125	2001.255437	509.4010285	229.8015983	514.2249742	289.1878102	6156.971671	8474.471749	3984.010446	6090.123313	462.5546975	343.0287851	233.2101844	197.3583259
FBgn0004607	6668.610902	9157.130805	3064.923093	2865.474713	775.3383302	554.7491216	178.156684	458.8174091	5041.39697	8936.035226	3945.242642	4801.502935	337.6236296	984.7291847	393.9667194	425.1463497
FBgn0004611	896.4692861	972.0313302	760.4538449	1758.950967	3853.468957	3026.124205	3136.974793	3700.173359	1185.066481	1050.99251	869.3886149	2102.956867	1853.316254	2650.587365	2659.275356	3215.984351
FBgn0004618	4.482346431	7.220288433	66.17208871	375.1232164	2.247357479	0	225.7326166	15.3279758	3.706228244	127.8655576	49.49081299	65.62418591	1.032488164	2.957144699	115.4730039	2.608259814
FBgn0004619	256.6143332	273.4684244	181.7106563	450.5068293	1333.432104	1827.930608	1503.197021	1986.505664	101.9212767	277.5618201	162.494836	24.85764618	1332.94222	1970.444084	1622.282497	1981.408039
FBgn0004620	61.63226342	424.1919454	583.9949417	997.0380225	60.67865193	50.79824805	0	1.021865054	654.1492851	301.4716398	291.9957966	511.0732054	5.16244082	140.9572306	74.71782609	56.51229597
FBgn0004622	1.120586608	106.4992544	9.45315553	179.4847925	250.9549185	270.9239896	356.313368	357.6527688	187.1645263	76.92724601	66.81259754	0	295.2916149	551.0146289	1.132088274	296.4721989
FBgn0004623	0	859.2143235	4440.882398	2414.07046	0.74911916	124.9798166	1754.235985	2168.397644	155.6615863	271.3244758	839.6941271	2446.98669	2.064976328	0	690.5738472	1041.565086
FBgn0004629	0	0	0	0	0	0	0	0	0	0	0	0	0	0	0	0
FBgn0004635	27257.14864	38411.93446	31215.36991	27136.30578	676.4546011	978.8741767	1162.067461	1671.771228	30288.22377	31540.17086	26119.6014	28811.00622	1035.585629	488.9145902	1224.919512	1044.173346
FBgn0004636	2634.499115	3222.956249	2436.813426	2384.455469	1412.089616	1579.583618	1289.611451	1666.661903	3233.684143	2504.293725	2415.976521	2532.496992	1382.501652	1360.286561	1404.921548	1526.701411
FBgn0004638	630.8902601	1155.246149	504.168295	444.2248615	363.3227924	428.1566621	398.8280312	583.4849456	992.3426124	968.8674768	979.0932503	929.675967	321.103819	529.3289011	404.1555138	492.0916849
FBgn0004643	667.8696182	875.4599724	564.03828	1256.393548	457.7118065	969.1983199	570.9111918	1061.717791	825.5623414	909.6127062	1109.419058	807.3763478	1257.570584	1099.072113	1526.054993	1159.806197
FBgn0004644	0	0	0	0	0.74911916	1.612642795	1.012253886	0	0	4.158229514	0.824846883	0.994305847	18.58478695	0	0	2.608259814
FBgn0004646	11037.77809	12928.82897	8581.36452	8880.907535	647.2389539	633.7686185	994.0333163	954.4219601	10976.9215	12053.6678	11292.97868	9919.19513	253.9920884	317.4001977	1212.466541	1286.741508
FBgn0004647	2328.578971	2986.491803	1268.823542	1599.209501	44.19803042	102.4028175	110.3356736	96.05531504	2678.676464	2862.94102	2559.499878	1809.636642	28.90966859	27.60001719	49.81188406	46.07925671
FBgn0004648	1912.841339	1713.013431	1343.398436	2086.510713	5037.826348	5416.867149	4101.652747	4485.987586	1351.846752	2357.716134	1370.89552	1704.240222	4530.558064	4642.717177	5573.270573	4419.261545
FBgn0004649	5.602933038	0	0	0	6.742072436	6.450571181	8.09803109	0	4.632785306	11.43513116	3.299387533	8.948752623	4.129952656	6.900004297	2.264176548	6.955359504
FBgn0004650	5.602933038	108.3043265	0	0.897423963	2.996476638	2.418964193	179.1689379	7.153055376	8.33901355	0	0	0.994305847	1.032488164	0	3.396264822	0
FBgn0004652	1931.891312	2124.569871	1751.984825	1676.387962	1343.919772	1307.046986	1065.903342	2670.133385	2420.167044	1538.54492	1457.504443	1507.367664	1234.855844	1101.043543	1073.219684	2952.55011
FBgn0004654	402.2905921	948.5653928	1192.147947	1198.958414	14.23326403	0	210.5488083	82.77106935	876.5229798	841.0019192	815.7735675	683.0881169	35.10459758	1.971429799	67.92529644	158.2344287
FBgn0004655	330.5730493	553.2546011	168.0560983	135.5110184	820.2854798	392.6785206	617.4748706	358.6746338	315.0294008	492.7501974	585.6412871	67.6127976	398.5404313	600.3003739	578.497108	890.2860165
FBgn0004656	2798.104759	3083.965697	2412.655361	2959.704229	4072.211752	3225.28559	2992.222488	2539.334658	2894.564259	2863.980578	2777.259456	2941.156696	3206.908238	3393.816399	2672.860415	3675.038078
FBgn0004657	4112.55285	5074.057696	4767.541439	5014.805103	1290.732312	2356.071124	2911.242177	2119.348121	4374.275886	4850.574728	2433.298305	3522.825616	3044.807596	2523.430143	2092.09913	2446.547706
FBgn0004666	0	5.415216324	4.201402458	57.43513361	27.7174089	118.5292454	40.49015545	75.61801397	0.926557061	0	4.124234416	0.994305847	4.129952656	87.72862606	112.0767391	115.6328518
FBgn0004687	2049.552905	2473.851324	3472.459132	2780.219436	523.6342926	563.6186569	819.9256479	743.9177591	2692.57482	2466.869659	3129.469075	2982.917541	578.1933719	640.7146847	849.0662055	710.3160894
FBgn0004698	1483.656669	1090.263553	1128.07656	587.8126956	2425.647839	2762.457108	2764.465363	2591.449776	941.3819741	517.6995745	852.8916772	1324.415388	2413.957328	3036.001891	2393.234611	2966.460829
FBgn0004777	0	0	5.251753072	1.794847925	0	0	1.012253886	0	0.926557061	0	0	7.954446776	12.38985797	0.9857149	0	1.738839876
FBgn0004778	0	0	0	0	0	0	0	0	0	0	0.824846883	0.994305847	3.097464492	0	0	0
FBgn0004779	0	0	0	0	0	0	0	0	1.853114122	0	0	0	1.032488164	0	0	0
FBgn0004780	0	0	1.050350614	2.692271888	0	1.612642795	0	0	0	0	0	4.971529235	0	0	0	0.869419938
FBgn0004781	0	0	2.100701229	0	0	0.806321398	0	3.065595161	0.926557061	0	1.649693766	0.994305847	4.129952656	1.971429799	1.132088274	0
FBgn0004782	3.361759823	0	1.050350614	0	1.498238319	0	0	0	0	0	0.824846883	0.994305847	1.032488164	0	0	0
FBgn0004783	0	1.805072108	0	0	2.247357479	0	0	0	0	0	0	0	0	0	0	0.869419938
FBgn0004784	40.34111788	1120.949779	5651.936657	3289.058823	2.247357479	120.1418882	3248.322721	3699.151494	193.6504258	355.5286234	1605.152035	4744.827502	27.87718043	0	1214.730718	1401.50494
FBgn0004795	44.82346431	3.610144216	2.100701229	129.2290506	167.0535726	91.11431793	156.8993524	144.0829726	47.25441012	20.79114757	2.47454065	208.8042279	0	20.70001289	36.22682477	43.4709969
FBgn0004797	1791.817986	2345.691205	916.9560865	1030.242709	2.996476638	72.56892579	137.6665285	109.3395607	1934.651144	1804.671609	1213.349765	1849.408876	0	2.957144699	39.62308959	120.8493714
FBgn0004811	281.2672385	149.820985	428.5430507	329.3545943	374.5595798	617.6421906	499.0411659	262.6193188	293.7185884	320.1836726	495.7329768	340.0525997	479.0745081	518.4860372	598.874697	511.2189236
FBgn0004828	8953.486995	9989.269046	12184.06713	12884.31583	17711.42429	18963.06663	18696.32928	20368.83611	10030.90674	10257.31265	11288.85444	10160.81145	20211.9883	19998.18388	19564.74955	20405.28595
FBgn0004832	393.3258993	542.4241685	314.0548337	755.6309766	650.9845497	574.9071565	761.2149225	445.5331634	279.8202325	311.8672135	377.7798725	264.4853553	672.1497948	503.7003137	572.8366667	657.2814731
FBgn0004837	149.0380188	119.1347591	114.488217	117.5625391	172.2974067	204.805635	217.6345855	307.5813812	314.1028437	40.54273776	108.8797886	177.9807466	181.7179169	290.7858954	301.1354809	291.2556792
FBgn0004838	18206.17061	19374.74147	15465.36245	15784.79008	15490.28598	16311.07555	16327.65519	17896.94455	18330.07834	19695.45409	15013.03812	15735.88434	17637.99531	18607.34016	17692.27555	19228.96077
FBgn0004839	255.4937465	3.610144216	0	57.43513361	352.086005	73.37524718	253.0634716	147.1485677	4.632785306	0	64.33805689	139.2028186	323.1687953	350.9145043	254.7198617	211.2690449
FBgn0004841	150.1586054	2.707608162	257.3359006	0	213.4989605	432.1882691	230.7938861	399.549236	0.926557061	22.87026233	0.824846883	2.982917541	250.8946239	189.2572607	153.9640053	172.1451477
FBgn0004842	0	0	5.251753072	0	0	1.612642795	52.63720209	0	41.69506775	1.039557378	0.824846883	83.52169115	52.65689637	28.58573209	2.264176548	63.46765548
FBgn0004852	7626.712452	10201.36502	2037.680192	2721.886879	2633.153846	2313.33609	3468.994068	2453.497994	4389.100798	11124.30351	4737.920497	3536.745898	1893.583293	2130.129898	2316.252609	1651.897882
FBgn0004854	3.361759823	0.902536054	4.201402458	46.66604606	0	0	0	67.44309354	0.926557061	0	0.824846883	0	61.94928984	0	0	0
FBgn0004855	336.1759823	246.3923428	378.1262212	257.5606773	245.7110843	276.5682394	344.1663213	354.5871736	345.6057838	209.9905905	300.2442655	309.2291184	288.0641978	182.3572564	293.210863	256.4788817
FBgn0004856	978.2721085	1130.877676	800.3671682	937.808041	1199.339775	870.8271094	1235.961995	866.5415655	775.5282601	901.2962472	801.7511704	868.0290045	1622.038906	1107.943547	1324.543281	738.1375274
FBgn0004858	201.7055894	458.4883155	74.57489363	218.0740229	193.2727432	370.1015215	320.8844819	264.6630489	218.6674664	182.9620986	165.7942235	138.2085127	333.493677	279.9430315	420.0047497	118.2411116
FBgn0004859	973.789762	1268.063156	589.2466947	454.0965251	194.0218623	33.8654987	84.01707256	133.864322	1140.591742	824.3690011	800.9263236	509.0845937	125.963556	170.5286776	20.37758893	78.24779442
FBgn0004860	73.9587161	378.1626067	2.100701229	237.8173501	522.8851734	195.1297782	637.7199483	89.92412472	2.779671183	283.7991643	57.73928182	214.770063	391.3130142	241.5001504	349.8152767	421.6686699
FBgn0004861	460.5610957	331.2307318	210.0701229	236.9199261	596.298851	243.5090621	266.2227721	271.8161043	2.779671183	30.14716398	84.95922897	115.3394783	800.1783271	459.3431432	294.3429512	592.9443977
FBgn0004862	0	0.902536054	0	0	11.98590655	0	0	3.065595161	3.706228244	3.118672135	0	0	3.097464492	0	0	0
FBgn0004863	2.241173215	0	0	0	0	0.806321398	1.012253886	7.153055376	1.853114122	0	73.4113726	0.994305847	126.9960442	109.4143539	15.84923584	399.0637515
FBgn0004864	4.482346431	1141.708108	748.8999881	550.1208891	673.4581245	424.9313765	497.0166581	381.155665	286.3061319	542.6489516	818.2481081	374.8533043	576.1283955	970.9291761	665.6679051	760.7424458
FBgn0004865	1401.853846	342.0611645	23.10771352	340.1236819	1876.543495	1602.966938	1528.503368	1848.553882	536.4765384	85.24370504	235.0813617	382.8077511	1364.949353	1533.772384	1219.259071	1623.207024
FBgn0004867	4407.267128	4012.675296	6097.285317	5386.338624	3586.782536	3754.232427	3814.172643	3905.568235	4896.854068	4312.084006	5552.869218	5699.361115	3937.909858	3597.859384	4032.498432	3987.159836
FBgn0004868	8355.093747	9611.10644	7853.471545	9347.567995	8775.930955	8501.046495	8672.991297	8403.818201	6935.279602	8206.265946	8623.774164	7687.972809	8022.433035	7365.26173	8328.773432	8139.50946
FBgn0004870	11.20586608	19.85579319	319.3065868	107.6908755	822.5328372	1419.12566	656.9527722	910.4817628	61.15276603	19.75159019	66.81259754	127.2711484	931.304324	756.043328	1678.88691	547.7345609
FBgn0004872	150.1586054	74.00795643	1.050350614	73.58876494	1.498238319	1.612642795	1.012253886	2.043730107	1.853114122	1.039557378	223.5335053	103.4078081	14.4548343	33.51430659	2.264176548	2.608259814
FBgn0004875	776.5665191	1574.022878	911.7043334	704.4778107	2938.045344	2123.850561	1226.85171	2087.670305	416.0241204	661.1584927	484.1851204	1162.343535	2552.310742	2492.872981	2040.02307	2531.75086
FBgn0004876	2127.993968	3489.204385	1900.084262	1308.444138	940.1445453	1215.932668	995.0455702	574.2881602	2316.392653	2810.963151	1565.559384	1771.853019	754.7488479	875.3148308	1562.281818	1324.995986
FBgn0004878	3.361759823	6.317752378	0	4.487119813	1.498238319	0	4.049015545	0	0	1.039557378	0.824846883	4.971529235	6.194928984	2.957144699	4.528353096	4.34709969
FBgn0004880	637.6137798	556.8647454	474.7584778	1150.49752	2511.796542	4196.902875	3530.741555	2986.911552	585.5840626	401.2691481	562.5455743	664.1963058	3635.390826	3659.959422	3278.527642	3926.30044
FBgn0004882	727.2607084	78.5206367	185.9120588	151.6646497	823.2819564	500.7255879	440.3304405	408.7460215	5.559342367	32.22627873	247.454065	578.686003	181.7179169	147.8572349	472.0808103	490.352845
FBgn0004885	210.6702822	552.3520651	89.27980223	391.2768477	1528.203086	856.3133243	1178.263524	893.1100569	143.6163445	312.9067709	370.3562505	814.3364887	745.4564544	1014.300632	930.5765612	1218.926753
FBgn0004888	5569.31544	5056.909511	5687.648577	4411.736201	4099.180041	4163.037376	4559.191504	4202.930966	5412.019794	4930.620646	5051.362313	4544.972027	3644.683219	4176.47403	4255.519822	3893.262482
FBgn0004889	1674.156392	2138.107912	2233.045406	1652.157515	1433.064952	1704.563435	1532.552384	1529.731985	1385.202806	1393.006887	2023.349404	2220.284956	1105.794824	1120.757841	1733.227148	1748.403495
FBgn0004892	0	0.902536054	0	3.589695851	0.74911916	0	36.44113991	3.065595161	2.779671183	0	2.47454065	0.994305847	2.064976328	0	0	0
FBgn0004893	84.04399557	246.3923428	0	6.281967739	0	45.15399827	4.049015545	22.48103118	3.706228244	11.43513116	122.9021856	137.2142069	3.097464492	23.65715759	2.264176548	54.77345609
FBgn0004895	0	0	1.050350614	0.897423963	0	0	0	2.043730107	1.853114122	0	3.299387533	0	3.097464492	0	0	0.869419938
FBgn0004896	229.7202546	123.6474394	364.4716632	491.7883315	583.5638253	248.3469905	287.4801037	435.3145129	0	0	116.3034105	225.7074273	168.2955707	222.7715673	357.7398946	301.6887185
FBgn0004897	0	0	0	1.794847925	3.745595798	0.806321398	1.012253886	31.67781666	6.485899428	0	0.824846883	0.994305847	1.032488164	0	0	0
FBgn0004898	0	0	0	1.794847925	0	0	0	1.021865054	0	0	0	0	0	0	0	0
FBgn0004901	583.8256226	1277.991053	523.074606	161.5363133	179.7885983	79.01949697	38.46564768	78.68360913	746.8049913	483.394181	461.9142546	780.5300899	87.76149394	25.62858739	78.11409091	140.84603
FBgn0004903	722.7783619	2018.070617	1410.620875	1229.470829	1748.444118	1890.017356	2139.904716	2711.007987	1164.682226	1815.067183	1091.272426	1383.079433	2186.809931	1869.901165	2201.911693	2660.42501
FBgn0004907	15644.50963	14054.29143	15273.14829	18744.49431	17964.62657	19279.14462	19106.2921	20431.16988	17285.84853	14368.76209	17756.47885	15544.97761	17254.9422	17966.62547	19332.67146	19439.36039
FBgn0004908	124.3851134	177.7996027	68.27278994	79.87073268	52.43834117	119.3355668	69.84551815	99.12091021	96.36193436	156.9731642	115.4785636	101.4191964	105.3137927	72.94290257	129.0580632	143.4542898
FBgn0004910	463.9228556	40.61412243	165.9553971	456.788797	820.2854798	471.6980176	584.0704924	571.222565	108.4071761	189.1994429	67.63744442	324.1437061	766.1062177	500.743169	699.6305533	604.2468569
FBgn0004911	14.5676259	0	0	0	0	4.031606988	0	11.24051559	0	2.079114757	0	0	0	4.928574498	0	13.91071901
FBgn0004913	887.5045933	583.0382909	645.9656279	837.2965572	1435.31231	968.3919985	919.1265287	788.8798214	431.7755905	983.4212801	843.8183615	627.4069895	736.164061	1503.215222	829.8207049	1352.817424
FBgn0004914	1752.597454	2860.136755	901.2008272	904.6033544	91.39253747	10.48217817	17.20831607	17.37170591	1565.881433	2032.334675	1373.37006	1231.944944	45.42947922	10.8428639	30.5663834	10.43303926
FBgn0004915	721.6577753	802.3545521	928.5099432	796.9124789	848.0028887	792.6139339	785.5090157	912.5254929	446.6005035	734.9670666	801.7511704	903.824015	675.2472593	737.3147449	748.3103491	892.8942763
FBgn0004919	140.073326	101.9865741	526.2256579	258.4581013	602.2918043	536.2037294	1245.07228	900.2631123	111.1868473	320.1836726	165.7942235	455.3920779	994.286102	586.5003653	710.9514361	1011.135388
FBgn0004921	6633.872717	5570.452526	7836.665935	7448.61889	15832.63344	14824.2189	16265.9077	17930.6661	6537.786623	5585.541795	7050.791157	6979.03274	15006.18298	16536.35316	18054.54379	16105.13493
FBgn0004924	860.6105147	1635.39533	1198.450051	1986.896653	2082.551264	1547.330762	1755.248239	1550.169286	847.7997109	1779.722232	1860.029722	1884.20958	1963.792488	1491.386643	2021.909657	1671.894541
FBgn0004926	946.8956835	1047.844359	903.3015285	681.1447877	1936.473028	1496.532514	1659.08412	1283.462507	1480.638184	920.00828	1247.168487	1159.360618	1782.074571	2086.758442	1293.976897	1619.729345
FBgn0004956	2.241173215	0	3.151051843	0	0	0.806321398	0	0	0	2.079114757	0	0	0	2.957144699	0	0.869419938
FBgn0004957	366.4318207	112.8170068	186.9624094	153.4594976	364.8210307	121.754531	281.4065804	124.6675365	318.735629	244.2959839	87.43376962	403.6881739	406.8003366	184.3286862	99.62376811	1.738839876
FBgn0004959	0	0.902536054	0	0.897423963	0	0.806321398	0	0	0	0	0.824846883	0	0	0.9857149	0	0.869419938
FBgn0005198	475.1287216	439.5350583	502.0675937	9.871663589	647.2389539	751.4915426	966.7024614	774.5737107	392.8601939	1454.340773	423.1464511	441.4717961	318.0063545	525.3860415	300.0033926	566.8617996
FBgn0005278	2923.610459	1865.542024	2945.183123	2486.761801	9555.764	8763.100949	8223.550572	9482.907698	3143.808108	1770.366216	2910.884651	2936.185166	8620.243682	8473.205277	8532.549321	8095.169043
FBgn0005322	1260.659934	1182.322231	1164.838831	1513.056801	1395.608994	1586.034189	1381.726555	1065.805251	1525.112923	586.3103615	1262.840578	1276.688708	1214.206081	1457.872336	1360.770105	964.1867113
FBgn0005355	268.9407858	638.0929902	455.8521667	558.1977048	268.1846591	249.1533119	615.4503628	300.4283258	451.2332888	528.0951483	301.8939592	362.9216342	230.2448606	390.3431002	220.7572134	402.5414313
FBgn0005386	351.8641948	418.7767291	6.302103687	125.6393548	776.0874493	708.7565085	720.724767	825.6669634	382.6680662	602.9432795	463.5639483	461.357913	1299.902599	958.1148824	889.8213834	1014.613068
FBgn0005390	3.361759823	9.025360541	0	0	0	0	0	0	0.926557061	0	0	0	1.032488164	0	0	2.608259814
FBgn0005391	0	0.902536054	0	0.897423963	0.74911916	0	0	0	2.779671183	0	0	0.994305847	0	1.971429799	0	0
FBgn0005411	722.7783619	715.7110909	668.0229908	1004.217414	920.6674471	928.0759287	921.1510365	622.3158177	875.5964227	205.8323609	589.7655215	658.2304707	907.5570962	853.629103	750.5745257	694.6665305
FBgn0005427	874.057554	633.58031	655.4187834	422.6866864	2060.826808	1539.267548	1431.326995	1404.042584	613.3807745	813.9734274	531.2013928	812.347877	1383.53414	1677.686759	1690.207793	2112.690449
FBgn0005533	1052.230825	919.6842391	1537.7133	1060.755124	645.7407156	611.1916194	858.3912955	670.3434752	1238.806791	1075.941887	1456.679596	1400.976938	659.7599368	582.5575057	847.9341172	722.4879685
FBgn0005536	941.2927504	1292.431629	762.5545461	1361.392151	1916.995929	1894.855284	2095.365545	1132.226479	951.5741018	1109.207723	1369.245826	1355.23887	1388.696581	1361.272276	876.2363241	1936.198202
FBgn0005558	219.6349751	2.707608162	9.45315553	345.5082256	1633.079768	514.4330517	721.7370209	1376.452227	1.853114122	110.1930821	389.3277289	213.7757571	1425.866155	1266.643646	1201.145659	996.355249
FBgn0005561	0	51.44455508	0	2.692271888	2.247357479	42.73503407	0	191.088765	17.60458416	2.079114757	17.32178455	0.994305847	0	164.6143882	24.90594203	0.869419938
FBgn0005564	416.858218	353.7941332	442.1976087	733.1953775	2478.08618	2498.790011	2814.065804	3146.3225	852.4324962	346.172607	344.7859972	510.0788995	2561.603135	2812.244609	2020.777569	3335.094882
FBgn0005585	8328.199668	8313.259594	8960.541092	8115.404894	5634.125199	6281.243687	6804.370623	6919.048278	8624.393125	7978.60288	8565.210035	7721.779208	4855.791835	6345.046809	5171.379236	6186.792279
FBgn0005586	3557.862479	2042.43909	2408.453959	3731.488837	13766.5628	14002.57739	12031.64969	15107.25295	1898.515418	1850.412134	2479.489731	3144.989394	12407.41027	14026.72302	11234.84403	13641.19883
FBgn0005590	2.241173215	32.49129795	0	0.897423963	0	0	0	1.021865054	1.853114122	0	1.649693766	0	0	0	1.132088274	0.869419938
FBgn0005593	2836.204704	2342.08106	3166.807103	2622.272819	1473.517387	1077.245387	1845.338835	1683.011743	2331.217566	2317.173397	3023.063827	2246.136908	1463.035728	1174.97216	1852.096416	1201.538354
FBgn0005596	639.854953	8.122824487	267.8394067	1061.652548	555.8464164	319.3032735	595.2052851	393.4180457	5.559342367	94.59972144	178.1669268	399.7109505	267.4144345	222.7715673	249.0594203	224.310344
FBgn0005612	387.7229662	996.3998037	805.6189213	411.9175989	9.738549075	16.12642795	40.49015545	0	625.4260162	1491.764838	839.6941271	932.6588845	88.79398211	17.74286819	18.11341238	2.608259814
FBgn0005613	1.120586608	1.805072108	55.66858257	3.589695851	0	0.806321398	3.036761659	3.065595161	0.926557061	3.118672135	2.47454065	0	3.097464492	0	0	0
FBgn0005614	1.120586608	5.415216324	3738.197837	2959.704229	0.74911916	164.4895651	3098.509146	3239.31222	238.1251647	208.9510331	1228.197009	3886.741556	4.129952656	1.971429799	1575.866877	1980.538619
FBgn0005616	1688.724018	1608.319248	1521.95804	1722.156584	2267.583696	2286.727484	2668.301244	2239.928198	1517.700466	1899.271331	642.555722	1438.760561	1854.348743	2623.973063	2150.967721	1822.30419
FBgn0005617	355.2259546	480.1491808	110.2868145	212.6894792	296.6511872	180.6159931	396.8035234	617.2064924	568.9060355	501.0666564	306.0181937	140.1971244	417.1252183	443.5717048	498.1188406	212.1384649
FBgn0005619	12.32645268	11.7329687	301.4506264	767.2974881	0.74911916	1.612642795	7.085777204	84.81479945	15.75147004	23.90981971	77.53560702	421.5856791	0	1.971429799	0	256.4788817
FBgn0005624	196.1026563	27.07608162	33.61121966	142.6904101	180.5377175	291.0820245	60.73523318	127.7331317	167.7068281	30.14716398	15.67209078	10.93736432	38.20206207	52.24288968	66.79320817	117.3716916
FBgn0005626	0	0	373.9248188	1.794847925	92.89077579	1423.963588	686.3081349	368.8932844	77.83079313	1464.736346	143.5233577	0.994305847	373.7607154	611.1432377	363.400336	0.869419938
FBgn0005631	275.6643055	361.9169577	380.2269224	268.3297648	964.1163584	708.7565085	625.5729017	106.2739656	80.61046432	649.7233616	100.6313197	66.61849175	410.9302893	1005.429198	363.400336	520.7825429
FBgn0005632	648.8196458	373.6499264	341.3639497	559.9925527	1118.434905	387.0342709	319.8722281	369.9151494	376.1821668	366.9637546	396.7513508	600.5607316	433.6450289	650.5718337	521.8926943	509.4800837
FBgn0005633	572.6197565	496.3948297	236.3288883	203.7152395	0	11.28849957	4.049015545	2.043730107	533.6968672	518.7391319	367.056863	258.5195202	0	0	1.132088274	0.869419938
FBgn0005636	38.09994466	0.902536054	3.151051843	41.28150228	367.0683882	303.1768455	347.203083	268.7505091	28.72326889	4.158229514	2.47454065	54.68682159	309.7464492	295.7144699	477.7412516	244.3070026
FBgn0005638	4.482346431	0	2.100701229	1.794847925	0	0	3.036761659	0	0	1.039557378	1.649693766	0	10.32488164	1.971429799	0	0
FBgn0005640	6385.10249	5687.782213	5309.522356	4509.555412	3437.707823	3369.617121	2811.029042	2465.760374	6521.108596	6392.23832	4385.710878	2715.449268	2146.542893	2368.672904	2047.947688	2307.440515
FBgn0005642	1695.447537	1131.780212	680.6271982	1726.643704	1780.656242	1530.398013	1313.905544	1677.902418	1086.851433	1857.689035	1171.282574	1748.983985	1587.966796	1696.415342	1417.374519	2069.219452
FBgn0005648	721.6577753	1042.429142	942.1645012	1148.702672	576.8217529	661.9898674	785.5090157	414.8772118	764.4095754	823.3294438	1325.528941	552.834051	464.6196738	592.4146547	328.3055995	659.020313
FBgn0005649	1526.23896	867.337148	1040.897459	2264.200658	1294.477908	1126.430992	1129.675337	1427.54548	1338.874953	1700.715871	1459.978983	1324.415388	1578.674403	1242.986488	1106.050244	1655.375562
FBgn0005654	0	0	0	0	0	0	0	0	0	0	0	0	0	0	0	0
FBgn0005655	0	27.97861768	0	96.92178797	138.5870445	111.2723529	88.0660881	0	0	8.316459028	0	113.3508666	81.56656496	43.37145558	53.20814888	85.20315393
FBgn0005658	376.5171002	0	272.0408092	366.1489768	1346.916249	1798.096717	1445.49855	1059.674061	122.3055321	3.118672135	563.3704212	760.643973	1065.527785	726.471881	461.8920158	570.3394793
FBgn0005659	0	0	64.07138748	4.487119813	1.498238319	4.837928386	3.036761659	1.021865054	7.412456489	5.197786892	133.6251951	8.948752623	0	0	0	12.17187913
FBgn0005660	3.361759823	360.1118856	169.1064489	2.692271888	0.74911916	25.80228472	19.23282384	0	26.87015477	319.1441152	15.67209078	209.7985337	0	0	1.132088274	0
FBgn0005664	0	1.805072108	1.050350614	4.487119813	0	0	0	4.087460215	1.853114122	1.039557378	80.83499455	0.994305847	0	0	1.132088274	1.738839876
FBgn0005666	4.482346431	6.317752378	14.7049086	31.40983869	31.4630047	4.031606988	9.110284976	13.2842457	16.6780271	24.94937708	45.36657857	36.78931634	49.55943187	7.885719197	108.6804743	12.17187913
FBgn0005670	1.120586608	2.707608162	0	0	0	0	0	34.74341182	0.926557061	0	1.649693766	2.982917541	1.032488164	0.9857149	0	0
FBgn0005671	15392.37764	14057.90158	14184.98505	13562.76835	19753.52312	20874.85466	17977.62902	18489.62628	13584.25307	12487.16323	14022.39701	13248.13111	17722.65934	16306.68158	17468.12207	16805.01798
FBgn0005672	4775.940122	6305.116874	4890.432461	5011.215408	1852.571682	2089.985063	1885.82899	1933.368682	5831.750143	7417.241896	6698.581538	5358.31421	1886.355876	1945.801212	2143.043103	2349.172673
FBgn0005674	359.7083011	720.2237711	192.2141625	829.2197415	1035.282679	978.8741767	984.9230313	648.8843091	494.7814706	1582.20633	336.5375283	857.0916402	507.9841767	1204.543607	447.1748682	438.1876488
FBgn0005677	0	113.7195428	2.100701229	611.1457186	652.482788	626.5117259	639.7444561	455.7518139	110.2602903	101.8766231	4.949081299	209.7985337	768.171194	1008.386342	635.1015217	960.7090315
FBgn0005683	0	107.4017904	94.5315553	308.7138432	74.91191596	47.57296246	53.64945597	99.12091021	103.7743908	38.463623	0	2.982917541	64.01426617	66.04289827	31.69847167	98.244453
FBgn0005694	1144.118926	330.3281958	935.8623975	755.6309766	2290.80639	2389.130301	1856.473627	1720.82075	1050.715707	1028.122247	1492.972859	644.3101889	2057.748911	1907.358331	1592.848202	2213.543162
FBgn0005695	716.0548423	981.9592268	510.4703986	505.249691	680.2001969	930.4948928	366.4359068	598.8129214	757.923676	848.2788208	291.9957966	688.0596462	759.9112887	318.3859126	673.592523	593.8138177
FBgn0005696	2.241173215	58.66484351	9.45315553	74.4861889	46.44538789	57.24881923	122.4827202	54.15884784	1.853114122	1.039557378	0	1.988611694	93.95642293	85.75719626	2.264176548	53.03461622
FBgn0005771	1687.603431	2179.624571	1222.608115	1161.266608	692.1861035	903.0799653	449.4407255	977.9248564	2308.053639	2239.206593	2041.496036	1105.668102	698.9944871	861.5148222	1127.559921	728.5739081
FBgn0005775	640.9755396	656.1437113	366.5723645	941.3977368	4257.244184	4963.714524	6245.606478	4391.976001	495.7080277	696.5034436	1026.109523	1671.428129	5459.797411	6343.075379	5000.433906	6829.293613
FBgn0005777	280.1466519	767.155646	79.8266467	847.1682208	479.4362621	436.2198761	325.9457514	386.2649903	233.4923794	407.5064924	517.1789958	256.5309085	630.8502682	470.1860071	435.8539855	572.0783192
FBgn0005778	2.241173215	1.805072108	0	1.794847925	0	24.18964193	0	0	1.853114122	4.158229514	1.649693766	0	1.032488164	1.971429799	0	0
FBgn0005779	0	1.805072108	0	3.589695851	0	0	7.085777204	0	0	0	1.649693766	0	0	0	0	0
FBgn0008635	3084.974931	4662.501255	3797.017471	3227.13657	1476.513864	1869.053	1647.949327	2712.029852	3434.747026	4511.679023	3198.756213	3494.985052	1542.537317	1821.601134	1966.437332	2037.050915
FBgn0008636	419.0993913	325.8155155	356.0688583	133.7161704	646.4898347	445.0894115	679.2223577	441.4457032	113.9665185	190.2390003	259.8267682	429.5401259	191.0103103	281.9144613	350.9473649	352.1150749
FBgn0008646	0	1.805072108	3.151051843	0	2.247357479	4.031606988	0	61.31190322	0.926557061	4.158229514	3.299387533	1.988611694	48.52694371	0	0	39.99331715
FBgn0008651	0	0	7.352454301	0	0.74911916	0.806321398	1.012253886	0	0.926557061	0	0	0.994305847	0	0	0	4.34709969
FBgn0010014	1193.424737	470.2212842	1311.887918	1613.568285	4173.342838	5025.801271	5507.673395	5299.392168	926.5570611	662.1980501	1273.563588	1245.865226	5172.765702	5190.774661	5621.950369	5440.829972
FBgn0010015	4.482346431	0	0	0	0	0	0	0	4.632785306	1.039557378	0	0.994305847	0	0	1.132088274	0.869419938
FBgn0010019	0	0	2.100701229	0	0	0.806321398	0	0	0.926557061	2.079114757	2.47454065	0	0	0.9857149	0	0
FBgn0010038	47.06463752	18.05072108	263.6380042	194.7409999	0	0	1.012253886	0	106.554062	38.463623	498.2075174	225.7074273	0	0	46.41561923	0
FBgn0010039	270.0613724	413.3615128	471.6074259	405.6356311	15.73150235	0	24.29409327	13.2842457	432.7021475	698.5825583	863.6146867	435.505961	13.42234613	45.34288538	9.056706192	0
FBgn0010040	0	1.805072108	0	0	0	0.806321398	1.012253886	0	0	1.039557378	0	0	0	0	0	0
FBgn0010041	0	22.56340135	0	18.84590322	73.41367764	21.77067774	0	0	0	21.83070495	0	0	25.8122041	13.80000859	0	14.78013895
FBgn0010042	0	0	0	0	0	0	0	1.021865054	0	3.118672135	2.47454065	0	3.097464492	1.971429799	0	0
FBgn0010043	0	4.51268027	0	0	0	0	0	0	0	1.039557378	0.824846883	0	0	0	0	0
FBgn0010044	2.241173215	5.415216324	0	0.897423963	0	0	0	4.087460215	48.18096718	0	0	0.994305847	0	1.971429799	0	0.869419938
FBgn0010051	0	74.00795643	322.4576386	201.9203916	206.0077689	437.0261975	31.37987047	341.3029279	95.43537729	166.3291806	423.1464511	553.8283568	304.5840084	350.9145043	95.09541502	158.2344287
FBgn0010052	5.602933038	0	157.5525922	0	0	2.418964193	0	1.021865054	0.926557061	0	3.299387533	79.54446776	0	34.50002149	2.264176548	0
FBgn0010053	4147.291035	5194.997527	3532.329117	4192.764754	212.7498413	166.1022079	231.80614	71.53055376	5049.735983	6129.230304	4819.580338	2724.398021	137.3209258	156.728669	170.9453294	311.2523378
FBgn0010078	1313.327504	1565.900054	2247.750315	1706.900377	1267.509618	1015.15864	1083.111658	1191.494653	1602.017159	1486.567051	1442.657199	1842.448735	930.2718358	1066.543521	1124.163656	1029.393207
FBgn0010097	0	0	0	0	0	0	0	3.065595161	0.926557061	1.039557378	1.649693766	0	0	0	1.132088274	0
FBgn0010100	5564.833094	4193.182507	5779.029081	7570.668549	9535.537782	8929.203157	9451.414536	9713.8492	5744.653779	4833.94181	4991.973337	4960.591871	9320.270657	9469.76304	9498.220619	9117.60689
FBgn0010105	64.99402324	119.1347591	392.8311298	688.3241794	1055.508896	1439.283695	1166.116477	1339.665085	205.6956676	247.4146561	342.3114565	196.8725577	1728.385187	1166.100726	1512.469934	1013.743648
FBgn0010109	32.49701162	30.68622584	0	1.794847925	5.243834117	0	0	0	12.97179886	0	12.37270325	13.92028186	1.032488164	0	0	0
FBgn0010113	1690.965191	1938.647444	1678.460282	1214.214622	947.6357369	1465.892301	1174.214508	1385.649013	1288.840872	1534.386691	1350.274348	1626.684366	1264.798001	1336.629404	1213.59863	1834.476069
FBgn0010114	996.2014942	631.7752378	1806.603057	1320.110649	17357.84005	15266.88934	11983.06151	12173.47838	1583.486017	1303.604953	2113.257715	4336.167799	16791.35501	13996.16586	19000.96959	17718.77834
FBgn0010173	444.8728832	208.4858285	19.95666168	351.7901934	671.9598862	308.0147739	375.5461918	232.9852322	396.5664222	206.8719183	414.8979822	186.9294992	395.4429668	329.2287765	358.8719829	323.4242169
FBgn0010194	93.00868843	0	17.85596045	28.71756681	340.1000985	695.8553661	619.4993784	529.3260978	0	76.92724601	255.7025338	39.77223388	510.049153	755.0576131	472.0808103	565.1229597
FBgn0010197	3.361759823	9.025360541	0	2.692271888	89.89429915	0	4.049015545	79.70547419	156.5881433	0	120.4276449	0	4.129952656	54.21431948	166.4169763	386.0224525
FBgn0010198	751.9136137	701.270514	1154.335325	1185.497055	459.959164	349.1371652	488.9186271	299.4064607	1084.998319	861.7930668	860.3152992	831.2396881	497.6592951	277.9716017	553.591166	576.4254189
FBgn0010213	2740.954842	2493.707117	2662.638808	2701.246128	1591.129095	1317.529164	1747.150208	1636.005951	3087.288128	2853.585004	2608.165845	2580.223673	1294.740158	1364.229421	1746.812207	1619.729345
FBgn0010215	2544.852186	2323.127803	2088.097022	1815.488676	2779.232082	4110.626485	3626.905674	3721.632525	1987.464896	2410.733561	2618.064007	2678.659952	3474.322672	4183.374034	4262.312352	3402.909637
FBgn0010217	20507.85551	14024.50774	16930.60156	17555.40756	19809.70706	19467.0175	20178.26897	21845.43112	18274.48492	14809.53441	16851.62182	15275.52073	19716.39398	18171.65417	19259.08572	18875.10685
FBgn0010220	165.8468179	280.6887128	428.5430507	585.1204237	480.9345005	448.3146971	459.5632644	284.0784849	373.4024956	355.5286234	232.6068211	324.1437061	654.597496	435.6859856	495.854664	228.6574437
FBgn0010222	870.6957941	861.0193956	850.7839977	926.1415295	175.2938833	82.24478256	183.2179534	243.2038828	912.6587052	595.6663779	1285.936291	745.7293853	169.3280589	211.9287034	369.0607773	116.5022717
FBgn0010223	0	20.75832924	0	0	1.498238319	22.57699913	42.51466322	54.15884784	0	32.22627873	84.13438208	1.988611694	26.84469227	61.11432377	48.67979578	46.94867665
FBgn0010225	15373.32767	22492.101	12632.56684	15353.12915	860.7379144	845.8311461	806.7663473	972.8155311	22217.91177	20412.74868	16597.56898	16976.77803	791.9184218	747.1718939	1127.559921	1143.287218
FBgn0010226	5430.362701	7743.759344	7137.132425	6093.508707	301.8950213	233.8332053	373.521684	347.4341182	8593.816742	7886.082273	8009.263236	5878.336168	66.0792425	159.6858137	294.3429512	409.4967908
FBgn0010228	1684.241671	1619.149681	2535.546383	2298.302768	2015.879658	2818.899606	2741.183524	3071.726351	2146.832711	2112.380593	2396.180196	2176.535499	2278.701378	2641.715931	2688.709651	2479.585663
FBgn0010235	1916.203099	1377.270019	1795.0492	1780.489142	1488.49977	1752.136397	1822.056995	1428.567345	1976.346211	1044.755165	1964.785276	1407.937079	2506.881262	2012.829825	2139.646838	1764.922474
FBgn0010238	1620.368235	2097.49379	2285.562937	1473.570147	376.0578181	495.0813381	407.9383162	636.6219284	2399.782788	1531.268019	1742.076617	2005.514894	543.0887743	404.1431088	406.4196904	328.6407366
FBgn0010240	174.8115108	84.83838908	381.2772731	358.9695851	904.9359448	1443.315302	1368.567254	1345.796276	165.8537139	232.8608528	216.1098834	154.1174063	1184.263924	1216.372186	1248.693366	1054.606385
FBgn0010241	3.361759823	2.707608162	4.201402458	3.589695851	0	1.612642795	1.012253886	3.065595161	0.926557061	0	0.824846883	0.994305847	3.097464492	0.9857149	6.792529644	0.869419938
FBgn0010246	3.361759823	8.122824487	257.3359006	5.384543776	1.498238319	0.806321398	3.036761659	4.087460215	6.485899428	1.039557378	1.649693766	0	74.33914781	0.9857149	4.528353096	0
FBgn0010247	722.7783619	376.3575345	469.5067247	278.2014284	685.444031	843.4121819	697.4429276	819.535773	445.6739464	664.2771649	317.56605	500.1358411	728.9366438	750.1290386	653.2149341	718.1408688
FBgn0010258	2.241173215	1.805072108	4.201402458	0	0	0	0	0	0	0	6.598775065	3.977223388	0	0.9857149	0	0
FBgn0010263	304.7995573	757.2277494	2140.614552	3121.240542	2117.010745	1587.646832	2570.112617	3038.004805	414.1710063	760.9560011	816.5984143	3113.171607	1358.754424	1542.643818	2651.350738	2922.989832
FBgn0010265	2278.152573	2228.361517	3056.520288	1943.820303	902.6885873	976.4552125	980.8740158	1073.980171	2337.703465	1763.089314	2287.300407	2199.404534	958.1490162	1107.943547	1158.126304	1296.305128
FBgn0010269	505.38456	671.4868242	276.2422116	557.3002808	897.4447532	933.7201784	916.0897671	1023.908784	357.6510256	665.3167222	391.8022695	512.0675112	940.5967174	804.3433581	833.2169697	1066.778264
FBgn0010278	1057.833758	617.334661	1599.683986	1172.035695	1693.009301	1857.7645	1955.674508	2086.64844	2389.590661	1147.671346	1817.137684	877.9720629	1814.081704	1640.229593	1500.016963	1861.428087
FBgn0010280	2125.752795	3753.647449	2138.513851	2159.202054	3365.043265	2905.982317	2747.257047	2737.576479	2964.056038	3055.259135	2175.121231	3121.126054	3932.747417	2732.401702	4166.084848	3568.968846
FBgn0010282	199.4644162	435.0223781	418.0395446	306.0215713	597.7970894	614.416905	582.0459846	642.7531188	333.560542	436.614099	374.480485	292.325919	330.3962125	330.2144914	602.2709618	418.1909902
FBgn0010287	95.24986165	23.46593741	23.10771352	84.35785249	74.91191596	91.11431793	119.4459586	99.12091021	25.94359771	62.37344271	184.7657018	29.82917541	67.11173066	130.1143667	129.0580632	38.25447727
FBgn0010288	215.1526287	268.9557441	388.6297274	530.3775619	501.1607178	243.5090621	304.6884198	448.5987586	340.9729985	639.3277878	293.6454904	607.5208725	342.7860705	165.6001031	293.210863	178.2310873
FBgn0010292	441.5111234	363.7220298	680.6271982	192.946152	560.3411314	600.7094412	580.0214768	532.391693	518.8719542	461.5634761	140.2239701	557.8055802	547.2187269	490.88602	398.4950725	578.1642588
FBgn0010294	0	2.707608162	0	0	0	0	0	0	0	0	0	0	0	0	0	0
FBgn0010295	0	0	0	0	0	0	0	0	0	0	0	0	0	0	0	0
FBgn0010296	0	1.805072108	0	0	0	1.612642795	0	0	0	0	0	0	0	0	0	0
FBgn0010300	991.7191478	267.150672	102.9343602	845.3733728	1937.222147	1894.855284	2950.720078	3024.720559	205.6956676	588.3894762	903.2073371	712.9172923	3672.5604	2431.758657	2106.816278	2534.359119
FBgn0010303	1266.262867	741.8846364	1036.696057	872.2960917	1571.651997	1556.200297	1623.655234	1490.901113	668.9741981	462.6030334	1511.11949	1192.172711	1197.68627	1421.400885	1043.785389	1264.13659
FBgn0010309	1094.813116	556.8647454	1042.99816	388.5845758	895.1973957	2298.015983	1997.176918	1724.908211	1103.52946	1200.688772	1063.227632	239.6277091	1558.02464	1485.472354	1785.303208	1270.222529
FBgn0010313	2693.890205	3266.27798	2078.643866	2792.783372	1498.238319	2273.02002	1573.042539	2273.649744	3597.821068	2505.333282	2902.636182	2127.814513	1880.160947	1644.172453	1852.096416	2621.301113
FBgn0010314	19.04997233	45.1268027	69.32314056	0	0	27.41492752	0	0	100.0681626	0	83.3095352	27.84056372	0	0.9857149	0	3.477679752
FBgn0010315	239.805534	351.9890611	248.9330956	247.6890137	48.69274537	47.57296246	57.69847152	155.3234882	611.5276603	198.5554593	437.993695	151.1344888	1.032488164	0	49.81188406	139.97661
FBgn0010316	192.7408965	145.3083047	49.36647888	5.384543776	0	0.806321398	46.56367877	1.021865054	55.59342367	1.039557378	232.6068211	55.68112743	1.032488164	6.900004297	5.66044137	0.869419938
FBgn0010317	48.18522413	0	3.151051843	104.9986036	189.5271474	228.1889555	274.3208032	234.0070973	99.14160554	83.16459028	189.7147831	52.69820989	441.9049342	216.8572779	318.116805	219.9632443
FBgn0010323	95.24986165	0	0	0	0	1.612642795	0	23.50289623	4.632785306	0	0	128.2654543	0	37.45716618	0	31.29911777
FBgn0010328	356.3465412	284.298857	133.394528	289.8679399	630.7583324	455.5715897	160.9483679	454.7299489	241.8313929	436.614099	489.1342017	223.7188156	451.1973277	589.45751	627.1769038	157.3650088
FBgn0010329	17.92938572	128.1601197	144.9483848	122.0496589	313.8809279	918.4000719	966.7024614	874.7164859	8.33901355	49.89875417	354.6841598	107.3850315	547.2187269	906.8577076	638.4977865	492.9611049
FBgn0010333	2106.702822	2636.307814	2312.872053	1970.743022	1293.728789	1406.224517	1536.601399	1655.421387	2676.82335	2277.670216	2750.039509	1815.602477	1648.883598	1398.729443	1733.227148	1206.754874
FBgn0010339	370.9141671	285.2013931	217.4225772	251.2787095	456.2135682	145.1378516	461.5877721	239.1164226	594.8496332	237.0190823	201.2626395	526.9820989	288.0641978	297.6858997	356.6078063	348.6373951
FBgn0010340	200.5850028	254.5151672	148.0994366	312.303539	194.7709815	177.3907075	127.5439897	253.4225333	50.0340813	139.3006887	324.1648251	113.3508666	205.4651446	271.0715974	160.7565349	199.0971658
FBgn0010341	5421.398008	5052.396831	5679.245773	4316.60926	1675.77956	1773.100753	1689.451736	1401.998854	5819.704901	5997.206517	5109.101594	4762.725007	1816.146681	1807.801126	1814.737503	1521.484892
FBgn0010342	716.0548423	719.3212351	593.4480972	395.7639675	1251.028997	1024.028175	772.3497152	890.0444617	745.8784342	959.5114603	890.8346338	767.6041139	919.9469542	861.5148222	751.7066139	1246.748191
FBgn0010348	4224.611511	4686.869729	4549.068511	4128.150228	4082.69942	3192.226413	4193.767851	3908.63383	5159.069716	4196.693137	3904.000298	3813.162923	4000.891636	3255.816313	3354.377556	3845.444386
FBgn0010350	3182.465966	2675.116864	4346.350843	5686.975651	5464.07515	6095.789766	6441.983732	7588.369889	3100.259926	2300.540479	3624.377205	4656.334282	4781.452688	4753.117246	5407.985685	5286.073223
FBgn0010352	9132.780852	8123.727023	7818.809974	8192.583355	13077.37317	10987.74169	11701.65493	9944.790702	7956.345484	9850.845719	5595.761255	10287.08829	9741.525828	11984.32175	12268.44063	13712.49126
FBgn0010355	815.7870504	1167.881654	115.5385676	586.0178476	507.153671	535.397408	415.0240934	689.7589112	502.1939271	576.9543451	246.6292181	843.1713583	441.9049342	909.8148523	535.4777536	1092.860862
FBgn0010356	386.6023796	559.5723535	605.0019539	526.7878661	316.1282853	557.9744071	493.9798965	431.2270526	353.0182403	535.3720499	0	155.1117121	411.9627775	510.600318	629.4410804	488.6140052
FBgn0010357	2.241173215	0	695.3321068	0	0.74911916	0	53.64945597	1.021865054	2.779671183	1.039557378	0	0.994305847	1.032488164	0	35.09473649	0.869419938
FBgn0010358	0	0	2.100701229	0	0	0	0	0	0	0	0	0	0	0	0	0
FBgn0010359	0	0	1.050350614	0	0	0	0	0	0	0	0	0	0	0	1.132088274	0
FBgn0010379	990.5985612	1677.814525	1649.050465	1803.822165	703.4228909	708.7565085	936.3348448	690.7807763	1753.04596	2071.837855	1678.563407	1360.210399	626.7203156	851.6576732	589.8179908	597.2914974
FBgn0010380	4500.275816	4115.564407	3819.074834	4908.909076	5620.641054	6284.468973	4484.284716	3980.164384	4310.343448	5827.758664	3996.383149	4606.618989	4773.192782	5909.360823	4534.013537	6004.214092
FBgn0010382	17.92938572	57.76230746	5.251753072	1.794847925	0	0	0	4.087460215	8.33901355	2.079114757	0	3.977223388	0	4.928574498	4.528353096	4.34709969
FBgn0010383	2.241173215	0	0	0	0.74911916	3.22528559	3.036761659	4.087460215	1.853114122	1.039557378	0.824846883	1.988611694	0	0	0	22.60491839
FBgn0010385	13.44703929	11.7329687	14.7049086	0	0	0	0	0	7.412456489	20.79114757	10.72300948	15.90889355	0	8.871434096	0	2.608259814
FBgn0010387	3541.05368	4147.153168	3705.636968	2311.764128	99.63284823	70.14996159	294.5658809	171.673329	3878.567858	5593.858254	3425.589106	3520.837004	70.20919515	133.0715114	202.643801	292.1250992
FBgn0010388	0	1.805072108	33.61121966	25.12787095	0	0	0	4.087460215	0	0	124.5518794	58.66404498	0	0	1.132088274	1.738839876
FBgn0010389	4708.704925	6121.902055	2871.65858	2046.126635	226.2339862	10.48217817	57.69847152	206.4167408	4160.241204	5537.722155	4863.297223	3165.869817	30.97464492	157.7143839	48.67979578	152.1484892
FBgn0010391	2891.113448	2120.057191	2725.659845	3254.059289	1623.341219	1611.030152	1330.101607	882.8914064	2573.048959	2289.105347	1883.125434	1484.49863	1628.233835	1748.658232	1874.738182	1324.995986
FBgn0010395	1.120586608	1.805072108	65.1217381	0.897423963	0.74911916	0	0	6.131190322	3.706228244	3.118672135	2.47454065	0	0	0	0	0
FBgn0010397	291.352518	636.2879181	256.2855499	318.5855068	16.48062151	51.60456945	249.014456	299.4064607	665.2679699	391.9131317	619.4600093	193.8896402	47.49445555	97.58577506	148.3035639	1.738839876
FBgn0010398	0	38.80905032	2.100701229	51.15316587	160.3115002	66.1183546	130.5807513	154.3016231	42.62162481	146.5775904	0	108.3793373	152.8082483	111.3857837	32.83055995	168.667468
FBgn0010399	416.858218	309.5698665	583.9949417	14.3587834	1669.786607	1701.338149	1291.635959	1183.319732	194.5769828	47.81963941	178.9917736	417.6084558	1788.2695	1200.600748	1718.51	1380.638862
FBgn0010401	1.120586608	0.902536054	0	0.897423963	0	1.612642795	0	16.34984086	0	0	0.824846883	0	0	0	0	0
FBgn0010403	0	0	0	0.897423963	0	0	0	0	0.926557061	0	0	0	0	0.9857149	0	0
FBgn0010406	841.5605423	555.9622093	673.2747439	501.6599951	591.0550169	747.4599356	1022.376425	646.840579	1084.998319	865.9512963	828.1462707	845.15997	682.4746764	702.8147234	540.0061067	720.7491286
FBgn0010407	72.8381295	116.427151	109.2364639	151.6646497	457.7118065	469.2790534	573.9479535	835.8856139	0	1.039557378	163.3196829	106.3907256	920.9794423	728.4433108	541.138195	633.8071348
FBgn0010408	125.5057001	166.0666339	197.4659155	219.8688709	138.5870445	171.7464577	116.4091969	109.3395607	191.7973116	162.170951	215.2850365	270.4511904	157.9706891	120.2572178	140.378946	121.7187913
FBgn0010409	3209.360044	3691.372461	5103.653636	3375.211524	1884.783806	1871.471964	2007.299456	2025.336536	4074.071398	2920.116676	3239.17371	3993.132282	2107.308343	1818.64399	2100.023748	2054.439314
FBgn0010411	1148.601273	1122.754851	1657.45327	1454.724243	786.5751176	782.9380771	1146.883653	1004.493348	1354.626423	1405.481576	1536.689743	1384.073739	905.4921199	958.1148824	931.7086495	1034.609726
FBgn0010412	1120.586608	925.0994554	1144.88217	1059.8577	716.9070357	457.9905538	705.5409587	717.3492677	1224.908435	756.7977715	978.2684034	971.4368126	756.8138242	606.2146633	689.4417589	579.9030987
FBgn0010414	158.0027117	1.805072108	152.3008391	556.4028569	1.498238319	6.450571181	2.024507773	28.6122215	2.779671183	2.079114757	75.06106637	163.0661589	0	3.942859598	0	1.738839876
FBgn0010415	3913.088434	3962.133277	3759.204849	4376.736666	7276.943516	6919.850234	7737.668707	6961.966611	3314.294608	2805.765365	4205.894257	3923.530872	7168.565323	7661.961915	6943.097385	7277.044881
FBgn0010416	1450.03907	1069.505224	1276.175997	1011.396806	928.1586387	591.8399058	852.3177722	504.8013365	859.8449527	1079.060559	1075.600336	1293.591907	917.8819778	595.3717994	614.7239328	852.0315393
FBgn0010417	797.8576646	541.5216324	893.8483729	809.4764143	960.3707626	976.4552125	963.6656997	463.9267344	727.347293	664.2771649	466.038489	916.749991	1012.870889	736.32903	1154.730039	1144.156638
FBgn0010421	162.4850581	52.34709114	176.4589032	102.3063317	174.5447642	270.1176682	294.5658809	229.9196371	217.7409094	139.3006887	89.08346338	109.3736432	113.573698	147.8572349	97.35959157	203.4442655
FBgn0010422	345.1406752	392.6031835	569.2900331	875.8857876	692.1861035	736.9777574	734.8963214	721.4367279	515.165726	505.2248859	620.2848561	487.2098651	871.4200105	756.043328	707.5551713	726.8350682
FBgn0010423	0	0	0	0.897423963	0	0	0	0	0.926557061	0	22.27086585	0	0	0	0	0.869419938
FBgn0010424	0	31.58876189	2.100701229	2.692271888	7.491191596	0	11.13479275	0	0	14.5538033	0.824846883	72.58432683	0	0	65.66111989	14.78013895
FBgn0010425	0	0	50.4168295	0.897423963	0	0	0	0	0.926557061	1.039557378	0	1.988611694	0	0	1.132088274	2.608259814
FBgn0010431	1.120586608	0	40.96367397	0.897423963	62.92600941	14.51378516	6.073523318	0	32.42949714	7.276901649	4.124234416	0	6.194928984	0	22.64176548	2.608259814
FBgn0010433	0	0	0	0	1.498238319	0	0	113.427021	1.853114122	1.039557378	2.47454065	0	0	0	0	0
FBgn0010434	11363.86879	13425.2238	5550.052647	8239.249401	2773.988248	2631.833042	2188.492902	1652.355792	5315.65786	12270.9353	6693.632457	9229.146872	2393.307564	3045.85904	2155.496074	3748.938773
FBgn0010435	32.49701162	14.44057687	144.9483848	256.6632533	0	19.35171354	111.3479275	0	0.926557061	34.30539349	217.7595772	13.92028186	4.129952656	17.74286819	0	3.477679752
FBgn0010438	3.361759823	0	2.100701229	7.179391701	2.996476638	2.418964193	3.036761659	7.153055376	0.926557061	1.039557378	0	2.982917541	6.194928984	5.914289398	1.132088274	0.869419938
FBgn0010441	142.3144992	410.6539046	601.8509021	484.6089398	47.94362621	58.05514063	51.6249482	42.91833225	225.1533658	139.3006887	222.7086585	680.1051994	1.032488164	15.77143839	40.75517786	64.33707541
FBgn0010452	255.4937465	137.1854802	172.2575008	152.5620737	1268.258737	1049.024138	878.6363733	1001.427753	132.4976597	2.079114757	115.4785636	442.4661019	675.2472593	747.1718939	1076.615949	829.4266209
FBgn0010453	2.241173215	17.14818503	2.100701229	201.9203916	292.9055914	757.9421138	390.7300001	392.3961806	0	5.197786892	132.8003482	10.93736432	582.3233245	355.8430788	357.7398946	592.0749778
FBgn0010470	224.1173215	240.9771264	464.2549716	330.2520183	24.72093227	105.6281031	16.19606218	115.4707511	276.1140042	507.3040007	438.8185418	317.1835652	21.68225144	13.80000859	36.22682477	86.9419938
FBgn0010473	1221.439402	127.2575836	907.5029309	1031.140133	4813.83972	4087.243165	5047.097877	4122.203626	604.1152038	1010.449772	807.5250986	943.5962489	6091.680168	5178.946082	5398.928979	6085.070146
FBgn0010482	13.44703929	3.610144216	247.882745	177.6899446	59.92953277	0.806321398	77.94354924	5.109325268	126.9383174	5.197786892	299.4194186	270.4511904	5.16244082	35.48573639	3.396264822	6.085939566
FBgn0010488	10233.1969	10638.19247	5442.916884	7524.002503	8262.78433	10662.79416	9887.695961	10932.93421	9010.767419	11031.7829	7674.375401	8524.184027	10634.62809	10894.12107	11889.19105	10253.06933
FBgn0010497	1.120586608	1.805072108	0	1.794847925	0	0	2.024507773	0	3.706228244	1.039557378	13.19755013	0	4.129952656	0.9857149	0	0
FBgn0010501	133.3498063	61.37245168	50.4168295	41.28150228	92.14165663	177.3907075	150.8258291	142.0392425	88.02292081	100.8370657	66.81259754	48.72098651	223.0174434	118.285788	175.4736825	161.7121085
FBgn0010504	226.3584947	225.6340135	224.7750315	448.7119813	11.23678739	4.837928386	0	2.043730107	419.7303487	652.8420337	528.7268521	54.68682159	16.51981062	15.77143839	87.1707971	65.20649535
FBgn0010516	3691.212286	3749.134769	3767.607654	3550.209196	319.8738811	295.1136315	534.4700519	493.5608209	5024.718942	4652.019269	3951.841417	4021.967151	530.6989163	514.5431776	513.9680764	541.6486214
FBgn0010520	170.3291644	97.47389384	334.0114954	241.407046	183.5341941	287.8567389	240.9164249	262.6193188	196.430097	221.4257216	275.498859	142.1857361	173.4580116	306.5573338	322.6451581	165.1897882
FBgn0010531	191.6203099	300.544506	338.2128979	122.0496589	133.3432104	145.944173	226.7448705	203.3511457	197.356654	182.9620986	366.2320161	356.9557991	261.2195055	224.7429971	121.1334453	67.81475517
FBgn0010548	1708.894577	1860.126807	1586.029428	1819.078372	1301.969099	1610.223831	1168.140985	1366.233577	1929.091801	2743.391922	1910.345381	1765.887184	1400.05395	1406.615162	1401.525283	1140.678959
FBgn0010549	0	6.317752378	0	3.589695851	0	4.031606988	1.012253886	2.043730107	0	3.118672135	2.47454065	0	1.032488164	0	0	1.738839876
FBgn0010551	3176.863033	2276.195928	2847.500516	2493.941192	4304.438691	4357.360833	4594.62039	3946.442837	2514.675864	2085.352101	2546.302328	1972.702801	5373.068406	4331.231269	4309.860059	3293.362725
FBgn0010583	2390.211234	2325.835411	1876.976548	1601.004349	5768.966648	4886.30767	5535.00425	5226.839749	1669.655824	1873.282396	1923.542932	2231.222321	4884.701504	5441.146246	4515.900125	5813.811126
FBgn0010590	961.4633094	1013.547989	990.4806295	1073.319059	762.6033045	649.8950465	672.1365805	748.0052193	653.2227281	800.4591814	1148.186861	764.6211964	694.8645344	455.4002836	612.4597562	624.2435155
FBgn0010591	1197.907084	1426.909501	1619.640648	1648.567819	1274.25169	1147.395349	985.9352852	1672.793093	1671.508938	1242.271067	1217.474	1202.115769	1209.04364	1104.986402	1710.585382	1886.641265
FBgn0010602	988.3573879	780.6936868	1331.844579	906.3982023	1310.958529	1223.18956	1478.902928	1167.991756	1101.676346	1364.938838	1036.007685	1076.833232	1335.007196	1414.500881	1488.69608	1431.934638
FBgn0010607	98.61162147	73.10542038	148.0994366	85.25527645	75.66103512	122.5608524	261.1615027	121.6019414	32.42949714	167.3687379	65.16290377	134.2312894	200.3027038	138.0000859	98.49167984	316.4688574
FBgn0010611	1640.538794	2554.177033	2847.500516	1787.668534	964.1163584	1248.185524	1118.540544	657.0592295	2289.522498	2362.913921	1429.459649	2254.091355	1061.397833	1346.486553	770.9521146	1171.978076
FBgn0010612	3023.342667	2531.613632	2843.299113	2898.679399	1961.943079	2277.857948	2314.012384	2036.577052	3119.717625	3129.067709	3793.470816	2595.138261	2278.701378	1939.886922	2367.196581	2418.726268
FBgn0010620	1.120586608	54.15216324	319.3065868	188.4590322	0	1.612642795	30.36761659	48.02765752	0	89.40193455	5.773928182	56.67543328	0	8.871434096	2.264176548	37.38505733
FBgn0010621	2839.566464	3030.71607	3621.608919	2454.454538	1217.318634	1143.363742	1145.871399	714.2836725	2606.405013	2703.888741	1669.490092	2478.804477	1631.331299	932.486295	1612.093702	1134.593019
FBgn0010622	656.6637521	536.1064161	381.2772731	571.6590642	321.3721195	374.9394499	431.2201555	400.571101	813.5170997	642.4464599	800.9263236	731.8091034	489.3993898	426.8145515	399.6271607	399.9331715
FBgn0010638	1676.397565	1523.480859	1384.36211	1035.627253	1112.441952	990.9689977	1209.643394	1247.697231	1135.0324	1011.489329	1475.651074	1123.565607	914.7845133	991.629189	1017.747358	1305.868747
FBgn0010651	307.0407305	696.7578337	661.7208871	393.0716957	50.19098369	48.37928386	177.1444301	65.39936343	243.6845071	664.2771649	708.5434726	283.3771664	34.07210941	1.971429799	32.83055995	127.8047309
FBgn0010660	624.1667405	344.7687727	7.352454301	409.225327	772.3418535	299.1452385	317.8477203	358.6746338	469.76443	654.9211484	5.773928182	78.55016192	180.6854287	609.1718079	79.24617918	481.6586457
FBgn0010741	694.7636967	687.7324732	983.1281752	1039.216949	767.8471386	702.3059373	955.5676686	879.8258112	722.7145077	594.6268205	907.3315715	832.233994	797.0808626	672.2575615	957.7466798	883.330657
FBgn0010747	639.854953	1178.712087	736.2957808	1489.723778	562.5884889	535.397408	787.5335235	804.2077972	1254.558261	1132.077985	980.7429441	1036.066693	523.4714992	450.4717091	601.1388735	551.2122407
FBgn0010750	300.3172108	122.7449034	561.9375788	858.8347323	964.8654776	749.0725784	611.4013473	570.2006999	841.3138115	570.7170008	960.121772	496.1586177	664.9223776	611.1432377	867.1796179	775.5225847
FBgn0010762	205.0673492	389.8955754	571.3907343	390.3794238	1355.905679	934.5264998	585.0827463	971.793666	111.1868473	456.3656892	664.001741	390.7621979	1223.498474	879.2576904	1128.692009	925.062814
FBgn0010768	657.7843387	57.76230746	1.050350614	0	149.0747128	248.3469905	160.9483679	323.931222	113.0399615	246.3750987	145.9978983	165.0547706	296.3241031	356.8287937	538.8740184	681.6252314
FBgn0010770	183.7762037	207.5832924	63.02103687	314.9958109	263.6899442	281.4061678	231.80614	323.931222	221.4471376	211.0301478	409.1240541	175.9921349	345.883535	552.9860587	177.737859	421.6686699
FBgn0010772	1904.997233	3245.51965	1929.494079	1849.590787	3415.234249	3863.892137	3271.60456	2882.681316	2376.618862	2434.64338	2578.471357	1990.600306	3817.108742	4239.559783	3484.567707	3158.602635
FBgn0010774	2727.507803	2771.688222	2688.897573	2204.073252	2787.472393	2413.319943	2607.566011	2935.818299	2726.857431	3418.06466	2566.9235	2695.563151	2875.479537	2458.37296	2710.219328	2430.028727
FBgn0010786	801.2194245	649.8259589	330.8604436	909.9878982	1694.507539	1543.299155	1526.47886	1444.917186	1629.81387	784.8658208	910.630959	1047.004057	2095.950973	1725.986789	1305.29778	2165.725066
FBgn0010803	471.7669618	403.4336162	499.9668925	531.2749859	1139.410242	1286.082629	1045.658264	826.6888284	332.6339849	239.0981971	417.3725229	449.4262429	1075.852667	1288.329374	1410.581989	1308.477007
FBgn0010808	1497.103708	1481.061665	1554.518909	2166.381446	1655.553343	2252.861985	2074.108213	2032.489592	1468.592942	1478.250592	1723.929986	1237.91078	2302.448606	2013.81554	1624.546673	1778.833193
FBgn0010812	62.75285003	879.9726527	783.5615584	816.655806	220.2410329	267.698704	191.3159845	231.9633672	464.2050876	358.6472956	403.3501259	518.0333463	424.3526354	550.028914	412.0801317	93.02793337
FBgn0010825	509.8669065	823.1128813	496.8158407	192.946152	615.02683	356.3940577	918.1142748	444.5112983	643.9571575	991.7377391	662.3520472	482.2383358	650.4675433	653.5289784	434.7218972	559.9064401
FBgn0010830	574.8609297	463.0009957	583.9949417	500.7625712	1289.234074	1532.816977	1430.314741	1236.456715	650.4430569	641.4069025	595.5394497	643.315883	1212.141105	1159.200722	1283.788103	1217.187913
FBgn0010877	4294.08788	7731.123839	4315.890675	3577.131915	1306.463814	816.8035758	853.3300261	1137.335805	4442.841108	6106.360041	4279.30563	4843.263781	1241.050773	1762.45824	979.256357	1235.445732
FBgn0010894	1021.974986	915.1715588	1064.005172	1070.626787	355.0824816	179.0033503	307.7251814	87.88039462	1425.971317	1196.530543	1485.549237	768.5984198	161.0681536	246.4287249	235.474361	355.5927546
FBgn0010905	415.7376314	393.5057196	299.3499251	498.0702993	1191.848583	838.5742535	1124.614068	740.8521639	302.0576019	417.9020662	798.4517829	581.6689205	851.8027353	905.8719927	1418.506607	1180.672276
FBgn0010909	1531.841893	1346.583793	1431.627888	1155.882064	1648.81127	1749.717433	1076.025881	1846.510152	1803.080041	1339.989461	1559.785456	1094.730738	1682.955707	1627.415299	2139.646838	1165.022717
FBgn0010926	267.8201992	246.3923428	503.1179443	451.4042532	535.6201991	756.329471	431.2201555	540.5666134	299.2779307	217.2674921	797.626936	392.7508096	479.0745081	693.9432893	252.4556851	709.4466694
FBgn0011016	1045.507305	893.5106935	1066.105874	1091.267539	555.0972973	489.4370884	606.3400779	532.391693	1260.117603	1557.256953	1412.962711	1313.478024	557.5436086	556.9289183	432.4577207	565.9923796
FBgn0011020	395.5670725	158.8463455	4.201402458	75.38361286	409.7681803	113.6913171	1.012253886	0	0.926557061	97.71839358	0.824846883	110.367949	129.0610205	32.52859169	287.5504216	60.85939566
FBgn0011202	2297.202546	2704.900554	1760.38763	1068.83194	997.0776014	875.6650378	608.3645856	748.0052193	2432.212285	2608.249463	1746.200852	1615.747001	827.0230194	722.5290214	1323.411192	481.6586457
FBgn0011204	812.4252905	630.8727018	1137.529715	489.0960597	413.5137761	988.5500335	1047.682772	738.8084338	857.9918386	800.4591814	550.1728711	556.8112743	792.95091	1069.500666	986.0488867	972.0114907
FBgn0011205	267.8201992	230.1466938	270.9904585	236.9199261	298.1494255	191.0981712	292.5413731	284.0784849	256.6563059	177.7643117	273.8491652	221.7302039	242.6347186	253.3287292	287.5504216	233.0045434
FBgn0011206	996.2014942	382.6752869	1087.112886	966.5256078	3451.191968	3319.625194	3230.102151	3582.658878	634.6915869	264.0475741	664.001741	607.5208725	2986.988259	2459.358674	2552.859058	2446.547706
FBgn0011207	546.8462645	591.1611154	620.7572132	693.7087231	891.4517999	537.8163722	420.0853628	408.7460215	447.5270605	657.0002632	800.1014767	491.1870884	538.9588216	510.600318	725.6685836	459.9231472
FBgn0011211	40706.42911	29345.05726	37053.21863	35710.29432	31310.93351	30555.54936	32962.0233	31017.69184	33912.91499	30881.09149	32959.23176	31120.77871	29205.9927	28607.41782	31984.89001	31633.84444
FBgn0011217	5636.550636	5343.01344	5630.929644	6267.608955	3878.189889	4066.278808	4252.478576	4218.258942	5924.405849	5464.953139	6085.720304	4921.813943	3953.39718	3724.030891	4069.857345	4487.0763
FBgn0011224	4048.679413	6932.379431	3095.383261	3250.469593	3081.876223	4345.266012	4171.498265	4303.073741	5392.562096	5898.448566	3806.668366	3882.764333	4300.313203	4627.931454	3964.573136	5563.418183
FBgn0011225	28438.24693	39586.13387	18073.38302	19536.02224	7605.806827	5412.835542	5575.494405	5102.172213	23420.58283	44758.14293	20405.0622	19722.05648	7288.33395	6508.675482	6324.977187	6171.14272
FBgn0011227	656.6637521	498.1999018	548.2830208	640.7607094	522.8851734	556.3617644	463.6122799	693.8463714	652.296171	541.6093942	569.9691963	560.7884977	523.4714992	495.8145945	545.6665481	545.1263011
FBgn0011230	1457.883177	1450.375439	842.3811928	443.3274376	750.6173979	863.5702168	421.0976167	250.3569381	503.1204842	798.3800667	393.4519633	774.5642549	507.9841767	164.6143882	613.5918445	494.6999447
FBgn0011232	686.9195905	871.8498282	869.6903088	1004.217414	834.5187438	830.5110395	855.3545339	629.4688731	717.1551653	845.1601487	807.5250986	1292.597601	1200.783735	587.4860802	906.8027075	625.9823554
FBgn0011236	999.563254	1680.522133	1510.404184	280.8937003	5.243834117	3.22528559	80.9803109	0	1306.445456	1482.408822	998.8895755	1289.614684	49.55943187	3.942859598	41.88726614	64.33707541
FBgn0011239	0	1.805072108	0	0	0.74911916	0	0	0	0.926557061	3.118672135	2.47454065	0	0	1.971429799	0	0
FBgn0011244	1.120586608	0	1.050350614	4.487119813	0.74911916	0.806321398	1.012253886	0	5.559342367	0	0.824846883	0	3.097464492	0	0	0
FBgn0011259	792.2547316	610.1143726	420.1402458	385.892304	1003.070555	758.7484352	549.6538602	838.9512091	731.0535212	804.617411	499.0323643	830.2453823	848.7052708	880.2434053	621.5164624	925.932234
FBgn0011260	366.4318207	411.5564407	446.3990112	347.3030736	1731.963497	1848.894965	1638.839042	1724.908211	227.00648	432.4558695	461.0894077	688.0596462	1478.523051	1543.629533	1339.260428	1812.740571
FBgn0011270	4.482346431	0	0	18.84590322	0	1.612642795	0	5.109325268	1.853114122	1.039557378	0	0.994305847	0	0	0	0
FBgn0011272	3283.31876	3331.260576	3794.91677	3685.720215	1842.084013	2322.205625	2461.801451	2206.206651	3680.284647	2960.659414	3081.627956	3422.400726	2312.773487	1710.215351	2175.873663	1970.10558
FBgn0011273	0	0	0	0	0	0	0	0	0	0	0	0	0	0	0	0
FBgn0011274	1452.280244	2651.650927	2156.369812	1590.235262	62.92600941	29.02757031	171.0709068	20.43730107	2427.5795	2278.709774	2205.640566	1909.067226	161.0681536	227.7001418	330.569776	269.5201808
FBgn0011276	0	0	0	0	1.498238319	2.418964193	34.41663213	0	0.926557061	2.079114757	0	0	85.69651762	0.9857149	75.84991436	0
FBgn0011277	0	0	0	0	20.97533647	0	32.39212436	0	0	0	0	0	0	31.54287679	0	0
FBgn0011278	0	0.902536054	18.90631106	5.384543776	0	42.73503407	0	0	0	0	0.824846883	0	0	2.957144699	2.264176548	0.869419938
FBgn0011279	0	1.805072108	17.85596045	29.61499077	0	0	16.19606218	0	8.33901355	0	46.19142546	29.82917541	0	0.9857149	3.396264822	6.955359504
FBgn0011280	1.120586608	0.902536054	281.4939647	225.2534146	0.74911916	0	1.012253886	91.96785483	12.97179886	35.34495087	461.0894077	394.7394213	0	236.5715759	20.37758893	0.869419938
FBgn0011281	0	0.902536054	0	0	42.6997921	1.612642795	28.34310882	7.153055376	2.779671183	22.87026233	26.39510026	82.52738531	3.097464492	3.942859598	19.24550066	50.4263564
FBgn0011282	0	0	0	0	13.48414487	13.70746376	6.073523318	3.065595161	1.853114122	0	3.299387533	9.943058471	0	6.900004297	9.056706192	8.69419938
FBgn0011283	0	0	0	0	0	0	0	0	0	0	0	0	0	0	0	0
FBgn0011284	2274.790814	2371.86475	3809.621679	2995.601187	1279.495525	1114.336172	1527.491114	1757.607892	3091.920913	1851.451691	2320.294282	3394.560162	1822.34161	1208.486467	1617.754144	1463.233756
FBgn0011286	5.602933038	11.7329687	63.02103687	75.38361286	361.0754349	647.4760823	280.3943265	363.7839591	25.01704065	30.14716398	13.19755013	353.9728816	462.5546975	310.5001934	103.0200329	513.8271834
FBgn0011288	4616.816823	1574.925414	3978.728128	5030.061311	16004.18173	19741.16678	18181.09205	23819.6744	2457.229326	2599.933004	3529.519813	4087.591337	15866.24562	17876.92542	18861.72273	19721.05245
FBgn0011289	878.5399004	1240.084538	986.279227	932.4234972	467.4503556	757.9421138	635.6954406	857.34478	696.77091	777.5889191	1261.190884	1413.902915	975.701315	621.9861016	712.0835244	842.4679199
FBgn0011290	1435.471444	809.5748405	1024.091849	937.808041	1349.912726	1475.568158	1389.824586	1457.179567	1258.264489	761.9955584	1755.274167	926.6930495	1646.818622	1838.358288	1412.846166	1556.261689
FBgn0011291	132.2292197	107.4017904	235.2785376	119.357387	161.8097385	90.30799653	146.7768135	135.9080521	113.9665185	128.9051149	141.8736639	138.2085127	100.1513519	99.55720486	131.3222398	88.68083368
FBgn0011293	1036.542612	10.83043265	7058.356129	10026.02051	0	0	104.2621503	201.3074156	1701.158764	75.88768863	1330.478023	289.3430015	0	0	384.9100132	66.07591529
FBgn0011294	0	0	0	0	0	0	1.012253886	1.021865054	0	0	0	0.994305847	0	0	0	0.869419938
FBgn0011296	0	16.24564897	2.100701229	0	7.491191596	38.70342709	16.19606218	2.043730107	0	0	44.54173169	31.81778711	4.129952656	10.8428639	22.64176548	31.29911777
FBgn0011297	617.4432208	555.9622093	689.0300031	555.5054329	529.6272458	442.6704473	402.8770467	358.6746338	703.2568094	429.3371973	468.5130296	1007.231823	267.4144345	300.6430444	366.7966008	401.6720114
FBgn0011300	1900.514887	1263.550476	1188.996896	1294.085354	1570.153759	1486.050336	1137.773368	1140.4014	1661.316811	1651.856674	1176.231655	1626.684366	1371.144282	1581.086699	1571.338524	2332.653694
FBgn0011305	1348.065689	1641.713082	1391.714564	1461.903635	1434.563191	2085.147134	1898.988291	1761.695353	1771.577101	1498.002182	1195.203134	1483.504324	1625.13637	1710.215351	1857.756858	1714.496118
FBgn0011327	326.0907028	191.3376435	259.4366018	293.4576358	543.8605099	557.9744071	393.7667618	381.155665	405.8319928	306.6694267	404.9998196	476.2725007	490.4318779	330.2144914	314.7205402	360.8092743
FBgn0011335	367.5524073	328.5231237	219.5232784	358.9695851	380.5525331	645.0571181	427.17114	395.4617758	371.5493815	320.1836726	362.9326286	350.989964	416.0927301	511.5860329	489.0621344	446.8818481
FBgn0011336	1677.518152	2818.620097	2671.041613	1912.410464	1351.410964	1494.919871	2009.323964	1085.220687	2483.172924	3658.202415	2257.605919	1873.272216	1134.704492	1220.315046	1146.805422	1514.529532
FBgn0011361	1857.932595	1349.291401	1305.585814	1466.390755	1555.920494	1781.970289	1800.799664	1841.400827	1685.407294	1260.9831	1075.600336	1395.011103	1650.948574	1471.672345	1564.545995	1664.939181
FBgn0011455	2916.88694	2379.085039	3835.880444	2668.041441	2562.736645	2519.754368	2778.636918	2658.89287	2515.602421	2896.206856	3007.391736	3322.970141	2272.506449	2535.258722	2951.35413	2403.946129
FBgn0011474	746.3106807	362.8194937	233.1778364	604.8637508	731.1402998	637.8002255	472.7225649	572.2444301	482.7362288	565.5192139	246.6292181	275.4227196	968.4738979	662.4004125	1095.861449	557.2981803
FBgn0011476	257.7349198	105.5967183	71.42384179	255.7658294	121.3573039	177.3907075	189.2914767	144.0829726	147.3225727	211.0301478	115.4785636	219.7415922	260.1870173	147.8572349	227.5497431	236.4822231
FBgn0011481	3056.960266	2615.549485	1751.984825	1644.978124	4060.225845	4478.309042	4599.681659	3169.825396	1643.712226	1800.51338	1746.200852	1607.792555	4218.746638	3780.21664	3458.529677	3667.213299
FBgn0011509	825.8723298	761.7404296	806.6692719	878.5780595	239.7181311	541.0416578	446.4039638	591.6598661	705.1099235	723.5319354	944.4496812	778.5414782	548.2512151	563.8289226	572.8366667	669.4533523
FBgn0011554	0	0	0	0	0	0	0	0	0	0	0	0	0	0	4.528353096	2.608259814
FBgn0011555	0	0	1.050350614	0.897423963	2.247357479	1.612642795	2.024507773	2.043730107	0.926557061	0	0.824846883	0	0	1.971429799	0	1.738839876
FBgn0011556	0	0	0	0	1.498238319	0	1.012253886	0	0	0	0.824846883	0	0	0	1.132088274	0
FBgn0011559	0	65.88513195	0	0	0	0	31.37987047	0	2.779671183	0	1.649693766	0	53.68938453	0.9857149	20.37758893	0.869419938
FBgn0011566	400.0494189	379.9676788	379.1765718	605.7611748	425.4996826	750.6852212	786.5212696	432.2489177	497.5611418	547.8467385	273.8491652	652.2646357	759.9112887	543.1289097	864.9154414	605.9856968
FBgn0011569	0	2.707608162	0	0	0	27.41492752	0	0	35.20916832	0	0	1.988611694	5.16244082	39.42859598	10.18879447	0.869419938
FBgn0011570	537.8815717	1117.339635	964.2218641	1216.906893	414.2628953	326.560166	294.5658809	218.6791215	758.850233	916.8896078	737.4131136	779.5357841	301.4865439	283.8858911	439.2502503	458.1843073
FBgn0011573	830.3546763	697.6603698	879.1434643	498.9677232	406.0225845	493.4686953	594.1930312	436.3363779	747.7315483	796.3009519	686.2726068	605.5322609	545.1537506	482.0145859	627.1769038	765.0895455
FBgn0011576	0	0	0	0	0	0	0	0	0	0	0	0	0	0	0	0
FBgn0011581	48.18522413	167.8717061	1994.615817	41.28150228	249.4566801	0	2733.085493	53.13698279	227.00648	414.783394	503.9814456	457.3806896	891.0372856	8.871434096	422.2689262	166.9286281
FBgn0011582	3812.235639	3656.173555	2170.02437	3001.883155	573.8252762	1223.995882	963.6656997	1319.227784	3914.703583	5486.783844	5305.415153	3571.546603	1155.354256	1380.986574	869.4437944	1062.431164
FBgn0011584	3771.894521	4110.14919	4208.754912	4580.451905	1807.624532	2067.408063	2543.794016	2319.633672	4384.468013	5463.913581	4605.944996	3605.353001	1762.457296	2000.015531	1951.720184	1881.424746
FBgn0011586	660.0255119	484.661861	407.5360384	467.5578846	655.4792646	498.3066237	662.0140416	579.3974854	594.8496332	388.7944596	313.4418156	393.7451154	582.3233245	567.7717822	624.9127273	661.6285728
FBgn0011589	179.2938572	2.707608162	10.50350614	126.5367787	978.3496224	519.2709801	636.7076945	650.9280392	158.4412574	2.079114757	5.773928182	204.8270045	1124.379611	1200.600748	789.065527	1308.477007
FBgn0011591	1633.815274	2562.299858	2677.343716	1348.828216	0	132.2367092	3.036761659	144.0829726	1895.735747	1674.726937	1577.932088	1746.995373	27.87718043	59.14289398	15.84923584	101.7221327
FBgn0011592	474.008135	183.214819	19.95666168	0.897423963	383.5490097	172.5527791	215.6100778	266.706779	125.0852032	493.7897548	120.4276449	44.74376312	640.1426617	498.7717392	501.5151054	585.1196183
FBgn0011596	59.39109021	39.71158638	0	38.5892304	0	35.4781415	0	0	27.79671183	37.42406563	45.36657857	34.80070465	0	9.857148996	0	79.9866343
FBgn0011603	7912.462037	15173.43614	8616.026091	8713.089254	584.3129445	285.4377748	244.9654405	285.10035	10167.11063	12505.87526	7270.200428	9057.131961	138.353414	313.4573381	372.4570422	592.9443977
FBgn0011604	296.955451	629.0676297	1389.613863	497.1728753	1690.012824	787.7760055	668.0875649	807.2733924	332.6339849	455.3261318	449.5415513	1009.220435	1094.437454	1123.714986	1046.049565	961.5784514
FBgn0011606	26.89407858	2.707608162	244.7316932	0	0.74911916	124.9798166	0	0	198.2832111	118.5095411	0	0.994305847	0	88.71434096	0	4.34709969
FBgn0011638	634.2520199	754.5201412	860.2371533	1410.750469	2203.908568	1985.969602	2100.426814	1593.087619	2394.223446	724.5714928	961.7714658	999.2773763	2009.221967	1669.80104	2113.608808	1572.780668
FBgn0011640	2322.976038	2498.219798	2234.095757	2868.166985	3771.814969	3117.238523	3231.114405	3172.890992	2910.315729	2868.138807	3319.183858	2958.059895	3948.234739	2955.173269	2568.708294	2834.308998
FBgn0011642	2004.729441	1852.906519	1344.448787	1837.924276	1731.963497	2498.790011	2127.757669	2168.397644	1976.346211	1750.614625	1541.638825	1665.462294	2063.94384	2013.81554	2198.515428	2205.718383
FBgn0011648	1094.813116	1048.746895	1274.075295	1322.802921	1371.637181	1046.605174	899.8937049	736.7647037	442.8942752	960.5510177	1703.308814	1110.639631	1079.98262	958.1148824	755.1028788	961.5784514
FBgn0011653	6.723519646	3.610144216	0	4.487119813	6.742072436	5.644249783	6.073523318	4.087460215	3.706228244	4.158229514	7.423621949	1.988611694	2.064976328	0	1.132088274	2.608259814
FBgn0011655	351.8641948	1111.021883	517.8228529	843.5785249	1013.558223	1342.525127	1657.059612	1225.216199	344.6792267	743.2835256	334.8878346	720.8717391	1540.472341	1243.972203	892.0855599	1584.952547
FBgn0011656	745.1900941	489.1745413	401.2339347	327.5597464	539.3657949	801.4834692	583.0582385	568.1569698	319.6621861	761.9955584	304.3684999	625.4183778	908.5895844	831.9433753	715.4797892	809.4299623
FBgn0011659	205.0673492	112.8170068	0	79.87073268	0	31.44653451	44.539171	161.4546785	0.926557061	49.89875417	36.29326286	8.948752623	44.39699105	119.2715029	75.84991436	241.6987428
FBgn0011660	270.0613724	0	353.9681571	94.22951608	55.43481781	86.27638954	306.7129275	306.5595161	366.9165962	143.4589182	100.6313197	0.994305847	200.3027038	117.3000731	190.19083	326.9018967
FBgn0011661	6740.328445	8112.89659	10359.60811	9901.27858	1911.002976	2496.371047	3850.613783	3394.635708	8768.009469	9411.112947	9720.820518	10096.18157	3173.868616	2286.858567	3465.322207	2692.593548
FBgn0011666	657.7843387	970.2262581	971.5743184	1074.216483	2236.869811	2087.566098	2038.679327	2562.837555	1537.158164	910.6522636	649.9793439	1332.369835	2535.790931	2007.90125	1899.644124	2155.292026
FBgn0011668	0	0	0	0	0	0	0	0	0	0	0	0	0	0	0	0
FBgn0011669	0	0	0	0	0	0	0	0	0	0	0	0	0	0	0	0
FBgn0011670	0	0	0	0	0	0	0	0	0	0	0	0	0	0	0	0
FBgn0011672	4420.714167	5439.584798	6075.227954	3419.185298	1030.787964	1563.45719	886.7344044	712.2399424	4452.106679	7387.094732	4438.501078	4680.197622	1022.163282	1395.772298	1424.167049	1000.702349
FBgn0011674	603.9961815	735.5668841	629.1600181	1032.037557	1.498238319	4.031606988	1.012253886	0	820.0029991	1084.258346	600.488531	957.5165307	1.032488164	0	82.642444	0
FBgn0011676	691.4019369	725.6389875	93.48120469	202.8178156	3952.352686	2524.592296	2753.330571	2722.248503	417.8772346	371.1219841	493.2584361	150.1401829	2506.881262	3162.173398	1896.247859	2157.030866
FBgn0011692	0	0.902536054	0	0.897423963	0.74911916	2.418964193	0	88.90225967	4.632785306	4.158229514	2.47454065	2.982917541	119.768627	5.914289398	0	0
FBgn0011693	30.25583841	108.3043265	9019.360727	15976.83881	5.992953277	7.256892579	170.0586529	175.7607892	0	51.97786892	12894.83132	7186.842662	0	69.00004297	103.0200329	143.4542898
FBgn0011694	0	0	0	0	0	0	0	0	1.853114122	0	0	0.994305847	0	0.9857149	0	0
FBgn0011695	649.9402324	452.1705631	1030.393953	985.371511	23.97181311	55.63617644	237.8796633	65.39936343	704.1833664	830.6063454	1235.620631	846.1542758	37.16957391	24.64287249	47.54770751	184.3170269
FBgn0011701	7646.883011	7791.593755	5156.171167	4414.428472	183.5341941	177.3907075	106.2866581	103.2083704	5778.009833	8878.85957	5302.115765	6567.39012	67.11173066	97.58577506	67.92529644	73.03127479
FBgn0011703	1.120586608	345.6713087	240.5302907	0.897423963	73.41367764	83.85742535	0	0	670.8273122	207.9114757	2.47454065	93.46474962	2.064976328	0	22.64176548	58.25113585
FBgn0011704	141.1939126	0.902536054	71.42384179	29.61499077	0	0	3.036761659	0	119.5258609	269.245361	108.8797886	80.53877361	0	0	0	0.869419938
FBgn0011705	91.88810183	134.4778721	11.55385676	1.794847925	0	1.612642795	4.049015545	68.4649586	105.627505	99.79750834	6.598775065	50.7095982	5.16244082	4.928574498	11.32088274	0
FBgn0011706	42.58229109	20.75832924	1.050350614	8.076815664	0	43.54135547	42.51466322	10.21865054	42.62162481	15.59336068	0	0	54.72187269	12.81429369	31.69847167	33.90737758
FBgn0011708	4548.46104	3952.205381	3061.772041	3925.332413	3412.986891	3824.382389	3234.151167	3828.928356	4556.807627	4435.791334	4564.702651	3309.049859	2746.418516	3253.844884	3593.248182	3717.639655
FBgn0011710	1205.75119	609.2118365	1239.413725	521.4033223	462.2065215	407.9986272	466.6490416	505.8232016	501.2673701	848.2788208	553.4722586	1135.497277	639.1101735	345.0002149	563.7799605	419.9298301
FBgn0011715	425.8229109	393.5057196	461.1039198	350.8927694	564.8358463	590.2272631	538.5190675	578.3756204	667.121084	205.8323609	429.7452261	423.5742908	538.9588216	650.5718337	459.6278393	677.2781317
FBgn0011722	989.4779746	878.1675806	497.8661913	302.4318754	0.74911916	1.612642795	1.012253886	2.043730107	197.356654	1725.665248	893.3091745	1250.836756	5.16244082	2.957144699	1.132088274	8.69419938
FBgn0011723	86.28516879	0	0	1.794847925	32.21212386	35.4781415	2.024507773	33.72154677	0	0	2.47454065	0	25.8122041	1.971429799	32.83055995	0
FBgn0011725	1751.476868	1997.312288	1245.715829	1048.191188	3261.664821	2557.651473	2702.717876	2509.700572	1412.072961	1572.850314	1902.096913	1726.11495	2693.76162	2884.201796	2664.935797	3009.931825
FBgn0011726	5355.283398	5927.856803	7224.311526	6306.198186	1105.69988	1241.734952	1151.944923	1147.554455	6754.600975	6532.578566	6503.092827	6074.21442	1257.570584	952.200593	1068.691331	1314.562946
FBgn0011737	862.8516879	425.9970175	724.741924	688.3241794	1841.334894	1989.194888	2209.750234	1280.396912	764.4095754	466.7612629	973.3193221	752.6895262	1474.393098	1740.772513	2422.668906	2111.821029
FBgn0011739	579.3432762	689.5375453	524.1249566	362.5592809	263.6899442	127.3987808	273.3085493	209.482336	412.3178922	638.2882304	423.971298	666.1849175	116.6711625	84.77148137	185.6624769	93.89735331
FBgn0011740	693.6431101	1030.696174	468.4563741	330.2520183	1140.90848	1332.042949	1587.214094	1267.112667	1173.947796	1108.168165	1040.956767	681.0995052	1627.201347	1250.872208	1762.661443	1002.441189
FBgn0011741	512.1080797	832.1382419	496.8158407	533.0698338	519.8886968	466.0537678	269.2595337	390.3524505	436.4083758	307.708984	447.0670107	561.7828036	356.2084166	374.5716618	701.8947299	414.7133104
FBgn0011742	2972.91627	5102.93885	4402.019425	3091.625551	2447.372294	2225.447057	1619.606218	2359.486409	4832.921631	3417.025103	3796.770203	3498.962276	2580.187922	2112.38703	3032.864486	2281.357917
FBgn0011743	0	0.902536054	5.251753072	0	0.74911916	0	0	2.043730107	2.779671183	0	0.824846883	0	0	0	3.396264822	0
FBgn0011745	737.3459878	947.6628568	780.4105066	1090.370115	779.083926	922.4316789	500.0534198	728.5897833	754.2174477	684.028755	988.166566	843.1713583	864.1925933	820.1147965	688.3096706	710.3160894
FBgn0011746	7816.091588	10500.10445	5840.999767	5614.284311	122.8555422	322.528559	63.77199483	72.55241881	10837.01139	8596.099963	8517.368916	7763.540054	107.3787691	20.70001289	83.77453228	152.1484892
FBgn0011747	3288.921693	4757.267541	3384.22968	3008.165123	4090.190611	3768.746212	4252.478576	4383.80108	3810.002635	5646.87568	2791.281853	4785.594042	4697.821146	5122.760333	4365.332385	4380.137648
FBgn0011754	6511.728777	5893.560433	4482.896423	4499.683749	3945.610614	3738.912321	3462.920545	4425.697547	6015.208441	6608.466255	4704.101775	4468.410477	3625.065944	3345.516369	3335.132055	3343.789082
FBgn0011758	1.120586608	0	1.050350614	13.46135944	0	0.806321398	1.012253886	25.54662634	0	0	91.55800403	4.971529235	96.02139926	20.70001289	41.88726614	0
FBgn0011760	3487.265523	3549.674301	4819.008619	6126.713393	10116.85425	11315.91449	10547.68549	9282.622147	4485.462733	3465.8843	4542.431786	5390.131997	9157.137527	8988.734169	10467.28818	9693.162889
FBgn0011761	0	0.902536054	0	0	0	0	0	0	6.485899428	0	0	0	0	0	0	0
FBgn0011762	0	36.10144216	0	0	2.996476638	0	0	13.2842457	23.16392653	2.079114757	54.43989429	53.69251574	2.064976328	3.942859598	24.90594203	30.42969783
FBgn0011763	697.00487	981.0566908	649.1166798	1037.422101	1166.378531	1240.12231	986.9475391	1226.238064	1148.930756	1026.043133	1348.624654	498.1472294	1071.722714	1094.143539	1232.84413	1136.331859
FBgn0011766	824.7517432	833.0407779	363.4213126	558.1977048	912.4271364	960.3287846	745.0188603	1070.914576	921.9242758	774.470247	1229.846703	1456.658066	855.932688	1089.214964	966.803386	835.5125604
FBgn0011768	798.9782513	1238.279466	1356.002643	534.8646818	72.66455848	183.8412787	122.4827202	193.1324951	1223.981878	1493.843953	1094.571814	780.5300899	176.5554761	235.585861	243.3989789	116.5022717
FBgn0011769	263.3378528	182.3122829	269.9401079	186.6641842	701.9246525	554.7491216	566.8621763	639.6875236	253.8766347	222.465279	299.4194186	302.2689775	770.2361704	633.8146804	516.232253	498.1776245
FBgn0011770	192.7408965	236.4644462	345.5653522	265.637493	99.63284823	170.9401363	72.88227981	49.04952258	321.5153002	72.76901649	232.6068211	81.53307946	52.65689637	32.52859169	150.5677404	19.99665857
FBgn0011771	839.3193691	2569.520146	1408.520174	1755.361271	1603.864121	1123.205707	877.6241194	1369.299172	1625.181085	1589.483232	1377.494295	1446.715007	1147.09435	1496.315218	1063.030889	1504.096493
FBgn0011774	567.0168235	383.577823	386.5290261	775.3743038	1149.148791	716.8197225	715.6634976	320.8656269	777.3813743	247.4146561	649.1544971	402.6938681	451.1973277	634.8003953	692.8380237	314.7300176
FBgn0011785	497.5404538	314.9850829	2.100701229	100.5114838	1226.308064	359.6193433	415.0240934	803.1859322	310.3966155	933.5225259	358.8083942	181.95797	560.6410731	712.6718724	809.4431159	579.0336787
FBgn0011787	485.2140011	317.692691	702.6845611	429.8660781	453.2170916	551.523836	689.3448965	443.4894333	500.340813	191.2785576	280.4479403	270.4511904	610.2005049	476.1002965	484.5337813	582.5113585
FBgn0011802	2.241173215	168.7742421	101.8840096	8.076815664	350.5877667	170.9401363	148.8013213	170.651464	1.853114122	152.8149346	2.47454065	0.994305847	171.3930352	164.6143882	91.6991502	245.1764225
FBgn0011812	2.241173215	0	0	0	0	0	0	0	0	2.079114757	0	0	0	0.9857149	0	0
FBgn0011817	653.3019923	257.2227754	486.3123345	675.7602439	1285.488478	1721.496184	1371.604016	1478.638733	411.3913351	290.0365086	202.0874864	681.0995052	1622.038906	1374.08657	1966.437332	1586.691387
FBgn0011818	660.0255119	511.7379427	830.8273361	714.3494743	834.5187438	849.8627531	793.6070468	1643.159006	619.8666739	566.5587713	274.6740121	436.5002669	1612.746512	919.6720013	689.4417589	1360.642203
FBgn0011822	0	0	0	0	0	0	1.012253886	0	0	0	0	0	0	0.9857149	0	1.738839876
FBgn0011824	34.73818484	92.96121357	4.201402458	17.05105529	52.43834117	29.02757031	5.061269431	7.153055376	29.64982596	30.14716398	18.14663143	49.71529235	13.42234613	32.52859169	39.62308959	53.03461622
FBgn0011826	1118.345434	1108.314274	859.1868027	959.3462161	2878.86493	2455.248656	2670.325752	3125.885199	986.7832701	940.7994275	623.5842437	1266.745649	2170.290121	3357.344948	2548.330705	3155.124955
FBgn0011828	666.7490315	446.7553468	814.0217262	2349.455934	4219.788226	2639.896256	2437.507358	3347.629916	376.1821668	123.707328	358.8083942	1045.015445	2768.100768	3378.044961	3169.847167	3649.8249
FBgn0011829	1.120586608	151.6260571	1.050350614	4.487119813	59.18041361	87.08271094	4.049015545	103.2083704	3.706228244	3.118672135	17.32178455	0	26.84469227	113.3572135	28.30220685	71.29243492
FBgn0011832	0	0	0	0	0	0	0	0	0	0	0	0	0	0	0	0
FBgn0011834	3.361759823	0	0	0	0	0	0	0	0	0	0.824846883	0	0	0	0	0
FBgn0011836	272.3025457	341.1586284	556.6858257	204.6126635	674.2072436	525.7215512	570.9111918	354.5871736	652.296171	587.3499188	1108.594211	427.5515142	728.9366438	937.4148695	575.1008432	516.4354432
FBgn0011837	2030.502933	1179.614623	1281.42775	1640.491004	63.67512857	36.28446289	107.2989119	148.1704328	1817.904954	1302.565395	1097.046355	1601.82672	5.16244082	128.1429369	124.5297101	239.9599029
FBgn0011840	0	0	0	0	0	0	0	0	0	0	0	0	0	0	0	0
FBgn0011844	0	0	0	0	0	0	0	0	0	0	0	0	0	0	0	0
FBgn0011845	0	0	0	0	0	0	0	0	0	0	0	0	0	0	0	0
FBgn0011848	0	0	0	0	0	0	0	0	0	0	0	0	0	0	0	0
FBgn0011849	0	0	0	0	0	2.418964193	0	0	0	0	0	0	0	0	0	0
FBgn0011850	0	0	0	0	0	0	0	0	0	0	0	0	0	0	0	0
FBgn0011851	0	0	0	0	0	0	0	0	0	0	0	0	0	0	0	0
FBgn0011852	0	0	0	0	0	0	0	0	0	0	0	0	0	0	0	0
FBgn0011853	0	0	0	0	0	0	0	0	0	0	0	0	0	0	0	0
FBgn0011854	0	0	0	0	0	0	0	0	0	0	0	0	0	0	0	0
FBgn0011855	0	0	0	0	0	0	0	0	0	0	0	0	0	0	0	0
FBgn0011858	0	0	0	0	0	0	0	0	0	0	0	0	0	0	0	0
FBgn0011859	0	0	5.251753072	0	0	0	0	0	0	0	0	0	0	0	0	0
FBgn0011860	0	0	0	0	0	0	0	0	0	0	0	0.994305847	0	0	0	0
FBgn0011861	0	0	0	0	0	0	0	0	0	0	0	0	0	0	0	0
FBgn0011862	0	0	0	0	0	0	0	0	0	0	0	0	0	0	0	0
FBgn0011863	0	0	0	0	0	0	0	0	0	0	0	0	0	0	0	0
FBgn0011864	0	0	0	0	0	0	0	0	0	0	0	0	0	0	0	0
FBgn0011865	0	0	0	0	0	0	0	0	0	0	0	0.994305847	0	0	0	0
FBgn0011866	0	0	0	0	0	0	0	0	0	0	0	0.994305847	0	0	0	0
FBgn0011867	0	0	0	0	0	0	0	0	0	0	0	0	0	0	0	0
FBgn0011868	0	1.805072108	0	0	0	0	0	0	0	0	0	0	0	0	0	0
FBgn0011869	0	0	0	0	0	0	0	0	0	0	0	0	0	0	0	0
FBgn0011870	0	0	0	0	0	0	0	0	0	0	0	0	0	0	0	0
FBgn0011871	0	0	0	0	0	0	0	0	3.706228244	0	0	0	0	0	0	0
FBgn0011872	0	0	0	0	0	0	0	0	0	0	0	0	0	0	0	0
FBgn0011877	0	0	0	0	0	0	0	0	0	0	0	0	0	0	0	0
FBgn0011878	0	0	0	0	2.247357479	0	0	0	0	0	0	0.994305847	0	0	0	0
FBgn0011879	2.241173215	0	0	0.897423963	0	0	2.024507773	0	0	0	0	0	0	0	0	0
FBgn0011880	1.120586608	0	0	0.897423963	1.498238319	1.612642795	5.061269431	3.065595161	0	0	0	0	0	0	0	0
FBgn0011881	0	0	0	1.794847925	0	0	0	0	0	0	0	0	0	0	0	0
FBgn0011882	0	0	0	0	0	0	0	0	0	0	0	0	0	0	0	0
FBgn0011883	0	0	0	0	0	0	0	0	0	0	0	0	0	0	0	0
FBgn0011884	0	0.902536054	0	0	0	0	0	0	0	0	0	0	0	0	0	0
FBgn0011885	0	0	0	0	0	0	0	0	0	0	0	0	0	0	0	0
FBgn0011887	0	0	0	0	0	1.612642795	1.012253886	0	0	0	0	0	0	0	2.264176548	0
FBgn0011888	0	0	0	0	0	0	0	0	0	0	0	0	0	0	1.132088274	0
FBgn0011889	0	0	0	0	0.74911916	0	0	0	0	0	0	0	0	0	0	0
FBgn0011890	0	0	0	0	0	0	0	0	0	0	0	0	2.064976328	0	0	0
FBgn0011891	0	0	4.201402458	0	0	0	3.036761659	0	4.632785306	0	0	0	0	3.942859598	0	0
FBgn0011892	0	0	0	0	0	0	0	0	0	0	0	1.988611694	0	0	0	3.477679752
FBgn0011893	0	0	0	0	0	0	1.012253886	0	0	0	0	0	0	0	0	0
FBgn0011894	0	0	0	0	0	0	0	0	0	0	0	0	0	0	0	0
FBgn0011895	0	0	0	0	0	0	0	0	0	0	0	0	0	0	0	0
FBgn0011896	0	0	0	0	0	0	0	0	0	0	0	0	0	0	0	0
FBgn0011897	0	0	0	0	0	0	0	0	0	0	0	0	0	0	0	0
FBgn0011902	0	0	0	0	0	0	0	0	0	0	0	0	0	0	0	0
FBgn0011904	0	0	0	0	0	0	0	0	0	0	0	0	0	0	0	0
FBgn0011905	0	0	0	0	0	0	0	0	0	0	0	0	0	0	0	0
FBgn0011906	0	0	0	0	0	0	0	0	0	0	0	0	0	0	0	0
FBgn0011909	0	0	1.050350614	0	0	0	0	0	0	0	2.47454065	0	0	0	0	0
FBgn0011910	0	0	0	0	0	0	0	0	0	0	0	0	0	0	0	0
FBgn0011915	0	0	0	0	0	0	0	0	0	0	0	0	0	0	0	0
FBgn0011916	0	0	0	0	0	0	0	0	0	0	0	0	0	0	0	2.608259814
FBgn0011919	0	0	0	0	0	0	0	0	0	0	0	0	0	0	0	0
FBgn0011921	0	0	0	0	0	0	0	0	0	0	0	0	0	0	0	0
FBgn0011927	0	0	0	0	0	0	0	0	0	0	0	0	0	0	0	0.869419938
FBgn0011928	0	0	0	0	0	0	0	0	0	0	0	0	0	0	0	0
FBgn0011931	0	0	0	0	0	0	0	0	0	0	0	0	0	0	0	2.608259814
FBgn0011932	0	0	0	0	0	0	0	0	0	0	0	0	0	0	0	0
FBgn0011933	0	0	0	0	0	0	0	0	0	0	0	0	0	0	0	0
FBgn0011934	0	0	0	0	0	0	0	0	0	0	0	0	0	0	0	0
FBgn0011935	0	0	0	0	0	0	0	0	0	0	0	0	0	0	0	0
FBgn0011936	0	0	0	0	0	0	1.012253886	0	0	0	0	0	0	0	0	0
FBgn0011937	1.120586608	0	0	0	0	0	0	0	0	0	0	0	0	0	0	0
FBgn0011938	0	0	0	0	0	0	0	0	0	0	0	1.988611694	0	0	0	0
FBgn0011944	0	0	0	0	0	0	0	0	0	0	0	0	0	0	0	0
FBgn0011945	0	0	0	0	0	0	0	1.021865054	0	0	0.824846883	0	0	0	0	0
FBgn0011948	0	0	0	0	0	0	0	0	0	0	0	0	0	0	0	0
FBgn0011949	0	0	0	0	0	0	0	0	0	0	0	0	0	0	0	0
FBgn0011950	0	0	0	0	0	0	0	0	0	0	0	0	0	0	0	0
FBgn0011951	0	0	0	0	0	0	0	0	0	0	0	0	0	0	0	0
FBgn0011952	0	0	0	0	0	0	0	0	0	0	0	0	0	0	0	0
FBgn0011953	0	0	0	0	0	0	0	0	0	0	1.649693766	1.988611694	0	0	1.132088274	0
FBgn0011954	0	5.415216324	0	0	0	0	0	0	0	0	0	0	0	0	0	0
FBgn0011955	0	0	0	0	0	0	0	0	0	0	0	0	0	0	0	0
FBgn0011956	0	0	0	0	0	0	0	0	0	0	0	0	0	0	0	0
FBgn0011957	0	0	0	0	0	0	0	0	0	0	0	0	0	0	0	0
FBgn0011958	0	0	1.050350614	0	0	0	0	0	6.485899428	0	0	0	0	8.871434096	1.132088274	0
FBgn0011959	0	0	0	0	0	0	0	0	0	0	0	0	0	0	0	0
FBgn0011960	0	0	0	0	0	0	0	0	0	0	0	0	0	0	0	0
FBgn0011961	0	0	0	0	0	0	0	0	0	0	0	0	0	0	0	0
FBgn0011962	0	0	0	0	0	0	0	0	0	0	0	0	0	0	0	0
FBgn0011963	0	0	0	0	0	0	0	0	0	0	0	0	0	0	1.132088274	0
FBgn0011965	0	0	0	0	0	0	0	0	0	0	0	0	0	0	2.264176548	0
FBgn0011966	0	0	0	0	0	0	0	0	0	0	0.824846883	0	0	0	0	0
FBgn0011970	0	0	0	0	0	0	0	0	1.853114122	0	0	0	0	0	0	0
FBgn0011971	0	0	0	0	0	0	0	0	0	0	0	0	0	0	0	0
FBgn0011974	0	0	0	0	0	0	0	0	0	0	0	0	0	0	0	0
FBgn0011975	0	0	0	0	0	0	0	1.021865054	0	0	0	0	0	0	0	0
FBgn0011976	0	0	0	0	0	0	0	0	0	0	0	0	0	0	0	0
FBgn0011977	0	0	0	0	0	0	0	0	0	0	0	0	0	0	0	0
FBgn0011980	0	0	0	0	0	0	0	0	0	0	0	0	1.032488164	0	0	0
FBgn0011981	0	0	0	0.897423963	0	0	0	0	0	0	0	0	0	0	0	0
FBgn0011982	0	0	4.201402458	0	0	0	0	0	0	0	0	0	0	0	0	0
FBgn0011983	0	0	0	0	0	0	0	0	0	0	0	0	0	0	0	0
FBgn0011984	0	0	0	0	0	0	0	0	0	0	0	0	0	0	0	0
FBgn0011985	0	0	0	0	0	3.22528559	0	0	0	0	0	0	0	0	0	0
FBgn0011986	0	0	0	0	0	0	0	0	0	0	0	0	0	0	0	0
FBgn0011987	0	0	0	0	0	0	4.049015545	0	0	0	0	0	0	0	0	0
FBgn0011993	0	0	0	0	0	0	0	0	0	0	0	0	0	0	0	0
FBgn0011994	0	0	0	0	0	0	0	0	0	0	0	0	0	0	0	0
FBgn0011998	0	0	0	0	0	0	0	0	0	0	0	0	0	0.9857149	0	0
FBgn0011999	0	0.902536054	0	0	0	0	0	0	0	0	0	0	2.064976328	0	0	0
FBgn0012000	0	0	0	0	0	0	0	0	0	0	0	0	0	0.9857149	0	0
FBgn0012001	0	0	1.050350614	0	0	0	0	0	0	2.079114757	0	0	1.032488164	0	1.132088274	0
FBgn0012002	0	0	0	0	0	0	0	0	0	0	0	0	0	0	0	0
FBgn0012003	0	0.902536054	0	0	0	0	0	0	0	0	0	0.994305847	0	0	0	0
FBgn0012004	0	0	0	0	0	0	0	0	0	0	0	0	0	0	0	0
FBgn0012009	0	0	0	0	0	0	0	0	0	0	0	0	0	0	0	0
FBgn0012010	0	0	1.050350614	0	0	0	0	0	0	0	0	0	0	0.9857149	0	0
FBgn0012011	0	0	0	0	0	0	0	0	0	0	0	0	0	0	0	0
FBgn0012016	0	0	0	0	0.74911916	0.806321398	0	0	0	1.039557378	0	0	0	0.9857149	1.132088274	0
FBgn0012017	0	0	0	0	0	0	1.012253886	0	0.926557061	1.039557378	1.649693766	0	0	0	0	0
FBgn0012018	0	0	0	0	0.74911916	1.612642795	0	0	0	0	0	0	0	0	0	0
FBgn0012024	0	0.902536054	5.251753072	0	0.74911916	0	0	0	0	0	0	0.994305847	0	0	0	0
FBgn0012025	0	0	0	0	0	0	0	0	0	0	0	0	0	0	0	1.738839876
FBgn0012026	0	0	0	0.897423963	0	0	0	0	0	0	0	0	0	0.9857149	0	0
FBgn0012027	0	0	0	0	0	0	0	0	0	0	0	0	0	0	0	0
FBgn0012028	1.120586608	0.902536054	0	0	0	0	0	0	0	0	0	0	0	0	0	0
FBgn0012034	6062.373547	2502.732478	4648.85182	3351.878501	17764.61175	14650.05347	17160.74013	17842.7857	2113.476656	2797.448906	4696.678153	4785.594042	16293.69572	17617.6824	16441.318	16991.07385
FBgn0012036	8138.820531	10391.80013	12534.88423	7322.082111	960.3707626	1063.537923	1771.444301	926.8316037	12134.19127	12478.84677	12085.65653	9577.153919	1358.754424	1506.172367	1833.983004	1186.758215
FBgn0012037	11.20586608	133.575336	79.8266467	19.74332718	2.996476638	124.9798166	4.049015545	102.1865054	244.6110641	198.5554593	115.4785636	4.971529235	0	71.95718767	71.32156126	34.77679752
FBgn0012042	16.80879911	0	9.45315553	0	0	0	4.049015545	5.109325268	3.706228244	0	7.423621949	0.994305847	6.194928984	0	1.132088274	0
FBgn0012051	1414.180299	1904.351074	1473.641912	1817.283524	2000.148156	2436.703264	2002.238187	1724.908211	1458.400814	1001.093755	2129.754652	1521.287946	2184.744955	2157.729915	2252.855665	2036.181495
FBgn0012058	955.8603763	1200.372952	24.15806413	563.5822486	1621.842981	1659.409436	1588.226348	963.6187456	1014.579982	891.9402307	816.5984143	470.3066657	1073.787691	1602.772427	1111.710685	1211.971394
FBgn0012344	72.8381295	0	80.87699732	1.794847925	2645.139753	2370.584909	97.17637308	1071.936441	412.3178922	817.0920995	63.51321	208.8042279	2368.527848	358.8002235	795.8580566	2487.410443
FBgn0013263	87.4057554	133.575336	137.5959305	216.279175	45.69626874	24.99596333	27.33085493	26.5684914	124.1586462	118.5095411	84.13438208	90.48183208	57.81933719	56.18574928	36.22682477	39.12389721
FBgn0013269	400.0494189	544.2292406	537.7795146	645.2478292	626.2636174	449.1210185	442.3549483	547.7196688	392.8601939	532.2533778	589.7655215	856.0973343	365.5008101	487.9288753	449.4390448	615.5493161
FBgn0013272	1648.3829	1132.682748	2984.046096	3945.07574	194.0218623	156.4263511	937.3470987	239.1164226	2070.855032	2723.640332	4233.939051	3105.21716	6.194928984	155.7429541	290.9466864	226.9186038
FBgn0013275	4.482346431	12.63550476	14.7049086	1.794847925	9.738549075	4.837928386	30.36761659	8.174920429	21.31081241	0	13.19755013	5.965835082	15.48732246	8.871434096	9.056706192	17.38839876
FBgn0013276	28.01466519	66.787668	76.67559486	11.66651151	35.95771966	48.37928386	191.3159845	94.01158494	97.28849142	3.118672135	89.08346338	65.62418591	50.59192004	51.25717478	56.6044137	46.94867665
FBgn0013277	17.92938572	14.44057687	12.60420737	2.692271888	6.742072436	12.90114236	36.44113991	16.34984086	15.75147004	0	46.19142546	17.89750525	14.4548343	14.78572349	3.396264822	17.38839876
FBgn0013278	13.44703929	17.14818503	27.30911598	18.84590322	41.95067294	142.7188874	119.4459586	117.5144812	36.13572538	5.197786892	80.01014767	32.81209295	304.5840084	188.2715458	262.6444796	293.863939
FBgn0013279	10.08527947	12.63550476	7.352454301	0.897423963	19.47709815	12.09482096	66.80875649	24.52476129	0	0	41.24234416	7.954446776	23.74722777	15.77143839	11.32088274	46.07925671
FBgn0013300	0	0	0	0	0	0	0	0	0	0	0.824846883	0	0	0	0	0
FBgn0013301	0	0	0	0.897423963	0	0	0	0	0	0	0	0	0	0	0	0
FBgn0013303	1578.90653	793.3291915	1729.927462	1587.54299	3018.201094	3330.107372	3029.675882	3331.280075	1315.711027	1258.903985	1588.655097	1485.492935	2959.111078	2913.773243	3056.63834	3003.845886
FBgn0013305	9022.963365	11246.50177	13668.21255	11054.46837	3134.314564	2989.839742	4042.942022	3686.889114	12300.97154	12732.49877	11213.79338	12375.13057	3734.509689	2681.144527	3675.890626	3039.492103
FBgn0013307	0	0	2.100701229	1.794847925	29.21564722	36.28446289	21.25733161	14.30611075	0.926557061	54.05698368	55.26474117	0.994305847	0	26.61430229	3.396264822	141.7154499
FBgn0013308	2.241173215	0	0	0	0	3.22528559	0	0	21.31081241	0	0.824846883	0	4.129952656	0.9857149	0	2.608259814
FBgn0013323	51.54698395	56.85977141	68.27278994	220.7662948	0	0	22.2695855	0	32.42949714	180.8829839	90.73315715	33.8063988	0	16.75715329	0	0
FBgn0013325	969.3074156	1085.750873	1292.981606	887.5522991	254.7005143	370.9078429	515.2372281	347.4341182	990.4894983	877.3864274	1374.194907	1323.421082	598.8431351	483.0003008	465.2882806	343.4208755
FBgn0013334	10517.8259	5947.712596	8807.189903	12210.35044	34003.26777	32706.00853	30525.52819	32602.60454	6958.443529	4559.498662	8744.201809	10634.10103	33167.64978	31586.24824	31200.35283	30408.83175
FBgn0013342	5909.973769	2895.335661	7531.013906	8661.038664	17569.09165	19629.0881	17341.93358	18466.12338	3772.940353	2480.383905	4413.755672	6134.867076	17734.01671	16991.75344	19932.67824	17322.32285
FBgn0013343	6549.828722	8312.357058	5233.897112	6670.552315	7554.117605	8503.465459	7609.112463	8307.762886	6442.351246	6350.656025	6178.928002	6111.998042	8487.052708	8184.390811	8064.996864	8294.266209
FBgn0013347	314.8848367	390.7981114	480.0102308	737.6824973	397.0331546	443.4767687	488.9186271	440.4238381	558.7139078	503.1457712	467.6881828	580.6746147	587.4857653	391.3288151	525.2889591	426.8851896
FBgn0013348	0	9.025360541	0	0.897423963	0	13.70746376	0	1.021865054	0	0	0.824846883	9.943058471	0	15.77143839	0	0.869419938
FBgn0013432	579.3432762	369.1372461	758.3531437	506.1471149	628.5109749	647.4760823	506.1269431	629.4688731	428.0693622	430.3767547	596.3642965	456.3863838	691.7670699	730.4147406	589.8179908	406.888531
FBgn0013433	98.61162147	31.58876189	17.85596045	77.17846079	603.0409235	555.555443	893.8201816	628.447008	37.06228244	18.71203281	18.14663143	174.9978291	928.2068595	856.5862477	572.8366667	810.2993822
FBgn0013435	91.88810183	142.6006965	44.11472581	104.9986036	206.0077689	275.761918	321.8967358	182.9138446	138.9835592	44.70096728	53.61504741	46.73237481	271.5443871	205.0286991	153.9640053	112.155172
FBgn0013467	1370.477421	419.6792651	890.6973211	2977.652708	6192.968092	7766.487702	6527.013059	6401.984561	732.9066353	623.7344271	1809.714062	2681.642869	5825.298222	6820.16139	6468.752398	6864.939831
FBgn0013469	11.20586608	74.00795643	3.151051843	6.281967739	26.96828975	0.806321398	11.13479275	0	41.69506775	35.34495087	1.649693766	15.90889355	40.2670384	20.70001289	14.71714756	29.56027789
FBgn0013531	154.6409519	111.0119347	134.4448787	105.8960276	125.8520188	154.8137083	105.2744042	127.7331317	170.4864992	154.8940494	223.5335053	65.62418591	257.0895528	87.72862606	79.24617918	154.756749
FBgn0013548	1.120586608	98.37642989	224.7750315	56.53770965	63.67512857	303.1768455	209.5365545	119.5582113	5.559342367	67.5712296	117.1282574	74.57293853	291.1616623	100.5429198	95.09541502	201.7054256
FBgn0013563	246.5290537	432.3147699	169.1064489	421.7892625	0.74911916	113.6913171	240.9164249	27.59035645	713.4489371	817.0920995	673.8999036	518.0333463	146.6133193	271.0715974	161.8886232	104.3303926
FBgn0013576	5591.727172	4156.178529	3235.079893	3998.921178	10117.60337	9617.801631	8810.657826	9659.690352	3297.61658	4686.324662	3715.935209	5442.830207	7334.795917	8970.991301	7294.04475	8920.248564
FBgn0013672	2298.323132	2600.206372	4720.275662	3385.980611	1570.902878	1648.927258	1844.326581	3065.595161	3557.052558	3428.460234	3574.061545	3502.939499	1532.212435	1472.65806	2572.104559	3182.076973
FBgn0013673	12.32645268	12.63550476	23.10771352	20.64075114	8.240310756	15.32010655	6.073523318	18.39357097	17.60458416	16.63291806	10.72300948	16.9031994	6.194928984	11.8285788	11.32088274	16.51897882
FBgn0013674	22385.95866	25530.03736	32004.18322	24112.88445	10524.37507	10982.90376	11387.85622	14926.38284	30874.73439	29423.63204	32442.05276	29747.64233	10921.6598	12109.50754	17443.21613	20727.84074
FBgn0013675	8461.549474	8288.891121	11262.90964	7898.228296	4577.867184	5047.571949	5311.296141	6354.978769	11616.24588	9820.698555	12457.66248	11437.50016	4603.864723	5337.646181	7736.691265	8018.660088
FBgn0013676	5647.756503	7155.305837	10010.89171	6391.453462	2793.465346	3378.486656	3668.408084	4906.995988	9663.990147	8476.550864	10323.78359	8600.745577	3357.651509	3948.773888	5803.084493	6356.329167
FBgn0013678	14457.80841	16973.09303	20079.5527	14536.47335	6884.405077	7786.645737	7302.399535	9314.299964	23477.10281	21872.28724	23025.60074	18742.66522	6900.1184	7957.676384	11747.68002	14108.07733
FBgn0013679	372.0347537	424.1919454	574.5417861	424.4815343	172.2974067	172.5527791	206.4997928	324.9530871	471.6175441	351.3703939	531.2013928	436.5002669	183.7828932	172.5001074	319.2488933	381.6753528
FBgn0013680	151.279192	208.4858285	246.8323944	227.0482626	62.17689025	62.08674762	55.67396374	139.9955124	217.7409094	193.3576724	193.0141707	201.844087	51.6244082	64.07146847	148.3035639	125.1964711
FBgn0013681	62.75285003	72.20288433	95.58190592	62.81967739	34.45948134	37.09078429	35.42888602	47.00579247	80.61046432	61.33388533	100.6313197	106.3907256	27.87718043	10.8428639	32.83055995	28.69085795
FBgn0013683	253.2525733	323.1079074	288.846419	314.9958109	113.1169931	101.5964961	93.12735754	125.6894016	340.0464414	290.0365086	327.4642126	356.9557991	66.0792425	115.3286433	122.2655336	144.3237097
FBgn0013684	1205.75119	1790.631531	2489.330956	1910.615617	572.3270379	695.0490447	696.4306737	991.2091021	2157.024838	2170.595806	2063.766902	1987.617388	666.987354	718.5861618	1300.769427	1274.569629
FBgn0013685	101.9733813	194.0452516	199.5666168	201.9203916	52.43834117	70.14996159	68.83326427	111.3832908	227.933037	147.6171477	161.6699891	179.9693583	70.20919515	80.82862177	143.7752108	179.1005072
FBgn0013686	139272.1065	131854.1997	185077.03	162059.5115	88686.71907	87321.38208	89861.8265	120498.3271	173596.0247	145076.4695	189186.8811	205537.9332	95665.19084	107571.067	143400.4896	169482.9839
FBgn0013688	53.78815717	38.80905032	92.43085408	51.15316587	29.21564722	55.63617644	45.55142488	69.48682365	69.49177958	88.36237717	96.50708533	123.293925	26.84469227	31.54287679	63.39694335	73.03127479
FBgn0013689	0	0	0	0	0	0	0	0	0	0	0	0	0	0	0	0
FBgn0013690	0	0	0	0	0	0	0	0	0	0	0	0	0	0	0	0
FBgn0013691	0	0	0	0	0	0	0	0	0	0	0	0	0	0	0	0
FBgn0013692	0	0	0	0	0	0	0	0	0	0	0	0	0	0	0	0
FBgn0013693	0	0	0	0	0	0	0	0	0	0	0	0	0	0	0	0
FBgn0013694	0	0	0	0	0	0	0	0	0	0	0	0	0	0	0	0
FBgn0013695	0	0	0	0	0	0	0	0	0	0	0	0	0	0	0	0
FBgn0013696	0	0	0	0	0	0	0	0	0	0	0	0	0	0	0	0
FBgn0013697	0	0	0	0	0	0	0	0	0	0	0	0	0	0	0	0
FBgn0013698	0	0	0	0	0	0	0	0	0	0	0	0	0	0	0	0
FBgn0013699	0	0	0	0	0	0	0	0	0	0	0	0	0	0	0	0
FBgn0013700	0	0	0	0	0	0	0	0	0	0	0	0	0	0	0	0
FBgn0013701	0	0	0	0	0	0	0	0	0	0	0	0	0	0	0	0
FBgn0013702	0	0	0	0	0	0	0	0	0	0	0	0	0	0	0	0
FBgn0013703	0	0	0	0	0	0	0	0	0	0	0	0	0	0	0	0
FBgn0013704	0	0	0	0	0	0	0	0	0	0	0	0	0	0	0	0
FBgn0013705	0	0	0	0	0	0	0	0	0	0	0	0	0	0	0	0
FBgn0013706	0	0	0	0	0	0	0	0	0	0	0	0	0	0	0	0
FBgn0013707	0	0	0	0	0	0	0	0	0	0	0	0	0	0	0	0
FBgn0013708	0	0	0	0	0	0	0	0	0	0	0	0	0	0	0	0
FBgn0013709	0	0	0	0	0	0	0	0	0	0	0	0	0	0	0	0
FBgn0013710	0	0	0	0	0	0	0	0	0	0	0	0	0	0	0	0
FBgn0013717	684.6784173	456.6832434	498.9165419	562.6848246	933.4024729	895.8230727	948.4818914	707.1306171	252.0235206	405.4273776	306.0181937	542.8909925	828.0555076	919.6720013	913.5952371	779.8696844
FBgn0013718	6171.070448	7419.7489	7108.772959	7167.72519	891.4517999	995.8069261	1130.687591	1496.010439	8448.347283	10203.25567	4789.061004	6611.139577	962.2789689	1307.057957	2001.532068	1331.081925
FBgn0013720	355.2259546	613.7245168	603.9516033	833.7068613	423.2523252	395.0974848	255.0879793	283.0566199	643.9571575	220.3861642	823.1971894	838.1998291	362.4033456	216.8572779	367.9286891	219.0938244
FBgn0013725	402.2905921	272.5658883	351.8674559	254.8684054	1032.286202	1118.367778	1330.101607	1158.794971	343.7526697	324.3419021	456.1403264	513.0618171	1273.057906	1300.157953	1280.391838	1170.239237
FBgn0013726	2034.985279	3132.702644	2623.775835	1841.513971	4026.515483	3431.703868	3431.540674	3533.609356	2607.33157	2521.9662	2174.296384	1846.425958	4112.400357	3572.230796	3412.114058	2997.759946
FBgn0013732	651.060819	459.3908515	420.1402458	731.4005296	898.9429915	1226.414846	758.1781608	997.3402924	333.560542	674.6727386	549.3480242	573.7144737	414.0277538	738.3004598	1034.728682	1375.422342
FBgn0013733	4743.44311	7037.073614	4515.457292	3583.413883	2490.821206	1671.504257	2400.053964	1823.007256	5135.90579	5157.244155	4831.128195	5152.492899	3323.5794	2753.101715	1827.190474	2396.121349
FBgn0013746	694.7636967	944.9552486	746.7992869	1381.135479	943.1410219	872.4397522	1199.520855	1110.767313	681.945997	756.7977715	965.0708533	827.2624647	875.5499631	982.7577549	1154.730039	1308.477007
FBgn0013749	748.5518539	882.6802609	1000.984136	1093.062387	657.7266221	722.4639723	752.1046375	842.0168042	999.7550689	750.5604273	1111.893599	796.4389835	728.9366438	578.6146461	792.4617918	730.3127479
FBgn0013750	3385.292142	3711.228254	3852.686054	3656.105224	1289.234074	1315.1102	1258.231581	1649.290197	4189.89103	4690.482892	3640.049295	2912.321826	1405.216391	1133.572135	1658.509321	1240.662252
FBgn0013751	379.87886	39.71158638	66.17208871	56.53770965	383.5490097	388.6469136	167.0218912	321.8874919	162.1474857	1.039557378	164.1445298	83.52169115	112.5412099	168.5572478	290.9466864	99.98329287
FBgn0013753	855.0075816	592.0636515	913.8050346	968.3204557	1331.184747	1297.371129	1412.094171	1136.31394	577.2450491	455.3261318	395.9265039	614.4810135	1601.389142	1121.743556	1236.240395	966.7949711
FBgn0013755	0	0	0	0	0	0	0	0	0	1.039557378	0	0	9.292393476	0	1.132088274	0
FBgn0013756	397.8082457	260.8329196	349.7667546	289.8679399	431.4926359	80.63213976	244.9654405	110.3614258	73.19800783	386.7153448	287.0467153	165.0547706	187.9128459	167.5715329	598.874697	181.708767
FBgn0013759	4736.719591	3535.233724	4671.959533	3295.340791	12416.65007	11247.37718	9535.431608	11452.04166	2863.061319	3723.69453	3084.102496	4863.149898	12991.79857	13605.82276	12420.14045	12768.30121
FBgn0013762	547.9668511	519.8607671	734.1950795	387.6871519	618.0233067	555.555443	445.39171	583.4849456	1000.681626	775.5098044	558.4213399	685.0767286	458.4247448	657.471838	569.4404018	420.79925
FBgn0013763	0	86.64346119	1750.934474	1806.514437	0.74911916	123.3671738	902.9304665	1002.449618	0.926557061	679.8705255	905.6818777	1170.297982	26.84469227	228.6858567	439.2502503	623.3740956
FBgn0013764	544.6050913	885.387869	474.7584778	836.3991332	622.5180216	1239.315988	859.4035494	1247.697231	311.3231725	1092.574805	752.2603575	666.1849175	1293.70767	768.8576217	1094.729361	1165.892137
FBgn0013765	1281.951079	2853.819003	2908.420852	2721.886879	2217.392712	1183.679812	2477.997514	1030.039974	1823.464296	1778.682675	1611.75081	2422.129043	2674.144345	1556.443826	2328.70558	1416.285079
FBgn0013767	115.4204206	24.36847346	149.1497873	0	500.4115986	624.8990832	604.3155701	32.69968172	143.6163445	67.5712296	589.7655215	2033.355457	505.9192004	747.1718939	71.32156126	119.9799514
FBgn0013770	5376.574543	6293.383905	5322.126564	5315.442131	2035.356757	2865.666247	2262.387436	2397.295416	6215.344766	5869.340959	5942.196946	4581.761343	2066.008816	2283.901422	2637.765678	2508.276521
FBgn0013771	162.4850581	0	448.4997124	187.5616082	1.498238319	0	3.036761659	0	290.9389172	114.3513116	224.3583522	359.9387166	0	0	2.264176548	32.16853771
FBgn0013772	0	0.902536054	13.65455799	2.692271888	0.74911916	0	0	2.043730107	0	0	89.90831027	9.943058471	3.097464492	0.9857149	5.66044137	1.738839876
FBgn0013773	119.902767	101.0840381	157.5525922	72.69134098	0	1.612642795	0	32.69968172	134.3507739	113.3117543	3.299387533	134.2312894	0	0	80.37826746	39.99331715
FBgn0013799	2046.191146	1609.221784	1630.144154	1827.155188	3595.771966	3263.182696	3464.945053	3087.054327	1729.882033	1909.666904	2003.553079	1910.061532	3663.268006	3954.688177	3816.269572	3960.207818
FBgn0013810	4.482346431	6.317752378	4.201402458	1.794847925	19.47709815	4.031606988	6.073523318	15.3279758	10.19212767	28.06804922	9.073315715	41.76084558	21.68225144	49.28574498	2.264176548	10.43303926
FBgn0013811	16.80879911	4.51268027	25.20841475	15.25620737	0	12.09482096	0	8.174920429	14.82491298	4.158229514	14.02239701	8.948752623	6.194928984	3.942859598	4.528353096	1.738839876
FBgn0013812	26.89407858	11.7329687	71.42384179	6.281967739	6.742072436	4.837928386	9.110284976	5.109325268	20.38425534	38.463623	7.423621949	5.965835082	3.097464492	5.914289398	2.264176548	10.43303926
FBgn0013813	138.9527393	9.927896595	9.45315553	7.179391701	5.243834117	2.418964193	148.8013213	7.153055376	18.53114122	9.356016406	21.44601896	7.954446776	1.032488164	3.942859598	2.264176548	1.738839876
FBgn0013949	6352.605479	7440.50723	6225.428092	4569.682818	29.21564722	68.5373188	312.7864509	145.1048376	6943.618616	6738.410927	5633.704212	5000.364105	25.8122041	64.07146847	227.5497431	194.7500661
FBgn0013953	224.1173215	0	0	0.897423963	1.498238319	1.612642795	1.012253886	3.065595161	3.706228244	1.039557378	0.824846883	0	4.129952656	0	0	1.738839876
FBgn0013954	1688.724018	1834.855798	2295.016093	2172.663414	1322.195317	1308.659628	1823.069249	1725.930076	2012.481937	1531.268019	2163.573375	1700.262998	1558.02464	1503.215222	1444.544638	1291.958028
FBgn0013972	2017.055894	879.0701167	3250.835152	3352.775925	10579.80989	11948.87679	11198.56474	10119.52963	1034.964237	1293.209379	2029.948179	2201.393145	9509.215991	10872.43534	10453.70312	8698.54648
FBgn0013973	1318.930437	315.8876189	679.5768476	810.3738383	5413.135047	4901.627776	5909.538188	5073.559991	933.0429605	909.6127062	706.068932	1478.532795	5482.512151	4930.545928	4640.429835	5293.028583
FBgn0013981	5948.073713	4598.421195	8025.729045	6920.036176	6188.473377	6314.302865	6061.376271	7231.738985	6270.93819	5904.68591	8566.859729	7006.873304	7711.654097	6950.275757	7733.295	7463.970168
FBgn0013983	883.0222468	862.8244677	656.4691341	374.2257924	318.3756428	402.3543774	283.4310882	176.7826543	485.5159	345.1330497	598.0139903	473.2895832	256.0570647	195.1715501	149.4356522	250.3929421
FBgn0013987	2656.910847	2424.211841	4127.877915	2974.960436	2257.096028	2353.65216	2292.755052	2497.438191	3784.985595	2616.565922	3524.570732	3484.047688	2115.568248	2084.787013	2033.23054	2510.884781
FBgn0013995	316.0054234	133.575336	311.9541325	463.0707647	1564.160805	1067.56953	2138.892462	1470.463812	43.54818187	164.2500658	207.8614146	492.1813943	1502.270279	1305.086527	1401.525283	1423.240439
FBgn0013997	2079.808744	1161.563902	1257.269686	1014.986502	3222.710625	2899.531746	2830.261866	2246.059388	725.4941788	1381.571756	1862.504262	1362.19901	1854.348743	2855.616064	3372.490968	3662.866199
FBgn0014000	523.3139458	549.6444569	624.9586156	395.7639675	0	33.8654987	178.156684	47.00579247	441.9677181	299.392525	412.4234416	380.8191394	13.42234613	12.81429369	30.5663834	86.9419938
FBgn0014002	4047.558827	3546.064156	2756.120012	3395.852275	1292.23055	1715.851934	1469.792643	1471.485677	3011.310449	3422.22289	3786.047194	3542.711733	1424.833666	1610.658146	1738.887589	1630.162384
FBgn0014006	853.886995	654.3386392	658.5698353	603.0689029	217.2445563	333.8170586	522.3230053	438.380108	290.9389172	349.2912792	553.4722586	496.1586177	362.4033456	761.9576174	538.8740184	408.6273709
FBgn0014007	1117.224848	1226.546497	627.0593169	453.1991012	984.3425757	1103.853993	687.3203888	634.5781983	767.1892466	858.6743946	851.2419834	631.3842129	442.9374224	959.1005973	515.1001647	370.3728936
FBgn0014009	3918.691367	3545.16162	4766.491089	4218.790049	2504.305351	2832.60707	3112.6807	3371.132812	4301.077878	4245.552334	4539.132398	3586.46119	2884.77193	2970.944707	3176.639697	2574.352436
FBgn0014010	5341.836359	5257.272515	5642.483501	5691.462771	2747.769077	3026.930527	3362.70741	2986.911552	4654.096118	5249.764761	5481.932386	4809.457382	3009.702998	2685.087386	3404.18944	2842.133777
FBgn0014011	1439.953791	2229.264054	1562.921714	1200.753262	8.240310756	16.12642795	11.13479275	36.78714193	2229.296289	2247.523052	1364.296745	1607.792555	5.16244082	11.8285788	70.18947299	59.98997572
FBgn0014018	2813.792972	3128.189963	2126.959994	1793.950501	480.9345005	582.1640491	482.8451037	349.4778484	2043.984877	4100.014301	2464.642487	3152.943841	223.0174434	349.9287894	160.7565349	309.5134979
FBgn0014019	86.28516879	0.902536054	2591.214966	3779.052307	45.69626874	1.612642795	1963.772539	3004.283258	34.28261126	94.59972144	11480.21892	2575.252144	36.13708574	14.78572349	3151.733755	3675.907498
FBgn0014020	5430.362701	6417.031344	6927.062303	6120.431425	2015.130539	1885.985749	1831.16728	1971.177689	7181.743781	6495.154501	7719.74198	4834.315028	2233.271899	1927.072629	2300.403373	1913.593284
FBgn0014022	137.8321527	189.5325714	232.1274858	195.6384239	226.9831054	150.7821014	212.5733161	187.0013048	106.554062	359.686853	236.7310555	161.0775472	157.9706891	227.7001418	69.05738472	303.4275584
FBgn0014023	592.7903154	460.2933876	559.8368775	469.3527325	621.7689025	651.5076893	902.9304665	575.3100252	482.7362288	457.4052465	537.8001678	398.7166447	758.8788006	811.2433624	812.8393807	509.4800837
FBgn0014024	666.7490315	545.1317767	561.9375788	725.1185618	1109.445475	1010.320711	1715.770337	1455.135836	676.3866546	765.1142306	550.1728711	960.4994483	1437.223524	1568.272405	1700.396588	1277.177889
FBgn0014026	2623.293248	2564.10493	3918.858143	3009.062547	1272.753452	903.0799653	1207.618886	1383.605283	3093.774027	2869.178365	3408.267321	3409.47475	1262.733025	941.3577291	1200.01357	1552.784009
FBgn0014028	3285.559934	2259.047743	3598.501205	2846.62881	3693.157457	3871.14903	3990.30482	4467.594015	2606.405013	2267.274642	3297.737839	2597.126872	3403.080989	3906.388147	3590.984005	3454.205414
FBgn0014029	2182.902712	1962.113382	2699.401079	1452.929396	1100.456045	1128.043635	977.8372541	1421.41429	1777.136443	2355.63702	1845.182478	1653.530624	1383.53414	1272.557935	1163.786746	967.664391
FBgn0014031	84.04399557	0	289.8967696	289.8679399	0	34.6718201	183.2179534	130.7987269	154.7350292	48.85919679	144.3482046	53.69251574	8.259905312	0	184.5303887	144.3237097
FBgn0014032	384.3612064	803.2570881	481.0605814	344.6108017	191.7745049	203.9993136	346.1908291	335.1717376	655.0758422	468.8403777	450.3663982	780.5300899	149.7107838	211.9287034	178.8699473	152.1484892
FBgn0014033	2.241173215	2.707608162	0	310.5086911	0	3.22528559	4.049015545	2.043730107	3.706228244	1.039557378	10.72300948	0.994305847	0	0	0	0
FBgn0014037	3461.492031	1950.380413	2099.650878	2296.50792	1144.654076	1588.453153	989.9843008	857.34478	1885.543619	1596.760133	2072.840217	2138.751877	1100.632383	1699.372487	1211.334453	1075.472463
FBgn0014073	118.7821804	55.95723535	596.599149	122.0496589	1.498238319	4.837928386	4.049015545	7.153055376	1.853114122	1.039557378	169.0936111	40.76653973	4.129952656	1.971429799	11.32088274	119.9799514
FBgn0014075	2562.781572	3433.24715	1150.133923	1881.89805	942.3919028	948.2339636	1112.467021	359.6964989	811.6639855	2351.47879	2873.766541	3006.780881	585.420789	1346.486553	980.3884453	1111.988101
FBgn0014076	0	6.317752378	0	0	0	1.612642795	0	1.021865054	0	0	0	0	0	0	0	0.869419938
FBgn0014092	72.8381295	269.8582802	26.25876536	114.8702672	156.5659044	91.92063933	176.1321762	130.7987269	120.4524179	86.28326241	148.472439	111.3622549	129.0610205	148.8429498	67.92529644	149.5402293
FBgn0014127	193.8614831	211.1934367	520.9739048	596.7869352	212.7498413	334.62338	50.61269431	201.3074156	309.4700584	334.7374759	105.580401	269.4568846	345.883535	26.61430229	140.378946	101.7221327
FBgn0014133	575.9815163	262.6379917	786.7126103	540.2492255	1653.305985	1336.074556	1213.69241	1541.994366	422.5100199	261.9684594	239.2055961	697.0083988	1496.07535	1675.715329	1202.277747	1292.827448
FBgn0014135	0	120.0372952	12.60420737	110.3831474	9.738549075	8.869535374	30.36761659	11.24051559	38.91539657	25.98893446	53.61504741	0.994305847	64.01426617	24.64287249	16.98132411	83.46431405
FBgn0014141	485.2140011	1254.525115	231.0771352	828.3223176	2.247357479	37.09078429	4.049015545	1.021865054	625.4260162	1516.714215	482.5354267	730.8147976	0	1.971429799	48.67979578	4.34709969
FBgn0014143	0	1.805072108	33.61121966	0.897423963	60.67865193	160.4579581	452.4774872	180.8701145	0	0	0	0	396.475455	63.08575357	33.96264822	77.37837448
FBgn0014163	370.9141671	494.5897576	686.9293019	1712.284921	1453.29117	1727.140434	1616.569456	1535.863176	915.4383764	512.5017876	1050.030082	520.021958	1731.482651	1905.386901	1838.511357	1750.142335
FBgn0014179	2.241173215	0.902536054	3.151051843	0	0	0	0	0	3.706228244	4.158229514	3.299387533	1.988611694	1.032488164	0.9857149	0	0
FBgn0014184	22071.07382	23297.16316	26683.10701	23892.11816	8327.208578	8111.59326	8626.427619	9328.606075	25707.32566	26586.67995	24999.45934	23258.80237	8537.644628	8126.233632	9291.048465	9097.610231
FBgn0014189	1860.173769	1760.847841	2100.701229	1987.794077	2074.310953	2404.450408	2617.68855	2236.862602	1745.633503	1362.859723	1611.75081	2083.07075	2816.627712	2696.915965	2755.502859	2083.130171
FBgn0014269	219.6349751	342.0611645	683.77825	626.4019259	300.396783	398.3227704	279.3820726	252.4006683	432.7021475	299.392525	221.0589647	378.8305277	771.2686585	543.1289097	483.401693	321.6853771
FBgn0014340	290.2319314	329.4256597	265.7387055	251.2787095	482.4327388	277.3745608	399.8402851	433.2707828	53.74030954	162.170951	301.8939592	111.3622549	447.067375	389.3573853	425.665191	441.6653285
FBgn0014342	64.99402324	33.393834	54.61823195	122.9470829	141.5835212	45.15399827	30.36761659	273.8598344	131.5711027	80.04591814	94.03254468	80.53877361	256.0570647	80.82862177	58.86859025	50.4263564
FBgn0014343	121.0233536	0.902536054	218.4729278	138.2032903	804.5539774	681.341581	704.5287048	456.773679	100.9947197	75.88768863	3.299387533	0.994305847	869.3550341	689.0147148	58.86859025	307.7746581
FBgn0014366	465.0434422	566.792642	416.989194	372.4309445	382.7998906	505.5635163	412.9995856	216.6353914	609.6745462	221.4257216	152.5966734	776.5528665	518.3090583	611.1432377	451.7032213	313.8605976
FBgn0014368	0	0	2.100701229	12.56393548	11.98590655	8.869535374	0	0	12.97179886	9.356016406	0	12.92597601	21.68225144	6.900004297	0	0
FBgn0014380	900.9516325	1583.048239	1100.767444	790.6305111	47.19450705	34.6718201	2.024507773	1.021865054	1133.179286	1223.559034	814.9487206	1010.214741	36.13708574	12.81429369	0	9.563619318
FBgn0014388	1177.736525	1294.236702	1281.42775	2130.484487	1835.341941	1885.179428	1663.133135	1734.104996	1359.259209	883.6237717	1347.799807	1242.882309	1931.785355	1754.572521	2321.91305	1962.2808
FBgn0014391	2283.755506	2104.714078	2162.671915	1618.952829	1207.580085	1317.529164	1104.36899	1552.213017	2109.770428	1909.666904	2235.335053	1891.169721	1194.588806	1168.072156	1301.901515	1304.999327
FBgn0014395	1.120586608	1.805072108	0	0	2.996476638	0.806321398	0	33.72154677	0	27.02849184	1.649693766	0.994305847	0	0	0	1.738839876
FBgn0014396	7363.374599	6773.533086	1931.59478	3049.446625	271.1811358	323.3348804	426.1588861	247.291343	6252.407048	13541.27441	4186.922779	4775.650983	379.9556444	119.2715029	404.1555138	409.4967908
FBgn0014411	877.4193138	1173.29687	728.9433265	989.8586308	904.1868256	1036.929317	785.5090157	873.6946209	837.6075832	1282.813805	301.8939592	1272.711484	1209.04364	1345.500838	783.4050856	1430.195798
FBgn0014417	971.5485888	1389.002987	597.6494996	1207.03523	69.66808184	151.5884228	103.2498964	66.42122849	497.5611418	1334.791674	1095.396661	691.0425637	65.04675433	59.14289398	122.2655336	0
FBgn0014427	672.3519646	926.9045275	1038.796758	753.8361286	56.18393697	112.0786743	176.1321762	284.0784849	579.0981632	1174.699838	616.1606217	580.6746147	83.63154129	115.3286433	117.7371805	108.6774923
FBgn0014454	0	0	0	0	0	0	0	0	0	0	0	0.994305847	0	0	0	0
FBgn0014455	217.3938019	517.153159	1080.810782	769.98976	372.3122223	458.7968752	281.4065804	482.3203053	567.0529214	459.4843613	646.6799564	760.643973	358.2733929	429.7716962	458.495751	479.9198058
FBgn0014464	0	0	0	29.61499077	164.057096	110.4660315	124.507228	138.9736473	101.9212767	0	50.31565987	81.53307946	182.750405	177.4286819	130.1901515	265.1730811
FBgn0014465	0	1.805072108	0	16.15363133	104.1275632	84.66374675	171.0709068	61.31190322	36.13572538	28.06804922	104.7555542	161.0775472	90.85895844	118.285788	211.7005072	77.37837448
FBgn0014466	4.482346431	0	1.050350614	33.20468662	54.68569865	69.34364019	97.17637308	22.48103118	5.559342367	0	0	25.85195202	27.87718043	60.12860888	73.58573781	105.1998125
FBgn0014469	2.241173215	130.8677278	2.100701229	1.794847925	0	69.34364019	43.52691711	12.26238064	3.706228244	43.6614099	62.68836312	8.948752623	0	42.38574068	32.83055995	33.03795764
FBgn0014848	0	0	0	0	0	0	0	0	0	0	0.824846883	0	2.064976328	0	0	1.738839876
FBgn0014849	0	0	0	0	0	0	0	1.021865054	0	0	0.824846883	0	0	0	0	0
FBgn0014850	0	1.805072108	0	0	0	0	0	0	0	0	0.824846883	0	0	0	0	0
FBgn0014851	0	0	0	0	0	0	0	0	0	0	0	0	0	0	0	0
FBgn0014857	456.0787493	593.8687236	697.432808	689.2216033	962.6181201	983.7121051	1093.234197	1276.309452	674.5335405	352.4099513	625.2339374	401.6995622	1177.036507	947.2720185	813.971469	1048.520445
FBgn0014859	14.5676259	43.3217306	6.302103687	55.64028569	1546.931065	508.7888019	320.8844819	657.0592295	4.632785306	8.316459028	55.26474117	12.92597601	304.5840084	237.5572908	536.6098419	782.4779442
FBgn0014861	0	94.76628568	2.100701229	0	0	1.612642795	3.036761659	2.043730107	4.632785306	1.039557378	3.299387533	172.0149115	0	0	0	0
FBgn0014863	69.47636967	611.9194447	477.9095296	263.842645	2.247357479	16.93274935	11.13479275	32.69968172	189.9441975	205.8323609	207.0365677	82.52738531	50.59192004	3.942859598	133.5864163	1.738839876
FBgn0014865	4.482346431	0.902536054	0	0	0	1.612642795	0	11.24051559	2.779671183	1.039557378	16.49693766	0.994305847	0	0	15.84923584	0
FBgn0014868	1937.494245	1765.360522	2309.721001	2330.610031	1527.453966	1703.757113	1577.091555	1923.150031	2845.456735	2707.007414	1834.459468	2115.882843	1696.378054	1268.615076	1740.019677	1829.25955
FBgn0014869	19292.01904	20056.15619	20210.84652	18507.57438	12764.24136	11271.56682	9591.105572	10194.12578	19259.41507	18685.00432	20925.54058	16122.66931	9347.115349	8559.948188	9226.519433	8763.752975
FBgn0014870	494.178694	494.5897576	22.0573629	57.43513361	347.5912901	320.1095949	473.7348188	651.9499042	156.5881433	345.1330497	501.506905	161.0775472	231.2773487	565.8003524	469.8166337	237.3516431
FBgn0014877	448.2346431	433.217306	360.2702608	547.4286172	546.8569865	445.8957329	418.060855	494.582686	529.990639	490.6710826	322.5151313	452.4091604	467.7171383	451.457424	581.8933728	541.6486214
FBgn0014879	258.8555064	413.3615128	717.3894697	225.2534146	235.2234161	538.6226936	485.8818654	355.6090387	417.8772346	331.6188037	483.3602735	514.0561229	416.0927301	392.31453	490.1942227	277.3449602
FBgn0014903	0	0	0	0	0	0	0	0	0	0	0	0	0	0	0	0
FBgn0014906	4545.099281	6693.207377	7467.992869	7143.494743	2193.420899	2397.193515	1747.150208	1781.110789	5486.144359	5579.30445	6211.09703	6027.482045	2003.027038	2074.929864	2398.895053	1403.24378
FBgn0014930	311.5230769	144.4057687	713.1880672	1071.524211	215.746318	228.1889555	270.2717876	331.0842774	278.8936754	221.4257216	663.1768941	736.7806327	290.1291741	285.8573209	256.9840382	299.9498786
FBgn0014931	20.17055894	52.34709114	0	0.897423963	0	3.22528559	1.012253886	0	63.93243722	48.85919679	35.46841598	0.994305847	0	0	2.264176548	0
FBgn0014949	0	0.902536054	0	0	0	0	2.024507773	0	1.853114122	1.039557378	0.824846883	0	0	0	0	16.51897882
FBgn0015000	499.781627	1003.620092	690.0803537	654.2220688	385.047248	245.9280263	58.7107254	285.10035	1205.450737	1164.304264	499.8572112	1110.639631	96.02139926	354.8573639	155.0960935	258.2177216
FBgn0015001	2.241173215	0	0	1.794847925	0	4.031606988	18.22056995	0	0.926557061	2.079114757	0	0	0	0	3.396264822	2.608259814
FBgn0015008	1.120586608	0.902536054	0	0	0	0	1.012253886	3.065595161	0	0	0	0.994305847	4.129952656	1.971429799	1.132088274	0.869419938
FBgn0015010	0	4.51268027	441.1472581	0	3.745595798	0	88.0660881	0	0	53.0174263	48.66596611	81.53307946	9.292393476	46.32860028	43.01935441	0
FBgn0015011	0	0.902536054	163.8546959	135.5110184	0	0	44.539171	87.88039462	53.74030954	92.52060669	72.58652572	135.2255952	1.032488164	0	0	5.216519628
FBgn0015019	958.1015495	1123.657387	672.2243933	1207.932654	398.5313929	303.9831669	453.489741	648.8843091	954.3537729	887.7820012	1143.23778	823.2852414	731.0016201	573.6860716	494.7225757	410.3662107
FBgn0015024	5015.745656	4668.819008	4955.554199	5317.236979	5685.065302	6633.606138	6130.209535	7671.140958	4778.254764	4658.256613	4180.324004	4025.944375	6791.707143	6122.275241	5877.802319	6777.128417
FBgn0015025	211.7908688	42.41919454	45.16507642	27.82014284	44.19803042	107.2407459	143.7400518	264.6630489	63.93243722	108.1139674	42.89203793	0	68.14421883	163.6286733	166.4169763	56.51229597
FBgn0015031	3789.823907	2768.078078	3134.246234	2825.988058	2403.174264	2592.323293	2115.610622	2841.806714	2967.762267	2592.656102	3080.803109	2697.551763	2086.65858	2259.25855	2620.784354	2532.620279
FBgn0015032	3.361759823	0	1.050350614	0	0	0	0	1.021865054	1.853114122	3.118672135	1.649693766	0	2.064976328	0	0	0.869419938
FBgn0015033	0	0	0	6.281967739	0	0	0	0	0	2.079114757	1.649693766	4.971529235	0	0	0	0
FBgn0015034	0	19.85579319	35.71192089	1.794847925	0.74911916	5.644249783	0	0	2.779671183	0	36.29326286	0	0	0	0	0
FBgn0015035	1.120586608	0	69.32314056	29.61499077	0	0.806321398	0	29.63408656	0	0	62.68836312	0	0	1.971429799	0	40.86273709
FBgn0015036	6.723519646	0	0	0.897423963	5.992953277	12.09482096	3.036761659	1.021865054	0.926557061	3.118672135	0	0	2.064976328	3.942859598	0	5.216519628
FBgn0015037	61.63226342	56.85977141	52.51753072	470.2501564	101.1310865	29.02757031	104.2621503	5.109325268	5.559342367	0	270.5497777	30.82348126	79.50158863	55.20003438	72.45364954	140.84603
FBgn0015038	0	1.805072108	4.201402458	0	0	0	0	0	1.853114122	3.118672135	0.824846883	3.977223388	0	0	3.396264822	2.608259814
FBgn0015039	0	0.902536054	353.9681571	347.3030736	0	0	195.365	216.6353914	2.779671183	4.158229514	161.6699891	84.515997	0	17.74286819	146.0393873	120.8493714
FBgn0015040	0	0	0	0	0	0	0	0	0	0	0	0	0	0	0	0
FBgn0015075	759.75772	796.9393357	121.8406713	888.449723	394.0366779	395.9038062	297.6026426	317.8000317	804.251529	449.0887875	758.0342856	283.3771664	334.5261652	237.5572908	253.5877734	375.5894132
FBgn0015218	4076.694079	4630.912493	4685.614091	4031.22844	4420.552161	4435.574008	4761.642281	4311.248661	3554.272886	5057.446646	3815.741682	4718.97555	3934.812393	4453.459916	4249.859381	4293.195654
FBgn0015221	8411.123077	9512.73001	9440.551323	8913.214797	5524.753802	4171.906911	4348.642695	4787.437776	10761.96026	11059.85095	9588.02017	8266.658812	5097.394066	5039.960282	4728.732721	5088.714897
FBgn0015222	11730.30061	15067.83942	15185.96918	16502.72925	9611.198818	9843.571622	8880.503344	8506.004707	15800.57756	14278.32059	17038.03722	14174.82416	9013.621672	9920.23475	9172.179196	10536.50023
FBgn0015229	2008.091201	2690.459977	2376.943441	1677.285386	1545.432826	1643.283008	1927.331399	1629.874761	2078.267488	2551.073807	2599.917376	1723.132033	1937.980284	1561.372401	1044.917477	1720.582057
FBgn0015230	0	3.610144216	3.151051843	0.897423963	0	0	0	0	3.706228244	3.118672135	0	0.994305847	1.032488164	0.9857149	0	0.869419938
FBgn0015239	917.7604317	1171.491798	1055.602368	962.935912	585.8111828	226.5763127	204.475285	397.5055059	898.7603493	1019.805788	744.0118886	890.898039	637.0451972	321.3430573	328.3055995	781.6085243
FBgn0015240	731.7430548	540.6190964	391.7807792	240.509622	861.4870335	859.5386099	868.5138344	704.065022	1055.348493	1131.038428	390.9774226	300.2803658	439.8399579	1080.34353	806.0468511	714.663189
FBgn0015245	16926.46071	8243.764318	11671.49603	16707.34191	41218.78352	34890.3332	35643.48384	31875.03662	13755.66613	9882.03244	11584.97447	15341.14491	39660.96785	36134.33679	34527.56027	32841.46874
FBgn0015247	1834.400277	826.7230255	2071.291412	1677.285386	2705.069285	2651.991077	2650.080674	2464.738509	2028.233407	1604.037035	1341.201032	2061.196021	2643.1697	3442.116429	2332.101844	3075.138321
FBgn0015268	11.20586608	26.17354557	13.65455799	15.25620737	11.23678739	12.09482096	0	7.153055376	18.53114122	13.51424592	7.423621949	32.81209295	8.259905312	43.37145558	16.98132411	23.47433833
FBgn0015269	163.6056447	202.1680761	144.9483848	432.55835	729.6420614	545.8795862	486.8941193	286.122215	132.4976597	359.686853	328.2890595	178.9750525	268.4469227	590.4432249	740.3857312	497.3082045
FBgn0015270	5.602933038	0.902536054	2.100701229	0.897423963	0	3.22528559	37.45339379	3.065595161	2.779671183	0	0	0	0	0	0	3.477679752
FBgn0015271	104.2145545	134.4778721	0	49.35831795	44.94714958	85.47006815	196.3772539	103.2083704	80.61046432	96.6788362	167.4439173	0	20.64976328	75.90004727	96.22750329	53.90403616
FBgn0015277	1467.968456	845.6762827	1392.764915	1077.806179	835.2678629	1395.742339	596.217539	1727.973806	802.3984149	1277.616018	225.1831991	1345.295811	1221.433498	1123.714986	946.4257971	913.7603549
FBgn0015278	1803.023852	1620.954753	1003.084837	316.7906588	983.5934565	560.3933713	326.9580053	628.447008	1076.659305	1037.478264	261.476462	1692.308552	652.5325197	427.8002664	606.7993149	232.1351235
FBgn0015279	3123.074876	3092.088521	2240.397861	3310.596998	1755.93531	1270.762523	932.2858292	688.7370462	2525.794549	2919.077119	1718.156058	3320.981529	1356.689448	1501.243792	1421.902872	1179.802856
FBgn0015282	1648.3829	2150.743417	2284.512587	1985.999229	1177.615319	1118.367778	1440.43728	1861.838128	1385.202806	1950.209642	1357.69797	1275.694402	1252.408143	1477.586634	1052.842095	875.5058776
FBgn0015283	2099.979303	1463.91348	1311.887918	2469.710745	2123.752817	1817.44843	1909.110829	2046.795702	1778.063	1582.20633	1386.567611	1342.312894	1718.060305	1854.129726	1537.375876	1648.420202
FBgn0015286	637.6137798	583.0382909	1041.94781	639.8632854	422.503206	382.1963425	448.4284716	399.549236	1096.117003	897.1380176	788.5536203	686.0710345	490.4318779	488.9145902	496.9867523	453.8372076
FBgn0015288	2584.072717	2987.394339	3189.914816	2444.582874	567.832323	524.1089084	740.9698447	461.8830043	3113.231725	3244.458578	2637.035486	3004.79227	467.7171383	487.9288753	639.6298748	710.3160894
FBgn0015295	521.0727726	496.3948297	716.3391191	507.0445389	0	0	1.012253886	0	455.8660741	640.3673452	557.596493	657.2361649	1.032488164	1.971429799	0	72.16185486
FBgn0015296	1095.933702	1176.907015	1411.671226	918.0647138	463.7047598	776.4875059	406.9260623	562.0257795	1181.360253	1432.510068	1358.522817	829.2510764	604.005576	385.4145257	581.8933728	469.4867665
FBgn0015298	106.4557277	186.8249632	165.9553971	87.94754834	60.67865193	131.4303878	114.3846891	104.2302355	126.0117603	102.9161805	193.8390175	227.696039	155.9057128	125.1857922	122.2655336	166.0592082
FBgn0015299	588.307969	417.874193	430.6437519	491.7883315	613.5285917	605.5473696	673.1488344	661.1466897	310.3966155	399.1900333	494.083283	434.5116552	545.1537506	574.6717865	662.2716403	568.6006395
FBgn0015300	1.120586608	0	1.050350614	0	0.74911916	0	0	1.021865054	2.779671183	1.039557378	0	0.994305847	0	1.971429799	0	0
FBgn0015316	96.37044826	32.49129795	0	34.10211058	55.43481781	105.6281031	109.3234197	101.1646403	67.63866546	153.854492	0	80.53877361	164.1656181	82.80005157	82.642444	91.28909349
FBgn0015320	574.8609297	741.8846364	567.1893318	754.7335526	489.1748112	601.5157626	428.1833939	579.3974854	553.1545655	532.2533778	433.8694606	525.9877931	520.3740347	465.2574326	645.2903162	426.0157696
FBgn0015321	821.3899834	1124.559923	1071.357627	780.7588475	960.3707626	650.7013679	902.9304665	821.5795031	938.6023029	759.9164437	917.2297341	775.5585607	709.3193687	985.7148996	649.8186693	1225.882113
FBgn0015331	619.684394	799.6469439	739.4468326	515.1213546	508.6519094	408.8049486	467.6612954	864.4978354	1013.653425	1061.388083	414.0731354	722.8603508	538.9588216	499.7574541	596.6105204	663.3674127
FBgn0015336	0	0	0	5.384543776	34.45948134	0.806321398	0	3.065595161	0	2.079114757	0.824846883	0	0	86.74291116	4.528353096	33.90737758
FBgn0015338	326.0907028	441.3401304	323.5079893	360.764433	294.4038297	420.8997696	590.1440157	408.7460215	519.7985113	434.5349842	558.4213399	214.770063	360.3383693	333.1716361	418.8726614	450.3595279
FBgn0015351	285.7495849	360.1118856	18.90631106	310.5086911	241.9654885	223.3510271	208.5243006	118.5363462	290.0123601	433.4954268	126.2015731	164.0604648	189.9778222	144.9000902	101.8879447	240.8293228
FBgn0015359	336.1759823	204.8756843	511.5207493	173.2028248	108.6222781	77.40685417	259.1369949	193.1324951	229.7861512	214.14882	348.9102316	342.0412114	212.6925618	159.6858137	182.2662121	141.7154499
FBgn0015360	823.6311566	1046.941823	1104.968846	1181.907359	489.1748112	714.4007583	436.281425	537.5010182	766.2626895	898.177575	472.6372641	690.0482579	653.5650078	699.8575787	772.0842029	857.2480589
FBgn0015371	1123.948367	1162.466438	1452.6349	1793.950501	9021.642039	6270.761509	7334.79166	6769.855981	1097.970117	1291.130264	1148.186861	1328.392612	8703.875223	9316.977231	8280.093636	8689.85228
FBgn0015372	697.00487	733.761812	496.8158407	633.5813176	303.3932596	363.6509503	354.2888602	227.875907	277.0405613	376.319771	524.6026177	523.9991814	336.5911415	260.2287335	399.6271607	312.9911777
FBgn0015376	142.3144992	1.805072108	168.0560983	96.92178797	2.996476638	64.50571181	76.93129536	100.1427753	292.7920313	0	4.949081299	133.2369835	27.87718043	97.58577506	31.69847167	0.869419938
FBgn0015379	465.0434422	542.4241685	481.0605814	539.3518016	710.9140825	473.3106604	537.5068136	445.5331634	346.5323409	479.2359515	240.030443	543.8852983	648.402567	484.9717306	555.8553425	414.7133104
FBgn0015380	161.3644715	362.8194937	53.56788134	747.5541609	1110.194595	1748.911111	1925.306892	1813.81047	507.7532695	127.8655576	828.1462707	237.6390974	1988.572204	1515.043801	1324.543281	1544.08981
FBgn0015381	0	0.902536054	6.302103687	2.692271888	71.16632016	23.38332053	59.72297929	47.00579247	4.632785306	0	3.299387533	0.994305847	5.16244082	1.971429799	67.92529644	85.20315393
FBgn0015391	282.3878251	3.610144216	1.050350614	61.92225342	271.9302549	465.2474464	307.7251814	205.3948758	61.15276603	156.9731642	249.9286056	0	119.768627	395.2716747	182.2662121	180.8393471
FBgn0015393	88.526342	116.427151	172.2575008	154.3569216	168.5518109	120.9482096	147.7890674	82.77106935	131.5711027	108.1139674	141.8736639	94.45905547	71.24168332	146.87152	45.28353096	111.2857521
FBgn0015396	77.32047593	8.122824487	2.100701229	139.9981382	247.2093227	46.76664106	90.09059588	173.7170591	115.8196326	88.36237717	2.47454065	137.2142069	289.0966859	185.3144011	163.0207115	48.68751653
FBgn0015399	356.3465412	363.7220298	712.1377166	435.2506219	1480.259459	1969.036853	1661.108627	1463.310757	317.809072	395.0318038	576.5679713	762.6325847	2314.838464	1931.015488	2300.403373	1829.25955
FBgn0015400	350.7436082	46.93187481	63.02103687	102.3063317	1489.248889	1451.378516	772.3497152	1031.061839	334.4870991	22.87026233	181.4663143	317.1835652	756.8138242	950.2291632	1069.823419	1141.548379
FBgn0015402	1081.366076	883.5827969	633.3614205	990.7560548	1200.088894	1225.608524	841.1829795	1293.681158	476.2503294	780.7075912	832.2705051	1304.529271	1576.609426	1884.686888	1406.053636	2193.546504
FBgn0015477	276.7848921	961.2008976	1576.576272	732.2979535	858.4905569	528.9468368	1134.736606	641.7312537	578.1716061	389.8340169	703.5943913	514.0561229	836.3154129	335.1430659	461.8920158	514.6966033
FBgn0015509	1576.665357	3091.185985	1488.346821	3098.804943	2686.341306	3108.368988	2900.107384	2008.986696	3181.796948	3860.916104	2613.939773	2330.652905	2045.359053	2490.901551	2097.759572	3248.152888
FBgn0015513	2404.77886	3021.690709	1970.457753	1408.955621	818.7872414	414.4491984	465.6367877	673.4090704	1306.445456	2017.780872	1812.188602	901.8354033	84.66402945	319.3716275	478.8733399	200.8360057
FBgn0015519	460.5610957	19.85579319	162.8043452	488.1986357	1401.601948	1320.754449	1345.285415	1497.032304	241.8313929	81.08547552	180.6414674	488.2041709	1272.025418	1186.800739	1308.694045	1355.425683
FBgn0015520	348.502435	155.2362013	150.2001379	197.4332718	428.4961593	457.9905538	561.8009069	555.8945892	227.933037	57.17565582	160.8451422	102.4135022	439.8399579	414.0002578	456.2315744	405.1496911
FBgn0015521	252.1319867	195.8503237	192.2141625	224.3559907	85.39958419	133.849352	144.7523057	102.1865054	359.5041397	241.1773118	322.5151313	308.2348126	100.1513519	103.5000645	116.6050922	146.9319695
FBgn0015522	109.8174875	6.317752378	89.27980223	90.63982023	0	2.418964193	2.024507773	0	45.40129599	250.5333282	201.2626395	7.954446776	0	0	81.51035573	33.90737758
FBgn0015524	393.3258993	88.4485333	449.550063	1092.164963	163.3079768	829.7047181	658.9772799	669.3216101	1.853114122	0	8.248468832	756.6667496	167.2630826	359.7859384	221.8893017	172.1451477
FBgn0015527	528.9168788	630.8727018	351.8674559	411.0201749	366.319269	379.7773783	623.5483939	451.6643537	492.9283565	355.5286234	286.2218685	266.473967	365.5008101	424.8431217	352.0794532	265.1730811
FBgn0015543	15.68821251	19.85579319	0	10.76908755	13.48414487	7.256892579	27.33085493	8.174920429	4.632785306	0	17.32178455	11.93167016	0	1.971429799	2.264176548	0
FBgn0015544	393.3258993	111.9144707	294.0981721	74.4861889	543.1113907	676.5036526	302.663912	550.7852639	126.0117603	346.172607	378.6047194	422.579985	439.8399579	423.8574068	508.307635	254.7400418
FBgn0015546	276.7848921	279.7861768	295.1485227	540.2492255	421.0049677	424.9313765	293.553627	565.0913747	299.2779307	257.8102299	526.2523115	229.6846507	345.883535	350.9145043	287.5504216	740.7457872
FBgn0015550	1.120586608	1.805072108	0	2.692271888	0	2.418964193	1.012253886	0	0	2.079114757	0	0.994305847	0	1.971429799	2.264176548	1.738839876
FBgn0015553	393.3258993	693.1476895	321.407288	481.916668	164.8062151	143.5252088	81.99256479	50.07138763	517.0188401	344.0934923	417.3725229	271.4454962	102.2163282	101.5286347	47.54770751	48.68751653
FBgn0015558	474.008135	185.9224271	244.7316932	370.6360966	2013.632301	1054.668388	1774.481063	2021.249076	218.6674664	415.8229514	316.7412031	350.989964	1262.733025	1477.586634	1545.300494	1255.44239
FBgn0015561	1.120586608	1.805072108	4.201402458	81.6655806	30.71388554	0	84.01707256	0	0	0	0.824846883	0	29.94215676	0.9857149	0	2.608259814
FBgn0015568	2.241173215	77.61810065	418.0395446	183.9719123	0.74911916	1.612642795	0	0	66.7121084	56.13609844	3.299387533	54.68682159	2.064976328	39.42859598	53.20814888	0.869419938
FBgn0015569	0	0	0	0	0	0	34.41663213	0	0	0	1.649693766	0	0	32.52859169	1.132088274	0
FBgn0015570	2.241173215	0	0	0.897423963	0.74911916	0	0	27.59035645	0	0	60.21382247	57.66973913	6.194928984	1.971429799	73.58573781	87.81141374
FBgn0015571	0	0	0	0	0	0	0	0	0	0	0	0	0	0	0	0
FBgn0015572	34.73818484	133.575336	53.56788134	0.897423963	0	0	0	0	118.5993038	6.237344271	33.81872221	71.59002099	0	0	1.132088274	21.73549845
FBgn0015574	1.120586608	0.902536054	0	0	0	0	0	0	0	0	0	0	0	0	3.396264822	1.738839876
FBgn0015575	5.602933038	162.4564897	553.5347738	848.9630687	0	39.50974848	136.6542746	37.80900699	66.7121084	4.158229514	595.5394497	324.1437061	49.55943187	0.9857149	149.4356522	19.99665857
FBgn0015576	784.4106254	595.6737957	1821.307966	1680.875082	0	112.8849957	58.7107254	98.09904515	641.1774863	1163.264707	1059.928245	917.7442968	78.46910047	1.971429799	69.05738472	33.03795764
FBgn0015577	1846.726729	3024.398317	1783.495343	1957.281663	585.8111828	1149.007992	1118.540544	1170.035486	2006.922594	2322.371184	1948.288338	2180.512723	694.8645344	1267.629361	586.4217259	943.3206327
FBgn0015582	720.5371887	616.4321249	427.4927001	209.0997833	344.5948134	735.3651146	477.7838343	456.773679	531.8437531	260.928902	185.5905487	383.802057	656.6624723	416.9574025	669.0641699	380.8059329
FBgn0015583	0	1.805072108	0	1.794847925	0	0	0	0	0.926557061	0	0.824846883	0	0	0	0	0
FBgn0015584	0	0.902536054	1.050350614	0	0.74911916	0	0	0	0	0	0	0	0	0	0	0
FBgn0015585	0	0.902536054	0	0	7.491191596	0	0	0	0	0	14.02239701	0	0	3.942859598	0	0
FBgn0015586	0	2.707608162	0	1.794847925	0.74911916	1.612642795	0	0	0	0	0	0	0	0	0	3.477679752
FBgn0015589	433.6670172	19.85579319	101.8840096	392.1742717	642.7442389	665.215153	147.7890674	952.37823	454.939517	413.7438366	417.3725229	23.86334033	516.244082	1345.500838	1175.107628	1358.903363
FBgn0015591	20.17055894	0.902536054	64.07138748	7.179391701	10.48766823	31.44653451	22.2695855	45.98392741	48.18096718	55.09654106	2.47454065	22.86903448	664.9223776	62.10003867	6596.678373	122.5882113
FBgn0015600	2288.237853	4232.894094	1500.951028	2193.304165	2820.433636	2078.696563	1925.306892	1128.139019	2570.269288	2123.815724	2142.127356	2575.252144	1712.897864	2171.529924	2105.68419	2959.505469
FBgn0015602	397.8082457	227.4390856	529.3767097	745.759313	494.4186453	1059.506316	713.6389898	960.5531504	445.6739464	645.565132	556.7716461	608.5151784	1092.372478	649.5861188	821.8960869	927.6710739
FBgn0015609	77.32047593	259.9303836	487.3626851	263.842645	2364.220068	1215.126346	1539.638161	1637.027816	272.407776	67.5712296	70.93683195	311.2177301	1314.357433	1360.286561	1427.563314	1836.214909
FBgn0015614	1185.580631	1378.172555	1281.42775	1250.11158	1103.452522	1419.931981	995.0455702	1181.276002	1501.948996	911.6918209	1110.243905	1122.571301	1162.581673	1292.272233	1204.541924	1267.61427
FBgn0015615	906.5545656	567.695178	595.5487984	542.9414974	671.210767	984.5184265	1450.559819	772.5299806	4.632785306	677.7914108	560.8958806	816.3251004	1321.58485	978.8148953	885.2930303	1064.170004
FBgn0015618	274.5437189	216.608653	93.48120469	225.2534146	187.2797899	204.805635	155.8870985	70.5086887	360.4306968	244.2959839	65.16290377	128.2654543	121.8336034	49.28574498	44.15144269	167.798048
FBgn0015621	202.826176	1.805072108	6.302103687	0	103.378444	275.761918	101.2253886	104.2302355	252.9500777	46.78008203	6.598775065	26.84625787	189.9778222	187.2858309	127.925975	293.863939
FBgn0015622	9046.495684	11778.09551	8817.693409	7282.595457	6183.229543	4798.418637	6388.334276	5524.20248	9701.05243	11500.62328	9140.128312	9319.628704	5551.688858	5872.889372	5208.738149	5352.149138
FBgn0015623	2442.878805	3445.882654	3309.654786	2426.634395	233.7251778	745.8472928	899.8937049	758.2238698	2628.642382	2806.804922	3648.297764	2771.130396	637.0451972	1006.414912	526.4210474	722.4879685
FBgn0015625	2.241173215	0	0	0	0.74911916	4.031606988	135.6420208	9.196785483	0.926557061	0	0	25.85195202	98.08637558	84.77148137	115.4730039	7.824779442
FBgn0015663	41.46170448	70.39781222	238.4295895	145.382682	0.74911916	1.612642795	0	0	78.75735019	116.4304264	37.94295663	0	32.00713309	10.8428639	37.35891304	0
FBgn0015664	914.3986718	1487.379417	772.0077017	1066.139668	992.5828865	2246.411414	1772.456555	1339.665085	847.7997109	922.0873947	975.7938628	893.8809565	1364.949353	1346.486553	1120.767391	1299.782807
FBgn0015714	1794.059159	2012.655401	1450.534199	1989.588925	72.66455848	25.80228472	6.073523318	21.45916613	2443.33097	2923.235348	2218.013269	1503.390441	0	103.5000645	163.0207115	95.63619318
FBgn0015721	161.3644715	444.9502747	169.1064489	438.8403177	263.6899442	142.7188874	207.5120467	286.122215	313.1762867	414.783394	69.28713819	338.063988	261.2195055	385.4145257	229.8139196	87.81141374
FBgn0015737	2315.131931	2357.424173	2952.535577	1845.103667	1802.380698	1107.079279	1848.375596	1724.908211	3520.916832	2299.500921	3098.124893	1784.778995	906.524608	1591.929563	1201.145659	1512.790692
FBgn0015754	6611.460985	5534.351084	5472.326702	6106.072642	10463.69642	12069.825	10799.73671	12290.99287	6147.7061	6087.648008	6510.516449	5933.022989	10242.28259	10915.8068	10098.2274	11350.27729
FBgn0015756	912.1574986	994.5947316	1520.90769	905.5007783	567.832323	676.5036526	488.9186271	572.2444301	1219.349092	853.4766077	1106.11967	1243.876615	749.5864071	511.5860329	660.0074638	533.8238419
FBgn0015765	924.4839513	1263.550476	1298.23336	1466.390755	98.88372907	24.18964193	92.11510365	228.897772	996.0488407	1108.168165	928.7775905	915.7556851	162.1006418	26.61430229	69.05738472	170.4063079
FBgn0015766	118364.2016	142472.5364	107217.69	92179.79975	4677.500033	2902.757031	4102.665001	2943.99322	132153.9071	136994.9505	117567.076	96770.81656	2927.103945	2212.92995	3670.230184	5703.394793
FBgn0015770	0	0.902536054	0	0	0	1.612642795	2.024507773	2.043730107	5.559342367	0	3.299387533	0	0	0	0	0.869419938
FBgn0015772	2683.804925	2603.816516	1143.831819	1600.106925	1881.787329	1077.245387	1087.160674	1116.898504	1410.219847	2464.790544	1803.940134	2274.971778	1054.170415	1733.872508	1137.748715	1645.811943
FBgn0015773	95.24986165	0	0	0.897423963	50.94010285	476.535946	104.2621503	137.9517822	0.926557061	1.039557378	1.649693766	110.367949	130.0935087	314.443053	245.6631555	91.28909349
FBgn0015774	182.655617	199.4604679	94.5315553	685.6319075	2502.807112	2843.089248	2628.823343	1817.89793	460.4988594	264.0475741	531.2013928	313.2063418	2889.934371	2905.887524	1680.018999	2538.706219
FBgn0015776	127.7468733	188.6300353	696.3824574	1550.748608	0	24.18964193	133.617513	215.6135263	2.779671183	65.49211484	1072.300948	894.8752623	119.768627	57.17146418	165.284888	102.5915527
FBgn0015777	305531.3003	406911.9901	261490.0372	241384.6104	7744.393872	7796.321594	7787.269147	6008.566516	303795.823	333963.0056	269607.8025	213313.4049	6026.633414	5548.58917	6104.219974	9641.867113
FBgn0015778	6741.449032	4880.91498	5428.211976	6978.368734	5977.221774	7344.781611	8131.435468	7282.832237	5273.962792	4892.157023	6526.18854	5327.490729	7678.614476	6787.632799	7536.31164	6875.37287
FBgn0015781	506.5051467	242.7821985	659.6201859	581.5307278	660.7230988	782.1317557	934.310337	918.6566832	570.7591496	317.0650004	562.5455743	359.9387166	894.1347501	570.7289269	736.9894664	685.9723311
FBgn0015789	1343.583343	2461.215819	1672.158178	2202.278404	892.2009191	828.0920753	997.070078	990.187237	1420.411975	1733.981707	1941.689563	1727.109256	723.774203	1059.643517	1407.185725	1211.971394
FBgn0015790	7556.115495	6835.808074	8275.712492	7026.829628	3377.778291	3909.852457	3154.18311	3537.696816	6820.386527	7443.23083	7750.261314	5859.444357	3237.882882	3203.573424	3349.849203	3108.176278
FBgn0015791	2771.210681	2642.625566	3783.362913	3603.15721	2368.714783	2151.265489	1792.701633	2117.304391	2656.439094	3214.311414	2641.984567	3064.450621	2355.105502	1762.45824	2167.949045	2373.516431
FBgn0015793	150.1586054	399.823472	483.1612827	232.4328063	327.3650727	231.4142411	338.092798	222.7665817	416.9506775	495.8688695	225.1831991	231.6732624	246.7646712	232.6287163	268.3049209	302.5581384
FBgn0015794	1131.792474	1100.19145	1005.185538	999.7302944	532.6237225	341.0739512	462.600026	341.3029279	1310.151684	997.9750834	1119.31722	692.0368695	470.8146028	508.6288882	456.2315744	684.2334912
FBgn0015795	7984.179579	8171.561434	9501.471659	6387.863766	2991.981923	2774.551929	2914.278939	3501.931539	8014.718579	8064.886142	8163.509603	7998.196234	3246.142788	2627.915922	2866.44751	3255.108248
FBgn0015797	2514.596348	2907.971166	1837.063225	2850.218505	1095.212211	1303.8217	1402.983886	1247.697231	2953.863911	3045.903119	1921.893238	2208.353286	1524.985018	1366.200851	1394.732754	894.6331162
FBgn0015799	840.4399557	284.298857	654.3684328	629.0941978	806.8013349	949.8466064	1039.584741	649.9061741	521.6516254	634.1300009	681.3235255	366.8988576	1101.664871	1035.000645	808.3110276	1029.393207
FBgn0015801	144.5556724	187.7274992	2163.722266	1749.079303	35.95771966	113.6913171	40.49015545	51.09325268	315.0294008	233.9004102	1059.103398	1043.026834	0	113.3572135	115.4730039	0
FBgn0015803	1566.580077	2410.6738	1142.781469	1128.959345	877.967655	527.334194	1015.290648	674.4309354	1861.453136	1974.119462	2024.174251	1872.27791	256.0570647	593.4003696	855.8587352	678.1475517
FBgn0015805	648.8196458	296.9343618	672.2243933	1174.727967	717.6561549	820.0288614	519.2862436	870.6290257	511.4594977	255.7311151	480.8857329	371.8703868	560.6410731	642.6861145	906.8027075	765.0895455
FBgn0015808	1897.153127	2390.818007	1409.570525	1320.110649	791.0698325	895.0167514	767.2884458	670.3434752	2596.212885	1777.643117	1685.987029	1625.69006	403.7028721	717.6004469	1013.219005	398.1943316
FBgn0015818	201.7055894	437.7299862	366.5723645	335.636562	721.4017507	602.322084	613.4258551	547.7196688	233.4923794	404.3878202	433.0446137	498.1472294	664.9223776	603.2575186	579.6291963	539.9097815
FBgn0015828	564.7756503	322.2053713	384.4283249	511.5316587	194.7709815	420.0934482	490.9431348	380.1338	364.136925	304.5903119	541.9244022	146.1629595	405.7678485	283.8858911	537.7419302	229.5268636
FBgn0015829	729.5018816	510.8354066	392.8311298	734.9902254	499.6624794	453.9589469	421.0976167	505.8232016	720.8613935	573.8356729	607.9121529	660.2190824	457.3922567	519.4717521	376.9853952	402.5414313
FBgn0015831	0	0	0	32.30726266	0	0	1.012253886	1.021865054	10.19212767	0	0	0	0	1.971429799	0	0
FBgn0015834	2037.226453	1652.543515	2648.98425	2388.942589	2251.103075	2115.787347	2109.537099	2405.470336	1599.237487	1702.794986	2009.327007	1825.545535	2564.700599	2393.315776	2197.38334	2487.410443
FBgn0015838	742.9489209	1111.924419	957.9197604	817.55323	1074.236875	949.8466064	673.1488344	1120.985964	509.6063836	531.2138204	1317.280472	636.3557421	1119.21717	1164.129296	992.8414163	1214.579653
FBgn0015872	2.241173215	1.805072108	31.51051843	0	0	0	0	0	0	0	0	39.77223388	1.032488164	0	0	0.869419938
FBgn0015903	3.361759823	0.902536054	2.100701229	102.3063317	111.6187548	32.2528559	181.1934456	102.1865054	224.2268088	2.079114757	525.4274646	1.988611694	250.8946239	67.02861317	146.0393873	66.94533523
FBgn0015904	4.482346431	3.610144216	2.100701229	122.0496589	370.813984	519.2709801	182.2056995	99.12091021	163.0740428	0	98.1567791	91.47613793	171.3930352	398.2288194	140.378946	328.6407366
FBgn0015905	327.2112894	114.6220789	2.100701229	0.897423963	259.1952292	318.4969521	193.3404923	62.33376827	226.0799229	0	277.1485527	220.735898	372.7282272	143.9143753	53.20814888	68.6841751
FBgn0015919	2.241173215	0.902536054	1.050350614	0	15.73150235	81.43846116	123.4949741	10.21865054	10.19212767	2.079114757	4.124234416	3.977223388	103.2488164	120.2572178	103.0200329	5.216519628
FBgn0015924	6436.649474	5896.268041	5803.187145	6028.894181	1111.692833	1637.638759	1863.559405	1803.59182	5940.157319	6872.513829	5508.327486	6331.739634	1384.566628	999.5149082	1383.411871	1574.519508
FBgn0015925	132.2292197	174.1894584	275.191861	533.9672578	126.601138	193.5171354	274.3208032	37.80900699	268.7015477	311.8672135	425.6209917	253.547991	145.5808311	261.2144484	240.0027141	82.59489411
FBgn0015926	152.3997786	163.3590258	0	217.176599	0.74911916	3.22528559	0	0	0	170.4874101	0.824846883	71.59002099	0	0	0	1.738839876
FBgn0015929	3.361759823	2.707608162	136.5455799	139.9981382	307.8879746	528.9468368	144.7523057	193.1324951	111.1868473	20.79114757	208.6862614	0.994305847	258.122041	371.6145171	264.9086561	62.59823554
FBgn0015946	3.361759823	2.707608162	0	0	5.243834117	8.869535374	4.049015545	2.043730107	0	0	0	0	6.194928984	2.957144699	6.792529644	3.477679752
FBgn0015949	1622.609408	2105.616614	1071.357627	1191.779022	3354.555597	2898.725424	2405.115234	3189.240832	768.1158037	1840.01656	1148.186861	1994.577529	2740.223587	2775.773157	3224.187404	3840.227866
FBgn0016013	3.361759823	53.24962719	3.151051843	0	0	59.66778342	3.036761659	0	0.926557061	0	0	0	12.38985797	18.72858309	0	0
FBgn0016031	1.120586608	148.9184489	606.0523046	38.5892304	31.4630047	91.92063933	11.13479275	308.6032462	103.7743908	335.7770333	428.9203793	271.4454962	2.064976328	4.928574498	63.39694335	6.085939566
FBgn0016032	25.77349198	57.76230746	510.4703986	294.3550598	58.43129445	40.31606988	159.936114	73.57428386	164.9271569	137.221574	357.1587004	424.5685967	0	41.40002578	46.41561923	69.55359504
FBgn0016034	77.32047593	1.805072108	1.050350614	0.897423963	287.6617573	135.4619948	102.2376425	216.6353914	71.34489371	58.2152132	0	120.3110075	105.3137927	146.87152	121.1334453	252.131782
FBgn0016036	1.120586608	0.902536054	0	0	0	0	2.024507773	0	0	0	6.598775065	0	0	3.942859598	0	1.738839876
FBgn0016038	1733.547482	1477.451521	2422.108517	1578.56875	1756.684429	1365.908448	1556.846477	2021.249076	1512.141124	1571.810756	1662.06647	2202.387451	1725.287722	1452.943762	1839.643445	1596.255006
FBgn0016041	1417.542059	1168.78419	808.7699732	1674.593114	1527.453966	2265.763127	1835.216296	2153.069668	1850.334451	1349.345477	1207.575837	1533.219616	1991.669668	1543.629533	2341.158551	2660.42501
FBgn0016047	3.361759823	0	3.151051843	5.384543776	0.74911916	2.418964193	3.036761659	0	0	12.47468854	5.773928182	29.82917541	6.194928984	0.9857149	4.528353096	5.216519628
FBgn0016053	12.32645268	0	0	0	0.74911916	0	0	0	0	1.039557378	0	0	0	0.9857149	0	0
FBgn0016054	1.120586608	14.44057687	21.00701229	65.51194928	0	16.93274935	0	0	0	68.61078698	121.2524918	2.982917541	67.11173066	62.10003867	57.73650197	58.25113585
FBgn0016059	2141.441007	2403.453512	2045.032646	4372.249546	1046.519466	1060.312638	1195.47184	790.9235515	1864.232807	1964.763445	1617.524738	2190.455781	1653.013551	922.629146	770.9521146	1458.886656
FBgn0016061	144.5556724	37.90651427	25.20841475	57.43513361	691.4369843	750.6852212	427.17114	613.1190322	66.7121084	80.04591814	118.7779512	249.5707676	516.244082	618.043242	744.9140843	717.2714489
FBgn0016070	450.4758163	1197.665344	356.0688583	625.504502	1355.15656	860.3449313	395.7912695	583.4849456	439.188047	721.4528207	805.050558	668.1735292	130.0935087	663.3861274	902.2743544	549.4734008
FBgn0016075	6172.191035	6848.443578	2801.285089	2382.660621	107.1240398	11.28849957	13.15930052	235.0289623	3173.457934	7296.65324	2619.713701	4797.525712	172.4255234	5.914289398	184.5303887	144.3237097
FBgn0016076	950.2574433	2430.529594	1485.195769	831.9120134	665.9669329	112.8849957	49.60044043	105.2521005	3919.336368	2615.526364	809.1747924	1573.986156	189.9778222	551.0146289	243.3989789	241.6987428
FBgn0016078	4890.239956	5489.224281	3708.78802	3964.819067	1376.881015	1002.257497	1152.957176	1026.974379	5730.755423	4663.4544	4660.38489	3654.073988	989.1236612	1104.986402	811.7072925	989.3998895
FBgn0016080	3.361759823	2.707608162	1.050350614	12.56393548	11.98590655	43.54135547	6.073523318	0	0	35.34495087	0.824846883	79.54446776	46.46196738	2.957144699	2.264176548	6.085939566
FBgn0016081	1422.024405	1333.045752	1274.075295	920.7569857	1035.282679	1263.50563	512.2004664	1075.002036	1081.29209	1425.233166	1011.262279	1179.246735	714.4818095	1216.372186	420.0047497	1329.343085
FBgn0016119	2758.884228	1774.385882	1876.976548	2198.688709	1718.479352	1811.80418	1684.390467	1893.515944	2598.065999	2116.538823	2215.538728	2136.763265	1642.688669	1723.029644	1896.247859	1821.43477
FBgn0016120	9677.385944	7411.626076	8189.583741	8487.835839	8883.054994	8795.353805	8643.635935	8814.607953	7391.145676	7676.091683	7999.365073	6922.357307	8038.952845	7796.019141	8026.505863	7327.471238
FBgn0016122	2.241173215	261.7354557	291.9974708	101.4089078	388.7928438	527.334194	748.0556219	608.0097069	74.12456489	81.08547552	236.7310555	4.971529235	342.7860705	247.4144398	408.6838669	297.3416188
FBgn0016123	10460.67598	8725.718571	6575.194847	8908.727677	723.6491082	369.2952001	539.5313214	493.5608209	12904.16019	11767.78952	8374.670405	7505.020534	393.3779905	428.7859813	88.30288537	337.3349359
FBgn0016126	3803.270946	2595.693692	2333.879065	3552.901468	4589.853091	5683.759532	6042.143447	5277.933002	2828.778708	2959.619857	3753.053318	2670.705505	5526.909142	4947.303081	5157.794176	4831.366596
FBgn0016131	340.6583287	425.0944815	240.5302907	212.6894792	0	25.80228472	3.036761659	2.043730107	527.2109678	442.8514432	535.3256272	127.2711484	25.8122041	0.9857149	4.528353096	1.738839876
FBgn0016641	489.6963475	553.2546011	522.0242554	536.6595297	2735.034052	1982.744317	1357.432461	1572.650318	488.2955712	904.4149193	558.4213399	399.7109505	1344.29959	1248.900778	1987.947009	2643.036612
FBgn0016650	0	2.707608162	1.050350614	0.897423963	12.73502571	52.41089084	0	1.021865054	8.33901355	72.76901649	0.824846883	40.76653973	26.84469227	75.90004727	71.32156126	69.55359504
FBgn0016660	0	0.902536054	2.100701229	2.692271888	0	0.806321398	0	34.74341182	0	0	1.649693766	0	2.064976328	28.58573209	5.66044137	0
FBgn0016672	2910.16342	3489.204385	4778.044945	6889.523761	4004.041908	4292.048799	5356.847566	5151.221736	2793.569539	3097.880988	5117.350063	4799.514324	3396.88606	3312.002063	4282.689941	4170.607443
FBgn0016675	0	0	0	32.30726266	0	0	2.024507773	0	0	2.079114757	0	0	0	0	0	0
FBgn0016684	2365.558329	3845.706126	2709.904585	2357.53275	43.44891126	152.3947441	46.56367877	90.94598978	3638.589579	5002.350105	2820.97634	2300.82373	8.259905312	0.9857149	0	1.738839876
FBgn0016685	274.5437189	330.3281958	464.2549716	349.9953454	388.7928438	371.7141643	353.2766063	292.2534053	466.0582017	453.247017	539.4498616	722.8603508	370.6632509	267.1287378	315.8526285	432.1017092
FBgn0016687	1845.606143	1389.002987	2174.225772	1735.617944	1607.609716	1424.76991	1347.309923	1340.68695	1997.657024	1465.775904	2172.64669	1754.94982	1324.682314	1339.586549	1473.978933	1263.26717
FBgn0016691	10527.91118	7770.835426	10272.42901	8756.165604	7876.238844	8376.066678	8518.116453	7754.933892	8064.75266	8510.856258	8359.823161	8659.409622	6830.941693	7014.347226	7536.31164	7138.807111
FBgn0016693	5915.576702	8347.555964	5838.899066	7148.879287	2161.208775	1817.44843	1325.040337	1356.014926	8129.611654	8125.18047	5884.457665	5853.478522	1891.518317	1732.886793	1676.622734	1647.550783
FBgn0016694	3105.14549	2304.174546	1532.461547	1747.284455	1657.8007	1798.903038	1944.539715	1786.220114	2700.913833	2274.551544	2340.915454	2306.789565	1138.834445	1488.429498	1638.131733	1779.702613
FBgn0016696	1714.49751	2153.451025	1140.680767	2352.148206	4453.513404	4213.029303	3887.054923	3050.267185	2037.498977	2013.622642	1425.335414	1973.697106	3738.639642	4321.37412	3644.192154	3382.043559
FBgn0016697	409.0141118	191.3376435	905.4022297	443.3274376	331.8597877	310.4337381	538.5190675	556.9164542	252.0235206	422.0602957	421.4967573	509.0845937	608.1355286	320.3573424	355.475718	372.9811534
FBgn0016698	490.8169341	404.3361522	425.3919989	636.2735895	629.2600941	617.6421906	612.4136012	768.4425204	596.7027474	558.2423122	343.1363034	377.8362219	851.8027353	820.1147965	564.9120487	798.1275031
FBgn0016701	1906.11782	1848.393839	2344.382572	1849.590787	1889.27852	2347.201588	2062.97342	2437.148153	1927.238687	2015.701757	2072.840217	1869.294992	1853.316254	1940.872637	1830.586739	2183.113464
FBgn0016715	0	0	54.61823195	103.2037557	0	0	36.44113991	17.37170591	0	0	129.5009607	154.1174063	0	30.55716189	0	21.73549845
FBgn0016726	471.7669618	406.1412243	881.2441656	556.4028569	389.541963	305.5958097	332.0192747	348.4559833	556.8607937	436.614099	691.2216881	547.8625217	343.8185586	447.5145644	346.4190118	373.8505733
FBgn0016754	549.0874377	518.055695	656.4691341	367.0464007	1421.079046	1423.157267	1501.172513	2085.626575	354.8713544	369.0428694	333.2381408	387.7792804	1081.015108	1483.500924	1314.354486	788.5638838
FBgn0016756	4644.831489	3117.359531	2579.661109	1114.600562	4015.278695	2783.421465	2359.563809	3250.552736	1979.125883	3665.479317	1503.695868	3574.52952	2497.588869	3345.516369	2126.061779	4150.610784
FBgn0016762	151.279192	83.93585303	131.2938268	79.87073268	100.3819674	158.0389939	30.36761659	61.31190322	287.2326889	221.4257216	240.8552899	71.59002099	161.0681536	192.2144054	18.11341238	93.89735331
FBgn0016794	2353.231876	2590.278475	1026.19255	1826.257764	1337.1777	1069.182173	503.0901815	631.5126032	1459.327371	2212.178101	1958.186501	1284.643154	477.0095318	618.043242	552.4590777	312.9911777
FBgn0016797	510.9874931	498.1999018	188.01276	221.6637188	734.1367764	965.9730343	674.1610882	468.0141946	622.6463451	1504.239527	701.1198507	590.6176731	677.3122356	890.1005543	1172.843452	517.3048631
FBgn0016917	2556.058052	4319.537555	5457.621793	3748.539892	3423.474559	2081.921849	1553.809715	2589.406046	2695.354491	3767.35594	3371.974058	2778.090537	2092.853509	2458.37296	1376.619341	2156.161446
FBgn0016919	0	0.902536054	0	1.794847925	38.9541963	3.22528559	7.085777204	32.69968172	0.926557061	3.118672135	0	3.977223388	2.064976328	42.38574068	1.132088274	124.3270511
FBgn0016920	8.964692861	10.83043265	10.50350614	1.794847925	2.247357479	10.48217817	0	0	6.485899428	2.079114757	1.649693766	2.982917541	45.42947922	1.971429799	1.132088274	8.69419938
FBgn0016926	2875.425235	6546.996536	2940.981721	3104.189487	403.0261079	241.8964193	818.913394	311.6688414	3450.498496	4626.030334	4112.68656	3224.533862	984.9937085	545.1003395	600.0067852	494.6999447
FBgn0016930	578.2226895	437.7299862	399.1332335	153.4594976	1109.445475	932.1075356	546.6170986	707.1306171	152.8819151	632.0508861	291.9957966	257.5252144	796.0483745	722.5290214	826.42444	987.6610496
FBgn0016970	76.19988932	17.14818503	6.302103687	53.84543776	61.42777109	74.98788998	45.55142488	41.8964672	118.5993038	88.36237717	51.96535364	73.57863268	53.68938453	32.52859169	81.51035573	37.38505733
FBgn0016974	0	1.805072108	0	0.897423963	0.74911916	0	42.51466322	3.065595161	0.926557061	77.96680339	0.824846883	0	61.94928984	77.87147707	0	0
FBgn0016975	0	0	0	0	0	0	0	0	0	0	0	0	0	0	0	0
FBgn0016976	0	0	0	0	0	0	0	0	0	0	0	0	0	0	0	0
FBgn0016977	6183.396901	6687.792161	3314.906539	4132.637348	5338.97225	4582.324503	5988.493991	5156.331061	5645.512173	7251.952272	4621.617086	5360.302821	5190.318001	6206.061008	4860.05496	6020.733071
FBgn0016978	728.381295	321.3028352	249.9834462	251.2787095	1405.347543	761.9737207	919.1265287	942.1595795	230.7127082	671.5540665	522.9529239	657.2361649	690.7345817	860.5291073	1009.82274	1135.462439
FBgn0016983	721.6577753	955.7856813	1069.256926	770.8871839	994.0811248	721.6576509	1142.834638	1218.063144	642.1040433	507.3040007	1147.362014	666.1849175	716.5467858	822.0862263	1140.012892	855.509219
FBgn0016984	463.9228556	816.7951289	496.8158407	95.12694004	0.74911916	1.612642795	1.012253886	74.59614892	195.5035399	555.1236401	42.89203793	55.68112743	1.032488164	7.885719197	2.264176548	0.869419938
FBgn0017414	19.04997233	185.0198911	44.11472581	180.3822165	158.8132618	246.7343477	212.5733161	217.6572564	166.780271	109.1535247	120.4276449	180.9636642	264.31697	184.3286862	311.3242754	276.4755403
FBgn0017418	1333.498063	1617.344609	964.2218641	2055.100875	2043.597067	2898.725424	1888.865752	2901.074887	1606.649944	2131.092626	1773.420799	2455.935442	2179.582514	2217.858524	2634.369414	2773.449602
FBgn0017424	0	0	0	0	0	0	0	0	0	3.118672135	0	0	0	0	0	0
FBgn0017429	389.9641395	736.4694201	538.8298652	598.5817831	512.3975052	445.8957329	469.6858032	506.8450666	364.136925	424.1394104	532.0262396	783.5130075	484.2369489	433.7145558	480.0054282	452.9677877
FBgn0017430	398.9288323	203.9731482	301.4506264	148.9723778	522.8851734	410.4175914	421.0976167	499.6920112	242.75795	228.7026233	306.0181937	144.1743478	569.9334666	533.2717607	613.5918445	545.1263011
FBgn0017448	1.120586608	0	0	0.897423963	0	0	2.024507773	0	0.926557061	0	2.47454065	0.994305847	0	0	0	0.869419938
FBgn0017456	2.241173215	0	0	0	0	0	0	0	0.926557061	1.039557378	0	1.988611694	0	0	0	0
FBgn0017457	637.6137798	746.3973167	825.575583	681.1447877	777.5856877	993.3879619	720.724767	725.5241881	524.4312966	728.7297223	767.9324482	556.8112743	777.4635875	843.7719541	1064.162978	764.2201255
FBgn0017482	109.8174875	69.49527616	152.3008391	53.84543776	0	16.93274935	0	12.26238064	291.8654742	93.56016406	32.16902844	56.67543328	3.097464492	16.75715329	0	18.2578187
FBgn0017545	5568.194853	4845.716074	5773.777328	4963.651938	2409.916336	3073.697168	3048.908705	3027.786154	5892.902909	5091.75204	6228.418815	6229.326132	2675.176833	2846.74463	2869.843775	2966.460829
FBgn0017550	862.8516879	1328.533072	1037.746407	558.1977048	1676.528679	1492.500907	1353.383446	1226.238064	926.5570611	1412.758477	664.001741	1361.204705	903.4271435	1259.743642	1058.502536	1355.425683
FBgn0017551	672.3519646	334.8408761	274.1415104	332.9442902	488.4256921	501.5319093	258.124741	569.1788349	572.6122638	245.3355413	261.476462	128.2654543	428.4825881	244.4572951	267.1728327	539.0403616
FBgn0017556	2.241173215	0	1.050350614	1.794847925	0	0.806321398	0	0	2.779671183	0	1.649693766	0	2.064976328	0	0	0
FBgn0017558	9092.439734	10121.94185	9727.297041	7815.665291	1452.54205	1531.204334	1539.638161	1637.027816	8643.850823	11868.62659	7224.83385	8948.752623	1204.913687	1506.172367	1382.279783	1447.584197
FBgn0017561	7277.08943	7868.309319	3369.524771	2901.371671	59.18041361	220.1257415	7.085777204	146.1267027	6978.827784	7173.985469	3593.85787	3690.863304	62.98177801	203.0572693	0	1.738839876
FBgn0017566	9261.648312	8479.326228	8944.785833	9496.540373	11000.06574	10807.93201	10275.3892	10042.88975	7128.003471	7776.928748	8158.560521	7634.280294	8976.452098	10453.50651	9064.63081	9329.745355
FBgn0017567	2647.946154	1472.93884	1842.314978	1876.513506	1889.27852	2147.233882	2698.668861	2581.231126	2084.753387	1584.285445	1666.190704	2113.894231	2197.134813	2551.03016	1895.115771	1910.985024
FBgn0017572	1885.947261	1759.945305	1552.418208	1880.103202	1355.905679	2006.933959	1578.103809	2203.141056	1264.750388	2885.811283	2161.098834	1820.574006	1650.948574	1612.629576	1763.793531	1523.223731
FBgn0017577	1.120586608	2.707608162	0	9.871663589	1.498238319	43.54135547	2.024507773	44.96206236	0.926557061	3.118672135	0.824846883	1.988611694	0	0	2.264176548	0
FBgn0017578	177.052684	95.66882173	108.1861133	128.3316267	190.2762665	274.1492752	231.80614	188.0231699	176.9723987	84.20414766	194.6638644	153.1231004	213.72505	197.1429799	236.6064493	126.065891
FBgn0017579	2184.023298	2369.157142	2939.93137	2276.764593	1074.985994	1046.605174	1217.741425	1342.730681	2453.523098	2209.059429	2298.848263	2865.589451	1300.935087	1158.215007	1376.619341	1339.776124
FBgn0017581	12132.5912	15427.04877	16209.01068	14912.49399	6664.164044	5885.339881	7248.750079	6469.427655	10771.22584	14108.87274	16727.89479	16488.57386	5820.135781	6810.304241	8183.866133	8196.891176
FBgn0017590	126.6262867	193.1427156	251.0337969	603.9663269	1125.176978	1323.173413	1272.403135	1771.914003	257.582863	164.2500658	290.3461029	141.1914303	1139.866933	1477.586634	1462.65805	1504.096493
FBgn0019624	5858.426785	4483.799117	5373.593744	4888.268325	5196.63961	4841.153671	4887.161763	5451.650061	5322.143759	4431.633105	4414.580519	5020.250222	4377.749816	5001.517401	4906.47058	4190.604101
FBgn0019637	0	0	0	0	0	0	0	0	0	0	0	0	0	0	0	0
FBgn0019643	2468.652297	4993.731987	2309.721001	2635.734178	930.4059962	1261.892987	977.8372541	1003.471483	2480.393253	3168.57089	2665.905126	2131.791736	820.8280904	936.4291546	973.5959157	1100.685642
FBgn0019644	5764.29751	4359.249141	6492.217148	5094.675836	4791.366145	5177.389694	5408.472514	5192.096338	5457.42109	4752.856334	5034.865375	4410.740738	4729.828279	4450.502772	4788.733399	4558.368735
FBgn0019650	945.7750969	204.8756843	470.5570753	818.450654	2311.781727	1681.180114	2359.563809	1786.220114	186.2379693	53.0174263	655.7532721	282.3828606	1985.474739	2034.515553	2655.879091	2603.043294
FBgn0019660	2102.220476	2105.616614	1836.012874	1558.825423	2448.121414	3086.59831	3173.415933	2996.108337	2044.911434	1802.592494	2033.247567	1839.465817	2882.706954	2927.573252	3175.507609	3980.204476
FBgn0019661	54433.61505	61343.57052	34540.77996	41869.31498	59771.46862	67251.23617	59041.73242	59259.99819	55977.01829	64424.48942	47469.93813	47321.00387	59745.9601	62892.55345	61826.73691	66211.5448
FBgn0019662	474.008135	292.4216815	707.9363142	715.2468983	1324.442674	1527.172727	1506.233783	1722.86448	479.0300006	240.1377544	436.3440012	527.9764048	1229.693403	1433.229464	1273.599308	1591.907907
FBgn0019686	303.6789707	233.756838	1.050350614	166.9208571	43.44891126	40.31606988	48.58818654	9.196785483	221.4471376	150.7358199	471.8124172	206.8156162	32.00713309	29.57144699	2.264176548	11.30245919
FBgn0019809	0	0.902536054	0	0	57.68217529	0	0	47.00579247	0	0	3.299387533	1.988611694	41.29952656	22.67144269	0	0
FBgn0019828	0	0	0	0	0	0	0	0	0	0	1.649693766	0	0	0	0	0.869419938
FBgn0019830	1444.436137	1314.995031	1661.654672	1084.088147	232.9760586	191.9044926	576.9847152	279.9910247	1609.429615	1652.896232	1290.885372	1364.187622	328.3312362	120.2572178	229.8139196	272.1284406
FBgn0019890	2280.393747	2191.357539	2368.540636	3133.804478	5117.982098	4582.324503	5601.813007	4969.329756	2353.454935	3385.838382	3560.863995	2655.790917	5228.520063	5534.789161	5091.000968	6193.747638
FBgn0019925	1481.415495	2069.515172	2050.284399	1597.414654	1236.046613	1240.12231	1045.658264	1477.616868	1096.117003	1440.826527	1913.644769	1900.118474	1280.285323	1064.572092	1177.371805	899.8496358
FBgn0019928	1.120586608	1.805072108	0	0.897423963	0	0	0	0	0	1.039557378	0	0	0	0	1.132088274	0
FBgn0019929	0	0	91.38050346	82.56300457	0.74911916	0	0	0	2.779671183	0	244.1546774	0.994305847	0	0	13.58505929	13.91071901
FBgn0019932	347.3818484	476.5390365	321.407288	318.5855068	346.8421709	714.4007583	422.1098706	561.0039145	635.6181439	377.3593284	231.7819742	556.8112743	419.1901946	360.7716533	540.0061067	574.686579
FBgn0019936	1382.803874	1328.533072	1985.162661	1178.317663	491.4221687	612.8042622	708.5777204	687.7151811	1627.960756	1102.970379	1633.196829	1570.008932	555.4786323	668.3147019	661.139552	827.687781
FBgn0019938	281.2672385	667.87668	422.240947	227.0482626	364.8210307	14.51378516	735.9085753	295.3190005	447.5270605	280.6804922	89.08346338	343.0355172	285.9992214	249.3858696	190.19083	1.738839876
FBgn0019940	72.8381295	53.24962719	2322.325209	6096.200978	412.0155378	301.5642027	1289.611451	6841.386534	0.926557061	21.83070495	2048.094811	2781.073454	0	1.971429799	4247.595204	1120.6823
FBgn0019949	990.5985612	638.0929902	628.1096675	687.4267554	262.1917059	362.8446289	339.1050519	474.1453849	870.9636374	503.1457712	485.0099673	235.6504858	464.6196738	345.0002149	344.1548353	328.6407366
FBgn0019952	16974.64593	16067.84937	9684.232666	7898.228296	103.378444	87.08271094	143.7400518	279.9910247	17673.14938	17872.07045	13878.87366	11208.80981	38.20206207	104.4857794	129.0580632	116.5022717
FBgn0019957	3167.89834	3259.960227	2619.574433	3274.70004	579.8182295	720.8513295	749.0678758	652.9717693	4808.831147	5859.984943	4035.975799	4670.254564	3793.361515	3888.645279	4323.445118	4582.712493
FBgn0019960	4584.319812	2763.565398	3341.165305	3629.182505	3638.471758	3238.993054	4048.003291	3653.167567	2383.104761	2979.371447	3202.880447	2583.206591	2641.104724	2834.916051	3609.097418	2723.023246
FBgn0019968	2111.185169	1799.656892	1275.125646	1020.371046	2033.858518	1145.782706	1054.768549	1602.284404	924.703947	2407.614889	1184.480124	1765.887184	708.2868805	1616.572435	1989.079097	1232.837472
FBgn0019972	293.5936912	495.4922937	8.402804916	299.7396035	187.2797899	118.5292454	93.12735754	108.3176957	320.5887431	392.9526891	259.8267682	392.7508096	150.743272	137.014371	50.94397233	88.68083368
FBgn0019982	1572.183011	1378.172555	1408.520174	2000.358013	2392.686596	1891.629999	1964.784793	1860.816263	1703.011878	1597.799691	1425.335414	1686.342717	2521.336097	2154.772771	1793.227826	1915.332123
FBgn0019985	480.7316547	494.5897576	611.3040576	748.4515849	4509.697341	3690.533037	4030.794975	5805.21537	414.1710063	763.0351158	476.7614985	997.2887646	3691.145186	4484.017078	3590.984005	4691.389986
FBgn0019990	489.6963475	153.4311292	272.0408092	290.7653639	260.6934675	179.8096717	170.0586529	324.9530871	140.8366733	1099.851706	215.2850365	1111.633937	685.5721409	693.9432893	888.6892951	630.3294551
FBgn0020018	361.9494743	212.0959727	70.37349117	173.2028248	321.3721195	271.730311	150.8258291	127.7331317	239.0517218	382.5571153	87.43376962	382.8077511	157.9706891	246.4287249	133.5864163	269.5201808
FBgn0020224	1639.418207	1589.365991	1328.693527	1297.67505	2666.115089	2261.73152	2916.303446	2941.949489	1583.486017	1654.975347	1753.624474	2233.210932	2722.671289	3105.987649	2721.540211	2685.638189
FBgn0020235	9379.309906	7685.997036	8898.570406	8536.296733	7986.35936	7976.131265	8455.356712	8077.843249	9217.389644	8066.965257	7286.697366	6938.266201	7472.116843	7557.476135	7772.918089	7550.042742
FBgn0020236	3039.03088	5905.293402	3325.410045	3735.078533	8367.661013	6136.105836	6700.108473	7411.587234	3304.10248	4916.066843	2838.298125	3910.604896	8106.064576	9173.062856	5946.859703	6524.127215
FBgn0020238	18950.24012	18814.26658	23529.95447	19953.32439	19399.93888	22271.40332	19856.37223	20116.43545	20279.5544	18451.10391	20648.39203	17009.59013	20268.77515	19638.39794	19390.40796	20331.38525
FBgn0020248	0	0	3.151051843	3.589695851	6.742072436	19.35171354	1.012253886	66.42122849	69.49177958	5.197786892	127.02642	0	36.13708574	69.98575787	50.94397233	183.4476069
FBgn0020249	3598.203597	5157.091013	3405.236692	3027.011026	2064.572404	1619.093366	1222.802695	1821.985391	3580.216484	3931.606005	3119.570912	4046.824798	1111.989753	1132.58642	988.3130632	1028.523787
FBgn0020251	907.6751522	435.0223781	456.9025173	221.6637188	1463.778838	1356.232591	911.0284976	1538.928771	437.3349328	470.9194925	485.0099673	160.0832414	654.597496	1103.014973	1704.924941	1203.277194
FBgn0020255	976.0309353	1312.287423	1313.988619	981.7818152	1838.338418	1998.870745	2192.541918	1699.361584	1383.349692	1019.805788	1163.034105	1310.495106	1991.669668	1716.12964	1855.492681	1651.028462
FBgn0020257	183.7762037	117.329687	199.5666168	253.0735575	206.756888	392.6785206	443.3672022	218.6791215	98.21504848	3.118672135	262.3013088	90.48183208	396.475455	299.6573295	218.4930369	452.0983678
FBgn0020258	0	1.805072108	2.100701229	1.794847925	0.74911916	0	1.012253886	2.043730107	0	3.118672135	0	1.988611694	1.032488164	6.900004297	0	0.869419938
FBgn0020261	409.0141118	410.6539046	69.32314056	446.0197095	1662.295415	560.3933713	809.803109	285.10035	706.0364806	537.4511647	202.0874864	644.3101889	778.4960757	1309.029387	980.3884453	608.5939566
FBgn0020269	509.8669065	53.24962719	695.3321068	927.9363774	1793.391268	2584.260079	1846.351089	1808.701145	322.4418573	162.170951	478.4111922	397.7223388	1766.587249	1829.486854	2035.494717	2237.017501
FBgn0020270	243.1672939	296.0318257	449.550063	279.9962764	475.6906663	191.9044926	421.0976167	224.8103118	393.786751	185.0412134	318.3908969	247.5821559	288.0641978	353.871649	226.4176548	362.5481142
FBgn0020272	116.5410072	90.25360541	193.2645131	351.7901934	95.13813327	130.6240664	1.012253886	121.6019414	163.0740428	112.2721969	47.01627234	123.293925	54.72187269	85.75719626	96.22750329	3.477679752
FBgn0020277	0	0	0	0.897423963	0	0	0	0	0	0	0.824846883	0	0	0	0	0.869419938
FBgn0020278	2866.460542	5505.46993	3388.431082	2352.148206	153.5694277	113.6913171	258.124741	218.6791215	3781.279366	3388.957054	2817.676953	3304.07833	284.9667333	19.71429799	403.0234256	253.8706219
FBgn0020279	3760.688655	4470.261076	2964.089434	2097.279801	2458.609082	2414.126264	1875.706451	1697.317854	2370.132962	3216.390529	1233.970937	2666.728282	2381.950194	2373.601478	3223.055316	1918.809803
FBgn0020280	0	0	1.050350614	0	0.74911916	3.22528559	4.049015545	0	0.926557061	0	2.47454065	0	0	0	0	0.869419938
FBgn0020294	491.9375208	23.46593741	527.2760085	1111.010866	404.5243462	279.793525	531.4332903	12.26238064	297.4248166	488.5919679	1595.253872	1457.652372	141.4508785	277.9716017	518.4964295	83.46431405
FBgn0020299	4589.922745	5064.129799	1989.364064	2410.480764	108.6222781	95.95224632	170.0586529	299.4064607	5071.973353	5809.046631	2346.689383	3622.256201	153.8407364	178.4143968	91.6991502	287.7779995
FBgn0020300	0	41.51665849	37.81262212	0.897423963	0	0	0	0	22.23736947	85.24370504	0.824846883	83.52169115	1.032488164	18.72858309	0	0
FBgn0020304	5123.32197	7432.384405	5422.960223	5730.052002	1794.140387	1190.130383	1999.201425	1712.64583	8082.357244	9007.764685	4651.311574	5976.772447	1685.020684	2455.415815	2566.444117	2223.106782
FBgn0020305	205.0673492	147.1133768	466.3556728	312.303539	424.0014443	315.2716665	404.9015545	462.9048693	441.0411611	430.3767547	249.9286056	270.4511904	322.1363072	349.9287894	379.2495718	159.1038487
FBgn0020306	521.0727726	513.5430148	193.2645131	175.8950967	195.5201007	190.2918498	231.80614	529.3260978	274.2608901	426.2185252	324.1648251	692.0368695	220.9524671	509.6146031	300.0033926	286.0391596
FBgn0020307	45.94405091	66.787668	13.65455799	49.35831795	14.98238319	56.44249783	85.02932645	191.088765	46.32785306	3.118672135	17.32178455	0.994305847	1.032488164	50.27145988	83.77453228	153.887329
FBgn0020309	1586.750636	2740.09946	1148.033222	1718.566889	1540.938111	1534.42962	1800.799664	1795.416899	1343.507739	2373.309495	1914.469616	2085.059361	1849.186302	2432.744372	1732.095059	2664.77211
FBgn0020312	1062.316104	801.452016	481.0605814	593.1972393	1636.076245	867.6018238	1279.488912	780.704901	728.27385	568.637886	343.9611503	318.1778711	1146.061862	1424.35803	812.8393807	904.1967355
FBgn0020369	1341.342169	1753.627553	1359.153695	1469.083027	1229.304541	1009.51439	1166.116477	1101.570528	1514.920795	1581.166773	1180.35589	1165.326453	1027.325723	961.0720271	924.9161199	959.8396116
FBgn0020370	1137.395407	1052.357039	1346.549488	1329.982313	1832.345464	2273.02002	1064.891088	1123.029694	2056.030119	2008.424855	1134.989311	1026.123634	1536.342388	2154.772771	1434.355843	1684.93584
FBgn0020371	0	0	0	0	0	0	0	6.131190322	0	0	0	0	0	0	0	0
FBgn0020372	1745.873935	574.9154664	1295.082308	1527.415584	7766.118328	9207.384039	7251.786841	9707.71801	1633.520099	862.8326241	1576.282394	1594.866579	7869.624786	9301.205793	7024.60774	8412.50732
FBgn0020376	0	0.902536054	1.050350614	0	0	0	2.024507773	0	0	0	0	0	3.097464492	0.9857149	0	4.34709969
FBgn0020377	1.120586608	0	0	1.794847925	0.74911916	0	0	5.109325268	0	1.039557378	4.124234416	55.68112743	2.064976328	0.9857149	2.264176548	21.73549845
FBgn0020378	5.602933038	3.610144216	234.228187	0	55.43481781	151.5884228	104.2621503	99.12091021	0.926557061	1.039557378	4.124234416	2.982917541	77.4366123	10.8428639	0	53.03461622
FBgn0020379	442.63171	253.6126312	366.5723645	1113.703138	692.1861035	1112.723529	1409.05741	646.840579	343.7526697	565.5192139	433.8694606	669.1678351	1393.859021	817.1576518	513.9680764	1172.847496
FBgn0020381	1422.024405	2666.091504	1349.70054	1122.677377	178.29036	141.912566	317.8477203	388.3087204	2220.957275	1867.045052	1222.423081	1261.77412	348.9809994	160.6715286	148.3035639	110.4163321
FBgn0020385	80.68223575	121.8423673	236.3288883	57.43513361	51.68922201	124.9798166	113.3724353	94.01158494	109.3337332	98.75795096	37.94295663	0.994305847	71.24168332	4.928574498	279.6258037	173.8839876
FBgn0020386	1608.041782	1834.855798	1116.522703	925.2441055	2236.869811	1954.523068	1521.417591	2389.120495	2041.205206	1574.929428	1633.196829	962.4880599	2429.44465	2155.758485	1504.545316	2075.305392
FBgn0020388	1748.115108	2450.385387	1890.631106	2841.244266	3966.58595	3442.992368	3578.317488	3062.529566	2724.07776	1579.087658	2171.821843	2429.089184	4338.515265	3838.373819	3890.987398	2243.97286
FBgn0020389	1201.268843	856.5067153	341.3639497	1407.160773	2434.637269	1945.653532	2463.825959	1777.023328	1210.083522	1394.046445	1011.262279	794.4503718	1992.702157	2887.158941	2429.461436	1874.469386
FBgn0020391	5.602933038	18.95325714	233.1778364	191.1513041	173.795645	432.9945905	384.6564768	279.9910247	74.12456489	1.039557378	2.47454065	0.994305847	391.3130142	552.0003438	296.6071278	292.9945191
FBgn0020392	311.5230769	314.0825468	176.4589032	151.6646497	251.7040376	195.9360996	188.2792228	194.1543602	389.1539657	270.2849184	377.7798725	146.1629595	377.890668	256.2858739	95.09541502	288.6474194
FBgn0020399	3.361759823	0	0	0	0	0	0	0	1.853114122	25.98893446	1.649693766	0	1.032488164	0	0	0
FBgn0020407	283.5084117	251.8075591	8.402804916	189.3564561	149.8238319	166.1022079	461.5877721	266.706779	441.9677181	235.9795249	189.7147831	113.3508666	293.2266386	384.4288108	232.0780962	319.9465372
FBgn0020412	756.3959602	794.2317276	445.3486605	339.2262579	450.9697341	546.6859076	1064.891088	532.391693	395.6398651	365.9241972	461.0894077	548.8568276	568.9009784	669.3004168	472.0808103	1018.090747
FBgn0020414	6684.299115	10055.15418	5665.591215	6396.838006	140.834402	320.1095949	181.1934456	289.1878102	11691.297	9544.176292	7866.564725	7103.320971	184.8153814	363.728798	127.925975	254.7400418
FBgn0020415	1726.823962	1784.313779	2036.629842	2058.69057	73.41367764	0	202.4507773	114.448886	1964.30097	2506.37284	2026.648792	1449.697925	11.3573698	40.41431088	37.35891304	58.25113585
FBgn0020416	179.2938572	156.1387374	48.31612827	72.69134098	1.498238319	4.031606988	0	11.24051559	88.02292081	109.1535247	47.84111922	187.9238051	0	0.9857149	0	0
FBgn0020429	0	1.805072108	0	0	35.2086005	0	1.012253886	2.043730107	0	2.079114757	0	0	0	0.9857149	0	0
FBgn0020440	941.2927504	592.0636515	487.3626851	761.0155203	1949.957172	1206.256811	1370.591762	1053.54287	347.4588979	651.8024763	295.2951842	933.6531904	995.3185901	830.9576604	1218.126983	1317.171206
FBgn0020443	1563.218318	1218.423673	2091.248073	1297.67505	1659.298939	2235.122914	1888.865752	1509.294684	1663.169925	1493.843953	1272.738741	1289.614684	1611.714024	2090.701302	1761.529354	1484.099834
FBgn0020445	391.0847261	407.9462964	751.0006894	546.5311933	85.39958419	0.806321398	5.061269431	7.153055376	222.3736947	627.8926566	427.2706855	603.5436492	0	0.9857149	0	1.738839876
FBgn0020493	188.2585501	102.8891102	399.1332335	182.1770644	300.396783	412.0302342	558.7641452	682.6058558	190.8707546	266.1266889	135.2748888	341.0469055	518.3090583	656.4861231	847.9341172	420.79925
FBgn0020496	3848.094411	3553.284445	3289.698125	3323.160934	3895.41963	3334.945301	3993.341581	3249.530871	3754.409212	3175.847791	3938.643867	2940.16239	3829.4986	3412.544982	3695.136126	3898.479002
FBgn0020497	2031.62352	1213.910993	1138.580066	846.2707968	1292.979669	1592.48476	2167.23557	1987.527529	2192.234007	1361.820166	1528.441275	1743.01815	2012.319432	2188.287077	2299.271285	2289.182697
FBgn0020503	4755.769563	6324.972667	4146.784226	4453.017703	1145.403195	940.1707496	931.2735754	1061.717791	6052.270723	5498.218975	5925.700009	4887.013238	958.1490162	1295.229378	1304.165692	957.2313518
FBgn0020506	0	0	0	1.794847925	0	0	1.012253886	0	3.706228244	0	5.773928182	1.988611694	0	0	0	0
FBgn0020508	0	0	0	0	0	0	0	0	0	1.039557378	0	0	0	0	0	34.77679752
FBgn0020509	0	0.902536054	0	0	0	0	0	0	16.6780271	0	0	0	0	0	1.132088274	0
FBgn0020510	606.2373547	818.600201	786.7126103	700.8881149	770.8436152	682.9542238	480.820596	507.8669317	559.6404649	904.4149193	941.9751406	814.3364887	529.6664282	624.9432463	443.7786034	541.6486214
FBgn0020513	755.2753736	578.5256107	1405.369122	776.2717277	259.1952292	174.1654219	1130.687591	753.1145446	1450.061801	1335.831231	1291.710219	685.0767286	221.9849553	211.9287034	646.4224045	598.1609174
FBgn0020518	0	0	0	0	0	0	0	0	0	0	0	0	0	0.9857149	0	0
FBgn0020521	105.3351411	5.415216324	325.6086905	293.4576358	2.247357479	0	169.046399	4.087460215	2.779671183	134.1029018	314.2666625	27.84056372	1.032488164	81.81433667	6.792529644	52.16519628
FBgn0020545	722.7783619	679.6096487	1036.696057	1356.905032	1396.358113	940.1707496	1284.550182	1303.899808	869.1105233	658.0398206	616.1606217	1021.152105	790.8859337	993.6006188	679.2529644	1225.012693
FBgn0020546	2.241173215	1.805072108	0	0	0.74911916	0	0	3.065595161	0	2.079114757	3.299387533	6.960140929	6.194928984	0	0	0
FBgn0020556	3.361759823	1.805072108	1.050350614	2.692271888	0.74911916	0.806321398	3.036761659	3.065595161	0.926557061	3.118672135	1.649693766	0	2.064976328	0	1.132088274	0.869419938
FBgn0020616	1244.971721	1313.189959	677.4761463	1026.653013	1495.241843	1108.691922	1547.736192	1434.698535	916.3649334	914.8104931	993.1156473	701.979928	1517.757601	1770.34396	1569.074348	2067.480613
FBgn0020617	2.241173215	3.610144216	1.050350614	3.589695851	131.0958529	235.4458481	301.6516581	130.7987269	0	0	5.773928182	93.46474962	769.2036822	285.8573209	332.8339526	99.98329287
FBgn0020618	1142.99834	1322.215319	2338.080468	1461.903635	773.8400919	612.8042622	1167.128731	1113.832908	1552.909634	1224.598592	1614.22535	1610.775472	801.2108153	621.9861016	746.0461726	1032.001466
FBgn0020620	2160.49098	2342.983596	1269.873893	1670.105995	1299.721742	1412.675089	1435.376011	1222.150604	1550.129963	1961.644773	998.8895755	2030.37254	1480.588027	1533.772384	1289.448544	1597.993846
FBgn0020621	8178.041063	10551.54901	4004.986893	4406.351657	603.0409235	1428.801517	1394.885855	1243.60977	5965.174359	11667.99202	4785.761616	5820.666429	876.5824513	827.0148008	618.1201976	1881.424746
FBgn0020622	1326.774543	1516.260571	1384.36211	437.9428938	1586.63438	1395.742339	1123.601814	845.0823994	1269.383174	1365.978395	1111.068752	1519.299334	1215.238569	1803.858266	1349.449223	1138.070699
FBgn0020626	1504.947814	2077.637996	1758.286929	2021.896188	2806.200372	3574.422756	2986.148964	2479.04462	2040.278649	2591.616545	2289.774948	1866.312075	2695.826596	2519.487283	2901.542246	2744.758744
FBgn0020633	0	0	0	0	8.989429915	0	0	4.087460215	0	1.039557378	0	0	0	0	0	0
FBgn0020637	0	0	0	0	0	0	0	0	0	0	0	0	0	0.9857149	0	1.738839876
FBgn0020638	0	0	0	0	0	0.806321398	1.012253886	0	0	0	0	0	0	0	0	0
FBgn0020639	0	0	0	0	0	0	0	0	0	0	0	0	0	0	2.264176548	0
FBgn0020640	0	0	0	0	0	0	3.036761659	0	0	0	0.824846883	0	0	0.9857149	0	0
FBgn0020641	0	0	0	0	0	0	0	0	0	0	0.824846883	0	0	0	2.264176548	0
FBgn0020642	0	0	0	0	0	0	0	0	0	0	4.124234416	0	0	0	0	3.477679752
FBgn0020643	0	0	0	0	0	0	0	0	0	0	0	0	0	0	0	0
FBgn0020644	0	0	0	0	0	0	0	0	0	0	0	0	0	0	0	0
FBgn0020645	0	0	0	0	0	0	0	0	0	0	0	0	1.032488164	0	0	0
FBgn0020646	0	0	0	0	0	0	0	0	0	0	0	0	0	0	0	0
FBgn0020647	1569.941837	4488.311797	2529.24428	1920.48728	1598.620287	1562.650869	871.5505961	1450.026511	2459.08244	3568.80048	2174.296384	2930.219331	1475.425586	2120.272749	1478.507286	1563.217049
FBgn0020653	2946.022192	3199.490312	4195.100354	4414.428472	2029.363803	2592.323293	2645.019405	2295.108911	3865.596059	3819.333809	2779.733996	3489.019217	3490.842483	2579.615892	2143.043103	2006.621217
FBgn0020655	547.9668511	276.1760325	446.3990112	909.9878982	644.9915964	806.3213976	787.5335235	691.8026413	668.0476411	395.0318038	1082.199111	590.6176731	652.5325197	662.4004125	714.3477009	455.5760475
FBgn0020660	647.6990592	220.2187972	366.5723645	254.8684054	214.2480796	237.0584909	254.0757254	770.4862505	320.5887431	240.1377544	323.3399782	297.2974483	234.3748132	280.9287464	262.6444796	240.8293228
FBgn0020762	1125.068954	1341.168576	489.4633864	1492.41605	2266.834577	2222.221772	1766.383032	1487.835518	975.6645853	1381.571756	462.7391015	1285.63746	1598.291678	1495.329503	1475.111021	1655.375562
FBgn0020764	758.6371334	956.6882173	1056.652718	901.0136585	2110.268673	1918.238605	1775.493316	1800.526225	709.7427088	928.324739	1130.865077	1551.117121	1740.775045	2041.415557	1970.965685	2173.549845
FBgn0020765	0	0	0	0	0	0	0	0	0	0	4.124234416	46.73237481	0	0	0	0
FBgn0020767	2468.652297	1775.288418	1109.170249	1764.335511	5920.288718	5137.879946	4382.047074	4413.435167	1640.005998	1153.90869	2324.418517	1904.095697	5017.892477	5693.48926	5670.630165	5568.634703
FBgn0020880	0	0	3.151051843	0	1.498238319	0	0	0	0.926557061	1.039557378	0.824846883	0.994305847	0	0	0	0.869419938
FBgn0020887	805.7017709	440.4375944	242.6309919	376.9180643	846.5046503	832.9300037	769.3129536	1224.194334	269.6281048	607.101509	309.3175812	946.5791664	795.0158863	1133.572135	800.3864097	612.0716364
FBgn0020906	2.241173215	0	0	0.897423963	0.74911916	0	0	0	0	0	0	0	0	0	0	4.34709969
FBgn0020907	998.4426674	177.7996027	13449.73962	9444.489783	2119.258102	2776.164572	2106.500337	2511.744302	3157.706464	567.5983287	12077.40806	9659.681304	2476.939106	1181.872165	1955.116449	1845.778528
FBgn0020908	13.44703929	33.393834	40.96367397	66.40937324	2.247357479	19.35171354	41.50240934	50.07138763	26.87015477	3.118672135	12.37270325	43.74945727	7.227417148	9.857148996	13.58505929	5.216519628
FBgn0020909	326.0907028	307.7647944	98.73295776	199.2281197	288.4108764	241.8964193	160.9483679	314.7344365	156.5881433	297.3134102	94.03254468	225.7074273	201.335192	266.1430229	296.6071278	329.5101565
FBgn0020910	3092.819037	2564.10493	4303.286468	3603.15721	1779.158004	1506.208371	1824.081503	1880.231699	3923.969154	2600.972561	3725.008524	3554.643403	2121.763177	1636.286733	1788.699473	1970.10558
FBgn0020912	0	0	122.8910219	0	191.7745049	334.62338	154.8748446	183.9357097	5.559342367	0	59.38897559	0.994305847	279.8042925	211.9287034	206.0400659	588.597298
FBgn0020930	1380.562701	1060.479864	1680.560983	1994.076045	1959.695721	2348.00791	2953.75684	2905.162348	887.6416645	388.7944596	1007.962891	1057.941421	2221.914529	2390.358632	2130.590132	3259.455348
FBgn0021738	2.241173215	0	10.50350614	21.5381751	0	0.806321398	14.17155441	28.6122215	0.926557061	1.039557378	15.67209078	72.58432683	11.3573698	1.971429799	10.18879447	19.12723864
FBgn0021742	0	8.122824487	0	2.692271888	31.4630047	0	0	4.087460215	2.779671183	0	2.47454065	0.994305847	1.032488164	0.9857149	2.264176548	0
FBgn0021750	298.0760376	587.5509712	228.976434	302.4318754	507.9027902	418.4808054	443.3672022	343.346658	554.0811225	471.9590498	439.6433887	498.1472294	447.067375	434.7002707	395.0988076	191.2723864
FBgn0021760	970.4280022	1509.942818	967.3729159	652.4272209	755.1121129	616.8358692	833.0849484	1031.061839	932.1164035	1691.359855	959.2969251	1941.879319	406.8003366	1084.28639	697.3663768	1049.389865
FBgn0021761	792.2547316	379.0651427	330.8604436	363.4567049	558.8428931	714.4007583	897.8691971	412.8334817	646.7368287	215.1883773	804.2257111	220.735898	1009.773424	788.5719197	730.1969367	568.6006395
FBgn0021764	393.3258993	237.3669822	201.667318	133.7161704	191.0253857	131.4303878	45.55142488	131.8205919	183.4582981	238.0586397	141.8736639	31.81778711	19.61727512	243.4715802	101.8879447	158.2344287
FBgn0021765	2654.669674	2528.003487	2300.267846	2090.100409	818.7872414	725.6892579	1110.442513	1117.920369	2587.873872	3059.417365	2451.444937	2098.979643	415.0602419	680.1432807	464.1561923	674.6698719
FBgn0021767	0	0	0	0	1.498238319	0	0	0	0	0	0	0.994305847	0	0	0	0
FBgn0021768	107.5763143	145.3083047	280.4436141	113.0754193	235.9725353	249.1533119	340.1173058	292.2534053	493.8549136	267.1662463	115.4785636	206.8156162	238.5047659	229.6715716	277.3616271	291.2556792
FBgn0021776	0	4.51268027	2.100701229	17.94847925	1.498238319	0.806321398	0	74.59614892	6.485899428	2.079114757	1.649693766	4.971529235	2.064976328	0	4.528353096	4.34709969
FBgn0021795	2622.172662	2616.452021	2189.981031	1501.39029	922.9148046	627.3180473	600.2665545	524.2167725	2464.641783	2908.681545	2785.507924	2245.142603	797.0808626	472.1574369	828.6886166	740.7457872
FBgn0021796	291.352518	103.7916462	316.155535	642.5555573	245.7110843	46.76664106	214.5978239	221.7447166	228.8595941	417.9020662	266.4255433	58.66404498	335.5586533	315.4287679	294.3429512	486.0057454
FBgn0021800	1339.100996	449.4629549	1049.300264	598.5817831	2474.340584	2094.01667	2654.12969	2365.617599	589.2902909	707.9385748	1116.017833	684.0824228	2271.473961	2561.873024	3571.738505	2451.764225
FBgn0021814	1671.915219	2333.958236	2489.330956	1694.336442	665.2178137	695.0490447	806.7663473	845.0823994	1987.464896	2073.91697	2024.999098	2464.884195	726.8716675	760.9719025	915.8594137	813.777062
FBgn0021818	716.0548423	1033.403782	239.4799401	475.6347002	804.5539774	930.4948928	545.6048447	661.1466897	2.779671183	752.639542	145.1730514	226.7017331	313.8764019	1002.472053	687.1775823	66.94533523
FBgn0021825	1028.698506	1187.737447	1132.277962	1113.703138	690.6878651	724.0766151	673.1488344	690.7807763	1280.501858	755.7582142	939.5005999	1044.021139	748.5539189	828.0005157	894.3497365	653.8037934
FBgn0021847	2906.80166	2704.900554	1588.130129	2357.53275	5308.258365	4575.873931	4828.451037	3959.727083	2026.380293	1912.785576	2391.231114	2344.573187	4567.727638	4856.61731	3794.759895	3615.048102
FBgn0021856	460.5610957	426.8995536	444.2983099	701.7855388	722.1508698	522.4962657	572.9356996	604.9441118	549.4483372	817.0920995	456.9651733	337.0696822	584.3883008	520.457467	423.4010145	759.0036059
FBgn0021872	7762.303431	11036.21087	8236.849519	8837.831184	5383.9194	3681.663502	5481.354794	4203.952831	11181.69061	10500.56908	7756.035242	7793.369229	4738.088185	5000.531686	4241.934763	4338.405491
FBgn0021874	137.8321527	170.5793142	285.6953671	94.22951608	212.0007222	269.3113468	315.8232125	212.5479312	308.5435013	194.3972298	118.7779512	251.5593793	355.1759284	229.6715716	326.0414229	312.1217577
FBgn0021875	291.352518	172.3843863	738.396482	271.0220367	273.4284933	335.4297014	434.2569172	390.3524505	395.6398651	293.1551807	198.7880988	225.7074273	391.3130142	254.3144441	431.3256324	385.1530325
FBgn0021895	445.9934698	361.9169577	599.7502009	430.7635021	1179.862676	828.8983967	1053.756296	1055.5866	383.5946233	350.3308366	359.6332411	491.1870884	1163.614161	936.4291546	976.9921805	984.1833698
FBgn0021906	7777.991644	6153.490817	7240.066786	6945.164047	7854.514388	7693.112455	9010.071842	8388.490226	5979.072715	6597.031124	6946.86045	6537.560944	7184.052645	7395.818892	7271.402984	6699.750042
FBgn0021944	196.1026563	236.4644462	236.3288883	137.3058663	282.4179232	180.6159931	237.8796633	443.4894333	120.4524179	308.7485414	568.3195025	319.1721769	94.98891109	361.7573682	348.6831884	149.5402293
FBgn0021967	2127.993968	1923.304331	2284.512587	2083.818441	1872.797899	2002.09603	1671.231166	1644.180871	1867.012478	1561.415182	1971.384051	1587.906438	1322.617338	1433.229464	1709.453294	1550.175749
FBgn0021979	7763.424018	9519.950298	9417.44361	9273.97923	3943.363256	3434.122832	3846.564768	4266.286599	9706.611772	11117.02661	10803.01963	8085.695148	3370.041367	3281.444901	4265.708617	4117.572826
FBgn0021995	588.307969	342.9637005	254.1848487	459.4810689	504.1571944	466.0537678	354.2888602	306.5595161	215.8877952	246.3750987	396.7513508	71.59002099	493.5293424	555.9432034	328.3055995	458.1843073
FBgn0022023	1520.636027	1877.274992	2258.253821	1506.774833	1057.756253	1228.83381	1177.25127	919.6785483	1482.491298	1146.631788	1491.323165	1563.048792	1627.201347	1450.972332	963.4071212	1404.98262
FBgn0022027	266.6996126	179.6046748	503.1179443	559.9925527	230.7287012	299.1452385	272.2962954	304.515786	454.939517	432.4558695	480.060886	455.3920779	241.6022304	104.4857794	206.0400659	259.9565615
FBgn0022029	509.8669065	347.4763808	258.3862512	437.9428938	432.9908742	543.460622	751.0923836	532.391693	195.5035399	195.4367872	233.4316679	235.6504858	720.6767385	599.314659	386.0421014	197.3583259
FBgn0022069	363.0700609	264.4430638	781.4608572	1331.777161	1381.37573	800.6771478	483.8573576	748.0052193	832.0482409	567.5983287	1200.152215	348.0070465	938.5317411	985.7148996	784.5371739	1101.555061
FBgn0022097	2762.245988	1343.876185	1984.112311	2697.656432	2498.312397	2266.569449	2913.266685	2624.149458	2008.775708	1552.059166	2353.288158	2456.929748	2653.494582	2496.815841	2593.614236	2263.969519
FBgn0022153	1134.033647	1093.873698	671.1740427	936.910617	625.5144983	978.0678553	577.996969	1589.000158	296.4982596	283.7991643	746.4864293	720.8717391	1045.91051	971.914891	935.1049143	1146.764898
FBgn0022160	1718.979856	1332.143216	1387.513162	1469.980451	3683.418908	4406.546438	2504.316115	3382.373328	2023.600621	1738.139937	2138.827968	1474.555571	3339.066723	3259.759173	4186.462437	3691.557057
FBgn0022213	758.6371334	245.4898067	1047.199563	383.2000321	856.9923186	636.9939041	808.7908551	435.3145129	867.2574092	399.1900333	79.18530078	485.2212534	571.9984429	484.9717306	742.6499078	597.2914974
[truncated: 15,482 more rows]
