# Supplementary material for: Senescent glia link mitochondrial dysfunction and lipid accumulation
Source: Nature. 2024 Jun 5;630(8016):475–83. doi: 10.1038/s41586-024-07516-8 (PMC11168935; doi:10.1038/s41586-024-07516-8)
Supplement: Supplementary file 4 — Supplementary Data files 1–17 [file 41586_2024_7516_MOESM4_ESM.zip › 2023-03-03957D-s4/Supplementary data 16.csv]

	repoGS>UAS-dFosDN_7d_RU_rep1	repoGS>UAS-puckered_7d_RU_rep1	repoGS>UAS-GFP_7d_RU_rep1	repoGS>UAS-dFosDN_7d_RU_rep2	repoGS>UAS-puckered_7d_RU_rep2	repoGS>UAS-GFP_7d_RU_rep2	repoGS>UAS-dFosDN_7d_RU_rep3	repoGS>UAS-puckered_7d_RU_rep3	repoGS>UAS-GFP_7d_RU_rep3	repoGS>UAS-dFosDN_42d_RU_rep1	repoGS>UAS-puckered_42d_RU_rep1	repoGS>UAS-GFP_42d_RU_rep1	repoGS>UAS-dFosDN_42d_RU_rep2	repoGS>UAS-puckered_42d_RU_rep2	repoGS>UAS-GFP_42d_RU_rep2	repoGS>UAS-dFosDN_42d_RU_rep3	repoGS>UAS-puckered_42d_RU_rep3	repoGS>UAS-GFP_42d_RU_rep3
FBgn0000003	8.763845315	4.356831532	14.28000993	4.987534286	12.29080257	12.08047496	53.17321289	8.221445392	10.77852603	5.386139996	15.37435533	12.86545911	11.88954015	8.256345118	11.42288719	4.446237105	15.64025641	10.79269392
FBgn0000008	844.250432	1073.232834	895.3566229	872.8185	841.919976	927.780477	788.8971222	953.6876655	850.9646298	916.2422593	798.1852809	845.6895121	1074.021794	842.1472021	897.6485515	941.3319128	847.7821036	826.8863954
FBgn0000014	0	2.904554354	0	0	0	1.208047496	0.966785689	3.288578157	0.538926301	0.59846	3.843588833	0	0	1.37605752	4.759536328	1.905530188	3.208257724	1.660414448
FBgn0000015	0	2.904554354	0	0	0	0	2.900357067	0	1.616778904	1.795379999	7.687177666	0	0	15.13663272	0	6.351767293	6.817547664	0
FBgn0000017	6875.23665	8521.962476	7184.272998	7408.150926	7515.825771	8019.019279	6869.01232	7862.990373	7172.031218	7915.830414	6473.884791	6918.186212	7512.207786	6983.491913	7627.63292	7389.010891	6410.900998	6643.318208
FBgn0000018	254.1515141	191.7005874	197.0641371	219.4515086	152.6107986	155.838127	191.4235664	166.0731969	166.5282271	185.5225999	248.5520779	197.270373	185.2786674	165.1269024	188.4776386	170.2273634	200.1150756	268.9871407
FBgn0000022	0	0	0	0	2.048467095	0	0	0	0	0	0	0	0	0	0	0	0	0
FBgn0000024	21319.51437	23462.99007	22843.73189	21130.52026	22071.20871	21904.3172	20304.43304	23243.67041	23907.84858	20394.91832	17455.01809	20508.39952	20652.13124	17197.96688	20220.41414	20159.87421	17582.85646	18854.00606
FBgn0000028	1263.454366	1292.526688	1280.916891	1223.608411	1282.340401	1276.906203	1267.456038	1236.505387	1251.925798	1135.278619	1085.173247	1029.236729	1235.521381	1060.940348	1158.471142	1140.777406	1001.778474	1048.551724
FBgn0000032	587.1776361	543.1516643	579.7684033	487.1158486	546.9407144	595.5674156	508.5292724	536.0382396	545.3934169	482.3587596	512.478511	493.1759325	572.6795173	538.0384902	588.2786902	481.4639608	530.1645889	526.3513802
FBgn0000036	6155.140693	6054.543552	6448.852486	5735.664429	6165.885956	6168.290515	6193.229123	6591.954915	6694.542515	5611.160956	5126.066307	5816.045215	6072.582633	5201.497425	5372.564607	5617.502994	4691.274857	5388.875093
FBgn0000037	6188.735433	7288.979152	6445.996484	6482.13206	6377.9023	6659.965846	5930.263416	6688.967971	6102.801436	6384.371275	6203.552376	5639.359576	6481.780973	6006.491074	5836.143446	6078.006122	5817.373319	5583.97379
FBgn0000038	23124.8665	22680.21268	22997.956	21453.04747	21519.14683	22632.76984	21999.20835	21974.27924	22129.39179	16984.29479	17174.4361	16104.98171	17394.39724	16427.37467	16796.4037	15615.81989	14445.98247	14607.49611
FBgn0000039	3200.264181	3531.938095	3291.54229	3153.78418	3436.303552	3033.407263	3060.843491	3411.899838	3107.98798	3152.088818	2887.81641	2506.191434	3052.639434	2786.516477	2931.874378	2675.364384	2542.143214	2489.791466
FBgn0000042	37957.6747	34750.0883	40729.44433	38628.45304	36630.68859	38617.65431	37860.29437	42075.71323	42001.76022	38052.48061	42756.08218	39668.49892	37673.98956	40990.0014	42625.45545	36582.36854	40981.48211	38099.86994
FBgn0000043	1118.850919	1048.544122	1089.564758	1145.470374	1018.088146	1093.282984	1093.434614	1236.505387	1096.176097	1050.297299	1050.580948	1000.932719	888.7431264	1027.914967	1017.588867	1108.383393	1075.568402	987.1163896
FBgn0000044	441.1135475	363.0692943	813.9605662	372.40256	517.2379415	205.3680743	640.0121261	555.7697085	334.6732331	197.4917998	3578.381203	495.7490243	386.4100549	4031.848533	661.5755496	323.3049552	4310.294253	436.689
FBgn0000045	1757.150986	1781.944096	1609.35712	927.6813771	1879.46856	1419.455808	1280.024252	2214.857389	1515.460759	2729.576058	1261.978333	1903.230251	2261.985014	1227.443308	1749.605554	2197.076307	806.8768177	2055.593087
FBgn0000046	30.6734586	76.97069039	94.24806556	19.95013714	57.35707866	32.61728239	49.30607014	49.32867235	33.41343068	24.53685998	34.5922995	70.33117646	64.40167582	49.53807071	47.59536328	47.00307797	68.17547664	76.37906463
FBgn0000047	4.381922658	13.07049459	22.84801589	14.96260286	2.048467095	20.53680743	20.30249947	1.644289078	3.772484109	7.181519994	10.24957022	46.31565279	0.990795013	15.13663272	19.03814531	10.7980044	22.05677185	85.5113441
FBgn0000052	969.8655482	1031.116796	795.3965533	990.8568114	612.4916614	832.3447248	1006.423902	828.7216955	844.4975142	704.9858795	1018.551041	1199.060789	1004.666143	857.2838348	1226.056558	937.5208524	810.0850754	1363.200262
FBgn0000053	800.4312054	1156.012633	896.7846239	1093.93252	714.9150161	1024.424277	1495.617461	758.0172652	852.5814087	719.9473794	1163.32622	1687.948235	1212.733096	1077.453038	1605.867557	1199.848842	1132.113944	1938.533869
FBgn0000055	99.32358024	43.56831532	88.53606159	76.47552571	103.4475883	91.8116097	72.50892667	67.41585222	57.12618794	81.98901994	46.12306599	103.7813701	87.18996112	70.17893351	96.14263383	116.2373415	49.32696251	115.3988042
FBgn0000056	0	0	0	0	0	0	0	0	0	0	0	0	0	0	0	0	0	0
FBgn0000057	896.8335039	1055.805508	973.8966775	1022.444529	1007.845811	991.8069943	898.143905	965.197689	977.0733843	1036.532719	1112.078369	1016.37127	1025.472838	974.248724	1035.675105	1021.999357	1023.434214	1047.721517
FBgn0000061	0	1.452277177	1.428000993	0	2.048467095	0	0	1.644289078	0	0.59846	1.281196278	0	0.990795013	2.752115039	2.855721797	0.635176729	2.005161078	0.830207224
FBgn0000063	96.40229847	116.1821742	94.24806556	103.0757086	123.9322592	128.0530346	131.4828537	98.65734471	120.1805652	151.4103799	108.9016836	136.3738666	148.6192519	110.0846016	93.28691203	182.2957213	135.9499211	147.7768859
FBgn0000064	29573.59602	26795.9662	27607.54321	28216.14397	26376.06231	26959.99597	27315.56286	28500.4626	27355.36013	29781.16496	24646.37279	26861.36323	28439.78004	23683.32597	27902.30577	28288.86599	22922.60041	26946.03588
FBgn0000071	8.763845315	10.16594024	0	3.325022857	15.36350321	3.624142488	7.734285512	4.932867235	1.077852603	12.56765999	28.18631811	1.715394548	10.89874514	23.39297784	4.759536328	10.16282767	50.12902694	1.660414448
FBgn0000075	17.52769063	36.30692943	32.84402285	36.57525143	29.70277288	49.52994734	29.97035636	41.10722696	42.5751778	19.15071999	26.90512183	18.86934003	36.65941547	24.76903536	28.55721797	21.59600879	33.68670611	19.09476616
FBgn0000077	309.6558678	302.0736529	425.544296	392.3526971	368.7240771	327.3808714	327.7403486	353.5221519	328.7450438	393.1882197	404.8580237	322.494175	314.082019	335.7580348	384.5705353	303.6144766	357.319704	322.9506102
FBgn0000078	198.6471605	6395.828688	684.0124758	390.6901857	465.0020306	857.7137222	507.5624867	397.917957	604.6753101	464.4049596	679.0340271	1838.902955	10485.58362	535.2863752	1369.794555	2245.984915	762.7632739	1990.006717
FBgn0000079	153.367293	12441.65858	191.3521331	277.6394086	226.355614	212.6163593	394.4485611	261.4419635	203.7141419	323.7668598	845.5895432	1317.423013	18663.60565	588.9526185	742.4876672	2104.340504	981.7268636	1465.315751
FBgn0000083	3339.025065	3414.303644	4322.559007	3155.446691	3410.697713	4019.174019	3051.175634	3592.771636	4172.367425	4259.838277	5825.599474	7116.314282	4347.608516	5912.919162	7421.069043	4116.580382	6165.068249	6285.498895
FBgn0000084	3314.19417	3574.054133	3342.950326	3629.262449	3228.384142	3672.464388	3341.211341	3429.987018	3457.212223	3275.970037	4107.515266	3608.332431	3128.93065	3879.106148	4220.756816	2907.20389	3476.548276	3715.177329
FBgn0000092	27.75217683	13.07049459	27.13201887	19.95013714	36.87240771	25.36899742	28.03678498	26.30862526	22.63490466	40.09681997	75.59058038	37.73868005	37.65021048	85.31556622	33.3167543	29.21812955	65.76928335	10.79269392
FBgn0000094	0	69.7093045	1.428000993	1.662511429	0	0	0	0	1.077852603	0	0	0	0.990795013	1.37605752	0	0	0	2.490621673
FBgn0000097	1155.366941	1180.701345	1140.972794	1127.182749	1036.52435	1249.121111	1194.947112	1193.753871	1290.189565	1104.757159	1195.356127	1288.261305	1141.395855	1310.006759	1323.151099	936.8856757	1078.375628	1118.289131
FBgn0000100	21538.6105	21609.8844	20910.21855	24209.49142	23327.94328	21878.9482	22685.62619	22217.63403	21707.95142	24936.63126	24800.11635	24814.89753	24832.2954	23259.50026	24503.04492	24292.96919	24693.9597	24401.45074
FBgn0000108	61557.24949	62655.59426	62186.58726	63193.72191	64014.59672	61775.92481	64147.19725	67057.3972	63279.10952	58780.74115	53445.10272	55010.13006	62050.51926	56024.80586	54883.16531	54871.01211	48791.98554	50583.69597
FBgn0000109	181.1194698	103.1116796	202.7761411	202.8263943	133.1503612	140.1335095	282.3014212	106.8787901	139.0429857	157.3949799	267.770022	180.1164275	143.6652768	246.314296	183.7181023	156.8886521	233.8017817	210.0424277
FBgn0000114	1727.938168	1712.234792	1420.860988	1783.874763	1688.96112	1454.489185	1861.062451	1930.395378	1526.778212	1790.592319	1680.929516	1340.580839	1909.261989	1654.021139	1372.650277	1677.501742	1578.4628	1243.650422
FBgn0000115	670.4341666	615.7655231	738.2765136	561.9288629	650.3883027	599.1915581	719.2885526	552.4811304	681.2028449	681.6459395	714.9075229	774.5006384	663.8326585	683.9005873	661.5755496	702.5054626	695.3898617	782.8854125
FBgn0000116	52549.47715	47214.98331	52781.77272	49690.80409	51810.854	50364.70816	50445.91046	56971.32799	55228.08951	39938.22807	46123.06599	40087.05519	41860.09849	45908.03097	39946.7884	35744.57044	38826.73601	34306.65313
FBgn0000117	13404.30141	14970.07314	13625.98548	14101.42194	14007.418	14931.46705	12777.03967	15071.55369	13816.99251	12274.41459	12377.63724	11532.59755	12687.13014	11736.39459	12816.47942	11822.54446	12112.37601	11480.1055
FBgn0000119	1402.21525	1465.347672	1436.568999	1438.072386	1450.314703	1571.669792	1417.30782	1427.24292	1554.263453	1471.613139	1384.973176	1721.398429	1558.520555	1407.706843	1698.202562	1550.466396	1413.63856	1546.676059
FBgn0000120	13915.52572	11374.23485	7085.740929	6831.25946	8110.905463	12355.90979	7545.762302	7821.883146	10130.73661	4245.475237	3755.18629	8906.328493	8417.794428	17729.12508	7608.594774	10004.66866	5616.857211	10734.57941
FBgn0000121	30896.93666	25680.61732	17158.85994	19978.39984	21579.57661	26880.26484	21386.26623	21272.16781	23654.01429	12947.68209	11288.6204	21799.23391	23597.76482	37534.72097	18445.10709	28253.29609	14972.13673	25290.60267
FBgn0000137	0	0	0	4.987534286	0	0	0	3.288578157	0	1.196919999	0	0	0.990795013	0	0.951907266	0.635176729	0	0
FBgn0000139	628.0755809	562.0312676	546.9243805	636.7418771	542.8437802	494.0914259	648.7131973	545.903974	602.5196049	706.1827995	626.5049797	721.3234074	614.2929079	605.4653087	625.4030735	702.5054626	678.9475409	690.7324106
FBgn0000140	13.14576797	20.33188048	5.712003974	18.28762571	14.33926966	33.82532989	14.50178533	24.66433618	18.86242055	15.55995999	21.78033672	13.72315638	13.87113018	15.13663272	33.3167543	14.60906477	26.06709401	12.45310836
FBgn0000146	131.4576797	139.418609	152.7961063	108.0632429	120.8595586	126.8449871	110.2135685	138.1202826	145.5101014	112.5104799	163.9931235	143.2354447	125.8309666	185.7677652	129.4593881	128.3056993	147.1788231	150.2675076
FBgn0000147	81.79588961	90.04118499	72.82805066	101.4131971	65.55094704	73.69089726	91.84464045	73.99300853	63.05437726	104.7304999	98.65211338	97.77748923	116.9138115	114.2127741	95.19072656	111.1559276	107.877666	96.30403801
FBgn0000150	5946.269046	4497.702418	5175.0756	4877.808531	5238.954595	4880.511884	6522.903043	4904.914321	5379.023414	4727.235536	5373.337188	4990.08274	4489.292202	5528.999114	4717.652409	4572.637274	5085.489525	5206.229503
FBgn0000152	156.2885748	151.0368264	162.7921132	167.9136543	142.3684631	134.0932721	139.2171392	100.3016338	143.3543962	192.1056599	203.7102081	174.9702439	152.582432	220.1692032	198.9486185	132.7519364	153.9963708	147.7768859
FBgn0000153	883.6877359	151.0368264	304.1642116	370.7400486	268.3491894	402.2798162	508.5292724	310.7706358	351.9188748	424.3081397	744.3750373	513.7606671	368.5757447	924.7106533	617.7878154	164.5107729	599.9441944	367.7818003
FBgn0000157	601.784045	582.3631481	558.3483884	638.4043886	602.2493259	700.6675477	503.6953439	749.7958198	640.244446	632.5722195	570.1323435	699.8809755	645.9983483	593.080791	753.9105544	585.6329444	526.555299	613.5231387
FBgn0000158	0	0	0	1.662511429	0	0	0	0	0	1.196919999	8.968373943	0	1.981590025	13.7605752	0	1.270353459	6.416515449	2.490621673
FBgn0000163	382.6879121	470.5378054	648.312451	1567.748277	443.4931261	479.5948559	539.4664144	506.4410362	572.8786583	409.3466397	586.7878951	647.5614418	519.1765866	708.6696227	689.1808603	499.2489092	589.1163246	540.464903
FBgn0000166	0	1.452277177	1.428000993	0	1.024233547	3.624142488	0.966785689	0	1.077852603	2.992299998	2.562392555	17.15394548	0.990795013	4.128172559	11.42288719	1.905530188	1.203096647	0
FBgn0000173	4728.094547	3996.666792	4818.075352	4470.493231	4793.413002	4196.757001	4628.969879	4564.546482	4778.659514	4369.954917	3796.184571	4191.566578	4123.688843	4179.086687	4025.615826	4359.85307	4104.965758	3917.747891
FBgn0000179	1302.89167	1336.095003	1265.20888	1250.208594	1233.177191	1365.093671	1455.979248	1419.021475	1257.853987	1283.098239	1310.663792	1232.510983	1421.790843	1193.04187	1326.958728	1196.672958	1127.70259	1010.362192
FBgn0000180	354.9357353	515.5583979	508.3683536	305.9021029	467.0504977	559.3259907	319.0392774	557.4139976	546.4712695	465.0034196	257.5204518	495.7490243	524.1305617	328.8777472	506.4146653	463.0438356	276.7122287	453.2931444
FBgn0000181	9577.422288	9651.83412	9984.582946	10726.52374	11128.29749	10687.5962	9700.727603	10386.97411	10195.94669	10182.19843	9178.490133	10184.29743	10548.0037	9753.4957	9385.805639	10189.50509	9867.397663	10736.23982
FBgn0000182	0	0	0	0	0	0	0	0	0	0	0	0	0	0	0	0	0	0
FBgn0000183	4955.954526	5138.156653	5237.907644	4954.284057	4955.241903	4921.585499	5050.488439	5195.953488	5178.003903	5158.126736	4708.39632	4696.750272	4966.855399	4725.381523	4247.410219	4784.786302	4301.070512	4543.724138
FBgn0000206	165.0524201	197.5096961	89.96406258	89.77561714	94.22948637	166.7105545	101.5124973	126.610259	131.4980175	89.17053993	71.74699155	159.531693	134.7481217	344.0143799	143.7379971	145.455471	93.44050622	186.7966255
FBgn0000212	3879.462193	4009.737286	4101.218853	4305.9046	3763.034053	4046.959112	3910.648112	3919.985163	3834.99956	3997.712797	3642.441017	3899.949505	3816.542389	3680.953865	3816.196228	4343.973651	4129.428723	4396.77746
FBgn0000216	0	0	0	0	0	0	0	0	0	0	0	0	0	0	0.951907266	0	1.203096647	0
FBgn0000221	257.0727959	197.5096961	227.0521579	249.3767143	247.8645185	282.6831141	233.9621367	249.9319399	211.2591101	220.8317398	271.6136109	217.8551076	184.2878724	262.8269863	204.6600621	262.3279892	258.665779	295.5537718
FBgn0000227	0	0	0	0	0	0	0	0	0	0	0	0	0	0	0	0	0	0
FBgn0000228	1971.865196	1895.221716	1854.97329	1810.474946	1816.990313	1896.634569	1890.066022	1747.87929	1806.480962	1948.585759	2020.44653	2099.642927	2033.111366	1849.421307	2144.647069	2141.815931	2019.598237	2272.277173
FBgn0000229	5024.604647	4510.772912	4806.651344	4136.328434	4893.78789	4788.700274	4594.165594	4689.512452	5109.021337	4077.906437	3700.09485	3730.125444	4036.498882	4093.771121	4136.988976	3435.670929	3501.412274	3686.120076
FBgn0000233	20.4489724	10.16594024	22.84801589	16.62511429	20.48467095	13.28852246	29.97035636	21.37575802	21.01812575	31.71837998	32.02990694	26.58861549	30.71464539	23.39297784	31.41293977	25.40706917	20.45264299	15.77393726
FBgn0000239	1469.404731	1498.750047	1400.868975	1434.747363	1576.29543	1529.38813	1525.587817	1713.34922	1445.939266	1578.737479	1589.964581	1543.855093	1700.204242	1475.133661	1602.059928	1570.792051	1509.084227	1593.167663
FBgn0000241	16.06704974	21.78415766	12.85200894	9.975068571	14.33926966	22.95290243	19.33571378	19.73146894	19.94027315	12.56765999	34.5922995	25.73091822	14.86192519	71.55499103	11.42288719	32.39401319	28.4732873	19.92497338
FBgn0000244	930.4282443	848.1298715	1163.82081	929.3438886	749.7389568	1147.645121	949.3835466	776.104445	1168.931148	989.8528392	1105.672388	1784.868027	1141.395855	1168.272834	2088.484541	938.1560291	1241.194707	1557.468753
FBgn0000246	208.8716467	216.3892994	175.6441222	216.1264857	188.4589727	147.3817945	191.4235664	187.4489549	177.8456794	257.3377998	290.831555	252.1629985	248.6895482	290.3481367	227.5058365	294.0868256	356.1166074	278.9496273
FBgn0000247	2090.177108	2715.758321	2216.257542	2289.278237	2102.751473	2742.267816	2174.301014	2486.165087	2452.114671	2147.274478	2105.005484	2127.089239	2210.463673	2086.1032	2341.691873	2087.190732	2125.871775	2146.085675
FBgn0000250	1814.11598	1668.666477	1703.605185	1669.161474	1642.87061	1685.226257	1527.521389	1690.329173	1772.528605	1740.920139	1928.200398	1832.041377	1789.375793	1945.745333	1934.275564	1721.328936	1859.185351	1779.964289
FBgn0000251	0	7.261385886	4.28400298	9.975068571	4.09693419	1.208047496	4.833928445	3.288578157	2.694631507	2.992299998	6.405981388	4.28848637	3.963180051	13.7605752	5.711443594	4.446237105	7.21857988	2.490621673
FBgn0000253	61433.09502	57517.4376	66531.99428	60872.85596	59745.59129	65064.23009	60152.43878	65802.80463	66321.88742	54920.0757	51121.01267	51319.45869	54555.15499	52994.7272	53314.42213	48387.76323	44079.05494	47673.81965
FBgn0000256	2589.716291	2916.172572	2314.78961	2691.606003	2418.215406	2777.301193	2573.583504	2773.915675	2368.042168	2064.088538	2284.372963	1905.803343	2086.614297	2282.879425	2177.011917	2080.203788	2211.291636	1919.439102
FBgn0000257	1159.748863	1230.078769	1102.416767	1404.822157	1107.196465	1134.356599	1256.821396	1208.552473	1251.386872	1187.943099	1085.173247	1030.094426	1062.132254	1164.144662	1097.549077	1117.275867	1125.697429	1095.873536
FBgn0000259	5851.327389	4991.476658	5861.944078	5359.936846	5281.972404	5370.979168	5446.870572	5572.495687	5369.32274	5384.943076	5234.96799	5104.156477	5167.986786	5202.873482	4909.937676	5482.21035	5049.797658	5063.433861
FBgn0000261	1850.632002	2293.145663	3121.610172	2320.865954	2399.779202	2550.188264	2854.918139	1991.234074	2690.320096	1730.147859	3980.676835	4050.046528	2679.109714	4157.069767	4087.489799	2813.197734	4646.760281	4124.46949
FBgn0000273	17450.27666	17152.84574	17614.39225	17654.20886	16743.1458	17846.48566	17102.43884	18651.17102	18699.6648	16721.57085	14659.44781	16452.34911	16821.71773	15389.8273	16466.09188	16180.492	14595.96852	15656.04783
FBgn0000274	4.381922658	7.261385886	1.428000993	1.662511429	4.09693419	0	0	1.644289078	0	0	0	0	0	0	0	1.270353459	1.203096647	0
FBgn0000276	1.460640886	11.61821742	4.28400298	16.62511429	1.024233547	13.28852246	20.30249947	0	3.233557808	102.9351199	741.8126447	153.527812	46.5673656	418.321486	79.00830305	33.66436665	19.24954635	77.20927186
FBgn0000277	1.460640886	0	0	0	0	0	5.800714134	0	0	8.976899993	43.56067344	4.28848637	2.972385038	24.76903536	5.711443594	1.905530188	2.005161078	3.320828897
FBgn0000278	0	2.904554354	0	3.325022857	1.024233547	0	2.900357067	0	2.155705205	11.96919999	81.99656177	3.430789096	1.981590025	60.54653087	2.855721797	4.446237105	1.604128862	5.81145057
FBgn0000279	8.763845315	21.78415766	5.712003974	18.28762571	2.048467095	12.08047496	16.43535671	11.51002355	14.01208383	57.45215996	372.8281168	48.88874461	31.70544041	196.7762253	49.49917781	45.09754778	16.84335305	25.73642395
FBgn0000280	0	0	0	0	0	0	0	0	0	0	0	0	0	1.37605752	0	0	0.401032216	0
FBgn0000281	0	0	0	0	0	0	0	0	0	0.59846	1.281196278	0	0	0	0	0	0.401032216	0
FBgn0000283	3591.715938	3813.679867	3325.814314	3847.051446	3818.342665	3539.579164	3369.248126	3494.114292	3441.58336	3945.646777	3601.442736	3948.838249	3947.327331	3839.20048	3851.416797	3779.936716	3697.517027	3565.740028
FBgn0000286	2604.322699	2503.725853	2591.821803	2360.766229	2194.932492	2470.457129	2263.245298	2492.742243	2367.503242	2390.847698	2506.019919	2423.852496	2367.009285	2472.775363	2341.691873	2516.570201	2451.509934	2454.922762
FBgn0000287	870.541968	987.5484805	909.6366328	927.6813771	796.8536999	798.5193949	830.4689068	930.6676184	859.5874506	942.5744993	853.2767209	800.2315566	970.9791124	891.6852728	812.9288049	874.6383562	739.9044377	668.3168155
FBgn0000289	7238.93623	8434.825845	7539.845245	7436.41362	8500.114211	7696.470598	7353.37195	8362.854253	7589.699102	8331.760114	6847.994104	7331.596298	8781.416197	7339.89081	7562.903226	8127.086251	6871.285981	7214.500779
FBgn0000299	9152.375791	9463.038087	9623.298694	10892.77488	9305.161779	9972.43208	11540.52077	11750.08975	9158.513565	9367.095913	11771.6314	8997.244404	10079.35766	12490.47411	10698.48576	10496.93063	11331.56628	8651.589484
FBgn0000303	5547.514084	5893.340785	5807.68004	5419.787257	5563.63663	5946.009776	5501.977356	6074.003856	6096.334321	5113.242236	4372.722895	4556.945616	5410.731564	4627.681439	4987.994072	4666.64343	3957.786935	4445.759686
FBgn0000307	3299.587761	3267.623649	3385.790355	3170.409294	3495.709098	3386.157132	3132.385632	3293.511024	3107.98798	3164.656478	2946.751438	3082.564003	3086.326464	2931.002517	2924.25912	3065.362895	2916.306271	2821.044148
FBgn0000308	8188.352806	7120.515	8463.761888	8054.867871	8383.351586	7933.247907	8036.889432	8318.458448	8356.052302	8313.806314	8394.398011	8647.303916	8694.226236	8066.449181	8809.901743	8377.981059	8780.199327	8638.306168
FBgn0000316	952.3378576	974.4779859	969.6126745	952.6190486	1009.894278	937.444857	913.6124761	887.9161024	929.1089435	736.7042594	799.4664772	772.7852438	795.6083952	747.1992332	811.9768976	682.814984	719.0507625	736.3938079
FBgn0000317	416.2826525	422.6126586	431.2563	495.4284057	439.3961919	361.2062013	551.0678427	439.0251839	501.2014602	429.0958197	526.5716701	498.3221162	494.4067113	522.9018575	573.0481739	501.1544394	564.6533595	591.9377509
FBgn0000318	908.518631	713.068094	858.228597	804.6555314	857.2834792	779.190635	834.3360496	817.211672	856.8928191	756.4534394	999.3330965	919.4514777	781.737265	869.6683525	877.6584989	775.5507864	894.3018406	952.2476862
FBgn0000319	11673.44196	11991.45265	12180.84847	12176.2337	12138.19177	12300.33961	11611.09612	12667.60306	12831.83523	11355.77849	11688.35364	12221.32846	12137.23891	12062.52022	12507.10956	11180.38079	11151.90385	11423.65141
FBgn0000320	154.8279339	161.2027667	199.9201391	124.6883571	184.3620385	165.502507	156.6192816	162.7846188	231.1993833	171.1595599	192.1794416	167.2509684	178.3431023	211.912858	155.1608843	176.5791307	164.0221762	239.9298878
FBgn0000326	498.0785421	456.0150336	535.5003725	523.6911	525.4318099	468.7224285	434.0867743	455.4680747	480.1833345	475.7756996	465.0742488	505.1836943	456.7565008	383.920048	537.8276051	477.0177237	473.6190465	435.8587927
FBgn0000330	870.541968	853.9389802	883.9326149	836.2432486	861.3804134	825.0964398	851.738192	771.1715778	813.2397887	818.0948194	785.3733182	729.0426828	781.737265	674.2681847	779.6120506	775.5507864	771.9870149	814.433287
FBgn0000337	2.921281772	1.452277177	0	0	0	0	3.867142756	3.288578157	0	0	1.281196278	0	2.972385038	1.37605752	1.903814531	1.270353459	0.802064431	0
FBgn0000339	874.9238906	730.4954201	861.084599	774.7303257	859.3319463	819.0562023	881.7085483	779.3930232	953.360627	823.4809594	868.6510762	830.2509612	766.8753398	818.7542243	822.4478775	784.4432606	893.4997762	839.3395037
FBgn0000346	18563.28502	18933.33756	18256.9927	18199.51261	18359.38634	18738.02471	17542.32633	19848.21347	19305.41797	14120.66369	12722.27904	12721.36597	14265.46659	12592.30236	13399.99858	13047.1652	11347.60757	12344.35122
FBgn0000351	35.05538126	29.04554354	12.85200894	38.23776286	25.60583869	25.36899742	31.90392774	31.24149249	25.32953616	32.91529997	21.78033672	24.01552367	23.7790803	37.15355303	26.65340344	28.58295282	28.4732873	33.20828897
FBgn0000352	1885.687384	2179.868043	2016.337403	1986.701157	2108.896874	2115.291166	1914.235664	2155.662982	2070.015923	1667.908019	1632.244058	1658.786528	1835.943158	1648.516909	1671.549158	1471.704482	1446.523201	1429.61684
FBgn0000355	0	2.904554354	1.428000993	0	4.09693419	14.49656995	0.966785689	0	0.538926301	0	2.562392555	8.576972739	4.953975063	1.37605752	4.759536328	5.081413834	0.802064431	0
FBgn0000356	0	0	0	0	0	0	0	0	0	0	0	0	0	0	0	0	0	0
FBgn0000357	42.35858569	37.75920661	45.69603179	29.92520571	33.79970707	31.4092349	25.13642791	13.15431263	29.64094657	30.52145998	35.87349577	41.16946915	18.82510524	16.51269024	30.4610325	121.3187553	97.85186059	85.5113441
FBgn0000358	0	0	0	0	0	0	0	0	0	0	0	0	0	0	0	0.635176729	0	0
FBgn0000359	0	0	1.428000993	1.662511429	0	0	0	0	1.077852603	1.196919999	1.281196278	0	1.981590025	0	0.951907266	0	0	0
FBgn0000360	0	0	2.856001987	0	0	0	0	0	0.538926301	0	0	0	0.990795013	1.37605752	0	0	1.203096647	0
FBgn0000370	3546.436071	3216.793947	3849.890678	3203.659523	3606.326321	3335.419137	3736.626688	3392.168369	3887.275411	4317.290437	3907.648647	4395.698529	4003.802646	4279.538886	3913.290769	4545.959851	4195.198007	4410.060775
FBgn0000376	782.9035148	861.2003661	739.7045146	836.2432486	777.3932625	788.8550149	744.4249805	817.211672	786.8323999	779.1949194	837.9023656	736.7619583	856.046891	791.2330739	818.6402484	822.5538644	822.5170741	810.2822509
FBgn0000377	787.2854375	867.0094748	802.5365583	806.3180429	855.2350121	826.3044873	829.5021211	805.7016484	803.5391153	697.8043595	866.0886837	849.1203012	751.0226196	908.197963	837.6783938	769.1990191	865.0264889	816.0937014
FBgn0000382	12833.19082	12854.1053	13484.61338	11911.89439	12261.0998	12494.83525	12751.90324	12445.62403	12277.28007	12121.20883	10956.79057	11141.48759	12032.21463	10819.94028	10996.43273	12859.78806	11468.31827	11751.58326
FBgn0000384	1665.13061	1379.663318	1430.856995	1482.960194	1758.609001	1330.060293	1472.414604	1412.444318	1425.998993	1447.674739	1169.732201	1514.693386	1536.723065	1436.604051	1345.044966	1507.909555	1414.039592	1362.370055
FBgn0000392	0	0	0	0	0	0	0	0	0	0	0	0	0	0	0	0	0	0
FBgn0000394	242.466387	126.3481144	172.7881202	237.7391343	137.2472954	192.0795519	278.4342784	151.2745952	190.7799107	184.3256799	363.8597428	212.7089239	202.1221826	338.5101499	222.7463002	172.1328936	307.5917093	209.2122205
FBgn0000395	582.7957135	804.5615562	605.4724212	660.0170371	660.6306381	759.861875	616.8092696	751.4401089	780.9042106	1035.335799	1260.697137	938.3208177	1068.077024	1254.964458	1149.903977	778.7266701	1045.490986	801.1499714
FBgn0000404	102.244862	91.49346216	79.96805563	91.43812857	81.9386838	96.64379969	94.74499752	85.50303208	108.3241866	140.6380999	147.3375719	118.3622238	101.0610913	172.00719	118.9884082	114.966988	143.5695332	107.9269392
FBgn0000405	20.4489724	14.52277177	17.13601192	43.22529714	13.31503612	26.57704491	39.63821325	6.577156314	18.32349425	20.94609998	57.65383249	39.4540746	22.78828529	96.32402638	23.79768164	25.40706917	69.7796055	39.84994676
FBgn0000406	1668.051892	2843.558713	3131.606179	2295.928283	2095.581838	2994.749743	2916.792424	1575.228937	1964.386368	1796.576919	3668.064943	6369.259956	4208.897214	2432.869695	5886.594531	4487.523592	2129.882097	6711.395201
FBgn0000411	1276.600134	1481.322721	1299.480904	1506.235354	1319.212809	1303.483248	1310.961394	1466.705858	1320.369438	1272.325959	1310.663792	1130.445007	1363.333937	1270.101091	1213.681764	1062.015491	1114.067495	998.7392908
FBgn0000412	5744.700604	5219.484175	5946.196136	5441.399906	5642.502613	5567.890909	5726.271636	5317.63088	5581.659703	5165.308256	5350.275655	4926.613141	5024.321509	5095.540996	5038.445157	4979.785557	4870.536258	4854.22164
FBgn0000414	8782.833647	11592.07643	9381.966527	9587.703409	9598.092573	9960.351605	9038.479406	10092.64636	9138.573292	10353.95645	8927.375662	9678.256039	10256.70997	8831.537162	9330.595018	11210.23409	9532.535763	9704.292244
FBgn0000416	12003.5468	12141.0372	11763.87218	12635.08686	10980.80786	12621.68024	11904.03219	11511.66784	11933.98402	12454.55105	17439.64373	17589.65569	13707.649	18659.33997	17833.98262	13765.55008	17770.1385	17104.75944
FBgn0000422	12574.65739	15890.81687	12742.05286	11468.00383	14818.61096	14721.26679	11672.00362	16798.05723	13303.93467	11588.57943	8423.865525	9549.601448	12184.79707	8868.690715	10450.98987	8748.924269	6303.825396	8312.034729
FBgn0000426	252.6908733	213.484745	312.7322176	224.4390429	226.355614	259.7302117	312.2717775	263.0862526	246.2893197	292.0484798	361.2973503	233.2936585	214.0117227	264.2030438	210.3715057	282.0184678	319.6226758	323.7808175
FBgn0000427	4.381922658	7.261385886	0	0	1.024233547	1.208047496	1.933571378	1.644289078	0	5.984599995	0	2.573091822	0.990795013	0	3.807629063	2.540706917	2.807225509	1.660414448
FBgn0000439	103.7055029	101.6594024	98.53206854	68.16296857	60.4297793	62.8184698	79.27642649	92.08018839	87.84498712	110.1166399	66.62220644	96.91979195	73.31883094	72.93104855	97.0945411	86.38403518	89.02915185	68.90719961
FBgn0000442	5.842563543	4.356831532	8.56800596	9.975068571	4.09693419	8.456332473	18.36892809	8.221445392	21.01812575	3.590759997	7.687177666	9.434670013	2.972385038	22.01692032	9.519072656	8.25729748	18.0464497	9.962486691
FBgn0000447	685.0405755	691.2839363	761.1245295	716.5424257	748.7147232	739.3250676	744.4249805	716.9100382	737.7901065	822.8824994	900.6809832	796.8007675	695.5380989	857.2838348	804.3616395	802.2282091	786.0231425	827.7166026
FBgn0000448	1006.38157	1164.726296	1093.848761	884.45608	1153.286974	1003.887469	1085.700329	1144.425199	1177.015042	1035.934259	798.1852809	929.7438449	897.6602815	868.292295	856.7165391	1036.608422	838.1573305	830.2072242
FBgn0000449	2.921281772	0	0	0	0	0	0	0	0	0	1.281196278	0	0	0	0	0	0	0
FBgn0000451	24.83089506	23.23643483	31.41602185	19.95013714	23.55737159	13.28852246	15.46857102	27.95291433	23.71275726	17.35533999	10.24957022	13.72315638	6.935565089	17.88874776	10.47097992	6.986944022	10.4268376	1.660414448
FBgn0000454	6106.939544	4168.035499	4062.662826	6399.006489	4541.45155	4181.052384	4731.449162	3160.323609	3178.587325	7702.778654	5461.739731	6747.504454	6627.42784	5094.164938	7443.914817	6393.05378	4358.418118	5825.564093
FBgn0000455	1167.052068	978.8348174	1185.240825	1050.707223	971.9976366	1200.799211	1009.324259	1035.902119	1278.872113	862.3808593	854.5579172	1011.225086	958.0987773	860.0359498	1221.297022	793.9709116	770.7839183	884.1706938
FBgn0000459	312.5771496	428.4217673	379.8482642	380.7151171	377.942179	317.7164915	386.7142756	358.4550191	314.1940337	265.1177798	303.6435178	286.4708895	279.4041936	304.1087119	298.8988814	289.6405885	291.5504207	332.0828897
FBgn0000463	23.37025417	50.8297012	82.82405762	34.91274	44.04204254	45.90580485	47.37249876	42.75151604	44.19195671	39.49835997	34.5922995	46.31565279	39.63180051	41.28172559	39.98010516	38.74578048	32.48360946	59.77492015
FBgn0000464	1841.868157	1458.086286	1763.581227	1386.534531	1540.447255	1450.865043	1826.258166	1545.631734	1690.611807	1508.717659	1304.257811	1325.999986	1501.054444	1480.637891	1225.104651	1580.319702	1290.52167	1304.255549
FBgn0000473	226.3993373	1029.664519	763.9805315	211.1389514	691.3576446	753.8216376	236.8624938	731.7086399	792.2216629	913.8484193	129.400824	962.3363414	910.5406167	138.9818095	1068.039952	635.1767293	114.2941814	856.7738554
FBgn0000477	946.495294	753.731855	1368.024952	738.1550743	735.3996871	1238.248683	880.7417626	892.8489696	1263.782177	599.0584595	717.4699155	1662.217317	815.4242954	681.1484723	1518.292089	825.0945713	625.209224	1662.90507
FBgn0000479	13924.28956	13490.2027	14591.31415	14438.91176	14602.49769	13133.89238	15512.07638	14459.87816	14732.6283	13980.02559	12353.29451	13845.80709	14627.10677	13705.5329	13157.26223	14237.48639	12420.36875	12876.51405
FBgn0000482	746.3874927	769.7069039	739.7045146	773.0678143	757.9328251	784.022825	656.4474828	827.0774065	699.5263391	727.7273594	772.5613554	695.5924892	710.4000241	723.8062554	743.4395745	659.9486217	705.4156671	787.8666558
FBgn0000489	2434.888357	2140.656559	2317.645612	2349.128649	2194.932492	2480.121509	2426.632079	2252.676037	2415.467683	2098.200758	1946.137146	2199.13581	2145.071202	2106.744063	2185.579082	1861.067817	1812.665614	2018.233762
FBgn0000490	160.6704974	162.6550438	227.0521579	166.2511429	191.5316734	217.4485493	168.2207099	162.7846188	202.097363	152.6072999	219.0845635	274.4631277	178.3431023	286.2199641	322.6965631	191.8233722	351.3042208	258.1944467
FBgn0000492	157.7492157	193.1528646	188.4961311	272.6518743	161.8289005	177.5829819	209.7924945	203.8918457	165.9893008	177.1441599	211.3973858	171.5394548	211.0393377	213.2889156	251.3035181	174.6736005	188.0841091	177.664346
FBgn0000499	1523.448444	1574.26846	1422.288989	1474.647637	1612.143604	1593.414647	1384.437107	1616.336164	1403.364089	1636.189639	1611.744917	1518.124175	1429.717203	1563.201342	1444.995229	1642.567022	1726.042656	1530.902122
FBgn0000500	7452.1898	5008.903984	7358.489119	6187.867537	8037.160647	6187.619275	6566.408399	7114.838842	7610.178301	8918.849373	6489.259146	8057.208191	7303.150038	7266.959762	7789.457155	8108.666126	6886.525205	8357.696127
FBgn0000504	695.2650617	517.0106751	678.3004719	492.1033829	435.2992577	604.023748	448.5885597	820.5002501	749.1075588	639.7537395	474.0426227	779.646822	905.5866416	506.3891673	825.3035993	843.5146965	477.2283365	689.9022034
FBgn0000520	534.5945642	557.674436	458.3883189	548.6287714	531.5772111	530.3328508	466.9574878	519.5953488	494.7343446	578.7108196	588.0690914	513.7606671	502.3330714	533.9103177	519.741367	579.2811771	564.6533595	568.6919486
FBgn0000524	277.5217683	228.0075168	242.7601689	249.3767143	208.9436437	248.8577842	250.3974934	268.0191198	265.6906666	255.5424198	235.7401151	311.3441104	249.6803432	277.963619	298.8988814	258.5169288	266.2853911	282.2704562
FBgn0000527	3480.707231	2554.555555	2577.541793	3083.9587	2930.332179	3061.192355	2366.691367	2308.581866	2051.153503	4171.864657	3247.832564	3902.522596	3469.764134	3528.211481	4271.207901	3165.720819	3096.770768	3335.772627
FBgn0000529	242.466387	226.5552396	167.0761162	171.2386771	185.3862721	230.7370718	195.2907092	231.8447601	196.7081	165.7734199	248.5520779	206.705043	165.4627671	199.5283404	175.1509369	151.8072383	185.6779158	195.0986977
FBgn0000533	73.03204429	129.2526688	118.5240825	68.16296857	141.3442296	109.9323221	72.50892667	129.8988372	123.414123	131.6611999	143.4939831	86.62742467	128.8033516	122.4691193	149.4494407	113.6966345	128.330309	97.96445246
FBgn0000535	5525.604471	5772.801779	5529.219846	5547.800637	5300.408608	5491.783917	5643.128066	5551.119929	5369.32274	4757.158536	4714.802302	4558.661011	5210.590972	4970.319761	4525.367141	5154.459158	4262.571419	4432.47637
FBgn0000536	2085.795185	1979.453793	2269.093579	2084.789331	2044.370161	2082.673883	2260.344941	2142.508669	2170.256215	1906.095099	1800.08077	1999.292346	1818.108848	1824.652271	1968.544225	1889.015593	1772.963425	2110.386764
FBgn0000541	8461.492652	9243.744233	8383.793832	8299.257051	8738.760627	8870.692764	8272.78514	8616.074771	8750.546355	8133.669854	7887.044285	8365.121513	9068.746751	8172.40561	8077.885056	8193.779807	7484.865271	7668.62413
FBgn0000542	29.21281772	37.75920661	17.13601192	59.85041143	47.11474318	27.78509241	36.73785618	24.66433618	24.79060986	27.52915998	43.56067344	45.45795552	32.69623542	38.52961055	46.64345602	32.39401319	34.08773832	39.01973954
FBgn0000543	1056.04336	1142.942138	1100.988766	1313.384029	1133.826537	1212.879686	1058.630329	1169.089535	1029.349236	1051.494219	1036.487789	992.3557459	1094.828489	1058.188233	1036.627012	1121.086927	1088.802465	1093.382914
FBgn0000546	3908.675011	4050.401047	3951.278749	3873.651629	3886.966313	3677.296578	3818.803471	4059.749735	4099.612374	3558.443157	3487.416268	3601.470853	3840.321469	3444.271972	3115.59248	3593.829934	3285.656942	3493.512
FBgn0000547	2468.483097	2477.584864	2359.057641	2224.440291	2239.998768	2373.81333	2418.897794	2499.319399	2376.126063	2070.671598	2071.694381	2022.450172	2200.555723	2145.273673	1906.670253	1962.696093	2037.644687	1995.818167
FBgn0000551	29.21281772	29.04554354	67.11604669	36.57525143	12.29080257	39.86556737	27.06999929	32.88578157	58.20404054	35.30913997	29.46751438	85.76972739	34.67782544	31.64932295	71.39304492	44.46237105	32.88464167	102.9456958
FBgn0000552	4.381922658	10.16594024	7.140004967	3.325022857	11.26656902	14.49656995	7.734285512	6.577156314	8.622820821	7.779979994	5.12478511	9.434670013	1.981590025	9.632402638	9.519072656	9.527650939	6.817547664	13.28331559
FBgn0000557	25838.73727	29279.36017	27700.36327	29654.21635	28764.57495	28428.98173	24874.42899	28385.36236	26960.32715	27273.61756	24993.57698	23168.11876	25153.31299	24401.628	23336.00662	27695.61093	28096.31702	24569.9828
FBgn0000559	40135.49026	45788.84712	38596.01085	48192.88129	45493.38148	42017.09996	40928.87214	40510.35003	40215.21953	49385.51762	56841.55405	52692.63202	53923.02777	58050.36253	50735.70535	51726.25212	61033.49391	51252.84299
FBgn0000560	0	1.452277177	1.428000993	0	0	2.416094992	0	0	0	1.196919999	8.968373943	0	0	0	0	0.635176729	0.802064431	0
FBgn0000562	1158.288222	1272.194807	1315.188915	1265.171197	1215.765221	1311.939581	1178.511755	1295.699794	1332.764743	1365.087259	1218.41766	1428.923658	1306.858622	1187.53764	1679.164417	1264.636868	1143.342846	1341.614874
FBgn0000564	32.13409949	15.97504895	17.13601192	18.28762571	13.31503612	14.49656995	17.4021424	8.221445392	71.67719808	31.11991998	33.31110322	23.1578264	54.4937257	17.88874776	17.13433078	19.69047861	26.46812623	23.24580228
FBgn0000565	3669.129905	2361.40269	5060.835521	3223.60966	3204.82677	5782.923364	3833.305257	3000.827568	5507.8268	3489.620257	3586.068381	5080.998651	2707.84277	3908.003356	4720.50813	3143.489633	3142.488441	5691.900729
FBgn0000566	616.3904538	657.8815613	649.740452	754.7801886	635.0247994	649.9295529	637.111769	651.1384751	670.4243188	630.1783795	905.8057683	819.1008966	660.8602735	1073.324865	785.3234942	618.6621343	961.6752529	734.7333935
FBgn0000567	939.1920896	1257.672035	1108.128771	999.1693686	1030.378949	1165.765834	950.3503322	1088.51937	1040.127762	1044.911159	1080.048462	1018.944361	1010.610913	1008.650162	935.7248421	1121.086927	1046.29305	1004.550741
FBgn0000568	12891.61646	13602.02804	13331.81727	14350.79865	12151.50681	13148.38895	11908.86612	13545.65343	13580.40387	12845.94389	12901.64652	12758.24695	14150.53437	11820.33409	13478.05497	12533.9424	11554.54019	11504.18151
FBgn0000575	7589.490043	7329.642913	7762.6134	7378.22572	7099.986951	7019.964	7230.590168	7928.761936	8412.639564	8596.877893	6872.336833	8919.193952	8892.385239	7016.517293	8933.649688	7685.638424	6731.72677	8033.085102
FBgn0000576	10.2244862	17.42732613	18.56401291	43.22529714	20.48467095	28.99313991	20.30249947	37.8186488	31.79665178	25.13531998	11.5307665	24.01552367	25.76067033	22.01692032	18.08623805	28.58295282	26.86915844	22.41559505
FBgn0000577	33.59474037	56.63880991	57.12003974	51.53785429	31.75123997	28.99313991	31.90392774	46.0400942	46.88658822	49.07371996	51.2478511	54.03492826	51.52134066	48.16201319	52.35489961	52.0844918	34.48877054	39.01973954
FBgn0000578	2208.489019	2435.468826	2656.081848	2389.028923	2342.422123	2679.449346	2074.722088	2514.118001	2318.999875	2600.308698	2331.777225	2489.037489	2372.954055	2337.921726	2790.040196	2590.250702	2330.398204	2476.50815
FBgn0000579	36286.70153	38033.68699	33946.43961	39591.04716	39615.30515	35808.94388	35213.23515	40927.99945	34612.5417	39589.92435	32074.74881	33095.96471	37032.94519	31609.41729	34550.42611	34136.30296	27468.30057	30712.68605
FBgn0000581	5892.225333	6808.275407	6293.200378	6206.155163	6325.666389	6630.972706	6153.59091	5963.836488	6439.091448	5976.820015	5832.005456	6253.470824	6726.507341	6417.932272	6037.947786	6368.917064	6134.589801	5978.322222
FBgn0000588	430.8890613	480.7037456	594.0484133	399.0027429	311.3669984	616.104223	436.9871314	440.669473	546.4712695	430.2927397	444.5751083	589.2380272	516.2042016	482.9961894	528.3085324	438.2719432	474.0200788	509.7472357
FBgn0000591	0	0	0	0	0	0	0	0	0	0	1.281196278	0	0.990795013	0	0	1.270353459	1.604128862	0
FBgn0000592	1131.996687	1401.447476	3214.430236	1592.685949	1283.364635	2000.526654	2258.411369	998.0834706	2252.71194	816.8978994	1633.525254	3796.168134	1653.636876	1535.680192	3697.20782	2316.489532	1514.698678	4082.959129
FBgn0000594	0	0	0	0	0	0	0	0	0	0	0	0	0	0	0	0	0	0
FBgn0000606	0	2.904554354	7.140004967	4.987534286	5.121167737	1.208047496	4.833928445	0	1.077852603	1.795379999	3.843588833	5.146183644	3.963180051	2.752115039	2.855721797	4.446237105	8.822708742	4.151036121
FBgn0000611	6805.125887	6713.87739	6774.436713	6433.919229	7014.975567	7013.923762	6553.840185	6932.322755	7282.51111	6228.173215	5565.51663	5875.226326	6398.554192	6034.012224	5971.314277	5778.837883	5502.161997	5443.668769
FBgn0000615	2.921281772	56.63880991	14.28000993	8.312557143	19.4604374	10.87242746	19.33571378	23.0200471	4.850336712	22.74147998	38.43588833	6.861578191	28.73305537	31.64932295	14.27860898	18.42012515	24.06193293	14.11352281
FBgn0000617	262.9153595	294.812267	278.4601937	272.6518743	269.373423	288.7233516	285.2017782	291.0391669	288.3255712	302.8207598	347.2041912	267.6015495	279.4041936	293.1002517	337.9270793	306.1551835	330.0495134	288.0819068
FBgn0000618	192.8045969	145.2277177	258.4681798	207.8139286	227.3798475	183.6232194	245.563565	156.2074625	220.9597835	257.3377998	231.8965262	215.2820158	191.2234374	235.3058359	235.1210946	228.0284458	261.0719723	245.7413384
FBgn0000625	29.21281772	26.14098919	15.70801093	23.27516	20.48467095	20.53680743	20.30249947	21.37575802	44.73088301	19.15071999	20.49914044	15.43855093	29.72385038	17.88874776	9.519072656	27.94777609	20.05161078	30.7176673
FBgn0000629	571.1105864	588.1722568	558.3483884	505.4034743	664.7275723	600.3996056	514.3299865	614.9641153	641.3222986	673.8659595	630.3485686	627.8344045	684.6393538	678.3963572	675.8541586	692.9778116	585.9080669	678.2793022
FBgn0000633	3810.812071	4375.711135	4341.12302	3961.764734	4001.68047	4380.380221	3966.721682	4340.923167	4372.309083	3596.146137	3332.391518	3253.24576	3751.149918	3470.417065	3473.509612	3325.150178	2879.411308	3098.333361
FBgn0000635	5497.852294	4459.943211	5126.523566	5197.010726	4540.427316	5134.201858	5666.330923	5000.283088	5853.278559	5556.701096	5258.029523	6548.518687	5494.94914	5575.78507	6798.521691	5345.012177	5062.229657	5818.922435
FBgn0000636	1453.337681	1488.584107	1413.720983	1630.923711	1530.20492	1450.865043	1655.137099	1530.833132	1479.891623	1350.724219	1577.152618	1345.727023	1402.965738	1605.859126	1456.418116	1202.389548	1399.602432	1233.687935
FBgn0000639	2.921281772	5.809108709	8.56800596	9.975068571	25.60583869	16.91266495	7.734285512	4.932867235	16.16778904	11.37073999	6.405981388	19.7270373	14.86192519	5.504230079	9.519072656	10.16282767	8.020644311	13.28331559
FBgn0000640	0	11.61821742	0	0	0	0	0	0	0	0	0	0	6.935565089	0	0	0.635176729	0	0
FBgn0000644	21.90961329	30.49782072	17.13601192	36.57525143	14.33926966	24.16094992	33.83749911	27.95291433	19.40134685	29.32453998	21.78033672	19.7270373	21.79749028	33.02538047	23.79768164	13.97388804	26.86915844	30.7176673
FBgn0000658	2.921281772	1.452277177	1.428000993	1.662511429	2.048467095	4.832189984	1.933571378	0	5.389263013	2.393839998	3.843588833	1.715394548	2.972385038	0	12.37479445	3.175883646	2.406193293	3.320828897
FBgn0000659	1320.419361	1527.79559	1268.064882	1328.346631	1433.926966	1342.140768	1312.894966	1391.06856	1240.069419	1225.047619	1231.229623	1075.552382	1425.754023	1162.768604	1128.962017	1108.383393	1128.103622	984.625768
FBgn0000662	3566.885043	3563.888193	3517.166447	3650.875097	3599.156686	3498.505549	3478.494909	3841.059287	3571.464599	4037.211157	3532.258137	3749.852482	4073.158297	3616.279162	3881.877829	3971.760088	3589.238329	3690.271112
FBgn0000667	1977.707759	2028.831217	1782.14524	1951.788417	2041.29746	2034.351983	1874.597451	2012.609832	1805.403109	2120.942238	1830.829481	1838.902955	2115.347352	1776.490258	1992.341907	2022.402706	1794.619165	1963.440085
FBgn0000709	1741.083936	1805.180531	1652.197149	1860.350289	1733.003162	1812.071244	1566.192816	1769.255048	1643.186293	1594.895899	1762.926078	1538.708909	1687.323907	1626.499988	1568.743174	1544.114629	1545.578159	1527.581293
FBgn0000711	7142.533932	6649.977194	6922.948816	6608.482929	6938.158051	6728.824553	7358.205879	7634.434191	7888.264273	6364.622095	5609.077303	6183.997345	6928.629524	6111.071445	5859.941127	5716.590563	5130.405133	5460.272914
FBgn0000715	1311.655515	1148.751247	1063.86074	1386.534531	1080.566393	1094.491031	916.5128331	1098.385104	1073.002266	1953.971899	1249.166371	1492.393257	1944.93061	1482.013949	1831.469579	1701.003281	1286.110315	1429.61684
FBgn0000719	1993.774809	1931.528646	2126.293479	1685.786589	1989.061549	2179.317683	1728.612812	2033.98559	2587.385173	2290.904878	2033.258493	3136.598931	2249.104679	2273.247023	3402.116567	1989.373516	1943.803149	2667.455812
FBgn0000721	1403.675891	1418.874802	1530.817065	1487.947729	1439.048134	1412.207523	1652.236742	1266.10259	1274.560703	1738.526299	2070.413185	2216.289756	1837.924749	2438.373925	2299.807954	2115.138508	2293.102208	2381.864526
FBgn0000723	588.638277	718.8772027	618.3244301	630.0918314	665.7518059	699.4595002	614.8756982	623.1855607	663.9572032	885.7207993	946.8040491	1255.668809	907.5682316	912.3261356	1392.64033	906.3971927	1049.90234	1120.779753
FBgn0000808	8.763845315	7.261385886	2.856001987	4.987534286	6.145401285	19.32875994	7.734285512	6.577156314	4.311410411	7.779979994	11.5307665	19.7270373	4.953975063	6.880287599	13.32670172	6.986944022	2.807225509	6.641657794
FBgn0000810	655.8277577	628.8360177	746.8445195	766.4177686	608.3947272	744.1572576	692.2185533	664.2927877	683.8974764	675.0628795	556.0391845	584.9495408	535.0293068	628.8582865	609.22065	774.280433	701.405345	684.92096
FBgn0000826	17.52769063	24.68871201	17.13601192	16.62511429	15.36350321	28.99313991	19.33571378	14.79860171	12.93423123	27.52915998	15.37435533	20.58473457	21.79749028	19.26480528	29.50912523	15.2442415	17.64541748	21.58538783
FBgn0000927	4.381922658	4.356831532	1.428000993	4.987534286	8.19386838	22.95290243	1.933571378	6.577156314	4.311410411	4.189219997	10.24957022	9.434670013	6.935565089	28.89720791	7.615258125	3.175883646	9.223740957	4.151036121
FBgn0000928	26.29153595	43.56831532	34.27202384	31.58771714	55.30861156	59.19432731	38.67142756	46.0400942	28.02416767	68.82289995	75.59058038	57.46571735	77.28201099	75.68316359	62.82587953	64.15284966	83.01366862	71.39782129
FBgn0000964	341.7899673	339.8328595	294.1682046	277.6394086	289.8580939	317.7164915	324.8399915	381.4750662	279.7027504	295.0407798	283.1443774	228.1474749	305.1648639	272.4593889	266.5340344	270.5852867	232.598685	239.9298878
FBgn0000996	83.25653049	82.7797991	81.39605662	74.81301429	83.98715089	102.6840372	109.2467829	83.858743	91.61747123	62.23983995	83.27775804	50.60413916	50.53054565	77.05922111	84.71974664	59.70661255	74.99302431	64.75616349
FBgn0001075	17.52769063	20.33188048	21.4200149	31.58771714	22.53313804	30.2011874	25.13642791	23.0200471	12.39530493	33.51375997	15.37435533	36.88098278	25.76067033	19.26480528	21.89386711	26.0422459	20.85367521	24.90621673
FBgn0001077	7.303204429	7.261385886	4.28400298	3.325022857	1.024233547	2.416094992	5.800714134	1.644289078	7.006041917	5.984599995	2.562392555	0	2.972385038	1.37605752	5.711443594	3.175883646	2.807225509	0.830207224
FBgn0001078	4124.849862	4558.698059	4269.72297	4232.754097	4613.147898	4507.225208	4292.528459	4562.902193	4468.237964	4590.786656	3983.239227	4285.913278	4475.421072	4192.847263	3982.779999	4549.770912	4107.772984	3867.105251
FBgn0001079	493.6966194	485.0605772	429.828299	443.8905514	513.1410073	430.0649086	470.8246305	430.8037386	471.0215874	490.1387396	408.7016126	400.5446269	445.8577557	416.9454285	397.897237	438.9071199	422.286923	451.63273
FBgn0001083	7.303204429	5.809108709	4.28400298	0	1.024233547	1.208047496	5.800714134	8.221445392	13.47315753	7.779979994	5.12478511	24.01552367	12.88033516	17.88874776	10.47097992	3.811060376	18.44748191	8.302072242
FBgn0001084	128.536398	167.0118754	128.5200894	174.5637	158.7561999	129.2610821	124.7153539	133.1874154	128.2644597	128.6688999	133.2444129	117.5045265	149.6100469	126.5972918	124.6998518	147.9961779	133.94476	146.9466787
FBgn0001085	882.227095	910.5777901	783.9725454	907.73124	913.6163244	835.9688673	969.686046	955.3319546	944.1988799	882.1300393	707.2203452	794.2276757	865.9548411	769.2161535	888.1294788	804.1337392	747.5240498	797.8291425
FBgn0001086	17.52769063	8.713663063	8.56800596	6.650045714	5.121167737	19.32875994	21.26928516	1.644289078	5.389263013	10.77227999	26.90512183	11.15006456	19.81590025	11.00846016	7.615258125	12.70353459	20.45264299	10.79269392
FBgn0001087	3013.302147	3138.37098	3064.490132	2824.606917	2877.072035	3022.534835	2873.287068	3078.109155	2897.267796	3209.540978	3031.310393	2724.904239	2838.627711	3071.360384	3016.594125	2988.506511	2867.781373	2679.078713
FBgn0001089	70.11076252	78.42296757	114.2400795	73.15050286	64.52671349	91.8116097	58.97392703	100.3016338	101.3181446	119.6919999	53.81024366	133.8007747	91.15314117	56.41835831	123.7479445	118.1428716	55.34244574	183.4757966
FBgn0001090	27318.36649	18982.71498	32012.92627	35225.29215	19296.56003	29473.94281	37101.3676	28340.96656	42477.63214	25046.7479	41533.82093	54262.21804	24216.0209	44526.46922	61135.29223	26008.58153	36445.40672	49896.28438
FBgn0001091	15866.94194	14182.93891	14429.95004	16791.36543	15258.00716	14381.80544	16314.5085	15216.25113	13757.71062	15173.95329	14034.22402	13995.04642	14610.26326	13518.38907	14162.4763	13486.07232	12440.42036	13153.80326
FBgn0001092	23247.56034	19660.92842	20433.26621	22357.45369	21961.61573	20180.43342	23236.69403	22485.65315	20770.21965	22598.44804	22395.31093	18822.16668	21365.50365	22025.17666	20229.93321	19907.07387	19176.55848	18330.97551
FBgn0001098	8156.218707	8793.538308	8560.865955	8540.321209	8120.123564	8534.85556	7678.211942	8941.644009	8096.289825	6510.646335	6038.278056	6076.785186	6210.303139	6499.119666	6515.805233	6770.348757	6502.336343	6223.233353
FBgn0001099	4.381922658	2.904554354	4.28400298	3.325022857	0	0	4.833928445	0	2.694631507	4.787679996	2.562392555	0.857697274	5.944770076	4.128172559	1.903814531	5.081413834	2.406193293	1.660414448
FBgn0001104	993.2358024	926.552839	1430.856995	1158.770466	1116.414567	1278.114251	1035.427473	1055.633588	1484.74196	1339.951939	1259.415941	1581.593773	1236.512176	1310.006759	1736.278853	1253.203687	1278.089671	1593.997871
FBgn0001105	18133.8566	16184.17686	18564.01291	17995.0237	18397.28298	17481.65532	18618.3588	19547.30856	19606.13884	16909.48729	15990.61074	16831.4513	17277.48343	16975.04556	16178.61589	16827.73709	16366.92678	15929.18601
FBgn0001108	2417.360666	2689.617332	2704.633881	2718.206186	2586.189707	2686.697631	2654.793502	2634.151104	2646.12814	2547.045758	2594.422462	2603.111226	2585.974983	2586.988137	2588.235855	2742.693117	2491.613155	2555.377836
FBgn0001112	83.25653049	151.0368264	58.54804073	79.80054857	137.2472954	64.02651729	95.71178321	152.9188843	87.30606081	101.7381999	93.52732826	55.75032281	96.10711623	127.9733493	55.21062141	98.45239304	157.2046285	60.60512737
FBgn0001114	1142.221173	2229.245467	2159.137502	1729.011886	1191.183616	2116.499213	2152.064944	1234.861098	1532.706401	806.7240794	1989.697819	3095.429462	2217.399238	1813.643811	3055.622323	2326.652359	1393.987981	3029.426161
FBgn0001120	0	0	1.428000993	0	1.024233547	0	1.933571378	0	0	0.59846	6.405981388	1.715394548	0	8.256345118	1.903814531	0	9.223740957	0
FBgn0001122	21690.51715	20204.08009	23757.65253	20515.39103	20346.39942	22312.63725	21905.43014	22115.68811	23922.39959	18661.17971	17890.62482	19176.39565	19117.38977	18454.3074	19205.68099	17977.40697	16767.55796	18545.16898
FBgn0001123	5110.78246	4538.366179	4585.31119	4382.380126	5031.035185	4527.762015	4767.220232	4528.372122	4816.384355	4165.880057	3897.399076	4011.45015	3909.67712	3755.260971	3815.244321	4158.502046	4139.855561	4056.392498
FBgn0001124	7043.210352	7882.960518	8151.02967	7599.33974	8548.253187	8232.843686	7149.38017	7733.091536	7340.71515	11332.43855	7009.424835	10790.6894	10525.21542	7203.661116	11412.41621	9585.452021	6872.489078	10903.11148
FBgn0001125	4269.453309	5154.131702	5126.523566	5173.735566	4939.8784	5329.905553	4636.704164	4682.935295	4073.204985	6255.702375	5242.655168	6599.980523	6078.527403	4495.579917	6588.150185	6518.818772	5024.933661	7047.629127
FBgn0001128	10037.52417	8638.14465	9544.75864	9913.555649	9750.703372	9423.978517	10364.90937	9625.668265	9392.946506	5901.414055	6915.897506	6657.44624	7130.751706	6573.426772	6999.374124	6408.933198	6141.407349	6874.946024
FBgn0001133	727.3991611	689.8316592	678.3004719	733.16754	732.3269864	659.5939329	690.2849819	664.2927877	731.3229909	717.5535394	749.4998224	756.4889956	728.2343343	700.4132776	753.9105544	773.6452562	824.1212029	733.9031862
FBgn0001134	315.4984313	358.7124628	267.0361858	280.9644314	305.2215971	282.6831141	295.8364208	299.2606123	307.7269181	252.5501198	293.3939476	229.0051721	250.6711382	277.963619	234.1691873	231.8395062	211.3439776	212.5330494
FBgn0001137	52.58307189	17.42732613	48.55203378	51.53785429	35.84817416	19.32875994	54.13999858	31.24149249	29.10202027	39.49835997	65.34101016	48.88874461	45.57657058	74.30710607	49.49917781	38.74578048	61.35792898	52.30305513
FBgn0001138	289.2068954	241.0780114	254.1841768	274.3143857	254.0099198	258.5221642	230.094994	287.7505887	224.7322677	229.2101798	183.2110677	193.8395839	256.6159083	238.0579509	197.9967113	194.9992559	218.9635897	137.8143992
FBgn0001139	4016.762436	4608.075483	4551.039166	4460.518163	4386.792284	4753.666897	4102.071678	4617.163732	4539.915162	4340.031917	4423.970747	4387.121556	4682.49723	4413.016466	4669.105138	4255.684086	4185.172201	4231.566222
FBgn0001142	7471.178131	7817.608045	8063.92161	7674.152754	8180.553344	8730.559254	7425.880877	8348.055651	8747.312797	6288.019215	5897.346466	6657.44624	7019.782665	6144.096826	6951.778761	6157.403213	5298.036599	6371.840446
FBgn0001145	45766.26088	42784.08564	47816.61326	52819.6506	47492.68536	45359.76738	48231.97124	53074.36287	49808.10769	49995.34836	38375.6721	47217.09263	48477.61838	41492.26239	47752.42798	43389.55755	38599.35075	43769.35507
FBgn0001147	1.460640886	1.452277177	1.428000993	6.650045714	1.024233547	3.624142488	5.800714134	11.51002355	1.616778904	3.590759997	3.843588833	4.28848637	0	2.752115039	2.855721797	3.811060376	6.416515449	4.981243345
FBgn0001148	0	0	0	0	1.024233547	0	0.966785689	0	0	1.196919999	0	0.857697274	0.990795013	0	0	0	0.401032216	1.660414448
FBgn0001149	9055.973492	4030.069167	4491.063124	7624.277411	4697.135049	4791.116369	7390.109806	3773.643435	3522.961232	7363.451834	14107.25221	8351.398356	6014.125727	12768.43773	6709.042408	7051.096871	14666.55019	8177.541159
FBgn0001150	252.6908733	291.9077126	244.1881699	202.8263943	201.7740089	235.5692617	193.3571378	230.200471	214.4926679	223.2255798	179.3674789	283.8977977	161.4995871	167.8790174	183.7181023	417.3111111	284.732873	302.1954296
FBgn0001168	362.2389397	676.7611646	559.7763894	360.76498	525.4318099	333.4211089	507.5624867	739.9300853	561.0222797	593.0738595	676.4716346	641.5575609	723.2803593	751.3274058	784.3715869	522.1152715	804.4706244	702.3553117
FBgn0001169	836.9472276	878.6276922	908.2086318	831.2557143	715.9392497	953.1494744	843.0371208	812.2788048	869.8270503	895.8946193	749.4998224	928.8861477	865.9548411	843.5232596	795.7944741	857.4885845	839.7614593	827.7166026
FBgn0001170	1.460640886	1.452277177	0	0	0	0	5.800714134	1.644289078	0	1.196919999	1.281196278	0.857697274	1.981590025	0	0.951907266	0.635176729	1.203096647	0
FBgn0001174	1.460640886	0	1.428000993	0	2.048467095	3.624142488	1.933571378	0	1.077852603	2.393839998	1.281196278	9.434670013	1.981590025	1.37605752	4.759536328	2.540706917	0.802064431	4.981243345
FBgn0001179	668.9735257	579.4585937	618.3244301	731.5050286	681.1153091	693.4192628	701.8864102	596.8769355	655.3343824	645.7383395	780.2485331	574.6571735	709.4092291	858.6598923	654.9121988	637.7174362	812.4912687	630.9574904
FBgn0001180	222.0174146	169.9164297	184.2121281	152.9510514	152.6107986	132.8852246	165.3203528	156.2074625	151.4382907	155.0011399	137.0880017	125.223802	144.6560719	138.9818095	149.4494407	158.1590056	146.7777909	151.927922
FBgn0001185	749.3087744	624.4791862	759.6965285	645.0544343	758.9570587	735.7009251	632.2778406	687.3128348	727.5505068	751.6657594	636.75455	745.3389311	693.5565089	599.9610786	719.6418928	747.6030103	609.9699998	761.3000246
FBgn0001186	13836.65111	12212.19878	12879.14096	13423.11727	12282.6087	11435.3776	13091.24501	12922.46787	13704.89584	14407.92449	11997.12194	13365.49662	14590.44736	12164.34847	14911.62732	12291.94006	9456.740675	11876.11434
FBgn0001187	102.244862	271.5758321	182.7841272	162.92612	209.9678772	190.8715044	259.0985646	134.8317044	94.31210273	174.7503199	192.1794416	263.3130631	305.1648639	140.357867	278.9088288	323.3049552	176.0531426	312.1579163
FBgn0001189	533.1339233	801.6570018	619.7524311	741.4800971	658.582171	745.3653051	604.2410556	626.4741389	640.7833723	700.1981995	707.2203452	832.824053	707.4276391	759.5837509	868.1394263	737.4401827	743.5137276	803.6405931
FBgn0001197	2418.821307	2086.922304	2177.701515	2123.027094	2431.530442	1999.318606	2268.079226	2343.111937	2239.238782	2322.623258	2102.443092	2007.011621	2128.227687	2190.683571	1999.957165	2233.28138	2312.752787	2187.596036
FBgn0001202	3540.593507	3340.237508	3572.858485	3361.598109	3594.035518	3490.049216	3346.045269	3651.966043	3483.080685	3794.834857	3406.700902	3303.849899	3765.021048	3584.629839	3623.91096	3433.130222	3237.132044	3309.205996
FBgn0001206	379.7666303	431.3263216	438.396305	405.6527886	432.226557	381.7430088	395.4153468	374.8979099	420.362515	429.6942797	389.4836684	463.1565279	413.1615203	416.9454285	409.3201242	424.9332319	406.6466666	447.4816939
FBgn0001208	556.5041775	476.3469141	826.8125752	658.3545257	624.782464	1024.424277	904.9114049	448.8909184	621.9209517	337.5314397	963.4596008	1860.345387	1056.187484	723.8062554	1729.615502	1065.826552	730.6806967	2057.253502
FBgn0001215	10726.94667	9975.69193	10514.37131	9584.378386	10108.16088	9617.266116	10348.47401	10469.18856	9764.266727	8963.135413	7939.573332	8775.958507	8284.037101	8276.985981	8059.798818	9755.679385	9057.71362	9608.818413
FBgn0001216	24.83089506	34.85465225	34.27202384	28.26269429	16.38773676	15.70461745	16.43535671	29.59720341	29.64094657	31.11991998	15.37435533	24.87322094	25.76067033	26.14509288	26.65340344	29.85330628	22.05677185	40.68015399
FBgn0001217	2.921281772	37.75920661	0	4.987534286	0	4.832189984	1.933571378	0	4.311410411	4.189219997	2.562392555	5.146183644	0.990795013	1.37605752	1.903814531	1.270353459	3.60928994	4.981243345
FBgn0001218	10480.09836	10465.10934	10969.90363	10079.80679	10491.22423	11033.09778	10259.52973	13019.48092	11882.24709	11580.79945	11979.1852	12005.18874	11200.93762	11305.68858	11555.2023	13750.94101	14507.74143	13367.16652
FBgn0001220	6723.329998	6121.348302	6633.064614	6916.047543	6024.541726	6471.510437	6980.192674	6513.02904	6845.441879	5732.648336	6186.896825	5973.003816	5354.256249	5632.203428	5139.347327	7082.855708	7101.478473	6586.864117
FBgn0001222	2651.063208	2718.662876	2413.321679	2611.805454	2871.950867	2598.510164	2494.307078	2755.828495	2598.163699	2837.298858	2630.295958	2609.972805	2871.323947	2680.560048	2404.517753	2642.97037	2646.812623	2491.45188
FBgn0001223	0	0	0	0	0	0	0	0	0	0	0	0	0	0	0	0	0	0
FBgn0001224	1115.929637	1020.950856	1005.312699	985.8692771	890.0589528	855.2976272	896.2103337	956.9762437	739.9458117	1290.279759	1342.693699	952.9016713	859.019276	1058.188233	715.8342638	1740.384238	1889.262767	1353.237776
FBgn0001225	173.8162654	168.4641526	199.9201391	144.6384943	97.30218701	182.4151719	156.6192816	85.50303208	189.7020581	230.4070998	509.9161185	427.1332424	146.6376619	414.1933134	173.2471223	469.3956029	954.8577052	640.9199771
FBgn0001226	108.0874256	94.39801652	95.67606656	111.3882657	45.06627609	106.3081797	98.61214027	47.68438327	92.69532383	68.82289995	208.8349932	114.9314347	70.3464459	181.6395926	79.00830305	104.8041603	232.9997172	128.6821198
FBgn0001227	178.1981881	110.3730655	128.5200894	134.6634257	154.6592657	136.5093671	126.6489253	108.5230792	140.1208383	102.3366599	73.02818782	72.90426828	67.37406086	90.8197963	88.5273757	119.4132251	89.83121628	90.49258744
FBgn0001228	0	0	0	0	0	0	0	0	0	0	0	0	0	0	0	0	0.401032216	0
FBgn0001229	522.9094371	450.2059249	622.6084331	364.0900029	461.9293299	512.2121383	478.558916	429.1594495	573.4175846	318.9791798	334.3922285	343.9366068	235.809213	304.1087119	331.2637284	344.2657873	337.2680933	386.0463593
FBgn0001230	433.8103431	354.3556312	257.0401788	478.8032914	297.0277288	372.0786288	407.9835607	353.5221519	303.4155076	582.9000396	638.0357462	775.3583356	440.9037806	590.328676	387.4262571	1206.200609	1360.301275	1290.972234
FBgn0001233	16291.98844	11594.98098	14275.72593	19095.60627	8374.133484	13644.89647	17504.62168	14348.0665	11585.83763	15317.58369	11757.53824	22216.93249	6850.356718	7743.075664	8728.037719	38234.46322	28566.72781	40847.85585
FBgn0001234	7991.166286	6008.070682	5474.955809	7715.71554	6736.384042	5407.220592	6943.454818	6097.023903	5879.685947	7224.609114	6913.335114	6250.040035	6191.478034	6730.297329	5998.919588	9117.961948	8883.264606	6768.679499
FBgn0001235	8366.550994	8238.768426	9080.658317	8128.018374	8037.160647	8226.803448	8531.883705	8880.805313	8574.317454	7154.589295	6458.510435	7585.474691	7787.6488	6874.783369	7289.70584	7669.123829	6592.969623	6799.397167
FBgn0001247	3327.339938	3691.688584	3221.570241	3361.598109	3434.255085	3318.506472	3308.340628	3763.777701	3343.498773	3323.248377	3295.236826	3083.4217	3314.209317	3422.255052	3251.715219	3104.743853	3233.522754	3124.069785
FBgn0001248	5046.514261	4159.321835	5039.415506	5093.935017	4421.616224	5132.993811	5022.451654	4990.417353	4872.971617	5196.428176	5876.847325	6250.040035	5555.387636	5867.509264	6103.629387	5605.434636	5876.325054	6360.217545
FBgn0001250	882.227095	954.1461054	1016.736707	889.4436143	949.4644985	902.4114796	907.8117619	973.4191344	797.610926	870.1608393	798.1852809	1127.871915	1096.810079	945.3515161	1111.827686	931.1690851	748.3261142	928.1716767
FBgn0001253	560.8861002	729.0431429	438.396305	761.4302343	698.5272794	583.4869406	753.1260517	687.3128348	555.6330167	353.0913997	256.2392555	356.802066	361.6401796	344.0143799	330.3118212	356.3341451	399.0270545	362.800557
FBgn0001254	0	2.904554354	0	0	0	0	3.867142756	0	0	0	1.281196278	0	0	1.37605752	1.903814531	0	1.203096647	0
FBgn0001255	5.842563543	5.809108709	12.85200894	3.325022857	7.169634832	12.08047496	10.63464258	3.288578157	13.47315753	4.787679996	16.65555161	7.719275465	12.88033516	12.38451768	7.615258125	13.97388804	9.223740957	6.641657794
FBgn0001256	16.06704974	2.904554354	5.712003974	6.650045714	6.145401285	4.832189984	12.56821396	3.288578157	7.006041917	17.35533999	28.18631811	17.15394548	19.81590025	53.66624327	22.84577438	5.081413834	18.0464497	3.320828897
FBgn0001257	3569.806325	1732.566672	3958.418754	3238.572263	2162.157019	3339.043279	4256.757388	2321.736179	3206.611493	2777.452858	3407.982098	4727.627374	2835.655326	3529.587538	5451.57291	2651.227668	2966.034266	3818.953232
FBgn0001258	479.0902106	243.9825658	191.3521331	442.22804	170.0227689	179.9990769	408.9503464	128.2545481	221.4987098	514.0771396	1841.079051	733.3311692	597.4493926	1633.380276	913.830975	386.1874514	1536.75545	650.0522566
FBgn0001259	5.842563543	4.356831532	0	1.662511429	7.169634832	6.04023748	2.900357067	9.865734471	0	2.393839998	2.562392555	3.430789096	13.87113018	5.504230079	2.855721797	3.175883646	9.624773173	3.320828897
FBgn0001263	896.8335039	756.6364093	379.8482642	498.7534286	430.1780899	800.9354899	412.8174892	526.1725051	495.2732709	366.8559797	329.2674433	662.9999928	521.1581767	1358.168772	510.2222944	671.3818028	412.6621498	762.9604391
FBgn0001269	80.33524872	68.25702733	71.40004967	93.10064	71.69634832	67.65065978	82.17678356	70.70443037	104.5517025	115.5027799	126.8384315	102.0659756	101.0610913	125.2212343	103.757892	92.10062574	95.84669951	80.53010075
FBgn0001276	330.1048402	294.812267	425.544296	367.4150257	376.9179455	347.9176789	376.079633	317.3477921	334.1343068	402.1651197	298.5187327	360.2328551	335.8795093	266.9551588	335.0713575	399.5261627	360.5279618	391.8578098
FBgn0001280	538.9764869	332.5714736	436.968304	435.5779943	414.8145867	381.7430088	559.7689139	450.5352075	369.1645164	484.1541396	661.0972792	422.8447561	388.391645	675.6442422	375.0514627	493.5323186	638.0422549	453.2931444
FBgn0001281	0	1.452277177	0	0	0	1.208047496	2.900357067	0	0	2.393839998	0	0	0	2.752115039	1.903814531	1.270353459	2.005161078	0
FBgn0001285	5.842563543	7.261385886	9.996006954	4.987534286	3.072700642	1.208047496	4.833928445	8.221445392	10.23959973	5.386139996	5.12478511	6.861578191	6.935565089	2.752115039	3.807629063	3.811060376	2.005161078	5.81145057
FBgn0001291	832.5653049	839.4162084	855.372595	739.8175857	816.3141373	814.2240124	760.8603372	868.1846334	820.7847569	932.9991393	909.6493571	1065.260014	875.8627912	887.5571002	1064.232323	886.706714	979.7217026	1003.720534
FBgn0001296	1408.057814	1109.539763	892.5006209	1632.586223	837.8230418	984.5587093	1417.30782	906.0032822	893.0008813	1528.466839	1829.548284	1241.945653	1221.650251	1625.123931	1433.572342	1539.033215	1709.600335	1316.708658
FBgn0001297	3778.677972	3100.611773	3197.294224	4224.44154	2625.110582	2803.878238	3767.56383	2907.103091	3152.179936	3714.641217	5546.298686	4309.071104	3245.844462	5560.648437	4591.048742	3876.483579	5679.017204	4708.105169
FBgn0001301	1108.626432	1254.767481	1056.720735	1206.983297	1156.359675	1125.900266	1161.109612	1317.075552	1135.517717	1126.301719	1071.080088	982.9210759	1097.800874	986.6332417	983.3202054	1116.005513	1151.363491	947.2664429
FBgn0001308	3387.226214	3398.328595	3143.030186	3529.511763	3261.159615	3435.687079	3103.382062	3166.900765	3218.467872	3509.967897	3692.407672	3467.670079	3347.896348	3671.321463	3756.22607	3415.98045	3886.804233	3556.607749
FBgn0001311	2.921281772	14.52277177	4.28400298	3.325022857	4.09693419	6.04023748	11.60142827	11.51002355	4.850336712	10.17381999	14.09315905	6.861578191	14.86192519	13.7605752	3.807629063	10.16282767	30.8794806	14.94373004
FBgn0001313	0	4.356831532	1.428000993	0	0	0	0.966785689	0	2.694631507	1.196919999	3.843588833	0.857697274	0	0	0	0.635176729	3.208257724	1.660414448
FBgn0001316	2569.267318	3238.578105	2817.44596	2854.532123	2690.661529	2937.97151	2849.117425	2785.425699	2747.98521	2764.286738	2748.166015	3029.386772	3197.295506	2801.65311	3059.429952	2867.822933	2723.409776	2826.855599
FBgn0001319	718.6353158	867.0094748	761.1245295	779.71786	776.369029	758.6538275	787.9303365	784.3258904	813.2397887	851.0101193	772.5613554	741.0504447	917.4761817	839.395087	803.4097322	670.7466261	675.7392832	687.4115817
FBgn0001320	17.52769063	55.18653273	38.55602682	28.26269429	39.94510835	44.69775736	25.13642791	16.44289078	28.56309397	37.70297997	32.02990694	51.46183644	56.47531572	39.90566807	49.49917781	64.78802638	66.17031556	38.18953232
FBgn0001321	0	1.452277177	0	3.325022857	0	2.416094992	3.867142756	1.644289078	1.616778904	4.787679996	8.968373943	0.857697274	3.963180051	6.880287599	0.951907266	3.811060376	5.614451018	4.151036121
FBgn0001323	37.97666303	49.37742402	38.55602682	38.23776286	39.94510835	13.28852246	29.97035636	29.59720341	38.8026937	31.11991998	15.37435533	50.60413916	88.18075613	48.16201319	73.29685945	38.11060376	88.62811963	31.54787452
FBgn0001324	1329.183206	1716.591623	1465.129019	1596.010971	1397.054559	1462.945518	1452.112105	1402.578584	1493.364781	1523.679159	1618.150899	1499.254835	1633.820976	1608.611241	1526.859254	1647.013259	1696.767304	1456.183471
FBgn0001325	276.0611274	223.6506853	267.0361858	202.8263943	214.0648114	259.7302117	248.4639221	253.2205181	240.3611304	225.6194198	230.61533	218.7128049	235.809213	192.6480528	204.6600621	231.2043294	193.2975279	205.8913916
FBgn0001330	378.3059894	428.4217673	412.6922871	472.1532457	364.6271429	369.6625338	332.574277	420.9380041	343.8349802	389.5974597	453.5434823	366.236736	406.2259552	425.2017736	388.3781644	406.5131067	423.0889874	437.5192072
FBgn0001341	439.6529066	456.0150336	425.544296	465.5032	375.8937119	362.4142488	453.4224881	432.4480276	392.8772737	386.6051597	413.8263977	361.0905523	355.6954096	433.4581187	387.4262571	386.8226281	391.0064101	373.5932509
FBgn0001404	4092.715762	4438.159053	4401.099062	4738.157571	4453.367464	4591.788533	4553.560595	4794.746953	4595.424571	3593.752297	3674.470924	3815.895172	3735.297198	3993.318922	4175.065267	3696.093388	3772.109019	3618.873291
FBgn0001491	742.00557	589.6245339	721.1405017	686.61722	684.1880097	637.8490779	755.0596231	720.1986164	726.4726542	728.9242794	743.093841	617.5420372	644.0167582	690.7808749	598.7496701	640.2581431	712.2332148	717.2990418
FBgn0001565	1412.439737	1646.882319	1472.269024	1695.761657	1679.743018	1569.253697	1268.422824	1422.310053	1344.621122	2070.671598	1580.996207	1966.699849	1822.072028	1488.894236	1927.612213	2030.024827	1764.541748	1948.496355
FBgn0001612	652.906476	800.2047246	612.6124262	784.7053943	681.1153091	692.2112153	656.4474828	736.6415071	677.4303608	672.0705795	618.8178021	589.2380272	657.8878884	679.7724148	601.6053919	692.9778116	650.8752858	569.5221558
FBgn0001624	10078.42211	9769.468571	9890.33488	9928.518251	9839.811691	9734.446723	10329.1383	10436.30278	10096.78426	9467.637193	9411.667855	9355.761864	9958.480672	9582.864568	9030.744229	9659.132522	9064.130136	8825.102794
FBgn0001941	1316.037438	1134.228475	1319.472918	1261.846174	1179.917047	1475.025993	1163.043184	1126.338019	1255.698282	1497.346919	2181.877261	1854.341506	1399.993353	2365.442876	2031.370105	1315.451006	2163.969835	1680.339422
FBgn0001942	36315.91434	36401.32745	36381.18131	41695.78663	41266.36963	37797.39006	37628.2658	40960.88523	37157.89062	42150.73469	38027.18672	39819.45364	41344.88508	37765.89863	38609.35869	41095.93438	38487.46276	39326.08601
FBgn0001961	2170.512356	2468.871201	2504.713742	2227.765314	2384.415699	2341.196047	2284.514583	2504.252266	2433.25225	2447.102938	2996.718093	2935.040071	2298.644429	2717.713602	2810.030248	2555.315982	2990.497231	2746.325498
FBgn0001965	3270.374943	3322.810181	3340.094324	3800.501126	2783.866782	3625.350536	3380.849554	2976.163232	3283.677954	2984.520018	3358.015444	3048.256112	2885.195077	3308.042277	3197.456505	3121.258448	3485.370985	3227.845688
FBgn0001967	0	0	0	0	0	0	0	0	0	0	0	0	0	0	0	0	0	0
FBgn0001970	0	0	1.428000993	1.662511429	0	0	0	0	0	0.59846	0	0	0	0	0	1.270353459	0	0
FBgn0001974	325.7229175	322.4055333	345.5762404	334.1647971	350.2878732	288.7233516	375.1128473	343.6564174	388.026937	339.9252797	417.6699865	334.5019368	324.9807642	319.2453446	342.6866156	340.4547269	374.1630571	321.2901958
FBgn0001977	321.3409949	334.0237508	308.4482146	307.5646143	385.1118139	341.8774414	335.4746341	406.1394024	354.07458	386.0066997	443.2939121	403.975416	422.0786754	445.8426364	397.897237	413.5000507	432.3127283	433.3681711
FBgn0001978	1516.14524	1700.616574	1320.900919	1682.461566	1592.683166	1616.36755	1513.019603	1723.214954	1593.066147	1644.568079	2215.188364	1591.028443	1803.246923	2179.675111	1685.827767	1754.993303	2185.625575	1673.697764
FBgn0001981	7.303204429	4.356831532	9.996006954	0	4.09693419	7.248284977	8.701071201	3.288578157	0.538926301	7.779979994	6.405981388	1.715394548	8.917155114	11.00846016	20.94195984	2.540706917	9.223740957	3.320828897
FBgn0001983	0	0	2.856001987	1.662511429	0	0	0.966785689	0	0	0	0	0	0	0	0	0	0.401032216	0
FBgn0001986	668.9735257	810.3706649	661.1644599	783.0428829	798.902167	757.44578	728.9564095	804.0573594	736.7122539	760.6426594	771.2801591	717.034921	824.3414505	831.1387419	695.8442112	870.1921191	854.1986191	725.601114
FBgn0001987	328.6441993	172.8209841	215.62815	452.2031086	144.4169302	208.9922168	345.142491	110.1673683	224.7322677	196.8933398	625.2237835	487.1720516	237.790803	862.7880649	530.212347	175.943954	751.1333397	335.4037186
FBgn0001989	3114.086369	2574.887435	2981.666074	2738.156323	3025.585899	2621.463067	3299.639556	3060.021975	2991.040972	2407.006118	2299.747318	2178.551076	2263.966604	2146.649731	2085.628819	2592.156232	2211.692669	2184.275207
FBgn0001990	265.8366412	222.1984081	227.0521579	219.4515086	193.5801405	219.8646443	217.52678	200.6032676	184.3127951	252.5501198	254.9580592	174.9702439	214.0117227	205.0325704	186.5738241	238.1912735	255.0564891	233.28823
FBgn0001991	12749.93429	12810.53698	13728.80155	12372.41005	11641.4385	14147.44423	12301.38111	11796.12985	13605.19448	12443.77877	12557.00472	13646.82133	12544.45566	12227.64712	13069.68676	12615.24502	11840.47616	12630.77271
FBgn0001992	21.90961329	45.02059249	35.70002483	11.63758	20.48467095	41.07361487	51.23964151	39.46293788	27.48524137	23.93839998	23.061533	38.59637733	20.80669527	27.52115039	29.50912523	15.87941823	26.46812623	39.01973954
FBgn0001994	3962.718723	4712.63944	3985.550773	4357.442454	4590.61476	4219.709904	3858.441685	4148.541345	3953.563347	4851.715216	4065.235789	4281.624791	5013.422764	4290.547347	4307.380377	4576.448334	4251.743549	4178.43296
FBgn0001995	463.0231608	419.7081042	462.6723219	460.5156657	501.8744383	496.5075209	450.5221311	394.6293788	489.8840079	430.8911997	416.3887902	425.4178479	400.2811851	436.2102338	430.2620841	485.9101979	413.4642142	467.4066673
FBgn0002021	765.3758242	743.5659147	829.6685772	837.90576	851.138078	819.0562023	801.4653361	869.8289225	709.2270125	733.7119594	737.9690559	765.0659684	733.1883094	729.3104855	731.06478	722.1959412	727.472439	673.2980589
FBgn0002022	607.6266085	760.9932408	759.6965285	661.6795486	686.2364768	637.8490779	705.7535529	705.4000147	792.7605893	670.8736595	727.7194857	842.258723	832.2678107	726.5583704	727.2571509	656.1375613	648.0680603	669.97723
FBgn0002023	813.5769734	1022.403133	839.6645841	771.4053029	864.4531141	856.5056747	853.6717633	866.5403443	855.8149665	836.0486194	737.9690559	685.3001219	878.8351762	788.4809588	760.5739052	773.0100795	717.8476658	748.016709
FBgn0002031	2199.725174	1856.010232	2370.481649	2154.614811	1870.250458	2023.479556	2170.433872	1991.234074	2205.286425	1604.471259	2037.102081	1666.505803	1521.861139	2018.676381	1696.298747	1799.455674	2048.873589	1730.982063
FBgn0002036	1102.783869	990.4530348	1095.276762	1004.156903	1134.850771	1189.926784	1046.062115	1108.250839	1185.098937	846.2224394	1019.832237	927.1707531	876.8535862	899.9416179	1010.925516	835.8925757	923.1761602	974.6632813
FBgn0002044	2542.975782	2894.388414	2810.305955	3040.733403	2718.315835	2803.878238	2753.405642	2913.680247	2729.12279	2870.214158	2830.162577	2855.274225	2875.287127	2847.063008	2762.434885	3124.434331	3021.376712	2979.613728
FBgn0002069	179.658829	162.6550438	194.2081351	161.2636086	148.5138644	169.1266495	160.4864244	169.3617751	168.6839323	220.8317398	261.3640406	210.9935294	219.9564928	310.9889995	225.602022	206.432437	263.4781656	253.2132034
FBgn0002121	706.9501887	758.0886865	696.8644848	640.0669	662.6791052	684.9629303	742.4914091	623.1855607	785.7545473	893.5007793	873.7758613	1251.380323	1041.325558	1143.503799	1275.555736	886.706714	1012.205312	1057.684004
FBgn0002174	1450.4164	1540.866085	1286.628895	1584.373391	1431.878499	1485.89842	1463.713533	1726.503532	1296.117755	1193.329239	1174.856987	1109.002575	1106.718029	1296.246184	1151.807791	1265.907221	1274.079349	1150.667213
FBgn0002183	1216.713858	1125.514812	1113.840775	1265.171197	1102.075297	1090.866889	1142.740684	1075.365057	1150.068727	1271.727499	1716.803012	1265.961176	1253.355691	1532.928077	1285.074809	1194.767428	1679.522919	1207.121304
FBgn0002283	626.61494	726.1385886	571.2003974	528.6786343	702.6242136	651.1376004	616.8092696	685.6685457	632.6994778	694.2135995	614.9742132	633.8382854	711.3908191	571.0638707	576.855803	747.6030103	628.818514	673.2980589
FBgn0002284	1042.897592	840.8684856	951.0486616	955.9440714	1007.845811	838.3849623	1076.032472	984.929158	980.8458684	967.7098193	1254.291156	1000.932719	1005.656938	1221.939078	1068.991859	1030.891832	1326.614569	1000.399705
FBgn0002306	84.71717138	60.99564144	31.41602185	68.16296857	55.30861156	48.32189984	50.27285583	32.88578157	44.73088301	46.67987996	49.96665483	72.04657101	118.8954015	61.92258839	77.10448852	71.13979368	62.96205784	102.1154886
FBgn0002354	607.6266085	396.4716694	472.6683288	485.4533371	559.2315169	446.9775736	552.0346284	374.8979099	496.3511235	527.2432596	484.2921929	427.9909397	428.0234455	466.4834992	386.4743498	480.828784	544.6017487	452.4629372
FBgn0002413	4500.234569	4088.160254	4221.170936	4114.715786	4233.157252	4129.106342	4358.269886	4462.600559	4271.529864	4086.284877	4095.984499	3871.645495	4081.084657	4363.478395	3951.36706	4151.515102	4191.588717	3734.272095
FBgn0002431	5695.038814	6170.725726	5427.831776	6093.104386	5502.182617	5964.130488	5850.98699	5708.97168	5651.181196	6083.345895	6184.334432	6226.024512	5906.129071	5978.969923	5712.395501	6671.261187	6653.92652	5753.336064
FBgn0002440	1.460640886	0	4.28400298	0	2.048467095	2.416094992	0	1.644289078	4.850336712	0.59846	1.281196278	0	0	2.752115039	0.951907266	0	0.802064431	0
FBgn0002441	1264.915007	1373.85421	1149.5408	1549.460651	1147.141573	1256.369396	1225.884254	1101.673683	1221.206999	1213.078419	1527.185963	1229.937891	1147.340625	1347.160312	1191.787897	1328.789718	1521.115194	1281.839954
FBgn0002466	29.21281772	30.49782072	42.8400298	13.30009143	29.70277288	21.74485493	18.36892809	26.30862526	49.04229342	29.92299998	55.09143994	31.73479914	28.73305537	56.41835831	55.21062141	31.75883646	40.50425377	37.35932509
FBgn0002521	3290.823916	3181.939295	3194.438222	3118.87144	3392.261509	3221.862672	3083.079562	3204.719414	3417.331677	3052.145998	2707.167735	3057.690782	2990.219348	2837.430606	2882.3752	2967.545679	2899.061886	2967.160619
FBgn0002522	32.13409949	26.14098919	44.2680308	11.63758	33.79970707	47.11385235	44.47214169	36.17435973	22.63490466	42.49065997	37.15469205	36.88098278	38.64100549	46.78595567	71.39304492	36.8402503	34.08773832	51.4728479
FBgn0002524	1757.150986	1466.799949	1622.209128	1662.511429	1334.576312	1257.577443	1552.657816	1341.739888	1497.676191	1395.608719	1794.955985	1552.432066	1407.919713	1724.200072	1581.117968	1237.324269	1802.238777	1446.220985
FBgn0002525	1454.798322	1678.832417	1605.073117	1567.748277	1695.106521	1597.03879	1465.647104	1719.926376	1485.819813	1701.421779	1971.761071	1590.170746	1686.333112	1948.497448	1664.885808	1829.944157	1932.975279	1705.245639
FBgn0002526	670.4341666	877.175415	795.3965533	902.7437057	774.3205619	799.7274424	1059.597115	873.1175007	635.3941093	642.7460395	2244.655878	1019.802059	821.3690655	2395.716142	968.0896892	1013.74206	2824.068862	1078.439184
FBgn0002531	8.763845315	11.61821742	9.996006954	8.312557143	6.145401285	7.248284977	5.800714134	6.577156314	5.389263013	8.976899993	24.34272927	11.15006456	22.78828529	22.01692032	16.18242352	4.446237105	25.66606179	5.81145057
FBgn0002533	2.921281772	1.452277177	0	3.325022857	1.024233547	4.832189984	4.833928445	3.288578157	3.233557808	7.181519994	5.12478511	3.430789096	5.944770076	4.128172559	3.807629063	1.270353459	2.807225509	6.641657794
FBgn0002534	4.381922658	2.904554354	8.56800596	9.975068571	4.09693419	4.832189984	6.767499823	3.288578157	3.233557808	1.196919999	3.843588833	4.28848637	9.907950127	4.128172559	1.903814531	1.905530188	2.807225509	5.81145057
FBgn0002535	0	0	0	1.662511429	1.024233547	1.208047496	1.933571378	0	1.077852603	0.59846	0	0.857697274	4.953975063	0	0	0	0.401032216	0
FBgn0002542	105.1661438	72.61385886	111.3840775	149.6260286	72.72058187	142.5496045	104.4128544	39.46293788	127.7255334	72.41365994	108.9016836	174.9702439	107.9966564	101.8282565	168.487586	73.68050059	122.3148257	171.0226882
FBgn0002543	584.2563543	617.2178003	554.0643854	678.3046629	557.1830498	562.9501332	650.6467687	536.0382396	568.5672479	612.8230395	573.9759324	491.460538	640.0535782	648.1230918	546.3947705	550.6982243	535.3780077	527.1815874
FBgn0002552	349.0931717	397.9239465	379.8482642	345.8023771	352.3363403	382.9510563	336.4414198	350.2335737	364.3141797	321.9714798	349.7665838	382.5329842	412.1707253	348.1425525	415.9834751	396.9854558	356.5176396	365.2911787
FBgn0002561	0	0	0	0	0	0	0	0	0	0	0	0	0	0	0	0	0	0
FBgn0002562	13.14576797	13.07049459	1.428000993	8.312557143	0	1.208047496	4.833928445	21.37575802	5.389263013	8.976899993	24.34272927	3.430789096	45.57657058	17.88874776	6.663350859	61.61214274	18.0464497	1.660414448
FBgn0002563	207.4110058	286.0986039	478.3803328	151.28854	197.6770747	192.0795519	301.637135	623.1855607	375.631632	70.61827995	125.5572352	171.5394548	157.536407	138.9818095	84.71974664	341.0899036	170.4386916	252.3829962
FBgn0002564	0	4.356831532	9.996006954	0	3.072700642	2.416094992	0.966785689	0	3.772484109	1.795379999	7.687177666	4.28848637	4.953975063	2.752115039	0	2.540706917	2.406193293	0.830207224
FBgn0002565	11.68512709	4.356831532	94.24806556	21.61264857	48.13897673	80.93918224	11.60142827	54.26153959	126.1087545	17.35533999	6.405981388	41.16946915	18.82510524	6.880287599	24.74958891	40.65131067	2.807225509	88.83217299
FBgn0002566	2972.404203	2786.919903	3081.626144	2669.993354	3097.282248	3072.064783	2783.375998	2668.681174	3063.257097	2799.595878	2388.149861	2908.451456	2872.314742	2668.175531	2946.152987	2630.902013	2461.535739	2648.361045
FBgn0002567	432.3497022	405.1853324	416.9762901	304.2395914	351.3121068	415.5683387	335.4746341	414.3608478	430.0631885	309.4038198	371.5469205	497.4644189	447.8393457	608.2174237	554.0100286	399.5261627	382.1837014	501.4451634
FBgn0002569	1.460640886	20.33188048	2.856001987	1.662511429	3.072700642	1.208047496	0.966785689	0	2.155705205	0.59846	0	1.715394548	15.8527202	2.752115039	0	0	1.604128862	0
FBgn0002570	0	344.189691	11.42400795	19.95013714	2.048467095	7.248284977	8.701071201	1.644289078	1.616778904	1.795379999	2.562392555	3.430789096	232.836828	0	0	3.175883646	0.401032216	0
FBgn0002571	1.460640886	13.07049459	0	6.650045714	1.024233547	3.624142488	3.867142756	4.932867235	2.694631507	1.795379999	0	5.146183644	2.972385038	8.256345118	0.951907266	5.716590563	3.208257724	2.490621673
FBgn0002573	1.460640886	1.452277177	0	0	0	0	0	4.932867235	0.538926301	0.59846	1.281196278	0	0	0	1.903814531	1.905530188	0	0
FBgn0002576	46.74050835	50.8297012	41.41202881	34.91274	38.9208748	62.8184698	47.37249876	55.90582867	43.65303041	64.03521995	67.90340271	55.75032281	62.4200858	57.79441583	52.35489961	67.3287333	44.11354371	70.56761406
FBgn0002577	8.763845315	4.356831532	1.428000993	13.30009143	5.121167737	6.04023748	13.53499965	9.865734471	6.467115616	17.95379999	14.09315905	6.861578191	4.953975063	9.632402638	7.615258125	69.23426349	18.44748191	4.981243345
FBgn0002578	1.460640886	214.9370222	0	0	0	3.624142488	0	0	1.077852603	0	3.843588833	0.857697274	330.9255342	5.504230079	7.615258125	3.175883646	2.005161078	0
FBgn0002579	31836.12875	23737.47046	32268.53845	27122.21145	31052.71269	24589.80678	29517.90066	25652.55391	28324.88855	33684.32107	27882.67459	29883.03072	29592.07464	26568.91859	26442.08002	30048.94071	28550.28549	29448.28045
FBgn0002590	11257.15931	9663.452337	10852.80755	11855.369	11173.36377	10040.08274	11810.25398	9951.237503	10605.53068	13410.29167	12076.55611	13399.80451	12593.00461	11920.78629	12328.151	14097.11233	12994.24585	13678.49423
FBgn0002592	2.921281772	2.904554354	5.712003974	1.662511429	6.145401285	2.416094992	1.933571378	11.51002355	3.233557808	2.992299998	20.49914044	0.857697274	2.972385038	13.7605752	0	5.081413834	20.05161078	4.981243345
FBgn0002593	24512.47535	20006.57039	23129.33209	23127.19648	26540.96392	18053.06178	25711.6654	19971.53515	20579.43974	32001.45156	26428.51681	29667.74871	30417.40689	27247.31495	25267.42646	31899.21052	28812.96159	28789.09592
FBgn0002609	119.7725526	104.5639568	152.7961063	99.75068571	100.3748877	107.5162272	190.4567807	231.8447601	172.4564164	67.02751995	143.4939831	84.91203012	65.39247084	127.9733493	97.0945411	73.04532386	129.5334056	48.98222623
FBgn0002622	17765.77509	17070.06594	13967.27772	19695.77289	19410.24996	14188.51784	17885.53525	18014.83114	14085.91674	22122.67234	19098.79291	16975.54445	20432.17475	18147.44657	16268.09517	22190.53421	20678.0231	17215.177
FBgn0002626	20462.11817	16362.80696	21171.54273	18965.93038	20800.13488	16405.285	20921.24231	16401.78356	18857.57021	26213.14644	22341.50069	22647.49652	22139.31456	22151.77395	20248.01945	22887.95826	23075.39368	23063.9869
FBgn0002629	0	0	0	0	0	0	0	0	0	1.196919999	0	0	0	0	1.903814531	0	0	0
FBgn0002631	0	0	0	0	0	0	0.966785689	0	0.538926301	0.59846	0	0	0	0	0	0	0	0
FBgn0002632	14.60640886	0	5.712003974	0	3.072700642	3.624142488	9.66785689	8.221445392	11.85637863	5.386139996	3.843588833	0.857697274	6.935565089	1.37605752	4.759536328	7.622120751	4.010322155	4.151036121
FBgn0002633	1.460640886	1.452277177	4.28400298	0	0	1.208047496	2.900357067	1.644289078	1.077852603	0.59846	8.968373943	0	0.990795013	2.752115039	1.903814531	1.905530188	5.213418802	0.830207224
FBgn0002638	1094.020023	1055.805508	959.6166676	1113.882657	1001.700409	1002.679422	1000.623188	1126.338019	1010.486815	974.8913393	1203.043305	916.0206886	840.1941708	1088.461498	957.6187092	971.185219	1090.005562	933.9831273
FBgn0002641	315.4984313	331.1191964	309.8762156	382.3776286	265.2764888	306.844064	307.4378491	286.1062996	303.9544339	333.9406797	444.5751083	349.0827905	315.072814	410.0651409	317.9370267	365.2266193	443.1405982	443.3306577
FBgn0002643	3943.730392	4147.703618	4266.866968	3883.626697	3729.234346	4245.078901	4189.08239	4066.326891	4322.727863	4033.021937	3847.432422	3854.491549	4265.37253	4100.651409	3911.386955	3930.473601	3532.291754	3509.285937
FBgn0002645	2912.517926	2836.297327	3121.610172	3077.308654	3023.537432	2881.193278	3172.023845	3135.659273	3180.204104	2901.932538	3495.103445	3518.274218	3126.94906	3774.525777	3260.282385	3183.505767	3487.777179	3134.862479
FBgn0002673	134.3789615	139.418609	159.9361113	147.9635171	143.3926966	148.589842	150.8185675	162.7846188	146.0490277	158.5918999	135.8068054	87.48512194	129.7941467	134.8536369	117.0845937	130.2112295	156.8035963	128.6821198
FBgn0002707	309.6558678	349.9987997	315.5882195	327.5147514	308.2942978	378.1188663	290.0357067	374.8979099	343.2960539	304.0176798	362.5785466	374.8137087	321.0175841	386.672163	385.5224426	313.7773043	330.4505456	376.9140798
FBgn0002709	5.842563543	10.16594024	5.712003974	13.30009143	5.121167737	4.832189984	17.4021424	11.51002355	7.006041917	6.583059995	10.24957022	9.434670013	10.89874514	6.880287599	3.807629063	2.540706917	6.817547664	3.320828897
FBgn0002715	84.71717138	88.58890781	101.3880705	123.0258457	83.98715089	83.35527723	99.57892596	98.65734471	103.4738499	121.4873799	137.0880017	119.2199211	96.10711623	85.31556622	75.20067399	141.6444106	122.715858	132.0029487
FBgn0002716	20.4489724	8.713663063	12.85200894	24.93767143	18.43620385	21.74485493	14.50178533	24.66433618	19.40134685	20.94609998	28.18631811	29.16170731	15.8527202	26.14509288	19.99005258	26.0422459	30.47844838	19.09476616
FBgn0002719	4801.126592	4899.983196	5432.115779	4980.88424	4650.020306	5756.346319	5058.222725	5001.927377	5239.980428	5587.821016	6110.025048	6566.530329	7201.098152	5915.671277	6683.340912	5668.317132	5190.960998	6411.690393
FBgn0002723	1627.153947	1896.673993	1839.265279	1687.4491	1682.815719	1783.078104	1817.557095	1802.14083	1772.528605	1723.564799	1433.658635	1628.767123	1737.854452	1534.304135	1552.56075	1704.179165	1515.901775	1593.167663
FBgn0002732	0	0	1.428000993	1.662511429	3.072700642	10.87242746	5.800714134	1.644289078	0.538926301	2.992299998	12.81196278	3.430789096	4.953975063	5.504230079	10.47097992	5.716590563	9.223740957	5.81145057
FBgn0002733	257.0727959	171.3687069	275.6041917	226.1015543	205.870943	144.9656995	295.8364208	243.3547836	241.9779093	238.1870798	311.3306955	226.4320803	157.536407	327.5016897	229.409651	177.2143075	334.0598355	278.9496273
FBgn0002734	2.921281772	0	0	1.662511429	1.024233547	0	1.933571378	0	0	0	3.843588833	0	1.981590025	0	2.855721797	1.905530188	0.802064431	0
FBgn0002735	0	0	0	0	0	0	0	4.932867235	1.616778904	0	3.843588833	0	1.981590025	6.880287599	0	0	2.005161078	0
FBgn0002736	553.5828957	517.0106751	519.7923616	566.9163971	577.6677208	533.9569933	542.3667715	506.4410362	524.9142175	521.8571196	589.3502877	493.1759325	493.4159163	560.0554105	536.8756978	518.3042111	585.5070347	553.7482186
FBgn0002772	204.489724	106.0162339	289.8842017	69.82548	266.3007223	79.73113474	233.9621367	111.8116573	142.8154699	92.76129993	87.12134688	191.2664921	111.9598364	242.1861235	214.1791348	106.7096905	336.4660288	232.4580228
FBgn0002773	528.7520007	364.5215715	899.6406258	229.4265771	710.818082	204.1600268	540.4332001	471.9109655	376.7094846	303.4192198	566.2887547	622.6882209	449.8209358	1005.898047	566.3848231	344.2657873	976.914477	655.8637072
FBgn0002774	5360.552051	5043.758636	5315.019697	4967.584149	4900.957525	4944.538401	5260.280934	5097.296143	5053.511928	4927.719636	4608.463011	4386.263859	4793.466271	4523.101067	4348.312389	4761.284763	4579.787901	4528.780408
FBgn0002775	557.9648184	609.9564144	549.7803825	595.1790914	518.262175	521.8765183	527.8649862	572.2125993	566.4115427	548.7878196	531.6964552	441.7140961	556.8267971	511.8933973	557.8176577	534.818806	536.9821366	508.9170285
FBgn0002778	3176.893927	2516.796348	3025.934105	2538.654951	2751.091309	2673.409109	2445.001007	2793.647144	2426.246209	2352.546258	1706.553442	2984.786513	2447.263681	1684.294404	3044.199436	2336.815187	1551.593642	2605.19027
FBgn0002780	2170.512356	2166.797548	2267.665578	2189.527551	2178.544755	2075.425598	2169.467086	2188.548763	2164.328026	2114.359178	2204.938794	2242.020674	2351.156565	2163.162421	2029.46629	2106.246034	2281.873306	2028.196249
FBgn0002781	6220.869533	6504.749477	5903.356107	6435.58174	6390.193103	6487.215054	5927.363059	6279.539991	6113.041036	5792.494336	5642.388407	5949.845989	5732.739943	5658.348521	5889.450253	6151.051446	5952.922207	5980.812843
FBgn0002783	2629.153595	2874.056534	2517.565751	2551.955043	2636.377151	2689.113726	2276.780297	2568.379541	2529.181132	2517.721218	2444.522498	2436.717955	2366.01849	2394.340084	2522.554254	2431.45652	2328.393043	2209.181424
FBgn0002787	1701.646632	1863.271618	1597.933112	1752.287046	1618.289005	1668.313592	1718.944955	1659.08768	1650.192335	1747.503199	2128.067017	1718.825337	1715.066167	1991.155231	1766.739885	1756.263656	2000.749723	1882.909985
FBgn0002789	147.5247295	111.8253426	345.5762404	71.48799143	189.4832063	91.8116097	121.8149968	93.72447747	102.9349236	60.44445995	51.2478511	195.5549785	120.8769915	213.2889156	289.3798088	104.1689836	372.9599604	252.3829962
FBgn0002791	585.7169952	551.8653273	562.6323914	671.6546171	604.297793	597.9835106	621.643198	605.0983809	580.9625528	635.5645195	641.8793351	537.7761908	529.0845368	579.3202158	611.1244645	602.1475393	664.5103811	632.6179049
FBgn0002838	0	0	0	0	0	0	0	0	0	0	1.281196278	0	0	1.37605752	0.951907266	1.270353459	0	0
FBgn0002842	2.921281772	2.904554354	1.428000993	1.662511429	2.048467095	2.416094992	0	0	2.155705205	0	2.562392555	2.573091822	0	0	1.903814531	1.270353459	1.604128862	0
FBgn0002855	0	10.16594024	4.28400298	4.987534286	1.024233547	2.416094992	0.966785689	0	1.616778904	0	0	2.573091822	0.990795013	2.752115039	0	0	0	0
FBgn0002856	2.921281772	5.809108709	1.428000993	0	0	2.416094992	0	0	0	0	0	0	0	0	0	0	0	0
FBgn0002862	20.4489724	52.28197838	5.712003974	13.30009143	9.218101927	6.04023748	31.90392774	3.288578157	11.31745233	5.984599995	124.2760389	10.29236729	7.926360101	119.7170042	10.47097992	4.446237105	114.6952136	7.471865018
FBgn0002863	0	0	0	0	0	0	0	0	0	0	0	0	0	0	0	0	0	0
FBgn0002865	0	46.47286967	2.856001987	0	0	0	0.966785689	1.644289078	0.538926301	0	0	0	0	0	0.951907266	0	0.802064431	0
FBgn0002868	59911.10721	33232.45865	64945.48518	43039.09586	48788.3408	45052.92332	49559.36799	34002.25385	45380.2892	60042.29483	41884.86871	54440.61907	46302.82333	41812.8838	53487.66926	51177.45943	36143.83049	60170.92899
FBgn0002869	14.60640886	15.97504895	5.712003974	4.987534286	10.24233547	2.416094992	2.900357067	13.15431263	10.23959973	14.36303999	2.562392555	10.29236729	9.907950127	5.504230079	11.42288719	21.59600879	10.82786982	8.302072242
FBgn0002872	308.1952269	280.2894952	308.4482146	317.5396829	264.2522553	291.1394466	306.4710634	310.7706358	284.0141608	374.0374997	330.5486396	329.3557532	337.8610993	349.51861	323.6484703	386.8226281	384.1888625	322.120403
FBgn0002873	2.921281772	1.452277177	0	0	8.19386838	2.416094992	5.800714134	0	1.077852603	3.590759997	28.18631811	1.715394548	2.972385038	24.76903536	2.855721797	0.635176729	35.69186718	2.490621673
FBgn0002878	353.4750944	361.6170171	338.4362354	344.1398657	322.6335675	387.7832462	336.4414198	309.1263467	319.5832967	344.1144997	327.9862471	352.5135796	291.2937337	326.1256322	291.2836233	353.7934382	294.3576462	298.8746007
FBgn0002887	594.4808405	702.9021538	685.4404768	643.3919229	668.8245065	678.9226928	628.4106978	633.0512952	676.8914345	628.9814595	740.5314485	649.2768364	739.1330795	791.2330739	699.6518402	587.5384746	730.6806967	628.4668688
FBgn0002891	387.0698347	425.5172129	325.5842265	377.3900943	349.2636397	430.0649086	369.3121332	325.5692375	291.0202027	433.8834997	703.3767564	494.0336298	596.4585976	749.9513483	523.5489961	410.3241671	492.8685929	465.7462528
FBgn0002899	61.34691721	71.16158168	72.82805066	74.81301429	70.67211478	74.89894476	75.40928374	52.61725051	68.44364027	55.05831996	69.18459899	60.89650645	57.46611074	85.31556622	94.2388193	53.99002199	72.1857988	55.62388402
FBgn0002901	156.2885748	130.7049459	94.24806556	108.0632429	124.9564928	126.8449871	95.71178321	121.6773918	136.8872805	122.0858399	155.0247496	143.2354447	98.08870626	119.7170042	137.0746463	182.2957213	129.5334056	143.6258498
FBgn0002905	268.757923	220.7461309	208.488145	275.9768971	254.0099198	259.7302117	274.5671357	223.6233147	229.5826044	269.9054598	322.861462	319.9210832	261.5698833	331.6298623	298.8988814	242.0023338	369.3506705	296.3839791
FBgn0002906	268.757923	360.1647399	269.8921878	314.21466	308.2942978	280.2670191	270.6999929	297.6163232	282.3973819	314.1914998	286.9879662	297.6209541	373.5297198	321.9974596	275.1011998	285.8295282	297.5659039	288.0819068
FBgn0002909	0	0	0	0	0	0	0	0	0	0	0	0	0	0	0	0	0	0
FBgn0002914	2079.952621	2197.295369	1914.949332	2197.840109	2001.352352	2056.096838	1880.398165	2185.260185	2072.171629	2048.528578	1835.954266	1874.068544	1895.390859	1845.293134	1892.391644	2075.122374	2103.012938	1892.042264
FBgn0002917	8793.058133	10735.23289	9169.194379	9436.414869	9586.826004	10064.24369	9017.210121	10349.15546	9202.705521	8152.222114	7933.167351	7211.518679	8578.30322	7616.478372	7607.642867	7994.334314	7052.15151	7047.629127
FBgn0002921	196450.3566	191353.4931	201072.5359	195049.1658	181940.7504	193955.6496	200451.4112	215239.0847	218292.6373	143121.7089	124423.3765	144461.9518	149089.8795	128318.7398	154085.2291	123755.9284	106966.5208	127620.2847
FBgn0002922	0	0	2.856001987	0	0	0	0	0	0	0	0	2.573091822	0	0	0	0	0.401032216	0
FBgn0002924	102.244862	153.9413808	99.96006954	104.73822	139.2957625	93.0196572	103.4460687	101.9459229	65.74900876	120.8889199	148.6187682	90.05821376	180.3246923	119.7170042	114.2288719	134.0222899	118.3045036	109.5873536
FBgn0002926	1.460640886	1.452277177	2.856001987	1.662511429	3.072700642	0	0.966785689	3.288578157	2.155705205	2.393839998	3.843588833	0.857697274	1.981590025	4.128172559	0.951907266	4.446237105	1.203096647	3.320828897
FBgn0002930	3004.538302	2267.004674	3135.890181	3152.121669	1771.924037	2654.080349	3426.288482	1853.113791	2875.171818	2653.571638	3238.86419	4282.482489	2856.462022	3064.480096	4583.433484	3024.711585	2615.53211	3720.158572
FBgn0002931	229.3206191	220.7461309	262.7521828	232.7516	255.0341533	268.1865441	209.7924945	254.8648072	253.8342879	163.9780399	144.7751794	237.5821449	166.4535621	126.5972918	182.766195	189.2826653	180.0634648	215.8538783
FBgn0002932	232.2419008	180.08237	171.3601192	174.5637	141.3442296	155.838127	215.5932086	159.4960406	174.0731953	195.6964198	161.430731	173.2548493	162.4903821	166.5029599	160.8723279	159.429359	150.3870808	205.0611844
FBgn0002933	0	2.904554354	1.428000993	0	1.024233547	0	0	0	0	0	0	0	0	0	0.951907266	0	0	0
FBgn0002936	0	0	0	0	0	0	0	0	0	0	0	0	0	0	0	0	0	0
FBgn0002937	1697.264709	1436.302128	1140.972794	1383.209509	1471.823608	1285.362536	1391.204606	1867.912393	1173.242558	1640.977319	1127.452724	1410.054318	1555.54817	1275.605321	1610.627093	1441.215999	1134.520138	1298.444099
FBgn0002938	5059.660029	4823.012505	3341.522325	3281.79756	3754.840185	4833.398032	3738.560259	4118.944142	4957.583046	1865.399819	2266.436215	4562.0918	4110.808508	5723.023225	3968.50139	4075.929072	2521.289539	4883.278893
FBgn0002939	74.49268518	45.02059249	21.4200149	33.25022857	71.69634832	41.07361487	40.60499894	50.97296143	16.16778904	45.48295997	17.93674789	24.87322094	52.51213567	17.88874776	9.519072656	36.8402503	31.68154503	27.3968384
FBgn0002940	21356.03039	18152.01244	7231.397031	5353.2868	4248.520755	20267.41284	4720.814519	12003.31027	12054.70351	7940.367274	2916.002728	20021.22747	10306.24972	62362.9268	12095.88562	18853.31568	11105.38411	28529.24105
FBgn0002941	239.5451053	287.5508811	289.8842017	270.9893629	270.3976565	233.1531667	318.0724917	294.327745	239.8222041	362.6667597	280.5819848	318.2056886	297.2385038	243.562181	247.4958891	321.399425	310.799967	299.704808
FBgn0002945	788.7460784	909.1255129	688.2964788	718.2049371	815.2899038	762.27797	701.8864102	863.2517662	784.6766947	760.6426594	658.5348867	789.081492	899.6418715	696.285105	771.9967924	827.6352782	658.0938657	654.2032927
FBgn0002948	175.2769063	156.8459351	117.0960815	182.8762571	170.0227689	146.173747	143.084282	133.1874154	139.581912	276.4885198	252.3956667	251.3053013	263.5514734	246.314296	252.2554254	241.3671571	224.9790729	239.0996806
FBgn0002962	0	0	0	0	3.072700642	1.208047496	3.867142756	0	0.538926301	1.795379999	0	5.146183644	0.990795013	6.880287599	7.615258125	1.905530188	5.213418802	0
FBgn0002973	2024.448268	2056.424483	1824.98527	2001.66376	1878.444326	1838.648289	1993.512091	2065.227083	2002.111209	1739.723219	1605.338936	1464.946944	1726.955707	1619.619701	1422.149455	1638.120785	1624.180473	1494.373004
FBgn0002985	23.37025417	50.8297012	22.84801589	26.60018286	37.89664126	13.28852246	16.43535671	16.44289078	14.55101014	21.54455998	16.65555161	38.59637733	35.66862046	23.39297784	27.6053107	22.23118552	27.27019066	19.09476616
FBgn0002989	118.3119118	142.3231634	129.9480904	123.0258457	140.319996	138.925462	131.4828537	126.610259	122.8751967	201.6810198	147.3375719	175.8279412	165.4627671	177.51142	164.679957	156.2534754	178.8603681	193.4382832
FBgn0003002	267.2972821	405.1853324	345.5762404	352.4524229	391.2572151	424.0246711	310.3382062	417.6494259	360.0027693	432.6865797	372.8281168	338.7904232	463.6920659	269.7072739	364.5804827	378.5653306	315.6123536	271.4777623
FBgn0003008	318.4197131	275.9326637	324.1562255	275.9768971	327.7547352	323.756729	328.7071342	292.683456	337.3678646	390.1959197	327.9862471	332.7865423	307.1464539	353.6467826	339.8308938	355.0637917	314.409257	290.5725285
FBgn0003009	0	0	0	0	0	0	0	3.288578157	0.538926301	0	0	0	0	0	0	0.635176729	0	0
FBgn0003011	1079.413615	1044.18729	1063.86074	1095.595031	1091.832962	1026.840372	952.2839036	996.4391815	998.6304364	1141.861679	966.0219933	984.6364705	1121.579954	854.5317198	847.1974664	1445.662236	1108.052012	1163.120321
FBgn0003015	1.460640886	1.452277177	2.856001987	0	1.024233547	0	0.966785689	0	2.155705205	1.795379999	0	0	1.981590025	2.752115039	0	2.540706917	1.203096647	1.660414448
FBgn0003016	1527.830367	1471.15678	1348.032938	1388.197043	1465.678206	1611.53536	1431.809605	1596.604695	1459.412424	1420.744039	1504.12443	1526.701148	1530.778295	1443.484338	1408.822753	1486.313546	1365.514694	1395.578344
FBgn0003023	8.763845315	11.61821742	8.56800596	4.987534286	11.26656902	7.248284977	13.53499965	11.51002355	12.93423123	8.976899993	16.65555161	18.01164275	10.89874514	11.00846016	22.84577438	11.43318113	14.03612754	6.641657794
FBgn0003028	36.51602215	47.92514685	55.69203874	33.25022857	48.13897673	48.32189984	39.63821325	44.39580512	60.35974575	44.88449997	44.84186972	68.61578191	49.53975063	50.91412823	55.21062141	47.63825469	54.1393491	58.94471292
FBgn0003034	0	5.809108709	1.428000993	0	1.024233547	1.208047496	4.833928445	0	0	1.196919999	0	0.857697274	0	0	0	0	0	0
FBgn0003041	766.8364651	749.3750234	839.6645841	781.3803714	841.919976	800.9354899	711.5542671	789.2587577	901.6237021	1015.586619	680.3152234	994.9288378	817.4058855	827.0105694	965.2339674	865.745882	793.6427545	904.0956672
FBgn0003042	1405.136532	1397.090644	1293.7689	1433.084851	1340.721714	1320.395913	1347.69925	1407.511451	1371.028511	1245.993719	1141.545883	1234.226377	1241.466151	1098.093901	1174.653566	1178.252833	1160.587232	1031.94758
FBgn0003044	1228.398985	1202.485503	1165.248811	1172.070557	1165.577777	1100.531269	1178.511755	1175.666691	1118.272075	1023.965059	1033.925396	1079.840868	1068.077024	978.3768965	1023.300311	1127.438694	1094.416916	1055.193382
FBgn0003046	13.14576797	15.97504895	14.28000993	6.650045714	4.09693419	1.208047496	9.66785689	6.577156314	9.161747123	6.583059995	67.90340271	7.719275465	5.944770076	60.54653087	7.615258125	7.622120751	73.78992766	11.62290114
FBgn0003048	1725.016886	2105.801907	1839.265279	2116.377049	1811.869145	2086.298026	1999.312805	2048.784192	2026.362893	1858.218299	2193.408027	1989.857676	2171.822668	2231.965297	2070.398303	1967.777507	2004.359013	1916.948481
FBgn0003053	75.95332606	111.8253426	75.68405265	81.46306	41.99357545	107.5162272	62.84106978	67.41585222	85.68928191	58.64907996	64.05981388	86.62742467	83.22678107	111.4606591	93.28691203	68.59908676	61.75896119	95.47383079
FBgn0003057	0	0	0	0	0	0	0	0	0	0	0	0	0	0	0	0	0	0
FBgn0003060	0	0	0	1.662511429	0	0	0	0	0	0.59846	0	0	0	1.37605752	0	0	0	1.660414448
FBgn0003062	445.4954702	354.3556312	388.4162702	412.3028343	368.7240771	398.6556737	359.6442763	416.0051368	379.9430424	443.4588597	503.5101371	404.8331133	434.9590106	561.4314681	400.7529588	433.8257061	529.3625245	397.6692604
FBgn0003065	2.921281772	0	0	3.325022857	2.048467095	1.208047496	0.966785689	1.644289078	1.616778904	0.59846	5.12478511	2.573091822	0	0	2.855721797	1.270353459	1.604128862	0.830207224
FBgn0003067	0	0	0	0	0	0	0	0	0	0	0	0	0	0	0	0	0	0
FBgn0003068	861.7781226	978.8348174	1198.092833	759.7677229	738.4723877	1092.074936	1144.674256	1723.214954	2050.614577	876.1454393	985.2399375	823.389383	821.3690655	1055.436118	1185.124546	745.0623034	822.5170741	689.9022034
FBgn0003071	9032.603238	9082.541466	9019.254274	9283.463817	8898.541061	9982.09646	8956.302622	9484.259404	9038.871926	9552.618513	7989.539987	9014.398349	8958.768505	7994.89419	10038.81402	8406.564012	7234.621168	8554.455239
FBgn0003074	9261.923857	8919.886422	9193.470395	9898.593046	8981.503978	9785.184718	9316.913684	8795.302281	8800.666501	9444.297253	9845.993393	11013.69069	9791.036315	9573.232165	10895.53056	9795.695519	9941.187591	11115.64453
FBgn0003076	2160.28787	3479.656117	2224.825548	2545.304997	2323.985919	2472.873224	2321.252439	2124.421489	1985.404494	2439.921418	2611.078014	2820.966334	2672.174149	2522.313434	2796.703546	2552.775275	2394.964391	2957.198133
FBgn0003079	1516.14524	1776.134988	1519.393057	1847.050197	1658.234113	1599.454885	1567.159602	1632.779055	1639.413809	1626.614279	1505.405626	1449.508393	1485.201724	1479.261834	1516.388274	1492.665314	1487.027455	1396.408551
FBgn0003082	151.9066521	691.2839363	184.2121281	166.2511429	642.1944343	183.6232194	149.8517818	674.1585222	166.5282271	603.8461395	234.4589188	162.1047848	595.4678026	185.7677652	197.044804	584.3625909	206.9326232	221.6653289
FBgn0003086	4.381922658	0	0	3.325022857	1.024233547	1.208047496	4.833928445	0	2.155705205	1.795379999	1.281196278	0	1.981590025	1.37605752	0	0.635176729	1.203096647	1.660414448
FBgn0003087	14.60640886	10.16594024	12.85200894	9.975068571	16.38773676	12.08047496	10.63464258	16.44289078	7.544968219	11.37073999	16.65555161	10.29236729	16.84351522	17.88874776	6.663350859	7.622120751	17.24438527	14.11352281
FBgn0003089	5.842563543	5.809108709	5.712003974	1.662511429	16.38773676	4.832189984	13.53499965	3.288578157	7.006041917	8.378439994	2.562392555	4.28848637	13.87113018	4.128172559	4.759536328	2.540706917	10.4268376	3.320828897
FBgn0003090	181.1194698	236.7211799	192.7801341	189.5263029	263.2280217	177.5829819	156.6192816	184.1603768	170.3007112	199.2871798	213.9597784	178.401033	226.8920579	220.1692032	236.0730019	206.432437	180.464497	164.3810304
FBgn0003091	7913.752319	7608.480131	8228.141724	8009.980063	7665.363869	8037.139991	7875.436222	7886.01042	8409.944932	7669.264894	7288.725623	7799.041312	7842.142525	7156.87516	7459.145334	7315.965568	7183.690077	7054.270784
FBgn0003093	13433.51423	14008.66565	13937.2897	14014.97134	13083.55934	13492.68248	13479.89286	15096.21803	13538.36762	12632.29367	11716.53996	11892.8304	13119.11676	11758.41151	11907.40799	11971.81099	11173.55959	11187.04235
FBgn0003114	0	1.452277177	0	0	0	0	0	0	0	0	1.281196278	0	1.981590025	0	0	0	1.203096647	0
FBgn0003116	455.7199564	509.7492892	508.3683536	497.0909171	495.729037	460.266096	475.658559	491.6424345	486.1115238	480.5633796	427.9195567	501.7529053	440.9037806	407.3130258	494.0398709	413.5000507	397.4229256	437.5192072
FBgn0003117	33.59474037	21.78415766	28.56001987	13.30009143	41.99357545	57.98627981	41.57178463	41.10722696	39.8805463	28.72607998	30.74871066	38.59637733	31.70544041	34.40143799	67.58541586	40.01613394	44.91560814	34.86870342
FBgn0003118	690.883139	729.0431429	671.1604669	625.1042971	784.5628974	669.2583128	667.0821254	850.0974536	760.9639375	702.5920395	677.7528309	660.4269009	858.028481	754.0795208	752.9586471	726.6421783	644.0577382	620.1647965
FBgn0003124	10.2244862	4.356831532	2.856001987	13.30009143	3.072700642	1.208047496	12.56821396	8.221445392	5.389263013	17.95379999	37.15469205	27.44631277	15.8527202	30.27326543	14.27860898	38.74578048	27.27019066	10.79269392
FBgn0003129	0	2.904554354	2.856001987	6.650045714	2.048467095	0	0	0	4.311410411	0.59846	3.843588833	0	1.981590025	0	1.903814531	0	33.28567389	2.490621673
FBgn0003130	118.3119118	142.3231634	155.6521083	113.0507771	129.053427	129.2610821	100.5457117	131.5431263	129.3423123	135.8504199	129.400824	108.9275538	138.7113018	108.7085441	113.2769646	117.5076949	98.65392502	96.30403801
FBgn0003132	18.98833152	7.261385886	7.140004967	6.650045714	14.33926966	12.08047496	12.56821396	8.221445392	11.85637863	5.984599995	8.968373943	9.434670013	6.935565089	12.38451768	10.47097992	3.811060376	4.010322155	9.962486691
FBgn0003134	4411.135475	4003.928178	4431.087083	3901.914323	4542.475783	4014.341829	4268.358817	4311.325964	4489.25609	3831.939377	3525.852156	3893.087926	4083.066247	3671.321463	3948.511338	3729.122577	3561.968138	3637.137849
FBgn0003137	5185.275145	5553.507926	6251.788349	6362.431237	5787.943777	6796.475213	6744.296966	5478.771209	4750.635346	5724.868356	9172.084151	8536.660967	7600.388542	10880.48681	8352.986256	7298.180619	10349.43839	8020.631993
FBgn0003139	1168.512709	1034.02135	995.3166924	1323.359097	1254.686096	1082.410556	1085.700329	1114.827995	1152.763359	1004.215879	1197.91852	997.5019296	1004.666143	1245.332055	989.031649	1079.80044	1225.955483	1107.496437
FBgn0003140	0	11.61821742	0	0	2.048467095	0	0	0	0	0.59846	0	0	0	0	0	0	0	0
FBgn0003141	686.5012163	419.7081042	586.9084083	545.3037486	554.1103492	484.4270459	627.4439121	537.6825287	474.7940715	593.0738595	664.9408681	529.199218	502.3330714	697.6611625	523.5489961	644.0692035	717.0456014	570.3523631
FBgn0003145	0	4.356831532	0	0	0	0	0	0	0	1.196919999	0	0	0	0	0	2.540706917	0.401032216	0
FBgn0003149	160.6704974	100.2071252	289.8842017	61.51292286	201.7740089	117.1806071	156.6192816	159.4960406	115.3302285	46.08141996	33.31110322	183.5472166	109.9782464	172.00719	208.4676912	85.74885845	276.3111965	232.4580228
FBgn0003159	636.8394262	736.3045288	796.8245543	713.2174029	657.5579375	729.6606876	643.8792688	633.0512952	744.7961484	870.1608393	803.3100661	1182.764541	1078.975769	887.5571002	1149.903977	742.5215965	818.9077841	965.5310018
FBgn0003162	708.4108296	694.1884907	742.5605166	658.3545257	769.1993942	726.0365451	628.4106978	679.0913894	751.263264	643.3444995	731.5630745	693.8770946	840.1941708	930.2148834	739.6319454	841.6091663	676.1403154	686.5813745
FBgn0003165	13161.83502	13835.84467	13933.00569	13689.1191	13466.62268	14808.24621	13861.77321	15014.00358	14256.75638	11852.50029	12082.96209	12203.31681	13380.68665	12527.62766	12770.78788	11705.67194	11410.97066	11072.47375
FBgn0003169	2487.471429	2512.439517	2677.501863	2758.10646	2542.147665	2434.215705	2395.694937	2413.816367	2523.252943	2731.371438	2254.905449	2443.579533	2485.904687	2355.810474	2259.827849	2735.070996	2538.533924	2583.604882
FBgn0003174	33.59474037	20.33188048	21.4200149	38.23776286	29.70277288	21.74485493	39.63821325	19.73146894	24.25168356	16.75687999	38.43588833	33.45019368	21.79749028	55.04230079	34.26866156	22.86636225	40.90528598	28.22704562
FBgn0003175	4374.619453	4966.787946	4448.223094	4528.681131	4383.719583	4937.290116	4345.701672	4359.010347	4596.502424	4620.709656	4353.504951	4482.325954	4686.46041	4364.854453	4848.063704	4649.493658	4123.012208	4627.575068
FBgn0003187	1.460640886	42.11603814	5.712003974	1.662511429	16.38773676	2.416094992	4.833928445	8.221445392	0	7.779979994	2.562392555	0.857697274	20.80669527	2.752115039	14.27860898	9.527650939	36.89496383	5.81145057
FBgn0003189	540.4371278	695.6407679	555.4923864	641.7294114	555.1345827	542.4133257	613.9089125	542.6153959	472.09944	591.2784795	808.4348512	687.0155164	595.4678026	725.1823129	658.7198278	727.277355	763.9663706	668.3168155
FBgn0003204	2848.249727	2946.670393	2531.845761	2902.744954	2779.769848	2564.684834	2670.262073	2851.197262	2555.588521	2757.703678	2734.072856	2552.507087	2753.41934	2694.320624	2711.9838	2705.852867	2637.187849	2556.208043
FBgn0003205	4634.613531	4272.599455	4548.183164	4532.006154	4551.693885	4403.333123	4711.146662	4742.129702	4877.283027	4444.762417	4617.431384	4303.067223	4160.348258	4612.544806	4227.420167	4505.943717	4925.878703	4506.364813
FBgn0003206	946.495294	760.9932408	989.6046884	844.5558057	810.1687361	850.4654372	922.3135473	952.0433764	933.9592802	965.3159793	989.0835263	875.7089167	867.9364311	968.7444939	985.2240199	944.5077964	1167.805812	981.3049391
FBgn0003209	1393.451405	1475.513612	1322.32892	1546.135629	1349.939816	1309.523486	1304.193894	1433.820076	1354.321795	1476.999279	1698.866264	1421.204383	1341.536447	1725.57613	1501.157758	1317.991713	1667.892984	1280.17954
FBgn0003210	1669.512533	1764.51677	1732.165205	1883.625449	1647.991778	1748.044727	1828.191738	1849.825213	1789.23532	1632.000419	1848.766229	1669.078895	1791.357383	1987.027059	1597.300392	1634.309724	1914.527797	1510.146941
FBgn0003218	8901.145558	9330.880863	8806.482126	9231.925963	8888.298725	9478.340654	8414.902637	9040.301353	8676.174525	8627.399353	7273.351268	8317.090465	8330.604467	7700.417881	8057.895004	8439.593202	7049.745317	8205.768204
FBgn0003227	68.65012163	81.32752192	57.12003974	76.47552571	96.27795346	105.1001322	66.70821254	88.79161024	85.15035561	93.95821993	37.15469205	94.34670013	98.08870626	61.92258839	54.25871414	95.27650939	57.74863904	81.36030798
FBgn0003231	5353.248847	5290.645756	4698.123268	5348.299266	4926.563363	4955.410829	4533.258096	4687.868163	4829.318586	6058.809035	6713.468495	6697.758012	6138.965899	6448.205538	6163.599545	6417.190496	7111.103246	7135.631092
FBgn0003248	18206.88864	13709.49655	14137.20983	12936.00143	16241.27136	17190.51587	16686.72099	12335.45667	19799.07446	9191.747133	10204.72835	16077.5354	18509.04163	10309.42294	16197.65403	19559.6322	10959.00735	15789.7112
FBgn0003249	663.1309622	361.6170171	207.060144	275.9768971	208.9436437	559.3259907	143.084282	190.7375331	211.2591101	363.2652197	256.2392555	634.6959827	432.9774205	2131.513098	400.7529588	672.0169796	439.130276	941.4549923
FBgn0003250	632.4575036	878.6276922	304.1642116	294.2645229	414.8145867	874.6263872	213.6596373	605.0983809	573.9565109	1276.515179	327.9862471	1002.648113	1117.616774	2329.665381	615.8840009	1485.67837	426.6982773	1254.443116
FBgn0003254	0	1.452277177	2.856001987	0	5.121167737	0	8.701071201	0	1.616778904	1.795379999	7.687177666	0	1.981590025	2.752115039	4.759536328	1.905530188	5.213418802	2.490621673
FBgn0003255	340.3293264	419.7081042	366.9962553	359.1024686	376.9179455	407.1120062	306.4710634	365.0321754	309.343697	383.6128597	372.8281168	352.5135796	448.8301407	415.569371	368.3881118	362.0507357	301.1751939	337.8943403
FBgn0003256	2941.730744	2788.37218	2670.361858	2686.618469	2768.503279	2790.589716	2789.176713	2574.956697	2965.17251	2503.358178	2303.590907	2620.265172	2784.133986	2620.013518	2504.468016	2437.808287	2205.677185	2298.843804
FBgn0003257	229.3206191	226.5552396	234.1921629	191.1888143	195.6286076	148.589842	280.3678498	254.8648072	446.7699038	175.3487799	217.8033672	214.4243185	233.827623	210.5368005	199.9005258	165.7811263	164.8242406	194.2684905
FBgn0003261	23823.05285	25831.65415	23890.45662	24207.82891	23164.06591	24280.54662	23243.46153	26096.51196	23361.37731	21503.26624	21137.17619	18859.04766	21151.49193	20885.80103	20650.67622	20086.19371	20161.89464	19581.26759
FBgn0003267	17.52769063	14.52277177	8.56800596	8.312557143	8.19386838	2.416094992	14.50178533	8.221445392	9.161747123	9.575359993	19.21794416	10.29236729	10.89874514	13.7605752	10.47097992	12.06835786	14.43715976	4.151036121
FBgn0003268	479.0902106	434.230876	376.9922623	399.0027429	479.3413002	474.762666	431.1864173	432.4480276	423.5960728	583.4984996	640.5981388	550.6416499	584.5690575	587.5765609	543.5390487	575.4701167	550.6172319	536.3138669
FBgn0003270	0	0	0	0	0	0	0	0	0	1.795379999	0	0	1.981590025	1.37605752	0	0	0	0
FBgn0003274	10639.30821	10430.25469	9311.994478	11991.69493	10522.97547	11048.8024	7676.27837	10579.35593	8475.155015	14161.35897	14899.03151	13061.87178	12833.7678	11045.61371	14161.52439	14941.2622	13921.83336	11452.70866
FBgn0003275	1020.987979	801.6570018	1093.848761	889.4436143	923.8586598	793.6872049	919.4131902	914.2247276	847.731072	1068.251099	892.9938055	896.2936513	819.3874755	822.8823968	745.343389	918.4655505	936.8112555	873.3779999
FBgn0003277	1980.629041	2210.365864	1922.089337	2152.9523	2021.837023	2228.84763	2051.519232	2033.98559	1989.715904	2171.212878	2353.557562	2089.350559	2152.006768	2475.527478	2356.92239	2186.278302	2414.61497	2263.144893
FBgn0003278	375.3847077	422.6126586	452.6763149	423.9404143	392.2814487	322.5486815	390.5814183	376.542199	299.1040972	394.3851397	507.3537259	381.6752869	402.2627751	393.5524506	350.3018738	330.9270759	444.3436948	381.0651159
FBgn0003279	17571.50986	22344.73665	19055.24526	23670.83772	20450.87124	20854.52392	19223.56664	20696.66663	18760.02455	23962.33838	24892.36248	23180.12653	24496.41589	22914.10982	24410.70992	24400.94923	23826.12599	23158.63052
FBgn0003285	319.880354	293.3599898	259.8961808	262.6768057	257.0826204	291.1394466	293.9028494	281.1734324	287.2477186	310.6007398	338.2358173	274.4631277	299.2200938	312.365057	296.0431596	310.6014206	297.1648717	301.3652224
FBgn0003292	362.2389397	368.878403	267.0361858	379.0526057	340.0455378	370.8705813	356.7439192	345.3007065	268.3852981	356.0836997	297.2375364	241.8706313	289.3121437	298.6044818	262.7264053	374.7542703	336.8670611	266.496519
FBgn0003295	184.0407516	181.5346471	179.9281252	152.9510514	174.1197031	236.7773092	163.3867814	166.0731969	195.0913211	124.4796799	172.9614975	167.2509684	142.6744818	170.6311324	168.487586	129.5760528	133.5437278	125.3612909
FBgn0003300	135.8396024	140.8708862	92.82006457	162.92612	118.8110915	102.6840372	88.94428338	124.96597	104.0127762	127.4719799	108.9016836	94.34670013	97.09791124	103.204314	89.47928297	81.30262135	97.45082838	112.0779753
FBgn0003301	9648.993692	11223.19803	10517.22732	10505.40972	10183.95416	11186.51981	10937.2465	10398.48413	10815.71194	9634.009073	9087.525197	9402.935214	9937.673977	9241.602303	9201.13563	9300.892847	8703.201142	8638.306168
FBgn0003302	630.9968627	550.4130502	652.596454	603.4916486	605.3220266	610.0639855	607.1414127	634.6955843	594.4357104	688.8274595	490.6981743	594.3842108	583.5782625	571.0638707	545.4428632	580.5515305	592.7256146	615.1835532
FBgn0003308	1054.58272	957.0506598	815.3885672	889.4436143	939.222163	892.7470996	1228.784611	1068.787901	849.8867772	1336.959639	1133.858706	1396.331162	1487.183314	1124.238994	1524.95544	1382.77974	1057.12092	1392.257515
FBgn0003310	2188.040047	1991.07201	2127.72148	2480.467051	1939.898339	2362.940902	2235.208513	2331.601913	2211.214614	2449.496778	3181.210357	2998.50967	2437.355731	3009.437796	3480.172963	2268.851277	3217.080433	2751.306741
FBgn0003312	2.921281772	8.713663063	7.140004967	8.312557143	6.145401285	1.208047496	4.833928445	32.88578157	6.467115616	14.36303999	17.93674789	5.146183644	6.935565089	28.89720791	9.519072656	222.3118552	23.2598685	3.320828897
FBgn0003313	0	0	0	0	0	0	0	0	0	0	0	0	0	0	0	0	0	0
FBgn0003317	1551.200621	1601.861726	1453.705011	1665.836451	1524.059519	1615.159502	1483.049247	1742.946423	1540.790295	1665.514179	1455.438971	1550.716671	1615.986666	1450.364626	1546.849307	1624.146897	1527.531709	1549.996888
FBgn0003319	2.921281772	1.452277177	0	0	7.169634832	6.04023748	8.701071201	9.865734471	2.694631507	10.17381999	7.687177666	1.715394548	6.935565089	8.256345118	15.23051625	7.622120751	6.015483233	10.79269392
FBgn0003321	4530.908028	4915.958245	4933.743432	4683.294694	4625.4387	4981.987874	4235.488103	4398.473285	4575.484298	4396.287157	4090.859714	4481.468256	4305.00433	4203.855723	4319.755171	4531.985963	4376.8656	4826.824802
FBgn0003326	1389.069482	1487.131829	1400.868975	1454.6975	1497.429446	1389.25462	1415.374249	1583.450383	1394.741268	1538.640659	1338.85011	1234.226377	1577.34566	1198.5461	1350.75641	1438.040115	1217.132774	1130.742239
FBgn0003328	609.0872494	628.8360177	652.596454	706.5673571	683.1637762	744.1572576	776.3289082	554.1254194	661.2625717	770.2180194	1277.352689	1162.179806	884.7799463	1424.219533	1365.986926	760.3065449	1258.03806	972.1726596
FBgn0003330	943.5740123	807.4661105	793.9685523	879.4685457	859.3319463	834.7608198	912.6456904	897.7818368	847.731072	971.8990393	981.3963486	904.0129267	893.6971014	902.693733	821.4959702	983.8887536	916.7596447	831.8676387
FBgn0003334	2449.494766	2509.534962	2117.725473	2384.041389	2473.524017	2399.182327	2341.554939	2449.990727	2354.030084	2493.184358	2294.622533	2291.767116	2540.398413	2304.896346	2340.739966	2656.944258	2583.850565	2490.621673
FBgn0003339	357.857017	267.2190006	322.7282245	275.9768971	292.9307946	270.6026391	231.0617797	286.1062996	308.8047707	338.1298997	240.8649002	256.4514849	299.2200938	271.0833314	254.1592399	256.6113986	211.3439776	239.0996806
FBgn0003345	2662.748335	2650.405848	2760.32592	2628.430569	2643.546786	2722.939056	2712.800643	2831.465793	2851.997987	2922.878638	2905.753158	3180.341492	3045.703869	3297.033817	3062.285674	2803.670083	2864.172083	2877.498239
FBgn0003346	325.7229175	379.0443432	352.7162454	413.9653457	352.3363403	359.9981538	312.2717775	363.3878863	354.6135063	390.1959197	509.9161185	415.1254806	364.6125647	489.876477	374.0995554	423.0277017	503.2954305	467.4066673
FBgn0003353	1762.993549	1853.105678	1645.057144	1629.2612	1760.657468	1882.137999	1567.159602	1752.812158	1670.132608	1517.096099	1434.939831	1565.297525	1614.995871	1618.243643	1597.300392	1366.265145	1291.724766	1344.935703
FBgn0003356	1.460640886	78.42296757	1.428000993	0	3.072700642	2.416094992	5.800714134	0	11.31745233	0	0	0	47.55816061	0	0.951907266	0.635176729	0	2.490621673
FBgn0003357	1.460640886	68.25702733	9.996006954	0	3.072700642	1.208047496	7.734285512	1.644289078	9.161747123	0	0	0.857697274	33.68703043	0	2.855721797	0.635176729	0.401032216	4.981243345
FBgn0003358	4.381922658	14.52277177	1.428000993	1.662511429	0	0	1.933571378	0	2.155705205	0	2.562392555	0	11.88954015	0	0.951907266	3.811060376	2.005161078	0.830207224
FBgn0003360	43743.27325	37115.84782	41506.27687	40675.00461	40328.1717	38798.86143	40759.68465	46551.4681	43292.48871	32346.76298	27193.39099	28758.5896	31224.90482	26817.985	30110.73063	28024.63247	23619.19337	27626.8058
FBgn0003366	3655.984137	4420.731727	4034.102806	4645.056931	3601.205153	4657.023097	3757.895973	4641.828068	5168.842156	4699.107916	5407.929488	5695.109899	4420.927347	5584.041415	6628.130291	4653.939895	4874.145548	5665.334098
FBgn0003371	13112.17323	12811.98926	12814.88091	13175.40307	12254.9544	13443.15254	12674.56038	13913.97418	12895.96746	11567.63333	11315.52552	11150.06456	11872.69664	11547.87471	11618.02818	11327.74179	10550.35553	10971.18847
FBgn0003372	43.81922658	20.33188048	37.12802583	24.93767143	33.79970707	21.74485493	28.03678498	36.17435973	22.09597835	40.69527997	24.34272927	30.87710186	38.64100549	22.01692032	39.98010516	47.63825469	41.70735042	27.3968384
FBgn0003373	0	0	4.28400298	0	0	0	0.966785689	1.644289078	0	0	2.562392555	0	0	0	0	0.635176729	1.604128862	0.830207224
FBgn0003374	0	2.904554354	2.856001987	0	0	1.208047496	0	0	0	0.59846	1.281196278	1.715394548	0.990795013	0	0	0.635176729	0	1.660414448
FBgn0003375	0	1.452277177	2.856001987	0	2.048467095	0	0	0	0	0	0	0	0	0	0	0	0.401032216	0
FBgn0003377	0	0	0	0	0	0	1.933571378	1.644289078	0	0.59846	0	0	0	0	0	0	0.401032216	0
FBgn0003378	0	0	0	0	0	1.208047496	0	1.644289078	0.538926301	0.59846	0	0	0	4.128172559	0	1.905530188	0	0
FBgn0003380	36938.14736	33546.15052	39816.9517	33381.56697	34225.78822	35637.40113	40752.91715	36705.4651	38940.65883	29477.14728	26203.02627	33520.52486	33008.33585	30076.48921	30702.81695	31773.44553	26687.49085	29978.78287
FBgn0003382	0	0	25.70401788	0	0	15.70461745	1.933571378	0	23.71275726	0	0	10.29236729	0.990795013	0	8.567165391	0	0	21.58538783
FBgn0003386	6965.796385	7349.974794	7232.825032	6979.222977	6951.473087	7210.835504	6727.861609	7238.160523	7194.666123	6356.842115	6159.991703	5762.010286	6527.357544	5828.979654	5731.433646	6247.598309	5868.30441	5612.200836
FBgn0003388	11.68512709	50.8297012	42.8400298	13.30009143	13.31503612	31.4092349	6.767499823	31.24149249	20.47919945	18.55225999	24.34272927	47.17335007	40.62259552	17.88874776	39.02819789	28.58295282	15.64025641	42.34056844
FBgn0003390	148.9853704	238.1734571	195.6361361	191.1888143	214.0648114	224.6968343	202.058209	123.3216809	180.0013846	232.8009398	185.7734603	457.152647	302.1924789	235.3058359	383.6186281	299.8034162	240.2182971	413.4431977
FBgn0003391	591.5595588	731.9476973	1025.304713	403.9902771	708.7696149	968.8540919	385.7474899	738.2857962	991.0854681	634.3675995	672.6280457	976.0594977	840.1941708	804.9936491	966.1858746	632.0008456	590.7204535	891.6425588
FBgn0003392	34883.02564	35089.92116	35404.42863	34522.04981	35500.95899	35374.04678	34591.59195	35963.89072	36751.00127	30432.8879	25974.97333	27174.42273	30923.70314	26303.33949	27384.46822	28927.2186	23516.12809	26061.03498
FBgn0003396	1611.086897	1569.911629	1345.176936	1429.759829	1289.510036	1373.550003	1462.746747	1248.015411	1374.262068	1611.054319	1816.736322	1609.040086	1636.793361	1601.730953	1571.598896	1553.007103	1614.956732	1572.412483
FBgn0003401	4.381922658	7.261385886	19.99201391	9.975068571	9.218101927	8.456332473	7.734285512	3.288578157	11.31745233	13.16611999	26.90512183	10.29236729	7.926360101	19.26480528	19.03814531	22.86636225	40.50425377	30.7176673
FBgn0003410	1980.629041	2054.972206	1873.537303	2059.85166	1998.279651	1873.681666	2045.718518	2190.193052	1932.589717	1810.939959	1621.994487	1719.683034	2000.415131	1820.524099	1732.471223	1828.673804	1836.727547	1672.867557
FBgn0003411	0	2.904554354	0	0	0	0	0	0	0	0.59846	0	0	0	0	0	1.270353459	2.807225509	0
FBgn0003415	5962.336096	6488.774428	6301.768384	5911.89064	6259.091209	6708.287746	5770.743777	6552.491978	6423.462586	6004.349175	6095.931889	6218.305236	6532.311519	6218.403932	6367.3077	6098.331778	5465.668066	6092.890819
FBgn0003416	848.6323547	727.5908658	879.6486119	822.9431571	846.0169102	932.612667	979.3539029	955.3319546	909.7075966	869.5623793	898.1185906	845.6895121	843.1665558	821.5063393	831.9669502	833.3518688	921.5720313	772.9229258
FBgn0003423	13808.89893	14348.49851	13830.18962	13810.48244	13543.4402	14341.93987	12964.59609	15406.98867	14222.26509	11030.81471	9851.118178	10071.93909	11188.05728	9933.759235	10481.4509	10011.65561	8953.846276	10046.33762
FBgn0003429	25041.22735	24642.23914	24837.22128	23293.44763	24318.37712	24914.77156	24981.7422	24111.85505	25224.44553	23110.7298	23039.75266	23960.63104	24898.67867	24208.97994	22921.92696	21472.14933	20673.61174	20781.74724
FBgn0003430	642.6819898	278.837218	414.1202881	455.5281314	392.2814487	391.4073887	503.6953439	351.8778628	393.9551263	518.8648196	582.9443063	525.7684289	491.4343263	599.9610786	664.4312714	550.6982243	522.5449768	521.3701368
FBgn0003435	18097.34058	17402.63741	18723.94903	17044.06717	17647.54402	17931.04898	19421.75771	18975.09597	20773.99214	14808.29423	13863.82492	16455.7799	17000.06083	15433.86114	14117.73666	15022.56482	13339.93562	14070.35204
FBgn0003444	281.903691	293.3599898	269.8921878	251.0392257	231.4767817	287.5153041	228.1614226	279.5291433	275.39134	219.0363598	278.0195922	293.3324677	291.2937337	331.6298623	293.1874378	235.6505666	250.6451347	255.7038251
FBgn0003447	1177.276554	1206.842334	1222.36885	1246.883571	1206.547119	1253.953301	1126.305328	1264.458301	1202.344578	1148.444739	1154.357846	1141.595072	1301.904647	1164.144662	1143.240626	1136.331169	1098.828271	1052.70276
FBgn0003448	2.921281772	1.452277177	1.428000993	3.325022857	0	0	1.933571378	0	3.233557808	0.59846	0	0.857697274	0	1.37605752	2.855721797	0	0.401032216	6.641657794
FBgn0003449	1205.028731	961.4074913	1185.240825	950.9565371	1210.644053	1015.967944	1151.441756	1077.009346	1049.828435	1050.297299	1021.113433	1001.790416	845.1481458	943.9754585	977.6087618	1021.999357	971.300026	1006.211156
FBgn0003450	0	0	0	0	0	0	0	0	0	0	0	1.715394548	0	0	0	0	0.401032216	0
FBgn0003459	284.8249727	312.2395931	304.1642116	319.2021943	375.8937119	344.2935364	281.3346355	302.5491904	316.3497389	363.2652197	283.1443774	341.363515	387.40085	299.9805393	331.2637284	287.0998816	214.5522353	248.2319601
FBgn0003460	51.122431	60.99564144	61.40404272	64.83794571	89.10831863	74.89894476	61.87428409	62.48298498	70.59934547	52.66447996	64.05981388	78.9081492	72.32803593	96.32402638	59.97015774	74.95085405	83.01366862	67.24678516
FBgn0003462	10018.53584	8440.634954	10297.31516	8914.38628	9559.171699	8180.897643	10126.11331	9574.695304	10019.17887	9243.813153	8667.292818	9914.980487	7956.083952	8417.343848	8781.344526	9970.369119	9775.561286	10473.06413
FBgn0003463	1387.608842	1218.460552	1502.257045	1502.910331	1266.976898	1326.436151	1453.07889	1519.323108	1707.857449	1802.561519	1964.073894	2272.040079	1766.587508	1751.721223	2236.030167	1832.484864	1766.145877	1995.818167
FBgn0003464	5099.097332	6284.003346	5479.239812	6086.45434	5594.363636	6081.311095	5341.490931	5917.796393	5382.795898	5726.065276	5277.247467	5245.676527	5470.179265	5330.846832	5314.498264	5721.671977	5596.003536	5424.574003
FBgn0003475	9153.836432	10025.06935	8756.502091	9143.812857	9344.082654	9455.387752	7827.096938	9377.380614	8191.140854	9954.185172	7204.166669	8341.963686	10393.43968	7118.34555	8856.5452	9041.105564	7197.325172	8236.485872
FBgn0003479	36.51602215	55.18653273	45.69603179	54.86287714	30.72700642	47.11385235	66.70821254	44.39580512	43.65303041	75.40595994	99.93330965	66.04269009	73.31883094	121.0930617	85.67165391	60.97696601	90.2322485	64.75616349
FBgn0003480	75.95332606	82.7797991	15.70801093	93.10064	72.72058187	72.48284977	86.04392632	70.70443037	50.12014602	50.27063996	79.43416921	55.75032281	47.55816061	64.67470343	51.40299234	71.13979368	66.57134778	68.90719961
FBgn0003482	0	2.904554354	0	0	0	0	1.933571378	0	0	3.590759997	3.843588833	0	3.963180051	6.880287599	3.807629063	3.175883646	10.82786982	4.151036121
FBgn0003483	8.763845315	11.61821742	21.4200149	3.325022857	15.36350321	3.624142488	16.43535671	16.44289078	8.622820821	15.55995999	180.6486751	22.30012912	18.82510524	163.7508449	20.94195984	11.43318113	149.1839842	31.54787452
FBgn0003486	0	0	0	0	0	0	0	0	1.616778904	0	0	0	0	0	0	0	0.802064431	0
FBgn0003495	352.0144535	280.2894952	338.4362354	438.9030171	317.5123997	321.340634	415.7178463	300.9049014	375.0927057	372.8405797	657.2536904	676.7231491	358.6677946	689.4048174	661.5755496	400.1613394	609.1679354	480.6899828
FBgn0003499	1973.325837	1232.983323	826.8125752	1504.572843	677.0183749	675.2985503	1151.441756	1086.875081	1297.195607	1456.053179	1361.911643	1012.940481	1752.716377	956.3599762	1053.761343	884.8011839	660.500059	825.2259809
FBgn0003502	991.7751615	1076.137388	972.4686765	1000.83188	984.2884391	980.9345668	1051.86283	1152.646644	882.7612816	1055.084979	867.3698799	956.3324604	978.9054725	983.8811266	981.4163909	1049.947133	856.2037802	951.417479
FBgn0003507	185.5013925	213.484745	249.9001738	212.8014629	239.6706501	224.6968343	262.9657074	203.8918457	183.7738688	164.5764999	196.0230305	320.7787805	330.9255342	269.7072739	376.0033699	308.0607137	209.7398487	356.1588992
FBgn0003510	0	0	0	0	0	0	0	0	0	0	0	0	0	0	0	0	0	0
FBgn0003511	0	0	0	0	0	0	0	0	0	0	0	0	0	0	0	0	0	0
FBgn0003512	612.0085312	620.1223547	648.312451	655.0295029	622.7339969	590.7352256	622.6099837	567.2797321	559.9444271	745.6811594	748.2186261	648.4191391	516.2042016	531.1582026	576.855803	886.0715373	923.5771924	787.0364486
FBgn0003513	10.2244862	7.261385886	14.28000993	9.975068571	9.218101927	13.28852246	4.833928445	14.79860171	19.94027315	5.984599995	6.405981388	11.15006456	9.907950127	17.88874776	11.42288719	10.16282767	9.223740957	17.43435171
FBgn0003514	2053.661085	1790.657759	1959.217363	1958.438463	1804.699511	1902.674806	2019.615304	1928.751089	2162.172321	2108.973038	2522.675471	2365.529082	1983.571615	2384.707682	2338.836152	1978.575512	2557.382438	2237.408469
FBgn0003515	71.57140341	42.11603814	39.98402782	51.53785429	53.26014447	47.11385235	68.64178392	57.55011775	64.67115616	31.71837998	46.12306599	60.89650645	53.50293068	90.8197963	62.82587953	57.80108236	42.10838263	89.66238022
FBgn0003517	30822.44397	32083.7074	30102.26094	36503.76344	35978.25182	31543.32817	31717.3381	31276.02256	29857.59495	47387.85814	43392.83673	44000.72785	43746.57219	40761.57585	40863.4751	45631.73141	44611.22469	43949.51004
FBgn0003520	7875.775656	7912.006061	7625.525305	8493.770889	7157.34403	7912.711099	7694.647298	7710.071489	7818.203853	8109.731454	7780.704994	7757.871843	7890.691481	8166.90138	7392.511825	8616.807509	8241.212029	8117.766239
FBgn0003525	37.97666303	8.713663063	19.99201391	38.23776286	31.75123997	18.12071244	47.37249876	44.39580512	24.79060986	23.93839998	70.46579527	25.73091822	29.72385038	63.29864591	19.03814531	28.58295282	75.39405652	29.05725285
FBgn0003527	0	1.452277177	4.28400298	0	0	1.208047496	0	0	0.538926301	5.386139996	3.843588833	3.430789096	2.972385038	2.752115039	0.951907266	2.540706917	4.411354371	0.830207224
FBgn0003545	0	0	0	0	0	0	0	0	0	0	6.405981388	0	0	0	1.903814531	0	0.401032216	0
FBgn0003557	3049.81817	3420.112752	3570.002483	3328.34788	3132.106188	3682.128768	3295.772414	3313.242493	3880.808296	2956.990858	3022.342019	3538.858952	3088.308055	3237.863344	3395.453217	2968.180856	3006.53852	3290.941437
FBgn0003559	1216.713858	1131.323921	1079.568751	1168.745534	1226.007556	1223.752114	1108.903185	1129.626597	1125.278117	1222.653779	1090.298032	1225.649404	1100.773259	1191.665812	1177.509288	1270.988635	1228.361676	1204.630682
FBgn0003567	517.0668736	509.7492892	431.2563	593.51658	466.0262641	491.6753309	463.090345	483.4209891	505.5128706	536.2201596	471.4802302	472.5911979	538.0016919	522.9018575	514.9818307	502.4247928	498.4830439	513.8982718
FBgn0003575	1928.045969	2057.87676	2002.057393	2337.491069	1957.310309	2100.794596	2167.533515	1930.395378	1935.284348	1801.963059	1747.551723	1795.160394	1800.274538	1801.259293	1822.902414	2098.623913	1958.240308	1723.510198
FBgn0003598	972.78683	1099.373823	935.3406507	1000.83188	1018.088146	1086.034699	1005.457117	1053.989299	946.3545851	1029.351199	971.1467784	1074.694684	955.1263922	910.9500781	981.4163909	1032.162185	932.3999011	943.1154067
FBgn0003607	1703.107273	1670.118754	1710.74519	1649.211337	1842.596152	1699.722827	1639.668528	1731.4364	1695.462144	1815.129179	1764.207274	1815.745129	1685.342317	1746.216993	1917.141233	1764.520954	1833.118257	1777.473667
FBgn0003612	2732.859097	2897.292968	2931.686039	2601.830386	2780.794081	2924.682988	2681.863501	2869.284442	2896.189943	2827.125038	2566.236144	2510.479921	2578.048623	2304.896346	2550.159565	2696.960392	2734.638678	2788.666066
FBgn0003638	12868.2462	13506.17775	12629.24079	12023.28265	12533.54592	13484.22615	12379.69075	12863.27346	12124.76393	10766.29539	10696.70772	9849.795494	10722.38363	9891.101452	10466.22039	10630.31774	9647.230977	9837.1254
FBgn0003651	1007.842211	859.7480889	956.7606656	909.3937514	922.8344263	1046.169132	985.154617	1030.969252	980.8458684	924.0222393	949.3664417	1010.367389	1049.251918	1074.700923	1231.768002	942.6022662	878.260552	980.4747318
FBgn0003654	1779.060599	1561.197965	1677.901167	1632.586223	1711.494258	1516.099608	1593.262815	1729.792111	1615.701051	1481.188499	1451.595383	1641.632582	1425.754023	1476.509719	1427.860898	1631.133841	1514.297646	1693.622737
FBgn0003655	8.763845315	2.904554354	9.996006954	9.975068571	14.33926966	3.624142488	18.36892809	6.577156314	7.544968219	32.31683998	57.65383249	36.88098278	37.65021048	35.77749551	25.70149617	34.29954338	39.70218934	29.05725285
FBgn0003656	5608.861002	6205.580378	5490.66382	5951.790914	5462.237509	5979.835106	5864.521989	6110.178216	5649.02549	5308.938656	5605.233715	5253.395803	5438.473825	5341.855292	5723.818388	5214.16577	5085.489525	5133.171268
FBgn0003660	714.2533932	666.5952243	828.2405762	603.4916486	631.9520988	715.1641177	665.148554	596.8769355	790.0659577	868.3654593	1171.013398	1239.372561	883.7891513	1283.861666	1190.835989	856.218231	1169.810973	1121.60996
FBgn0003676	1408.057814	1222.817383	1129.548786	1388.197043	1077.493692	1100.531269	1350.599607	1134.559464	1152.763359	1281.302859	1552.809888	1332.003866	1057.178279	1370.55329	1237.479445	1610.808185	1905.705088	1652.942583
FBgn0003683	8.763845315	17.42732613	14.28000993	11.63758	5.121167737	4.832189984	12.56821396	24.66433618	6.467115616	17.95379999	17.93674789	3.430789096	16.84351522	26.14509288	8.567165391	18.42012515	10.02580539	8.302072242
FBgn0003687	389.9911165	419.7081042	355.5722474	418.95288	413.7903532	355.1659638	390.5814183	360.0993082	377.7873372	459.0188196	420.2323791	394.540746	407.2167502	399.0566807	376.9552772	443.9885338	441.9375015	408.4619543
FBgn0003701	17.52769063	17.42732613	37.12802583	19.95013714	23.55737159	36.24142488	12.56821396	21.37575802	37.72484109	22.14301998	19.21794416	35.16558823	9.907950127	15.13663272	25.70149617	17.14977169	15.23922419	24.90621673
FBgn0003710	3140.377905	3003.309202	2564.689784	2841.232031	2750.067075	2743.475864	2853.951354	2972.874654	2929.603374	2646.390118	2402.243021	2315.78264	2571.113058	2453.510558	2371.200999	2516.570201	2293.904273	2231.597019
FBgn0003714	768.297106	740.6613604	852.5165931	758.1052114	860.3561799	694.6273102	764.72748	734.9972181	810.0062309	792.9594994	752.062215	624.4036154	676.7129937	719.6780828	641.585497	753.3196009	735.8941155	660.8449505
FBgn0003716	1703.107273	2107.254184	2323.357616	2036.5765	2081.242568	2219.18325	1682.207099	1946.838269	2802.416767	2043.740898	1955.10552	2374.963752	2174.795053	2098.487718	2550.159565	1825.49792	1790.608842	2045.630601
FBgn0003719	175.2769063	213.484745	201.3481401	179.5512343	188.4589727	179.9990769	155.6524959	202.2475566	161.1389641	184.3256799	135.8068054	208.4204376	145.6468669	112.8367166	155.1608843	298.5330628	182.4696581	251.5527889
FBgn0003720	0	0	0	0	0	0	0	0	0	0	1.281196278	0	0.990795013	0	0	0	0	0
FBgn0003721	3724.634259	3617.622448	3842.750673	3241.897286	3546.920775	3776.356473	3561.638478	3724.314763	3755.777394	3327.437597	3097.932599	3773.868005	3539.119785	3240.615459	3841.897724	3304.189346	3125.645088	3284.299779
FBgn0003731	467.4050835	451.6582021	641.172446	563.5913743	433.2507906	683.7548828	651.6135544	391.3408007	530.8424068	383.6128597	645.7229239	939.178515	671.7590186	659.131552	923.3500477	659.313445	657.6928335	955.5685151
FBgn0003733	8.763845315	23.23643483	2.856001987	6.650045714	7.169634832	4.832189984	2.900357067	4.932867235	12.93423123	2.393839998	14.09315905	9.434670013	0.990795013	4.128172559	5.711443594	3.175883646	3.60928994	0.830207224
FBgn0003741	360.7782988	257.0530604	318.4442215	375.7275829	318.5366333	317.7164915	326.7735629	304.1934795	293.1759079	396.7789797	286.9879662	379.9598924	260.5790883	308.2368844	273.1973852	484.0046677	427.5003418	518.0493079
FBgn0003742	762.4545424	731.9476973	729.7085076	748.1301429	709.7938484	639.0571254	710.5874814	685.6685457	680.1249923	737.3027194	734.1254671	721.3234074	735.1698994	734.8147155	679.6617877	714.5738204	682.5568308	648.3918421
FBgn0003744	3550.817993	3531.938095	3444.338396	3745.638249	3603.25362	3625.350536	3508.465265	3571.395878	3653.381397	3521.338637	3468.198323	3336.442396	3326.098858	3760.765201	3210.783207	3482.03883	3447.272925	3310.86641
FBgn0003747	4.381922658	2.904554354	1.428000993	6.650045714	5.121167737	4.832189984	3.867142756	6.577156314	1.077852603	6.583059995	11.5307665	0.857697274	2.972385038	1.37605752	3.807629063	3.175883646	6.817547664	3.320828897
FBgn0003748	15716.49593	19068.39934	13440.34535	19818.79874	21918.59792	18654.66943	12865.98395	15326.4185	11969.55315	36496.48461	26060.81348	30148.05918	30390.65542	27661.50826	31258.73079	31350.41783	30553.84244	29696.51241
FBgn0003751	23.37025417	13.07049459	14.28000993	13.30009143	2.048467095	8.456332473	22.23607085	19.73146894	23.71275726	25.73377998	24.34272927	26.58861549	18.82510524	30.27326543	39.98010516	33.66436665	34.48877054	44.00098289
FBgn0003861	2332.643495	2404.971005	1533.673067	1369.909417	1338.673247	2492.201984	1463.713533	1979.72405	2693.014728	1320.202759	1187.668949	2911.024548	2238.205934	5884.021954	2269.346921	3170.802232	1727.245752	3475.247441
FBgn0003862	5582.569466	6053.091275	5477.811811	5805.489909	5969.233115	5900.103971	5801.680919	5528.099882	5720.163762	6279.640775	6622.503559	6296.355688	6916.739984	7041.286329	6169.310989	6175.188162	6231.639597	5576.501925
FBgn0003863	2.921281772	1350.617775	48.55203378	6.650045714	4.09693419	3.624142488	12.56821396	1.644289078	10.77852603	0	1.281196278	0	874.8719962	1.37605752	0	1.905530188	0	0.830207224
FBgn0003865	0	0	0	0	0	0	0	0	0	0.59846	0	0	0	0	0	0	0	0
FBgn0003866	224.9386964	280.2894952	219.912153	244.38918	227.3798475	292.3474941	231.0617797	228.5561819	265.6906666	278.8823598	315.1742843	205.8473457	258.5974983	279.3396765	219.8905784	215.3249112	249.4420381	263.1756901
FBgn0003867	124.1544753	101.6594024	194.2081351	101.4131971	118.8110915	136.5093671	183.6892809	92.08018839	136.3483542	73.01211994	163.9931235	323.3518723	176.3615123	225.6734332	289.3798088	200.7158464	139.559211	253.2132034
FBgn0003870	784.3641557	607.0518601	578.3404023	819.6181343	638.0975001	706.7077852	791.7974793	544.259685	629.4659199	686.4336195	921.1801236	846.5472094	746.0686445	1182.033409	931.9172131	743.1567732	984.9351214	958.0591368
FBgn0003882	1048.740156	1090.66016	1172.388816	1133.832794	1070.324057	1187.510689	1082.799972	1192.109582	1206.655989	1105.355619	1045.456163	1236.799469	1087.892924	1092.589671	1159.42305	1181.428716	1158.181038	1124.100582
FBgn0003884	33885.40791	33909.21981	34831.80023	36708.25234	36548.74991	34593.6481	34754.97873	42573.93282	37874.12368	29352.6676	30172.17234	29099.09541	31021.79185	28780.24303	28199.30084	30013.37081	30237.02699	28569.92121
FBgn0003885	4140.916911	4165.130944	3758.498615	3993.352451	4211.648347	3738.907	3903.880612	4643.472358	4076.97747	3151.490358	2969.812971	2747.204368	3280.522287	2958.523667	2951.864431	3005.656283	2692.129263	2628.436072
FBgn0003886	13.14576797	2.904554354	14.28000993	4.987534286	2.048467095	1.208047496	3.867142756	6.577156314	3.233557808	3.590759997	3.843588833	12.86545911	2.972385038	4.128172559	8.567165391	2.540706917	1.203096647	1.660414448
FBgn0003888	223.4780555	254.148506	215.62815	344.1398657	195.6286076	224.6968343	374.1460616	294.327745	235.5107937	261.5270198	543.2272217	369.6675251	310.118839	652.2512644	373.1476481	348.7120244	493.2696251	396.8390532
FBgn0003889	26.29153595	117.6344514	55.69203874	56.52538857	29.70277288	56.77823232	50.27285583	62.48298498	51.73692493	80.79209994	55.09143994	64.32729555	68.36485587	63.29864591	59.97015774	100.3579232	60.95689676	102.1154886
FBgn0003890	1256.151162	880.0799694	1727.881202	1059.01978	893.1316534	1555.965175	1061.530686	968.4862672	1970.314558	913.2499593	1051.862144	1878.35703	927.3841319	1144.879856	1909.525975	893.0584813	909.5410648	1812.342371
FBgn0003891	12123.31935	10870.29467	11729.60016	12197.84635	11517.50624	12330.54079	11968.80683	12118.41051	12363.50828	12127.19343	11701.1656	13924.71524	12175.87991	12061.14416	13354.30703	13446.05618	12877.94651	13871.1023
FBgn0003892	182.5801107	95.85029369	57.12003974	196.1763486	87.05985154	47.11385235	160.4864244	72.34871945	64.13222986	89.76899993	160.1495347	96.91979195	111.9598364	220.1692032	98.04644836	85.74885845	169.6366272	70.56761406
FBgn0003896	1083.795537	1270.74253	1045.296727	1017.456994	1027.306248	1067.913987	1011.257831	1078.653635	1096.715023	1027.555819	872.494665	917.7360831	1109.690414	910.9500781	952.8591729	988.3349907	857.4068768	864.2457204
FBgn0003900	0	4.356831532	4.28400298	1.662511429	1.024233547	2.416094992	0	1.644289078	1.616778904	0.59846	0	0.857697274	1.981590025	4.128172559	0.951907266	1.270353459	1.203096647	8.302072242
FBgn0003916	0	0	2.856001987	0	0	0	0	0	0	1.795379999	7.687177666	0	0	4.128172559	0.951907266	0.635176729	7.21857988	0
FBgn0003920	0	0	0	1.662511429	0	2.416094992	0	0	1.616778904	0	0	0	0	0	0.951907266	0	0.802064431	0
FBgn0003922	0	0	0	1.662511429	1.024233547	1.208047496	0.966785689	8.221445392	2.694631507	0	0	0	0	2.752115039	0.951907266	0	0.401032216	0.830207224
FBgn0003923	0	2.904554354	0	0	0	0	0	0	0	0	0	0	0	0	0	0	0	0
FBgn0003926	0	0	0	0	0	0	0	0	0	0	0	0	0	0	0	0	0	0
FBgn0003930	20.4489724	17.42732613	37.12802583	26.60018286	31.75123997	25.36899742	20.30249947	39.46293788	33.41343068	25.73377998	66.62220644	33.45019368	11.88954015	70.17893351	37.12438336	26.67742263	61.75896119	26.56663118
FBgn0003931	0	0	0	0	0	0	0.966785689	0	0	0	2.562392555	0	0	1.37605752	0	1.270353459	3.60928994	0.830207224
FBgn0003933	0	0	0	0	0	0	0	0	0	0	0	0	0	0	0	0	0	3.320828897
FBgn0003934	0	0	0	0	0	0	0	0	0	0	0	0	0	5.504230079	0	0	0	0
FBgn0003935	0	0	0	0	0	0	0	0	0	0	0	0	0.990795013	0	0	0	0.401032216	0
FBgn0003936	0	0	0	0	0	0	0	0	0	0	1.281196278	0	0	0	0	0	0.401032216	0
FBgn0003938	0	0	2.856001987	1.662511429	1.024233547	0	0.966785689	3.288578157	0	1.196919999	62.7786176	5.146183644	0.990795013	46.78595567	0	3.175883646	64.96721892	8.302072242
FBgn0003941	16866.02031	14219.24584	17982.81651	15911.89688	17408.89761	15472.67233	17495.92061	15510.57888	17349.11549	20198.62344	16359.59527	19099.2029	17921.50019	16721.85098	17602.66916	18513.49613	16654.86791	19230.08994
FBgn0003942	11898.38066	9020.093548	11168.39577	10851.21209	11544.13631	9712.701869	12044.21611	9490.836561	10318.28297	13642.49415	12759.43373	12350.84074	12023.29748	11755.65939	11498.08786	13143.07688	11975.62402	13217.72922
FBgn0003943	6616.703213	6346.451264	6427.432471	6807.9843	6845.977031	6411.108062	6799.40375	7938.627671	7550.896408	7299.416614	7483.467457	8278.494088	8181.985215	7789.861619	7096.468665	7933.357348	7158.425047	8390.074208
FBgn0003944	7.303204429	1.452277177	9.996006954	1.662511429	14.33926966	6.04023748	8.701071201	8.221445392	7.006041917	1.196919999	6.405981388	11.15006456	0	5.504230079	2.855721797	0.635176729	5.213418802	7.471865018
FBgn0003950	100.7842211	55.18653273	54.26403775	68.16296857	81.9386838	49.52994734	74.44249805	77.28158669	75.98860849	52.06601996	51.2478511	48.88874461	74.30962595	60.54653087	50.45108508	50.81413834	39.70218934	45.66139733
FBgn0003961	1.460640886	2.904554354	0	0	1.024233547	0	0	0	0.538926301	0	8.968373943	0	0	1.37605752	0	0	4.812386586	0
FBgn0003963	341.7899673	399.3762237	368.4242563	387.3651629	361.5544423	426.4407661	328.7071342	328.8578157	418.7457361	415.9296997	390.7648647	412.5523888	458.7380909	418.321486	430.2620841	414.7704042	354.1114463	389.3671882
FBgn0003964	2012.763141	2121.776956	2083.453449	2186.202529	2064.854832	2228.84763	2066.987803	2180.327318	2133.070301	2113.162258	2117.817447	2033.600237	2083.641912	2109.496178	2122.753202	2093.5425	2172.792544	2015.74314
FBgn0003965	134.3789615	265.7667234	218.484152	171.2386771	137.2472954	211.4083118	236.8624938	136.4759935	157.9054063	138.8427199	235.7401151	400.5446269	288.3213487	178.8874776	416.9353823	337.2788432	158.8087574	521.3701368
FBgn0003969	2770.83576	2686.712778	2680.357865	2618.4555	2565.705036	2664.952776	2512.676006	2793.647144	2631.577129	3018.632238	2667.45065	2978.782632	2814.848631	2621.389575	2692.945654	3199.385185	3233.522754	3158.108281
FBgn0003975	249.7695915	318.0487018	257.0401788	239.4016457	262.2037882	318.924539	244.5967793	307.4820577	277.0081189	253.1485798	245.9896853	216.139713	289.3121437	214.6649731	272.245478	249.6244546	236.207975	248.2319601
FBgn0003977	861.7781226	1065.971448	763.9805315	975.8942086	875.7196831	1013.551849	894.2767623	1037.546409	862.8210084	906.6668993	971.1467784	881.7127976	927.3841319	945.3515161	862.4279827	943.2374429	979.3206703	891.6425588
FBgn0003978	259.9940777	203.3188048	241.3321679	300.9145686	250.9372191	297.179684	229.1282083	223.6233147	244.1336145	216.0440598	306.2059103	211.8512267	212.0301327	258.6988137	218.9386711	222.3118552	226.5832018	248.2319601
FBgn0003979	0	0	0	0	0	0	0	0	1.616778904	0	1.281196278	0	0	0	1.903814531	0	0	0
FBgn0003980	0	7.261385886	2.856001987	6.650045714	1.024233547	2.416094992	0	0	0	1.795379999	1.281196278	1.715394548	3.963180051	0	0	1.270353459	0.401032216	1.660414448
FBgn0003983	0	0	1.428000993	0	1.024233547	0	0	0	0	5.386139996	0	6.003880918	5.944770076	2.752115039	7.615258125	1.270353459	0	3.320828897
FBgn0003984	162.1311383	130.7049459	168.5041172	137.9884486	140.319996	125.6369396	120.8482111	116.7445246	127.1866071	141.8350199	192.1794416	118.3622238	121.8677866	183.0156501	100.9021702	126.4001691	188.8861735	138.6446064
FBgn0003996	863.2387635	2024.474385	1605.073117	970.9066743	2079.194101	1806.031007	765.6942657	2200.058787	1494.442634	2372.295438	1229.948426	1695.667511	2128.227687	1286.613781	2049.456343	1792.46873	1142.941814	1619.734295
FBgn0003997	241.0057462	217.8415766	232.7641619	209.47644	204.8467095	268.1865441	211.7260659	276.2405652	296.4094657	270.5039198	276.738396	269.316944	318.0451991	309.6129419	254.1592399	245.1782175	324.0340302	220.8351217
FBgn0004003	0	5.809108709	4.28400298	0	2.048467095	3.624142488	0.966785689	3.288578157	1.077852603	0	2.562392555	0.857697274	11.88954015	2.752115039	6.663350859	0	1.604128862	0.830207224
FBgn0004034	48.20114923	69.7093045	77.11205364	34.91274	37.89664126	66.44261228	31.90392774	49.32867235	70.06041917	79.59517994	67.90340271	77.19275465	70.3464459	78.43527863	82.81593211	74.31567732	62.96205784	100.4550741
FBgn0004045	18.98833152	36.30692943	17.13601192	38.23776286	20.48467095	10.87242746	23.20285653	9.865734471	21.55705205	48.47525996	55.09143994	22.30012912	150.6008419	33.02538047	26.65340344	82.5729748	17.64541748	29.88746007
FBgn0004047	71.57140341	204.771082	38.55602682	156.2760743	68.62364768	54.36213732	40.60499894	37.8186488	31.79665178	114.3058599	84.55895432	82.3389383	289.3121437	184.3917076	59.01825047	177.2143075	58.55070347	94.64362356
FBgn0004049	1364.238587	1372.401932	1385.160964	1273.483754	1415.490763	1353.013196	1449.211748	1369.692802	1299.890239	1474.605439	1363.192839	1405.765832	1439.625153	1411.835015	1387.880793	1614.619246	1462.965522	1363.200262
FBgn0004050	1555.582543	1664.309645	1579.369099	1692.436634	1611.11937	1574.085887	1545.890317	1451.907256	1492.286928	1487.173099	1451.595383	1430.639053	1383.149838	1517.791444	1468.792911	1629.228311	1537.557514	1465.315751
FBgn0004052	0	0	1.428000993	0	0	0	1.933571378	0	0	0	1.281196278	0	0.990795013	2.752115039	0	0.635176729	2.406193293	0
FBgn0004053	0	0	0	0	0	0	0	0	2.694631507	0	0	0	0	1.37605752	0	0	0	0
FBgn0004054	0	1.452277177	0	0	2.048467095	3.624142488	0.966785689	1.644289078	0.538926301	0.59846	0	0	0.990795013	0	0	1.905530188	0	3.320828897
FBgn0004055	9578.882929	8752.874547	8745.078084	9113.887651	9154.599447	8667.740784	8761.011913	9908.485987	10062.8319	9289.894573	8801.818427	9088.160315	9342.206175	8857.682255	9306.797336	8144.236023	8901.712088	8691.439431
FBgn0004057	94.94165758	182.9869243	114.2400795	111.3882657	192.5559069	126.8449871	96.6785689	100.3016338	141.7376172	83.18593994	157.5871421	183.5472166	307.1464539	235.3058359	204.6600621	141.6444106	263.4781656	215.0236711
FBgn0004066	1650.524201	1373.85421	1469.413022	1453.034989	1548.641124	1402.543143	1520.753889	1410.800029	1484.74196	1615.243539	1841.079051	1663.075014	1448.542309	1838.412846	1554.464565	1678.772095	2071.732425	1740.114342
FBgn0004087	56.96499455	55.18653273	59.97604172	29.92520571	94.22948637	64.02651729	80.24321218	34.53007065	65.21008246	78.39825994	83.27775804	110.6429483	44.58577557	72.93104855	107.565521	87.65438864	93.44050622	87.17175855
FBgn0004101	356.3963761	384.853452	412.6922871	390.6901857	373.8452448	408.3200537	299.7035636	494.9310126	345.9906855	341.7206597	303.6435178	333.6442396	404.2443652	342.6383224	419.7911041	316.3180112	346.8928664	337.8943403
FBgn0004102	873.4632497	1065.971448	962.4726695	935.9939343	940.2463966	999.0552793	1026.726402	1009.593494	1051.98414	953.9452393	868.6510762	839.6856312	1081.948154	971.4966089	883.3699425	997.2274649	844.9748781	931.4925056
FBgn0004103	7437.583391	6907.030255	7561.26526	7027.435809	7389.845045	7161.305557	7385.275878	7233.227656	7417.781611	6639.315235	6564.849726	6559.668751	6689.847926	6796.34809	6855.636127	6619.811872	6518.778664	6684.82857
FBgn0004106	13.14576797	7.261385886	2.856001987	4.987534286	8.19386838	2.416094992	6.767499823	6.577156314	7.006041917	11.37073999	71.74699155	13.72315638	17.83431023	60.54653087	12.37479445	13.33871131	54.54038131	6.641657794
FBgn0004107	160.6704974	241.0780114	251.3281748	156.2760743	265.2764888	269.3945916	179.8221381	207.1804239	248.4450249	227.4147998	193.4606379	200.7011621	256.6159083	198.1522828	222.7463002	184.2012515	157.6056607	191.7778688
FBgn0004108	1510.302676	1649.786873	1332.324927	1582.71088	1632.628275	1545.092747	1478.215318	1654.154813	1437.316446	1624.818899	2083.225147	1496.681743	1822.072028	1804.011408	1626.809517	1467.258245	1813.868711	1457.843886
FBgn0004110	4.381922658	5.809108709	12.85200894	3.325022857	2.048467095	3.624142488	4.833928445	3.288578157	2.694631507	9.575359993	3.843588833	1.715394548	7.926360101	13.7605752	1.903814531	6.986944022	5.614451018	3.320828897
FBgn0004117	241.0057462	191.7005874	372.7082593	113.0507771	284.7369262	169.1266495	225.2610655	236.7776273	182.6960161	146.6226999	99.93330965	265.8861549	189.2418474	277.963619	281.7645506	148.6313546	347.6949309	268.9871407
FBgn0004118	3899.911165	3986.500851	4356.831031	3336.660437	4596.760161	4184.676526	3438.856696	4285.017338	4355.602367	3366.337497	2999.280486	3206.930107	3600.549076	3262.632379	3438.289043	2595.967292	2648.416751	2711.456794
FBgn0004132	796.0492828	755.1841321	825.3845742	684.9547086	955.6098998	782.8147775	747.3253376	937.2447747	856.3538928	904.8715193	767.4365703	898.8667431	764.8937498	737.5668306	817.6883412	926.0876713	820.1108808	915.7185683
FBgn0004133	536.0552051	563.4835447	581.1964043	565.2538857	530.5529776	723.6204502	511.4296295	511.3739034	565.3336901	723.5381394	1001.895489	988.9249568	738.1422844	990.7614142	1203.210784	574.1997632	1000.97641	940.6247851
FBgn0004143	5.842563543	2.904554354	0	0	0	1.208047496	0.966785689	0	1.616778904	7.181519994	7.687177666	0	6.935565089	5.504230079	5.711443594	2.540706917	1.604128862	1.660414448
FBgn0004167	1019.527338	1391.281536	1028.160715	1012.46946	791.7325322	1200.799211	1089.567471	868.1846334	1029.349236	928.2114593	1401.628728	1661.35962	1569.4193	1876.942457	1811.479527	1163.008591	1499.459454	1537.543779
FBgn0004168	3127.232137	3423.017307	3184.442215	3218.622126	3274.474651	3230.319005	3126.584918	3788.442037	3287.450438	3062.918278	2850.661718	2691.454046	3233.954921	2940.63492	2835.731744	2878.620937	2601.09495	2671.606848
FBgn0004169	384.148553	267.2190006	662.5924609	166.2511429	576.6434872	199.3278369	490.1603443	407.7836915	321.7390019	218.4378998	183.2110677	487.1720516	331.9163292	579.3202158	613.9801863	224.8525622	800.05927	605.2210665
FBgn0004170	0	0	0	0	0	0	0	0	0	0	3.843588833	0	0	0	0	0	0	0
FBgn0004171	1.460640886	30.49782072	0	0	3.072700642	0	0	0	0	0	0	0	0	0	0	0.635176729	0.802064431	0
FBgn0004172	0	0	0	0	0	0	0	0	0	0	0	0	0	0	0	0	0	0
FBgn0004173	0	23.23643483	14.28000993	3.325022857	7.169634832	0	0	0	0	0	2.562392555	0	0	0	1.903814531	0	0	0
FBgn0004174	0	21.78415766	1.428000993	0	1.024233547	1.208047496	0	0	2.155705205	0.59846	0	1.715394548	0	0	2.855721797	0	1.203096647	0.830207224
FBgn0004175	2.921281772	40.66376096	2.856001987	0	3.072700642	0	0	4.932867235	5.928189315	1.196919999	0	0	0	1.37605752	1.903814531	0	0	0
FBgn0004177	11114.0165	10395.40003	10999.89165	10867.83721	11105.76436	11333.90161	10560.20008	11559.35222	11093.79791	10228.27985	10514.77785	10636.30389	10136.82377	10557.11329	11013.56706	10039.60338	10225.51943	10269.66336
FBgn0004179	10110.55621	9903.078071	9574.746661	9128.850254	9683.103958	9286.261102	9556.676535	9829.560111	10459.48166	7857.779794	7274.632464	7394.208199	7657.854653	7525.658576	7248.773828	7506.518586	7197.726204	7451.109838
FBgn0004181	5.842563543	7.261385886	11.42400795	39.90027429	1.024233547	0	17.4021424	3.288578157	3.233557808	1.795379999	0	16.2962482	4.953975063	6.880287599	5.711443594	0.635176729	1.203096647	40.68015399
FBgn0004183	2.921281772	4.356831532	0	4.987534286	0	0	3.867142756	1.644289078	1.077852603	0	15.37435533	0	2.972385038	2.752115039	4.759536328	1.270353459	5.614451018	0.830207224
FBgn0004185	0	0	2.856001987	3.325022857	0	2.416094992	1.933571378	0	1.616778904	4.787679996	20.49914044	0.857697274	0	13.7605752	5.711443594	3.175883646	7.619612095	0.830207224
FBgn0004186	0	0	2.856001987	0	4.09693419	2.416094992	1.933571378	0	1.077852603	0.59846	1.281196278	0.857697274	0.990795013	1.37605752	1.903814531	0.635176729	3.60928994	0.830207224
FBgn0004187	1.460640886	0	5.712003974	1.662511429	0	1.208047496	0.966785689	0	3.233557808	1.196919999	0	0	0	2.752115039	0	0	0.802064431	0
FBgn0004188	0	0	9.996006954	4.987534286	2.048467095	0	5.800714134	1.644289078	1.077852603	6.583059995	1.281196278	3.430789096	1.981590025	4.128172559	4.759536328	1.905530188	3.208257724	0
FBgn0004189	0	4.356831532	1.428000993	1.662511429	0	0	1.933571378	0	2.694631507	1.196919999	11.5307665	6.003880918	0.990795013	9.632402638	1.903814531	3.811060376	16.84335305	1.660414448
FBgn0004190	0	0	0	0	0	0	0	0	0	0	1.281196278	2.573091822	0	0	0.951907266	0	0.802064431	0.830207224
FBgn0004191	7.303204429	10.16594024	69.97204868	6.650045714	6.145401285	62.8184698	18.36892809	9.865734471	59.28189315	8.378439994	8.968373943	49.74644189	11.88954015	9.632402638	30.4610325	8.25729748	17.24438527	48.98222623
FBgn0004192	4.381922658	0	1.428000993	4.987534286	0	0	5.800714134	1.644289078	0	2.393839998	69.18459899	4.28848637	1.981590025	34.40143799	1.903814531	5.716590563	34.88980275	9.132279467
FBgn0004197	23.37025417	36.30692943	39.98402782	19.95013714	27.65430578	50.73799484	32.87071342	36.17435973	38.8026937	23.33993998	67.90340271	49.74644189	46.5673656	46.78595567	64.72969406	40.01613394	38.49909269	40.68015399
FBgn0004198	6543.671169	7333.999745	7469.873196	7000.835626	7307.906361	7652.980888	7421.046948	7668.964262	7756.766255	6688.987415	6248.394246	7114.598887	7410.1559	6461.966113	6822.319373	6383.526129	5271.568473	6286.329102
FBgn0004227	7555.895302	6767.611646	7469.873196	6859.522154	7652.048833	7001.843287	7570.89873	6989.872872	7615.028638	7019.337335	5993.436187	6828.127998	7051.488105	6490.863321	6311.145171	7183.213631	6086.465935	6615.091163
FBgn0004228	4.381922658	33.40237508	2.856001987	0	1.024233547	2.416094992	2.900357067	0	4.850336712	2.393839998	2.562392555	1.715394548	12.88033516	2.752115039	0.951907266	0	2.005161078	1.660414448
FBgn0004237	4922.359785	4744.589538	4905.183412	4249.379211	5584.121301	4101.321249	4930.607014	4794.746953	4756.024609	4886.425896	4233.072501	4076.635143	5427.575079	4812.073147	4433.032136	3971.760088	3506.22466	3651.251372
FBgn0004240	8.763845315	98.75484805	7.140004967	9.975068571	7.169634832	12.08047496	30.93714205	1.644289078	6.467115616	437.4742597	2498.332741	1037.813701	265.5330634	745.8231757	219.8905784	79.39709116	101.4611505	782.8854125
FBgn0004242	57425.09643	57254.57543	58232.45251	53150.49037	55135.51609	55106.29458	56552.12888	59580.81476	59902.19732	44727.70345	39881.07773	44378.11465	46330.56559	41303.74251	41221.39223	42652.11737	37879.49792	40844.53502
FBgn0004244	28865.18519	30345.33162	32527.00663	26985.88551	30363.40352	29522.26471	31319.02239	32458.26641	33350.91523	25773.8768	21497.19234	27014.89104	28666.6721	24515.84077	25116.0732	25751.97013	21118.7575	24128.31256
FBgn0004359	297.9707407	255.6007832	279.8881947	249.3767143	232.5010153	295.9716365	225.2610655	248.2876508	266.2295929	384.8097797	401.0144349	437.4256097	375.5113098	323.3735171	525.4528106	289.0054118	344.8877054	481.5201901
FBgn0004360	2.921281772	0	2.856001987	0	2.048467095	2.416094992	1.933571378	8.221445392	4.850336712	7.181519994	15.37435533	3.430789096	3.963180051	2.752115039	7.615258125	5.081413834	9.624773173	6.641657794
FBgn0004362	2776.678324	2929.243066	3084.482146	2626.768057	3835.754635	3471.928504	2738.903857	3173.477921	3091.820191	3898.966897	3673.189728	3511.412639	4850.932382	4207.983895	4220.756816	2539.436564	2623.953786	2531.301827
FBgn0004363	20378.86164	19371.92527	19218.03737	19281.80755	20088.29257	17979.37088	19686.65698	21704.61584	20174.16716	15760.44409	13789.51554	13935.86531	14951.09674	13671.13146	13890.23082	14562.69687	12359.81288	13766.49619
FBgn0004364	1149.524377	1308.501737	1126.692784	1313.384029	1128.705369	1250.329158	1168.843898	1198.686738	1160.308327	1187.344639	969.8655821	1211.926248	1441.606743	1160.016489	1316.487748	1133.155285	963.2793817	1031.117373
FBgn0004367	248.3089506	271.5758321	271.3201887	310.8896371	270.3976565	257.3141167	248.4639221	261.4419635	278.0859715	270.5039198	312.6118917	279.6093113	236.800008	312.365057	272.245478	257.8817521	279.9204864	265.6663118
FBgn0004368	3197.342899	3415.755921	3027.362106	3213.634591	3071.676409	3260.520192	3012.504207	3134.014984	3077.269181	2603.300998	3071.027477	2647.711485	2687.036074	2942.010977	2854.76989	2497.514899	2688.519973	2552.057007
FBgn0004369	5546.053444	5716.162969	5687.727957	5664.176437	5596.412103	5833.661359	5635.393781	6134.842552	5923.877904	5467.530556	5409.210684	5536.435903	5532.599351	5412.034225	5555.330802	5289.116625	5006.085147	5239.437792
FBgn0004370	2475.786302	2901.6498	2660.365851	2575.230203	2573.898905	2733.811484	2603.55386	2658.81544	2725.350306	2774.460558	2821.194203	2889.582116	2928.790057	2647.534668	2642.494569	2688.067918	2565.804115	2707.305758
FBgn0004372	4.381922658	4.356831532	0	0	1.024233547	3.624142488	0	0	0.538926301	2.393839998	1.281196278	3.430789096	0	2.752115039	0	0.635176729	2.807225509	3.320828897
FBgn0004373	4754.386083	5026.33131	4738.107296	4897.758669	4585.493592	4548.298823	4726.615233	4827.632734	4558.238657	5183.262056	4769.893742	4851.993479	5306.698088	4820.329492	4690.999005	5170.973753	4825.62065	4861.693505
FBgn0004374	49.66179012	53.73425556	67.11604669	78.13803714	63.50247994	88.18746721	50.27285583	55.90582867	68.44364027	92.16283993	143.4939831	102.9236729	101.0610913	127.9733493	112.3250573	91.46544901	127.1272123	97.96445246
FBgn0004378	5.842563543	2.904554354	5.712003974	1.662511429	0	3.624142488	0.966785689	3.288578157	8.622820821	14.36303999	29.46751438	29.16170731	13.87113018	17.88874776	18.08623805	12.06835786	25.66606179	25.73642395
FBgn0004379	67.18948075	71.16158168	47.12403278	91.43812857	63.50247994	57.98627981	69.6085696	49.32867235	57.66511424	93.35975993	102.4957022	88.34281922	83.22678107	97.7000839	86.62356117	116.2373415	85.82089412	95.47383079
FBgn0004380	2804.430501	2863.890593	2834.581972	2914.382534	2955.938018	2889.649611	2679.92993	3068.24342	2835.291271	2646.988578	2327.933636	2373.248357	2408.622676	2354.434416	2414.036826	2612.481887	2532.919473	2437.48841
FBgn0004381	2789.824092	3036.711577	2900.270018	3020.783266	2877.072035	2927.099083	2973.832779	3012.337592	3211.46183	2522.508898	2358.682347	2575.664914	2541.389208	2564.971217	2420.700177	2534.35515	2484.795607	2393.487428
FBgn0004387	2093.098389	2297.502494	1932.085344	2292.60326	2363.931028	2064.553171	1905.534593	2068.515661	1964.925295	2324.418638	2089.631129	2292.624813	2322.42351	2105.368005	2241.741611	2228.199966	2085.768553	1906.985994
FBgn0004389	0	0	0	3.325022857	0	0	0	0	0.538926301	1.795379999	0	1.715394548	1.981590025	0	1.903814531	0	2.005161078	0
FBgn0004390	2246.465682	2313.477543	2176.273514	2164.58988	1940.922572	2089.922168	2202.337799	2030.697012	2258.640129	2189.166678	2033.258493	2094.496743	2152.997563	1995.283404	2007.572423	2063.054017	1985.109467	2153.55754
FBgn0004391	425.0464978	531.5334469	449.8203129	527.0161229	328.7789687	456.6419535	431.1864173	447.2466293	424.1349991	529.0386396	702.0955601	529.199218	537.0108969	623.3540564	617.7878154	526.5615086	609.5689676	497.2941273
FBgn0004394	287.7462545	355.8079084	298.4522076	290.9395	333.9001365	302.011874	338.3749911	292.683456	268.9242244	338.1298997	317.7366768	226.4320803	296.2477088	287.5960216	234.1691873	264.8686961	250.2441025	256.5340323
FBgn0004395	3331.721861	3934.218873	3298.682295	3434.748611	4000.656236	3618.102251	3325.74277	3546.731542	3403.319593	4043.794217	3058.215515	3827.902934	4068.204322	3474.545237	3323.108264	4127.378387	3760.880117	3560.758785
FBgn0004396	413.3613707	428.4217673	388.4162702	488.77836	359.5059752	455.433906	409.9171321	360.0993082	470.4826611	439.2696397	565.0075584	813.954713	608.3481378	488.5004195	848.1493737	370.9432099	492.8685929	680.7699239
FBgn0004397	1032.673106	941.0756108	965.3286715	1047.3822	782.5144303	1032.880609	1043.161758	948.7547983	942.0431747	1067.054179	1796.237181	1333.719261	1029.436018	2152.153961	1566.839359	1082.341147	1687.543563	1449.541814
FBgn0004400	2.921281772	0	1.428000993	1.662511429	3.072700642	2.416094992	1.933571378	3.288578157	2.694631507	1.795379999	1.281196278	2.573091822	2.972385038	1.37605752	5.711443594	1.270353459	0.802064431	2.490621673
FBgn0004401	11705.57606	11891.24553	10494.3793	11561.10447	10733.96758	11571.88696	10154.15009	11498.51353	10026.72384	11901.57401	11596.10751	10481.06069	11405.04139	10758.01769	11214.4195	12201.74497	11631.13735	10705.52216
FBgn0004403	16037.83693	13387.09102	14709.83823	15581.05711	18186.29087	13209.99937	16758.26313	14609.50846	15474.19089	17912.50625	15174.48871	17262.87303	17488.52277	15076.08619	15084.87444	18137.4715	16501.6736	16663.91941
FBgn0004404	4263.610746	3899.364221	3984.122772	4182.878754	5013.623215	3693.001196	4384.373099	3923.273741	3897.515011	5693.149976	4735.301442	5080.140954	5119.437831	4473.562997	4356.879555	5430.761035	5356.587303	5133.171268
FBgn0004406	166.513061	194.6051417	169.9321182	226.1015543	135.1988283	181.2071244	163.3867814	138.1202826	178.3846057	163.3795799	224.2093486	194.6972812	195.1866175	173.3832475	189.4295459	167.0514798	212.9481064	133.6633631
FBgn0004407	0	0	0	0	0	0	0	0	0	0	0	0	0	0	0	0	0	0
FBgn0004414	0	7.261385886	0	0	0	0	2.900357067	0	0.538926301	0	1.281196278	0	0.990795013	1.37605752	0.951907266	0	0.401032216	1.660414448
FBgn0004419	2903.754081	2656.214957	2914.550028	2769.74404	3403.528078	2838.911616	2999.935993	3013.981881	3161.341684	2751.120618	2562.392555	2723.188845	2656.321429	2882.840504	2738.637203	2683.621681	2772.736738	2743.004669
FBgn0004425	0	0	0	0	0	0	2.900357067	1.644289078	2.155705205	0	2.562392555	0	0	0	0	0	0.802064431	0.830207224
FBgn0004426	0	0	0	0	0	0	0	0	0	0	0	0	0	0	0	0	0	0
FBgn0004427	5.842563543	4.356831532	2.856001987	0	0	0	2.900357067	1.644289078	0	0	0	12.00776184	0	0	0	0	0.802064431	0.830207224
FBgn0004428	0	0	0	0	0	0	0	0	0	0	1.281196278	0	0	0	0	0	0	0
FBgn0004429	0	1.452277177	0	0	0	0	0	0	0	0	0	71.18887374	0	2.752115039	0	0	0.401032216	0
FBgn0004430	0	0	0	0	0	0	0	0	0	0	1.281196278	0	0	0	0	0.635176729	0	0
FBgn0004431	5.842563543	26.14098919	19.99201391	14.96260286	10.24233547	8.456332473	11.60142827	8.221445392	3.772484109	14.96149999	6.405981388	1.715394548	4.953975063	8.256345118	2.855721797	11.43318113	6.416515449	1.660414448
FBgn0004432	11279.06892	9908.88718	12613.53277	11298.42767	11039.18917	10996.85636	12100.28968	12082.23615	12212.60891	10520.92679	10995.22645	11781.32975	10369.6606	11046.98977	12845.98855	11246.43917	11402.54898	12481.33541
FBgn0004435	4465.179188	4275.50401	4475.355113	3647.550074	4526.088046	4355.011223	4082.735964	4576.056505	4682.730632	4170.667737	3651.409391	3923.965028	4290.142405	3832.320193	3802.869526	4070.847658	3659.017935	3765.819969
FBgn0004436	5334.260515	4712.63944	5394.987753	4804.658029	5349.571818	4671.519667	5245.779148	5107.161878	5352.077098	4869.070556	4447.03228	4527.783909	4703.303925	4527.22924	4174.11336	5096.022899	4768.674075	4612.631338
FBgn0004449	14474.95118	17051.18634	14776.95428	15591.03218	15543.76832	16296.56072	15397.99567	16686.24557	15627.24596	14328.92777	13411.56263	13998.47721	15532.69341	14107.34169	14064.42985	13381.90333	12377.05727	12512.88328
FBgn0004456	715.7140341	711.6158168	582.6244053	623.4417857	678.0426084	647.5134579	830.4689068	690.6014129	660.1847191	562.5523996	576.5383249	615.8266427	728.2343343	602.7131937	699.6518402	605.9585997	576.2832937	603.560652
FBgn0004463	531.6732824	570.7449306	564.0603924	530.3411457	567.4253853	596.7754631	520.1307007	498.2195908	509.8242811	535.6216996	606.0058393	565.2225035	552.8636171	561.4314681	549.2504923	561.4962287	613.5792898	513.0680646
FBgn0004465	1354.014101	1503.106878	1435.140998	1330.009143	1672.573383	1319.187866	1367.034964	1540.698867	1291.267418	1510.513039	1231.229623	1271.965057	1388.103813	1059.56429	1250.806147	1418.984813	1195.878067	1331.652388
FBgn0004507	9426.976277	9294.573934	9424.806556	9464.677563	9530.493159	9396.193425	9497.702608	9701.305563	9357.916296	9945.806732	7817.859686	8954.35954	9720.689869	8054.064663	9430.545281	9162.42432	7219.782976	8669.023836
FBgn0004509	4111.704094	4159.321835	4111.21486	3630.92496	3822.439599	4071.120062	3961.887753	3997.26675	4016.617724	3778.676437	3571.975222	3714.686893	4098.918967	3669.945405	3941.847987	3845.995096	3444.064667	3676.987796
FBgn0004510	315.4984313	280.2894952	242.7601689	314.21466	247.8645185	311.676254	261.032136	291.0391669	286.169866	325.5622398	319.0178731	368.8098278	332.9071243	280.715734	282.7164579	362.0507357	334.4608678	382.7255304
FBgn0004511	8.763845315	10.16594024	15.70801093	3.325022857	10.24233547	7.248284977	3.867142756	11.51002355	12.39530493	4.189219997	2.562392555	1.715394548	6.935565089	2.752115039	2.855721797	3.811060376	2.807225509	6.641657794
FBgn0004512	2808.812423	2197.295369	2397.613668	2859.519657	1463.629739	2139.452116	2736.970285	2265.83035	2735.050979	2961.778538	3487.416268	3803.88741	2954.550728	3013.565968	4501.569459	2591.521055	2936.758914	3339.923663
FBgn0004513	7918.134242	3282.14642	5593.479891	7187.036906	3727.185879	5369.77112	8466.142278	4046.595422	6213.281328	4568.643636	7742.269106	7455.104705	4443.715632	8088.466101	8856.5452	3859.968984	7195.721043	5569.03006
FBgn0004514	1232.780908	1491.488661	1285.200894	1453.034989	1283.364635	1256.369396	1310.961394	1333.518443	1447.017119	1129.294019	1164.607416	1117.579548	1166.16573	1151.760144	1080.414747	1082.976323	992.9557657	982.9653535
FBgn0004516	33134.6385	33768.34892	30330.7411	33275.16624	32449.76725	31639.97197	31975.46988	35597.21426	33745.94821	25142.5015	21051.33604	19841.96874	24640.08117	20794.98124	22009.04789	21339.3974	17557.59143	19550.54992
FBgn0004552	2653.98449	79.87524475	4268.294969	18.28762571	2080.218335	1715.427444	3052.14242	1187.176715	1035.277425	1736.132459	999.3330965	2475.314333	924.4117468	1684.294404	3452.567652	125.1298157	916.7596447	1614.753051
FBgn0004554	5.842563543	8.713663063	5.712003974	4.987534286	17.41197031	4.832189984	2.900357067	13.15431263	1.616778904	1.795379999	5.12478511	5.146183644	16.84351522	15.13663272	15.23051625	10.16282767	10.82786982	3.320828897
FBgn0004556	188.4226743	204.771082	175.6441222	156.2760743	159.7804334	186.0393144	154.6857102	171.0060642	168.145006	169.9626399	231.8965262	184.4049139	180.3246923	213.2889156	190.3814531	186.1067817	208.9377843	192.608076
FBgn0004567	287.7462545	193.1528646	178.5001242	247.7142029	187.4347392	173.9588394	237.8292795	195.6704003	209.1034049	241.1793798	372.8281168	318.2056886	236.800008	386.672163	388.3781644	276.937054	391.8084746	308.0068802
FBgn0004569	283.3643319	137.9663318	122.8080854	262.6768057	137.2472954	130.4691296	255.2314219	159.4960406	174.0731953	254.9439598	358.7349577	263.3130631	233.827623	441.7144638	255.1111472	211.5138508	406.2456343	228.3069867
FBgn0004573	1532.212289	1488.584107	1355.172943	1511.222889	1458.508572	1397.710953	1367.034964	1588.38325	1409.292278	1296.264359	1232.510819	1348.300115	1387.113018	1296.246184	1279.363365	1226.526264	1110.458205	1105.005815
FBgn0004574	14077.65686	14193.10485	14072.94979	14064.84669	14584.06148	13861.13697	14256.22177	15153.76815	15671.43792	11602.34401	10621.11714	11126.04904	11894.49413	10429.13994	11027.84567	10711.62036	9621.564915	10835.86469
FBgn0004575	21671.52882	26270.24186	21989.7873	21991.70118	22947.95263	23357.59834	21523.54979	25687.08398	23481.01895	21444.0187	17963.65301	17943.02697	21693.4568	17383.73465	18264.24471	21315.89586	16400.21245	18096.85707
FBgn0004577	0	0	0	0	0	2.416094992	0	0	0.538926301	1.795379999	0	2.573091822	0	1.37605752	0	0	0.401032216	2.490621673
FBgn0004580	14295.29235	13885.22209	13237.56921	13177.06558	13497.34969	12726.78037	13209.19287	14042.22873	13978.6704	12379.14509	10682.61456	9810.341419	11719.12341	10510.32734	9586.658072	10310.82385	9642.017558	8945.482841
FBgn0004581	0	1.452277177	1.428000993	0	0	3.624142488	0.966785689	3.288578157	8.08389452	1.196919999	3.843588833	0.857697274	1.981590025	5.504230079	1.903814531	6.351767293	9.223740957	8.302072242
FBgn0004583	169.4343428	139.418609	122.8080854	152.9510514	119.8353251	118.3886546	183.6892809	120.0331027	153.5939959	119.6919999	175.52389	189.5510975	141.6836868	165.1269024	210.3715057	124.4946389	209.3388165	161.8904087
FBgn0004584	436.7316249	432.7785988	496.9443457	450.5405971	462.9535635	451.8097635	442.7878455	483.4209891	474.2551452	363.2652197	356.1725652	359.3751578	336.8703043	390.8003356	375.0514627	376.0246237	391.4074424	337.8943403
FBgn0004587	12012.31065	12116.34849	12175.13647	11024.11328	11595.34799	12597.51929	11275.62149	12121.69909	11507.69331	10821.95217	9893.397656	9768.314253	10499.45475	9836.059151	10643.27514	10297.48513	9415.835389	9769.878615
FBgn0004588	0	0	0	0	0	0	0	1.644289078	0	0	0	0	0	0	0	0	0	0
FBgn0004589	0	0	0	0	0	0	0	0	0	0	0	0	0	0	0	0	0	0
FBgn0004590	0	0	0	0	0	0	0	0	0	0	0	0	0	0	0	0	0	0
FBgn0004591	0	0	0	0	0	0	0	0	0	0	1.281196278	0	0	0	0	0	0	0
FBgn0004592	0	0	0	0	0	0	0	0	0	0	1.281196278	0	0	0	0	0	0	0
FBgn0004593	0	0	0	0	0	0	0	0	0	0	0	0	0	0	0	0	0	0
FBgn0004594	0	0	0	0	0	0	0	0	0	0	0	0	0	0	0	0	0	0
FBgn0004595	42925.31435	45716.23326	47381.07296	42688.30595	43576.01628	45309.02939	48028.94624	48189.18002	50708.11462	37549.17575	35598.03857	40819.52866	45034.60571	41693.16679	39607.90942	36200.62733	32867.79832	33665.73315
FBgn0004597	292.1281772	275.9326637	235.6201639	264.3393171	292.9307946	269.3945916	289.068921	258.1533853	305.5712129	296.8361598	267.770022	252.1629985	250.6711382	258.6988137	304.610325	330.2918992	335.6639644	253.2132034
FBgn0004598	4785.059542	5229.650115	4526.763149	4729.845014	5177.500583	5209.100803	4424.011313	4929.578657	4758.719241	5217.972736	4988.978305	5009.809777	5121.419421	5235.898863	4971.811648	4531.985963	4669.218085	4511.346057
FBgn0004606	1177.276554	1241.696986	1190.952828	1165.420511	1172.747412	1400.127048	1233.618539	1471.638725	1432.466109	1268.136739	1589.964581	1644.205674	1379.186658	1567.329515	1651.559106	1286.868053	1472.189263	1452.032435
FBgn0004607	5540.21088	6481.513042	7332.785101	5637.576254	7208.555707	7379.962154	5604.456639	7058.933014	8254.734157	6851.768535	5138.878269	7876.234067	7531.032891	5644.587946	7305.888264	6770.348757	5392.27917	6760.377427
FBgn0004611	12624.31918	13456.80032	12090.88441	12560.27384	12392.20169	12258.05794	12781.87359	12764.61612	12279.43578	12912.97141	11789.56815	10887.6092	12615.7929	11574.0198	10306.29997	12951.88869	11589.02896	10623.33164
FBgn0004618	153.367293	152.4891036	134.2320934	96.42566286	135.1988283	155.838127	100.5457117	134.8317044	116.4080811	76.60287994	88.40254315	142.3777475	160.5087921	189.8959377	96.14263383	168.95701	109.8828271	180.9851749
FBgn0004619	2569.267318	2721.56743	2531.845761	2448.879334	2542.147665	2536.899742	2415.030651	2660.459729	2452.114671	2525.501198	2517.550685	2150.247066	2714.778335	2388.835854	2369.297184	2225.659259	2154.345062	2047.291015
FBgn0004620	546.2796913	598.338197	688.2964788	415.6278571	595.0796911	734.4928776	276.500707	572.2125993	698.9874128	733.7119594	266.4888257	930.6015422	614.2929079	328.8777472	1089.933819	609.7696601	285.9359697	904.0956672
FBgn0004622	750.7694153	855.3912574	779.6885424	763.0927457	806.0718019	849.2573897	734.7571236	892.8489696	743.1793695	791.7625794	776.4049442	744.4812338	793.6268052	749.9513483	839.5822083	753.9547776	713.4363114	745.5260874
FBgn0004623	1367.159869	1013.68947	779.6885424	817.9556229	950.4887321	1308.315438	734.7571236	887.9161024	1248.153314	478.1695396	491.9793706	1065.260014	787.6820351	1576.961918	894.7928297	932.4394386	574.2781326	1142.365141
FBgn0004629	0	0	0	0	0	0	0	0	0	0	0	0	0	0	0	0	0	0
FBgn0004635	1869.620334	1584.4344	1800.709253	1487.947729	1814.941846	2126.163593	1403.77282	1994.522652	2051.153503	2176.000558	3520.727371	3016.521312	2782.152396	3390.605729	3466.846261	1932.20761	3120.431669	2356.128102
FBgn0004636	3458.797618	3224.055333	3707.090579	3507.899114	3582.768949	3490.049216	3711.49026	3619.080262	3732.064637	3343.596017	3916.617021	3475.389354	3499.487985	3887.362493	3513.489717	3558.895214	3864.747461	3547.475469
FBgn0004638	1725.016886	1551.032025	1557.949084	1584.373391	1718.663893	1580.126125	1634.8346	1547.276023	1761.211153	1861.210599	1958.949108	1647.636463	1819.099643	2066.838395	1709.625449	1735.302824	1935.782504	1686.98108
FBgn0004643	766.8364651	935.2665021	793.9685523	1015.794483	949.4644985	942.2770469	903.9446192	942.177642	856.3538928	878.5392793	1007.020274	844.8318148	846.1389408	876.5486401	951.9072656	980.0776932	964.8835106	969.6820379
FBgn0004644	0	4.356831532	2.856001987	1.662511429	3.072700642	1.208047496	2.900357067	4.932867235	3.233557808	4.189219997	2.562392555	0	1.981590025	1.37605752	2.855721797	5.716590563	8.020644311	0.830207224
FBgn0004646	4782.13826	3703.306802	4241.16295	5459.687531	4164.533604	4422.661883	4803.958088	4217.601486	4381.47083	4435.187057	3227.333423	3911.099569	4041.452857	3792.414524	4340.697131	4244.886082	3497.802984	3880.388566
FBgn0004647	1752.769063	1946.051417	2201.977532	1634.248734	1770.899804	2225.223488	1710.243884	2329.957624	2564.211342	1673.294159	1149.233061	2363.813687	1834.952363	1250.836285	2276.010272	1657.811263	994.5598945	2174.31272
FBgn0004648	17610.94716	16394.75705	15867.94704	17188.70566	17371.00097	16010.25347	17263.89205	17911.24093	16966.47782	16735.33543	13647.30275	15069.7411	17152.64326	13998.63315	14797.39844	15678.06721	12372.64591	14673.91269
FBgn0004649	1.460640886	0	1.428000993	0	0	0	0	0	0.538926301	0.59846	0	1.715394548	0	1.37605752	5.711443594	0.635176729	6.817547664	1.660414448
FBgn0004650	4.381922658	7.261385886	14.28000993	14.96260286	1.024233547	8.456332473	6.767499823	1.644289078	1.616778904	23.33993998	21.78033672	27.44631277	37.65021048	12.38451768	16.18242352	29.85330628	15.64025641	24.0760095
FBgn0004652	3788.902458	4031.521444	4128.350872	3758.93834	3002.028528	3904.409507	3646.715619	4174.84997	4249.972812	4116.207877	3861.525581	3421.354426	4184.127339	3748.380684	3693.400191	3443.293049	2998.517876	3064.294865
FBgn0004654	464.4838017	593.9813655	572.6283984	625.1042971	581.764655	699.4595002	611.9753411	501.5081689	505.5128706	646.9352595	885.3066278	1133.018099	993.7673977	811.8739367	1014.733145	908.3027228	796.8510123	1045.230895
FBgn0004655	2702.185639	3253.100877	2687.49787	3073.983631	2923.162545	3073.27283	2749.538499	3046.867662	2892.417459	3183.208738	3003.124075	2787.51614	3014.989224	3053.471636	2902.365253	3231.779198	2982.075555	2892.441969
FBgn0004656	10104.71365	11724.23365	10921.3516	10985.87552	10897.84495	11788.12747	10945.94757	11427.8091	10491.27831	10579.57587	10791.51625	10693.76961	11795.41463	10880.48681	10967.87551	11129.56665	10047.46113	10153.43435
FBgn0004657	2017.145063	2002.690227	1877.821306	2013.30134	1887.662428	1819.319529	1933.571378	1866.268104	1928.278306	2268.163398	2895.503587	2375.821449	2192.629363	2712.209371	2502.564201	2252.971859	2760.30474	2333.712507
FBgn0004666	259.9940777	223.6506853	181.3561262	192.8513257	221.2344463	239.1934042	174.021424	198.9589785	191.8577633	217.8394398	207.553797	182.6895193	234.818418	194.0241103	178.0066587	182.2957213	164.0221762	176.8341388
FBgn0004687	1519.066521	1430.49302	1653.62515	1539.485583	1450.314703	1423.07995	1588.428887	1392.712849	1731.03128	1669.104939	2130.62941	1961.553665	1768.569098	2022.804554	1883.824479	1609.537832	2190.838993	1906.155787
FBgn0004698	3441.269927	3553.722253	3528.590455	3655.862631	3358.461802	3601.189586	3390.517411	3796.663482	3754.699541	3125.756578	3243.988975	2976.209541	3339.969988	3093.377304	3047.055157	3034.239236	3073.911932	2917.348186
FBgn0004777	4.381922658	1.452277177	24.27601689	1.662511429	1.024233547	4.832189984	1.933571378	0	12.39530493	2.992299998	2.562392555	7.719275465	2.972385038	2.752115039	15.23051625	1.270353459	4.812386586	6.641657794
FBgn0004778	0	0	0	0	0	0	0	0	0	0	0	0	0.990795013	0	0	0	4.010322155	0
FBgn0004779	0	0	0	0	1.024233547	0	0.966785689	0	0	0	0	0	0	1.37605752	0	1.270353459	0	0
FBgn0004780	0	0	0	0	0	0	0	0	0	0.59846	0	0	0	0	0	0	0.401032216	0
FBgn0004781	0	0	0	0	0	0	0	0	0	0	0	0	0	0	0.951907266	0	0	0
FBgn0004782	0	0	0	0	0	0	0.966785689	1.644289078	0	0	6.405981388	0	4.953975063	0	0	0	0	0
FBgn0004783	0	0	0	0	0	0	0	0	0	0	0	0	0	0	0	0	0	0
FBgn0004784	1494.235626	1100.8261	965.3286715	957.6065829	961.7553011	1539.05251	981.2874743	777.7487341	1126.35597	374.0374997	465.0742488	987.2095623	746.0686445	1608.611241	812.9288049	887.3418908	655.6876724	1193.007781
FBgn0004795	106.6267847	210.5801907	142.8000993	46.55032	115.7383909	76.10699225	110.2135685	116.7445246	75.44968219	120.8889199	99.93330965	131.2276829	227.8828529	199.5283404	99.95026289	88.9247421	78.20128203	103.775903
FBgn0004797	363.6995806	320.9532562	406.9802831	344.1398657	427.1053893	463.8902385	412.8174892	335.434972	433.8356726	337.5314397	470.1990339	629.5497991	499.3606864	378.4158179	647.2969406	506.8710299	461.1870479	679.9397167
FBgn0004811	774.1396695	771.1591811	765.4085325	684.9547086	833.7261077	742.9492101	738.6242664	873.1175007	821.3236832	824.0794194	743.093841	743.6235365	780.74647	653.6273219	743.4395745	904.4916625	694.5877973	759.6396102
FBgn0004828	33992.0347	32629.76362	34784.6762	34837.92699	37420.37266	33474.99612	36762.99261	37560.49542	37423.04236	34309.71177	31871.0386	32040.13937	35222.7627	34328.50695	31141.6462	31257.04685	31015.02949	31372.7008
FBgn0004832	455.7199564	547.5084958	489.8043407	553.6163057	531.5772111	536.3730883	495.9610584	596.8769355	542.6987854	509.2894596	518.8844924	537.7761908	534.0385118	518.7736849	483.5688909	533.5484526	561.4451018	523.0305513
FBgn0004837	375.3847077	364.5215715	339.8642364	344.1398657	337.9970707	393.8234837	393.4817754	356.81073	337.3678646	370.4467397	336.954621	355.0866714	281.3857836	357.7749551	318.888934	364.5914426	406.2456343	410.1223688
FBgn0004838	27461.50929	26177.29612	29553.90856	28251.05671	27861.20096	27994.08463	28407.0639	29284.78849	28555.01008	26942.07072	25172.94446	27421.43955	28363.48883	26222.1521	26050.84614	27655.59479	25093.78882	26341.64502
FBgn0004839	314.0377905	408.0898868	344.1482394	320.8647057	376.9179455	345.5015839	336.4414198	287.7505887	300.1819498	325.5622398	294.6751438	273.6054304	330.9255342	320.6214021	310.3217686	280.7481143	295.9617751	256.5340323
FBgn0004841	408.979448	399.3762237	418.4042911	402.3277657	425.0569222	393.8234837	371.2457046	475.1995437	382.0987476	385.4082397	397.1708461	325.0672668	454.7749108	371.5355303	358.8690391	425.5684086	363.3351873	327.9318536
FBgn0004842	74.49268518	62.44791862	42.8400298	81.46306	76.81751606	60.4023748	56.07356996	78.92587577	65.21008246	65.83059995	87.12134688	42.02716642	50.53054565	42.65778311	58.0663432	57.16590563	67.37341221	54.7936768
FBgn0004852	3896.989883	4914.505968	4412.52307	3948.464643	4195.26061	4717.425472	3889.378827	4696.089608	4648.239349	4629.088096	3829.495674	4330.513536	4395.166676	3894.242781	4674.816582	4137.541214	3586.832136	4072.166435
FBgn0004854	14.60640886	21.78415766	29.98802086	29.92520571	18.43620385	42.28166236	21.26928516	26.30862526	23.71275726	32.31683998	20.49914044	21.44243185	26.75146534	38.52961055	35.22056883	27.94777609	32.08257724	23.24580228
FBgn0004855	388.5304756	318.0487018	375.5642613	354.1149343	442.4688925	341.8774414	408.9503464	325.5692375	419.8235887	438.0727197	452.262286	418.5562697	383.4376699	452.722924	370.2919263	447.7995941	510.1129782	402.6505038
FBgn0004856	1031.212465	1211.199166	1041.012724	1193.683206	1018.088146	1235.832588	1095.368186	1249.6597	1124.200265	1102.363319	1199.199716	1096.994813	1134.46029	1104.974188	1096.59717	1155.386471	1209.513162	1166.44115
FBgn0004858	1099.862587	1122.610258	951.0486616	1052.369734	968.9249359	1100.531269	975.4867602	1206.908184	1022.343194	1034.138879	1076.204873	989.7826541	970.9791124	1099.469958	1108.020057	979.4425165	1108.854076	899.1144239
FBgn0004859	508.3030283	527.1766153	572.6283984	447.2155743	558.2072834	518.2523758	527.8649862	573.8568884	578.2679213	797.7471794	658.5348867	893.7205594	753.0042096	736.1907731	804.3616395	896.8695417	737.0972122	892.4727661
FBgn0004860	1026.830543	1138.585307	1182.384823	1155.445443	1182.989747	1179.054356	1115.670685	1127.982308	1097.792876	1277.712099	1147.951865	1186.19533	1214.714686	1160.016489	1161.326864	1257.014747	1233.976127	1070.967319
FBgn0004861	1583.33472	1845.844292	1587.937105	1471.322614	1536.350321	1750.460822	1537.189245	1534.12171	1461.568129	1724.761719	1628.400469	1397.188859	1652.646081	1583.842205	1581.117968	1704.814341	1632.602149	1581.544762
FBgn0004862	11.68512709	11.61821742	15.70801093	9.975068571	12.29080257	14.49656995	16.43535671	19.73146894	9.161747123	11.37073999	12.81196278	21.44243185	19.81590025	26.14509288	19.99005258	21.59600879	33.28567389	19.09476616
FBgn0004863	90.55973492	111.8253426	88.53606159	116.3758	83.98715089	112.3484171	82.17678356	126.610259	103.4738499	126.8735199	108.9016836	110.6429483	114.9322215	123.8451768	98.99835563	104.8041603	106.6745693	84.68113687
FBgn0004864	918.7431172	1009.332638	1046.724728	1140.48284	978.1430378	1035.296704	947.4499752	984.929158	925.3364594	1079.621839	1033.925396	967.482525	1001.693758	1021.03468	1074.703303	1208.106139	1106.04685	1085.080842
FBgn0004865	2357.47439	2606.837533	2674.645861	2314.215909	2354.712926	2493.410032	2316.418511	2387.507742	2586.846246	2241.831158	2020.44653	1784.01033	2090.577477	2120.504638	2048.504436	2015.415762	1823.493484	1843.060038
FBgn0004867	22271.85223	21370.25866	21572.81101	23825.45128	25256.57505	20708.35018	23279.2326	22084.44661	21222.91775	25882.79652	21886.67601	24949.556	25288.06111	21422.46347	22286.0529	25295.91324	22320.65105	23920.76075
FBgn0004868	8271.609337	8540.842079	8986.410251	8744.810114	8773.584568	8867.068621	8470.976207	9275.434692	9232.885394	8113.920674	7560.339234	8269.059418	8136.408644	7488.505022	8538.608173	8078.812819	7611.190419	8526.228193
FBgn0004870	685.0405755	859.7480889	684.0124758	783.0428829	692.3818781	756.2377325	641.9456975	797.480203	728.6283594	697.8043595	641.8793351	677.5808464	721.2987692	701.7893351	657.7679206	693.6129883	627.6154173	576.1638136
FBgn0004872	36.51602215	43.56831532	59.97604172	36.57525143	47.11474318	49.52994734	32.87071342	34.53007065	46.88658822	71.81519994	53.81024366	77.19275465	58.45690575	49.53807071	72.34495219	61.61214274	54.1393491	69.73740684
FBgn0004875	9098.332078	11227.55486	9344.838501	9747.304506	10134.79095	10297.39686	8845.122268	10865.46223	9303.48474	9383.254333	8855.628671	8394.28322	9797.97188	8349.91703	8659.500396	9157.342906	8108.069334	7759.116718
FBgn0004876	1907.596997	2097.088244	2020.621406	1800.499877	1869.226224	1943.748421	1929.704235	1936.972534	1942.829316	2050.323958	2066.569596	2049.896485	2171.822668	1927.856585	1820.998599	2042.093185	1884.851413	1937.703661
FBgn0004878	4.381922658	4.356831532	9.996006954	4.987534286	1.024233547	6.04023748	14.50178533	6.577156314	4.850336712	4.787679996	17.93674789	3.430789096	10.89874514	20.6408628	2.855721797	4.446237105	12.03096647	5.81145057
FBgn0004880	16655.68802	17303.88257	17157.43194	16162.93611	17302.37732	17254.54239	17064.7342	18106.91133	17797.50217	16673.09559	13961.19584	16130.71263	17718.38721	14595.84211	14324.30053	16585.73475	14178.09295	15058.29863
FBgn0004882	3099.47996	2901.6498	3145.886188	2877.807283	2934.429114	2904.146181	3093.714205	2793.647144	2949.004721	2901.334078	2582.891696	2770.362195	3156.67291	2423.237292	2494.948943	2823.995738	2426.645936	2585.265296
FBgn0004885	7973.638596	9500.797293	8229.569725	8433.920477	8964.092008	9181.16097	8183.840857	9117.58294	8479.466425	8605.854793	7720.488769	8262.19784	9064.783571	7331.634465	8800.382671	8310.652326	6786.267151	8028.103858
FBgn0004888	6383.000671	5549.151094	5989.036166	6209.480186	6244.751939	6054.73405	6507.434472	6529.471931	6312.443767	4822.390676	5042.788549	5044.117668	4961.901424	4831.337952	5025.118455	4791.773246	4850.484647	5471.895815
FBgn0004889	3914.517574	3264.719094	3572.858485	3542.811854	3500.830265	3514.210166	3746.294545	3530.288651	3907.215685	3529.118617	3241.426582	3513.985731	3645.134852	3497.938215	3371.655535	3437.576459	3548.734075	3419.623557
FBgn0004892	0	10.16594024	0	1.662511429	3.072700642	0	0	1.644289078	1.616778904	0	0	1.715394548	4.953975063	2.752115039	0	0.635176729	4.010322155	4.151036121
FBgn0004893	87.63845315	159.7504895	134.2320934	74.81301429	110.6172231	126.8449871	83.14356925	118.3888136	181.0792372	103.5335799	171.6803012	226.4320803	168.4351522	152.7423847	192.2852677	106.7096905	158.4077251	153.5883365
FBgn0004895	0	66.80475015	0	1.662511429	49.16321028	0	0	36.17435973	0	58.05061996	5.12478511	2.573091822	60.43849577	0	0.951907266	55.89555217	1.203096647	1.660414448
FBgn0004896	712.7927523	819.0843279	773.9765384	708.2298686	807.0960354	788.8550149	764.72748	813.9230938	820.7847569	701.9935795	620.0989984	639.8421664	784.70965	642.6188617	674.9022513	595.795772	562.2471662	562.0502908
FBgn0004897	30.6734586	13.07049459	12.85200894	9.975068571	12.29080257	14.49656995	5.800714134	18.08717986	10.23959973	11.37073999	3.843588833	12.86545911	0	9.632402638	4.759536328	7.622120751	10.82786982	4.981243345
FBgn0004898	18.98833152	11.61821742	27.13201887	6.650045714	7.169634832	14.49656995	5.800714134	21.37575802	15.62886274	25.13531998	8.968373943	12.00776184	8.917155114	11.00846016	18.08623805	17.14977169	12.43199868	17.43435171
FBgn0004901	113.9299891	137.9663318	142.8000993	146.3010057	101.3991212	97.85184718	157.5860673	134.8317044	112.635597	131.6611999	184.492264	181.8318221	160.5087921	136.2296945	180.8623805	133.3871131	175.6521104	146.9466787
FBgn0004903	1983.550323	2094.18369	2117.725473	1853.700243	1887.662428	2146.700401	1884.265308	2130.998646	2111.513249	1623.621979	1502.843234	1574.732195	1496.100469	1482.013949	1480.215798	1571.427228	1555.202932	1582.374969
FBgn0004907	56031.64502	51865.17483	56890.13158	52693.29973	54138.93685	51139.0666	52475.19363	57038.74384	57258.76381	45223.22833	42315.35066	44465.59977	44167.66008	43323.79495	43366.0393	42654.0229	40229.14567	43287.00467
FBgn0004908	238.0844644	180.08237	257.0401788	226.1015543	231.4767817	253.6899742	231.0617797	192.3818222	238.7443515	244.7701398	270.3324146	243.5860258	177.3523073	239.4340084	279.8607361	254.0706917	235.4059105	246.5715456
FBgn0004910	3509.920049	3463.681068	3782.774632	3474.648886	3619.641357	3549.243543	3256.1342	3453.007065	3488.469948	3863.657757	3149.18045	3234.37642	3901.75076	3320.426795	3232.677074	3288.309927	2992.10136	2869.196167
FBgn0004911	7.303204429	1.452277177	2.856001987	4.987534286	3.072700642	4.832189984	4.833928445	3.288578157	1.616778904	0.59846	1.281196278	1.715394548	4.953975063	0	3.807629063	3.175883646	1.203096647	1.660414448
FBgn0004913	1131.996687	1158.917187	1116.696777	1162.095489	1097.978363	1169.389976	1199.78104	1162.512378	1070.846561	1205.896899	1187.668949	1110.71797	1130.497109	1201.298215	1206.066506	1225.891087	1219.538967	1149.006798
FBgn0004914	601.784045	604.1473057	589.7644103	640.0669	662.6791052	659.5939329	607.1414127	575.5011775	679.586066	686.4336195	693.1271862	826.8201721	775.7924949	796.7373039	861.4760754	630.7304922	760.7581129	831.0374315
FBgn0004915	866.1600453	833.6070997	805.3925603	801.3305086	884.937785	800.9354899	873.0074771	915.8690167	837.4914723	882.7284993	908.3681608	816.5278048	891.7155114	921.9585382	820.544063	889.247421	888.2863574	835.1884676
FBgn0004919	1837.486234	2336.713978	2339.065627	1778.887229	2258.434972	2312.202908	1882.331736	2374.353429	2604.091888	2157.448298	1583.558599	2061.046549	2169.841078	1688.422577	1940.938915	2437.808287	1768.552071	2124.500287
FBgn0004921	44445.84152	45457.72792	41427.73682	38071.51171	41507.06451	39684.36025	40965.61	43917.317	44018.96137	40611.49557	33266.26135	37764.41097	40923.7972	35136.25271	36598.93055	37326.16049	34552.93569	37369.28758
FBgn0004924	4450.572779	4504.963804	4379.679047	4352.45492	4421.616224	4386.420458	4363.103814	4265.285869	4330.811757	4218.544537	4188.230631	4153.827898	3911.65871	4320.820612	4046.557786	4432.898393	4201.21349	4217.452699
FBgn0004926	1434.34935	1161.821742	1316.616916	1348.296769	1275.170767	1240.664778	1361.23425	1261.169723	1323.06407	1441.690139	2011.478156	1491.535559	1315.775777	1970.514368	1464.985282	1455.189887	2176.401834	1473.617823
FBgn0004956	1.460640886	0	0	0	2.048467095	2.416094992	0	1.644289078	4.850336712	1.196919999	6.405981388	6.861578191	0.990795013	4.128172559	5.711443594	5.716590563	3.60928994	0
FBgn0004957	176.7375472	267.2190006	224.196156	152.9510514	229.4283146	258.5221642	250.3974934	271.3076979	199.4027315	212.4532998	201.1478156	228.1474749	200.1405926	200.9043979	189.4295459	261.0576357	206.531591	223.3257433
FBgn0004959	4.381922658	4.356831532	2.856001987	1.662511429	9.218101927	4.832189984	7.734285512	4.932867235	10.23959973	4.787679996	5.12478511	0	2.972385038	5.504230079	5.711443594	7.622120751	1.604128862	2.490621673
FBgn0005198	1641.760356	2171.15438	2006.341396	1916.875677	2060.757898	2139.452116	1827.224952	1964.925449	1950.374284	2031.173238	1642.493628	2102.216018	2143.089612	1786.122661	1925.708398	2087.190732	1727.245752	2026.535834
FBgn0005278	8010.154618	7621.550626	8759.358093	7426.438551	8232.789255	7820.89949	8597.625132	8154.02954	7953.474355	6782.945635	6098.494281	7864.226305	6888.997723	6666.998683	7131.689234	7174.321157	6294.200623	8057.161111
FBgn0005322	1279.521416	1328.833617	1232.364857	1349.95928	1374.521421	1067.913987	1336.097822	1231.57252	1311.207691	1326.187359	1323.475755	1241.945653	1292.987492	1494.398466	1326.958728	1280.516286	1368.321919	1237.838971
FBgn0005355	613.4691721	454.5627565	502.6563497	621.7792743	458.8566293	536.3730883	611.0085554	536.0382396	481.2611871	573.3246796	698.2519713	584.9495408	490.4435313	675.6442422	576.855803	632.6360223	699.8012161	602.7304448
FBgn0005386	2041.975958	2484.84625	2221.969546	2335.828557	2180.593223	2513.946839	2153.031729	2124.421489	2064.62666	2716.409938	2421.460965	2664.86543	2360.07372	2259.486447	2245.54924	2935.151666	2492.014187	2698.173479
FBgn0005390	11.68512709	15.97504895	25.70401788	18.28762571	12.29080257	20.53680743	8.701071201	13.15431263	12.93423123	20.34763998	14.09315905	13.72315638	18.82510524	16.51269024	7.615258125	11.43318113	17.64541748	10.79269392
FBgn0005391	43.81922658	85.68435345	31.41602185	89.77561714	53.26014447	49.52994734	17.4021424	18.08717986	38.8026937	72.41365994	83.27775804	45.45795552	160.5087921	52.29018575	17.13433078	105.4393371	25.66606179	29.88746007
FBgn0005411	1676.815737	1906.839934	1790.713246	1732.336909	1730.954695	1733.548157	1763.417097	1871.200971	1657.198377	1858.218299	1970.479875	1723.113823	1817.118053	1750.345165	1749.605554	1822.957213	1971.474372	1800.719469
FBgn0005427	5068.423874	5724.876632	5302.167688	4962.596614	5660.938817	5572.723099	5009.88344	5431.086826	5147.82403	4936.098076	4432.939121	4832.266441	4963.883014	4781.799881	4968.004019	4986.137325	4534.070229	4381.003522
FBgn0005533	19492.25262	15047.04383	19090.94528	18234.42535	19157.26427	15634.55069	19583.21092	16975.64045	17854.62836	23003.60546	20158.34223	20953.5444	20486.66848	19895.03962	19295.16027	21606.17162	20355.19216	21611.12425
FBgn0005536	6610.860649	6668.856798	6653.056628	6088.116851	6557.143171	6744.529171	6247.369122	6261.452811	6483.283405	6264.679275	5765.383249	6039.046506	6258.852095	6113.82356	5944.660874	5929.374768	5791.306225	5701.863216
FBgn0005558	2265.454014	2439.825658	2026.33341	2304.24084	2268.677308	2307.370718	2215.872799	2160.595849	2261.33476	2270.557238	2201.095205	2109.077597	2473.024352	2241.5977	2249.356869	1993.819753	2010.775529	1842.229831
FBgn0005561	496.6179012	238.1734571	252.7561758	515.3785429	225.3313804	252.4819267	592.6396273	218.6904474	257.606772	211.2563798	344.6417987	225.574383	251.6619332	390.8003356	205.6119694	179.1198377	352.1062852	233.28823
FBgn0005564	6228.172737	6217.198596	6413.152461	6096.429409	5948.748444	6615.268089	6113.952697	6447.257477	6477.355216	5017.488636	4935.168061	4754.215989	4967.846194	4900.140828	4791.901175	4687.604262	4431.004949	4510.515849
FBgn0005585	9402.145382	8067.399719	8328.101793	9107.237606	8021.797144	8244.924161	10163.81795	8974.52979	8613.659074	8121.102194	10501.96589	9379.777388	8451.481458	10385.1061	9483.852088	9101.447354	11681.66741	9588.89344
FBgn0005586	19854.49156	19701.59219	13874.45765	19684.13531	19903.93053	13402.07892	20261.89447	20752.57246	14458.31481	18260.21151	15779.21335	11296.7308	18479.31778	15821.90936	11265.82249	17394.31473	13953.11388	10622.50143
FBgn0005590	1.460640886	8.713663063	0	1.662511429	8.19386838	3.624142488	1.933571378	9.865734471	3.233557808	4.189219997	2.562392555	4.28848637	8.917155114	1.37605752	2.855721797	4.446237105	0.802064431	4.981243345
FBgn0005593	18352.95273	16163.84498	16689.04761	18882.80481	18836.67917	16015.08566	18571.95308	15993.99987	17281.21078	21970.06504	20116.06275	22010.22744	21962.95305	20814.24604	20709.69447	21875.48656	21821.36594	22477.03039
FBgn0005596	366.6208623	432.7785988	398.4122772	387.3651629	360.5302087	440.9373361	319.0392774	373.2536208	397.7276104	394.3851397	403.5768274	346.5096987	389.38244	407.3130258	398.8491443	355.6989684	368.1475739	346.1964125
FBgn0005612	257.0727959	142.3231634	198.4921381	246.0516914	139.2957625	251.2738792	309.3714205	136.4759935	226.8879729	277.0869798	453.5434823	357.6597632	260.5790883	485.7483045	425.5025477	273.7611703	379.3764759	307.176673
FBgn0005613	1.460640886	0	11.42400795	4.987534286	6.145401285	6.04023748	4.833928445	1.644289078	10.77852603	13.16611999	21.78033672	6.003880918	7.926360101	19.26480528	6.663350859	6.351767293	16.44232084	19.92497338
FBgn0005614	3949.572955	3507.249383	2013.481401	1893.600517	1905.074398	3748.57138	2327.053153	2606.198189	3913.143874	991.0497592	1009.582667	3031.959863	1777.486253	5932.183968	2345.499503	2709.663927	1713.610657	3924.389549
FBgn0005616	1595.019847	1707.87796	1686.469173	1737.324443	1631.604041	1804.822959	1574.893887	1563.718914	1580.670842	1758.275479	1711.678227	1598.747719	1677.415956	1842.541019	1575.406525	1866.149231	1876.429736	1633.01761
FBgn0005617	1153.9063	1106.635209	1143.828796	1206.983297	992.4823075	1118.651981	1048.962473	1067.143612	1194.260684	1163.406239	1220.980053	1112.433364	1081.948154	1120.110821	1075.65521	1185.239777	1165.399618	1154.818249
FBgn0005619	350.5538126	334.0237508	275.6041917	317.5396829	327.7547352	314.092349	257.1649933	350.2335737	295.3316131	304.6161398	256.2392555	255.5937876	364.6125647	309.6129419	321.7446558	339.8195502	183.2717225	313.8183308
FBgn0005624	362.2389397	349.9987997	357.0002483	374.0650714	336.9728371	408.3200537	391.548204	360.0993082	358.9249167	293.2453998	304.9247141	271.0323386	322.9991741	370.1594728	336.0232648	264.8686961	285.5349375	220.8351217
FBgn0005626	1841.868157	2041.901711	1693.609178	1743.974489	1947.067974	1645.36069	1789.52031	1851.469502	1783.307131	1629.606579	1402.909924	1415.200502	2191.638568	1312.758874	1342.189245	1486.948723	1038.673438	1360.709641
FBgn0005631	3390.147496	3941.480259	3395.786362	3394.848337	3496.733331	3672.464388	3331.543484	3584.550191	3346.732331	3227.494778	3021.060823	2898.159089	3272.595927	2959.899725	3157.4764	3109.825266	2743.461386	2702.324515
FBgn0005632	10623.24116	12020.4982	10888.50757	10960.93785	10808.73663	11594.83987	10920.81114	11057.84405	10862.0596	10656.77721	10460.96761	10747.80454	10945.31251	10594.26684	10809.85891	10742.74402	10588.45359	10158.4156
FBgn0005633	179.658829	101.6594024	98.53206854	118.0383114	147.4896308	125.6369396	119.8814254	124.96597	134.192649	153.8042199	53.81024366	119.2199211	120.8769915	82.56345118	116.1326864	130.8464062	93.039474	122.8706692
FBgn0005636	2129.614412	1989.619733	1870.681301	1867.000334	1727.881995	1930.459899	1657.070671	2103.045731	1835.044056	1780.418499	1871.827762	1469.23543	1758.661148	1773.738143	1704.865913	1561.264401	1533.14616	1402.220002
FBgn0005638	1.460640886	2.904554354	2.856001987	1.662511429	3.072700642	0	0.966785689	3.288578157	3.233557808	4.787679996	7.687177666	2.573091822	0	13.7605752	0.951907266	6.351767293	6.817547664	3.320828897
FBgn0005640	5322.575388	5154.131702	4733.823293	5122.197711	5036.156353	4771.78761	4795.257017	5195.953488	5061.595822	5291.583316	4516.216879	4659.869289	5460.271315	4348.341762	4577.72204	4819.721022	3876.377395	4586.064707
FBgn0005642	877.8451724	888.7936324	772.5485374	816.2931114	893.1316534	823.8883923	791.7974793	869.8289225	748.0297062	972.4974993	1001.895489	958.047855	1082.938949	883.4289277	897.6485515	937.5208524	923.5771924	914.0581539
FBgn0005648	1210.871294	1142.942138	1182.384823	1245.22106	1268.001132	1281.738393	1209.448897	1248.015411	1054.678772	1458.447019	1693.741479	1667.363501	1515.916369	1625.123931	1698.202562	1779.130019	1944.605213	1838.078794
FBgn0005649	3362.395319	3200.818899	3110.186164	3521.199206	2928.283712	3260.520192	3149.787775	3235.960906	2988.346341	2907.917138	3323.423144	3041.394533	2906.001772	3269.512667	3042.295621	3116.177034	3237.132044	2984.594971
FBgn0005654	0	0	0	0	0	0	0	0	0	0	0	0	0	0	0	0	0	0
FBgn0005655	33.59474037	14.52277177	19.99201391	11.63758	14.33926966	3.624142488	28.03678498	19.73146894	10.77852603	34.11221997	229.3341337	27.44631277	22.78828529	236.6818934	39.02819789	21.59600879	216.1563642	50.64264068
FBgn0005658	2220.174146	2245.220516	2271.94958	2033.251477	2413.094238	2360.524807	2254.544227	2385.863453	2574.450941	2224.475818	2015.321745	1940.111234	2303.598404	2280.12731	2131.320368	1925.220666	1742.886009	1891.212057
FBgn0005659	35.05538126	52.28197838	87.1080606	33.25022857	61.45401285	71.27480227	69.6085696	47.68438327	70.59934547	43.68757997	56.37263621	82.3389383	60.43849577	64.67470343	103.757892	53.35484526	59.75380011	103.775903
FBgn0005660	49.66179012	87.13663063	39.98402782	49.87534286	45.06627609	47.11385235	34.8042848	42.75151604	44.19195671	63.43675995	97.3709171	197.270373	57.46611074	63.29864591	197.044804	60.34178928	89.43018406	136.984192
FBgn0005664	0	8.713663063	2.856001987	3.325022857	3.072700642	7.248284977	7.734285512	1.644289078	4.850336712	1.196919999	5.12478511	3.430789096	2.972385038	1.37605752	0.951907266	1.270353459	4.010322155	0.830207224
FBgn0005666	375.3847077	384.853452	325.5842265	266.0018286	390.2329816	153.422032	388.647847	369.9650427	174.0731953	892.3038593	562.4451659	800.2315566	971.9699074	657.7554944	674.9022513	864.4755285	895.9059695	806.1312147
FBgn0005670	33.59474037	91.49346216	27.13201887	33.25022857	22.53313804	22.95290243	25.13642791	27.95291433	13.47315753	26.93069998	19.21794416	38.59637733	37.65021048	27.52115039	49.49917781	47.00307797	31.68154503	46.49160456
FBgn0005671	18499.01682	19938.31337	18384.08479	18621.79051	17982.46839	18908.35941	17705.71311	20359.58737	19616.91737	16091.99093	14354.52309	15110.05287	16244.08423	14064.68391	16403.266	14743.72224	13314.26956	14937.08838
FBgn0005672	4484.16752	4812.846565	4355.40303	4621.781771	4839.503512	4583.3322	4201.650604	4411.627597	4441.291649	5357.413916	3884.587114	4708.758034	5128.354986	4461.178479	4909.937676	4815.909961	4167.125752	4479.798182
FBgn0005674	1251.769239	1272.194807	1169.532814	1343.309234	1009.894278	1309.523486	1310.961394	1200.331027	1131.206306	1237.016819	1406.753513	1226.507102	1319.738957	1249.460228	1213.681764	1380.239033	1491.037777	1194.668196
FBgn0005677	2147.142102	2245.220516	1852.117288	2247.715451	1853.862721	2162.405018	2076.65566	2341.467648	2070.55485	2020.999418	2197.251616	1699.0983	2281.800914	2017.300324	2013.283867	1899.17842	1720.428205	1542.525023
FBgn0005683	74.49268518	34.85465225	85.6800596	116.3758	36.87240771	64.02651729	84.11035494	39.46293788	71.67719808	70.61827995	155.0247496	107.2121592	71.33724091	122.4691193	75.20067399	60.97696601	109.0807626	79.69989353
FBgn0005694	2180.736843	2046.258543	2261.953574	2394.016457	2157.035851	2231.263725	2159.799229	2272.407506	2191.274341	2080.246958	2026.852511	2016.446291	2132.190867	2028.308784	1894.295459	2263.769863	2271.847501	2025.705627
FBgn0005695	723.0172385	912.0300673	695.4364838	819.6181343	835.7745747	827.5125348	827.5685497	810.6345157	790.0659577	809.7163794	713.6263266	687.0155164	683.6485587	747.1992332	710.1228202	728.5477085	724.2641813	679.9397167
FBgn0005696	49.66179012	58.09108709	62.83204371	48.21283143	44.04204254	50.73799484	47.37249876	62.48298498	38.26376739	74.20903994	64.05981388	77.19275465	68.36485587	45.40989815	61.87397227	58.43625909	59.75380011	69.73740684
FBgn0005771	1875.462897	2248.12507	2477.581724	1813.799969	2140.648114	2296.49829	1688.007813	2385.863453	2542.115363	2284.920278	1741.145741	2511.337618	2327.377485	1688.422577	2564.438174	2178.021005	1652.65376	2240.729298
FBgn0005775	6948.268694	6710.972836	6834.412754	7025.773297	6906.406811	7210.835504	6640.850897	7147.724624	7681.855499	5880.467955	5470.708105	6008.169404	6073.573428	5540.007575	5735.241275	5199.556706	4730.174982	5344.87411
FBgn0005777	1045.818874	997.7144207	1051.008731	1014.131971	1003.748877	966.4379969	1146.607827	1187.176715	1032.043867	919.2345593	1000.614293	971.7710114	946.2092371	964.6163213	910.9752532	974.9962794	993.3567979	972.1726596
FBgn0005778	13.14576797	10.16594024	19.99201391	18.28762571	14.33926966	22.95290243	14.50178533	21.37575802	29.10202027	13.76457999	5.12478511	6.003880918	6.935565089	6.880287599	16.18242352	11.43318113	6.817547664	20.75518061
FBgn0005779	0	1.452277177	0	3.325022857	4.09693419	0	0	0	0	1.795379999	0	0	0	0	0	1.905530188	0.802064431	0
FBgn0008635	2373.541439	2404.971005	2219.113544	2244.390429	2163.181252	2404.014517	2333.820653	2466.433618	2328.700548	2400.423058	3639.878625	2633.988328	2372.954055	3550.228401	2669.147973	2396.521799	3465.720407	2513.867475
FBgn0008636	571.1105864	640.4542351	552.6363844	523.6911	569.4738524	556.9098957	499.8282012	504.7967471	568.5672479	575.7185196	435.6067344	536.0607962	512.2410216	470.6116718	565.4329158	562.1314054	437.9271794	471.5577034
FBgn0008646	55.50435366	21.78415766	38.55602682	48.21283143	60.4297793	78.52308725	32.87071342	65.77156314	54.43155643	55.65677996	40.99828088	47.17335007	68.36485587	67.42681847	46.64345602	44.46237105	50.12902694	48.98222623
FBgn0008651	32.13409949	33.40237508	37.12802583	24.93767143	32.77547352	32.61728239	27.06999929	18.08717986	38.8026937	71.21673995	51.2478511	47.17335007	64.40167582	53.66624327	55.21062141	67.3287333	37.69702826	43.17077566
FBgn0010014	5151.680404	4528.200238	5005.143482	4811.308074	5015.671682	4570.043678	4815.559517	5092.363276	5250.220028	4179.644637	3824.370889	3867.357008	4077.121477	3844.70471	3803.821433	3671.321495	3555.551623	3753.366861
FBgn0010015	13.14576797	8.713663063	11.42400795	8.312557143	17.41197031	12.08047496	13.53499965	3.288578157	11.85637863	10.77227999	34.5922995	24.87322094	17.83431023	9.632402638	34.26866156	10.7980044	25.66606179	32.37808175
FBgn0010019	151.9066521	21631.66855	345.5762404	269.3268514	115.7383909	318.924539	139.2171392	47.68438327	936.1149854	11.37073999	23.061533	644.98835	1153.285395	33.02538047	698.699933	3529.041908	38.09806048	147.7768859
FBgn0010038	229.3206191	11.61821742	35.70002483	202.8263943	22.53313804	30.2011874	271.6667786	11.51002355	26.94631507	107.1243399	1082.610855	113.2160402	127.8125566	999.0177593	77.10448852	72.41014714	955.2587374	82.1905152
FBgn0010039	1343.789615	601.2427514	721.1405017	1270.158731	748.7147232	680.1307403	1066.364615	611.6755372	474.7940715	914.4468793	1916.669631	669.0038737	793.6268052	1619.619701	582.5672466	782.5377304	1785.395424	690.7324106
FBgn0010040	13.14576797	2.904554354	8.56800596	6.650045714	3.072700642	1.208047496	9.66785689	11.51002355	0.538926301	5.386139996	24.34272927	4.28848637	3.963180051	28.89720791	6.663350859	6.351767293	38.49909269	4.981243345
FBgn0010041	10.2244862	24.68871201	9.996006954	26.60018286	7.169634832	12.08047496	38.67142756	13.15431263	4.311410411	30.52145998	821.2468139	31.73479914	55.48452071	854.5317198	23.79768164	27.31259936	1096.823109	29.05725285
FBgn0010042	1.460640886	1.452277177	0	0	0	1.208047496	1.933571378	0	0	2.393839998	53.81024366	4.28848637	2.972385038	70.17893351	5.711443594	1.905530188	66.17031556	0
FBgn0010043	2.921281772	1.452277177	0	3.325022857	5.121167737	2.416094992	0	1.644289078	0.538926301	0	28.18631811	2.573091822	0.990795013	19.26480528	0	1.270353459	23.66090072	2.490621673
FBgn0010044	2.921281772	4.356831532	0	1.662511429	5.121167737	6.04023748	0.966785689	11.51002355	17.24564164	8.976899993	8.968373943	16.2962482	12.88033516	5.504230079	8.567165391	6.351767293	4.010322155	5.81145057
FBgn0010051	6496.93066	7322.381527	6146.116276	6551.95754	6292.890916	6920.904105	6304.409478	6330.512952	6301.665241	6259.891595	6491.821539	5870.080143	6945.473039	6221.156047	6382.538216	5412.34091	5078.270945	5238.607585
FBgn0010052	33.59474037	10.16594024	25.70401788	4.987534286	8.19386838	6.04023748	18.36892809	11.51002355	26.94631507	7.779979994	25.62392555	5.146183644	20.80669527	30.27326543	11.42288719	17.14977169	18.44748191	8.302072242
FBgn0010053	1149.524377	943.9801652	1063.86074	1190.358183	1436.999667	1391.670715	831.4356925	787.6144686	925.3364594	1506.922279	644.4417276	1851.768414	1412.873688	762.3358659	1799.104732	1217.63379	617.1885797	1630.526988
FBgn0010078	28968.89069	22241.62497	28927.01612	26906.08496	26828.77354	24965.50955	28076.42319	24600.2089	25383.42879	33861.46523	32131.12145	31104.39164	30042.88637	30026.95114	29262.58125	31285.6298	29638.28589	31692.33058
FBgn0010097	0	1.452277177	0	0	0	0	0	0	1.077852603	0	2.562392555	1.715394548	0.990795013	0	0	0	0.401032216	1.660414448
FBgn0010100	18880.24409	19371.92527	17223.11998	19913.56189	18509.94867	17567.42669	19518.43627	20451.66756	19930.57248	15809.51781	13530.71389	15085.17965	15849.74782	13611.96099	15692.19127	14877.74453	12867.51967	14282.05488
FBgn0010105	1359.856665	1275.099362	1378.020959	1431.42234	1392.957625	1325.228103	1406.673177	1389.424271	1416.29832	1412.964059	1259.415941	1228.222496	1454.487079	1343.032139	1278.411458	1208.741316	1259.642189	1202.140061
FBgn0010109	2.921281772	5.809108709	9.996006954	0	10.24233547	4.832189984	0	4.932867235	8.622820821	1.795379999	3.843588833	5.146183644	0	2.752115039	0.951907266	6.351767293	4.010322155	5.81145057
FBgn0010113	4330.800227	3685.879476	4205.462926	4146.303503	4098.982657	4197.965049	4413.37667	4439.580512	4524.2863	4328.661177	4324.037437	5119.595028	4829.134892	4701.988545	4405.426825	4585.975985	4436.218368	4579.423049
FBgn0010114	34141.02007	39333.47507	34777.53619	38912.7425	35920.89474	40645.96605	31894.25988	37243.14763	34456.25308	40934.06551	35817.12314	35975.25446	40625.5679	34361.53233	40250.44682	37492.5768	30913.56833	34134.80023
FBgn0010173	1524.909085	1443.563514	1316.616916	1559.43572	1539.423022	1401.335095	1565.22603	1565.363203	1470.729876	1517.694559	2680.262613	1615.043967	1693.268677	2624.14169	1700.106376	1515.531676	2453.114062	1503.505283
FBgn0010194	1169.97335	1202.485503	1105.272769	1082.29494	1150.214274	1119.860029	1071.198543	1154.290933	1057.91233	1029.351199	949.3664417	877.4243112	987.8226276	893.0613303	930.9653058	953.4002706	858.6099735	776.2437547
FBgn0010197	151.9066521	172.8209841	144.2281003	147.9635171	142.3684631	155.838127	154.6857102	184.1603768	153.0550696	195.0979599	204.9914044	176.6856384	187.2602574	235.3058359	222.7463002	203.2565534	194.5006245	220.0049144
FBgn0010198	10833.57345	9558.88838	10921.3516	10791.36168	10582.38101	9717.534059	10819.29865	10125.53215	10429.84071	12713.08577	11157.93838	12064.36986	11417.92173	10404.37091	11079.24866	12092.49457	11184.78849	11627.88238
FBgn0010213	3213.409949	2823.226832	3258.698267	2616.792989	3355.389102	3016.494598	3068.577777	3480.959979	3545.05721	2577.567218	1997.384997	2355.236714	2377.90803	2011.796094	2331.220894	2478.459598	1945.006245	2534.622656
FBgn0010215	5991.548914	5833.797421	5567.775873	5607.651049	6200.709896	5514.73682	5679.865923	5769.810376	5889.925547	6286.822295	5272.122682	5946.4152	5973.503131	5556.520265	5530.581213	6015.123626	5451.230906	5530.010321
FBgn0010217	32119.49308	29839.93916	31448.86588	30849.56207	32167.07879	30547.89703	30941.00919	33454.70559	33162.29103	25696.67546	22857.82279	24254.82121	25230.595	22757.23926	25110.36176	23660.96834	22343.50989	24633.90876
FBgn0010220	538.9764869	487.9651315	512.6523566	463.8406886	485.4867015	501.3397109	489.1935586	480.1324109	439.2249356	503.9033196	576.5383249	512.9029698	488.4619413	513.2694549	477.8574474	575.4701167	649.6721892	578.6544353
FBgn0010222	435.270984	464.7286967	466.9563248	528.6786343	491.6321028	361.2062013	638.0785547	677.4471003	531.3813331	728.9242794	737.9690559	483.7412625	847.1297358	630.234344	553.0581213	789.5246745	578.689487	465.7462528
FBgn0010223	21.90961329	75.51841321	18.56401291	13.30009143	15.36350321	10.87242746	24.16964222	27.95291433	18.86242055	26.33223998	35.87349577	18.86934003	51.52134066	33.02538047	14.27860898	15.2442415	33.68670611	19.09476616
FBgn0010225	4076.648712	5598.528518	6508.828528	5599.338491	5774.628741	8045.596324	5069.824153	5276.523653	6123.280636	5986.395375	6199.708787	11136.3414	8279.083126	5513.862482	10982.15412	8838.484188	5606.430373	12272.12319
FBgn0010226	3055.660733	2088.374581	3028.790107	2709.893629	2589.262408	2580.389452	3134.319204	2755.828495	2629.421424	2425.558378	2659.763472	2928.178493	2547.333978	2679.183991	3211.735114	2696.325216	2669.270427	2977.953313
FBgn0010228	7750.16054	8039.806453	8490.893907	6884.459826	9614.48031	8029.891706	7919.908364	8502.618825	7973.414628	8490.950473	8126.627989	7090.583364	10079.35766	9300.772776	8880.342881	5860.140504	5549.483799	5661.183062
FBgn0010235	2722.634611	2858.081485	2581.825796	2613.467966	2773.624447	2737.435626	2435.33315	2941.633161	2767.386557	2818.148138	2737.916445	2744.631277	2574.085443	2702.576969	2896.653809	2836.699273	3006.53852	3023.614711
FBgn0010238	1095.480664	1031.116796	968.1846735	1313.384029	899.2770547	1094.491031	1011.257831	935.6004856	1056.834477	1011.995859	1779.58163	1305.415251	1144.36824	1878.318514	1422.149455	964.198275	1778.978908	1186.366123
FBgn0010240	1806.812776	1684.641526	1722.169198	1717.374306	1869.226224	1740.796442	1684.14067	1548.920312	1625.940651	1496.748459	1370.880017	1341.438536	1453.496284	1381.56175	1407.870846	1461.541654	1224.351354	1251.952494
FBgn0010241	7.303204429	30.49782072	11.42400795	3.325022857	15.36350321	9.664379969	8.701071201	18.08717986	8.08389452	17.95379999	26.90512183	18.86934003	44.58577557	22.01692032	12.37479445	48.90860815	13.23406311	27.3968384
FBgn0010246	21.90961329	130.7049459	11.42400795	16.62511429	13.31503612	10.87242746	13.53499965	13.15431263	16.70671534	25.13531998	28.18631811	21.44243185	99.07950127	41.28172559	24.74958891	18.42012515	36.89496383	15.77393726
FBgn0010247	1660.748687	1431.945297	1676.473166	1454.6975	1553.762292	1548.71689	1614.532101	1616.336164	1694.384291	1311.824319	1145.389472	1443.504512	1213.723891	1187.53764	1332.670172	1228.431794	1198.28426	1228.706692
FBgn0010258	21.90961329	14.52277177	78.54005464	14.96260286	34.82394061	84.56332473	29.97035636	34.53007065	85.15035561	19.15071999	16.65555161	64.32729555	25.76067033	28.89720791	63.7777868	32.39401319	25.26502958	48.15201901
FBgn0010263	15824.58336	16603.88497	16060.72717	15572.74455	16422.5607	16471.72761	14813.09033	16025.24136	15685.98893	17094.41143	15166.80153	16860.61301	17669.83826	15901.7207	15332.37033	17410.82933	15679.9586	16133.41699
FBgn0010265	14897.07639	12068.42334	14011.54575	11778.89347	15529.42905	12136.04515	15489.84031	12789.28045	13397.16892	17494.78117	13944.54029	17486.73202	14324.91429	15015.53966	13916.88422	17166.92146	13840.82485	16942.86903
FBgn0010269	1324.801283	1386.924704	1345.176936	1343.309234	1402.175727	1346.972958	1296.459609	1417.377186	1346.237901	1296.264359	1318.35097	1266.818874	1212.733096	1341.656082	1298.40151	1314.81583	1342.655858	1339.124253
FBgn0010278	819.419537	734.8522517	766.8365335	867.8309657	819.386838	776.77454	914.5792618	815.5673829	803.5391153	937.1883593	2170.346494	866.2742467	974.9422925	2152.153961	955.7148947	910.8434298	2099.002616	979.6445246
FBgn0010280	6425.359257	6609.313433	6080.42823	6113.054523	6020.444792	6118.760568	6341.147334	5817.49476	5790.763108	6730.879615	6071.58916	5835.772252	6534.293109	6131.712308	5934.189894	6704.290377	6340.72036	6187.534442
FBgn0010282	930.4282443	964.3120457	888.2166179	847.8808286	864.4531141	903.6195271	889.4428338	927.3790402	920.4861227	861.1839393	980.1151524	924.5976613	1006.647733	954.9839187	1027.10794	799.0523254	858.6099735	804.4708003
FBgn0010287	118.3119118	108.9207883	202.7761411	124.6883571	128.0291934	154.6300795	124.7153539	118.3888136	172.4564164	125.0781399	105.0580948	150.0970229	103.0426813	129.3494069	160.8723279	127.6705226	156.4025641	202.5705627
FBgn0010288	924.5856807	678.2134417	1079.568751	829.5932029	723.1088845	968.8540919	928.1142614	808.9902266	971.145195	818.0948194	919.8989273	1003.505811	665.8142485	879.3007551	1004.262165	814.9317436	893.4997762	1134.893276
FBgn0010292	607.6266085	599.7904742	548.3523815	578.5539771	626.8309311	422.8166236	578.137842	578.7897556	521.1417334	597.2630795	547.0708105	546.3531635	540.9740769	542.1666628	465.4826529	615.4862507	626.4123207	593.5981653
FBgn0010294	0	0	1.428000993	0	2.048467095	2.416094992	0.966785689	0	0.538926301	1.196919999	0	0	0	0	0	0	0	0
FBgn0010295	0	5.809108709	1.428000993	3.325022857	3.072700642	1.208047496	0	0	1.077852603	0.59846	1.281196278	0	0	0	4.759536328	1.905530188	0.401032216	2.490621673
FBgn0010296	2.921281772	0	0	0	0	0	0	0	0	0.59846	0	0.857697274	0.990795013	0	0	0	0	0
FBgn0010300	4799.665951	4910.149136	4830.927361	4834.583234	4674.601911	4852.726792	5182.938078	4852.29707	4955.427341	5348.437016	4997.946679	5448.093084	5004.505609	4791.432284	4191.247691	6086.26342	5854.268282	5252.721108
FBgn0010303	3299.587761	3572.601856	3455.762404	3436.411123	3126.98502	3236.359242	3260.001343	3232.672328	3230.32425	3250.236258	3291.393237	3154.610574	3167.571656	3195.205561	3253.619034	3337.218536	3144.493602	3152.29683
FBgn0010309	977.1687526	1099.373823	936.7686517	1080.632429	1045.742452	1013.551849	1076.999257	1062.210745	1089.170055	894.0992393	903.2433757	801.9469511	872.8904062	864.1641224	853.8608173	882.2604769	896.7080339	870.057171
FBgn0010313	3420.820955	3364.92622	3185.870216	3300.085186	3303.153191	3057.568213	3361.51384	3822.972107	3289.606143	2933.052458	2681.543809	2933.324677	2961.486293	2830.550318	2928.066749	3093.310671	2778.351189	2711.456794
FBgn0010314	54.04371278	33.40237508	45.69603179	44.88780857	50.18744383	39.86556737	49.30607014	46.0400942	36.64698849	73.01211994	98.65211338	37.73868005	63.41088081	110.0846016	30.4610325	66.05837984	69.7796055	47.32181178
FBgn0010315	146.0640886	121.9912829	131.3760914	157.9385857	97.30218701	120.8047496	138.2503535	128.2545481	131.4980175	134.0550399	202.4290119	165.5355739	185.2786674	180.2635351	165.6318642	158.1590056	161.6159829	189.2872471
FBgn0010316	173.8162654	175.7255384	177.0721232	216.1264857	217.1375121	187.2473619	233.9621367	185.8046659	209.1034049	271.7008398	265.2076295	223.8589885	275.4410135	246.314296	232.2653728	229.2987993	235.4059105	228.3069867
FBgn0010317	182.5801107	159.7504895	181.3561262	162.92612	185.3862721	176.3749344	144.0510677	194.0261113	165.9893008	207.6656198	180.6486751	163.8201793	215.9933128	130.7254644	161.8242352	233.7450364	174.4490138	206.7215988
FBgn0010323	73.03204429	100.2071252	97.10406755	98.08817429	109.5929896	109.9323221	81.20999787	121.6773918	95.92888164	99.94281992	61.49742132	51.46183644	84.21757608	104.5803715	88.5273757	104.1689836	113.0910848	80.53010075
FBgn0010328	2412.978743	2422.398332	2234.821555	2477.142029	2369.052195	2342.404095	2497.207435	2285.561819	2266.724023	2641.602438	2614.921603	2566.230244	2529.499667	2395.716142	2476.862705	2679.810621	2590.26708	2728.891146
FBgn0010329	3057.121374	3408.494535	2650.369844	2671.655866	3035.828235	2685.489584	2525.24422	3166.900765	2583.073762	3365.140577	2754.571997	2512.195315	3389.509738	2651.662841	2816.693599	3168.261526	2238.160795	2351.977066
FBgn0010333	2075.570699	2028.831217	2213.40154	2079.801797	1899.953231	2019.855413	2125.96173	2027.408434	2089.956197	2149.069858	2297.184926	1976.992216	1994.470361	2185.179341	2045.648714	2297.43423	2433.864516	2141.934639
FBgn0010339	715.7140341	697.093045	725.4245046	748.1301429	648.3398356	651.1376004	712.5210528	759.6615542	657.4900876	734.9088794	743.093841	759.0620874	633.1180131	686.6527024	606.3649282	800.3226789	854.5996513	685.7511672
FBgn0010340	290.6675363	252.6962288	302.7362106	270.9893629	301.124663	294.763589	269.7332072	365.0321754	281.8584556	260.3300998	276.738396	232.4359612	257.6067033	257.3227562	244.6401673	238.1912735	271.0977777	263.1756901
FBgn0010341	2328.261572	2349.784473	2713.201887	2450.541846	2422.31234	2478.913462	2470.137435	2647.305416	2557.744226	2499.767418	3072.308674	2928.178493	2539.407617	3034.206831	2962.335411	2450.511821	3086.343931	2827.685806
FBgn0010342	774.1396695	842.3207628	858.228597	857.8558971	941.2706301	833.5527723	800.4985505	878.0503679	741.0236643	797.7471794	707.2203452	735.0465638	795.6083952	828.3866269	762.4777198	789.5246745	714.2383759	716.4688345
FBgn0010348	6527.604119	5903.506725	6396.016449	6352.456169	5924.166839	5985.875343	6361.449833	6050.983809	6545.798856	6003.152255	6632.753129	6048.481176	5953.687231	6525.264759	5991.30433	6011.312566	6513.164213	5807.299534
FBgn0010350	10154.37544	10794.77626	9629.010698	9988.368663	10722.70101	10594.57654	9476.433323	11089.08555	11142.30128	8554.985693	7533.434112	8822.27416	8853.744233	8311.387419	8878.439067	7556.697548	7176.471497	7735.040708
FBgn0010352	17875.32316	18536.86589	16769.01567	18244.40042	17176.39659	18407.0197	16846.24063	17667.88615	16914.20197	15798.74553	16631.20888	15536.32842	16462.05914	15863.19109	16508.92771	15683.14862	15526.36326	15251.73692
FBgn0010355	3062.963938	3234.221274	2868.853996	3044.058426	2983.592324	3196.493675	2929.360638	3199.786547	2863.854365	3100.621258	3246.551367	3116.871893	3234.945716	3133.282972	3035.63227	3175.883646	3209.059789	3128.220821
FBgn0010356	550.661614	575.1017622	454.1043159	600.1666257	578.6919543	610.0639855	497.8946298	567.2797321	541.6209328	585.2938796	613.693017	503.4682998	568.7163373	532.5342601	576.855803	631.3656689	656.0887046	552.9180113
FBgn0010357	1.460640886	252.6962288	17.13601192	0	4.09693419	3.624142488	3.867142756	0	1.077852603	0	0	0.857697274	87.18996112	0	0	0	0	0
FBgn0010358	0	7.261385886	1.428000993	0	0	0	0	0	0.538926301	0	0	0.857697274	7.926360101	0	0	0	0	0
FBgn0010359	0	10.16594024	0	0	0	0	0	0	0.538926301	0.59846	0	0	7.926360101	0	0	0	0	0
FBgn0010379	1691.422146	1932.980923	1930.657343	1594.34846	1595.755867	1766.165439	1629.033886	1734.724978	1845.822582	1940.805779	2213.907168	2290.909419	1982.58082	2292.511828	2240.789703	1923.950313	2283.076403	1927.741175
FBgn0010380	5849.866748	6631.097591	6138.976271	6812.971834	6449.598648	6473.926532	6114.919483	6703.766573	6360.947135	5959.464675	5840.97383	5345.169411	5819.929904	5815.219078	5857.085405	5489.832471	5391.878138	5558.237366
FBgn0010382	46.74050835	59.54336426	78.54005464	59.85041143	72.72058187	79.73113474	61.87428409	72.34871945	67.36578767	104.7304999	66.62220644	128.6545911	69.35565089	82.56345118	110.4212428	156.2534754	98.65392502	176.0039315
FBgn0010383	77.41396695	66.80475015	129.9480904	79.80054857	75.79328251	108.7242746	160.4864244	138.1202826	190.2409844	32.31683998	34.5922995	91.77360831	72.32803593	66.05076095	123.7479445	56.5307289	42.50941485	77.20927186
FBgn0010385	14.60640886	21.78415766	12.85200894	9.975068571	32.77547352	27.78509241	9.66785689	9.865734471	19.94027315	9.575359993	19.21794416	18.01164275	236.800008	6.880287599	16.18242352	31.75883646	19.24954635	13.28331559
FBgn0010387	1650.524201	1455.181732	2450.449705	1087.282474	2160.108552	1702.138922	1421.174963	1359.827068	1856.062182	1848.642939	826.3715991	2635.703723	2306.57079	899.9416179	2563.486266	2070.676137	1021.429053	2871.686789
FBgn0010388	32.13409949	204.771082	47.12403278	21.61264857	40.9693419	55.57018482	71.54214098	23.0200471	32.33557808	864.7746993	2899.347176	2160.539433	516.2042016	950.8557461	558.7695649	646.6099104	131.9395989	708.1667623
FBgn0010389	1269.29693	1174.892236	1080.996752	1330.009143	1099.002596	991.8069943	1253.921039	1298.988372	1099.948581	1123.907879	989.0835263	1194.772303	1129.506314	1139.375626	1217.489393	1163.643768	1075.969434	1122.440167
FBgn0010391	1397.833328	1555.388857	1365.16895	1521.197957	1358.133684	1461.73747	1416.341034	1440.397233	1335.998301	1392.017959	1548.9663	1415.200502	1375.223478	1538.432307	1624.905702	1424.066227	1577.660736	1568.261447
FBgn0010395	13.14576797	45.02059249	8.56800596	6.650045714	3.072700642	1.208047496	12.56821396	3.288578157	4.850336712	4.787679996	19.21794416	2.573091822	39.63180051	15.13663272	11.42288719	9.527650939	5.213418802	9.132279467
FBgn0010397	178.1981881	281.7417724	339.8642364	229.4265771	269.373423	432.4810036	280.3678498	259.7976744	293.1759079	301.0253798	444.5751083	523.1953371	308.1372489	469.2356142	575.9038957	346.8064942	558.236844	586.1263003
FBgn0010398	230.78126	210.5801907	194.2081351	187.8637914	222.2586798	213.8244068	206.8921374	243.3547836	214.4926679	175.3487799	183.2110677	187.835703	154.564022	165.1269024	161.8242352	177.8494842	205.3284944	158.5695798
FBgn0010399	4009.459232	4635.66875	3887.018704	3930.177017	3894.135948	4137.562674	3982.190253	4296.527362	4075.899617	3969.585177	3410.544491	3159.756757	3765.021048	3425.007167	3360.232648	3478.862946	3082.333609	3143.164551
FBgn0010401	0	1.452277177	0	1.662511429	1.024233547	0	0	0	349.7631696	0	3.843588833	0	6.935565089	0	1.903814531	1.270353459	2.406193293	1.660414448
FBgn0010403	0	5.809108709	2.856001987	4.987534286	4.09693419	0	6.767499823	1.644289078	559.4055008	0.59846	2.562392555	3.430789096	30.71464539	4.128172559	0.951907266	1.905530188	2.807225509	0.830207224
FBgn0010406	1301.431029	1248.958372	1209.516841	1313.384029	1423.684631	1372.341956	1313.861751	1363.115646	1415.759394	1217.866099	1382.410784	1415.200502	1349.462807	1520.543559	1404.063217	1229.066971	1409.227205	1359.879433
FBgn0010407	492.2359785	538.7948327	564.0603924	560.2663514	569.4738524	541.2052782	558.8021282	511.3739034	571.8008057	521.2586596	430.4819493	461.4411334	448.8301407	436.2102338	426.454455	557.6851683	508.5088493	470.7274961
FBgn0010408	2002.538654	1555.388857	2551.837775	2495.429654	2279.943877	2224.01544	2396.661723	2209.924521	2257.02335	2515.327378	2497.051545	2302.917181	2582.011803	2252.60616	2643.446477	2430.821343	2316.362077	2761.269228
FBgn0010409	19100.80086	15707.82995	18501.18087	17579.39585	19570.03039	16197.50083	18992.50486	15653.63203	17604.02763	25854.07044	21469.00602	24187.92082	24003.99077	21338.52396	21505.48895	24646.12745	22645.48715	24404.77156
FBgn0010411	14748.09102	13876.50843	14118.64582	15331.68039	15302.0492	13298.18684	14490.18391	14450.01242	13146.56819	20497.85344	18934.79979	17722.59877	17854.12613	16844.3201	17366.59615	19365.26812	18018.37744	16951.1711
FBgn0010412	15025.61279	12495.39283	14791.23429	14239.41039	14785.83549	13005.83934	16016.73851	12886.29351	14373.70338	18980.15889	16513.33882	16961.82129	17602.4642	15965.01934	16607.92606	18766.29647	16968.07407	17143.77918
FBgn0010414	788.7460784	923.6482847	833.9525801	793.0179514	795.8294664	863.7539597	667.0821254	899.4261259	804.0780416	730.7196594	748.2186261	746.1966283	759.9397747	659.131552	701.5556548	689.801928	628.0164495	660.0147433
FBgn0010415	8975.638244	8259.100307	10065.979	8836.248243	8839.135515	9170.288543	9272.441543	9132.381542	9920.016429	8505.911973	8003.633146	8585.549712	8714.042137	8323.771937	8805.142207	8398.306714	8055.935146	8444.037678
FBgn0010416	673.3554484	752.2795778	689.7244798	733.16754	684.1880097	692.2112153	715.4214098	716.9100382	688.2088868	732.5150394	663.6596718	765.9236656	702.473664	785.7288438	801.5059177	693.6129883	739.1023732	689.9022034
FBgn0010417	784.3641557	848.1298715	816.8165682	907.73124	833.7261077	873.4183397	844.9706921	781.0373123	794.9162945	1011.397399	917.3365348	867.9896412	897.6602815	869.6683525	996.6469071	1004.214409	967.2897039	1048.551724
FBgn0010421	352.0144535	567.8403763	321.3002235	337.48982	458.8566293	382.9510563	359.6442763	531.1053723	350.3020959	476.3741596	317.7366768	338.7904232	504.3146615	335.7580348	297.9469741	482.0991375	341.2784154	340.3849619
FBgn0010422	1184.579758	1128.419367	1262.352878	1218.620877	1305.897773	1136.772694	1227.817825	1259.525434	1274.021776	1056.281899	1194.074931	1073.836987	1119.598364	1069.196693	1113.731501	1160.467884	1172.618198	1150.667213
FBgn0010423	0	4.356831532	1.428000993	1.662511429	0	2.416094992	0.966785689	0	1.077852603	2.992299998	12.81196278	0	2.972385038	8.256345118	0.951907266	5.081413834	64.5661867	0
FBgn0010424	83.25653049	39.21148378	108.5280755	79.80054857	100.3748877	96.64379969	176.9217811	72.34871945	83.53357671	59.84599995	276.738396	238.4398422	108.9874514	400.4327382	273.1973852	71.77497041	386.1940236	171.8528954
FBgn0010425	0	2.904554354	7.140004967	0	0	0	0.966785689	0	0	0	0	0.857697274	5.944770076	0	0.951907266	0	0.401032216	0.830207224
FBgn0010431	1.460640886	1.452277177	7.140004967	1.662511429	0	6.04023748	3.867142756	0	2.155705205	5.386139996	6.405981388	17.15394548	3.963180051	4.128172559	4.759536328	4.446237105	4.411354371	8.302072242
FBgn0010433	26.29153595	14.52277177	22.84801589	13.30009143	26.63007223	33.82532989	22.23607085	18.08717986	28.56309397	19.74917998	16.65555161	21.44243185	17.83431023	37.15355303	17.13433078	16.51459496	22.85883629	24.0760095
FBgn0010434	12094.10653	10373.61588	12315.08057	11961.76973	10328.37109	12672.41823	10324.30437	11070.99837	11105.65429	12290.57301	12724.84143	17638.54444	11900.4389	13321.61285	19305.63125	12083.6021	13612.23649	16467.9905
FBgn0010435	248.3089506	460.3718652	335.5802334	272.6518743	493.6805699	308.0521115	284.2349926	244.9990727	390.1826422	289.0561798	263.9264332	482.025868	750.0318246	436.2102338	619.6916299	416.0407577	999.3722811	570.3523631
FBgn0010438	4.381922658	5.809108709	5.712003974	13.30009143	12.29080257	7.248284977	6.767499823	6.577156314	4.850336712	8.976899993	7.687177666	5.146183644	3.963180051	6.880287599	11.42288719	7.622120751	7.21857988	3.320828897
FBgn0010441	153.367293	188.796033	205.632143	231.0890886	170.0227689	171.5427444	208.8257088	175.9389314	168.145006	223.2255798	293.3939476	258.1668795	208.0669527	242.1861235	225.602022	269.3149332	325.638159	305.5162585
FBgn0010452	1051.661438	1022.403133	1068.144743	1112.220146	951.5129656	1095.699079	1091.501043	1053.989299	1077.313676	913.2499593	994.2083114	940.8939095	926.3933369	943.9754585	1025.204125	899.4102486	840.5635238	931.4925056
FBgn0010453	804.8131281	846.6775943	755.4125255	703.2423343	771.2478613	750.1974951	636.1449833	808.9902266	739.9458117	638.5568195	597.0374654	577.2302654	774.8016999	594.4568485	609.22065	530.3725689	507.7067849	488.9920551
FBgn0010470	836.9472276	787.13423	1045.296727	806.3180429	884.937785	1018.384039	862.3728345	789.2587577	1055.217698	965.9144393	1078.767266	1514.693386	1031.417608	1059.56429	1389.784608	1059.474784	937.2122877	1420.484561
FBgn0010473	25420.99398	28631.64455	26953.51875	25200.34823	26310.51137	28688.71194	27006.19144	28350.83229	28004.2274	22378.21476	20796.37798	21613.9713	23980.21169	21613.73546	22612.5571	20258.96178	17524.30575	19491.60521
FBgn0010482	368.0815032	347.0942453	277.0321927	324.1897286	262.2037882	222.2807393	357.7107049	152.9188843	196.1691737	1874.975179	1703.991049	687.0155164	1951.866175	1795.755063	710.1228202	2022.402706	1635.409375	677.449095
FBgn0010488	11974.33398	13263.64746	11799.57221	12975.9017	11899.54535	12462.21797	12096.42254	12312.43662	11872.00749	12421.03729	13785.67195	12837.1551	12697.03809	14174.76851	12780.30695	12831.84028	13953.91594	12582.62069
FBgn0010497	13.14576797	13.07049459	4.28400298	21.61264857	6.145401285	3.624142488	19.33571378	11.51002355	7.544968219	4.189219997	83.27775804	67.75808464	3.963180051	81.18739367	71.39304492	29.21812955	97.85186059	63.09574904
FBgn0010501	217.635492	287.5508811	267.0361858	252.7017371	248.888752	276.6428766	210.7592802	295.9720341	237.6664989	215.4455998	216.5221709	197.270373	194.1958225	255.9466987	223.6982074	175.943954	180.0634648	175.1737243
FBgn0010504	170.8949836	133.6095003	201.3481401	191.1888143	96.27795346	186.0393144	201.0914233	110.1673683	231.7383096	199.2871798	572.6947361	307.0556241	201.1313876	692.1569324	354.1095028	141.6444106	543.7996843	261.5152756
FBgn0010516	2507.920401	2150.822499	2456.161709	2826.269429	2393.6338	2238.51201	2837.515997	2057.005637	2632.654982	2540.462698	2412.492591	3182.056886	2600.836908	2200.315974	2801.463083	2799.223846	2425.843872	3163.089524
FBgn0010520	224.9386964	213.484745	191.3521331	229.4265771	230.4525482	219.8646443	250.3974934	174.2946423	239.2832778	234.5963198	234.4589188	235.8667503	223.9196729	244.9382385	241.7844455	245.8133942	266.2853911	235.7788517
FBgn0010531	356.3963761	318.0487018	365.5682543	382.3776286	333.9001365	323.756729	449.5553454	346.9449956	349.2242433	422.5127597	452.262286	436.5679124	322.0083791	345.3904375	422.6468259	394.4447489	394.6157001	384.3859448
FBgn0010548	2430.506434	2239.411407	3201.578227	2443.8918	2296.331613	2976.62903	2659.62743	2208.280232	3485.775317	2504.555098	2777.63353	3559.443687	2568.140673	2929.62646	4115.095109	2681.716151	2953.201235	3402.189205
FBgn0010549	17.52769063	10.16594024	304.1642116	13.30009143	8.19386838	250.0658317	5.800714134	23.0200471	247.9060986	6.583059995	2.562392555	361.9482496	9.907950127	9.632402638	340.7828011	9.527650939	12.03096647	429.2171349
FBgn0010551	3220.713153	2974.263659	3075.91414	3055.696006	3106.50035	3022.534835	3347.012055	3208.007992	3072.418844	2605.096378	2786.601904	2428.99868	2565.168288	2648.910726	2304.56749	2789.061018	2921.51969	2651.681874
FBgn0010583	4273.835232	4799.776071	4469.643109	4596.8441	4418.543524	4335.682463	4185.215247	4636.895201	4321.111084	4238.892177	4199.761398	3694.102159	4197.998469	4071.754201	3848.561075	4272.198681	4104.163694	3691.931526
FBgn0010590	953.7984985	1015.141747	1001.028696	916.0437971	981.2157385	973.6862818	974.5199745	932.3119075	1022.88212	1027.555819	1346.537288	1024.948242	1038.353173	1202.674272	1110.875779	931.8042618	1171.014069	1013.683021
FBgn0010591	1422.664223	1484.227275	1502.257045	1449.709966	1500.502147	1629.656072	1406.673177	1522.611687	1567.197684	1399.797939	1506.686822	1585.88226	1399.002558	1435.227993	1626.809517	1222.080027	1192.669809	1388.936686
FBgn0010602	2446.573484	2298.954771	2384.761659	2251.040474	2443.821244	2336.363857	2186.869228	2435.192125	2390.677073	2080.246958	2048.632848	1934.96505	2040.046931	1973.266483	2016.139589	1877.582412	1960.646502	1954.307806
FBgn0010607	331.5654811	258.5053375	242.7601689	275.9768971	296.0034952	237.9853567	312.2717775	259.7976744	255.9899931	292.0484798	298.5187327	271.8900358	246.7079582	264.2030438	200.852433	381.1060376	352.1062852	331.2526825
FBgn0010611	1231.320267	1263.481144	1649.341147	974.2316971	1262.879964	1185.094594	1468.547462	1479.860171	1086.475423	1149.043199	2126.785821	1488.10477	1286.051926	1934.736873	1466.889096	1382.77974	2007.166239	1398.068966
FBgn0010612	11061.43343	7785.657947	10297.31516	8287.619471	11400.74362	8548.144082	11284.32256	10150.19648	10585.59041	9382.057413	7637.211011	7140.329806	7615.250467	7077.063824	7037.450415	8346.222222	6761.403154	7498.431649
FBgn0010620	45.27986746	133.6095003	68.54404768	63.17543429	79.8902167	82.14722973	70.57535529	50.97296143	81.9167978	63.43675995	85.8401506	117.5045265	148.6192519	89.44373878	116.1326864	55.89555217	87.8260552	94.64362356
FBgn0010621	1044.358233	877.175415	1001.028696	1218.620877	771.2478613	854.0895797	1194.947112	968.4862672	899.4679969	1080.220299	1843.641443	1378.319519	1003.675348	1471.005489	1085.174283	1577.778995	2308.341433	1744.265378
FBgn0010622	499.539183	461.8241423	589.7644103	555.2788171	572.546553	507.3799484	569.4367708	519.5953488	462.9376928	567.3400796	531.6964552	561.7917144	571.6887223	536.6624327	572.0962666	449.0699476	504.8995594	588.616922
FBgn0010638	1933.888533	1781.944096	2076.313444	1920.2007	1854.886954	1859.185096	2069.88816	1923.818222	2106.123986	2094.011538	1973.042268	1892.080186	1892.418474	1816.395926	1975.207576	2191.359716	2109.429454	2081.329511
FBgn0010651	1136.378609	760.9932408	1123.836782	1215.295854	868.5500483	991.8069943	1345.765679	940.5333529	1221.745925	1296.264359	1741.145741	1710.248364	1488.174109	1495.774524	1859.07489	1260.190631	1216.33071	1383.955443
FBgn0010660	1111.547714	1575.720737	1449.421008	1419.78476	1559.907693	1600.662932	1281.957824	1399.290006	1416.837246	1285.492079	1409.315905	1335.434656	1362.343142	1459.997028	1452.610487	1311.639946	1257.637028	1233.687935
FBgn0010741	1183.119118	852.486703	916.7766378	886.1185914	1052.912087	834.7608198	1023.826045	891.2046805	993.7800996	982.6713192	1019.832237	901.4398349	906.5774366	1003.145932	848.1493737	1004.849586	996.9660878	980.4747318
FBgn0010747	1437.270632	1443.563514	1537.95707	1423.109783	1429.830032	1426.704093	1429.876034	1493.014483	1518.694317	1450.068579	1548.9663	1571.301406	1336.582472	1582.466148	1576.358432	1489.48943	1702.782787	1615.583258
FBgn0010750	1069.189128	1140.037584	949.6206606	1112.220146	983.2642056	1032.880609	1094.4014	1201.975316	1012.103594	897.6899993	1026.238218	830.2509612	907.5682316	877.9246976	869.0913335	961.0223914	1005.387764	809.4520436
FBgn0010762	2871.619982	3058.495735	2687.49787	2899.419931	3074.74911	3061.192355	2846.217068	3063.310553	2988.346341	3202.359458	2987.749719	2644.280696	3412.298024	3291.529587	3049.910879	2915.461187	2639.594043	2449.111312
FBgn0010768	543.3584095	636.0974036	485.5203378	538.6537029	530.5529776	459.0580485	508.5292724	521.2396379	521.1417334	497.3202596	397.1708461	399.6869297	477.5631961	383.920048	413.1277533	461.1383054	387.3971202	316.3089524
FBgn0010770	246.8483097	255.6007832	234.1921629	264.3393171	210.9921108	233.1531667	254.2646362	271.3076979	236.5886463	277.0869798	290.831555	264.1707604	272.4686285	301.3565968	295.0912523	279.4777609	279.9204864	257.3642395
FBgn0010772	9386.078332	9691.045603	8639.40601	8945.973997	9457.772577	8603.714267	8328.85871	9411.910685	8036.469005	8486.761253	8198.37498	7233.818808	8038.319938	7875.177186	7521.019306	8196.320514	7775.212595	7313.295438
FBgn0010774	1688.500864	1948.955972	1380.876961	2136.327186	1608.04667	2376.229425	1210.415683	2288.850397	1351.088237	1637.386559	2643.107921	1385.181097	1654.627671	1879.694572	2292.192696	1802.631558	2186.026607	1486.901139
FBgn0010786	1945.57366	2117.420124	2074.885443	2164.58988	2055.63673	2396.766232	2019.615304	2356.266249	2140.076343	1624.818899	1824.423499	1563.58213	1661.563236	1748.969108	1666.789622	1536.492508	1770.557232	1701.094602
FBgn0010803	763.9151833	878.6276922	679.7284729	862.8434314	774.3205619	594.3593681	746.3585519	808.9902266	642.9390775	843.2301394	971.1467784	732.4734719	858.028481	923.3345958	685.3732313	898.1398952	997.7681523	724.7709068
FBgn0010808	2469.943738	2063.685869	2369.053648	2254.365497	2426.409274	2150.324543	2418.897794	2229.65599	2329.778401	2038.354758	1949.980735	1769.429476	1966.7281	1948.497448	1778.162772	2034.471064	2015.186883	1983.365059
FBgn0010812	847.1717138	874.2708607	739.7045146	957.6065829	831.6776406	860.1298172	846.9042635	950.3990873	873.5995344	883.3269593	926.3049087	892.0051649	727.2435393	899.9416179	795.7944741	1029.621478	979.7217026	954.7383079
FBgn0010825	6323.114395	7636.073398	6338.89641	6558.607586	6471.107553	6969.226005	6207.730909	6606.753517	6125.436341	7297.621234	6552.037764	6147.116362	7027.709025	6556.914082	6366.355793	7272.138373	6314.252234	6109.494963
FBgn0010830	853.0142773	1079.041943	996.7446934	1054.032246	975.0703372	1022.008182	912.6456904	899.4261259	832.6411355	984.4666992	918.617731	858.5549712	915.4945917	891.6852728	943.3401002	994.0515813	1037.871374	1023.645507
FBgn0010877	2597.019495	2829.035941	2217.685543	2886.11984	2498.105622	2668.576919	2400.528866	2612.775346	2431.096545	3681.725917	3682.158102	3341.588579	3444.003464	3573.621379	3683.881118	3308.000406	3565.176396	3117.428127
FBgn0010894	470.3263652	392.1148378	469.8123268	528.6786343	457.8323957	426.4407661	488.2267729	435.7366058	459.704135	412.9373997	424.0759679	549.7839526	459.7288859	456.8510966	515.933738	437.0015897	510.5140104	551.2575969
FBgn0010905	9638.769206	10788.96715	9174.906383	9602.666011	9658.522353	9573.776406	9809.0076	9793.385751	9424.204231	10066.69565	9257.924302	9385.781269	10544.04052	9424.617953	9030.744229	9877.633317	8720.846559	8413.320011
FBgn0010909	5759.307013	6254.957802	5931.916127	5926.853243	5859.640125	6318.088405	5349.225217	6560.713423	5889.925547	6624.353735	6248.394246	6502.203034	6642.289765	6128.960193	6470.113685	6241.246542	5794.915514	5976.661807
FBgn0010926	388.5304756	450.2059249	442.680308	442.22804	492.6563363	410.7361487	437.9539171	489.9981454	394.4940526	439.8680997	527.8528664	429.7063342	473.6000161	484.372247	450.2521366	483.369491	532.9718144	481.5201901
FBgn0011016	1656.366765	1671.571031	1884.961311	1707.399237	1726.857761	1878.513856	1688.007813	1833.382322	1754.205111	1799.569219	1850.047425	1927.245775	1812.164078	1564.5774	2004.716701	1777.224488	1730.45401	1999.138996
FBgn0011020	178.1981881	152.4891036	184.2121281	192.8513257	183.337805	179.9990769	171.1210669	195.6704003	174.0731953	220.8317398	199.8666193	234.1513558	169.4259472	178.8874776	176.1028441	204.5269068	202.5212688	210.872635
FBgn0011202	1356.935383	1398.542922	1400.868975	1579.385857	1331.503612	1386.838526	1164.00997	1259.525434	1122.044559	1329.179659	1942.293557	1518.981872	1346.490422	2055.829935	1623.953795	1414.538576	1987.916692	1472.787616
FBgn0011204	1222.556421	1251.862927	1313.760914	1296.758914	1242.395293	1293.818868	1261.655324	1364.759935	1341.92649	1069.448019	1001.895489	1147.598953	1059.159869	972.8726665	1131.817739	1228.431794	1011.403248	1201.309853
FBgn0011205	360.7782988	310.7873159	429.828299	327.5147514	346.190939	298.3877315	429.2528459	401.2065351	344.9128328	321.9714798	393.3272572	409.9792969	404.2443652	419.6975435	350.3018738	372.8487401	399.4280867	400.1598821
FBgn0011206	14780.22512	14021.73615	15333.87467	14134.67217	14514.4136	14033.88776	16129.85243	15650.34345	15905.33193	11868.65871	10713.36327	13170.79934	13556.05736	12263.42462	11725.5937	12443.11213	11010.33948	11676.0344
FBgn0011207	1048.740156	1013.68947	958.1886666	984.2067657	897.2285876	933.8207145	971.6196174	915.8690167	891.9230287	935.9914393	880.1818427	999.2173241	922.4301568	954.9839187	942.388193	978.1721631	918.3637736	930.6622984
FBgn0011211	29763.47933	30528.31854	30410.70916	30372.42129	30220.01082	30690.44664	30906.2049	32793.70138	31757.31016	23056.26994	21210.20438	22507.69186	23928.69035	20694.52904	23758.65344	23706.70107	19711.93649	23041.5713
FBgn0011217	6302.665422	5508.487333	6570.232571	5577.725843	5835.05852	6307.215977	5937.030916	6249.942787	6762.986155	5491.468956	5479.676479	6046.765781	5327.504783	6207.395472	5746.664163	5754.701167	6019.894587	6201.647965
FBgn0011224	14797.75281	14652.02444	15902.21906	13384.87951	14264.50062	14919.38658	14754.1164	15125.81523	16162.39978	14988.43069	12886.27216	14573.99208	15397.94529	13954.59931	13145.83934	15890.21624	13759.41532	14762.74486
FBgn0011225	6984.784716	7623.002903	7508.429223	7512.889146	7156.319796	8563.8487	6935.720533	7535.776847	7706.646109	8342.532394	8444.364666	8614.711419	8470.306563	8150.388689	10069.27506	7554.156841	7583.519196	8253.920223
FBgn0011227	3106.783164	2099.992798	2907.410023	2299.253306	2748.018608	2110.458976	3277.403486	2601.265322	2823.973819	2345.364738	1900.01408	1564.439828	1999.424336	2079.222912	1533.522605	2153.249112	1803.040841	2069.70661
FBgn0011230	8758.002752	10614.69389	9937.458913	9750.629529	9566.341333	10792.69633	9444.529395	9579.628171	10333.3729	10331.81343	10882.48118	11741.01798	10506.39031	10821.31634	10879.34814	11872.08825	10998.30851	11185.38193
FBgn0011232	1172.894631	1309.954014	1142.400795	1261.846174	1335.600546	1315.563723	1245.219967	1269.391169	1339.770785	1237.615279	1288.883455	1291.692095	1299.923057	1300.374356	1202.258877	1368.805852	1394.790046	1276.028504
FBgn0011236	235.1631826	194.6051417	178.5001242	227.7640657	199.7255418	207.7841693	223.3274941	164.4289078	168.145006	267.5116198	449.6998934	273.6054304	287.3305537	478.8680169	275.1011998	207.7027905	444.744727	278.9496273
FBgn0011239	0	4.356831532	0	0	0	0	0	0	0	0	0	0	0	0	0	0	0	0
FBgn0011244	0	46.47286967	0	0	5.121167737	0	0	8.221445392	0.538926301	0	0	3.430789096	4.953975063	5.504230079	1.903814531	0.635176729	0.401032216	0
FBgn0011259	8928.897735	8636.692373	8925.006209	8508.733491	8553.374355	9144.919545	9073.283691	8931.778274	9467.857262	7766.215414	6991.488087	8434.594992	8795.287328	7766.468641	7821.822002	8014.024793	6924.222233	7465.22336
FBgn0011260	1514.684599	1363.688269	1549.381078	1403.159646	1450.314703	1489.522563	1391.204606	1435.464365	1559.652716	1245.395259	1163.32622	1410.054318	1147.340625	1265.972918	1462.12956	1166.184475	1176.62852	1390.597101
FBgn0011270	13.14576797	20.33188048	7.140004967	28.26269429	4.09693419	10.87242746	14.50178533	13.15431263	9.161747123	9.575359993	7.687177666	10.29236729	7.926360101	4.128172559	6.663350859	10.7980044	10.02580539	9.132279467
FBgn0011272	19604.72197	20166.32088	21584.23502	22069.83921	22666.28841	20022.1792	20892.23874	20351.36592	20471.65448	28296.98416	24033.96097	26781.59738	26806.94986	23218.21853	25050.3916	27076.94879	22739.32869	25286.45164
FBgn0011273	0	0	0	0	0	0	0	0	0	0	0	0	0	0	0	0	0	0
FBgn0011274	1662.209328	1460.99084	1413.720983	1609.311063	1461.581272	1423.07995	1368.968536	1423.954342	1540.251369	1913.276619	1765.488471	1985.569189	1953.847765	1804.011408	1813.383341	1805.172265	1968.667146	2000.79941
FBgn0011276	45.27986746	119.0867285	82.82405762	73.15050286	67.59941413	57.98627981	54.13999858	105.234501	59.82081945	105.3289599	78.15297293	75.47736011	105.0242713	77.05922111	65.68160133	124.4946389	79.00334646	73.05823573
FBgn0011277	42.35858569	46.47286967	24.27601689	46.55032	23.55737159	53.15408983	43.505356	41.10722696	39.8805463	41.89219997	40.99828088	18.01164275	36.65941547	50.91412823	40.93201242	43.19201759	31.28051281	39.84994676
FBgn0011278	0	0	0	0	0	0	0	0	0	0.59846	2.562392555	0	0	0	0	0	0.401032216	0
FBgn0011279	4.381922658	2.904554354	5.712003974	1.662511429	1.024233547	2.416094992	2.900357067	1.644289078	35.56913589	8.976899993	14.09315905	3.430789096	2.972385038	15.13663272	2.855721797	4.446237105	16.44232084	8.302072242
FBgn0011280	406.0581663	496.6787946	469.8123268	216.1264857	232.5010153	478.3868084	226.2278512	103.5902119	1708.396375	357.8790797	745.6562336	918.5937804	329.9347392	795.3612464	1088.030005	266.1390496	716.2435369	953.0778934
FBgn0011281	26.29153595	26.14098919	17.13601192	29.92520571	55.30861156	26.57704491	31.90392774	34.53007065	542.6987854	38.30143997	35.87349577	40.31177188	75.30042096	60.54653087	29.50912523	29.85330628	23.66090072	20.75518061
FBgn0011282	1.460640886	0	0	1.662511429	0	1.208047496	1.933571378	3.288578157	2.694631507	0.59846	1.281196278	1.715394548	0	0	0.951907266	0.635176729	2.005161078	4.151036121
FBgn0011283	4.381922658	8.713663063	0	3.325022857	4.09693419	6.04023748	2.900357067	3.288578157	105.0906288	1.795379999	73.02818782	2.573091822	2.972385038	67.42681847	3.807629063	5.081413834	71.38373437	10.79269392
FBgn0011284	20939.74774	21988.92874	20795.97847	24360.77996	22734.91205	20687.81337	22633.41976	22066.35943	21368.42785	25484.82062	23251.15005	24103.00879	25544.67702	22890.71684	23928.09294	26145.77971	24487.02708	25440.03997
FBgn0011286	7701.959391	8209.722883	7331.3571	8588.53404	6565.337039	7681.974028	8112.298716	6830.376832	6845.441879	6125.238095	7100.38977	5666.805889	6119.149998	6731.673387	5933.237987	5634.652765	5968.161432	5373.101155
FBgn0011288	23345.42328	19734.99456	22882.28792	20364.10249	22858.84431	20931.83896	22145.19299	21753.94451	23710.06263	19594.7773	15355.13739	17746.6143	18989.57721	16460.40005	16569.84977	18028.85628	14806.51043	17289.89565
FBgn0011289	1340.868333	1434.849851	1358.028945	1383.209509	1291.558503	1431.536283	1351.566393	1450.262967	1415.759394	1438.099379	1554.091085	1461.516155	1337.573267	1587.970378	1455.466209	1518.70756	1534.750289	1522.600049
FBgn0011290	1980.629041	1779.039542	1869.2533	1768.91216	1967.552645	1655.02507	1898.767093	1966.569738	1855.523255	2103.586898	1771.894452	1802.021973	1955.829355	1837.036789	1760.076534	2097.988737	1930.569086	1895.363093
FBgn0011291	300.8920225	235.2689027	247.0441719	209.47644	256.0583869	264.5624016	256.1982076	235.1333382	256.5289194	320.1760998	293.3939476	291.6170731	242.7447781	330.2538047	277.0050143	348.7120244	331.25261	295.5537718
FBgn0011293	113.9299891	5.809108709	7.140004967	36.57525143	6.145401285	16.91266495	35.77107049	14.79860171	368.6255901	115.5027799	274.1760034	108.0698565	48.54895562	363.2791852	87.57546844	40.01613394	327.6433201	39.01973954
FBgn0011294	0	2.904554354	0	0	3.072700642	0	0	1.644289078	7.544968219	0	0	0	0	0	0.951907266	0	0	0
FBgn0011296	58.42563543	62.44791862	81.39605662	26.60018286	59.40554575	53.15408983	81.20999787	93.72447747	45.80873561	46.08141996	24.34272927	111.5006456	37.65021048	82.56345118	73.29685945	46.36790124	95.4456673	167.7018593
FBgn0011297	184.0407516	197.5096961	164.2201142	189.5263029	123.9322592	155.838127	178.8553525	161.1403297	156.8275537	168.1672599	267.770022	185.2626112	187.2602574	243.562181	206.5638766	179.7550144	238.6141682	191.7778688
FBgn0011300	4719.330702	4719.900826	4889.475401	4413.967843	4693.038115	4771.78761	4594.165594	4569.479349	4863.809869	4505.805337	4251.009249	4705.327245	4693.395975	4382.7432	4351.168111	4620.275529	4362.027408	4383.494144
FBgn0011305	3765.532204	4115.75352	4011.25479	3813.801217	4107.176525	4004.67745	3649.615976	4099.212673	3899.670716	3502.187917	3058.215515	2890.439813	3314.209317	3047.967406	3321.20445	3263.538035	3043.433484	3063.464657
FBgn0011327	397.2943209	329.6669192	398.4122772	369.0775371	332.8759029	413.1522437	406.0499894	360.0993082	462.9376928	299.8284598	333.1110322	369.6675251	309.128044	408.6890834	348.3980592	323.3049552	374.5640893	321.2901958
FBgn0011335	622.2330174	697.093045	728.2805066	684.9547086	752.8116574	617.3122705	664.1817683	720.1986164	673.6578767	696.6074395	702.0955601	676.7231491	646.9891433	674.2681847	537.8276051	703.1406393	676.1403154	725.601114
FBgn0011336	1741.083936	1739.828058	1809.277259	1537.823071	1619.313239	1742.004489	1767.284239	1930.395378	1863.068224	1463.833159	1829.548284	1846.622231	1750.734787	1770.986028	1900.958809	1691.47563	1953.828954	1955.138013
FBgn0011361	3870.698347	2981.525045	3811.334651	3088.946234	3815.269964	3101.057922	3795.600615	3670.053223	4033.863365	3308.286877	2772.508745	2923.890007	2806.922271	2628.269863	2667.244158	3065.998072	2912.696981	3067.615694
FBgn0011455	4526.526105	3652.477101	3757.070614	3883.626697	4087.716088	3650.719533	4437.546312	4095.924094	4286.619801	3701.475097	3399.013724	3419.639031	3377.620198	3484.17764	3341.194502	3830.750854	3493.39163	3720.158572
FBgn0011474	835.4865867	990.4530348	989.6046884	992.5193229	889.0347192	846.8412948	820.8010499	915.8690167	847.1921457	857.5931793	722.5947006	723.0388019	839.2033757	667.3878971	756.7662762	824.4593946	788.0283035	752.9979524
FBgn0011476	587.1776361	456.0150336	566.9163944	392.3526971	520.3106421	467.514381	531.7321289	396.2736679	509.8242811	469.7910996	488.1357818	475.1642898	408.2075452	491.2525346	391.2338862	484.0046677	423.4900196	463.2556311
FBgn0011481	5258.307189	6108.277807	5193.639613	5281.798809	5547.248893	5668.158852	5080.458795	6138.13113	5178.542829	4896.599716	4742.98862	4561.234103	4993.606864	4805.192859	4956.581132	4872.44069	4435.015272	4258.132853
FBgn0011509	556.5041775	502.4879033	492.6603427	563.5913743	466.0262641	477.178761	530.7653432	613.3198263	497.9679024	552.3785796	554.7579882	515.4760616	558.8083872	641.2428042	583.5191538	517.0338576	651.276318	590.2773364
FBgn0011554	1.460640886	7.261385886	2.856001987	0	0	0	1.933571378	0	2.155705205	0	0	0.857697274	2.972385038	0	1.903814531	0	0	0.830207224
FBgn0011555	0	66.80475015	0	0	1.024233547	2.416094992	0	0	1.616778904	0	0	0	0	0	0	0	1.203096647	0.830207224
FBgn0011556	0	1.452277177	0	0	0	0	0	0	2.155705205	0	0	1.715394548	0	0	0	0	0	0
FBgn0011559	7.303204429	52.28197838	5.712003974	4.987534286	5.121167737	4.832189984	4.833928445	1.644289078	2.155705205	1.795379999	1.281196278	1.715394548	5.944770076	4.128172559	0	8.25729748	3.60928994	9.962486691
FBgn0011566	441.1135475	508.297012	408.4082841	535.32868	449.6385273	446.9775736	442.7878455	519.5953488	461.3209139	465.0034196	434.3255381	404.8331133	336.8703043	372.9115879	429.3101768	485.2750212	500.8892372	464.9160456
FBgn0011569	26.29153595	56.63880991	38.55602682	23.27516	65.55094704	49.52994734	29.00357067	64.12727406	43.11410411	50.86909996	33.31110322	56.60802008	73.31883094	49.53807071	61.87397227	41.92166413	33.68670611	58.94471292
FBgn0011570	896.8335039	868.461752	855.372595	806.3180429	778.4174961	920.532192	819.8342642	818.8559611	918.3304175	887.5161793	969.8655821	844.8318148	858.028481	879.3007551	884.3218498	778.0914933	972.9041549	923.1904334
FBgn0011573	1039.976311	771.1591811	928.2006457	844.5558057	816.3141373	724.8284977	919.4131902	864.8960553	930.1867961	874.3500593	805.8724586	905.7283213	723.2803593	759.5837509	854.8127245	1140.142229	1112.864398	1198.819232
FBgn0011576	0	0	0	0	0	0	0	0	0	0	0	0	0	0	0	0	0	0
FBgn0011581	16638.16033	11812.82256	15766.55897	13863.6828	15934.0013	15187.57312	12774.13931	14861.08469	16022.27894	24153.84558	17206.46601	18720.9584	19810.94628	16157.6674	18234.73558	20585.44262	16498.06431	20028.74929
FBgn0011582	6578.72655	6938.980353	7842.581456	6731.508774	7096.914251	7569.62561	6600.245898	8306.948424	8993.602117	6062.399795	5031.257782	6574.249605	6757.221986	5290.941163	6237.848312	5653.708067	4664.806731	5486.839545
FBgn0011584	4018.223077	3839.820856	4035.530807	3652.537609	3831.657701	3655.551723	3783.032401	4069.615469	4314.643968	4093.466397	4097.265696	4531.214698	4106.845328	4055.241511	4496.809923	4312.849992	4348.793345	4597.687608
FBgn0011586	1811.194698	1356.426883	1759.297224	1705.736726	1703.300389	1598.246837	1778.885668	1728.147821	1697.617849	1786.403099	1752.676508	1588.455351	1543.65863	1770.986028	1577.310339	1784.211432	1853.169868	1686.150872
FBgn0011589	3283.520711	3070.113953	2887.418009	3364.923131	3165.905895	3051.527975	3197.160273	3191.565101	2994.813456	3606.918417	3188.897535	3260.965036	3572.806816	3151.17172	3215.542743	3308.000406	3148.102892	3211.241543
FBgn0011591	2021.526986	1639.620933	2117.725473	1742.311977	1632.628275	1913.547234	1612.598529	1839.959479	2251.634087	1886.345919	1747.551723	2410.987037	1820.090438	1519.167502	2726.262409	1737.843531	1564.025641	2341.184372
FBgn0011592	1542.436775	1664.309645	1463.701018	1534.498049	1528.156453	1536.636415	1489.816747	1558.786046	1639.413809	1531.459139	1629.681665	1464.089247	1498.082059	1622.371816	1444.043322	1465.987891	1529.135838	1329.991973
FBgn0011596	4.381922658	10.16594024	8.56800596	9.975068571	10.24233547	12.08047496	6.767499823	4.932867235	5.389263013	10.77227999	5.12478511	13.72315638	11.88954015	5.504230079	4.759536328	3.811060376	9.624773173	9.962486691
FBgn0011603	3096.558678	2876.961088	3108.758163	3178.721851	2572.874671	3140.92349	3058.90992	3219.518016	3207.150419	2736.757578	3908.929843	3617.767101	3044.713074	4330.453015	4048.461601	2655.673905	3671.048901	3469.43599
FBgn0011604	2474.325661	2580.696544	2296.225597	2352.453671	2627.159049	2396.766232	2340.588153	2606.198189	2402.533451	2501.562798	2198.532812	2361.240595	2436.364936	2157.658191	2246.501147	2641.06484	2348.043622	2454.922762
FBgn0011606	52.58307189	66.80475015	65.6880457	74.81301429	67.59941413	59.19432731	75.40928374	72.34871945	65.21008246	80.19363994	101.2145059	81.48124102	98.08870626	105.956429	76.15258125	85.74885845	113.492117	98.79465969
FBgn0011638	2087.255826	2121.776956	1932.085344	2093.101889	1891.759362	1844.688527	2220.706728	1928.751089	1966.542074	2007.833298	2608.515621	1877.499333	1922.142325	2486.535938	1900.958809	1875.041705	2549.361794	1927.741175
FBgn0011640	2913.978567	2962.645441	2854.573986	2783.044131	2656.861822	2917.434703	2742.771	3189.920812	2682.236202	2770.271338	2745.603623	2641.707604	2545.352388	2500.296513	2735.781481	2994.223102	3026.991163	3006.180359
FBgn0011642	5880.540206	5525.914659	5839.096062	5143.81036	5922.118372	5554.602387	5210.974863	5539.609905	5585.971113	5743.420616	4851.890303	5334.019347	5674.283038	5220.76223	5395.410382	5309.44228	4649.166475	5319.137686
FBgn0011648	1466.483449	1539.413808	1565.089089	1521.197957	1368.376019	1593.414647	1414.407463	1616.336164	1566.658758	1632.598879	1554.091085	1658.786528	1623.913026	1609.987298	1473.552447	1695.28669	1637.013504	1532.562536
FBgn0011653	0	0	0	0	0	0	0	0	1.077852603	2.992299998	1.281196278	0	0	5.504230079	0.951907266	0	0	0
FBgn0011655	1508.842035	1638.168656	1485.121033	1722.36184	1530.20492	1768.581534	1446.311391	1606.47043	1515.460759	1609.258939	1657.867983	1441.789117	1492.137289	1477.885776	1455.466209	1833.755217	1683.533241	1569.921861
FBgn0011656	5024.604647	5239.816055	4885.191398	4774.732823	4688.94118	4875.679694	4767.220232	4899.981454	5033.571654	4616.520436	4312.50667	4499.479899	4782.567526	4322.19667	4740.498183	4239.169491	4017.139703	4266.434925
FBgn0011659	96.40229847	92.94573934	55.69203874	139.65096	93.20525282	88.18746721	99.57892596	92.08018839	67.90471397	89.17053993	89.68373943	101.2082783	79.26360101	103.204314	88.5273757	80.03226789	85.41986191	83.85092965
FBgn0011660	293.5888181	357.2601856	389.8442712	320.8647057	420.959988	468.7224285	299.7035636	309.1263467	488.8061553	397.9758997	349.7665838	447.717977	501.3422764	342.6383224	551.1543068	336.0084898	261.0719723	362.800557
FBgn0011661	7989.705646	6837.32095	7429.889169	8312.557143	7340.681835	7178.218222	7866.735151	7141.147468	7500.237336	7607.025054	8754.414165	8343.679081	8041.292323	9527.822267	8272.074138	7549.710604	8764.960103	7651.189779
FBgn0011666	7193.656363	6905.577978	7391.333142	6726.52124	6805.007689	7299.022971	7695.614084	7386.14654	7603.172259	5995.970735	5586.01577	6257.759311	6698.765081	6519.760529	5740.000812	6384.161306	5687.839913	5677.787207
FBgn0011668	2.921281772	17.42732613	25.70401788	0	2.048467095	10.87242746	5.800714134	3.288578157	3.772484109	0	0	1.715394548	1.981590025	0	0.951907266	0	0.401032216	1.660414448
FBgn0011669	14.60640886	27.59326637	28.56001987	4.987534286	4.09693419	12.08047496	3.867142756	0	5.928189315	0.59846	0	0	0.990795013	1.37605752	1.903814531	0	1.203096647	0.830207224
FBgn0011670	0	5.809108709	0	0	0	3.624142488	2.900357067	0	0	0	0	0	0	1.37605752	0	0.635176729	0.802064431	0
FBgn0011672	2544.436423	2252.481902	2490.433732	2382.378877	2044.370161	2499.450269	2226.507442	2431.903547	2527.564353	2572.779538	2814.788222	2905.020667	2542.380003	2705.329084	3230.77326	2404.779097	2633.979592	2605.19027
FBgn0011674	56.96499455	52.28197838	54.26403775	34.91274	46.09050964	56.77823232	53.17321289	50.97296143	44.73088301	61.04291995	88.40254315	146.6662338	89.17155114	103.204314	158.9685134	69.23426349	92.23740957	117.8894258
FBgn0011676	3355.092115	2942.313561	3178.730211	3354.948063	2851.466196	3616.894203	3107.249204	2877.505887	3248.647744	2985.118478	3267.050508	3219.795566	3163.608475	3233.735171	3236.484703	2735.070996	2852.943181	3141.504137
FBgn0011692	5.842563543	10.16594024	4.28400298	18.28762571	2.048467095	3.624142488	12.56821396	1.644289078	7.006041917	19.74917998	29.46751438	11.15006456	9.907950127	17.88874776	14.27860898	17.14977169	27.67122287	21.58538783
FBgn0011693	575.492509	339.8328595	324.1562255	335.8273086	340.0455378	369.6625338	326.7735629	333.7906829	372.3980742	270.5039198	270.3324146	397.9715351	388.391645	553.1751229	352.2056883	438.9071199	334.0598355	578.6544353
FBgn0011694	5.842563543	1.452277177	5.712003974	3.325022857	0	1.208047496	14.50178533	6.577156314	7.006041917	4.189219997	0	26.58861549	1.981590025	4.128172559	0	0	0.802064431	63.92595627
FBgn0011695	2544.436423	3016.379697	2961.67406	2257.69052	5145.749343	2677.033251	2843.316711	2223.078834	3084.814149	2998.883058	3592.474362	4298.778737	5453.33575	4984.080337	4458.733632	3414.710096	4044.810926	4671.576051
FBgn0011701	3206.106744	3324.262459	3154.454194	3381.548246	3187.4148	3537.163069	2817.213498	4155.118501	3621.584745	4061.149557	3328.547929	3620.340193	3966.152436	3324.554968	4336.889502	3588.74852	3076.318125	3238.638382
FBgn0011703	35.05538126	30.49782072	22.84801589	41.56278571	26.63007223	26.57704491	44.47214169	42.75151604	44.73088301	67.02751995	559.8827733	103.7813701	93.13473119	569.6878132	88.5273757	55.89555217	490.4623996	85.5113441
FBgn0011704	14.60640886	13.07049459	17.13601192	26.60018286	27.65430578	28.99313991	21.26928516	14.79860171	16.70671534	23.93839998	167.8367124	75.47736011	34.67782544	154.1184422	60.922065	41.92166413	187.6830769	59.77492015
FBgn0011705	1966.022632	708.7112625	2284.801589	1554.448186	980.1915049	1529.38813	1847.527452	1139.492331	2489.839512	701.9935795	279.3007885	1073.836987	694.5473039	312.365057	915.7347895	710.76276	273.1029388	1042.740274
FBgn0011706	111.0087073	117.6344514	105.6720735	114.7132886	143.3926966	97.85184718	119.8814254	134.8317044	108.3241866	178.9395399	188.3358528	148.3816284	168.4351522	125.2212343	131.3632027	130.8464062	161.6159829	134.4935703
FBgn0011708	1758.611627	1616.384498	1739.30521	1748.962023	1878.444326	1810.863197	1733.44674	1831.738033	1777.917868	1863.604439	1856.453406	1962.411363	1799.283743	1759.977568	1816.239063	2148.167698	2222.921571	2263.144893
FBgn0011710	966.9442664	968.6688772	1052.436732	1024.10704	981.2157385	928.9885245	1054.763187	1045.767854	949.0492166	1012.594319	1115.921958	1109.002575	893.6971014	1044.427657	1023.300311	1065.191375	1099.630335	1021.985093
FBgn0011715	769.7577468	901.864127	725.4245046	909.3937514	849.0896109	806.9757274	853.6717633	820.5002501	888.1505446	901.8792193	941.679264	843.1164203	871.8996112	796.7373039	726.3052437	910.208253	839.7614593	730.5823573
FBgn0011722	319.880354	426.9694901	516.9363596	836.2432486	257.0826204	686.1709778	685.4510535	292.683456	550.2437537	305.8130598	2315.121674	4157.258687	555.8360021	2175.546939	4652.922714	502.4247928	2400.979874	2398.468671
FBgn0011723	30.6734586	46.47286967	41.41202881	28.26269429	51.21167737	80.93918224	63.80785547	39.46293788	46.34766191	19.15071999	21.78033672	37.73868005	31.70544041	33.02538047	48.54727055	26.67742263	22.85883629	19.09476616
FBgn0011725	2649.602567	2670.737729	2828.869968	2679.968423	3042.99787	2808.710428	2677.029573	2847.908684	2790.021462	2546.447298	2238.249897	2572.234125	2796.023526	2443.878155	2613.937351	2447.971115	2300.320788	2532.962241
FBgn0011726	3242.622767	2412.232391	3517.166447	2788.031666	3032.755534	2933.13932	3387.617054	2836.39866	3190.443704	3369.928257	4570.027122	3543.147439	2890.149052	4615.296921	3733.380296	3008.832166	4273.800321	3589.816038
FBgn0011737	3146.220468	3271.98048	3118.75417	3331.672903	3301.104724	3261.728239	3204.894559	3446.429908	3097.74838	3116.181218	2725.104482	2856.989619	3083.354079	2730.098119	2772.905865	3148.571047	2913.499046	2958.858547
FBgn0011739	2550.278987	2663.476343	2446.165702	2628.430569	2425.38504	2574.349214	2751.472071	2798.580012	2376.664989	2714.016098	2485.520779	2603.968924	2874.296332	2571.851504	2649.15792	2705.852867	2561.793793	2473.187321
FBgn0011740	1504.460112	1394.18609	1405.152978	1532.835537	1448.266236	1541.468605	1535.255674	1516.03453	1538.095664	1436.902459	1395.222746	1518.124175	1471.330594	1371.929347	1463.081467	1445.662236	1513.094549	1427.956426
FBgn0011741	768.297106	810.3706649	696.8644848	861.18092	700.5757465	773.1503975	797.5981934	774.4601559	841.2639564	792.9594994	845.5895432	730.7580774	666.8050435	789.8570163	703.4594693	718.3848808	809.6840432	693.2230322
FBgn0011742	2867.238059	2471.775756	2674.645861	2498.754677	2605.650145	2501.866364	2640.291717	2678.546909	2693.014728	2539.864238	2837.849755	2551.64939	2332.33146	2658.543128	2455.920745	2526.097852	2694.535456	2527.150791
FBgn0011743	0	7.261385886	0	3.325022857	0	0	0	0	1.616778904	0	0	0	0	4.128172559	0.951907266	0.635176729	1.203096647	0
FBgn0011745	1668.051892	1783.396374	1637.917139	1845.387686	1566.053094	1764.957392	1596.163172	1622.91332	1795.16351	1527.868379	1560.497066	1458.943063	1470.339799	1582.466148	1563.03173	1356.102317	1495.850164	1396.408551
FBgn0011746	1914.900201	1641.07321	1850.689287	1665.836451	2074.072934	2035.560031	1717.978169	2882.438755	3185.054441	1725.958639	1828.267088	1958.980574	2076.706347	2014.548209	2481.622242	1966.507154	1553.999835	1569.091654
FBgn0011747	16733.10199	16789.77645	16968.9358	15975.07232	17231.7052	17101.12035	16107.61636	16998.66049	17265.58192	15846.62233	14318.6496	16153.87046	16136.08758	14726.56758	15981.57108	15838.13174	14842.2023	15679.29364
FBgn0011754	5202.802835	4942.099234	5319.3037	5424.774791	5228.71226	5245.342228	5212.908435	5516.589858	4955.966267	5372.375416	5543.736293	5123.883514	5107.54829	5517.990654	5430.63095	5174.149637	5140.430939	5253.551315
FBgn0011758	52.58307189	63.9001958	49.98003477	54.86287714	62.4782464	57.98627981	39.63821325	65.77156314	44.73088301	43.68757997	42.27947716	59.1811119	79.26360101	86.69162374	46.64345602	49.54378488	40.50425377	63.92595627
FBgn0011760	27866.10682	26277.50324	28605.7159	27238.58725	27789.50461	26418.79069	27584.32928	28026.90734	27804.28574	27834.97304	24113.39514	25161.40723	28494.27377	25524.49093	25016.12294	27394.53716	24468.98063	25419.28479
FBgn0011761	0	0	0	0	0	0	0	0	0.538926301	2.992299998	12.81196278	3.430789096	1.981590025	4.128172559	0	1.270353459	12.43199868	3.320828897
FBgn0011762	46.74050835	60.99564144	52.83603676	71.48799143	48.13897673	39.86556737	53.17321289	36.17435973	62.51545095	58.05061996	61.49742132	57.46571735	61.42929079	75.68316359	73.29685945	50.17896161	61.75896119	58.94471292
FBgn0011763	2566.346036	2717.210599	2706.061882	2635.080614	2679.39496	2517.570982	2441.133865	2718.009847	2751.757695	2806.777398	2342.026795	2598.82274	2475.996737	2361.314704	2528.265698	2625.185422	2589.063983	2688.210992
FBgn0011766	3001.61702	2852.272376	2604.673812	2839.56952	2564.680803	2459.584702	2763.073499	3020.559037	2619.181824	2589.536418	2260.030234	2346.659741	2303.598404	2408.10066	2155.118049	2632.807543	2446.296515	2371.90204
FBgn0011768	1256.151162	1138.585307	1162.392809	1288.446357	1132.802304	1258.785491	1474.348176	1211.841051	1196.416389	1244.796799	1417.003083	1554.14746	1279.116361	1271.477148	1600.156114	1334.506308	1248.012255	1497.693833
FBgn0011769	356.3963761	316.5964246	405.5522821	345.8023771	308.2942978	286.3072566	387.6810613	297.6163232	327.1282649	372.2421197	466.355445	306.1979268	306.1556589	455.475039	302.7065105	367.1321495	447.9529848	357.8193137
FBgn0011770	356.3963761	409.542164	522.6483636	417.2903686	503.9229054	484.4270459	580.0714134	332.1463938	396.1108315	459.0188196	401.0144349	682.7270301	487.4711462	378.4158179	508.3184799	542.4409268	427.901374	593.5981653
FBgn0011771	1722.095604	1593.148063	1699.321182	1763.924626	1701.251922	1687.642352	1596.163172	1706.772063	1647.497703	1581.131319	1527.185963	1571.301406	1549.6034	1709.06344	1546.849307	1448.202943	1513.495581	1452.862642
FBgn0011774	258.5334368	275.9326637	212.772148	242.7266686	285.7611597	221.0726918	318.0724917	259.7976744	267.3074455	412.3389397	1071.080088	434.8525179	463.6920659	1030.667082	466.4345602	401.4316929	889.4894541	371.1026292
FBgn0011785	2420.281948	2550.198723	2073.457442	2525.35486	1906.098632	2254.216628	2502.041363	2150.730115	2073.788408	2137.699118	2705.886538	2066.192733	2186.684593	2505.800743	2246.501147	1979.845865	2425.041807	1933.552625
FBgn0011787	1207.950013	1047.091845	1240.932863	1120.532703	1331.503612	1072.746177	1447.278176	1238.149676	1274.021776	1044.911159	1099.266406	1004.363508	948.1908271	1056.812175	891.9371079	1130.614578	1044.287889	1068.476698
FBgn0011802	278.9824092	271.5758321	299.8802086	314.21466	328.7789687	269.3945916	243.6299936	251.576229	244.6725408	283.0715798	284.4255736	309.6287159	284.3581686	257.3227562	303.6584177	289.0054118	303.9824194	278.1194201
FBgn0011812	0	2.904554354	1.428000993	1.662511429	2.048467095	0	0	4.932867235	2.155705205	1.795379999	2.562392555	0.857697274	1.981590025	5.504230079	2.855721797	0	0.802064431	0.830207224
FBgn0011817	5185.275145	5080.065566	5572.059876	5389.862051	5326.014447	5067.759246	5860.654846	5628.401516	6123.819562	5071.948496	4631.524544	4803.104734	5354.256249	4849.2267	4459.68554	4994.394622	4272.597224	4636.707347
FBgn0011818	1510.302676	1533.604699	1657.909153	1532.835537	1493.332512	1594.622695	1640.635314	1644.289078	1857.678961	1502.733059	1373.44241	1428.923658	1431.698793	1366.425117	1472.60054	1358.643024	1371.530177	1410.522074
FBgn0011822	0	7.261385886	1.428000993	0	4.09693419	0	0	0	1.616778904	1.196919999	0	0	0	0	0	1.270353459	0	0
FBgn0011824	375.3847077	229.459794	369.8522573	285.9519657	351.3121068	196.9117419	423.4521318	292.683456	293.1759079	384.8097797	380.5152944	391.1099569	417.1247003	477.4919594	313.1774904	455.4217149	427.901374	423.4056844
FBgn0011826	4777.756338	4984.215272	4715.25928	4932.671409	4611.099431	4781.45199	4836.828802	4819.411289	4835.246775	4609.338916	4276.633175	4173.554935	4765.724011	4481.819342	4253.121663	4458.305463	4042.805765	4025.67483
FBgn0011828	5341.56372	6947.694016	5686.299956	6237.74288	6292.890916	6580.234711	5740.773421	7652.521371	6208.969918	5384.943076	4772.456134	4580.96114	5669.329063	4638.689899	5311.642542	5076.967597	4092.132727	4236.547465
FBgn0011829	226.3993373	168.4641526	217.056151	172.9011886	160.804667	288.7233516	212.6928516	161.1403297	244.6725408	163.3795799	190.8982454	210.9935294	175.3707172	130.7254644	264.6302198	139.1037037	164.0221762	255.7038251
FBgn0011832	0	0	0	0	0	0	0	0	0	0	0	0	0	0	0	0	0	0
FBgn0011834	0	0	0	0	0	0	0	0	0.538926301	0	0	0	0	0	0	0	0	0
FBgn0011836	500.9998238	441.4922619	454.1043159	488.77836	558.2072834	527.9167558	519.163915	503.152458	426.8296306	535.6216996	548.3520068	584.9495408	512.2410216	500.8849372	541.6352341	607.2289532	586.7101313	553.7482186
FBgn0011837	401.6762436	429.8740444	505.5123517	522.0285886	394.3299158	482.0109509	563.6360567	453.8237857	544.8544906	561.9539396	635.4733537	765.9236656	600.4217777	705.9175076	647.2969406	675.8280399	715.8425047	713.1480056
FBgn0011840	0	0	0	0	0	0	0	0	0	0	0	0	0	0	0	0	0	0
FBgn0011844	0	0	0	0	0	0	0	0	0.538926301	0.59846	0	0.857697274	0	0	1.903814531	0.635176729	0.401032216	2.490621673
FBgn0011845	0	0	0	3.325022857	0	0	0.966785689	0	0	1.196919999	0	0.857697274	0	0	0	0	0	2.490621673
FBgn0011848	0	0	0	0	0	0	0	0	0	0	0	0	0	1.37605752	0	0	0	0
FBgn0011849	0	0	1.428000993	0	0	0	0	0	0	0	1.281196278	0	0	1.37605752	0	0	0.802064431	0
FBgn0011850	0	0	0	0	0	0	0	0	1.077852603	0	0	0	0	2.752115039	0	0	0.401032216	0
FBgn0011851	0	0	0	0	0	0	0	0	0	0	0	0	0	0	0	0	0	0
FBgn0011852	0	0	0	0	0	0	0	0	0	0	0	0	0	0	0	0	0	0
FBgn0011853	0	0	0	0	0	0	0	0	0	0	0	0	0	0	0	0	0	0
FBgn0011854	0	0	0	0	0	0	0	0	0	0	0	0	0	0	0	0	0	0
FBgn0011855	0	0	0	0	0	0	0	0	0	0	0	0	0	0	0	0	0	0
FBgn0011858	0	0	0	0	0	0	0	0	0	0	0	0	0	0	0	0	0	0
FBgn0011859	4.381922658	2.904554354	1.428000993	0	3.072700642	3.624142488	1.933571378	0	3.772484109	3.590759997	2.562392555	4.28848637	3.963180051	2.752115039	14.27860898	1.270353459	3.60928994	7.471865018
FBgn0011860	0	0	0	0	0	0	0.966785689	0	2.155705205	0	0	0	0	0	0	0	0	0
FBgn0011861	0	0	0	0	0	0	0	0	0	0	0	0	0	0	0	0	0	0
FBgn0011862	0	0	0	0	0	0	0	0	0	0	0	0	0	0	0	0	0	0
FBgn0011863	0	0	0	0	0	0	0.966785689	0	0	0	0	0	0	0	0	0.635176729	0.401032216	0
FBgn0011864	0	0	0	0	1.024233547	0	0	0	0	0	0	0	0	0	0	0	0	0
FBgn0011865	0	0	0	0	0	0	0	0	0	0	0	0	0	0	0	0	0	0
FBgn0011866	0	0	0	0	0	0	0	0	0	0	0	0	0	0	0	0	0	0
FBgn0011867	0	0	0	0	0	0	0	0	0	0	0	0	0	0	0	0	0	0
FBgn0011868	0	0	0	0	0	0	0	0	0.538926301	0	5.12478511	0	0	6.880287599	0	0	2.807225509	0
FBgn0011869	0	0	0	0	0	0	0	0	0	0	0	0	0	0	0	0	0	0
FBgn0011870	0	0	0	0	0	0	0	0	0	0	0	0	0	0	0	0	0	0
FBgn0011871	13.14576797	2.904554354	2.856001987	3.325022857	4.09693419	2.416094992	4.833928445	1.644289078	5.389263013	5.984599995	0	3.430789096	1.981590025	2.752115039	0.951907266	3.175883646	6.416515449	4.151036121
FBgn0011872	0	0	0	0	1.024233547	0	0	0	0	0	0	0	0	0	0	0	0	0
FBgn0011877	0	0	0	0	0	0	0	0	0	0	0	0	0	0	0	0	0	0
FBgn0011878	4.381922658	0	0	0	4.09693419	2.416094992	0.966785689	1.644289078	1.616778904	5.386139996	2.562392555	0	0.990795013	0	1.903814531	4.446237105	2.807225509	1.660414448
FBgn0011879	0	0	0	0	0	0	0	0	0	0	0	0	0	0	0.951907266	0	0	0
FBgn0011880	4.381922658	1.452277177	5.712003974	4.987534286	8.19386838	1.208047496	12.56821396	3.288578157	10.23959973	6.583059995	5.12478511	1.715394548	1.981590025	9.632402638	4.759536328	3.811060376	3.208257724	0
FBgn0011881	0	0	0	0	0	0	0	1.644289078	0	0	2.562392555	0	0	0	0	0	0	0
FBgn0011882	1.460640886	0	0	0	0	0	1.933571378	0	0	0	0	0	0	0	0	0	0.802064431	0
FBgn0011883	0	0	0	0	0	0	0	0	0	0	0	0	0	0	0	0	0.401032216	0
FBgn0011884	0	0	0	0	0	0	0	0	1.077852603	0	1.281196278	0	0	0	0	0	0.802064431	0
FBgn0011885	0	0	0	0	2.048467095	0	0	0	0.538926301	0.59846	1.281196278	0	0	0	0.951907266	3.811060376	1.203096647	0
FBgn0011887	7.303204429	0	0	0	0	0	0	0	0	0	2.562392555	0	0	0	0.951907266	0.635176729	0.401032216	0
FBgn0011888	0	1.452277177	0	0	0	3.624142488	2.900357067	0	1.616778904	0	0	0	0.990795013	0	0	1.270353459	0.802064431	0
FBgn0011889	10.2244862	2.904554354	7.140004967	0	0	4.832189984	2.900357067	0	3.233557808	0	0	0	0.990795013	0	1.903814531	1.905530188	2.005161078	0
FBgn0011890	0	0	1.428000993	0	0	0	0	0	0.538926301	0	3.843588833	0	0	1.37605752	0	0	1.604128862	0
FBgn0011891	1.460640886	0	0	0	0	2.416094992	0	0	0	0.59846	2.562392555	0	0	0	0	1.270353459	1.203096647	0
FBgn0011892	30.6734586	21.78415766	9.996006954	18.28762571	11.26656902	13.28852246	11.60142827	3.288578157	16.16778904	6.583059995	8.968373943	31.73479914	14.86192519	24.76903536	19.99005258	8.25729748	17.64541748	12.45310836
FBgn0011893	13.14576797	13.07049459	17.13601192	14.96260286	15.36350321	25.36899742	15.46857102	13.15431263	19.40134685	9.575359993	6.405981388	16.2962482	14.86192519	5.504230079	16.18242352	12.06835786	10.4268376	19.92497338
FBgn0011894	16.06704974	1.452277177	18.56401291	6.650045714	12.29080257	19.32875994	14.50178533	8.221445392	14.55101014	5.386139996	5.12478511	20.58473457	8.917155114	8.256345118	2.855721797	5.716590563	8.421676526	7.471865018
FBgn0011895	7.303204429	7.261385886	2.856001987	4.987534286	11.26656902	10.87242746	8.701071201	3.288578157	9.161747123	1.795379999	19.21794416	14.58085366	9.907950127	5.504230079	18.08623805	8.89247421	10.4268376	11.62290114
FBgn0011896	0	0	0	0	5.121167737	0	0	0	0.538926301	0	0	0	0	0	0.951907266	0	0	0
FBgn0011897	0	0	0	0	0	0	0	0	0	0	1.281196278	0	0.990795013	0	0	0	0.401032216	0
FBgn0011902	0	0	0	3.325022857	0	0	0	0	0	0	1.281196278	0	0	0	0.951907266	0	0.802064431	0
FBgn0011904	0	0	0	0	0	0	0	0	0	0	0	0	0	0	0	0	0.802064431	0
FBgn0011905	0	0	0	0	0	0	0	1.644289078	0	0	1.281196278	0.857697274	0	0	0	1.270353459	0	0.830207224
FBgn0011906	0	0	0	0	0	0	0	0	0	0	2.562392555	0	0	0	0	0	0	0
FBgn0011909	1.460640886	0	0	0	0	0	0	0	0	0	0	0	0	0	0	0	0.401032216	0
FBgn0011910	2.921281772	0	0	0	0	0	0	0	0	1.196919999	0	0	0	0	0	0	0.401032216	0
FBgn0011915	0	0	0	0	0	0	0	0	0	0	0	0	0	0	0	0	0	0
FBgn0011916	1.460640886	1.452277177	2.856001987	4.987534286	1.024233547	0	8.701071201	3.288578157	0	1.795379999	0	0.857697274	0	1.37605752	0	1.905530188	0.401032216	0
FBgn0011919	4.381922658	0	1.428000993	4.987534286	0	1.208047496	0.966785689	1.644289078	2.694631507	2.393839998	1.281196278	2.573091822	0.990795013	9.632402638	0.951907266	2.540706917	1.203096647	2.490621673
FBgn0011921	0	2.904554354	2.856001987	1.662511429	1.024233547	1.208047496	4.833928445	1.644289078	0	0.59846	1.281196278	0	0.990795013	0	0	0.635176729	1.203096647	0
FBgn0011927	1.460640886	0	0	0	0	0	0.966785689	0	0	0	0	0	0	0	0	0	0.401032216	0
FBgn0011928	0	0	0	0	0	0	0.966785689	0	0	0	2.562392555	0	0	0	0	0	0.802064431	0
FBgn0011931	1.460640886	1.452277177	4.28400298	1.662511429	1.024233547	0	3.867142756	4.932867235	0.538926301	0	0	2.573091822	0	4.128172559	0	0	0.802064431	1.660414448
FBgn0011932	0	0	0	0	0	0	0	0	0	0	0	0	0	0	0	0	2.005161078	0
FBgn0011933	0	0	0	0	0	0	0	0	0	0	0	0	0.990795013	0	0	0	0	0
FBgn0011934	0	0	0	0	0	0	0	0	0	0	0	0	0	0	0	0	0	0
FBgn0011935	0	0	0	0	0	2.416094992	0	0	0	0	0	0	0	0	0	1.905530188	1.203096647	0
FBgn0011936	0	0	0	0	0	0	0	0	0	0	1.281196278	0	0	0	0	0	0	0.830207224
FBgn0011937	2.921281772	0	0	0	3.072700642	0	0	0	0.538926301	0	0	0	0	0	0.951907266	1.270353459	2.005161078	4.151036121
FBgn0011938	0	1.452277177	0	0	0	0	0	0	0	0	0	0	0	0	0	0	0	0
FBgn0011944	0	0	0	0	0	0	0	0	0	0	1.281196278	4.28848637	0	0	0	0	0	0
FBgn0011945	0	0	0	0	0	0	0	0	0	0	0	0	0	0	0	0	1.203096647	0
FBgn0011948	0	0	0	0	0	0	0.966785689	0	0	0	0	0	1.981590025	0	0	0	0	0
FBgn0011949	0	0	0	0	0	0	0	0	0	0	0	0	0	0	0	0	0	0
FBgn0011950	0	0	0	0	0	0	0	0	0	0	0	0	0	0	0	0	0	0
FBgn0011951	0	0	0	0	0	0	0	0	0	0	0	0.857697274	0	0	0	0	0	0
FBgn0011952	0	0	0	0	0	0	0	0	0	0	0	0	0	0	0	0	0	0
FBgn0011953	0	0	2.856001987	0	2.048467095	1.208047496	0	0	0	0	0	0	2.972385038	0	0.951907266	0.635176729	0	0
FBgn0011954	0	0	0	0	3.072700642	1.208047496	0	0	1.077852603	1.795379999	0	0	1.981590025	5.504230079	0.951907266	0.635176729	1.203096647	1.660414448
FBgn0011955	0	0	0	0	0	0	0	0	1.616778904	1.196919999	0	0.857697274	0	0	0	0	0	0
FBgn0011956	0	0	0	0	0	0	0	0	0	0	1.281196278	0	0	0	0	0	0.401032216	0
FBgn0011957	0	7.261385886	4.28400298	0	3.072700642	0	0.966785689	1.644289078	5.389263013	0	2.562392555	1.715394548	3.963180051	4.128172559	1.903814531	1.905530188	0.802064431	0
FBgn0011958	0	0	1.428000993	0	0	0	0	0	0	1.196919999	0	0	0	0	0	0	0	0
FBgn0011959	0	0	0	0	0	0	0	0	0	0	0	0	0	1.37605752	0	0	0	0
FBgn0011960	0	0	0	0	0	0	0	0	0	0	0	0	0	0	0	0	0	0
FBgn0011961	0	0	0	0	0	0	0	0	0	0	0	0	0	0	0	0	0	0
FBgn0011962	0	0	0	0	0	0	0	0	0	0	2.562392555	0	0	0	0	0	0	0
FBgn0011963	0	0	0	0	0	0	0	0	0	0	0	0	0	0	0	0	0	0
FBgn0011965	0	0	0	0	0	0	0	0	0	2.393839998	2.562392555	0	0	0	0	0	0.802064431	0.830207224
FBgn0011966	0	0	0	0	0	0	0	0	0	0	7.687177666	0	0	0	0	0.635176729	0.401032216	0
FBgn0011970	0	0	0	0	0	1.208047496	0	0	0	0.59846	0	0	4.953975063	2.752115039	0	3.811060376	2.005161078	0
FBgn0011971	0	0	0	0	0	0	0	0	0	0	0	0	0	0	0	0	0	0
FBgn0011974	0	0	0	0	0	0	0	0	0	0	0	0	0	0	0	0	0	0
FBgn0011975	0	0	0	0	0	0	0	0	1.077852603	0	0	0.857697274	0	0	0	0.635176729	0	0
FBgn0011976	0	0	0	0	0	0	0	0	0	0	0	0	0	0	0	0	0	0
FBgn0011977	0	0	0	0	0	0	0	0	0	0	0	0	0	0	0	0	0	0
FBgn0011980	0	0	0	0	0	0	0	0	0	0	0	0	0	0	0	0	0	0
FBgn0011981	1.460640886	2.904554354	1.428000993	0	0	0	0	0	0	0	0	0.857697274	0	0	0	1.905530188	1.203096647	0
FBgn0011982	0	0	0	0	0	0	0	0	1.077852603	0.59846	0	0	0	0	0	0	0	0
FBgn0011983	0	0	0	0	0	0	0	0	0	0	0	0	0	0	0	0	0	0
FBgn0011984	0	0	0	0	0	0	0	0	0	0	0	0	0.990795013	0	0	0	0	0
FBgn0011985	0	0	4.28400298	0	0	3.624142488	1.933571378	1.644289078	1.077852603	0	1.281196278	0	0.990795013	0	0	0	0	3.320828897
FBgn0011986	0	0	0	0	0	0	0	0	0	0	0	0	0	0	0	0	0	0
FBgn0011987	0	0	0	0	0	2.416094992	0	0	1.616778904	0	0	2.573091822	0.990795013	0	0	0	0	0
FBgn0011993	0	0	0	0	0	0	0	0	0	0	1.281196278	0	0	1.37605752	0	0	0	0
FBgn0011994	0	0	2.856001987	0	0	0	0	0	0	0	0	0	0	0	0	0	0	0
FBgn0011998	0	0	0	0	0	0	0	0	0	0	0	0	0	0	0	0	0	0
FBgn0011999	0	0	0	0	0	0	0	0	0	0	0	0	0	0	0	0	0	0
FBgn0012000	0	0	0	0	0	0	0	0	0	0	0	0	1.981590025	1.37605752	0	0	0.401032216	0
FBgn0012001	0	0	0	0	0	0	0	0	0	0.59846	0	0	0	0	0	0	0	0
FBgn0012002	0	0	0	0	0	0	0	0	0	0	0	0	0	0	0	0	0	0
FBgn0012003	0	0	0	0	0	0	0	0	0	1.196919999	0	2.573091822	0	0	0	0.635176729	0	0
FBgn0012004	0	0	0	0	0	1.208047496	0	0	0	0	1.281196278	0	0	2.752115039	0	0	0	0
FBgn0012009	2.921281772	1.452277177	0	0	0	2.416094992	0.966785689	3.288578157	1.077852603	4.787679996	2.562392555	4.28848637	0	2.752115039	0	0	0.401032216	0
FBgn0012010	4.381922658	2.904554354	0	0	6.145401285	1.208047496	0	6.577156314	0.538926301	1.795379999	3.843588833	1.715394548	6.935565089	1.37605752	0.951907266	3.175883646	3.208257724	0
FBgn0012011	0	0	0	0	0	0	0	0	0	0	0	0.857697274	0	0	0	0	0	0
FBgn0012016	0	0	0	0	0	0	0	0	0	0	0	0	0	1.37605752	0	0	0	0
FBgn0012017	0	0	0	0	0	0	0	0	0	0	0	0	0	0	0	0	0	0
FBgn0012018	0	0	0	0	0	0	0	0	0	0	0	0	0	0	0	0	0	0
FBgn0012024	0	0	0	0	0	0	0	0	0	0	1.281196278	0	0	0	0	0	0.401032216	0
FBgn0012025	0	0	0	0	0	0	0	0	0	0	2.562392555	0	0	0	0	0	0.802064431	0
FBgn0012026	0	1.452277177	0	0	0	0	0	0	0	0	2.562392555	0	0	0	0	0	1.604128862	0
FBgn0012027	0	0	0	0	0	0	0	0	0.538926301	0	0	0	0	1.37605752	0	0	0.802064431	0
FBgn0012028	0	0	1.428000993	0	0	0	0.966785689	0	0	0	1.281196278	0	0	0	0	0	0.401032216	0
FBgn0012034	14921.90729	16219.03151	16023.59915	14881.1398	16003.64918	16599.78064	14896.2339	16191.31456	16394.13809	12180.45637	12559.56711	13460.70102	14530.00886	11801.06929	13800.75154	12600.63596	10704.3519	13246.78647
FBgn0012036	8106.556916	6902.673423	7632.66531	8806.323037	7505.583436	8110.830889	8548.319062	6953.698513	6247.772611	8537.630353	8473.83218	10913.34011	9631.518318	7575.196646	11128.74784	8707.637781	7322.046191	10179.17078
FBgn0012037	1238.623471	676.7611646	678.3004719	1044.057177	635.0247994	746.5733526	1209.448897	628.118428	793.2995156	884.5238793	1484.906486	1254.811112	1090.865309	1498.526639	1403.11131	715.2089971	1367.519855	1155.648456
FBgn0012042	33.59474037	66.80475015	108.5280755	44.88780857	41.99357545	65.23456479	69.6085696	42.75151604	135.2705016	224.4224998	1076.204873	900.5821376	205.0945676	660.5076095	408.368217	244.5430408	117.5024392	806.961422
FBgn0012051	3249.925971	2860.986039	2754.613916	3055.696006	3265.256549	2704.818344	2896.489924	2790.358566	2825.051672	3328.036057	3235.020601	2824.397123	3126.94906	3058.975866	3112.736759	2844.95657	3008.944713	2889.12114
FBgn0012058	1489.853704	1598.957172	1453.705011	1499.585309	1441.096601	1464.153565	1405.706392	1394.357139	1306.357354	1557.791379	1556.653477	1457.227668	1386.122223	1469.629431	1375.505999	1554.277456	1582.473123	1472.787616
FBgn0012344	7479.941976	6343.54671	7469.873196	7248.549829	7728.866349	7085.198565	6704.658753	8224.73397	8016.528732	10925.48575	7318.193138	8329.955924	10033.78109	7734.819319	8256.843622	9776.00504	6086.064903	8207.428619
FBgn0013263	283.3643319	284.6463267	361.2842513	309.2271257	372.8210113	331.0050139	317.105706	356.81073	365.3920323	346.5083397	324.1426582	351.6558823	374.5205148	313.7411145	382.6667208	297.897886	250.6451347	339.5547547
FBgn0013269	733.2417247	654.9770069	681.1564738	709.89238	747.6904897	686.1709778	806.2992646	639.6284515	630.5437726	757.0518994	777.6861405	658.7115064	773.8109049	813.2499942	695.8442112	727.277355	760.7581129	754.6583668
FBgn0013272	1955.798146	2772.397131	2426.173688	2285.953214	2408.997304	2159.988923	2446.934579	2127.710068	2414.928756	2415.983018	2831.443774	3332.153909	3700.619372	3142.915375	3143.197791	2743.96347	3082.734641	3002.85953
FBgn0013275	14.60640886	20.33188048	15.70801093	8.312557143	7.169634832	10.87242746	18.36892809	9.865734471	4.850336712	40.09681997	56.37263621	89.20051649	20.80669527	35.77749551	19.03814531	113.0614578	81.81057197	223.3257433
FBgn0013276	100.7842211	174.2732613	84.25205861	91.43812857	90.13255218	61.6104223	99.57892596	75.63729761	57.12618794	226.2178798	266.4888257	706.7425537	156.545612	233.9297784	64.72969406	788.8894977	515.7274292	1447.051192
FBgn0013277	24.83089506	46.47286967	125.6640874	46.55032	31.75123997	107.5162272	62.84106978	41.10722696	159.5221852	101.7381999	99.93330965	341.363515	76.29121598	78.43527863	206.5638766	215.3249112	168.4335305	502.2753707
FBgn0013278	579.8744317	228.0075168	13576.00544	1945.138371	240.6948837	7659.021125	2222.640299	258.1533853	18095.52842	456.0265197	931.4296938	18626.6117	323.9899691	771.9682686	18762.09221	642.79885	834.5480405	19585.41863
FBgn0013279	17.52769063	24.68871201	29.98802086	26.60018286	18.43620385	20.53680743	30.93714205	14.79860171	19.40134685	15.55995999	55.09143994	51.46183644	13.87113018	48.16201319	19.03814531	36.8402503	64.96721892	101.2852814
FBgn0013300	1.460640886	2.904554354	0	0	1.024233547	1.208047496	0	0	0	0	0	0	0	0	0	0	0	0
FBgn0013301	0	5.809108709	0	0	0	1.208047496	0	0	1.616778904	0	1.281196278	0	0	0	0	0	0	0
FBgn0013303	3872.158988	3414.303644	3789.914636	3499.586557	3952.51726	3695.417291	3700.855617	3827.904975	3698.11228	3369.928257	2867.317269	2884.435932	2882.222692	2842.934836	2801.463083	3152.382107	2956.810525	2958.02834
FBgn0013305	5161.904891	5672.594654	5777.692019	4894.433646	5404.88043	5709.232466	4529.390953	5434.375404	5693.756374	6365.819015	7291.288016	7485.12411	6147.883054	7068.807479	7709.496944	6421.001556	7333.676126	7509.224343
FBgn0013307	46.74050835	87.13663063	84.25205861	59.85041143	52.23591092	60.4023748	111.1803542	36.17435973	38.8026937	38.30143997	51.2478511	145.8085366	86.1991661	59.17047335	99.95026289	103.5338069	42.10838263	120.3800475
FBgn0013308	8.763845315	14.52277177	28.56001987	14.96260286	19.4604374	18.12071244	18.36892809	13.15431263	22.63490466	19.74917998	23.061533	33.45019368	16.84351522	11.00846016	33.3167543	29.21812955	12.8330309	24.90621673
FBgn0013323	39.43730392	31.9500979	45.69603179	44.88780857	48.13897673	79.73113474	36.73785618	54.26153959	55.50940904	49.67217996	55.09143994	64.32729555	69.35565089	55.04230079	86.62356117	78.1267377	48.9259303	77.20927186
FBgn0013325	11917.36899	10950.16992	11725.31616	12147.97101	13179.83729	11319.40504	13004.2343	11283.11166	12009.4337	15448.64643	14450.61282	14607.44227	14853.00804	13709.66107	14226.25408	15123.55792	14679.78425	15076.56319
FBgn0013334	60780.18854	57903.74333	59651.8855	58615.16544	55369.04134	59077.1467	57736.44134	60953.79614	60770.94652	45948.56184	43724.66656	43408.91673	46499.00074	43545.34021	44396.95487	43622.03224	40188.24038	40537.35835
FBgn0013342	43221.82445	39969.57247	39624.17156	40522.05356	38423.0973	39425.83808	41002.34785	40474.17567	41881.57965	33982.35415	31429.02589	32604.50417	33088.59024	33709.28106	31748.01112	32645.54318	30914.77143	32596.42625
FBgn0013343	6235.475942	8119.681698	9080.658317	5845.390183	8720.324423	8356.06453	6633.116612	9872.311627	9630.613005	6519.024775	4912.106528	6626.569138	7141.650451	5081.78042	6342.558111	6519.453949	4757.846205	6204.138587
FBgn0013347	1212.331935	894.6027411	1140.972794	972.5691857	1110.269165	990.5989468	1090.534257	963.5534	1129.050601	1108.946379	969.8655821	1163.895201	988.8134227	887.5571002	1031.867476	1045.500896	926.3844179	1139.874519
FBgn0013348	1.460640886	1.452277177	7.140004967	1.662511429	3.072700642	1.208047496	3.867142756	3.288578157	2.694631507	1.795379999	1.281196278	20.58473457	2.972385038	1.37605752	3.807629063	2.540706917	2.406193293	26.56663118
FBgn0013432	774.1396695	692.7362135	778.2605414	734.8300514	748.7147232	718.7882602	734.7571236	774.4601559	716.7719808	755.2565194	964.740797	650.9922309	664.8234535	814.6260517	702.507562	730.4532386	789.2314002	776.2437547
FBgn0013433	1111.547714	1163.274019	1079.568751	1002.494391	1093.881429	1101.739316	1097.301757	1088.51937	1050.906288	1095.181799	973.709171	885.1435867	1000.702963	996.2656443	858.6203536	981.3480467	964.4824784	926.5112623
FBgn0013435	425.0464978	422.6126586	352.7162454	384.04014	439.3961919	364.8303438	430.2196316	448.8909184	384.2544528	380.0220997	384.3588833	338.7904232	352.7230245	367.4073578	375.0514627	322.0346017	338.0701577	360.3099353
FBgn0013467	21382.32193	17587.07662	20073.40996	19305.08271	18907.35129	18249.97352	20148.78054	19065.53186	20232.3712	18305.09601	16362.15766	15754.18353	16821.71773	17074.12171	15214.33383	15653.29532	15089.23814	14742.81989
FBgn0013469	90.55973492	116.1821742	101.3880705	89.77561714	91.15678573	93.0196572	112.1471399	116.7445246	120.7194915	103.5335799	111.4640762	125.223802	107.9966564	121.0930617	123.7479445	91.46544901	87.02399077	109.5873536
FBgn0013531	192.8045969	101.6594024	144.2281003	121.3633343	183.337805	130.4691296	146.9514247	179.2275096	157.9054063	189.1133599	170.3991049	163.8201793	141.6836868	144.4860396	165.6318642	178.4846609	158.4077251	182.6455893
FBgn0013548	192.8045969	238.1734571	258.4681798	256.02676	205.870943	295.9716365	212.6928516	249.9319399	232.8161622	316.5853398	288.2691625	293.3324677	328.9439442	275.2115039	264.6302198	362.6859124	269.0926166	353.6682775
FBgn0013563	289.2068954	228.0075168	289.8842017	365.7525143	249.9129856	224.6968343	330.6407056	221.9790256	205.3309208	254.9439598	274.1760034	236.7244476	231.846033	287.5960216	226.5539292	222.947032	343.6846087	267.3267262
FBgn0013576	32931.60941	33878.72199	34454.80797	30743.16134	31352.81312	34062.1072	32809.80593	32699.9769	34689.60816	28025.28332	26597.63472	27677.89103	28679.55244	25880.88983	28287.82821	28216.45584	24916.13155	26569.1218
FBgn0013672	118358.6523	90752.8008	104836.6929	92566.97383	111633.2628	88224.91669	102943.3402	94829.43973	91183.09663	132677.385	88916.30286	91728.15036	113091.3243	79137.06796	87900.06882	124599.4431	86406.00013	94411.99575
FBgn0013673	0	0	2.856001987	0	0	0	0	1.644289078	0	0.59846	0	2.573091822	0	0	0	1.905530188	0	0
FBgn0013674	506797.1075	430693.1288	432452.9648	444154.8907	543218.6496	377071.4891	492146.1221	506725.4982	448770.3982	484679.5875	343454.1297	366715.331	494931.8327	381705.9715	325552.2848	493156.294	365100.1301	359413.3115
FBgn0013675	159201.0927	129589.5971	136158.4667	135228.6796	156210.9795	120506.3619	148098.9993	140736.3465	130828.1321	151281.1125	108809.4375	106684.6754	134448.9016	96368.06022	102213.8984	147710.3484	105213.2079	103441.3295
FBgn0013676	310876.9636	258387.7031	288547.5927	251446.541	328963.3308	219089.0778	295712.6723	272517.8947	271359.6323	255057.6672	171253.6628	193597.7133	249238.4486	189860.1602	177195.6337	271080.0893	190159.0498	196419.5574
FBgn0013678	252455.7101	210053.0141	210521.6185	217576.1957	258456.1176	186143.2065	248695.9506	227745.5474	218739.4072	212595.7333	158440.4189	163019.9478	209358.9494	160953.3199	149172.4357	216736.9091	157694.6899	155603.2494
FBgn0013679	47716.21646	36469.58447	44089.53067	39630.94743	59815.23917	34005.32897	51802.31079	41822.49271	46093.2887	56509.58546	35472.48134	46454.59975	62802.53267	43323.79495	35221.52074	58119.3059	38969.50348	40524.07503
FBgn0013680	4571.805973	8137.109024	7524.137234	10418.95912	7494.316867	9651.091446	7965.347291	10234.05522	4892.372963	7387.390234	10241.88304	5258.541987	11346.58449	3229.606999	9125.934956	9864.929782	6806.318762	5006.149562
FBgn0013681	20009.3195	9753.493522	20693.1624	14417.29911	15700.47605	12812.55174	21825.18693	12725.15318	17151.86847	20591.2132	14826.00332	15062.02183	17750.09265	13595.4483	12606.10792	20765.19763	11850.903	14687.196
FBgn0013683	359.3176579	454.5627565	466.9563248	1138.820329	437.3477248	999.0552793	370.2789189	1155.935222	234.9718674	400.9681997	1044.174966	385.106076	545.928052	356.3988976	883.3699425	531.6429224	416.2714397	332.0828897
FBgn0013684	70169.18816	72227.55313	58705.12084	79152.16911	83187.22449	60223.58377	70876.02564	80030.83803	58827.03935	72938.50936	61334.7094	49616.9296	80910.30233	55885.82405	48263.60218	73967.60048	55822.88234	45788.41904
FBgn0013685	375.3847077	506.8447348	384.1322672	400.6652543	337.9970707	347.9176789	417.6514176	338.7235502	319.5832967	475.7756996	463.7930525	329.3557532	436.9406006	368.7834153	436.9254349	450.340301	259.0668112	484.841019
FBgn0013686	1806152.566	1438996.102	1728795.123	1493048.314	2066708.694	1322247.85	2086849.448	1712959.523	1833876.742	1178400.654	832149.7943	950837.194	1160294.279	936786.9341	760359.7261	1191691.902	877849.093	886991.738
FBgn0013688	10424.594	7794.37161	7772.609407	8367.42002	10250.52934	6463.054104	12476.36932	9313.25334	7549.279629	6226.377835	5035.101371	3403.342783	5428.565874	4882.25208	3040.391806	5760.417758	4622.297316	3095.842739
FBgn0013689	0	0	0	0	0	0	0	0	0	0	0	0	0	0	0	0	0	0
FBgn0013690	0	0	0	0	0	0	0	0	0	0	0	0	0	0	0	0	0	0
FBgn0013691	0	0	0	0	0	0	0	0	0	0	0	0	0	0	0	0	0	0
FBgn0013692	0	0	0	0	0	0	0	0	0	0	0	0	0	0	0	0	0	0
FBgn0013693	0	0	0	0	0	0	0	0	0	0	0	0	0	0	0	0	0	0
FBgn0013694	0	0	0	0	0	0	0	0	0	0	0	0	0	0	0	0	0	0
FBgn0013695	0	0	0	0	0	0	0	0	0	0	0	0	0	0	0	0	0	0
FBgn0013696	0	0	0	0	0	0	0	0	0	0	0	0	0	0	0	0	0	0
FBgn0013697	0	0	0	0	0	0	0	0	0	0	0	0	0	0	0	0	0	0
FBgn0013698	0	0	0	0	0	0	0	0	0	0	0	0	0	0	0	0	0	0
FBgn0013699	0	0	0	0	0	0	0	0	0	0	0	0	0	0	0	0	0	0
FBgn0013700	0	0	0	0	0	0	0	0	0	0	0	0	0	0	0	0	0	0
FBgn0013701	0	0	0	0	0	0	0	0	0	0	0	0	0	0	0	0	0	0
FBgn0013702	0	0	0	0	0	0	0	0	0	0	0	0	0	0	0	0	0	0
FBgn0013703	0	0	0	0	0	0	0	0	0	0	0	0	0	0	0	0	0	0
FBgn0013704	0	0	0	0	0	0	0	0	0	0	0	0	0	0	0	0	0	0
FBgn0013705	0	0	0	0	0	0	0	0	0	0	0	0	0	0	0	0	0	0
FBgn0013706	0	0	0	0	0	0	0	0	0	0	0	0	0	0	0	0	0	0
FBgn0013707	0	0	0	0	0	0	0	0	0	0	0	0	0	0	0	0	0	0
FBgn0013708	0	0	0	0	0	0	0	0	0	0	0	0	0	0	0	0	0	0
FBgn0013709	0	0	0	0	0	0	0	0	0	0	0	0	0	0	0	0	0	0
FBgn0013710	0	0	0	0	0	0	0	0	0	0	0	0	0	0	0	0	0	0
FBgn0013717	630.9968627	713.068094	756.8405265	738.1550743	784.5628974	782.8147775	625.5103408	758.0172652	763.658569	667.2828995	563.7263621	629.5497991	638.0719882	613.7216538	659.6717351	633.9063758	624.8081918	559.5596691
FBgn0013718	4409.674834	3184.84385	3570.002483	3833.751354	3292.910855	3496.089454	3934.817754	3446.429908	3725.058595	4125.783237	6045.965234	5053.552338	4284.197635	6456.461883	4888.043809	3902.525825	5722.729716	4368.550414
FBgn0013720	528.7520007	371.7829574	341.2922374	698.2548	367.6998435	376.9108188	540.4332001	381.4750662	431.1410411	382.4159397	526.5716701	489.7451434	388.391645	522.9018575	452.1559512	438.2719432	559.4399407	459.104595
FBgn0013725	1980.629041	1742.732613	1794.997249	1757.27458	1647.991778	1976.365704	1849.461023	1974.791183	2067.860218	1764.260079	1806.486751	1777.148752	1622.922231	1832.908616	1825.758135	1620.335836	1534.750289	1760.039315
FBgn0013726	4212.488315	4807.037456	4442.51109	4764.757754	4763.710229	4925.209642	4161.045605	4750.351148	4442.369502	4473.488497	4308.663082	3853.633852	4453.623582	4213.488125	4806.179784	4163.58346	4032.378927	3945.974937
FBgn0013732	1029.751825	1002.071252	978.1806805	1049.044711	956.6341333	1012.343802	1007.390688	1004.660627	1102.104286	1022.169679	831.4963842	931.4592395	948.1908271	829.7626844	778.6601433	1024.540064	907.936936	954.7383079
FBgn0013733	20590.65457	21643.28677	22508.15166	21561.11072	20885.14627	24249.13739	23132.28118	21352.73797	23010.53629	26063.53144	29918.49547	32546.18076	28577.50055	30968.17448	31467.19848	26845.10929	27404.13542	27461.59456
FBgn0013746	1276.600134	1076.137388	1132.404788	1238.571014	1175.820113	1141.604884	1175.611398	1193.753871	1092.942539	1077.826459	1150.514257	1018.944361	1131.487904	1230.195423	1078.510932	1063.921022	1164.196522	1059.344418
FBgn0013749	2227.477351	1771.778156	2023.477408	1772.237183	2099.678772	1772.205677	2094.057802	1825.160877	2067.321292	2240.035778	2149.847354	2261.747711	1948.89379	2130.137041	1933.323657	2356.505666	2368.897297	2317.108363
FBgn0013750	3844.406812	3116.586822	3731.366596	3499.586557	3493.66063	3339.043279	3378.915983	3406.966971	3588.710241	3555.450857	3274.737686	3271.257403	3046.694664	3482.801582	3205.071763	3065.362895	3312.125068	3185.505119
FBgn0013751	270.2185639	318.0487018	318.4442215	221.11402	367.6998435	271.8106866	267.7996358	337.0792611	279.7027504	315.3884198	263.9264332	210.9935294	339.8426893	244.9382385	232.2653728	317.5883646	201.7192044	255.7038251
FBgn0013753	1730.85945	1633.811824	1693.609178	1717.374306	1798.554109	1865.225334	1599.06353	1716.637798	1713.246712	1561.382139	1383.69198	1485.531678	1426.744818	1246.708113	1388.832701	1489.48943	1405.216883	1393.91793
FBgn0013755	0	0	0	0	0	0	0.966785689	0	0.538926301	5.984599995	2.562392555	0	3.963180051	2.752115039	1.903814531	0.635176729	2.005161078	0.830207224
FBgn0013756	2357.47439	2349.784473	2370.481649	2475.479517	2144.745048	2379.853567	2432.432793	2195.12592	2282.891812	2438.724498	2354.838758	2468.452754	2319.451125	2291.13577	2323.605635	2559.127042	2443.489289	2402.619707
FBgn0013759	18037.4543	20638.31097	17460.16815	18533.67741	19093.76179	19862.71693	17877.80096	20009.3538	17829.29883	17653.37307	16742.67296	15970.32324	17927.44496	16381.96477	16403.266	17667.44072	16118.28681	15533.17717
FBgn0013762	706.9501887	753.731855	635.4604421	753.1176771	809.1445025	711.5399752	693.185339	753.0843979	734.5565487	697.8043595	694.4083825	723.8964992	686.6209438	703.1653926	675.8541586	674.5576865	696.5929584	724.7709068
FBgn0013763	1578.952798	4397.495293	2453.305707	1975.063577	1719.688126	2617.838924	2706.999929	1231.57252	1830.732646	1298.059739	2662.325865	4173.554935	2645.422684	2336.545669	3713.390243	3345.475833	2276.659888	4417.53264
FBgn0013764	1739.623295	1909.744488	1706.461187	2056.526637	1784.21484	1915.963329	1798.221381	2038.918457	1741.809806	1650.552679	1678.367124	1527.558845	1659.581646	1665.029599	1732.471223	1616.524776	1695.163175	1593.167663
FBgn0013765	2522.52681	2814.513169	2641.801838	2586.867783	2632.280217	2678.241299	2504.94172	2644.016838	2660.67915	3117.976598	3062.059103	3032.817561	2960.495498	3184.197101	2834.779837	2900.852123	2964.430137	2719.758867
FBgn0013767	2951.95523	2680.903669	3344.378327	2385.7039	4126.636963	2989.917553	2377.326009	3124.149249	3262.120902	7107.909415	3537.382922	6369.259956	5955.668821	3603.894644	5907.536491	6405.122138	3596.857941	6446.559096
FBgn0013770	7070.962528	6574.458781	8136.74966	7368.250651	7187.046803	8101.166509	7799.060153	5750.078907	7711.496446	8139.654454	10113.76342	10672.32718	8719.986907	9782.392908	10716.572	8573.615492	9748.291095	10693.89926
FBgn0013771	173.8162654	402.2807781	327.0122275	184.5387686	367.6998435	387.7832462	127.6157109	315.7035031	299.6430235	587.0892595	380.5152944	804.520043	609.3389328	390.8003356	754.8624617	548.1575173	429.1044706	781.224998
FBgn0013772	2.921281772	18.8796033	1.428000993	9.975068571	7.169634832	3.624142488	21.26928516	4.932867235	9.700673424	10.77227999	7.687177666	6.861578191	10.89874514	19.26480528	10.47097992	6.986944022	9.223740957	7.471865018
FBgn0013773	135.8396024	142.3231634	212.772148	133.0009143	123.9322592	194.4956469	158.552853	60.8386959	126.1087545	123.8812199	211.3973858	431.4217288	155.554817	231.1776633	338.8789866	186.1067817	181.6675936	433.3681711
FBgn0013799	3181.275849	2799.990398	3087.338148	2921.03258	2853.514663	3084.145258	3090.813848	2828.177215	3072.418844	2558.416498	2680.262613	2778.08147	2558.232723	2551.210642	2814.789784	2503.23149	2603.100111	2748.816119
FBgn0013810	111.0087073	91.49346216	101.3880705	76.47552571	95.25371992	105.1001322	116.0142827	88.79161024	107.246334	81.98901994	110.1828799	69.47347919	94.1255262	96.32402638	102.8059847	65.42320311	89.43018406	91.32279467
FBgn0013811	29.21281772	45.02059249	19.99201391	46.55032	15.36350321	33.82532989	27.06999929	34.53007065	19.40134685	23.93839998	52.52904738	48.03104734	33.68703043	39.90566807	60.922065	38.11060376	38.49909269	37.35932509
FBgn0013812	13.14576797	24.68871201	31.41602185	13.30009143	16.38773676	13.28852246	15.46857102	31.24149249	11.31745233	50.27063996	21.78033672	33.45019368	51.52134066	33.02538047	99.95026289	44.46237105	33.28567389	31.54787452
FBgn0013813	40.8979448	43.56831532	47.12403278	9.975068571	41.99357545	49.52994734	28.03678498	31.24149249	46.88658822	47.27833996	49.96665483	61.75420372	54.4937257	67.42681847	61.87397227	40.65131067	42.50941485	58.94471292
FBgn0013949	590.0989179	1219.912829	714.0004967	591.8540686	682.1395426	634.2249354	602.3074842	930.6676184	659.6457928	829.4655594	1432.377438	1327.71538	837.2217857	1157.264374	1283.170994	1072.178319	1497.053261	1277.688918
FBgn0013953	14.60640886	7.261385886	5.712003974	21.61264857	12.29080257	15.70461745	9.66785689	9.865734471	24.79060986	17.95379999	28.18631811	27.44631277	13.87113018	34.40143799	29.50912523	11.43318113	30.47844838	14.94373004
FBgn0013954	5557.738571	3591.481459	4568.175178	4681.632183	4675.626144	4212.461619	5570.61914	4354.07748	4658.478949	4204.181497	4867.264659	4152.112503	3852.211009	5055.635328	3916.146491	3969.219381	4857.302195	3970.881154
FBgn0013972	8572.501359	9795.60956	9124.926348	9230.263451	9424.997104	9825.050286	8424.570494	10452.74567	9670.493551	6858.351595	6468.760006	6069.06591	6830.540817	6450.957653	7120.266347	5560.972265	5456.845357	5886.999427
FBgn0013973	4846.406459	5735.042573	5257.899658	5130.510269	5362.886855	5203.060566	5091.093438	5406.42249	5310.579773	5477.105916	5012.039838	5057.840824	5591.056257	5113.429743	5118.405367	5072.52136	4342.777862	4695.65206
FBgn0013981	17572.9705	13618.00309	17083.17588	13521.20545	16409.24566	13595.36652	15350.62317	14124.44318	15102.33174	17404.41371	13862.54372	15837.38016	14354.63814	14240.81927	13294.33687	17398.76097	16591.10379	15901.78917
FBgn0013983	299.4313816	278.837218	212.772148	269.3268514	268.3491894	222.2807393	292.9360638	230.200471	246.2893197	268.1100798	326.7050508	338.7904232	288.3213487	321.9974596	293.1874378	287.7350584	329.247449	306.3464657
FBgn0013987	1917.821483	1871.985281	1962.073365	1730.674397	1736.075863	1796.366627	1964.50852	1767.610759	2017.740072	2018.007118	2570.079733	2000.150043	2107.420992	2504.424686	2159.877586	1921.409606	2359.673556	2061.404538
FBgn0013995	8129.927171	8041.25873	6910.096807	7709.065494	7075.405346	6941.440913	7671.444442	7456.850971	6656.278748	6507.654035	6467.478809	5773.160351	6717.590186	6376.650547	5764.750401	6477.532285	6239.660242	5382.233435
FBgn0013997	4050.357176	3745.42284	3851.318679	3910.22688	3891.063247	3714.74605	3660.250618	3803.240638	3847.394865	3436.357317	3288.830845	3227.514842	3559.926481	3279.14507	3276.464808	3227.332961	3069.500578	3017.80326
FBgn0014000	203.0290831	162.6550438	408.4082841	261.0142943	224.3071469	391.4073887	381.8803471	200.6032676	308.2658444	223.2255798	299.799929	750.4851147	287.3305537	283.4678491	633.0183316	449.0699476	277.1132609	865.9061349
FBgn0014002	4988.088625	5403.923376	5440.683785	5256.861137	5091.464965	5737.017559	5293.151647	5891.487768	5792.379887	4918.742736	6138.211366	6289.49411	5306.698088	5582.665358	6304.48182	5432.031389	5997.035751	6411.690393
FBgn0014006	1213.792576	1275.099362	1289.484897	1351.621791	1169.674711	1320.395913	1216.216397	1257.881145	1292.345271	1284.893619	1424.690261	1433.212145	1253.355691	1344.408197	1330.766357	1302.112295	1398.800368	1409.691867
FBgn0014007	1895.91187	1932.980923	1842.121281	1768.91216	1754.512067	1849.520717	1718.944955	1719.926376	1824.804456	2072.466978	1789.8312	2083.346678	1929.07789	1831.532559	1908.574068	1967.142331	2047.670493	1936.043247
FBgn0014009	5432.123454	5203.509126	5296.455684	5128.847757	5396.686562	5285.207795	5099.794509	5098.940432	5451.239538	5503.438156	5035.101371	5216.51482	5078.815235	4985.456394	5326.873059	5303.725689	5111.957651	5373.101155
FBgn0014010	7658.140164	6663.047689	7518.42523	7215.2996	6852.122433	6975.266242	7196.752669	6838.598277	7729.81994	6972.058995	7439.906784	7370.192675	6717.590186	8049.936491	7055.536653	6981.227431	7606.378032	7598.056516
FBgn0014011	1127.614764	699.9975994	839.6645841	1075.644894	823.4837722	864.9620072	1263.588895	790.9030467	875.2163134	1037.131179	1433.658635	1360.307876	1017.546478	1583.842205	1363.131204	914.6544901	1293.729927	1181.38488
FBgn0014018	809.1950508	954.1461054	1011.024703	774.7303257	884.937785	921.7402395	785.9967651	802.4130703	1128.511675	1023.965059	1368.317624	1649.351858	1201.83435	1359.54483	1671.549158	1119.816574	1217.533806	1427.126218
FBgn0014019	806.273769	178.6300928	112.8120785	151.28854	142.3684631	302.011874	169.1874956	212.1132911	184.8517214	165.1749599	187.0546565	233.2936585	139.7020968	1264.596861	148.4975334	319.4938948	258.665779	297.2141863
FBgn0014020	6682.432053	5537.532877	6774.436713	6606.820417	6345.126827	6356.745924	6694.02411	6485.076125	6751.668703	6961.286715	8258.591205	7608.632517	6980.150864	8491.650954	8034.097322	6549.307255	7994.978249	7904.402982
FBgn0014022	350.5538126	358.7124628	375.5642613	322.5272171	391.2572151	298.3877315	317.105706	348.5892846	410.6618416	364.4621397	406.13922	336.2173314	335.8795093	323.3735171	336.975172	370.9432099	378.1733793	381.0651159
FBgn0014023	899.7547857	699.9975994	819.6725702	694.9297771	893.1316534	821.4722973	902.9778335	804.0573594	893.5398076	781.5887594	737.9690559	677.5808464	647.9799383	743.0710607	655.864106	696.788872	739.9044377	785.3760341
FBgn0014024	1101.323228	1327.38134	1178.10082	1241.896037	1115.390333	1305.899343	1113.737114	1177.31098	1088.092202	1289.082839	1186.387753	1220.503221	1132.478699	1304.502529	1206.066506	1218.268967	1198.28426	1092.552707
FBgn0014026	23767.54849	21814.65548	22258.25148	24327.52973	25466.54292	20919.75849	24621.13114	22411.66014	22873.64901	27687.75188	24956.42229	27387.98935	28029.59091	23895.23883	25454.00028	27426.93117	25686.91547	27479.85912
FBgn0014028	4649.21994	4380.067966	4339.695019	4723.194969	4915.296794	4869.639457	4578.697023	5018.370267	4916.085721	4003.098937	3929.428983	3746.421693	3992.903901	3908.003356	3941.847987	3786.92366	3708.344897	3652.911787
FBgn0014029	1318.95872	1365.140547	1380.876961	1403.159646	1236.249892	1203.215306	1321.596037	1326.941286	1354.860722	1333.368879	1584.839795	1444.362209	1205.79753	1330.647622	1460.225745	1229.066971	1434.091203	1379.804407
FBgn0014031	147.5247295	222.1984081	308.4482146	232.7516	210.9921108	303.2199215	240.7296365	110.1673683	193.4745422	177.1441599	304.9247141	651.8499282	362.6309746	206.408628	512.1261089	441.4478268	252.2492636	854.2832338
FBgn0014032	439.6529066	374.6875117	395.5562752	432.2529714	450.6627609	434.8970986	494.0274871	417.6494259	445.1531249	426.1035197	386.9212758	342.2212123	352.7230245	361.9031277	389.3300716	383.6467445	360.5279618	398.4994676
FBgn0014033	324.2622767	344.189691	675.4444699	320.8647057	369.7483106	645.0973629	414.7510606	437.3808949	490.9618605	365.0605997	409.9828088	753.9159038	426.0418555	532.5342601	724.4014292	479.5584306	514.5243325	748.8469163
FBgn0014037	5182.353863	5310.977637	5045.12751	5497.925294	4996.211245	5141.450143	5383.062716	5186.087753	5326.747562	5625.523996	6183.053236	6132.535509	5833.801035	6556.914082	5692.405449	6008.136682	6372.401905	5651.220575
FBgn0014073	29.21281772	90.04118499	77.11205364	48.21283143	87.05985154	67.65065978	78.30964081	73.99300853	81.3778715	38.30143997	52.52904738	66.90038737	93.13473119	71.55499103	89.47928297	53.35484526	123.9189546	83.85092965
FBgn0014075	2274.217859	2095.635967	2099.16146	2182.877506	2003.400819	2195.0223	2250.677084	2418.749234	2569.061678	1726.557099	2243.374682	2310.636456	2009.332286	2348.930186	2271.250736	1894.732183	2189.635897	2097.933656
FBgn0014076	1.460640886	0	0	1.662511429	3.072700642	1.208047496	0	6.577156314	4.311410411	4.189219997	6.405981388	0	0.990795013	1.37605752	1.903814531	3.811060376	2.406193293	1.660414448
FBgn0014092	308.1952269	280.2894952	327.0122275	312.5521486	279.6157585	340.6693939	289.068921	304.1934795	296.4094657	256.1408798	275.4571997	326.7826614	289.3121437	244.9382385	281.7645506	252.8003382	252.2492636	264.0058973
FBgn0014127	281.903691	261.4098919	238.4761659	299.2520571	234.5494824	253.6899742	252.3310648	261.4419635	236.04972	274.0946798	266.4888257	314.7748995	270.4870385	297.2284243	304.610325	264.8686961	260.2699079	291.4027357
FBgn0014133	3090.716114	3469.490176	3144.458187	2916.045046	3157.712027	3418.774414	2933.22778	3341.195407	3205.53364	3184.405658	3181.210357	3132.310444	3139.829395	3583.253781	3285.983881	3115.541857	2988.893102	3016.973053
FBgn0014135	150.4460112	159.7504895	175.6441222	137.9884486	155.6834992	146.173747	122.7817825	138.1202826	164.9114482	129.2673599	107.6204873	189.5510975	172.3983322	126.5972918	201.8043403	131.481583	120.3096647	153.5883365
FBgn0014141	413.3613707	395.0193922	329.8682295	374.0650714	366.67561	553.2857532	231.0617797	297.6163232	307.7269181	610.4291995	812.27844	1530.131937	586.5506475	913.7021931	1581.117968	481.4639608	1012.606344	1090.062085
FBgn0014143	132.9183206	161.2027667	118.5240825	136.3259371	141.3442296	123.2208446	139.2171392	108.5230792	121.7973441	120.8889199	139.6503943	126.0814993	134.7481217	143.1099821	104.7097992	123.2242855	116.7003747	124.5310836
FBgn0014163	11939.2786	11368.42574	13160.45716	12209.48393	11842.18828	12115.50834	12444.46539	13192.13128	12327.40022	11057.14695	12714.59186	11248.69975	11252.45896	13284.4593	11675.14261	10714.79625	12219.85264	10276.30502
FBgn0014179	17.52769063	17.42732613	35.70002483	23.27516	11.26656902	21.74485493	7.734285512	19.73146894	24.25168356	21.54455998	20.49914044	18.86934003	15.8527202	20.6408628	15.23051625	20.96083207	16.04128862	26.56663118
FBgn0014184	38977.20204	27083.51708	28278.70367	36423.96289	27274.31514	26413.9585	37196.1126	30203.94608	31031.37643	41069.31747	31603.26858	36823.51706	38450.77285	32271.30095	35997.32516	36985.70577	29799.09981	34512.54452
FBgn0014189	2471.404379	2171.15438	2369.053648	2157.939834	2615.89248	2274.753435	2347.355653	2448.346438	2365.347537	2685.888478	2837.849755	2411.844734	2590.928958	2899.353194	2364.537648	2599.778353	2737.846935	2441.639447
FBgn0014269	977.1687526	893.150464	1045.296727	977.55672	899.2770547	872.2102922	987.0881884	993.1506034	938.2706906	982.6713192	969.8655821	940.8939095	933.3289019	924.7106533	947.1477293	1053.758194	1081.583885	980.4747318
FBgn0014340	296.5100998	315.1441474	331.2962305	362.4274914	327.7547352	309.260159	327.7403486	310.7706358	335.2121594	382.4159397	361.2973503	350.798185	339.8426893	359.1510127	334.1194502	376.6598005	363.7362195	391.8578098
FBgn0014342	195.7258787	201.8665276	239.9041669	184.5387686	202.7982424	152.2139845	131.4828537	129.8988372	149.2825855	189.7118199	202.4290119	178.401033	162.4903821	169.2550749	157.0646988	259.7872823	224.5780407	215.8538783
FBgn0014343	394.3730392	486.5128544	391.2722722	442.22804	409.693419	489.2592359	391.548204	401.2065351	481.8001134	362.6667597	377.9529019	361.0905523	490.4435313	372.9115879	459.7712093	391.904042	327.2422879	339.5547547
FBgn0014366	704.028907	653.5247297	582.6244053	694.9297771	649.3640691	675.2985503	627.4439121	733.352929	638.0887408	607.4368995	680.3152234	608.1073672	677.7037887	689.4048174	631.1145171	650.4209708	712.634247	700.6948973
FBgn0014368	36.51602215	30.49782072	39.98402782	14.96260286	33.79970707	19.32875994	40.60499894	47.68438327	39.8805463	47.27833996	57.65383249	51.46183644	38.64100549	67.42681847	50.45108508	33.66436665	46.92076922	31.54787452
FBgn0014380	290.6675363	204.771082	212.772148	410.6403229	183.337805	211.4083118	350.9432051	198.9589785	162.2168167	278.8823598	559.8827733	524.0530344	308.1372489	591.7047335	571.1443594	311.8717741	702.6084416	584.4658859
FBgn0014388	4546.975078	3889.198281	3579.99849	4206.153914	3963.783829	3937.02679	4100.138107	4183.071416	4407.339292	4602.755856	3839.745244	4082.639024	5067.91649	4172.2064	4212.18965	3963.502791	3379.899513	3628.00557
FBgn0014391	6889.843059	4226.126586	5750.56	4084.79058	5414.098532	4591.788533	6296.675192	5159.779128	5708.84631	4496.828437	4149.794743	3520.84731	3908.686325	4147.437365	3338.338781	4366.840014	3831.461787	3862.954214
FBgn0014395	7.303204429	13.07049459	9.996006954	6.650045714	15.36350321	8.456332473	7.734285512	13.15431263	10.23959973	8.976899993	11.5307665	18.86934003	8.917155114	8.256345118	15.23051625	7.622120751	9.624773173	14.11352281
FBgn0014396	1872.541616	3088.993556	4251.158957	1419.78476	1951.164908	2590.053832	4777.854875	8282.284088	8820.067847	2834.306558	2176.752476	2256.601528	2680.100509	2322.785093	2776.713494	2385.088618	1945.80831	1840.569416
FBgn0014411	1643.220997	1726.757564	1750.729218	1775.562206	1702.276156	1705.763064	1712.177455	1913.952487	1704.084965	1618.235839	1784.706415	1625.336334	1515.916369	1805.387466	1676.308695	1518.70756	1588.087574	1441.239741
FBgn0014417	756.6119789	686.9271048	692.5804818	817.9556229	575.6192537	596.7754631	737.6574807	746.5072416	795.4552208	627.7845395	531.6964552	556.6455308	522.1489717	564.1835831	672.0465295	625.6490783	587.1111635	587.7867148
FBgn0014427	490.7753376	576.5540393	552.6363844	503.7409629	474.2201325	461.4741435	690.2849819	463.6895201	524.3752912	502.7063996	757.1870001	953.7593686	723.2803593	659.131552	872.8989626	599.6068324	683.3588953	761.3000246
FBgn0014454	0	0	0	0	0	0	1.933571378	1.644289078	0	0	16.65555161	2.573091822	0	31.64932295	0.951907266	0	32.48360946	0
FBgn0014455	959.641062	1074.685111	1103.844768	844.5558057	868.5500483	1037.712799	1082.799972	912.5804385	950.6659955	1010.200479	1237.635604	1651.067252	1131.487904	1070.57275	1446.899044	1248.122273	1176.227488	1813.172578
FBgn0014464	65.72883986	81.32752192	44.2680308	78.13803714	76.81751606	64.02651729	45.43892738	67.41585222	50.65907232	66.42905995	67.90340271	61.75420372	76.29121598	64.67470343	57.11443594	62.8824962	53.33728467	47.32181178
FBgn0014465	71.57140341	68.25702733	49.98003477	48.21283143	75.79328251	48.32189984	71.54214098	42.75151604	39.8805463	86.77669993	85.8401506	41.16946915	75.30042096	57.79441583	62.82587953	64.15284966	59.75380011	33.20828897
FBgn0014466	42.35858569	37.75920661	18.56401291	43.22529714	30.72700642	16.91266495	20.30249947	16.44289078	12.93423123	26.33223998	30.74871066	17.15394548	28.73305537	23.39297784	28.55721797	27.94777609	21.65573964	19.92497338
FBgn0014469	270.2185639	548.960773	501.2283487	408.9778114	390.2329816	486.8431409	539.4664144	223.6233147	381.020895	259.7316398	375.3905093	772.7852438	438.9221906	458.2271541	828.1593211	521.4800947	371.7568638	888.3217299
FBgn0014848	0	0	0	0	0	0	0	0	0	0	0	0	0	0	0	0	0	0
FBgn0014849	0	0	0	0	0	0	0	0	0	0	0	0	0	0	0	0	0	0
FBgn0014850	2.921281772	0	0	0	0	0	0	0	0	0	0	0	0	0	0	0	0	0
FBgn0014851	0	0	0	0	0	0	0	0	0	0	0	0	0	0	0	0	0	0
FBgn0014857	2583.873727	2197.295369	2516.13775	2502.0797	2258.434972	2512.738792	2450.801721	2121.132911	2393.91063	2296.889478	2896.784784	2264.320803	1999.424336	2750.738982	2271.250736	2099.894267	2636.786817	2351.146859
FBgn0014859	1824.340466	1706.425683	1179.528821	1185.370649	1180.94128	916.9080495	1280.024252	1402.578584	1288.572786	1651.151139	1332.444129	1327.71538	7250.637903	1043.0516	1085.174283	1302.747472	1059.928146	1194.668196
FBgn0014861	2.921281772	5.809108709	7.140004967	16.62511429	10.24233547	16.91266495	21.26928516	3.288578157	11.85637863	26.33223998	80.71536549	24.87322094	26.75146534	72.93104855	27.6053107	17.14977169	62.15999341	20.75518061
FBgn0014863	127.0757571	180.08237	217.056151	106.4007314	163.8773676	151.005937	87.97749769	136.4759935	108.3241866	163.3795799	146.0563756	260.7399713	183.2970773	183.0156501	255.1111472	172.7680704	175.2510782	258.1944467
FBgn0014865	43.81922658	177.1778156	27.13201887	48.21283143	46.09050964	30.2011874	143.084282	41.10722696	26.40738876	396.1805197	1680.929516	1318.28071	276.4318085	928.8388258	314.1293977	500.5192627	269.4936488	1100.024572
FBgn0014868	1484.01114	1407.256585	1300.908905	1348.296769	1324.333977	1432.74433	1425.042106	1585.094672	1511.688275	1355.511899	1422.127868	1384.3234	1342.527242	1432.475878	1438.331878	1326.249011	1402.81069	1349.916947
FBgn0014869	9568.658443	9863.866587	9104.934334	10186.20752	9836.73899	9299.549625	9460.964752	9969.324683	8921.924918	9721.384233	8719.821865	7784.460458	8586.22958	7686.657305	8386.30301	8271.271368	7565.472746	7676.095995
FBgn0014870	5938.965842	6562.840564	5967.616151	5981.71612	6153.595153	5886.815448	6142.956268	6619.90783	5695.912079	5631.508596	4728.895461	4593.826599	5336.421938	4212.112068	4340.697131	6004.960798	4774.288526	4962.978787
FBgn0014877	981.5506753	798.7524475	889.6446189	980.8817429	823.4837722	819.0562023	844.0039065	871.4732116	915.0968597	758.2488194	881.463039	710.1733428	627.173243	743.0710607	665.3831787	792.0653814	831.3397828	750.5073307
FBgn0014879	1266.375648	942.527888	1162.392809	1110.557634	1130.753836	1191.134831	1210.415683	1108.250839	1152.224432	1119.120199	1071.080088	1047.248371	948.1908271	1089.837556	1015.685052	1192.861898	1130.108783	1159.799492
FBgn0014903	0	0	0	0	0	0	0	0	0	0	0	0	0	0	0	0	0	0
FBgn0014906	6030.986218	4866.580821	7378.481133	5712.389269	5658.89035	6630.972706	8656.599059	8861.073844	11399.36913	5077.933096	6744.217205	6819.551025	6082.490583	8021.039283	8549.079153	4273.469034	5249.511701	5740.052748
FBgn0014930	636.8394262	503.9401805	582.6244053	643.3919229	535.6741453	526.7087083	682.5506964	517.9510597	622.459878	673.2674995	625.2237835	713.6041319	622.219268	619.2258839	693.9403967	649.1506173	589.5173568	680.7699239
FBgn0014931	30.6734586	20.33188048	15.70801093	21.61264857	33.79970707	22.95290243	37.70464187	24.66433618	28.02416767	48.47525996	34.5922995	48.03104734	59.44770076	59.17047335	63.7777868	53.35484526	42.10838263	29.05725285
FBgn0014949	0	0	1.428000993	0	0	0	0	0	0	0	2.562392555	0	0	1.37605752	0	0	3.208257724	0
FBgn0015000	479.0902106	521.3675066	395.5562752	433.9154829	436.3234912	369.6625338	447.621774	465.3338092	368.6255901	545.7955196	474.0426227	416.8408751	586.5506475	597.2089636	460.7231166	478.2880771	568.2626494	466.57646
FBgn0015001	2.921281772	1.452277177	9.996006954	0	1.024233547	2.416094992	0	0	4.311410411	1.795379999	10.24957022	12.86545911	0.990795013	0	7.615258125	1.270353459	2.005161078	11.62290114
FBgn0015008	0	2.904554354	0	0	0	1.208047496	0	0	0	0	0	0	0	0	0	0	0	0
FBgn0015010	27.75217683	1704.973406	17.13601192	18.28762571	15.36350321	18.12071244	16.43535671	16.44289078	17.78456794	32.31683998	12.81196278	421.1293615	2202.537313	16.51269024	17.13433078	37.47542703	20.85367521	26.56663118
FBgn0015011	169.4343428	172.8209841	205.632143	194.5138371	128.0291934	154.6300795	189.489995	133.1874154	254.9121405	225.0209598	329.2674433	386.8214705	231.846033	377.0397604	486.4246127	247.7189244	320.023708	314.648538
FBgn0015019	1272.218212	904.7686814	958.1886666	1371.571929	717.9877168	1031.672562	1234.585325	991.5063143	889.7673235	1106.552539	1384.973176	1218.787826	879.8259713	1052.684003	998.5507217	1660.35197	1951.823793	1589.016627
FBgn0015024	11064.35471	10045.40123	11065.5797	10940.98771	11187.70304	10226.12205	10790.29507	11222.27296	11293.73957	10649.59569	9560.286623	10692.05422	10431.08989	10045.21989	10057.85217	9682.634061	9420.647775	10101.9615
FBgn0015025	163.5917792	155.393658	132.8040924	179.5512343	197.6770747	132.8852246	184.6560666	164.4289078	174.0731953	140.0396399	174.2426938	140.6623529	132.7665317	167.8790174	133.2670172	128.940876	202.5212688	169.3622737
FBgn0015031	13050.82632	8057.233779	12016.62836	9424.777289	12197.59732	9508.541842	12897.88788	10916.43519	12239.55523	9619.646033	8163.782681	8342.821384	8642.704896	8153.140805	8063.606447	9307.244614	7565.873778	8785.252847
FBgn0015032	0	4.356831532	7.140004967	0	4.09693419	2.416094992	0	0	3.772484109	1.795379999	3.843588833	5.146183644	0	2.752115039	1.903814531	3.175883646	1.604128862	0
FBgn0015033	65.72883986	78.42296757	68.54404768	59.85041143	54.28437802	83.35527723	83.14356925	59.19440682	45.80873561	58.64907996	111.4640762	92.63130559	125.8309666	77.05922111	122.7960373	121.3187553	90.2322485	113.7383897
FBgn0015034	7.303204429	111.8253426	8.56800596	4.987534286	32.77547352	15.70461745	3.867142756	4.932867235	12.39530493	4.189219997	8.968373943	25.73091822	38.64100549	8.256345118	19.03814531	6.986944022	21.25470742	22.41559505
FBgn0015035	8.763845315	34.85465225	17.13601192	6.650045714	7.169634832	16.91266495	17.4021424	13.15431263	21.01812575	9.575359993	5.12478511	14.58085366	13.87113018	16.51269024	32.36484703	12.06835786	15.64025641	41.51036121
FBgn0015036	5.842563543	4.356831532	15.70801093	6.650045714	8.19386838	7.248284977	7.734285512	6.577156314	11.31745233	1.196919999	5.12478511	3.430789096	9.907950127	1.37605752	0	6.351767293	4.411354371	9.962486691
FBgn0015037	59.88627632	111.8253426	99.96006954	88.11310571	80.91445025	155.838127	99.57892596	54.26153959	122.3362704	141.2365599	120.4324501	280.4670086	189.2418474	115.5888317	244.6401673	208.9731439	80.20644311	292.2329429
FBgn0015038	8.763845315	30.49782072	32.84402285	14.96260286	13.31503612	33.82532989	25.13642791	16.44289078	37.18591479	12.56765999	20.49914044	60.89650645	35.66862046	24.76903536	84.71974664	29.85330628	24.86399736	68.90719961
FBgn0015039	211.7929284	640.4542351	315.5882195	241.0641571	188.4589727	187.2473619	287.1353496	189.093244	237.6664989	129.2673599	265.2076295	369.6675251	335.8795093	247.6903536	291.2836233	362.0507357	239.8172649	442.5004505
FBgn0015040	0	0	0	0	0	0	0	0	0	0	0	0	0	0	0	0	0	0
FBgn0015075	603.2446859	564.9358219	501.2283487	495.4284057	532.6014447	620.936413	537.5328431	519.5953488	511.9799863	569.7339196	643.1605314	507.7567862	504.3146615	473.3637868	554.9619359	543.7112802	588.7152924	562.880498
FBgn0015218	7208.262772	6398.733243	6577.372576	7177.061837	7168.610599	6680.502653	6958.923389	7422.3209	6731.189504	6646.496755	6418.793351	6314.367331	6260.833685	6621.588785	6182.63769	6520.724303	6626.65633	6325.348842
FBgn0015221	19612.02517	16794.13328	18566.86892	20267.67683	17808.34869	17581.92326	19433.35913	16372.18635	17199.29398	18429.57569	24396.53952	19293.90018	17694.60813	24550.24221	20063.34944	19120.72508	24496.65185	20265.35834
FBgn0015222	16321.20126	12294.97858	12839.15693	16601.83913	13367.27203	13113.35557	15805.01244	11898.07577	12261.65121	14870.53407	23421.54915	15439.40863	13907.78959	22787.51253	14732.66875	14132.04705	22357.54602	15926.69539
FBgn0015229	2820.497551	2765.135745	2357.62964	2714.881163	2778.745614	2348.444332	2866.519568	2755.828495	2599.241551	2860.040338	2889.097606	2591.961162	3143.792575	3071.360384	2609.177815	2372.385084	2457.525417	2204.20018
FBgn0015230	0	1.452277177	0	0	1.024233547	0	0	0	0	0	0	0	0	0	0	0	0	0
FBgn0015239	755.151338	666.5952243	719.7125007	839.5682714	688.2849439	674.0905028	718.3217669	838.58743	717.8498334	707.3797195	812.27844	726.469591	732.1975144	718.3020253	752.9586471	809.2151531	792.4396579	920.6998117
FBgn0015240	1023.909261	1071.780557	986.7486864	1088.944986	979.1672714	1102.947364	1062.497472	970.1305563	987.8519103	1015.586619	968.5843859	885.1435867	828.3046306	1007.274104	831.0150429	1095.679858	1093.614852	1002.06012
FBgn0015245	18605.6436	19029.18785	17992.81252	19936.83705	18518.14254	17677.35901	18647.36237	20624.31791	17824.44849	16147.64771	15813.80565	15321.9041	15135.38461	14266.96436	14080.61227	19516.44018	19441.23974	17391.18093
FBgn0015247	3168.130081	3762.850166	3361.514338	3346.635506	3396.358443	3475.552646	3100.481704	3801.596349	3423.259866	3295.719217	2941.626653	3054.259992	3087.31726	3120.898455	3134.630626	3304.824522	3193.0185	3307.545581
FBgn0015268	30.6734586	60.99564144	51.40803576	49.87534286	36.87240771	28.99313991	29.00357067	55.90582867	38.8026937	49.67217996	40.99828088	33.45019368	35.66862046	33.02538047	38.07629063	47.63825469	48.12386586	24.90621673
FBgn0015269	6618.163854	7790.014778	7034.332893	6977.560466	7038.532938	7366.673631	7000.495174	7543.998292	7286.283594	6582.461535	6076.713945	6642.865387	6822.614457	6258.3096	6485.344201	6918.344935	6089.273161	6072.135638
FBgn0015270	16.06704974	10.16594024	27.13201887	8.312557143	15.36350321	12.08047496	8.701071201	8.221445392	9.700673424	10.77227999	25.62392555	6.861578191	25.76067033	26.14509288	9.519072656	10.16282767	9.624773173	11.62290114
FBgn0015271	49.66179012	106.0162339	92.82006457	94.76315143	109.5929896	85.77137222	70.57535529	82.21445392	95.92888164	92.16283993	79.43416921	74.61966283	129.7941467	99.07614142	92.33500477	103.5338069	66.97237999	86.34155132
FBgn0015277	768.297106	912.0300673	766.8365335	1029.094574	806.0718019	915.700002	824.6681927	868.1846334	771.7424635	864.7746993	864.8074874	929.7438449	754.9857997	766.4640385	930.0133985	843.5146965	950.0453186	913.2279467
FBgn0015278	1618.390102	1736.923504	1830.697274	1793.849831	1826.208415	2025.895651	1732.479955	1849.825213	1844.205803	1918.662759	1833.391873	2244.593766	1948.89379	1843.917076	2283.62553	1953.803619	1927.360828	2244.050127
FBgn0015279	1446.034477	1668.666477	1567.945091	1592.685949	1706.37309	1626.03193	1570.059959	1696.906329	1696.539997	1880.959779	1944.855949	1961.553665	1842.878724	1977.394656	1808.623805	1795.009437	2016.38998	1862.985011
FBgn0015282	1367.159869	1475.513612	1596.505111	1672.486497	1679.743018	1661.065307	1330.297108	1570.29607	1492.286928	1481.786959	1727.052582	1638.201793	1483.220134	1773.738143	1801.960454	1375.157619	1569.640092	1561.619789
FBgn0015283	1920.742765	1931.528646	1884.961311	2049.876591	1939.898339	1952.204754	1794.354239	2103.045731	1890.014539	1946.191919	2216.46956	1808.883551	1835.943158	2044.821474	1920.948862	1979.845865	2121.059388	1874.607912
FBgn0015286	1837.486234	1845.844292	1960.645364	1862.0128	1953.213375	1641.736547	1845.59388	1764.322181	2007.500472	1969.531858	1902.576472	1981.280703	1929.07789	1892.07909	1988.534278	1784.846609	1847.555417	1820.644443
FBgn0015288	3880.922834	5056.829131	3768.494622	6161.267354	4411.373889	6903.99144	2371.525295	7659.098527	3298.228964	5017.488636	5962.687476	4130.670071	5358.219429	3943.780852	7550.528431	7253.718248	5846.64867	4329.530674
FBgn0015295	216.1748511	188.796033	244.1881699	247.7142029	189.4832063	268.1865441	266.8328502	337.0792611	269.4631507	220.2332798	252.3956667	310.4864132	234.818418	269.7072739	320.7927485	210.8786741	294.3576462	304.6860513
FBgn0015296	690.883139	717.4249255	652.596454	723.1924714	677.0183749	706.7077852	624.5435551	682.3799676	723.7780227	713.9627795	946.8040491	773.6429411	691.5749189	908.197963	756.7662762	806.0392694	893.098744	777.0739619
FBgn0015298	636.8394262	419.7081042	595.4764142	533.6661686	558.2072834	502.5477584	563.6360567	417.6494259	580.9625528	535.0232396	585.5066989	526.6261262	476.5724011	566.9356981	515.933738	558.320345	628.818514	589.4471292
FBgn0015299	1058.964642	688.379382	952.4766626	696.5922886	890.0589528	733.2848301	943.5828324	723.4871945	867.6713451	1040.123479	813.5596363	889.4320731	860.010071	921.9585382	780.5639578	1006.755116	909.1400326	1046.89131
FBgn0015300	0	1.452277177	0	0	3.072700642	0	0.966785689	0	0.538926301	0.59846	0	0	0	0	0	0	0	0
FBgn0015316	119.7725526	78.42296757	119.9520834	96.42566286	107.5445225	71.27480227	85.07714063	111.8116573	69.52149287	114.3058599	126.8384315	126.0814993	82.23598605	86.69162374	104.7097992	184.2012515	146.7777909	159.3997871
FBgn0015320	1590.637925	1418.874802	1519.393057	1551.123163	1393.981858	1420.663855	1539.122817	1469.994436	1436.777519	1480.590039	1518.217589	1455.512274	1378.195863	1559.07317	1392.64033	1525.694504	1573.249382	1418.824146
FBgn0015321	1678.276378	1777.587265	1913.521331	1752.287046	1839.523451	1809.655149	1730.546383	1877.778128	1657.198377	1801.364599	1757.801293	1657.071133	1667.508006	1808.139581	1702.962098	1976.669981	1886.455542	1744.265378
FBgn0015331	731.7810838	827.797991	881.0766129	778.0553486	723.1088845	833.5527723	702.8531959	754.728687	814.8565676	845.6239794	743.093841	804.520043	745.0778495	851.7796047	818.6402484	786.9839676	810.0850754	807.7916292
FBgn0015336	1.460640886	225.1029625	4.28400298	1.662511429	4.09693419	0	0.966785689	1.644289078	3.772484109	2.393839998	10.24957022	8.576972739	185.2786674	24.76903536	0	1.905530188	7.619612095	4.981243345
FBgn0015338	870.541968	759.5409637	709.7164937	857.8558971	815.2899038	752.6135901	808.232836	792.5473358	815.3954939	757.0518994	726.4382894	776.2160329	676.7129937	832.5147994	768.1891634	779.3618468	780.4086914	783.7156197
FBgn0015351	156.2885748	145.2277177	162.7921132	169.5761657	144.4169302	146.173747	150.8185675	156.2074625	143.8933225	191.5071999	288.2691625	193.8395839	183.2970773	213.2889156	166.5837715	239.4616269	278.7173898	189.2872471
FBgn0015359	322.8016358	296.2645441	318.4442215	374.0650714	349.2636397	332.2130614	343.2089196	351.8778628	321.2000756	400.9681997	392.0460609	354.2289741	294.2661188	350.8946675	336.975172	407.7834602	368.1475739	422.5754771
FBgn0015360	1050.200797	1096.469269	1041.012724	1025.769551	891.0831863	1147.645121	1015.124973	1067.143612	999.708289	848.0178193	1058.268125	925.4553586	981.8778576	1069.196693	982.3682981	835.257399	992.9557657	896.6238022
FBgn0015371	14829.88691	15906.79192	15175.36656	15216.96711	14284.98529	15181.53288	14647.76997	14537.15974	14286.93625	13874.09817	12931.11403	12482.92612	13418.33686	13353.26217	12371.93873	13728.70983	12697.88304	12529.48743
FBgn0015372	502.4604647	519.9152294	615.4684282	503.7409629	490.6078692	506.1719009	473.7249876	568.9240211	440.8417145	495.5248796	585.5066989	501.7529053	434.9590106	627.482229	547.3466777	522.7504482	555.4296185	467.4066673
FBgn0015376	73.03204429	75.51841321	38.55602682	63.17543429	71.69634832	59.19432731	85.07714063	75.63729761	49.58121972	140.0396399	130.6820203	105.4967647	127.8125566	92.19585382	82.81593211	163.8755961	118.3045036	76.37906463
FBgn0015379	629.5362218	625.9314634	722.5685027	656.6920143	583.8131221	683.7548828	643.8792688	616.6084044	688.2088868	622.3983995	612.4118207	580.6610545	601.4125727	571.0638707	560.6733795	530.3725689	563.851295	550.4273897
FBgn0015380	1958.719428	2296.050217	2049.181426	1998.338737	1958.334543	2013.815176	2007.04709	2178.683029	2092.111902	1947.388839	1709.115834	1757.421714	1955.829355	1726.952187	1809.575712	1768.332014	1690.751821	1724.340405
FBgn0015381	58.42563543	92.94573934	58.54804073	69.82548	63.50247994	70.06675477	38.67142756	85.50303208	51.73692493	71.21673995	71.74699155	39.4540746	81.24519104	75.68316359	62.82587953	66.69355657	47.32180143	54.7936768
FBgn0015391	410.4400889	503.9401805	486.9483387	457.1906429	427.1053893	448.185621	480.4924874	442.3137621	458.6262824	545.1970596	524.0092775	521.4799426	521.1581767	540.7906053	527.3566252	561.4962287	514.9253647	472.3879106
FBgn0015393	302.3526634	255.6007832	294.1682046	279.30192	336.9728371	188.4554094	360.611062	287.7505887	269.4631507	348.9021797	506.0725297	241.012934	254.6343183	469.2356142	291.2836233	302.9792999	454.7705324	265.6663118
FBgn0015396	451.3380337	480.7037456	496.9443457	413.9653457	476.2685996	444.5614786	404.116418	417.6494259	402.5779471	429.6942797	371.5469205	403.1177188	482.5171712	393.5524506	402.6567734	414.1352275	421.0838263	347.0266197
FBgn0015399	5185.275145	5543.341985	4888.0474	5832.090091	5328.062914	5345.61017	5349.225217	5787.897556	5359.08314	5073.743876	4862.139874	4821.974074	5416.676334	5173.976274	5018.455104	4617.734822	4523.643391	4303.794251
FBgn0015400	14670.67706	16082.51746	13171.88116	14814.63934	15008.09417	13612.27919	14476.64891	15012.35929	12827.52382	18738.38105	18212.20509	15586.07486	19078.74876	18159.83109	15111.52784	19001.31186	17154.15302	15333.09722
FBgn0015402	1668.051892	2066.590423	1682.18517	2073.151751	1705.348857	1953.412801	1553.624602	1950.126847	1729.953427	1730.147859	1673.242339	1647.636463	1698.222652	1620.995758	1710.577356	1902.354304	1722.834398	1665.395692
FBgn0015477	2415.900025	2455.800707	2369.053648	2380.716366	2369.052195	2616.630877	2583.251361	2329.957624	2360.4972	2778.051318	3129.962506	2762.642919	2754.410135	3159.428065	2797.655454	2904.028006	2972.450782	2589.416332
FBgn0015509	4393.607785	4682.141619	4261.154964	4676.644649	4412.398123	4520.51373	4322.498815	4704.311053	4324.344642	4131.767837	4136.98278	4357.102152	4026.590932	3974.054117	4045.605879	4324.91835	4487.550492	4326.209846
FBgn0015513	3223.634435	3102.06405	2844.577979	3481.298931	3006.125462	3124.010825	3347.978841	3255.692375	3168.347725	3642.826017	3302.924004	3673.517424	3693.683807	3480.049467	3504.922552	3473.146356	3095.16664	3183.014498
FBgn0015519	2725.555893	2903.102077	2674.645861	3009.145686	2945.695683	2622.671114	2828.814926	2908.74738	2806.728177	2452.489078	2220.313149	2514.768407	2720.723105	2606.252942	2243.645425	2663.931203	2346.840525	2261.484479
FBgn0015520	1261.993725	1150.203524	1343.748935	1218.620877	1301.800839	1346.972958	1288.725323	1346.672755	1324.680849	1032.941959	941.679264	1135.591191	991.7858077	999.0177593	956.666802	1150.305057	1071.55808	1045.230895
FBgn0015521	6642.994749	4417.827173	5559.207867	5082.297437	5636.357212	4410.581408	6965.690889	4622.0966	5585.971113	7853.590574	6352.171144	6271.482467	6774.065502	7411.445801	5300.219655	7615.768984	6519.179696	7438.656729
FBgn0015522	89.09909404	101.6594024	151.3681053	94.76315143	96.27795346	142.5496045	151.7853532	87.14732116	122.8751967	119.0935399	196.0230305	217.8551076	164.4719721	191.2719952	219.8905784	131.481583	173.2459171	231.6278156
FBgn0015524	389.9911165	582.3631481	435.540303	437.2405057	410.7176525	428.8568611	435.05356	514.6624816	469.4048085	520.6601996	485.5733892	472.5911979	480.5355811	399.0566807	426.454455	471.9363098	437.5261471	405.9713327
FBgn0015527	619.3117356	563.4835447	584.0524063	693.2672657	635.0247994	663.2180754	652.58034	721.8429054	545.3934169	614.0199595	762.3117852	648.4191391	634.1088081	659.131552	580.663432	646.6099104	685.3640564	586.9565075
FBgn0015543	21.90961329	26.14098919	34.27202384	19.95013714	20.48467095	25.36899742	35.77107049	19.73146894	19.94027315	22.14301998	46.12306599	36.88098278	32.69623542	31.64932295	16.18242352	29.85330628	40.10322155	30.7176673
FBgn0015544	538.9764869	486.5128544	502.6563497	578.5539771	530.5529776	521.8765183	515.2967722	521.2396379	479.6444082	523.0540396	520.1656887	501.7529053	452.7933208	562.8075256	473.097911	563.4017589	573.8771004	555.408633
FBgn0015546	432.3497022	400.8285009	362.7122523	379.0526057	445.5415932	395.0315312	349.9764194	360.0993082	414.4343257	380.0220997	295.9563401	470.8758034	454.7749108	346.766495	407.4163097	344.2657873	344.0856409	404.3109182
FBgn0015550	7.303204429	2.904554354	1.428000993	3.325022857	1.024233547	7.248284977	0	3.288578157	5.389263013	6.583059995	5.12478511	11.15006456	6.935565089	8.256345118	9.519072656	7.622120751	4.010322155	3.320828897
FBgn0015553	192.8045969	167.0118754	154.2241073	152.9510514	202.7982424	177.5829819	127.6157109	207.1804239	161.6778904	199.2871798	147.3375719	204.1319512	174.3799222	162.3747873	193.2371749	181.0253678	171.240756	183.4757966
FBgn0015558	10443.58233	11266.76634	10630.03939	10339.15857	10146.05752	10938.87008	9947.257954	10329.42399	10007.86142	10191.77379	9557.724231	9667.963672	9834.631296	9432.874298	9659.954932	10071.9974	9197.272831	9253.489721
FBgn0015561	14.60640886	15.97504895	24.27601689	23.27516	27.65430578	13.28852246	3.867142756	16.44289078	16.70671534	14.36303999	19.21794416	18.01164275	20.80669527	20.6408628	20.94195984	21.59600879	21.65573964	11.62290114
FBgn0015568	105.1661438	408.0898868	151.3681053	134.6634257	115.7383909	140.1335095	160.4864244	95.36876655	88.92283972	108.9197199	149.8999645	198.1280703	150.6008419	137.605752	151.3532552	200.7158464	127.5282445	234.1184372
FBgn0015569	40.8979448	66.80475015	81.39605662	123.0258457	78.86598316	107.5162272	95.71178321	36.17435973	88.92283972	48.47525996	221.646956	102.9236729	94.1255262	209.160743	72.34495219	66.05837984	188.8861735	87.17175855
FBgn0015570	58.42563543	63.9001958	51.40803576	63.17543429	96.27795346	71.27480227	77.34285512	41.10722696	38.8026937	35.30913997	56.37263621	78.05045193	70.3464459	39.90566807	98.99835563	112.4262811	46.92076922	84.68113687
FBgn0015571	0	1.452277177	0	0	0	0	0	0	0	0	0	0	0	0	0	0	0.802064431	0
FBgn0015572	5.842563543	2.904554354	5.712003974	13.30009143	7.169634832	2.416094992	14.50178533	3.288578157	9.700673424	13.16611999	7.687177666	12.86545911	13.87113018	8.256345118	16.18242352	15.87941823	9.223740957	14.94373004
FBgn0015574	0	1.452277177	0	1.662511429	0	0	0	0	3.772484109	1.196919999	0	1.715394548	0.990795013	0	0	0.635176729	0.802064431	1.660414448
FBgn0015575	560.8861002	676.7611646	1166.676812	769.7427914	878.7923837	1057.041559	1051.86283	559.0582867	732.4008435	510.4863796	940.3980678	1661.35962	1034.389993	967.3684364	1503.061572	1203.024725	1150.160394	1830.606929
FBgn0015576	861.7781226	853.9389802	1143.828796	768.08028	986.3369062	1238.248683	878.8081913	924.0904621	1101.56536	829.4655594	609.8494281	1381.750308	982.8686526	791.2330739	1593.492763	952.7650939	697.796055	1360.709641
FBgn0015577	3200.264181	2781.110794	2908.838024	2984.208014	2927.259479	2879.985231	3449.491338	3474.382823	3348.888036	2737.356038	2748.166015	3206.07241	3138.8386	2988.796933	3561.085081	2339.355894	2444.692386	2603.529855
FBgn0015582	243.9270279	194.6051417	219.912153	244.38918	212.0163443	237.9853567	219.4603514	194.0261113	219.8819309	176.5456999	206.2726007	228.1474749	188.2510524	214.6649731	242.7363527	197.5399628	195.302689	251.5527889
FBgn0015583	0	0	0	0	0	0	0.966785689	0	0.538926301	0	0	0	0	0	0	0	0	0
FBgn0015584	1.460640886	10.16594024	5.712003974	0	3.072700642	3.624142488	0	3.288578157	1.077852603	1.196919999	5.12478511	0	0	6.880287599	0	0	2.005161078	3.320828897
FBgn0015585	1.460640886	21.78415766	1.428000993	3.325022857	5.121167737	2.416094992	7.734285512	8.221445392	1.077852603	4.787679996	0	11.15006456	7.926360101	0	1.903814531	5.081413834	1.203096647	0
FBgn0015586	0	0	0	3.325022857	1.024233547	0	0	0	4.311410411	0	0	1.715394548	0	0	0	0	0	0
FBgn0015589	7846.562839	10055.56717	7696.925354	9052.374729	8903.662228	8043.180229	8431.337993	8949.865454	7762.155518	9437.115733	9109.305534	7927.695903	9495.779402	8739.341308	7625.729105	9489.540335	8992.746401	7469.374397
FBgn0015591	2545.897064	2267.004674	2767.465925	2658.355774	2785.915249	2801.462143	2620.956003	2792.002855	2885.411417	3082.667458	2981.343738	2706.892597	3043.722279	2838.806663	3207.927485	3003.115576	2730.227323	3069.276108
FBgn0015600	8252.621005	8869.056721	8359.517815	8568.583903	8318.824873	8910.558331	8171.272643	8394.095745	8217.009316	8854.814153	8267.559579	8332.529016	8595.146735	8245.336658	8299.679449	8162.020971	8114.485849	7728.399051
FBgn0015602	1140.760532	1044.18729	1086.708756	1168.745534	1021.160847	1044.961084	1165.943541	1159.2238	983.5404999	1158.618559	1137.702295	988.9249568	964.0435473	1025.162852	968.0896892	1015.012413	1056.719888	989.6070113
FBgn0015609	10845.25858	12565.10214	12355.06459	11635.91749	12154.57951	12249.60161	12182.46647	12465.3555	12767.16408	11384.50457	11079.78541	11731.58331	12559.31758	11221.74907	10711.81246	11541.79635	10382.72406	10476.38496
FBgn0015614	2025.908909	1873.437559	2146.285493	1785.537274	2098.654539	1758.917154	1930.671021	2132.642935	2137.920637	1894.724359	1738.583349	1911.807224	1768.569098	1698.054979	1660.126271	1975.399628	1777.374779	1848.871488
FBgn0015615	1838.946875	2121.776956	1996.345389	2141.31472	2067.927532	2039.184173	1895.866736	2142.508669	1872.768897	1939.608859	1867.984173	1712.821456	1990.50718	2025.556669	1952.361802	1949.992559	1908.512314	1852.192317
FBgn0015618	197.1865196	187.3437559	147.0841023	164.5886314	132.1261276	192.0795519	173.0546383	110.1673683	166.5282271	171.7580199	131.9632166	128.6545911	157.536407	144.4860396	175.1509369	154.9831219	146.7777909	168.5320665
FBgn0015621	178.1981881	164.107321	175.6441222	152.9510514	145.4411637	161.8783645	111.1803542	182.5160877	150.3604381	186.1210599	170.3991049	173.2548493	129.7941467	154.1184422	162.7761424	188.0123119	194.9016568	206.7215988
FBgn0015622	6073.344803	5645.001388	5566.347872	6149.629774	5419.2197	5830.037216	5718.53735	6217.057006	5852.200706	5633.303976	6987.644498	6260.332402	5704.006888	6775.707227	6294.962748	6791.309589	7153.612661	6847.549186
FBgn0015623	3368.237883	6744.375211	3183.014214	3672.487746	3017.392031	3110.722302	2854.918139	2959.720341	2823.973819	3270.583897	3200.428301	3429.931398	3439.049489	3152.547778	3581.075133	3405.182446	2911.493885	3431.246458
FBgn0015625	68.65012163	46.47286967	44.2680308	51.53785429	63.50247994	30.2011874	84.11035494	54.26153959	53.35370383	58.64907996	92.24613199	55.75032281	88.18075613	93.57191134	65.68160133	50.17896161	62.15999341	66.41657794
FBgn0015663	32.13409949	55.18653273	38.55602682	38.23776286	54.28437802	45.90580485	27.06999929	42.75151604	44.73088301	61.04291995	49.96665483	65.18499282	76.29121598	79.81133615	96.14263383	60.97696601	56.14451018	53.13326235
FBgn0015664	1193.343604	1346.260943	1213.800844	1303.40896	1417.53923	1209.255544	1221.050325	1340.095599	1326.297628	1313.021239	1095.422817	1175.902963	1329.646907	1126.991109	1172.749751	1189.686014	1134.92117	1195.498403
FBgn0015714	1691.422146	1170.535405	2327.641619	1780.54974	1133.826537	2568.308977	1325.46318	830.3659846	2036.602493	1660.128039	2234.406308	3747.27939	1537.71386	2485.159881	3996.106701	1212.552376	2214.900926	3437.888116
FBgn0015721	495.1572603	530.0811697	508.3683536	502.0784514	459.8808628	460.266096	490.1603443	545.903974	538.9263013	467.9957196	412.5452014	374.8137087	458.7380909	423.8257161	473.097911	384.9170979	371.7568638	406.8015399
FBgn0015737	2894.990236	3045.425241	2908.838024	2844.557054	2756.212476	3050.319928	2727.302429	3147.169296	3053.556423	2466.253658	2816.069418	3029.386772	2650.376659	2749.362924	3161.284029	2638.524133	2800.808993	2918.178393
FBgn0015754	13624.85818	12768.42094	13043.36107	12407.32279	13434.87144	12730.40451	12594.31717	13331.89585	13266.74876	12857.91309	11183.56231	11511.15511	12303.69247	11230.00542	11603.74957	11827.62588	11024.77664	11475.95446
FBgn0015756	13039.14119	12066.97107	13109.04912	13265.17869	13503.49509	12485.17087	12983.9318	12795.85761	12783.87079	15568.33843	13717.76854	15051.72946	14275.37454	13792.22452	13922.59567	14759.60166	13977.17581	14801.7646
FBgn0015765	146.0640886	152.4891036	175.6441222	136.3259371	212.0163443	130.4691296	174.9882097	141.4088607	174.6121216	202.8779398	266.4888257	286.4708895	213.0209277	261.4509288	348.3980592	233.7450364	315.2113214	270.6475551
FBgn0015766	31449.05891	31976.23889	30814.83344	31896.94427	34369.18092	33348.15113	29123.45209	35759.99888	32529.59155	30671.67344	23785.40889	32586.49253	31656.89145	27433.08271	32520.00792	30372.88084	24282.90168	32970.0195
FBgn0015770	0	0	0	0	0	0	0	0	0	0	0	0	0	0	0	0	1.604128862	0
FBgn0015772	5722.790991	5910.768111	5684.871955	5782.214749	5530.861156	5538.89777	6126.520911	5865.179143	5986.393355	5806.857376	5924.251588	5885.518694	5601.955002	5892.2783	5854.229684	5419.963031	5422.757618	5323.288722
FBgn0015773	204.489724	127.8003916	147.0841023	123.0258457	172.071236	134.0932721	191.4235664	179.2275096	144.9711751	160.3872799	128.1196278	141.5200502	159.517997	163.7508449	154.208977	141.6444106	155.1994674	135.3237776
FBgn0015774	6754.003456	6761.802537	6598.79259	6433.919229	6892.067541	6637.012943	6879.646963	6966.852825	6935.442572	6504.063275	5578.328593	5675.382862	6853.329103	5895.030415	5560.090339	6018.29951	5170.107323	5628.80498
FBgn0015776	630.9968627	878.6276922	569.7723964	603.4916486	675.9941413	544.8294207	694.1521247	508.0853252	578.2679213	604.4445995	1983.291838	855.1241821	913.5130017	2069.59051	870.9951481	663.1245053	1893.674122	893.3029733
FBgn0015777	29586.74178	25146.17932	30045.1409	29192.03817	28200.22226	30464.54176	25528.9429	31840.01372	30346.4011	27653.0412	25011.51373	29754.37613	27897.81517	26171.23797	30851.31448	22889.86379	23193.69819	25728.12188
FBgn0015778	7341.181092	6920.100749	7702.637358	8043.230291	7183.974102	7250.701072	7844.49908	7440.40808	7252.870163	6837.405495	6586.630063	6881.305229	6727.498136	6262.437772	6508.189975	8259.203011	7192.913818	7718.436564
FBgn0015781	819.419537	880.0799694	819.6725702	761.4302343	935.1252289	851.6734847	847.8710492	1006.304916	889.2283972	791.7625794	675.1904383	732.4734719	765.8845448	641.2428042	806.265454	763.4824286	679.7496053	821.0749448
FBgn0015789	2047.818522	2126.133787	2333.353623	2187.86504	2121.187677	2117.707261	2206.204942	2129.354357	2100.195796	2696.660758	2661.044669	2668.296219	2526.527282	2548.458527	2882.3752	2736.34135	2703.759197	2777.873372
FBgn0015790	5553.356648	4724.257657	5352.147723	5268.498717	5116.04657	4992.860301	5461.372357	5115.383323	5497.5872	5234.131156	5897.346466	5267.976657	4956.947448	6002.362901	5678.12684	5084.589718	5793.311386	5503.44369
FBgn0015791	2927.124335	3142.727811	2995.946084	3088.946234	3040.949402	2929.515178	2705.066358	3208.007992	3064.334949	2932.453998	2749.447212	2899.874483	2867.360767	2834.678491	2874.759942	2710.299104	2698.946811	2731.381768
FBgn0015793	461.5625199	463.2764195	424.116295	427.2654371	447.5900602	426.4407661	392.5149897	430.8037386	387.4880107	506.8956196	459.9494637	459.7257388	441.8945757	430.7060037	431.2139913	543.7112802	527.3573634	570.3523631
FBgn0015794	1317.498079	1243.149264	1239.504862	1283.458823	1314.091641	1208.047496	1296.459609	1180.599558	1253.542577	1399.199479	1723.208993	1375.746427	1319.738957	1645.764794	1376.457906	1314.180653	1729.651946	1508.486526
FBgn0015795	4127.771143	3960.359862	3978.410768	4024.940169	4180.921341	3988.972832	4070.16775	3977.535281	4070.510354	4508.797637	3876.899936	4663.300078	4242.584244	4067.626028	4413.993991	4306.498224	4225.676455	4596.857401
FBgn0015797	1079.413615	1074.685111	1063.86074	989.1943	1036.52435	1093.282984	1042.194973	1027.680674	1126.35597	1164.603159	1209.449286	1177.618357	1188.954015	1085.709383	1217.489393	1102.666802	1266.860769	1245.310836
FBgn0015799	1552.661262	1718.043901	1547.953077	1637.573757	1495.380979	1713.011349	1621.2996	1777.476494	1504.682233	1845.650639	1989.697819	1619.332453	1814.145668	1834.284674	1742.942203	1712.436462	1922.949473	1634.678025
FBgn0015801	176.7375472	196.0574189	205.632143	172.9011886	193.5801405	242.8175467	150.8185675	190.7375331	250.6007301	190.3102799	335.6734247	312.2018077	223.9196729	385.2961055	311.2736759	233.7450364	413.8652464	317.9693669
FBgn0015803	1472.326013	1478.418166	1240.932863	1546.135629	1279.267701	1373.550003	1429.876034	1351.605622	1350.010385	1667.309559	1801.361966	1536.135818	1508.980804	1863.181882	1555.416472	1658.44644	1877.632833	1566.601032
FBgn0015805	974.2474709	971.5734315	836.8085821	1087.282474	891.0831863	980.9345668	773.4285512	1131.270886	886.5337657	1161.610859	1126.171528	962.3363414	1005.656938	1074.700923	1115.635315	1009.295823	987.3413146	929.0018839
FBgn0015808	1248.847957	1045.639568	1118.124778	1361.59686	1158.408142	1166.973881	1280.024252	1178.955269	1050.906288	1104.757159	1299.133025	1203.349275	1162.20255	1168.272834	1395.496051	1211.282023	1293.328895	1268.556639
FBgn0015818	350.5538126	412.4467183	365.5682543	397.3402314	335.9486036	442.1453836	385.7474899	437.3808949	347.6074644	372.8405797	348.4853875	407.4062051	355.6954096	321.9974596	403.6086806	402.0668696	454.7705324	360.3099353
FBgn0015828	660.2096804	659.3338384	721.1405017	728.1800057	665.7518059	642.6812679	674.8164109	661.0042095	721.0833912	737.9011794	740.5314485	718.7503156	697.5196889	754.0795208	651.1045697	752.0492474	813.6943653	794.5083136
FBgn0015829	668.9735257	546.0562186	692.5804818	578.5539771	547.9649479	509.7960433	553.0014141	582.0783338	626.2323621	677.4567195	631.6297649	578.0879626	547.909642	601.3371361	630.1626099	647.8802638	670.9268966	680.7699239
FBgn0015831	0	0	0	0	1.024233547	1.208047496	1.933571378	0	2.694631507	0.59846	2.562392555	0.857697274	1.981590025	0	0.951907266	1.270353459	1.604128862	4.981243345
FBgn0015834	3203.185463	3264.719094	3121.610172	4136.328434	3191.511734	3455.015839	3392.450983	3237.605195	3031.460445	2997.087678	3824.370889	3058.548479	3025.887969	3398.862074	3335.483059	3242.577203	3981.046804	3242.789418
FBgn0015838	758.0726198	750.8273006	825.3845742	779.71786	801.9748677	764.694065	799.5317648	876.4060788	804.0780416	725.9319794	804.5912623	782.2199138	760.9305697	738.9428881	748.1991108	789.5246745	776.7994015	739.7146368
FBgn0015872	67.18948075	384.853452	119.9520834	34.91274	63.50247994	74.89894476	117.9478541	87.14732116	107.246334	68.22443995	110.1828799	217.8551076	185.2786674	104.5803715	191.3333604	68.59908676	59.3527679	137.8143992
FBgn0015903	366.6208623	331.1191964	389.8442712	427.2654371	310.3427649	361.2062013	421.5185604	366.6764645	430.6021148	372.8405797	411.2640051	445.1448852	370.5573347	477.4919594	479.7612619	330.2918992	421.0838263	390.1973954
FBgn0015904	184.0407516	344.189691	189.9241321	162.92612	180.2651044	198.1197894	186.589638	218.6904474	192.3966896	240.5809198	181.9298714	174.9702439	295.2569138	160.9987298	200.852433	187.3771351	186.4799802	161.8904087
FBgn0015905	248.3089506	270.123555	255.6121778	294.2645229	228.4040811	269.3945916	249.4307078	246.6433618	224.7322677	272.8977598	283.1443774	300.1940459	316.063609	262.8269863	259.8706835	301.0737697	341.6794476	332.9130969
FBgn0015919	281.903691	543.1516643	272.7481897	329.1772629	267.3249559	259.7302117	273.60035	281.1734324	299.6430235	308.2068998	224.2093486	241.8706313	513.2318166	227.0494908	243.68826	249.6244546	227.3852662	200.9101483
FBgn0015924	2043.436599	1983.810624	2116.297472	2204.490154	1905.074398	2085.089978	2253.577441	1945.19398	2063.009881	1888.141299	2664.888257	2645.138393	1907.280399	2703.953026	2476.862705	2101.16462	2694.134424	2496.433123
FBgn0015925	226.3993373	201.8665276	262.7521828	221.11402	205.870943	257.3141167	260.0653503	182.5160877	231.7383096	228.6117198	251.1144704	247.0168149	174.3799222	284.8439066	246.5439818	231.8395062	292.3524851	268.9871407
FBgn0015926	4.381922658	0	4.28400298	0	3.072700642	7.248284977	2.900357067	9.865734471	1.077852603	17.95379999	14.09315905	10.29236729	12.88033516	19.26480528	8.567165391	8.25729748	12.8330309	15.77393726
FBgn0015929	147.5247295	207.6756363	177.0721232	179.5512343	173.0954695	196.9117419	147.9182104	154.5631734	165.4503745	222.6271198	249.8332741	223.0012912	284.3581686	316.4932295	221.7943929	188.6474886	173.6469493	166.0414448
FBgn0015946	14.60640886	13.07049459	8.56800596	29.92520571	17.41197031	15.70461745	14.50178533	13.15431263	9.700673424	21.54455998	24.34272927	20.58473457	29.72385038	28.89720791	12.37479445	19.05530188	17.64541748	18.26455893
FBgn0015949	5852.78803	5870.10435	6211.804321	6315.880917	6133.110482	5881.983258	6080.115198	6159.506888	5971.842345	5641.682416	5214.46885	5493.55104	5265.084697	5246.907323	5175.519803	5812.502249	5593.19631	5446.989598
FBgn0016013	48.20114923	49.37742402	54.26403775	56.52538857	47.11474318	45.90580485	54.13999858	44.39580512	44.73088301	71.21673995	155.0247496	72.90426828	54.4937257	159.6226723	64.72969406	69.23426349	153.5953386	88.00196577
FBgn0016031	1831.643671	1476.965889	2541.841768	1652.53636	1350.964049	2007.774938	1990.611734	1568.651781	2647.205992	2120.942238	1893.608098	2511.337618	2206.500493	2171.418766	3091.794799	1620.971013	1556.807061	2016.573348
FBgn0016032	201.5684422	200.4142505	219.912153	149.6260286	235.5737159	230.7370718	205.9253517	220.3347365	236.04972	272.8977598	253.676863	385.9637733	250.6711382	338.5101499	415.9834751	240.0968037	271.0977777	349.5172414
FBgn0016034	102.244862	103.1116796	141.3720983	134.6634257	82.96291735	149.7978895	112.1471399	100.3016338	151.977217	118.4950799	128.1196278	157.8162984	128.8033516	101.8282565	140.8822753	85.74885845	136.3509533	112.0779753
FBgn0016036	0	4.356831532	0	0	2.048467095	0	1.933571378	0	0	0	1.281196278	0	0	5.504230079	0.951907266	0	2.005161078	0.830207224
FBgn0016038	1335.02577	1228.626492	1318.044917	1200.333251	1319.212809	1192.342879	1299.359966	1325.296997	1319.830512	1237.016819	1240.197997	1153.602833	1168.14732	1296.246184	1206.066506	1101.396449	1196.680131	1197.989025
FBgn0016041	2610.165263	2415.136946	2499.001738	2512.054769	2370.076429	2395.558185	2546.513505	2642.372549	2582.534836	1825.302999	1764.207274	1771.144871	1779.467843	1878.318514	1710.577356	1904.895011	1879.637994	1694.452945
FBgn0016047	2.921281772	5.809108709	19.99201391	0	4.09693419	41.07361487	0.966785689	1.644289078	15.62886274	4.189219997	0	36.02328551	9.907950127	1.37605752	21.89386711	20.32565534	3.60928994	25.73642395
FBgn0016053	0	0	2.856001987	1.662511429	0	0	1.933571378	1.644289078	1.077852603	0	0	4.28848637	0.990795013	1.37605752	0	2.540706917	0.802064431	0
FBgn0016054	75.95332606	43.56831532	68.54404768	63.17543429	27.65430578	111.1403696	89.91106907	27.95291433	92.15639753	32.31683998	97.3709171	110.6429483	56.47531572	107.3324865	93.28691203	41.92166413	113.492117	78.03947908
FBgn0016059	1879.84482	1847.296569	1829.269273	1910.225631	1912.244033	1965.493276	1997.379233	1923.818222	1972.470263	2038.953218	2531.643845	2483.891305	2421.503011	2767.251672	2379.768164	1881.393472	2408.198454	2245.710542
FBgn0016061	4725.173266	5188.986354	4605.303204	4696.594786	4635.681036	4729.505947	4504.254525	5110.450456	4602.430613	4591.983576	4447.03228	3943.692066	5058.00854	4379.991085	4423.513063	4455.764756	4107.772984	3784.084528
FBgn0016070	2135.456975	2150.822499	2053.465429	2003.326271	1978.819214	1975.157656	2022.515661	2183.615896	2176.723331	1917.465839	1780.862826	1962.411363	1891.427679	1955.377736	1871.449684	1953.168442	2001.95282	1847.211074
FBgn0016075	9800.900344	9837.725598	9306.282474	11163.76424	9982.180154	10265.98762	11672.00362	13205.28559	9750.79357	9925.459092	9273.298657	8877.166785	10779.84974	10409.87514	10339.61672	9889.066498	8682.347466	7746.663609
FBgn0016076	717.1746749	1116.801149	2409.037676	540.3162143	546.9407144	1429.120188	3170.090274	3508.912893	5095.548179	601.4522995	1507.968019	1017.228967	703.464459	1841.164961	1304.112954	627.5546085	1349.473405	743.8656729
FBgn0016078	1261.993725	1312.858568	1335.180929	1225.270923	1335.600546	1331.268341	1131.139256	1382.847115	1371.567437	1317.808919	1250.447567	1169.041384	1282.088746	1321.015219	1203.210784	1155.386471	1246.007094	1133.232861
FBgn0016080	109.5480664	121.9912829	104.2440725	104.73822	109.5929896	126.8449871	107.3132115	108.5230792	107.7852603	131.6611999	139.6503943	140.6623529	135.7389167	129.3494069	144.6899044	114.3318113	140.3612754	121.2102547
FBgn0016081	3831.261044	5056.829131	4579.599186	4249.379211	4546.572717	5305.744603	3902.913826	4456.023403	4742.012525	4864.282876	4649.461291	5242.245738	5166.005196	5275.804531	5485.841572	4639.966007	4509.206231	4834.296667
FBgn0016119	7240.396871	5268.861599	6053.296211	5539.48808	6942.254985	4899.840644	7092.339814	6407.794539	6255.856506	5551.314956	4488.03056	4344.236692	4864.803512	4706.116718	3820.003857	5606.069812	4582.595127	4292.171349
FBgn0016120	8692.273912	7288.979152	8529.449934	7609.314809	8562.592457	7344.928776	8939.867266	8535.504606	8771.56448	6361.031335	5894.784073	5991.015458	5848.66296	5608.810451	5865.652571	6161.214274	5514.192964	6143.533459
FBgn0016122	778.5215922	949.7892739	1298.052903	1049.044711	1047.790919	1526.972035	1112.770328	868.1846334	965.2170057	871.9562193	918.617731	1424.635172	1140.40506	952.2318037	1696.298747	1168.090005	860.2141023	1459.5043
FBgn0016123	4189.118061	3273.432757	2984.522076	4862.845929	3157.712027	3069.648688	4267.392031	3553.308699	3257.809492	3164.058018	2999.280486	3566.305265	3106.142365	3206.214021	3862.839684	3219.075664	3042.230387	3334.94242
FBgn0016126	17308.5945	14509.70128	17175.99595	14879.47729	15843.86875	16515.21732	16031.24029	14847.93038	16635.57707	15658.70589	15380.76131	16900.06709	15874.51769	16053.08703	15969.19629	15016.84823	15243.23451	16112.66181
FBgn0016131	90.55973492	65.35247297	58.54804073	71.48799143	89.10831863	53.15408983	74.44249805	55.90582867	58.20404054	92.16283993	97.3709171	111.5006456	86.1991661	92.19585382	99.95026289	97.18203958	108.2786982	90.49258744
FBgn0016641	3705.645927	4062.019265	3718.514587	4021.615146	3813.221497	3754.611618	3561.638478	3696.361848	3590.327019	3788.251797	3591.193166	3395.623508	3527.230245	3675.449635	3437.337136	3778.666362	3653.002451	3479.398477
FBgn0016650	486.393415	519.9152294	422.688294	522.0285886	472.1716654	430.0649086	443.7546312	458.7566529	483.4168923	467.3972596	445.8563046	565.2225035	499.3606864	459.6032116	521.6451816	485.2750212	351.705253	466.57646
FBgn0016660	26.29153595	23.23643483	28.56001987	49.87534286	29.70277288	38.65751987	41.57178463	34.53007065	49.58121972	49.07371996	37.15469205	38.59637733	45.57657058	42.65778311	27.6053107	35.56989684	31.28051281	25.73642395
FBgn0016672	4000.695386	3977.787188	3851.318679	3996.677474	4087.716088	4055.415444	3761.763116	4429.714777	3971.347914	3588.366157	3428.481239	3441.93916	3492.55242	3169.060468	3612.488073	3380.410553	3013.356068	3638.798264
FBgn0016675	1.460640886	10.16594024	8.56800596	3.325022857	7.169634832	3.624142488	2.900357067	9.865734471	7.544968219	4.189219997	5.12478511	3.430789096	4.953975063	6.880287599	9.519072656	8.25729748	6.817547664	4.981243345
FBgn0016684	37.97666303	49.37742402	55.69203874	24.93767143	49.16321028	43.48970986	42.53857031	31.24149249	68.98256657	111.3135599	204.9914044	233.2936585	110.9690414	206.408628	229.409651	57.16590563	181.2665614	150.2675076
FBgn0016685	1729.398809	1338.999557	1527.961063	1497.922797	1321.261276	1331.268341	1682.207099	1458.484413	1502.526528	1528.466839	1648.899609	1416.915897	1308.840212	1541.184422	1384.073164	1509.815085	1704.386916	1577.393726
FBgn0016687	2928.584976	2602.480702	2556.121778	2743.143857	2664.031457	2678.241299	2825.914569	2522.339446	2587.385173	2831.912718	3015.936037	3184.629978	2958.513908	2907.609539	3096.554335	3325.150178	3069.500578	3564.079614
FBgn0016691	8765.305956	7286.074598	8570.861962	7860.354034	8497.04151	7317.143684	8979.505479	8892.315336	8818.451069	6767.385675	6212.52075	5818.618306	6059.702298	5418.914513	6109.340831	6185.986166	5912.016921	6044.7388
FBgn0016693	2369.159517	2201.652201	2504.713742	2335.828557	2272.774242	2747.100006	2352.189581	2441.769281	2643.433508	2098.200758	2105.005484	2527.633866	2310.53397	2153.530018	2659.6289	2134.19381	2124.668678	2258.993857
FBgn0016694	15382.00917	15288.12184	20560.3583	15316.71779	16279.168	17381.38737	18419.20095	21134.04753	23272.9934	13911.80115	11790.84934	15474.57422	15270.13274	13889.9246	15498.00219	13369.1998	11526.06691	13333.95823
FBgn0016696	16077.27423	19235.41121	17330.22006	17040.74214	18419.81612	19279.22999	15717.03495	17782.98638	16154.85481	16948.38719	15813.80565	14097.97009	17260.63992	14474.74905	15933.97572	14932.36973	12900.80534	13665.21091
FBgn0016697	1196.264886	1012.237192	1193.80883	1143.807863	1232.152958	1072.746177	1326.429965	1136.203753	1215.278809	1175.375439	1531.029552	1134.733493	958.0987773	1404.954728	1135.625368	1228.431794	1438.903589	1176.403637
FBgn0016698	861.7781226	914.9346216	883.9326149	919.36882	953.5614327	861.3378647	939.7156897	909.2918604	885.4559131	910.8561193	817.4032251	783.9353084	793.6268052	872.4204675	803.4097322	943.8726197	938.8164166	821.0749448
FBgn0016701	2268.375296	2131.942896	2153.425498	2270.990611	2248.192637	2255.424675	2111.459945	2223.078834	2120.674996	2060.497778	2040.94567	1880.072424	1926.105505	2032.436957	1975.207576	1945.546322	2066.519007	2086.310755
FBgn0016715	49.66179012	87.13663063	82.82405762	76.47552571	97.30218701	120.8047496	111.1803542	55.90582867	54.43155643	46.67987996	87.12134688	194.6972812	123.8493766	97.7000839	148.4975334	184.8364282	159.6108218	285.5912851
FBgn0016726	33515.86577	21394.94737	34397.68793	27886.9667	32258.23558	23872.22657	34060.82661	22858.90677	28213.3308	35021.87917	30582.15515	26486.54952	28945.0855	29871.45664	23380.74626	32665.23366	29399.27069	30043.53903
FBgn0016754	2820.497551	3314.096518	2978.810072	2714.881163	2801.278752	2985.085363	2852.017782	2982.740388	2823.434893	2987.512318	2691.793379	2549.076298	3039.759099	2840.182721	2638.68694	2863.376695	2552.971084	2602.699648
FBgn0016756	4473.943033	4500.606972	4268.294969	4952.621546	4091.813022	4130.314389	4671.508449	4462.600559	4087.217069	4316.691977	4942.855239	4634.138371	4035.508087	5069.395903	4234.083518	5303.090513	6005.457428	5077.547384
FBgn0016762	264.3760003	262.8621691	264.1801838	267.66434	257.0826204	219.8646443	311.3049918	295.9720341	300.7208761	238.1870798	280.5819848	246.1591176	216.9841078	200.9043979	194.1890822	250.2596313	214.5522353	195.0986977
FBgn0016794	784.3641557	909.1255129	886.7886169	960.9316057	899.2770547	927.780477	869.1403344	882.9832351	953.8995533	1074.235699	921.1801236	1011.225086	1016.555683	981.1290116	1015.685052	1035.338069	1009.398087	1085.080842
FBgn0016797	2934.42754	3437.540078	3498.602434	3178.721851	3214.044872	3854.87956	2914.858852	3439.852752	3576.853862	3204.154838	3509.196604	3478.820143	3640.180877	3379.597269	3713.390243	3321.339117	2972.450782	3266.865427
FBgn0016917	5402.910637	5295.002588	6074.716226	5295.0989	5095.561899	5682.655422	5420.767358	5141.691948	5924.41683	5029.457836	4714.802302	6162.554913	5491.976755	5260.667898	5721.914574	5464.425402	4959.966442	6067.154395
FBgn0016919	111.0087073	60.99564144	107.1000745	103.0757086	73.74481542	70.06675477	66.70821254	75.63729761	87.84498712	98.74589992	87.12134688	78.05045193	68.36485587	88.06768126	67.58541586	69.86944022	70.58166993	56.45409125
FBgn0016920	92.02037581	123.4435601	97.10406755	28.26269429	80.91445025	86.97941972	83.14356925	85.50303208	71.13827177	95.15513993	97.3709171	120.9353156	172.3983322	86.69162374	167.5356788	106.0745138	111.4869559	117.0592186
FBgn0016926	2934.42754	2749.160696	2975.95407	2731.506277	2886.290137	2841.327711	2832.682069	2805.157168	2731.278495	3255.023938	2612.35921	3206.930107	3252.780027	2606.252942	3310.73347	3373.423609	2771.934674	3320.828897
FBgn0016930	4961.797089	5145.418039	4878.051393	4713.2199	4953.193436	5204.268613	4507.154882	5462.328319	5399.502613	4635.671156	4184.387043	4472.033586	5009.459584	4011.20767	4288.342232	4124.202503	3643.77871	4074.657057
FBgn0016970	99.32358024	119.0867285	115.6680805	96.42566286	104.4718218	71.27480227	72.50892667	95.36876655	100.240292	73.61057994	114.0264687	108.9275538	87.18996112	79.81133615	76.15258125	104.8041603	95.04463508	97.96445246
FBgn0016974	30.6734586	34.85465225	22.84801589	49.87534286	25.60583869	47.11385235	29.97035636	21.37575802	15.08993644	65.23213995	51.2478511	50.60413916	64.40167582	42.65778311	43.78773422	50.17896161	62.56102562	44.83119011
FBgn0016975	0	0	0	0	0	0	0	0	0	0	0	0	0	0	0	0	0	0
FBgn0016976	0	0	0	0	0	0	0	0	0	0	0	0	0	0	0	0	0	0
FBgn0016977	18177.67582	21241.00599	20494.67026	18423.95165	19697.03535	20755.46403	20446.55054	19297.37662	20931.89754	19306.91805	18919.42543	20238.22488	21601.31287	20075.30316	18989.59804	19235.69207	16761.54248	17199.40306
FBgn0016978	2125.232489	2221.984081	2133.433484	2314.215909	2016.715855	2364.14895	2124.994944	2260.897483	2022.590409	1614.645079	1833.391873	1531.847331	1633.820976	1499.902697	1627.761424	1728.31588	1760.531426	1536.713572
FBgn0016983	1520.527162	1513.272819	1515.109054	1456.360011	1518.938351	1548.71689	1431.809605	1499.59164	1503.604381	1475.203899	1413.159494	1545.570488	1484.210929	1297.622241	1541.137863	1472.339658	1485.423326	1571.582276
FBgn0016984	683.5799346	640.4542351	798.2525553	773.0678143	638.0975001	724.8284977	660.3146256	807.3459375	764.7364216	809.1179194	972.4279747	1179.333752	849.1113259	1111.854476	1228.91228	743.79195	1042.68376	995.4184619
FBgn0017414	397.2943209	254.148506	302.7362106	304.2395914	320.5851004	279.0589716	319.0392774	291.0391669	294.7926868	269.3069998	279.3007885	329.3557532	267.5146534	316.4932295	300.8026959	205.1620836	305.9875805	297.2141863
FBgn0017418	4143.838193	4413.470341	4375.395044	4186.203777	4478.973303	4513.265445	4228.720603	4268.574448	4207.397634	3946.843697	3711.625616	4007.161664	4173.228593	3935.524506	3977.068556	4097.52508	3809.806048	4064.69457
FBgn0017424	0	0	0	0	0	0	0	0	0	0	0	0	0	1.37605752	0	0	0.401032216	0
FBgn0017429	610.5478903	611.4086916	601.1884182	628.42932	625.8066975	607.6478905	585.8721275	555.7697085	569.1061742	590.6800195	524.0092775	550.6416499	538.0016919	484.372247	610.1725573	570.3887029	570.2678105	649.2220494
FBgn0017430	451.3380337	473.4423598	549.7803825	465.5032	518.262175	426.4407661	476.6253447	554.1254194	465.6323243	515.8725196	483.0109967	372.2406169	499.3606864	437.5862913	416.9353823	554.5092846	493.6706573	494.8035057
FBgn0017448	0	0	0	0	0	0	0	0	0	0	0	0	0	0	0	0	0	0
FBgn0017456	1.460640886	1.452277177	2.856001987	1.662511429	3.072700642	0	2.900357067	3.288578157	0	1.196919999	3.843588833	0.857697274	1.981590025	5.504230079	1.903814531	3.811060376	4.411354371	7.471865018
FBgn0017457	1267.836289	1045.639568	1219.512848	1132.170283	1241.37106	1078.786414	1196.880683	1289.122638	1220.129146	1341.148859	1273.5091	1253.953414	1146.34983	1208.178502	1121.346759	1509.815085	1400.805529	1349.916947
FBgn0017482	75.95332606	55.18653273	49.98003477	38.23776286	52.23591092	56.77823232	46.40571307	57.55011775	51.73692493	78.39825994	83.27775804	113.2160402	147.6284569	82.56345118	115.1807791	82.5729748	76.19612095	85.5113441
FBgn0017545	14913.14344	15783.34836	14879.77035	14561.9376	17408.89761	13665.43328	15077.9896	15464.53878	14472.3269	20615.1516	17032.22331	17997.0619	19821.84502	17552.98972	17315.19316	20615.29592	18159.94182	18340.938
FBgn0017550	1517.60588	1604.766281	1590.793107	1446.384943	1431.878499	1533.012273	1436.643534	1502.880218	1517.616465	1566.768279	1498.999645	1327.71538	1478.266159	1593.474608	1384.073164	1561.264401	1404.414819	1465.315751
FBgn0017551	563.8073819	572.1972078	544.0683785	601.8291371	623.7582304	546.0374682	525.9314148	601.8098027	560.4833534	602.0507595	509.9161185	564.3648063	524.1305617	532.5342601	497.8474999	683.4501607	658.4948979	533.8232452
FBgn0017556	0	4.356831532	0	0	0	0	0	0	0	0	0	0	0	1.37605752	0	0.635176729	0	0
FBgn0017558	4785.059542	4706.830331	5299.311686	4495.430903	4972.653873	5042.390249	4068.234179	4255.420135	4581.951414	6872.116175	4999.227875	7357.327216	6081.499788	4992.336682	6808.040764	7591.632268	5597.206632	7960.857073
FBgn0017561	1101.323228	1328.833617	1490.833037	1574.398323	1518.938351	1998.110559	671.9160538	1317.075552	2063.548808	1585.918999	991.6459189	1994.146162	1478.266159	778.8485562	2473.055076	1587.306646	950.0453186	1809.021542
FBgn0017566	10445.04297	10552.24597	10664.31142	11117.21392	10782.10655	10924.37351	10535.06365	12083.88044	11105.11537	8880.547933	8241.935654	8330.813622	9157.918302	8384.318468	9059.301447	8409.739895	7731.500083	8405.017938
FBgn0017567	5332.799874	5065.542794	5275.03567	5165.423009	5711.126261	5163.194998	5760.109135	5699.105946	5906.093336	4638.064996	4199.761398	4247.316901	4433.807682	3982.310462	4116.998924	4362.393777	4096.143049	4202.508969
FBgn0017572	2620.389749	2274.266059	2580.397795	2620.118011	2639.449852	2509.114649	2753.405642	2574.956697	2774.931526	2342.372438	2562.392555	2460.733479	2391.779161	2529.193721	2372.152906	2375.560967	2498.831735	2337.033336
FBgn0017577	51.122431	52.28197838	57.12003974	49.87534286	62.4782464	50.73799484	64.77464116	57.55011775	53.89263013	54.45985996	89.68373943	34.30789096	61.42929079	96.32402638	49.49917781	40.65131067	56.54554239	37.35932509
FBgn0017578	439.6529066	368.878403	458.3883189	360.76498	365.6513765	419.1924811	425.3857031	381.4750662	433.8356726	447.6480797	404.8580237	340.5058178	415.1431103	381.167933	385.5224426	347.4416709	388.1991846	386.8765665
FBgn0017579	24845.50147	20642.6678	25177.08551	24133.0159	26591.15136	21121.50242	26049.0736	21160.35615	23474.55183	32219.88946	26966.61925	30302.44469	29249.25957	25280.92875	24641.07148	29664.65879	27117.79841	27042.33992
FBgn0017581	30931.99204	31104.87258	30630.62131	35168.76676	31977.59559	30953.80099	32189.12951	31502.93445	31266.3483	33495.20771	33375.16303	37170.88446	35378.31752	36909.99085	35213.90548	38302.42713	37894.73714	38651.12753
FBgn0017590	6543.671169	7466.156968	6947.224833	6831.25946	7207.531474	6854.461493	6507.434472	7617.9913	7096.581536	6201.242515	5634.701229	5030.394512	6423.324067	5661.100636	5632.435291	5257.357788	4800.756652	4834.296667
FBgn0019624	11229.40713	9540.008777	11424.00795	10287.62072	10686.85283	10112.56559	10967.21686	10896.70372	11225.83486	8658.519273	7749.956283	7056.275473	7234.785183	7231.182266	7726.631275	7436.013969	6939.461458	7833.005161
FBgn0019637	0	0	0	0	0	0	0	0	0	0	0	0	0	0	0	0	0	0
FBgn0019643	3051.278811	3273.432757	3224.426243	2889.444863	3072.700642	3506.961881	3062.777063	3550.02012	3268.588018	2839.692698	2791.726689	2639.992209	2790.078756	2783.764362	2940.441544	2548.964215	2487.201801	2724.74011
FBgn0019644	6911.752672	6588.981553	6898.672799	7378.22572	6352.296461	7614.323368	6073.347698	8951.509743	6683.763989	5095.288436	5300.309	4790.239275	4412.010191	4476.315112	5832.335817	5047.749467	4937.508638	4503.874192
FBgn0019650	5433.584095	4985.667549	5037.987505	4688.282229	5582.072834	5118.497241	5380.162359	5294.610833	5578.426145	5107.257636	4499.561327	5050.121549	5547.461276	4878.123908	4630.07694	4633.61424	4191.989749	4463.194038
FBgn0019660	4986.627984	3481.108394	4501.059131	4251.041723	4715.571253	3221.862672	4569.995952	3502.335737	3753.082762	2864.229558	2431.710535	2331.221191	2168.850283	2167.290594	1667.741529	3464.889058	3107.99967	2664.134983
FBgn0019661	79509.98662	82293.28625	81170.43247	83521.24915	85449.7564	78457.85268	81051.44502	86147.5934	82557.04225	52355.6746	46339.58816	53772.47289	51791.8277	47612.96624	45774.36468	57463.80352	53201.73578	53359.07872
FBgn0019662	2786.90281	2753.517528	2968.814065	2972.570434	2753.139776	2757.972434	2744.704571	2800.224301	2904.273838	2770.869798	2746.884819	2808.100875	2734.594235	2814.037628	2675.811324	2709.02875	2624.755851	2863.384716
FBgn0019686	39.43730392	45.02059249	69.97204868	54.86287714	35.84817416	79.73113474	36.73785618	59.19440682	76.52753479	62.23983995	57.65383249	88.34281922	65.39247084	44.03384063	96.14263383	77.49156097	89.83121628	103.775903
FBgn0019809	35.05538126	39.21148378	38.55602682	11.63758	35.84817416	18.12071244	35.77107049	36.17435973	24.25168356	24.53685998	14.09315905	31.73479914	23.7790803	37.15355303	22.84577438	21.59600879	27.27019066	20.75518061
FBgn0019828	0	47.92514685	1.428000993	0	1.024233547	1.208047496	0.966785689	0	2.155705205	0	1.281196278	0	0	0	0	0	0	4.981243345
FBgn0019830	943.5740123	1147.29897	1149.5408	1197.008229	974.0461037	1183.886546	1268.422824	899.4261259	1064.379445	937.1883593	1053.14334	1294.265186	1009.620118	942.599401	1264.132849	1160.467884	970.0969294	1394.748137
FBgn0019890	6609.400008	7124.871831	5840.524063	6518.707311	6623.718352	6170.70661	6212.564837	6452.190344	6083.400089	6341.880615	6780.090701	5957.565265	6389.637037	6550.033794	6093.158407	6252.679723	6841.609597	6195.006307
FBgn0019925	1901.754433	1604.766281	1640.773141	1936.825814	1704.324623	1696.098685	2011.881019	1830.093744	1808.636667	1682.271059	1785.987611	1856.914598	1632.830181	1784.746603	1794.345196	1887.745239	1870.414253	2009.93169
FBgn0019928	0	2.904554354	1.428000993	6.650045714	1.024233547	0	1.933571378	3.288578157	0	0.59846	1.281196278	0.857697274	0.990795013	5.504230079	0	3.175883646	1.604128862	2.490621673
FBgn0019929	94.94165758	174.2732613	184.2121281	114.7132886	89.10831863	164.2944595	179.8221381	115.1002355	142.8154699	71.21673995	192.1794416	299.3363486	160.5087921	240.810066	304.610325	255.3410452	186.078948	364.4609714
FBgn0019932	746.3874927	576.5540393	726.8525056	595.1790914	682.1395426	565.3662282	654.5139114	641.2727406	646.1726353	604.4445995	664.9408681	633.8382854	473.6000161	721.0541403	605.4130209	597.0661255	666.9165744	704.0157262
FBgn0019936	8214.644342	6395.828688	8363.801818	6979.222977	8460.169102	6910.031678	8564.754418	6817.222519	7741.676319	11241.47263	9838.306216	9818.918392	9548.291537	9236.098073	8644.269879	10294.30925	9899.079208	10137.66042
FBgn0019938	555.0435366	556.2221589	512.6523566	661.6795486	594.0554575	555.7018482	625.5103408	598.5212246	495.2732709	581.7031196	634.1921574	591.811119	699.501279	681.1484723	563.5291013	550.6982243	675.338251	545.4461463
FBgn0019940	363.6995806	381.9488976	107.1000745	54.86287714	187.4347392	444.5614786	69.6085696	439.0251839	187.5463529	354.8867797	69.18459899	317.3479914	291.2937337	656.3794369	240.8325382	514.4931507	115.8983103	425.896306
FBgn0019949	458.6412382	463.2764195	391.2722722	465.5032	496.7532705	535.1650408	442.7878455	516.3067706	474.7940715	474.5787796	445.8563046	449.4333715	441.8945757	438.9623488	435.9735277	463.0438356	397.4229256	396.8390532
FBgn0019952	1389.069482	1818.251026	2551.837775	1650.873849	1502.550614	2638.375731	1893.933165	2093.179997	2723.194601	1475.203899	1236.354408	2386.113816	1614.005076	1381.56175	2945.20108	1680.677626	1179.435746	2371.071832
FBgn0019957	4183.275497	3987.953129	4236.878947	4044.890306	4354.01681	4067.495919	4434.645955	4709.243921	4396.02184	3414.812757	3220.927442	3304.707596	3229.000946	3061.727981	3285.031974	3106.649383	2937.159947	3231.996724
FBgn0019960	4542.593155	4782.348744	4516.767142	4550.29378	4643.874904	4617.15753	4334.100244	4778.304062	4811.534018	3721.224277	3276.018882	3612.620918	3444.003464	3469.041007	3783.831381	3422.967394	3325.359131	3789.895979
FBgn0019968	10424.594	12482.32234	11316.90787	10967.58789	11408.93749	12156.58195	10608.53936	11449.18485	12285.90289	11998.52453	11302.71356	11910.84204	12725.77114	11565.76345	12213.92213	11363.31169	10721.59628	10826.73241
FBgn0019972	331.5654811	323.8578105	209.916146	329.1772629	308.2942978	302.011874	319.0392774	304.1934795	270.002077	305.2145998	329.2674433	299.3363486	336.8703043	356.3988976	337.9270793	294.7220024	362.5331228	370.272422
FBgn0019982	2039.054677	1995.428841	1946.365354	2081.464309	2068.951766	1913.547234	2193.636728	2076.737106	1957.380326	1871.982879	1815.455125	1808.025853	1828.016798	1746.216993	1819.094785	1732.762117	1551.994674	1862.154804
FBgn0019985	7018.379456	6286.9079	7257.101048	6290.943246	6655.469592	7213.251599	6635.050183	6836.953988	7440.955442	5509.422756	5223.437224	5579.320767	5770.390154	5623.947083	5373.516515	4911.821647	4695.686212	4928.110083
FBgn0019990	876.3845315	823.4411595	765.4085325	911.0562629	697.5030458	803.3515849	809.1996217	815.5673829	687.1310342	889.9100193	891.7126092	900.5821376	880.8167663	851.7796047	801.5059177	979.4425165	980.1227348	943.945614
FBgn0020018	224.9386964	206.2233592	169.9321182	241.0641571	197.6770747	167.918602	175.9549954	233.4890491	162.755743	179.5379999	198.585423	222.1435939	166.4535621	207.7846855	178.9585659	207.7027905	224.9790729	182.6455893
FBgn0020224	3013.302147	3087.541279	3021.650102	3310.060254	3138.251589	3307.634044	3298.672771	3161.967898	3231.941029	3017.435318	3017.217234	2868.139684	3264.669567	2998.429336	2744.348647	3025.981938	2852.141117	2907.385699
FBgn0020235	7710.723236	7765.326066	8308.10978	7537.826817	7507.631903	7849.89263	8358.829067	8729.530717	8253.656305	5836.780376	5596.265341	5599.047804	5416.676334	5297.821451	5816.153393	5172.244106	4846.474325	5402.988615
FBgn0020236	9197.655658	10017.80797	8820.762136	10384.04638	8920.049965	10014.71374	9831.243671	9622.379687	9239.891436	9465.243353	11160.50077	11407.37374	12056.98451	11757.03545	12356.70822	9018.239202	10212.28537	11068.32271
FBgn0020238	27807.68118	23525.43799	27303.37899	25700.76417	24909.35987	24629.67235	26508.29681	26693.3889	26836.91303	21782.1486	21693.21537	21755.49135	21349.65093	21466.49731	22057.59516	21517.24688	21393.06354	21794.60005
FBgn0020248	111.0087073	124.8958372	102.8160715	103.0757086	121.8837922	126.8449871	113.1139256	103.5902119	105.0906288	166.9703399	135.8068054	136.3738666	170.4167422	156.8705573	97.0945411	156.8886521	124.3199868	136.1539848
FBgn0020249	1393.451405	1500.202324	1467.985021	1270.158731	1773.972504	1478.650135	1381.53675	1458.484413	1457.795645	1567.965199	1620.713291	1573.874498	1620.940641	1762.729683	1781.970401	1329.424894	1672.705371	1503.505283
FBgn0020251	1966.022632	2057.87676	1747.873216	1956.775951	1939.898339	1891.802379	1924.870307	2144.152958	1990.254831	1880.361319	1736.020956	1796.018092	2031.129776	1674.662002	1633.472868	1617.159953	1560.416351	1595.658285
FBgn0020255	4231.476646	3499.987997	3899.870713	4059.852909	3764.058287	3337.835232	4267.392031	4164.984236	3926.617031	3829.545537	3890.993095	3525.993493	3603.521461	3930.020276	3161.284029	3968.584204	4376.8656	3932.691621
FBgn0020257	1370.081151	1616.384498	1710.74519	1602.661017	1558.883459	1613.951455	1370.902107	1614.691875	1612.467494	1399.797939	1220.980053	1394.615767	1404.947328	1164.144662	1419.293733	1329.424894	1231.168902	1202.970268
FBgn0020258	17.52769063	17.42732613	7.140004967	13.30009143	14.33926966	12.08047496	17.4021424	9.865734471	9.700673424	23.33993998	8.968373943	18.86934003	24.76987532	4.128172559	20.94195984	15.87941823	12.43199868	19.92497338
FBgn0020261	1212.331935	1391.281536	1215.228845	1388.197043	1290.53427	1355.429291	1121.471399	1300.632661	1267.554661	1190.935399	1244.041586	1175.902963	1314.784982	1235.699653	1279.363365	1128.073871	1251.220512	1153.988042
FBgn0020269	3511.38069	3571.149579	3647.114537	3484.623954	3493.66063	3916.489982	3330.576698	3717.737606	3648.53106	3341.800637	3096.651403	3057.690782	3263.678772	3031.454716	3205.071763	3295.932048	3027.392195	3139.843722
FBgn0020270	442.5741884	416.8035499	365.5682543	452.2031086	447.5900602	424.0246711	355.7771335	384.7636444	339.5235698	466.2003396	704.6579527	462.2988307	492.4251213	745.8231757	504.5108508	395.7151023	568.6636816	373.5932509
FBgn0020272	137.3002433	117.6344514	82.82405762	133.0009143	109.5929896	131.6771771	114.0807113	113.4559464	103.4738499	111.3135599	206.2726007	136.3738666	150.6008419	227.0494908	162.7761424	124.4946389	149.9860486	110.4175608
FBgn0020277	2.921281772	4.356831532	7.140004967	0	12.29080257	3.624142488	3.867142756	1.644289078	53.35370383	2.992299998	12.81196278	11.15006456	20.80669527	6.880287599	16.18242352	4.446237105	6.416515449	16.60414448
FBgn0020278	1299.970388	1283.813025	1425.144991	1381.546997	1213.716754	1473.817945	1433.743177	1469.994436	1611.389641	1698.429479	2083.225147	1944.39972	1570.410095	2108.12012	2268.395014	1553.64228	1940.594891	1784.945532
FBgn0020279	5588.412029	6202.675824	5292.171682	5970.07854	5525.739989	5878.359116	5369.527716	6238.432764	5342.376425	5797.880476	6020.341308	5511.562682	5687.163373	6104.191158	5904.680769	5964.309488	6099.699998	5746.694406
FBgn0020280	0	5.809108709	0	0	0	0	0	0	0.538926301	0	0	0.857697274	0	4.128172559	0.951907266	0	0	0.830207224
FBgn0020294	1003.460289	1079.041943	799.6805563	907.73124	944.3433308	947.1092369	851.738192	1060.566456	893.5398076	814.5040594	835.339973	799.3738593	764.8937498	899.9416179	866.2356117	735.5346525	780.0076592	757.1489885
FBgn0020299	2151.524025	2420.946054	2499.001738	2498.754677	2237.950301	2658.912539	2235.208513	2624.285369	2913.974511	2675.714658	1660.430376	2718.042661	2500.766612	1776.490258	2968.046854	2265.040217	1628.190795	2691.531821
FBgn0020300	21.90961329	18.8796033	12.85200894	9.975068571	10.24233547	15.70461745	17.4021424	21.37575802	9.700673424	17.95379999	10.24957022	24.01552367	14.86192519	12.38451768	16.18242352	22.86636225	20.45264299	16.60414448
FBgn0020304	1859.395848	2310.572989	2449.021704	2322.528466	2051.539796	2692.737869	2086.323517	2423.682102	2717.266411	2208.915858	2791.726689	3136.598931	2170.831873	2772.755902	3283.128159	2444.795231	2797.600736	2949.726268
FBgn0020305	403.1368845	466.1809739	424.116295	408.9778114	465.0020306	408.3200537	425.3857031	430.8037386	427.368557	482.9572196	477.8862115	488.8874461	412.1707253	426.5778311	448.3483221	468.7604262	503.2954305	460.7650095
FBgn0020306	4684.275321	5480.894067	4471.07111	5073.98488	4900.957525	5095.544338	4963.477727	4901.625743	4745.785009	5043.820876	5179.87655	5162.479892	5469.18847	5493.221619	5263.095272	5025.518282	4980.018053	4581.083463
FBgn0020307	790.2067192	853.9389802	753.9845245	743.1426086	624.782464	753.8216376	758.9267658	697.1785693	764.7364216	844.4270594	850.7143283	894.5782567	1005.656938	817.3781667	992.8392781	800.9578556	707.4208282	737.2240151
FBgn0020309	9244.396167	9948.098664	9319.134483	9423.114777	9414.754768	9608.809784	9263.740472	10179.79368	9639.774752	9615.456813	9592.31653	8853.151262	9985.232138	9580.112452	9740.867049	9288.824489	8772.980747	8548.643788
FBgn0020312	1169.97335	1337.54728	1136.688791	1095.595031	1342.770181	1272.074013	1176.578183	1318.719841	1219.59022	1291.476679	1090.298032	1118.437245	1204.806735	1205.426387	1140.384904	1134.425638	1154.972781	1067.64649
FBgn0020369	1228.398985	1079.041943	1260.924877	1283.458823	1334.576312	1266.033776	1239.419253	1165.800957	1292.884197	1267.538279	1354.224465	1286.545911	1287.042721	1264.596861	1318.391563	1244.311213	1407.623077	1355.728397
FBgn0020370	2208.489019	2656.214957	2276.233583	2423.941663	2333.204021	2307.370718	2376.359223	2389.152031	2522.17509	2447.701398	2395.837039	2332.078888	2437.355731	2434.245752	2402.613938	2407.319804	2370.100394	2238.238677
FBgn0020371	0	10.16594024	0	3.325022857	0	0	0.966785689	0	0.538926301	0	0	0	0	2.752115039	0	0.635176729	0	1.660414448
FBgn0020372	10623.24116	10818.01269	10278.75115	10166.25739	10458.44875	10878.4677	10620.14079	10929.5895	11132.60061	5814.637356	5757.696072	5508.131893	5626.724877	6219.779989	6069.360726	5167.797869	5319.291307	5300.04292
FBgn0020376	1.460640886	1.452277177	0	0	1.024233547	0	0	0	0.538926301	0	0	0	1.981590025	0	0	0.635176729	0	0
FBgn0020377	2.921281772	0	2.856001987	8.312557143	3.072700642	4.832189984	1.933571378	6.577156314	2.694631507	5.386139996	8.968373943	2.573091822	1.981590025	11.00846016	5.711443594	3.811060376	5.213418802	1.660414448
FBgn0020378	211.7929284	193.1528646	235.6201639	206.1514171	208.9436437	252.4819267	189.489995	249.9319399	259.7624772	219.0363598	183.2110677	186.9780057	269.4962434	160.9987298	231.3134656	175.3087773	186.078948	177.664346
FBgn0020379	1580.413438	1697.71202	1527.961063	1444.722431	1436.999667	1650.19288	1470.481033	1514.390241	1472.885582	1450.667039	1383.69198	1398.046557	1351.444397	1298.998299	1475.456262	1410.727516	1312.177409	1369.011713
FBgn0020381	352.0144535	355.8079084	287.0281997	334.1647971	322.6335675	332.2130614	346.1092766	266.3748307	299.6430235	370.4467397	377.9529019	399.6869297	355.6954096	429.3299462	462.6269311	302.3441231	314.0082248	405.9713327
FBgn0020385	667.5128848	1269.290253	1052.436732	932.6689114	904.3982224	1299.859106	1286.791752	848.4531645	911.3243755	749.2719194	1466.969738	2350.948228	1695.250267	1074.700923	2022.802939	1549.196043	998.9712489	2424.205095
FBgn0020386	4614.164558	4641.477858	3877.022697	4428.930446	4277.199294	4057.831539	4268.358817	4446.157668	4500.573542	4565.052876	4240.759679	4164.977962	4739.963341	4393.751661	4138.892791	3892.998174	3979.041643	3866.275043
FBgn0020388	1130.536046	1289.622133	1176.672819	1265.171197	1131.77807	1280.530346	1175.611398	1088.51937	1109.110328	1283.098239	1647.618413	1469.23543	1364.324732	1758.60151	1352.660224	1368.805852	1590.894799	1338.294045
FBgn0020389	885.1483768	1169.083128	972.4686765	921.0313314	1042.669751	949.5253319	958.0846178	1058.922167	959.8277427	1022.768139	898.1185906	850.8356957	996.7397828	902.693733	919.5424186	941.3319128	837.355266	897.4540094
FBgn0020391	410.4400889	515.5583979	449.8203129	478.8032914	578.6919543	520.6684708	435.05356	478.4881218	468.8658822	363.8636797	327.9862471	307.9133213	349.7506395	327.5016897	346.4942447	320.7642483	322.0288691	333.7433041
FBgn0020392	552.1222548	395.0193922	438.396305	428.9279486	424.0326887	457.850001	534.632486	448.8909184	494.1954183	417.7250797	409.9828088	456.2949497	383.4376699	403.1848533	439.7811567	438.9071199	472.4159499	431.7077566
FBgn0020399	1.460640886	8.713663063	2.856001987	4.987534286	0	7.248284977	0.966785689	1.644289078	2.155705205	2.393839998	8.968373943	6.861578191	2.972385038	0	0.951907266	4.446237105	1.604128862	3.320828897
FBgn0020407	303.8133043	287.5508811	314.1602185	305.9021029	293.9550281	321.340634	275.5339214	333.7906829	323.8947071	344.7129597	302.3623215	289.9016786	301.2016839	338.5101499	265.5821271	323.9401319	294.3576462	308.8370874
FBgn0020412	2252.308246	2442.730212	2170.56151	2397.34148	2353.688692	2375.021377	2465.303507	2362.843406	2269.957581	2404.013818	2334.339618	2413.560129	2435.374141	2403.972487	2377.86435	2296.799053	2257.811373	2154.387747
FBgn0020414	3198.80354	3370.735328	4095.506849	3298.422674	3266.280783	4431.118216	2907.124567	3525.355784	4447.219839	4094.663317	5345.15087	7128.322044	3763.039458	5658.348521	7810.399115	3762.151767	5404.711169	6427.46433
FBgn0020415	760.9939015	827.797991	1250.92887	907.73124	775.3447954	1233.416494	1025.759616	688.9571239	935.5760591	849.2147393	1788.550004	2073.054311	1219.668661	1620.995758	2076.109746	1466.623068	1815.47284	2356.128102
FBgn0020416	184.0407516	277.3849408	428.400298	212.8014629	220.2102127	359.9981538	237.8292795	164.4289078	226.3490466	263.9208598	377.9529019	622.6882209	358.6677946	337.1340923	615.8840009	501.7896161	277.5142932	857.6040626
FBgn0020429	10.2244862	0	1.428000993	4.987534286	4.09693419	0	10.63464258	6.577156314	6.467115616	4.189219997	14.09315905	0.857697274	6.935565089	12.38451768	6.663350859	3.811060376	10.02580539	5.81145057
FBgn0020440	2718.252689	2770.944854	2788.88594	2661.680797	2975.398455	2756.764386	2602.587075	2744.318472	2885.411417	2719.402238	2453.490872	2549.933995	2476.987532	2490.664111	2502.564201	2665.836733	2524.497797	2426.695716
FBgn0020443	2071.188776	2059.329037	2032.045414	1950.125906	1751.439366	2025.895651	1982.877448	1996.166941	1887.858834	2049.127038	2539.331022	2200.851205	2122.282917	2198.939917	2104.666964	2294.893523	2396.969552	2283.069867
FBgn0020445	464.4838017	592.5290883	725.4245046	530.3411457	637.0732665	746.5733526	415.7178463	598.5212246	634.855183	521.8571196	398.4520423	650.9922309	616.2744979	393.5524506	729.1609655	553.8741079	419.0786652	608.5418954
FBgn0020493	1069.189128	1214.10372	929.6286467	929.3438886	1073.396758	1000.263327	927.1474757	1137.848042	977.6123106	1040.123479	976.2715635	960.6209468	1119.598364	901.3176754	995.6949999	1035.973245	1000.97641	904.0956672
FBgn0020496	8936.20094	8453.705448	8316.677786	8636.746871	8198.989548	8362.104768	8313.390139	8690.06778	8290.84222	9097.190453	9415.511444	8353.971448	9311.491529	9845.691554	8639.510343	9100.177	8957.455566	8264.712917
FBgn0020497	3377.001728	3292.312361	3221.570241	3526.18674	3123.91232	3208.57415	3218.429559	3339.551118	3283.139028	3239.463978	3044.122356	3048.256112	3093.26203	3174.564698	2880.471386	3227.332961	3311.323004	3153.127038
FBgn0020503	4824.496846	5470.728126	4962.303452	4867.833463	5528.812689	5262.254893	4463.649526	5427.798248	5077.763611	5944.503175	6216.364339	6557.095659	6092.398533	6338.120936	6379.682494	5794.717301	6624.250136	6556.14645
FBgn0020506	4.381922658	4.356831532	0	3.325022857	0	3.624142488	4.833928445	3.288578157	9.700673424	1.196919999	16.65555161	10.29236729	0	17.88874776	2.855721797	3.811060376	18.84851413	12.45310836
FBgn0020508	18.98833152	4.356831532	14.28000993	8.312557143	16.38773676	9.664379969	16.43535671	4.932867235	23.71275726	5.984599995	15.37435533	12.00776184	3.963180051	5.504230079	4.759536328	10.7980044	12.8330309	23.24580228
FBgn0020509	0	1.452277177	7.140004967	0	4.09693419	0	1.933571378	0	1.616778904	0	0	0	0.990795013	2.752115039	0	0	0	0.830207224
FBgn0020510	1270.757571	1187.962731	1195.236831	1085.619963	1161.480843	1193.550926	1106.969614	1118.116573	1103.721065	1185.549259	1058.268125	1168.183687	1095.819284	1038.923427	1101.356706	1156.656824	1201.492518	1232.857728
FBgn0020513	1736.702013	1545.222917	2381.905657	2046.551569	1406.272661	2085.089978	3201.994202	1892.576729	2847.686576	1390.821039	2632.85835	3080.848608	2295.672044	2248.477987	3061.333766	2509.583257	2456.723352	3181.354083
FBgn0020518	5.842563543	5.809108709	0	6.650045714	3.072700642	3.624142488	3.867142756	3.288578157	5.389263013	4.787679996	3.843588833	8.576972739	4.953975063	4.128172559	1.903814531	4.446237105	3.208257724	4.981243345
FBgn0020521	35.05538126	124.8958372	55.69203874	46.55032	98.32642056	60.4023748	57.04035565	49.32867235	64.13222986	56.85369996	55.09143994	86.62742467	161.4995871	57.79441583	109.4693355	72.41014714	91.03431293	111.247768
FBgn0020545	790.2067192	885.8890781	778.2605414	831.2557143	884.937785	856.5056747	844.0039065	823.7888283	800.3055575	894.0992393	1236.354408	883.4281922	850.1021209	1179.281294	914.7828823	921.6414342	1127.70259	960.5497585
FBgn0020546	0	0	0	0	0	0	0	0	0	0	0	0	0	0	0	0	0	0.830207224
FBgn0020556	0	0	0	0	0	0	0	0	0	0	0	0	0	0	0	0	0	0
FBgn0020616	1460.640886	1625.098161	1492.261038	1612.636086	1698.179222	1534.22032	1482.082461	1682.107727	1636.719177	1655.340359	1582.277403	1607.324691	1688.314702	1585.218263	1635.376682	1629.863487	1545.578159	1557.468753
FBgn0020617	368.0815032	454.5627565	449.8203129	553.6163057	461.9293299	466.3063335	375.1128473	534.3939505	412.2786205	456.0265197	511.1973148	378.2444978	504.3146615	448.5947514	440.733064	451.6106545	426.6982773	387.7067737
FBgn0020618	14857.63909	17921.10037	16841.84372	17211.98082	19129.60997	17296.82405	15475.33852	18217.0787	16744.44018	20147.15588	16432.62346	20245.08645	19887.23749	15543.94574	18733.53499	20901.76063	17509.06653	20452.15497
FBgn0020620	2334.104136	2631.526245	2524.705756	2364.091251	2431.530442	2648.040111	2340.588153	2482.876508	2646.12814	2575.771838	2393.274647	2618.549777	2577.057828	2485.159881	2549.207657	2323.476476	2341.627107	2283.069867
FBgn0020621	3914.517574	4583.386771	3817.046655	4266.004326	4114.34616	4304.273229	3929.983826	4388.60755	3863.023728	4768.529276	5429.709824	4948.913271	4579.454549	6145.472883	4992.753608	4880.062811	5515.797092	4721.388484
FBgn0020622	1770.296754	2017.212999	1934.941346	2011.638829	1929.656003	1902.674806	1735.380312	1955.059714	1981.63201	1811.538419	1774.456844	1703.386786	1787.394203	1874.190342	1737.23076	1904.895011	1872.018382	1719.359161
FBgn0020626	2154.445307	2335.261701	2132.005483	2377.391343	2036.176292	2198.646443	2111.459945	2111.267177	2184.268299	2083.239258	2178.033672	2214.574361	2011.313876	2252.60616	2231.270631	2374.290614	2448.301676	2339.523958
FBgn0020633	2.921281772	0	0	0	0	2.416094992	1.933571378	0	0	3.590759997	3.843588833	0.857697274	0	4.128172559	2.855721797	0.635176729	0.802064431	0
FBgn0020637	2.921281772	0	2.856001987	1.662511429	0	1.208047496	1.933571378	3.288578157	1.616778904	1.795379999	5.12478511	0.857697274	0.990795013	1.37605752	5.711443594	0.635176729	1.203096647	0
FBgn0020638	2.921281772	0	2.856001987	1.662511429	0	1.208047496	0	0	1.077852603	0	2.562392555	2.573091822	0	1.37605752	1.903814531	1.270353459	0.802064431	3.320828897
FBgn0020639	2.921281772	4.356831532	8.56800596	8.312557143	2.048467095	7.248284977	6.767499823	1.644289078	2.694631507	5.984599995	5.12478511	4.28848637	0.990795013	9.632402638	8.567165391	6.351767293	10.02580539	4.981243345
FBgn0020640	1.460640886	0	0	1.662511429	1.024233547	2.416094992	2.900357067	0	0	2.393839998	2.562392555	0	0	0	1.903814531	0	2.807225509	0
FBgn0020641	1.460640886	1.452277177	1.428000993	3.325022857	0	1.208047496	7.734285512	0	3.233557808	3.590759997	6.405981388	6.861578191	3.963180051	11.00846016	1.903814531	2.540706917	5.213418802	0
FBgn0020642	0	0	0	0	0	0	0	0	0	0	2.562392555	0	3.963180051	0	0	0	0	0
FBgn0020643	0	0	0	0	0	0	0	0	0	0	0	0	0	0	0	0	0	0
FBgn0020644	0	1.452277177	0	0	0	0	0	0	0	0	0	0	0	0	0	0	0	0
FBgn0020645	1.460640886	0	0	0	0	0	0	0	0	0.59846	1.281196278	0	0	0	0	0	0	0.830207224
FBgn0020646	0	0	0	0	0	0	0	0	0	0	1.281196278	0	0	0	0	0.635176729	0	0
FBgn0020647	6171.207743	7133.585494	6036.160199	6315.880917	6421.944343	6542.785239	5929.29663	6557.424845	6305.976652	6690.782795	6773.68472	6319.513514	6602.657964	6354.633626	6458.690797	6315.562219	6325.080103	5884.508805
FBgn0020653	4687.196603	4676.332511	4585.31119	5468.000089	4374.501481	4727.089852	4871.633087	5135.114792	4636.921897	4517.774537	6216.364339	4791.096972	4401.111446	5848.244459	5080.329077	4816.545138	6282.971721	5182.153494
FBgn0020655	1557.043184	1837.130629	1408.008979	1714.049283	1730.954695	1652.608975	1595.196387	1933.683956	1524.08358	1556.594459	1510.530411	1420.346686	1537.71386	1506.782984	1438.331878	1677.501742	1507.480098	1473.617823
FBgn0020660	1228.398985	262.8621691	354.1442464	322.5272171	407.6449519	1363.885623	398.3157038	272.951987	383.1766002	324.3653198	301.0811252	351.6558823	419.1062904	260.0748712	392.1857934	336.0084898	380.9806048	440.8400361
FBgn0020762	3442.730568	3619.074726	3639.974532	3632.587471	3354.364868	3962.395787	3393.417768	3558.241566	3847.394865	3451.917277	3812.840122	3531.139677	3718.453683	4159.821882	3895.204531	3095.851378	3589.238329	3106.635433
FBgn0020764	3591.715938	4567.411722	3555.722474	4103.078206	3528.484571	3967.227977	3895.179541	3969.313835	3851.706276	2662.548538	2673.856631	2688.023257	2568.140673	2702.576969	2643.446477	2780.168544	2664.057008	2496.433123
FBgn0020765	0	0	5.712003974	0	1.024233547	0	0	1.644289078	0	0	0	8.576972739	0	0	1.903814531	0	1.203096647	3.320828897
FBgn0020767	9765.844963	9390.424228	9733.254771	9559.440714	9100.315069	10257.53129	9000.774764	9760.49997	10311.81585	8975.104613	8769.78852	9138.764454	9254.025418	8757.230056	9212.558517	8851.187722	8102.454883	8690.609223
FBgn0020880	0	1.452277177	0	0	1.024233547	0	1.933571378	0	0.538926301	0.59846	0	0.857697274	0	1.37605752	0	1.270353459	0.802064431	0
FBgn0020887	1308.734234	1307.049459	1432.284996	1270.158731	1238.298359	1410.999475	1339.964965	1226.639653	1470.729876	1157.421639	1178.700575	1178.476054	1218.677866	1271.477148	1271.748107	1177.617656	1138.53046	1286.821198
FBgn0020906	0	0	0	0	0	0	0	0	0	0	0	0	0	0	0	0.635176729	0.401032216	0
FBgn0020907	3905.753729	3863.057291	4012.682791	2821.281894	4012.947039	3812.597898	3234.864915	4049.884	4134.103657	3462.689557	2376.619095	2936.755466	3209.185046	2910.361654	3236.484703	2913.555657	2424.640775	2824.364977
FBgn0020908	188.4226743	121.9912829	217.056151	149.6260286	113.6899238	125.6369396	156.6192816	100.3016338	135.8094279	186.7195199	176.8050863	180.9741248	202.1221826	176.1353625	191.3333604	142.2795874	154.397403	205.0611844
FBgn0020909	300.8920225	286.0986039	218.484152	256.02676	251.9614527	324.9647764	261.032136	263.0862526	265.1517403	272.2992998	284.4255736	209.2781348	244.7263681	268.3312164	217.0348566	292.1812955	273.503971	234.1184372
FBgn0020910	16982.87158	19900.55416	19912.04585	20162.93861	20109.80147	19059.36535	17616.76882	18317.38033	18235.11033	23513.49338	20953.96512	23425.42795	23799.887	20250.06246	22207.99651	24348.86474	22233.62706	23652.60382
FBgn0020912	413.3613707	501.0356261	329.8682295	453.86562	427.1053893	426.4407661	361.5778477	483.4209891	394.4940526	460.2157396	418.9511828	362.8059469	425.0510604	390.8003356	352.2056883	396.9854558	385.3919591	359.4797281
FBgn0020930	1267.836289	1646.882319	1306.620909	1466.33508	1445.193535	1395.294858	1292.592466	1570.29607	1320.908365	1358.504199	1215.855267	1217.930129	1321.720547	1232.947538	1217.489393	1282.421816	1305.359862	1151.49742
FBgn0021738	4.381922658	2.904554354	11.42400795	6.650045714	2.048467095	1.208047496	4.833928445	4.932867235	6.467115616	5.386139996	14.09315905	0.857697274	1.981590025	6.880287599	6.663350859	4.446237105	6.416515449	3.320828897
FBgn0021742	27.75217683	46.47286967	18.56401291	43.22529714	55.30861156	45.90580485	42.53857031	31.24149249	52.27585123	28.12761998	38.43588833	23.1578264	20.80669527	22.01692032	39.02819789	20.96083207	20.85367521	22.41559505
FBgn0021750	476.1689288	537.3425556	464.1003229	523.6911	494.7048034	564.1581807	458.2564166	371.6093317	399.3443893	424.3081397	495.8229594	482.025868	417.1247003	482.9961894	417.8872896	462.4086589	522.9460091	497.2941273
FBgn0021760	3261.611098	3954.550753	3520.022449	3822.113774	3568.429679	3847.631275	3675.719189	3689.784692	3662.543144	3459.098797	3679.595709	3610.905523	3628.291336	3649.304542	3792.398546	3318.163234	3561.567106	3264.374806
FBgn0021761	755.151338	686.9271048	795.3965533	739.8175857	630.9278652	649.9295529	818.8674785	739.9300853	699.5263391	600.2553795	804.5912623	765.9236656	621.228473	820.1302818	633.0183316	640.8933198	804.4706244	682.4303383
FBgn0021764	1469.404731	1581.529846	1396.584972	1448.047454	1335.600546	1578.918077	1438.577105	1593.316117	1535.939959	1415.956359	1481.062897	1422.919777	1468.358209	1608.611241	1388.832701	1334.506308	1337.843471	1291.802441
FBgn0021765	1197.725526	1000.618975	1502.257045	1346.634257	1344.818648	1379.590241	1446.311391	1180.599558	1424.382214	1232.827599	1367.036428	2160.539433	1448.542309	1202.674272	2224.60728	1493.30049	1391.98282	2051.442051
FBgn0021767	1.460640886	0	0	0	0	1.208047496	0	0	0	0	1.281196278	0	0	0	0	0	1.604128862	0
FBgn0021768	804.8131281	684.0225505	615.4684282	824.6056686	535.6741453	550.8696582	785.9967651	713.62146	587.4296684	661.8967595	713.6263266	672.4346628	619.2468829	712.7977952	566.3848231	863.2051751	903.9266138	712.3177984
FBgn0021776	11.68512709	24.68871201	41.41202881	19.95013714	46.09050964	26.57704491	19.33571378	42.75151604	31.25772548	31.11991998	24.34272927	24.87322094	48.54895562	19.26480528	38.07629063	27.31259936	30.8794806	30.7176673
FBgn0021795	1351.092819	1166.178573	2249.101565	1301.746449	1483.090177	2008.982986	1467.580676	1221.706785	2576.06772	1355.511899	1219.698856	2981.355724	1354.416782	1216.434847	3164.139751	1588.577	1550.390545	2963.839791
FBgn0021796	1654.906124	2031.735771	1732.165205	1923.525723	1613.167837	1790.326389	1910.368521	1963.28116	1747.199069	1895.322819	1952.543127	1784.868027	2025.185006	1893.455147	1761.028441	2141.815931	2115.845969	1913.627652
FBgn0021800	6529.06476	6665.952243	5964.760149	6194.517583	6288.793982	5706.816372	6206.764123	6360.110155	6153.460509	5510.021216	5059.4441	5094.721807	5596.010232	5341.855292	4844.256075	5546.998377	4979.61702	4796.937342
FBgn0021814	864.6994044	856.8435345	948.1926596	708.2298686	979.1672714	781.60673	833.3692639	866.5403443	910.2465229	910.8561193	972.4279747	970.9133141	865.9548411	905.445848	1024.252218	834.6222222	900.7183561	978.8143174
[truncated: 15,503 more rows]
