# Supplementary material for: Senescent glia link mitochondrial dysfunction and lipid accumulation
Source: Nature. 2024 Jun 5;630(8016):475–83. doi: 10.1038/s41586-024-07516-8 (PMC11168935; doi:10.1038/s41586-024-07516-8)
Supplement: Supplementary file 4 — Supplementary Data files 1–17 [file 41586_2024_7516_MOESM4_ESM.zip › 2023-03-03957D-s4/Supplementary data 17.csv]

lipid	type
(5Z,8Z)-3-hydroxytetradecadienoylcarnitine	AC
O-(13-carboxytridecanoyl)carnitine	AC
Arachidyl carnitine, O-[(9Z)-17-carboxyheptadec-9-enoyl]carnitine	AC
Palmitoylcarnitine, (5Z)-13-carboxytridec-5-enoylcarnitine	AC
O-(17-carboxyheptadecanoyl)carnitine	AC
O-palmitoleoylcarnitine, trans-Hexadec-2-enoyl carnitine	AC
(11Z)-eicoseneoylcarnitine	AC
(11Z,14Z)-eicosadienoylcarnitine	AC
(7Z,10Z)-hexadecadienoylcarnitine	AC
(7Z,10Z,13Z,16Z)-docosatetraenoylcarnitine	AC
(13Z,16Z)-docosadienoylcarnitine	AC
(5Z,8Z)-tetradecadienoylcarnitine	AC
(9Z)-3-hydroxyoctadecenoylcarnitine	AC
(9Z,12Z)-3-hydroxyhexadecadienoylcarnitine	AC
(9Z,12Z,15Z)-3-hydroxyoctadecatrienoylcarnitine	AC
12-Hydroxy-12-octadecanoylcarnitine, 3-hydroxyoctadecanoylcarnitine	AC
2-Hydroxymyristoylcarnitine, 3-hydroxytetradecanoylcarnitine	AC
3-hydroxyarachidonoylcarnitine	AC
3-hydroxyeicosanoylcarnitine, Cervonyl carnitine	AC
3-hydroxylinoleoylcarnitine,	AC
3-hydroxypalmitoleoylcarnitine, Heptadecanoyl carnitine	AC
cis-5-Tetradecenoylcarnitine	AC
Docosa-4,7,10,13,16-pentaenoyl carnitine, Clupanodonyl carnitine	AC
Hexacosanoyl carnitine	AC
Linoelaidyl carnitine, O-linoleoylcarnitine, 9,12-Hexadecadienylcarnitine	AC
O-(11-carboxyundecanoyl)carnitine	AC
O-arachidonoylcarnitine	AC
O-behenoylcarnitine	AC
O-oleoylcarnitine, Elaidic carnitine	AC
Stearidonyl carnitine	AC
Stearoylcarnitine, hexadecanedioic acid mono-L-carnitine ester	AC
TetradecanoylcarnitineO-tetradecanoylcarnitine	AC
22:0 Campesteryl ester	CE
22:1 Campesteryl ester	CE
22:1 Stigmasteryl ester, 22:2 Sitosteryl ester	CE
22:3 Stigmasteryl ester	CE
24:1 Cholesteryl ester, 22:0 Stigmasteryl ester, 22:1 Sitosteryl ester	CE
22:0 Sitosteryl ester	CE
22:2 Stigmasteryl ester, 22:3 Sitosteryl ester	CE
22:2 Campesteryl ester	CE
12:0 Cholesteryl ester	CE
22:3 Campesteryl ester	CE
14:0 Cholesteryl ester	CE
14:1 Cholesteryl ester	CE
22:0 Cholesteryl ester, 20:0 Sitosteryl ester	CE
22:1 Cholesteryl ester, 20:0 Stigmasteryl ester, 20:1 Sitosteryl ester	CE
15:0 Cholesteryl ester	CE
20:1 Campesteryl ester	CE
Cholesteryl 11-hydroperoxy-eicosatetraenoate, 22:2 Cholesteryl ester, 20:1 Stigmasteryl ester, 20:2 Sitosteryl ester	CE
20:5 Cholesteryl ester	CE
15:0 Campesteryl ester_simulated	CE
15:1 Campesteryl ester_simulated	CE
15:1 Cholesteryl ester	CE
16:0 Campesteryl ester	CE
16:0 Cholesteryl ester	CE
16:1 Cholesteryl ester	CE
16:2 Campesteryl ester	CE
16:2 Cholesteryl ester, zymosteryl palmitoleate	CE
16:3 Campesteryl ester	CE
16:3 Cholesteryl ester	CE
16:3 Stigmasteryl ester	CE
17:0 Campesteryl ester_simulated	CE
17:0 Cholesteryl ester	CE
17:1 Campesteryl ester_simulated	CE
17:1 Cholesteryl ester; 16:1 Campesteryl ester	CE
18:0 Campesteryl ester	CE
18:0 Cholesteryl ester, 16:0 Sitosteryl ester	CE
18:1 Campesteryl ester	CE
18:1 Cholesteryl ester, 16:0 Stigmasteryl ester, 16:1 Sitosteryl ester	CE
18:2 Cholesteryl ester, zymosteryl oleate, 16:1 Stigmasteryl ester, 16:2 Sitosteryl ester	CE
18:3 Campesteryl ester	CE
18:3 Cholesteryl ester, 16:2 Stigmasteryl ester, 16:3 Sitosteryl ester	CE
19:0 Campesteryl ester_simulated	CE
19:0 cholesteryl ester_simulated, 17:0 sitosteryl ester_simulated	CE
20:0 Campesteryl ester	CE
20:0 Cholesteryl ester, 18:0 Sitosteryl ester	CE
20:1 Cholesteryl ester, 18:0 Stigmasteryl ester, 18:1 Sitosteryl ester	CE
20:2 Cholesteryl ester, 18:1 Stigmasteryl ester, 18:2 Sitosteryl ester	CE
20:3 Campesteryl ester	CE
20:3 Cholesteryl ester, 18:2 Stigmasteryl ester, 18:3 Sitosteryl ester	CE
20:4 Cholesteryl ester, 18:3 Stigmasteryl ester	CE
22:4 Cholesteryl ester, 20:3 Stigmasteryl ester	CE
22:5 Cholesteryl ester	CE
22:6 Cholesteryl ester	CE
Cholesteryl nitrolinoleate	CE
ecdysone palmitate, 22:3 Cholesteryl ester, 20:2 Stigmasteryl ester, 20:3 Sitosteryl ester	CE
lanosteryl oleate, 20:2 Campesteryl ester	CE
lanosteryl palmitoleate, 18:2 Campesteryl ester	CE
Cer(d16:2(4E,6E)/22:1(13Z)(2OH))	CER
Cer(t18:0/22:0(2OH))	CER
Cer(d18:0/22:0(2OH))	CER
Cer(d18:0/24:0)	CER
1-O-cerotoyl-Cer(d18:1/18:0)	CER
Cer(d14:1(4E)/26:0(2OH))	CER
Cer(d14:2(4E,6E)/24:0(2OH))	CER
1-O-cerotoyl-Cer(d18:1/16:0)	CER
CerP(d18:1/18:0)	CER
Cer(t18:0/20:0(2OH))	CER
Cer(d18:1/24:0)	CER
Cer(d18:1/24:1(15Z))	CER
Cer(d14:2(4E,6E)/16:0)	CER
Cer(t18:0/26:0(2OH))	CER
Cer(d18:0/18:0(2OH))	CER
Cer(d14:1(4E)/22:1(13Z)(2OH))	CER
Cer(d14:1(4E)/22:0(2OH))	CER
1-O-behenoyl-Cer(d18:1/16:0)	CER
1-O-carboceroyl-Cer(d18:1/16:0)	CER
1-O-carboceroyl-Cer(d18:1/18:0)	CER
1-O-eicosanoyl-Cer(d18:1/16:0)	CER
1-O-lignoceroyl-Cer(d18:1/16:0)	CER
1-O-myristoyl-Cer(d18:1/16:0)	CER
1-O-palmitoyl-Cer(d18:1/16:0)	CER
1-O-stearoyl-Cer(d18:1/16:0)	CER
1-O-tricosanoyl-Cer(d18:1/16:0)	CER
1-O-tricosanoyl-Cer(d18:1/18:0)	CER
Cer(d14:1(4E)/20:0(2OH))	CER
Cer(d14:1(4E)/20:1(11Z)(2OH))	CER
Cer(d14:1(4E)/24:0(2OH))	CER
Cer(d14:2(4E,6E)/18:0(2OH))	CER
Cer(d14:2(4E,6E)/18:1(9Z)(2OH))	CER
Cer(d14:2(4E,6E)/18:1(9Z))	CER
Cer(d14:2(4E,6E)/20:1(11Z)(2OH))	CER
Cer(d14:2(4E,6E)/20:1(11Z))	CER
Cer(d14:2(4E,6E)/22:1(13Z)(2OH))	CER
Cer(d16:2(4E,6E)/24:0(2OH))	CER
Cer(d18:0/14:0)	CER
Cer(d18:0/16:0(2OH))	CER
Cer(d18:0/16:0)	CER
Cer(d18:0/18:0)	CER
Cer(d18:0/20:0(2OH))	CER
Cer(d18:0/20:0)	CER
Cer(d18:0/22:0)	CER
Cer(d18:0/26:0)	CER
Cer(d18:0/h24:0)	CER
Cer(d18:0/h26:0)	CER
Cer(d18:1/12:0)	CER
Cer(d18:1/16:0)	CER
Cer(d18:1/18:0)	CER
Cer(d18:1/18:1(9Z))	CER
Cer(d18:1/2:0)	CER
Cer(d18:1/20:0)	CER
Cer(d18:1/22:0)	CER
Cer(d18:1/26:0)	CER
Cer(d18:1/26:1(17Z))	CER
Cer(d18:2/14:0)	CER
Cer(d18:2/16:0)	CER
Cer(d18:2/18:1)	CER
Cer(d18:2/20:0)	CER
Cer(d18:2/20:1)	CER
Cer(d18:2/22:0)	CER
Cer(d20:0/26:0(2OH))	CER
Cer(d20:0/26:0)	CER
Cer(t18:0/16:0(2OH))	CER
Cer(t18:0/18:0(2OH))	CER
Cer(t18:0/24:0(2OH))	CER
Cer(t20:0/26:0(2OH))	CER
CerP(d18:0/16:0)	CER
CerP(d18:1/12:0)	CER
CerP(d18:1/14:0)	CER
CerP(d18:1/16:0)	CER
CerP(d18:1/2:0)	CER
CerP(d18:1/20:0)	CER
CerP(d18:1/22:0)	CER
CerP(d18:1/24:0)	CER
CerP(d18:1/24:1(15Z))	CER
CerP(d18:1/26:0)	CER
CerP(d18:1/26:1(17Z))	CER
CerP(d18:1/8:0)	CER
C26:0	FFA
C26:1	FFA
C18:3	FFA
C32:0	FFA
C18:1	FFA
C17:1	FFA
C24:0	FFA
C12:0	FFA
C12:1	FFA
C14:0	FFA
C14:1	FFA
C15:0	FFA
C15:1	FFA
C16:0	FFA
C16:1	FFA
C17:0	FFA
C18:0	FFA
C18:2	FFA
C18:4	FFA
C19:0	FFA
C20:0	FFA
C20:1	FFA
C20:3	FFA
C20:4	FFA
C20:5	FFA
C22:0	FFA
C22:1	FFA
C22:4	FFA
C22:5	FFA
C22:6	FFA
C24:1	FFA
C24:5	FFA
C24:6	FFA
C28:0	FFA
C30:0	FFA
C34:0	FFA
Lyso_PC(22:4)	PCandSM
Lyso_PC(5:0)	PCandSM
Lyso_PC(17:1)	PCandSM
Lyso_PC(22:6)	PCandSM
Lyso_PC(22:5)	PCandSM
Lyso_PC(21:4)	PCandSM
Lyso_PC(21:0)	PCandSM
Lyso_PC(17:0)	PCandSM
PC (42:2)	PCandSM
PC (42:4)	PCandSM
PC (44:10)	PCandSM
PC (44:4)	PCandSM
PC (44:5)	PCandSM
Lyso_PC(16:1)	PCandSM
Lyso_PC(16:0)	PCandSM
PC (42:3)	PCandSM
PC (44:6)	PCandSM
PC (42:5)	PCandSM
Lyso_PC(17:2)	PCandSM
PC (44:7)	PCandSM
PCo(44:3)	PCandSM
PC (44:8)	PCandSM
PC (44:3)	PCandSM
PC (44:12)	PCandSM
PC (44:2)	PCandSM
Lyso_PC(19:0)	PCandSM
Lyso_PC(20:0)	PCandSM
PC (32:0)	PCandSM
PCo(34:3)	PCandSM
PC (32:2)	PCandSM
Lyso_C17 sphingosine-1-phosphocholine	PCandSM
Lyso_PC(10:0)	PCandSM
Lyso_PC(11:0)	PCandSM
Lyso_PC(12:0)	PCandSM
Lyso_PC(13:0)	PCandSM
Lyso_PC(14:0)	PCandSM
Lyso_PC(14:1)	PCandSM
Lyso_PC(15:0)	PCandSM
Lyso_PC(15:1)	PCandSM
Lyso_PC(18:0)	PCandSM
Lyso_PC(18:1)	PCandSM
Lyso_PC(18:2)	PCandSM
Lyso_PC(18:3)	PCandSM
Lyso_PC(18:4)	PCandSM
Lyso_PC(19:1)	PCandSM
Lyso_PC(19:2)	PCandSM
Lyso_PC(19:3)	PCandSM
Lyso_PC(2:0)	PCandSM
Lyso_PC(20:1)	PCandSM
Lyso_PC(20:2)	PCandSM
Lyso_PC(20:3)	PCandSM
Lyso_PC(20:4)	PCandSM
Lyso_PC(20:5)	PCandSM
Lyso_PC(22:0)	PCandSM
Lyso_PC(22:1)	PCandSM
Lyso_PC(22:2)	PCandSM
Lyso_PC(24:0)	PCandSM
Lyso_PC(24:1)	PCandSM
Lyso_PC(3:0)	PCandSM
Lyso_PC(3:1)	PCandSM
Lyso_PC(4:0)	PCandSM
Lyso_PC(6:0)	PCandSM
Lyso_PC(7:0)	PCandSM
Lyso_PC(8:0)	PCandSM
Lyso_PC(9:0)	PCandSM
Lyso_Sphinganine-1-phosphocholine	PCandSM
Lyso_Sphingosine-1-phosphocholine	PCandSM
PC (30:0)	PCandSM
PC (30:1)	PCandSM
PC (30:2)	PCandSM
PC (32:1)	PCandSM
PC (32:3)	PCandSM
PC (32:4)	PCandSM
PC (32:5)	PCandSM
PC (34:0)	PCandSM
PC (34:1)	PCandSM
PC (34:2)	PCandSM
PC (34:3)	PCandSM
PC (34:4)	PCandSM
PC (34:5)	PCandSM
PC (34:6)	PCandSM
PC (36:0); PCp(38:6)	PCandSM
PC (36:1)	PCandSM
PC (36:2)	PCandSM
PC (36:3)	PCandSM
PC (36:4)	PCandSM
PC (36:5)	PCandSM
PC (36:6)	PCandSM
PC (36:7)	PCandSM
PC (36:8)	PCandSM
PC (38:0)	PCandSM
PC (38:1)	PCandSM
PC (38:2)	PCandSM
PC (38:3)	PCandSM
PC (38:4)	PCandSM
PC (38:5)	PCandSM
PC (38:6)	PCandSM
PC (38:7)	PCandSM
PC (38:8)	PCandSM
PC (38:9)	PCandSM
PC (40:0)	PCandSM
PC (40:1)	PCandSM
PC (40:10)	PCandSM
PC (40:2)	PCandSM
PC (40:3)	PCandSM
PC (40:4)	PCandSM
PC (40:5)	PCandSM
PC (40:6)	PCandSM
PC (40:7)	PCandSM
PC (40:8)	PCandSM
PC (40:9)	PCandSM
PC (42:0)	PCandSM
PC (42:1)	PCandSM
PC (42:10)	PCandSM
PC (42:11)	PCandSM
PC (42:6)	PCandSM
PC (42:7)	PCandSM
PC (42:8)	PCandSM
PC (42:9)	PCandSM
PC (44:0)	PCandSM
PC (44:1)	PCandSM
PC (46:0)	PCandSM
PC (46:1)	PCandSM
PC (46:2)	PCandSM
PC (48:0)	PCandSM
PC (48:2)	PCandSM
PC (50:0)	PCandSM
PC (52:0)	PCandSM
PC (52:4)	PCandSM
PCo(32:0)	PCandSM
PCo(32:1)	PCandSM
PCo(32:2)	PCandSM
PCo(32:3)	PCandSM
PCo(34:0)	PCandSM
PCo(34:1)	PCandSM
PCo(34:2)	PCandSM
PCo(34:4)	PCandSM
PCo(36:0)	PCandSM
PCo(36:1)	PCandSM
PCo(36:2)	PCandSM
PCo(36:3)	PCandSM
PCo(36:4)	PCandSM
PCo(36:5)	PCandSM
PCo(38:0)	PCandSM
PCo(38:1)	PCandSM
PCo(38:2)	PCandSM
PCo(38:3)	PCandSM
PCo(38:4)	PCandSM
PCo(38:5)	PCandSM
PCo(38:6)	PCandSM
PCo(40:0)	PCandSM
PCo(40:1)	PCandSM
PCo(40:2)	PCandSM
PCo(40:3)	PCandSM
PCo(40:4)	PCandSM
PCo(40:5)	PCandSM
PCo(40:6)	PCandSM
PCo(42:0)	PCandSM
PCo(42:1)	PCandSM
PCo(42:2)	PCandSM
PCo(42:3)	PCandSM
PCo(42:4)	PCandSM
PCo(42:6)	PCandSM
PCo(44:4)	PCandSM
PCo(44:5)	PCandSM
PCp(32:4)	PCandSM
PCp(36:5)	PCandSM
PCp(40:6)	PCandSM
PCp(42:4)	PCandSM
PCp(42:6)	PCandSM
SM (d16:1/18:1)	PCandSM
SM (d16:1/22:1)	PCandSM
SM (d16:1/24:0)	PCandSM
SM (d16:1/24:1)	PCandSM
SM (d18:0/12:0)	PCandSM
SM (d18:0/14:0)	PCandSM
SM (d18:0/16:0)	PCandSM
SM (d18:0/18:0)	PCandSM
SM (d18:0/20:0)	PCandSM
SM (d18:0/22:0)	PCandSM
SM (d18:0/24:0)	PCandSM
SM (d18:0/26:0)	PCandSM
SM (d18:1/12:0)	PCandSM
SM (d18:1/14:0)	PCandSM
SM (d18:1/16:0)	PCandSM
SM (d18:1/18:0)	PCandSM
SM (d18:1/18:1)9Z))	PCandSM
SM (d18:1/20:0)	PCandSM
SM (d18:1/24:0)	PCandSM
SM (d18:1/24:1)15Z))	PCandSM
SM (d18:1/26:0)	PCandSM
SM (d18:1/26:1)17Z))	PCandSM
SM (d18:2/14:0)	PCandSM
SM (d18:2/18:1)	PCandSM
SM (d18:2/20:1)	PCandSM
SM (d18:2/22:1)	PCandSM
SM (d18:2/24:1)	PCandSM
PE (22:6)	PE
Lyso_PE(22:6)	PE
Lyso_PE(22:5)	PE
PE (22:4)	PE
PE (16:0)	PE
PE (20:5)	PE
Lyso_PE(22:4)	PE
Lyso_PE(20:4)	PE
PE (30:4)	PE
Lyso_PE(21:0)	PE
PEo (36:5)	PE
PE (28:2)	PE
PE (34:2)	PE
PE (18:0)	PE
PE (20:0)	PE
PE (28:1)	PE
PE (42:3)	PE
PEo (18:0)	PE
PE (21:0)	PE
PEp (36:5)	PE
PE (20:2)	PE
Lyso_PE(18:0)	PE
PE (34:1)	PE
PE (18:1)	PE
Lyso_PE(22:2)	PE
PEo (20:0)	PE
Lyso_PE(20:2)	PE
PE (40:3)	PE
PE (32:3)	PE
Lyso_PE(16:0)	PE
PEo (32:5)	PE
PE (20:3)	PE
PE (40:2)	PE
PE (34:4)	PE
PE (22:1)	PE
PE (34:3)	PE
PE (44:6)	PE
Lyso_PE(22:1)	PE
PE (38:4)	PE
Lyso_PE(14:1)	PE
PE (16:1)	PE
PE (44:7)	PE
Lyso_PE(12:0)	PE
Lyso_PE(13:0)	PE
Lyso_PE(14:0)	PE
Lyso_PE(15:0)	PE
Lyso_PE(15:1)	PE
Lyso_PE(16:1)	PE
Lyso_PE(17:0)	PE
Lyso_PE(17:1)	PE
Lyso_PE(17:2)	PE
Lyso_PE(18:1)	PE
Lyso_PE(18:2)	PE
Lyso_PE(18:3)	PE
Lyso_PE(18:4)	PE
Lyso_PE(19:0)	PE
Lyso_PE(19:1)	PE
Lyso_PE(20:0)	PE
Lyso_PE(20:1)	PE
Lyso_PE(20:3)	PE
Lyso_PE(20:5)	PE
Lyso_PE(22:0)	PE
Lyso_PE(24:0)	PE
Lyso_PE(24:1)	PE
Lyso_PE(24:6)	PE
PE (12:0)	PE
PE (14:0)	PE
PE (14:1)	PE
PE (18:2)	PE
PE (18:3)	PE
PE (18:4)	PE
PE (20:1)	PE
PE (20:4)	PE
PE (22:0)	PE
PE (22:2)	PE
PE (24:0)	PE
PE (26:0)	PE
PE (26:1)	PE
PE (28:0)	PE
PE (30:0)	PE
PE (30:1)	PE
PE (30:2)	PE
PE (30:3)	PE
PE (32:0)	PE
PE (32:1)	PE
PE (32:2)	PE
PE (32:4)	PE
PE (32:5)	PE
PE (34:0)	PE
PE (34:5)	PE
PE (34:6)	PE
PE (36:0)	PE
PE (36:1)	PE
PE (36:2)	PE
PE (36:3)	PE
PE (36:4)	PE
PE (36:5)	PE
PE (36:6)	PE
PE (36:7)	PE
PE (36:8)	PE
PE (38:0)	PE
PE (38:1)	PE
PE (38:2)	PE
PE (38:3)	PE
PE (38:5)	PE
PE (38:6)	PE
PE (38:7)	PE
PE (38:8)	PE
PE (38:9)	PE
PE (40:0)	PE
PE (40:1)	PE
PE (40:10)	PE
PE (40:4)	PE
PE (40:5)	PE
PE (40:6)	PE
PE (40:7)	PE
PE (40:8)	PE
PE (40:9)	PE
PE (42:0)	PE
PE (42:1)	PE
PE (42:10)	PE
PE (42:11)	PE
PE (42:2)	PE
PE (42:4)	PE
PE (42:5)	PE
PE (42:6)	PE
PE (42:7)	PE
PE (42:8)	PE
PE (42:9)	PE
PE (44:0)	PE
PE (44:1)	PE
PE (44:10)	PE
PE (44:12)	PE
PE (44:2)	PE
PE (44:3)	PE
PE (44:4)	PE
PE (44:5)	PE
PE (44:8)	PE
PE (46:1)	PE
PE (52:4)	PE
PEo (18:1)	PE
PEo (28:0)	PE
PEo (30:0)	PE
PEo (32:1)	PE
PEo (34:0)	PE
PEo (34:1)	PE
PEo (34:2)	PE
PEo (34:3)	PE
PEo (34:4)	PE
PEo (36:0)	PE
PEo (36:1)	PE
PEo (36:2)	PE
PEo (36:3)	PE
PEo (36:4)	PE
PEo (38:0)	PE
PEo (38:1)	PE
PEo (38:2)	PE
PEo (38:3)	PE
PEo (38:4)	PE
PEo (38:5)	PE
PEo (38:6)	PE
PEo (40:0)	PE
PEo (40:1)	PE
PEo (40:2)	PE
PEo (40:3)	PE
PEo (40:4)	PE
PEo (40:5)	PE
PEo (40:6)	PE
PEo (42:0)	PE
PEo (42:2)	PE
PEo (42:4)	PE
PEo (42:6)	PE
PEp (16:0)	PE
PEp (20:0)	PE
PEp (28:0)	PE
PEp (30:0)	PE
PEp (30:1)	PE
PEp (32:1)	PE
PEp (34:4)	PE
PEp (36:6)	PE
PEp (40:7)	PE
PEp (42:0)	PE
PEp (42:2)	PE
PEp (42:4)	PE
PEp (42:6)	PE
PG (20:0)	PG
PG (42:8)	PG
PGo (42:1)	PG
PG (22:6)	PG
Lyso_PG(22:6)	PG
Lyso_PG(21:0)	PG
PG (20:2)	PG
Lyso_PG(20:2)	PG
PGp (38:6)	PG
PG (36:0)	PG
PG (38:4)	PG
PG (38:1)	PG
PG (38:2)	PG
PGp (40:6)	PG
PG (38:0)	PG
PG (34:4)	PG
PG (22:4)	PG
PG (38:3)	PG
Lyso_PG(16:0)	PG
PG (40:3)	PG
PG (42:3)	PG
PGo (38:6)	PG
PG (38:5)	PG
PG (32:3)	PG
PG (20:5)	PG
PG (32:0)	PG
Lyso_PG(20:5)	PG
PG (32:2)	PG
PG (36:1)	PG
PG (12:0)	PG
PG (40:2)	PG
Lyso_PG(22:4)	PG
Lyso_PG(13:0)	PG
PG (36:3)	PG
PG (36:4)	PG
PG (38:6)	PG
PG (36:5)	PG
PGo (36:1)	PG
PG (34:0)	PG
PG (36:8)	PG
PG (32:5)	PG
PGo (36:0)	PG
PGo (38:1)	PG
PG (38:8)	PG
PG (30:4)	PG
PG (36:7)	PG
Lyso_PG(20:3)	PG
PGo (38:3)	PG
PG (40:1)	PG
PG (36:2)	PG
Lyso_PG(12:0)	PG
Lyso_PG(14:0)	PG
Lyso_PG(14:1)	PG
Lyso_PG(15:0)	PG
Lyso_PG(15:1)	PG
Lyso_PG(16:1)	PG
Lyso_PG(17:0)	PG
Lyso_PG(17:1)	PG
Lyso_PG(17:2)	PG
Lyso_PG(18:0)	PG
Lyso_PG(18:1)	PG
Lyso_PG(18:2)	PG
Lyso_PG(18:3)	PG
Lyso_PG(18:4)	PG
Lyso_PG(19:0)	PG
Lyso_PG(19:1)	PG
Lyso_PG(20:0)	PG
Lyso_PG(20:1)	PG
Lyso_PG(20:4)	PG
Lyso_PG(22:0)	PG
Lyso_PG(22:1)	PG
Lyso_PG(22:2)	PG
PG (14:0)	PG
PG (14:1)	PG
PG (16:0)	PG
PG (16:1)	PG
PG (18:0)	PG
PG (18:1)	PG
PG (18:2)	PG
PG (18:3)	PG
PG (18:4)	PG
PG (20:1)	PG
PG (20:3)	PG
PG (20:4)	PG
PG (22:0)	PG
PG (22:1)	PG
PG (22:2)	PG
PG (24:0)	PG
PG (24:1)	PG
PG (26:0)	PG
PG (28:0)	PG
PG (28:1)	PG
PG (28:2)	PG
PG (30:0)	PG
PG (30:1)	PG
PG (30:2)	PG
PG (30:3)	PG
PG (32:1)	PG
PG (32:4)	PG
PG (34:1)	PG
PG (34:2)	PG
PG (34:3)	PG
PG (34:5)	PG
PG (34:6)	PG
PG (36:6)	PG
PG (38:7)	PG
PG (38:9)	PG
PG (40:0)	PG
PG (40:10)	PG
PG (40:4)	PG
PG (40:5)	PG
PG (40:6)	PG
PG (40:7)	PG
PG (40:8)	PG
PG (40:9)	PG
PG (42:0)	PG
PG (42:1)	PG
PG (42:10)	PG
PG (42:11)	PG
PG (42:2)	PG
PG (42:4)	PG
PG (42:5)	PG
PG (42:6)	PG
PG (42:7)	PG
PG (42:9)	PG
PG (44:0)	PG
PG (44:1)	PG
PG (44:10)	PG
PG (44:12)	PG
PG (44:2)	PG
PG (44:3)	PG
PG (44:4)	PG
PG (44:5)	PG
PG (44:6)	PG
PG (44:7)	PG
PG (44:8)	PG
PGo (16:0)	PG
PGo (18:0)	PG
PGo (20:0)	PG
PGo (28:0)	PG
PGo (30:0)	PG
PGo (30:1)	PG
PGo (32:0)	PG
PGo (32:1)	PG
PGo (34:0)	PG
PGo (34:1)	PG
PGo (34:2)	PG
PGo (34:3)	PG
PGo (34:4)	PG
PGo (36:2)	PG
PGo (36:3)	PG
PGo (36:4)	PG
PGo (36:5)	PG
PGo (38:0)	PG
PGo (38:2)	PG
PGo (38:4)	PG
PGo (38:5)	PG
PGo (40:0)	PG
PGo (40:1)	PG
PGo (40:2)	PG
PGo (40:4)	PG
PGo (40:5)	PG
PGo (40:6)	PG
PGo (40:9)	PG
PGo (42:0)	PG
PGo (42:2)	PG
PGo (42:4)	PG
PGo (42:6)	PG
PGp (16:0)	PG
PGp (18:0)	PG
PGp (20:0)	PG
PGp (28:0)	PG
PGp (30:1)	PG
PGp (34:4)	PG
PGp (36:5)	PG
PGp (42:2)	PG
PGp (42:4)	PG
PGp (42:6)	PG
PI (22:1)	PI
PI (42:3)	PI
PI (38:2)	PI
PI (34:4)	PI
PI (40:0)	PI
PIp (42:6)	PI
PIo (42:6)	PI
PI (32:3)	PI
Lyso_PI(22:1)	PI
PI (38:5)	PI
PI (36:5)	PI
PI (38:3)	PI
PI (44:10)	PI
PI (20:2)	PI
PI (36:1)	PI
PI (38:4)	PI
PI (38:1)	PI
PIo (42:4)	PI
PI (36:2)	PI
Lyso_PI(20:2)	PI
PI (36:4)	PI
PI (36:0)	PI
PIp (38:6)	PI
PI (36:3)	PI
PI (42:11)	PI
PIo (36:3), PIp (36:2)	PI
PI (32:4)	PI
PI (38:6)	PI
PIo (40:3), PIp (40:2)	PI
PI (42:10)	PI
PI (40:3)	PI
PI (40:5)	PI
PI (40:10)	PI
PIo (38:3), PIp (38:2)	PI
PIo (34:3), PIp (34:2)	PI
PIo (38:2), PIp (38:1)	PI
PI (36:6)	PI
PIo (36:2), PIp (36:1)	PI
PI (40:6)	PI
PI (44:3)	PI
PI (44:12)	PI
Lyso_PI(22:0)	PI
Lyso_PI(14:1)	PI
PI (14:1)	PI
Lyso_PI(16:1)	PI
PIo (38:4), PIp (38:3)	PI
PI (30:3)	PI
PI (32:5)	PI
PIp (30:1)	PI
PI (40:4)	PI
PIo (38:5), PIp (38:4)	PI
PIo (40:4), PIp (40:3)	PI
PIp (40:6)	PI
PIp (18:0)	PI
PIp (42:2)	PI
Lyso_PI(17:0)	PI
PI (38:9)	PI
Lyso_PI(14:0)	PI
PI (14:0)	PI
PI (12:0)	PI
PI (44:7)	PI
PIo (18:0)	PI
PIo (36:5), PIp (36:4)	PI
PIp (34:1)	PI
PI (42:6)	PI
PI (42:9)	PI
PIo (36:4), PIp (36:3)	PI
Lyso_PI(15:0)	PI
PIo (16:0)	PI
PI (30:4)	PI
Lyso_PI(18:1)	PI
PI (44:6)	PI
PI (16:1)	PI
PI (22:2)	PI
PI (40:2)	PI
PI (40:9)	PI
PIp (36:5)	PI
Lyso_PI(18:4)	PI
PI (32:2)	PI
Lyso_PI(12:0)	PI
PI (18:1)	PI
PI (36:8)	PI
PI (38:0)	PI
PIo (38:6), PIp (38:5)	PI
PIo (42:2)	PI
PIo (34:4), PIp (34:3)	PI
PIp (34:4)	PI
PI (44:8)	PI
PI (42:5)	PI
PIp (32:1)	PI
PI (44:5)	PI
Lyso_PI(17:1)	PI
Lyso_PI(18:0)	PI
PIp (42:4)	PI
Lyso_PI(22:6)	PI
PI (18:0)	PI
PI (22:6)	PI
PI (34:1)	PI
PI (38:8)	PI
PIo (42:0)	PI
PIp (28:0)	PI
PI (18:4)	PI
Lyso_PI(17:2)	PI
PI (42:7)	PI
PI (42:0)	PI
PI (44:4)	PI
PI (34:0)	PI
Lyso_PI(18:2)	PI
PI (30:2)	PI
PIo (40:2), PIp (40:1)	PI
PI (20:3)	PI
PI (42:4)	PI
Lyso_PI(18:3)	PI
PI (18:2)	PI
PI (34:5)	PI
PIo (36:1), PIp (36:0)	PI
PI (20:4)	PI
PI (28:2)	PI
PI (18:3)	PI
PI (34:6)	PI
PIo (40:6), PIp (40:5)	PI
PIo (34:1), PIp (34:0)	PI
Lyso_PI(20:1)	PI
PI (16:0)	PI
PIo (38:1), PIp (38:0)	PI
PIo (42:1)	PI
Lyso_PI(15:1)	PI
Lyso_PI(22:4)	PI
PI (20:0)	PI
Lyso_PI(20:3)	PI
PI (20:1)	PI
PIo (40:5), PIp (40:4)	PI
Lyso_PI(20:0)	PI
PIo (28:0)	PI
PIo (40:1), PIp (40:0)	PI
Lyso_PI(16:0)	PI
PI (42:8)	PI
Lyso_PI(13:0)	PI
PIo (30:1)	PI
Lyso_PI(19:1)	PI
PI (40:8)	PI
PI (22:0)	PI
PI (44:2)	PI
Lyso_PI(22:2)	PI
PI (44:0)	PI
PIp (20:0)	PI
PI (34:2)	PI
Lyso_PI(19:0)	PI
Lyso_PI(20:4)	PI
Lyso_PI(20:5)	PI
Lyso_PI(21:0)	PI
PI (20:5)	PI
PI (22:4)	PI
PI (24:0)	PI
PI (26:0)	PI
PI (26:1)	PI
PI (28:0)	PI
PI (28:1)	PI
PI (30:0)	PI
PI (30:1)	PI
PI (32:0)	PI
PI (32:1)	PI
PI (34:3)	PI
PI (36:7)	PI
PI (38:7)	PI
PI (40:1)	PI
PI (40:7)	PI
PI (42:1)	PI
PI (44:1)	PI
PIo (20:5)	PI
PIo (30:0)	PI
PIo (32:0)	PI
PIo (32:1), PIp (32:0)	PI
PIo (34:0)	PI
PIo (36:0)	PI
PIo (40:7)	PI
PIp (16:0)	PI
TAG(50:4)_FA 16:0	TAG
TAG(52:3)_FA 18:0	TAG
TAG(52:4)_FA 18:1	TAG
TAG(50:3)_FA 16:0	TAG
TAG(50:4)_FA 16:1	TAG
TAG(52:6)_FA 16:0	TAG
TAG(48:2)_FA 16:1	TAG
TAG(48:1)_FA 16:0	TAG
TAG(52:2)_FA 18:0	TAG
TAG(54:7)_FA 18:0	TAG
TAG(54:8)_FA 18:1	TAG
TAG(54:7)_FA 18:1	TAG
TAG(54:6)_FA 18:0	TAG
TAG(48:2)_FA 18:1	TAG
TAG(52:3)_FA 18:1	TAG
TAG(60:1)_FA 16:0	TAG
TAG(50:3)_FA 18:1	TAG
TAG(52:5)_FA 16:1	TAG
TAG(54:5)_FA 18:1	TAG
TAG(52:2)_FA 16:0	TAG
TAG(52:4)_FA 16:0	TAG
TAG(56:7)_FA 18:0	TAG
TAG(52:4)_FA 16:1	TAG
TAG(52:3)_FA 16:0	TAG
TAG(52:3)_FA 16:1	TAG
TAG(48:1)_FA18:0	TAG
TAG(54:4)_FA 18:0	TAG
TAG(50:3)_FA 16:1	TAG
TAG(54:7)_FA 16:0	TAG
TAG(54:8)_FA 16:1	TAG
TAG(50:2)_FA 16:0	TAG
TAG(54:3)_FA 18:0	TAG
TAG(48:1)_FA 18:1	TAG
TAG(54:4)_FA 18:1	TAG
TAG(48:0)_FA 18:0	TAG
TAG(60:2)_FA 16:1	TAG
TAG(52:5)_FA 16:0	TAG
TAG(52:6)_FA 18:0	TAG
TAG(48:3)_FA 16:1	TAG
TAG(50:2)_FA 18:0	TAG
TAG(58:1)_FA 16:0	TAG
TAG(52:6)_FA 16:1	TAG
TAG(48:0)_FA 16:0	TAG
TAG(48:0)_FA 16:1	TAG
TAG(48:0)_FA 18:1	TAG
TAG(48:1)_FA 16:1	TAG
TAG(48:2)_F A18:0	TAG
TAG(48:2)_FA 16:0	TAG
TAG(48:3)_FA 16:0	TAG
TAG(48:3)_FA 18:0	TAG
TAG(48:3)_FA 18:1	TAG
TAG(50:0)_FA 16:0	TAG
TAG(50:0)_FA 16:1	TAG
TAG(50:1)_FA 18:0	TAG
TAG(50:1)_FA 18:1	TAG
TAG(50:2)_FA 16:1	TAG
TAG(50:2)_FA 18:1	TAG
TAG(50:3)_FA 18:0	TAG
TAG(50:4)_FA 18:0	TAG
TAG(50:4)_FA 18:1	TAG
TAG(52:0)_FA 16:0	TAG
TAG(52:0)_FA 16:1	TAG
TAG(52:0)_FA 18:0	TAG
TAG(52:0)_FA 18:1	TAG
TAG(52:1)_FA 16:0	TAG
TAG(52:1)_FA 16:1	TAG
TAG(52:1)_FA 18:0	TAG
TAG(52:1)_FA 18:1	TAG
TAG(52:2)_FA 16:1	TAG
TAG(52:2)_FA 18:1	TAG
TAG(52:4)_FA 18:0	TAG
TAG(52:5)_FA 18:0	TAG
TAG(52:5)_FA 18:1	TAG
TAG(52:6)_FA 18:1	TAG
TAG(54:0)_FA 16:0	TAG
TAG(54:0)_FA 16:1	TAG
TAG(54:0)_FA 18:0	TAG
TAG(54:0)_FA 18:1	TAG
TAG(54:1)_FA 16:0	TAG
TAG(54:1)_FA 16:1	TAG
TAG(54:1)_FA 18:0	TAG
TAG(54:1)_FA 18:1	TAG
TAG(54:2)_FA 16:0	TAG
TAG(54:2)_FA 16:1	TAG
TAG(54:2)_FA 18:0	TAG
TAG(54:2)_FA 18:1	TAG
TAG(54:3)_FA 16:0	TAG
TAG(54:3)_FA 16:1	TAG
TAG(54:3)_FA 18:1	TAG
TAG(54:4)_FA 16:0	TAG
TAG(54:4)_FA 16:1	TAG
TAG(54:5)_FA 16:0	TAG
TAG(54:5)_FA 16:1	TAG
TAG(54:5)_FA 18:0	TAG
TAG(54:6)_FA 16:0	TAG
TAG(54:6)_FA 16:1	TAG
TAG(54:6)_FA 18:1	TAG
TAG(54:7)_FA 16:1	TAG
TAG(54:8)_FA 16:0	TAG
TAG(54:8)_FA 18:0	TAG
TAG(56:0)_FA 16:0	TAG
TAG(56:0)_FA 16:1	TAG
TAG(56:0)_FA 18:0	TAG
TAG(56:1)_FA 16:0	TAG
TAG(56:1)_FA 16:1	TAG
TAG(56:1)_FA 18:0	TAG
TAG(56:2)_FA 16:0	TAG
TAG(56:2)_FA 16:1	TAG
TAG(56:2)_FA 18:0	TAG
TAG(56:3)_FA 16:0	TAG
TAG(56:3)_FA 16:1	TAG
TAG(56:3)_FA 18:0	TAG
TAG(56:4)_FA 16:0	TAG
TAG(56:4)_FA 16:1	TAG
TAG(56:4)_FA 18:0	TAG
TAG(56:5)_FA 16:0	TAG
TAG(56:5)_FA 16:1	TAG
TAG(56:5)_FA 18:0	TAG
TAG(56:6)_FA 16:0	TAG
TAG(56:6)_FA 16:1	TAG
TAG(56:6)_FA 18:0	TAG
TAG(56:7)_FA 16:0	TAG
TAG(56:7)_FA 16:1	TAG
TAG(56:8)_FA 16:0	TAG
TAG(56:8)_FA 16:1	TAG
TAG(56:8)_FA 18:0	TAG
TAG(58:0)_FA 16:0	TAG
TAG(58:0)_FA 16:1	TAG
TAG(58:0)_FA 18:0	TAG
TAG(58:1)_FA 16:1	TAG
TAG(58:1)_FA 18:0	TAG
TAG(58:10)_FA 16:0	TAG
TAG(58:10)_FA 16:1	TAG
TAG(58:10)_FA 18:0	TAG
TAG(58:2)_FA 16:0	TAG
TAG(58:2)_FA 16:1	TAG
TAG(58:2)_FA 18:0	TAG
TAG(58:3)_FA 16:0	TAG
TAG(58:3)_FA 16:1	TAG
TAG(58:3)_FA 18:0	TAG
TAG(58:4)_FA 16:0	TAG
TAG(58:4)_FA 16:1	TAG
TAG(58:4)_FA 18:0	TAG
TAG(58:5)_FA 16:0	TAG
TAG(58:5)_FA 16:1	TAG
TAG(58:5)_FA 18:0	TAG
TAG(58:6)_FA 16:0	TAG
TAG(58:6)_FA 16:1	TAG
TAG(58:6)_FA 18:0	TAG
TAG(58:7)_FA 16:0	TAG
TAG(58:7)_FA 16:1	TAG
TAG(58:7)_FA 18:0	TAG
TAG(58:8)_FA 16:0	TAG
TAG(58:8)_FA 16:1	TAG
TAG(58:8)_FA 18:0	TAG
TAG(58:9)_FA 16:0	TAG
TAG(58:9)_FA 16:1	TAG
TAG(58:9)_FA 18:0	TAG
TAG(60:0)_FA 16:0	TAG
TAG(60:0)_FA 16:1	TAG
TAG(60:0)_FA 18:0	TAG
TAG(60:1)_FA 16:1	TAG
TAG(60:1)_FA 18:0	TAG
TAG(60:10)_FA 16:0	TAG
TAG(60:10)_FA 16:1	TAG
TAG(60:10)_FA 18:0	TAG
TAG(60:11)_FA 16:0	TAG
TAG(60:11)_FA 16:1	TAG
TAG(60:11)_FA 18:0	TAG
TAG(60:12)_FA 16:0	TAG
TAG(60:12)_FA 16:1	TAG
TAG(60:12)_FA 18:0	TAG
TAG(60:2)_FA 16:0	TAG
TAG(60:2)_FA 18:0	TAG
TAG(60:3)_FA 16:0	TAG
TAG(60:3)_FA 16:1	TAG
TAG(60:3)_FA 18:0	TAG
TAG(60:4)_FA 16:0	TAG
TAG(60:4)_FA 16:1	TAG
TAG(60:4)_FA 18:0	TAG
TAG(60:5)_FA 16:0	TAG
TAG(60:5)_FA 16:1	TAG
TAG(60:5)_FA 18:0	TAG
TAG(60:6)_FA 16:0	TAG
TAG(60:6)_FA 16:1	TAG
TAG(60:6)_FA 18:0	TAG
TAG(60:7)_FA 16:0	TAG
TAG(60:7)_FA 16:1	TAG
TAG(60:7)_FA 18:0	TAG
TAG(60:8)_FA 16:0	TAG
TAG(60:8)_FA 16:1	TAG
TAG(60:8)_FA 18:0	TAG
TAG(60:9)_FA 16:0	TAG
TAG(60:9)_FA 16:1	TAG
TAG(60:9)_FA 18:0	TAG
TAG(52:6)_FA 20:0	TAG
TAG(52:5)_FA 18:2	TAG
TAG(48:3)_FA 18:2	TAG
TAG(52:4)_FA 18:2	TAG
TAG(54:8)_FA 18:2	TAG
TAG(56:8)_FA 18:1	TAG
TAG(48:2)_FA 18:2	TAG
TAG(60:0)_FA 20:0	TAG
TAG(50:4)_FA 18:2	TAG
TAG(56:7)_FA 20:0	TAG
TAG(54:5)_FA 18:2	TAG
TAG(58:2)_FA 20:0	TAG
TAG(54:6)_FA 18:2	TAG
TAG(58:6)_FA 20:4	TAG
TAG(48:0)_FA 18:2	TAG
TAG(48:1)_FA 18:2	TAG
TAG(50:1)_FA 18:2	TAG
TAG(50:2)_FA 18:2	TAG
TAG(50:3)_FA 18:2	TAG
TAG(52:0)_FA 18:2	TAG
TAG(52:0)_FA 20:0	TAG
TAG(52:0)_FA 20:4	TAG
TAG(52:1)_FA 18:2	TAG
TAG(52:1)_FA 20:4	TAG
TAG(52:1)_FA20:0	TAG
TAG(52:2)_FA 18:2	TAG
TAG(52:2)_FA 20:0	TAG
TAG(52:2)_FA 20:4	TAG
TAG(52:3)_FA 18:2	TAG
TAG(52:3)_FA 20:0	TAG
TAG(52:3)_FA 20:4	TAG
TAG(52:4)_FA 20:0	TAG
TAG(52:4)_FA 20:4	TAG
TAG(52:5)_FA 20:0	TAG
TAG(52:5)_FA 20:4	TAG
TAG(52:6)_FA 18:2	TAG
TAG(52:6)_FA 20:4	TAG
TAG(54:0)_FA 18:2	TAG
TAG(54:0)_FA 20:0	TAG
TAG(54:0)_FA 20:4	TAG
TAG(54:1)_FA 18:2	TAG
TAG(54:1)_FA 20:0	TAG
TAG(54:1)_FA 20:4	TAG
TAG(54:2)_FA 18:2	TAG
TAG(54:2)_FA 20:0	TAG
TAG(54:2)_FA 20:4	TAG
TAG(54:3)_FA 18:2	TAG
TAG(54:3)_FA 20:0	TAG
TAG(54:3)_FA 20:4	TAG
TAG(54:4)_FA 18:2	TAG
TAG(54:4)_FA 20:0	TAG
TAG(54:4)_FA 20:4	TAG
TAG(54:5)_FA 20:0	TAG
TAG(54:5)_FA 20:4	TAG
TAG(54:6)_FA 20:0	TAG
TAG(54:6)_FA 20:4	TAG
TAG(54:7)_FA 18:2	TAG
TAG(54:7)_FA 20:0	TAG
TAG(54:7)_FA 20:4	TAG
TAG(54:8)_FA 20:0	TAG
TAG(54:8)_FA 20:4	TAG
TAG(56:0)_FA 18:1	TAG
TAG(56:0)_FA 18:2	TAG
TAG(56:0)_FA 20:0	TAG
TAG(56:0)_FA 20:4	TAG
TAG(56:1)_FA 18:1	TAG
TAG(56:1)_FA 18:2	TAG
TAG(56:1)_FA 20:0	TAG
TAG(56:1)_FA 20:4	TAG
TAG(56:2)_FA 18:1	TAG
TAG(56:2)_FA 18:2	TAG
TAG(56:2)_FA 20:0	TAG
TAG(56:2)_FA 20:4	TAG
TAG(56:3)_FA 18:1	TAG
TAG(56:3)_FA 18:2	TAG
TAG(56:3)_FA 20:0	TAG
TAG(56:3)_FA 20:4	TAG
TAG(56:4)_FA 18:1	TAG
TAG(56:4)_FA 18:2	TAG
TAG(56:4)_FA 20:0	TAG
TAG(56:4)_FA 20:4	TAG
TAG(56:5)_FA 18:1	TAG
TAG(56:5)_FA 18:2	TAG
TAG(56:5)_FA 20:0	TAG
TAG(56:5)_FA 20:4	TAG
TAG(56:6)_FA 18:1	TAG
TAG(56:6)_FA 18:2	TAG
TAG(56:6)_FA 20:0	TAG
TAG(56:6)_FA 20:4	TAG
TAG(56:7)_FA 18:1	TAG
TAG(56:7)_FA 18:2	TAG
TAG(56:7)_FA 20:4	TAG
TAG(56:8)_FA 18:2	TAG
TAG(56:8)_FA 20:0	TAG
TAG(56:8)_FA 20:4	TAG
TAG(58:0)_FA 18:1	TAG
TAG(58:0)_FA 18:2	TAG
TAG(58:0)_FA 20:0	TAG
TAG(58:0)_FA 20:4	TAG
TAG(58:1)_FA 18:1	TAG
TAG(58:1)_FA 18:2	TAG
TAG(58:1)_FA 20:0	TAG
TAG(58:1)_FA 20:4	TAG
TAG(58:10)_FA 18:1	TAG
TAG(58:10)_FA 18:2	TAG
TAG(58:10)_FA 20:0	TAG
TAG(58:10)_FA 20:4	TAG
TAG(58:2)_FA 18:1	TAG
TAG(58:2)_FA 18:2	TAG
TAG(58:2)_FA 20:4	TAG
TAG(58:3)_FA 18:1	TAG
TAG(58:3)_FA 18:2	TAG
TAG(58:3)_FA 20:0	TAG
TAG(58:3)_FA 20:4	TAG
TAG(58:4)_FA 18:1	TAG
TAG(58:4)_FA 18:2	TAG
TAG(58:4)_FA 20:0	TAG
TAG(58:4)_FA 20:4	TAG
TAG(58:5)_FA 18:1	TAG
TAG(58:5)_FA 18:2	TAG
TAG(58:5)_FA 20:0	TAG
TAG(58:5)_FA 20:4	TAG
TAG(58:6)_FA 18:1	TAG
TAG(58:6)_FA 18:2	TAG
TAG(58:6)_FA 20:0	TAG
TAG(58:7)_FA 18:1	TAG
TAG(58:7)_FA 18:2	TAG
TAG(58:7)_FA 20:0	TAG
TAG(58:7)_FA 20:4	TAG
TAG(58:8)_FA 18:1	TAG
TAG(58:8)_FA 18:2	TAG
TAG(58:8)_FA 20:0	TAG
TAG(58:8)_FA 20:4	TAG
TAG(58:9)_FA 18:1	TAG
TAG(58:9)_FA 18:2	TAG
TAG(58:9)_FA 20:0	TAG
TAG(58:9)_FA 20:4	TAG
TAG(60:0)_FA 18:1	TAG
TAG(60:0)_FA 18:2	TAG
TAG(60:0)_FA 20:4	TAG
TAG(60:1)_FA 18:1	TAG
TAG(60:1)_FA 18:2	TAG
TAG(60:1)_FA 20:0	TAG
TAG(60:1)_FA 20:4	TAG
TAG(60:10)_FA 18:1	TAG
TAG(60:10)_FA 18:2	TAG
TAG(60:10)_FA 20:0	TAG
TAG(60:10)_FA 20:4	TAG
TAG(60:11)_FA 18:1	TAG
TAG(60:11)_FA 18:2	TAG
TAG(60:11)_FA 20:0	TAG
TAG(60:11)_FA 20:4	TAG
TAG(60:12)_FA 18:1	TAG
TAG(60:12)_FA 18:2	TAG
TAG(60:12)_FA 20:0	TAG
TAG(60:12)_FA 20:4	TAG
TAG(60:2)_FA 18:1	TAG
TAG(60:2)_FA 18:2	TAG
TAG(60:2)_FA 20:0	TAG
TAG(60:2)_FA 20:4	TAG
TAG(60:3)_FA 18:1	TAG
TAG(60:3)_FA 18:2	TAG
TAG(60:3)_FA 20:0	TAG
TAG(60:3)_FA 20:4	TAG
TAG(60:4)_FA 18:1	TAG
TAG(60:4)_FA 18:2	TAG
TAG(60:4)_FA 20:0	TAG
TAG(60:4)_FA 20:4	TAG
TAG(60:5)_FA 18:1	TAG
TAG(60:5)_FA 18:2	TAG
TAG(60:5)_FA 20:0	TAG
TAG(60:5)_FA 20:4	TAG
TAG(60:6)_FA 18:1	TAG
TAG(60:6)_FA 18:2	TAG
TAG(60:6)_FA 20:0	TAG
TAG(60:6)_FA 20:4	TAG
TAG(60:7)_FA 18:1	TAG
TAG(60:7)_FA 18:2	TAG
TAG(60:7)_FA 20:0	TAG
TAG(60:7)_FA 20:4	TAG
TAG(60:8)_FA 18:1	TAG
TAG(60:8)_FA 18:2	TAG
TAG(60:8)_FA 20:0	TAG
TAG(60:8)_FA 20:4	TAG
TAG(60:9)_FA 18:1	TAG
TAG(60:9)_FA 18:2	TAG
TAG(60:9)_FA 20:0	TAG
TAG(60:9)_FA 20:4	TAG
