# Supplementary material for: Senescent glia link mitochondrial dysfunction and lipid accumulation
Source: Nature. 2024 Jun 5;630(8016):475–83. doi: 10.1038/s41586-024-07516-8 (PMC11168935; doi:10.1038/s41586-024-07516-8)
Supplement: Supplementary file 4 — Supplementary Data files 1–17 [file 41586_2024_7516_MOESM4_ESM.zip › 2023-03-03957D-s4/Supplementary data 2.csv]

Sample_info	Comparison	Age	Gene_change_direction	Parent_reactome_pathway	Reactome_pathway_name	Reactome_pathway_ID	FDR	Genes
bulk RNAseq FACS-isolated cells	AP1+_glia_vs_neurons	40d	Upregulated	Metabolism	Metabolism	R-DME-1430728	6.47E-77	FBgn0000053,FBgn0000064,FBgn0000109,FBgn0000150,FBgn0000153,FBgn0000416,FBgn0000579,FBgn0000721,FBgn0001089,FBgn0001104,FBgn0001124,FBgn0001125,FBgn0001145,FBgn0001186,FBgn0001248,FBgn0001941,FBgn0002719,FBgn0002930,FBgn0002937,FBgn0003071,FBgn0003074,FBgn0003076,FBgn0003141,FBgn0004087,FBgn0004363,FBgn0004507,FBgn0004647,FBgn0004654,FBgn0004797,FBgn0004888,FBgn0010222,FBgn0010226,FBgn0010424,FBg…
bulk RNAseq FACS-isolated cells	AP1+_glia_vs_neurons	40d	Upregulated	Metabolism of RNA	Nonsense Mediated Decay (NMD) enhanced by the Exon Junction Complex (EJC)	R-DME-975957	1.49E-42	FBgn0002579,FBgn0002593,FBgn0002622,FBgn0002626,FBgn0003274,FBgn0003279,FBgn0003941,FBgn0003942,FBgn0004403,FBgn0004404,FBgn0004867,FBgn0005533,FBgn0005593,FBgn0010078,FBgn0010198,FBgn0010265,FBgn0010408,FBgn0010409,FBgn0010411,FBgn0010412,FBgn0011272,FBgn0011284,FBgn0013325,FBgn0014026,FBgn0015288,FBgn0015521,FBgn0015756,FBgn0017545,FBgn0017579,FBgn0019936,FBgn0020910,FBgn0023170,FBgn0026372,FBg…
bulk RNAseq FACS-isolated cells	AP1+_glia_vs_neurons	40d	Upregulated	Metabolism of RNA	Nonsense Mediated Decay (NMD) independent of the Exon Junction Complex (EJC)	R-DME-975956	2.11E-50	FBgn0002579,FBgn0002593,FBgn0002622,FBgn0002626,FBgn0003274,FBgn0003279,FBgn0003941,FBgn0003942,FBgn0004403,FBgn0004404,FBgn0004867,FBgn0005533,FBgn0005593,FBgn0010078,FBgn0010198,FBgn0010265,FBgn0010408,FBgn0010409,FBgn0010411,FBgn0010412,FBgn0011272,FBgn0011284,FBgn0013325,FBgn0014026,FBgn0015288,FBgn0015521,FBgn0015756,FBgn0017545,FBgn0017579,FBgn0019936,FBgn0020910,FBgn0023170,FBgn0026372,FBg…
bulk RNAseq FACS-isolated cells	AP1+_glia_vs_neurons	40d	Upregulated	Metabolism of RNA	Nonsense-Mediated Decay (NMD)	R-DME-927802	1.49E-42	FBgn0002579,FBgn0002593,FBgn0002622,FBgn0002626,FBgn0003274,FBgn0003279,FBgn0003941,FBgn0003942,FBgn0004403,FBgn0004404,FBgn0004867,FBgn0005533,FBgn0005593,FBgn0010078,FBgn0010198,FBgn0010265,FBgn0010408,FBgn0010409,FBgn0010411,FBgn0010412,FBgn0011272,FBgn0011284,FBgn0013325,FBgn0014026,FBgn0015288,FBgn0015521,FBgn0015756,FBgn0017545,FBgn0017579,FBgn0019936,FBgn0020910,FBgn0023170,FBgn0026372,FBg…
bulk RNAseq FACS-isolated cells	AP1+_glia_vs_neurons	40d	Upregulated	Metabolism	Fatty acid metabolism	R-DME-8978868	2.68E-08	FBgn0010226,FBgn0019830,FBgn0019952,FBgn0025352,FBgn0027348,FBgn0028479,FBgn0030057,FBgn0030731,FBgn0030796,FBgn0031703,FBgn0031992,FBgn0032160,FBgn0032358,FBgn0032394,FBgn0033214,FBgn0033717,FBgn0033879,FBgn0033883,FBgn0034432,FBgn0034488,FBgn0034628,FBgn0034629,FBgn0035087,FBgn0035383,FBgn0035471,FBgn0036821,FBgn0037140,FBgn0037440,FBgn0038261,FBgn0038262,FBgn0038407,FBgn0038716,FBgn0038720,FBg…
bulk RNAseq FACS-isolated cells	AP1+_glia_vs_neurons	40d	Upregulated	Organelle biogenesis and maintenance	Cristae formation	R-DME-8949613	4.13E-06	FBgn0010612,FBgn0011211,FBgn0013672,FBgn0014391,FBgn0016119,FBgn0016691,FBgn0019644,FBgn0020235,FBgn0028342,FBgn0035032,FBgn0038224,FBgn0039830
bulk RNAseq FACS-isolated cells	AP1+_glia_vs_neurons	40d	Upregulated	Metabolism of proteins	Translation	R-DME-72766	7.27E-26	FBgn0000559,FBgn0001942,FBgn0002579,FBgn0002593,FBgn0002622,FBgn0002626,FBgn0003274,FBgn0003279,FBgn0003941,FBgn0003942,FBgn0004403,FBgn0004404,FBgn0004867,FBgn0005533,FBgn0005593,FBgn0010078,FBgn0010198,FBgn0010265,FBgn0010408,FBgn0010409,FBgn0010411,FBgn0010412,FBgn0011272,FBgn0011284,FBgn0013325,FBgn0014026,FBgn0015288,FBgn0015521,FBgn0015756,FBgn0016687,FBgn0017545,FBgn0017579,FBgn0019936,FBg…
bulk RNAseq FACS-isolated cells	AP1+_glia_vs_neurons	40d	Upregulated	Metabolism of proteins	Cap-dependent Translation Initiation	R-DME-72737	3.40E-44	FBgn0001942,FBgn0002579,FBgn0002593,FBgn0002622,FBgn0002626,FBgn0003274,FBgn0003279,FBgn0003941,FBgn0003942,FBgn0004403,FBgn0004404,FBgn0004867,FBgn0005533,FBgn0005593,FBgn0010078,FBgn0010198,FBgn0010265,FBgn0010408,FBgn0010409,FBgn0010411,FBgn0010412,FBgn0011272,FBgn0011284,FBgn0013325,FBgn0014026,FBgn0015288,FBgn0015521,FBgn0015756,FBgn0017545,FBgn0017579,FBgn0019936,FBgn0020910,FBgn0023170,FBg…
bulk RNAseq FACS-isolated cells	AP1+_glia_vs_neurons	40d	Upregulated	Metabolism of proteins	GTP hydrolysis and joining of the 60S ribosomal subunit	R-DME-72706	2.50E-55	FBgn0002579,FBgn0002593,FBgn0002622,FBgn0002626,FBgn0003274,FBgn0003279,FBgn0003941,FBgn0003942,FBgn0004403,FBgn0004404,FBgn0004867,FBgn0005533,FBgn0005593,FBgn0010078,FBgn0010198,FBgn0010265,FBgn0010408,FBgn0010409,FBgn0010411,FBgn0010412,FBgn0011272,FBgn0011284,FBgn0013325,FBgn0014026,FBgn0015288,FBgn0015521,FBgn0015756,FBgn0017545,FBgn0017579,FBgn0019936,FBgn0020910,FBgn0023170,FBgn0026372,FBg…
bulk RNAseq FACS-isolated cells	AP1+_glia_vs_neurons	40d	Upregulated	Metabolism of proteins	Ribosomal scanning and start codon recognition	R-DME-72702	2.65E-15	FBgn0001942,FBgn0002622,FBgn0003942,FBgn0004403,FBgn0004404,FBgn0004867,FBgn0005533,FBgn0010198,FBgn0010265,FBgn0010408,FBgn0010411,FBgn0010412,FBgn0011284,FBgn0015521,FBgn0017545,FBgn0019936,FBgn0029629,FBgn0030136,FBgn0033699,FBgn0033912,FBgn0034138,FBgn0034743,FBgn0037270,FBgn0039300,FBgn0039713,FBgn0039757,FBgn0086472,FBgn0261592,FBgn0261596,FBgn0261597,FBgn0261599,FBgn0261609,FBgn0285947,FBg…
bulk RNAseq FACS-isolated cells	AP1+_glia_vs_neurons	40d	Upregulated	Metabolism of proteins	Formation of the ternary complex, and subsequently, the 43S complex	R-DME-72695	1.66E-16	FBgn0002622,FBgn0003942,FBgn0004403,FBgn0004404,FBgn0004867,FBgn0005533,FBgn0010198,FBgn0010265,FBgn0010408,FBgn0010411,FBgn0010412,FBgn0011284,FBgn0015521,FBgn0017545,FBgn0019936,FBgn0029629,FBgn0030136,FBgn0033699,FBgn0033912,FBgn0034138,FBgn0034743,FBgn0037270,FBgn0039300,FBgn0039713,FBgn0039757,FBgn0086472,FBgn0261592,FBgn0261596,FBgn0261597,FBgn0261599,FBgn0261609,FBgn0285947,FBgn0286213
bulk RNAseq FACS-isolated cells	AP1+_glia_vs_neurons	40d	Upregulated	Metabolism of proteins	Formation of a pool of free 40S subunits	R-DME-72689	1.51E-48	FBgn0002579,FBgn0002593,FBgn0002622,FBgn0002626,FBgn0003274,FBgn0003279,FBgn0003941,FBgn0003942,FBgn0004403,FBgn0004404,FBgn0004867,FBgn0005533,FBgn0005593,FBgn0010078,FBgn0010198,FBgn0010265,FBgn0010408,FBgn0010409,FBgn0010411,FBgn0010412,FBgn0011272,FBgn0011284,FBgn0013325,FBgn0014026,FBgn0015288,FBgn0015521,FBgn0015756,FBgn0017545,FBgn0017579,FBgn0019936,FBgn0020910,FBgn0023170,FBgn0026372,FBg…
bulk RNAseq FACS-isolated cells	AP1+_glia_vs_neurons	40d	Upregulated	Metabolism of proteins	Activation of the mRNA upon binding of the cap-binding complex and eIFs, and subsequent binding to 43S	R-DME-72662	8.84E-17	FBgn0001942,FBgn0002622,FBgn0003942,FBgn0004403,FBgn0004404,FBgn0004867,FBgn0005533,FBgn0010198,FBgn0010265,FBgn0010408,FBgn0010411,FBgn0010412,FBgn0011284,FBgn0015521,FBgn0017545,FBgn0019936,FBgn0029629,FBgn0030136,FBgn0033699,FBgn0033912,FBgn0034138,FBgn0034743,FBgn0037270,FBgn0039300,FBgn0039713,FBgn0039757,FBgn0086472,FBgn0261560,FBgn0261592,FBgn0261596,FBgn0261597,FBgn0261599,FBgn0261609,FBg…
bulk RNAseq FACS-isolated cells	AP1+_glia_vs_neurons	40d	Upregulated	Metabolism of proteins	Translation initiation complex formation	R-DME-72649	4.86E-16	FBgn0001942,FBgn0002622,FBgn0003942,FBgn0004403,FBgn0004404,FBgn0004867,FBgn0005533,FBgn0010198,FBgn0010265,FBgn0010408,FBgn0010411,FBgn0010412,FBgn0011284,FBgn0015521,FBgn0017545,FBgn0019936,FBgn0029629,FBgn0030136,FBgn0033699,FBgn0033912,FBgn0034138,FBgn0034743,FBgn0037270,FBgn0039300,FBgn0039713,FBgn0039757,FBgn0086472,FBgn0261592,FBgn0261596,FBgn0261597,FBgn0261599,FBgn0261609,FBgn0265297,FBg…
bulk RNAseq FACS-isolated cells	AP1+_glia_vs_neurons	40d	Upregulated	Metabolism of proteins	Eukaryotic Translation Initiation	R-DME-72613	3.40E-44	FBgn0001942,FBgn0002579,FBgn0002593,FBgn0002622,FBgn0002626,FBgn0003274,FBgn0003279,FBgn0003941,FBgn0003942,FBgn0004403,FBgn0004404,FBgn0004867,FBgn0005533,FBgn0005593,FBgn0010078,FBgn0010198,FBgn0010265,FBgn0010408,FBgn0010409,FBgn0010411,FBgn0010412,FBgn0011272,FBgn0011284,FBgn0013325,FBgn0014026,FBgn0015288,FBgn0015521,FBgn0015756,FBgn0017545,FBgn0017579,FBgn0019936,FBgn0020910,FBgn0023170,FBg…
bulk RNAseq FACS-isolated cells	AP1+_glia_vs_neurons	40d	Upregulated	Metabolism	Pyruvate metabolism and Citric Acid (TCA) cycle	R-DME-71406	0.005306272	FBgn0002719,FBgn0004363,FBgn0004888,FBgn0017558,FBgn0023507,FBgn0027291,FBgn0028325,FBgn0028482,FBgn0029155,FBgn0029958,FBgn0032729,FBgn0036762,FBgn0037643,FBgn0037873,FBgn0038858,FBgn0039635,FBgn0262559,FBgn0283450,FBgn0283658,FBgn0286222
bulk RNAseq FACS-isolated cells	AP1+_glia_vs_neurons	40d	Upregulated	Metabolism	Metabolism of carbohydrates	R-DME-71387	4.42E-10	FBgn0000064,FBgn0000579,FBgn0001089,FBgn0001124,FBgn0001125,FBgn0001186,FBgn0003071,FBgn0003074,FBgn0003076,FBgn0004507,FBgn0004647,FBgn0004654,FBgn0010424,FBgn0012036,FBgn0014417,FBgn0014869,FBgn0022359,FBgn0023477,FBgn0027610,FBgn0027611,FBgn0027621,FBgn0028646,FBgn0029737,FBgn0030239,FBgn0030662,FBgn0030968,FBgn0031692,FBgn0031717,FBgn0031995,FBgn0032253,FBgn0033735,FBgn0034539,FBgn0035287,FBg…
bulk RNAseq FACS-isolated cells	AP1+_glia_vs_neurons	40d	Upregulated	Metabolism	Metabolism of amino acids and derivatives	R-DME-71291	4.78E-13	FBgn0000153,FBgn0001124,FBgn0001125,FBgn0001145,FBgn0014184,FBgn0014427,FBgn0014455,FBgn0021765,FBgn0022774,FBgn0023129,FBgn0023175,FBgn0023537,FBgn0027610,FBgn0027945,FBgn0028325,FBgn0028646,FBgn0028688,FBgn0028689,FBgn0028692,FBgn0028886,FBgn0029823,FBgn0029950,FBgn0029969,FBgn0030218,FBgn0030478,FBgn0030482,FBgn0030575,FBgn0030612,FBgn0030653,FBgn0030816,FBgn0030817,FBgn0031824,FBgn0031998,FBg…
bulk RNAseq FACS-isolated cells	AP1+_glia_vs_neurons	40d	Upregulated	Metabolism	Branched-chain amino acid catabolism	R-DME-70895	1.72E-08	FBgn0021765,FBgn0023537,FBgn0029969,FBgn0030482,FBgn0030612,FBgn0033879,FBgn0035911,FBgn0036762,FBgn0036824,FBgn0037709,FBgn0038326,FBgn0039877,FBgn0039993,FBgn0042083
bulk RNAseq FACS-isolated cells	AP1+_glia_vs_neurons	40d	Upregulated	Metabolism	Glucose metabolism	R-DME-70326	0.000181557	FBgn0000064,FBgn0000579,FBgn0001124,FBgn0001125,FBgn0001186,FBgn0003071,FBgn0003074,FBgn0014869,FBgn0027610,FBgn0027621,FBgn0028646,FBgn0031717,FBgn0039674,FBgn0086355,FBgn0250906,FBgn0262559,FBgn0262782,FBgn0267385
bulk RNAseq FACS-isolated cells	AP1+_glia_vs_neurons	40d	Upregulated	Metabolism	Gluconeogenesis	R-DME-70263	0.001949586	FBgn0000064,FBgn0000579,FBgn0001124,FBgn0001125,FBgn0003074,FBgn0014869,FBgn0027610,FBgn0028646,FBgn0039674,FBgn0086355,FBgn0250906,FBgn0262559,FBgn0262782
bulk RNAseq FACS-isolated cells	AP1+_glia_vs_neurons	40d	Upregulated	Immune System	Neutrophil degranulation	R-DME-6798695	3.81E-18	FBgn0000064,FBgn0000084,FBgn0000109,FBgn0000150,FBgn0000261,FBgn0000416,FBgn0000559,FBgn0001089,FBgn0001186,FBgn0001248,FBgn0001250,FBgn0001941,FBgn0002930,FBgn0003071,FBgn0003074,FBgn0003076,FBgn0003660,FBgn0003888,FBgn0003890,FBgn0004368,FBgn0004370,FBgn0004397,FBgn0004797,FBgn0008635,FBgn0010225,FBgn0010424,FBgn0011274,FBgn0011672,FBgn0013272,FBgn0013278,FBgn0013733,FBgn0013763,FBgn0013770,FBg…
bulk RNAseq FACS-isolated cells	AP1+_glia_vs_neurons	40d	Upregulated	Metabolism	Respiratory electron transport	R-DME-611105	3.12E-06	FBgn0010516,FBgn0011227,FBgn0011455,FBgn0013674,FBgn0013675,FBgn0013676,FBgn0013678,FBgn0013679,FBgn0013680,FBgn0013681,FBgn0013684,FBgn0013685,FBgn0019624,FBgn0019957,FBgn0025839,FBgn0027785,FBgn0029868,FBgn0030605,FBgn0031505,FBgn0031684,FBgn0031830,FBgn0033570,FBgn0034877,FBgn0036728,FBgn0039697,FBgn0040529,FBgn0052230,FBgn0058002,FBgn0085201,FBgn0262952,FBgn0263911,FBgn0284248,FBgn0286783
bulk RNAseq FACS-isolated cells	AP1+_glia_vs_neurons	40d	Upregulated	Metabolism	Metabolism of lipids	R-DME-556833	4.53E-12	FBgn0000416,FBgn0001089,FBgn0001941,FBgn0002930,FBgn0004797,FBgn0010226,FBgn0015278,FBgn0016078,FBgn0016984,FBgn0019830,FBgn0019952,FBgn0024293,FBgn0025352,FBgn0026718,FBgn0027348,FBgn0027579,FBgn0027584,FBgn0028479,FBgn0028984,FBgn0028988,FBgn0028990,FBgn0029969,FBgn0029994,FBgn0030057,FBgn0030300,FBgn0030304,FBgn0030367,FBgn0030615,FBgn0030638,FBgn0030670,FBgn0030731,FBgn0030796,FBgn0030884,FBg…
bulk RNAseq FACS-isolated cells	AP1+_glia_vs_neurons	40d	Upregulated	Signal Transduction	Signaling by Retinoic Acid	R-DME-5362517	0.024381269	FBgn0011768,FBgn0012036,FBgn0017558,FBgn0028325,FBgn0029994,FBgn0036762,FBgn0037913,FBgn0039043,FBgn0039635,FBgn0086254,FBgn0261862,FBgn0283658
bulk RNAseq FACS-isolated cells	AP1+_glia_vs_neurons	40d	Upregulated	Metabolism	Sphingolipid metabolism	R-DME-428157	0.023638306	FBgn0000416,FBgn0001089,FBgn0001941,FBgn0016078,FBgn0030300,FBgn0034117,FBgn0034997,FBgn0037163,FBgn0037166,FBgn0037167,FBgn0039774,FBgn0041087,FBgn0041629,FBgn0045064,FBgn0051414,FBgn0086676,FBgn0260746
bulk RNAseq FACS-isolated cells	AP1+_glia_vs_neurons	40d	Upregulated	Drug ADME	Abacavir ADME	R-DME-2161522	0.039083708	FBgn0011768,FBgn0019952,FBgn0037140,FBgn0038261,FBgn0038262,FBgn0038407,FBgn0038716,FBgn0038720,FBgn0038938,FBgn0039178,FBgn0052549,FBgn0063649
bulk RNAseq FACS-isolated cells	AP1+_glia_vs_neurons	40d	Upregulated	Metabolism	Carnitine metabolism	R-DME-200425	0.000663806	FBgn0019830,FBgn0019952,FBgn0035087,FBgn0035383,FBgn0037140,FBgn0038261,FBgn0038262,FBgn0038407,FBgn0038716,FBgn0038720,FBgn0038938,FBgn0039178,FBgn0063649,FBgn0260972,FBgn0261862,FBgn0264357
bulk RNAseq FACS-isolated cells	AP1+_glia_vs_neurons	40d	Upregulated	Metabolism	Metabolism of vitamins and cofactors	R-DME-196854	1.85E-06	FBgn0000721,FBgn0001248,FBgn0002937,FBgn0003141,FBgn0004087,FBgn0010222,FBgn0010424,FBgn0014930,FBgn0019952,FBgn0029608,FBgn0029823,FBgn0030178,FBgn0030576,FBgn0031589,FBgn0031692,FBgn0031914,FBgn0032449,FBgn0032783,FBgn0033387,FBgn0033388,FBgn0033437,FBgn0036157,FBgn0037140,FBgn0037807,FBgn0037846,FBgn0037913,FBgn0038261,FBgn0038262,FBgn0038407,FBgn0038716,FBgn0038720,FBgn0038938,FBgn0039178,FBg…
bulk RNAseq FACS-isolated cells	AP1+_glia_vs_neurons	40d	Upregulated	Metabolism	Metabolism of water-soluble vitamins and cofactors	R-DME-196849	3.70E-06	FBgn0004087,FBgn0010222,FBgn0014930,FBgn0019952,FBgn0029823,FBgn0030178,FBgn0030576,FBgn0031589,FBgn0032449,FBgn0033387,FBgn0033388,FBgn0036157,FBgn0037140,FBgn0037807,FBgn0037846,FBgn0038261,FBgn0038262,FBgn0038407,FBgn0038716,FBgn0038720,FBgn0038938,FBgn0039178,FBgn0039877,FBgn0039882,FBgn0042083,FBgn0050104,FBgn0050344,FBgn0050345,FBgn0063649,FBgn0085484,FBgn0263241,FBgn0264294
bulk RNAseq FACS-isolated cells	AP1+_glia_vs_neurons	40d	Upregulated	Metabolism	Metabolism of folate and pterines	R-DME-196757	0.006417688	FBgn0004087,FBgn0010222,FBgn0029823,FBgn0030576,FBgn0032449,FBgn0033387,FBgn0033388,FBgn0036157,FBgn0037846,FBgn0050344,FBgn0050345
bulk RNAseq FACS-isolated cells	AP1+_glia_vs_neurons	40d	Upregulated	Metabolism of proteins	SRP-dependent cotranslational protein targeting to membrane	R-DME-1799339	1.05E-52	FBgn0002579,FBgn0002593,FBgn0002622,FBgn0002626,FBgn0003274,FBgn0003279,FBgn0003941,FBgn0003942,FBgn0004403,FBgn0004404,FBgn0004867,FBgn0005533,FBgn0005593,FBgn0010078,FBgn0010198,FBgn0010265,FBgn0010408,FBgn0010409,FBgn0010411,FBgn0010412,FBgn0011272,FBgn0011284,FBgn0013325,FBgn0014026,FBgn0015288,FBgn0015521,FBgn0015756,FBgn0017545,FBgn0017579,FBgn0019936,FBgn0020910,FBgn0023170,FBgn0026372,FBg…
bulk RNAseq FACS-isolated cells	AP1+_glia_vs_neurons	40d	Upregulated	Immune System	Immune System	R-DME-168256	2.25E-06	FBgn0000042,FBgn0000064,FBgn0000084,FBgn0000109,FBgn0000150,FBgn0000250,FBgn0000261,FBgn0000416,FBgn0000559,FBgn0000721,FBgn0001089,FBgn0001186,FBgn0001248,FBgn0001250,FBgn0001291,FBgn0001297,FBgn0001941,FBgn0001942,FBgn0001961,FBgn0002930,FBgn0003071,FBgn0003074,FBgn0003076,FBgn0003660,FBgn0003888,FBgn0003890,FBgn0003941,FBgn0003942,FBgn0004368,FBgn0004370,FBgn0004397,FBgn0004797,FBgn0008635,FBg…
bulk RNAseq FACS-isolated cells	AP1+_glia_vs_neurons	40d	Upregulated	Immune System	Innate Immune System	R-DME-168249	9.34E-20	FBgn0000042,FBgn0000064,FBgn0000084,FBgn0000109,FBgn0000150,FBgn0000250,FBgn0000261,FBgn0000416,FBgn0000559,FBgn0001089,FBgn0001186,FBgn0001248,FBgn0001250,FBgn0001291,FBgn0001297,FBgn0001941,FBgn0001961,FBgn0002930,FBgn0003071,FBgn0003074,FBgn0003076,FBgn0003660,FBgn0003888,FBgn0003890,FBgn0003941,FBgn0003942,FBgn0004368,FBgn0004370,FBgn0004397,FBgn0004797,FBgn0008635,FBgn0010225,FBgn0010341,FBg…
bulk RNAseq FACS-isolated cells	AP1+_glia_vs_neurons	40d	Upregulated	Metabolism	Formation of ATP by chemiosmotic coupling	R-DME-163210	4.13E-06	FBgn0010612,FBgn0011211,FBgn0013672,FBgn0014391,FBgn0016119,FBgn0016691,FBgn0019644,FBgn0020235,FBgn0028342,FBgn0035032,FBgn0038224,FBgn0039830
bulk RNAseq FACS-isolated cells	AP1+_glia_vs_neurons	40d	Upregulated	Metabolism	Respiratory electron transport, ATP synthesis by chemiosmotic coupling, and heat production by uncoupling proteins.	R-DME-163200	1.43E-12	FBgn0010516,FBgn0010612,FBgn0011211,FBgn0011227,FBgn0011455,FBgn0013672,FBgn0013674,FBgn0013675,FBgn0013676,FBgn0013678,FBgn0013679,FBgn0013680,FBgn0013681,FBgn0013684,FBgn0013685,FBgn0014391,FBgn0016119,FBgn0016691,FBgn0019624,FBgn0019644,FBgn0019957,FBgn0020235,FBgn0025839,FBgn0027785,FBgn0028342,FBgn0029868,FBgn0030605,FBgn0031505,FBgn0031684,FBgn0031830,FBgn0033570,FBgn0034877,FBgn0035032,FBg…
bulk RNAseq FACS-isolated cells	AP1+_glia_vs_neurons	40d	Upregulated	Organelle biogenesis and maintenance	Mitochondrial biogenesis	R-DME-1592230	0.000638152	FBgn0010612,FBgn0011211,FBgn0013672,FBgn0014391,FBgn0016119,FBgn0016691,FBgn0019644,FBgn0020235,FBgn0028342,FBgn0035032,FBgn0038224,FBgn0039830
bulk RNAseq FACS-isolated cells	AP1+_glia_vs_neurons	40d	Upregulated	Metabolism of proteins	L13a-mediated translational silencing of Ceruloplasmin expression	R-DME-156827	5.92E-47	FBgn0001942,FBgn0002579,FBgn0002593,FBgn0002622,FBgn0002626,FBgn0003274,FBgn0003279,FBgn0003941,FBgn0003942,FBgn0004403,FBgn0004404,FBgn0004867,FBgn0005533,FBgn0005593,FBgn0010078,FBgn0010198,FBgn0010265,FBgn0010408,FBgn0010409,FBgn0010411,FBgn0010412,FBgn0011272,FBgn0011284,FBgn0013325,FBgn0014026,FBgn0015288,FBgn0015521,FBgn0015756,FBgn0017545,FBgn0017579,FBgn0019936,FBgn0020910,FBgn0023170,FBg…
bulk RNAseq FACS-isolated cells	AP1+_glia_vs_neurons	40d	Upregulated	Metabolism	The citric acid (TCA) cycle and respiratory electron transport	R-DME-1428517	1.73E-17	FBgn0002719,FBgn0004363,FBgn0004888,FBgn0010516,FBgn0010612,FBgn0011211,FBgn0011227,FBgn0011455,FBgn0013672,FBgn0013674,FBgn0013675,FBgn0013676,FBgn0013678,FBgn0013679,FBgn0013680,FBgn0013681,FBgn0013684,FBgn0013685,FBgn0014391,FBgn0016119,FBgn0016691,FBgn0017558,FBgn0019624,FBgn0019644,FBgn0019957,FBgn0020235,FBgn0023507,FBgn0025839,FBgn0027291,FBgn0027785,FBgn0028325,FBgn0028342,FBgn0028482,FBg…
bulk RNAseq FACS-isolated cells	AP1+_glia_vs_AP1NEG_glia	40d	Upregulated	Metabolism	Metabolism	R-DME-1430728	1.03E-10	FBgn0000064,FBgn0000150,FBgn0000416,FBgn0000579,FBgn0001124,FBgn0001125,FBgn0001145,FBgn0001186,FBgn0001248,FBgn0001941,FBgn0002719,FBgn0002930,FBgn0003071,FBgn0003074,FBgn0003076,FBgn0004507,FBgn0004647,FBgn0004888,FBgn0010222,FBgn0010226,FBgn0010348,FBgn0010424,FBgn0010516,FBgn0010612,FBgn0011768,FBgn0012036,FBgn0013672,FBgn0013674,FBgn0013675,FBgn0013676,FBgn0013678,FBgn0013679,FBgn0013680,FBg…
bulk RNAseq FACS-isolated cells	AP1+_glia_vs_AP1NEG_glia	40d	Upregulated	Metabolism of Proteins	GTP hydrolysis and joining of the 60S ribosomal subunit	R-DME-72706	4.12E-06	FBgn0002593,FBgn0004403,FBgn0010265,FBgn0010409,FBgn0010412,FBgn0011272,FBgn0013325,FBgn0014026,FBgn0015288,FBgn0017545,FBgn0017579,FBgn0023170,FBgn0029785,FBgn0029897,FBgn0031980,FBgn0032987,FBgn0036213,FBgn0037328,FBgn0037351,FBgn0039359,FBgn0039757,FBgn0039857,FBgn0086472,FBgn0086710,FBgn0261597,FBgn0261599,FBgn0285947,FBgn0285948,FBgn0285950,FBgn0286213
bulk RNAseq FACS-isolated cells	AP1+_glia_vs_AP1NEG_glia	40d	Upregulated	Metabolism of Proteins	SRP-dependent cotranslational protein targeting to membrane	R-DME-1799339	5.16E-06	FBgn0002593,FBgn0004403,FBgn0010265,FBgn0010409,FBgn0010412,FBgn0011272,FBgn0013325,FBgn0014026,FBgn0015288,FBgn0017545,FBgn0017579,FBgn0023170,FBgn0029785,FBgn0029897,FBgn0031980,FBgn0032987,FBgn0035947,FBgn0036213,FBgn0037328,FBgn0037351,FBgn0039359,FBgn0039757,FBgn0039857,FBgn0086472,FBgn0086710,FBgn0261597,FBgn0261599,FBgn0285947,FBgn0285948,FBgn0285950,FBgn0286213
bulk RNAseq FACS-isolated cells	AP1+_glia_vs_AP1NEG_glia	40d	Upregulated	Metabolism	Gluconeogenesis	R-DME-70263	1.31E-05	FBgn0000064,FBgn0000579,FBgn0001124,FBgn0001125,FBgn0003074,FBgn0014869,FBgn0027580,FBgn0027610,FBgn0028646,FBgn0031451,FBgn0039674,FBgn0086355,FBgn0250906,FBgn0262559,FBgn0262782
bulk RNAseq FACS-isolated cells	AP1+_glia_vs_AP1NEG_glia	40d	Upregulated	Metabolism of RNA	Nonsense Mediated Decay (NMD) independent of the Exon Junction Complex (EJC)	R-DME-975956	1.40E-05	FBgn0002593,FBgn0004403,FBgn0010265,FBgn0010409,FBgn0010412,FBgn0011272,FBgn0013325,FBgn0014026,FBgn0015288,FBgn0017545,FBgn0017579,FBgn0023170,FBgn0029785,FBgn0029897,FBgn0031980,FBgn0032987,FBgn0036213,FBgn0037328,FBgn0037351,FBgn0039359,FBgn0039757,FBgn0039857,FBgn0086472,FBgn0086710,FBgn0261597,FBgn0261599,FBgn0265297,FBgn0285947,FBgn0285948,FBgn0285950,FBgn0286213
bulk RNAseq FACS-isolated cells	AP1+_glia_vs_AP1NEG_glia	40d	Upregulated	Metabolism	Glucose metabolism	R-DME-70326	2.17E-05	FBgn0000064,FBgn0000579,FBgn0001124,FBgn0001125,FBgn0001186,FBgn0003071,FBgn0003074,FBgn0014869,FBgn0027580,FBgn0027610,FBgn0028646,FBgn0031451,FBgn0031717,FBgn0039674,FBgn0086355,FBgn0250906,FBgn0262559,FBgn0262782,FBgn0267385
bulk RNAseq FACS-isolated cells	AP1+_glia_vs_AP1NEG_glia	40d	Upregulated	Metabolism of Proteins	Formation of a pool of free 40S subunits	R-DME-72689	0.00024869	FBgn0002593,FBgn0004403,FBgn0010265,FBgn0010409,FBgn0010412,FBgn0011272,FBgn0013325,FBgn0014026,FBgn0015288,FBgn0017545,FBgn0017579,FBgn0023170,FBgn0029785,FBgn0029897,FBgn0031980,FBgn0032987,FBgn0036213,FBgn0037328,FBgn0037351,FBgn0039359,FBgn0039757,FBgn0039857,FBgn0086472,FBgn0086710,FBgn0261597,FBgn0261599,FBgn0285947,FBgn0285948,FBgn0285950,FBgn0286213
bulk RNAseq FACS-isolated cells	AP1+_glia_vs_AP1NEG_glia	40d	Upregulated	Metabolism	Metabolism of carbohydrates	R-DME-71387	0.000259759	FBgn0000064,FBgn0000579,FBgn0001124,FBgn0001125,FBgn0001186,FBgn0003071,FBgn0003074,FBgn0003076,FBgn0004507,FBgn0004647,FBgn0010424,FBgn0012036,FBgn0014417,FBgn0014869,FBgn0022359,FBgn0023477,FBgn0027580,FBgn0027610,FBgn0028646,FBgn0030239,FBgn0030968,FBgn0031451,FBgn0031717,FBgn0031995,FBgn0032253,FBgn0033735,FBgn0034539,FBgn0035287,FBgn0036144,FBgn0037215,FBgn0037607,FBgn0039674,FBgn0050410,FBg…
bulk RNAseq FACS-isolated cells	AP1+_glia_vs_AP1NEG_glia	40d	Upregulated	Metabolism of Proteins	L13a-mediated translational silencing of Ceruloplasmin expression	R-DME-156827	0.000272235	FBgn0001942,FBgn0002593,FBgn0004403,FBgn0010265,FBgn0010409,FBgn0010412,FBgn0011272,FBgn0013325,FBgn0014026,FBgn0015288,FBgn0017545,FBgn0017579,FBgn0023170,FBgn0029785,FBgn0029897,FBgn0031980,FBgn0032987,FBgn0036213,FBgn0037328,FBgn0037351,FBgn0039359,FBgn0039757,FBgn0039857,FBgn0086472,FBgn0086710,FBgn0261597,FBgn0261599,FBgn0265297,FBgn0285947,FBgn0285948,FBgn0285950,FBgn0286213
bulk RNAseq FACS-isolated cells	AP1+_glia_vs_AP1NEG_glia	40d	Upregulated	Metabolism of RNA	Nonsense-Mediated Decay (NMD)	R-DME-927802	0.000570924	FBgn0002593,FBgn0004403,FBgn0010265,FBgn0010409,FBgn0010412,FBgn0011272,FBgn0013325,FBgn0014026,FBgn0015288,FBgn0017545,FBgn0017579,FBgn0023170,FBgn0029785,FBgn0029897,FBgn0031980,FBgn0032987,FBgn0036213,FBgn0037328,FBgn0037351,FBgn0039359,FBgn0039757,FBgn0039857,FBgn0086472,FBgn0086710,FBgn0261597,FBgn0261599,FBgn0265297,FBgn0285947,FBgn0285948,FBgn0285950,FBgn0286213
bulk RNAseq FACS-isolated cells	AP1+_glia_vs_AP1NEG_glia	40d	Upregulated	Metabolism of RNA	Nonsense Mediated Decay (NMD) enhanced by the Exon Junction Complex (EJC)	R-DME-975957	0.000570924	FBgn0002593,FBgn0004403,FBgn0010265,FBgn0010409,FBgn0010412,FBgn0011272,FBgn0013325,FBgn0014026,FBgn0015288,FBgn0017545,FBgn0017579,FBgn0023170,FBgn0029785,FBgn0029897,FBgn0031980,FBgn0032987,FBgn0036213,FBgn0037328,FBgn0037351,FBgn0039359,FBgn0039757,FBgn0039857,FBgn0086472,FBgn0086710,FBgn0261597,FBgn0261599,FBgn0265297,FBgn0285947,FBgn0285948,FBgn0285950,FBgn0286213
bulk RNAseq FACS-isolated cells	AP1+_glia_vs_AP1NEG_glia	40d	Upregulated	Immune System	Neutrophil degranulation	R-DME-6798695	0.000735675	FBgn0000064,FBgn0000084,FBgn0000150,FBgn0000261,FBgn0000416,FBgn0000559,FBgn0001186,FBgn0001248,FBgn0001941,FBgn0002930,FBgn0003071,FBgn0003074,FBgn0003076,FBgn0003660,FBgn0003888,FBgn0008635,FBgn0010225,FBgn0010424,FBgn0011274,FBgn0011672,FBgn0011742,FBgn0013278,FBgn0013733,FBgn0013770,FBgn0014010,FBgn0014018,FBgn0014020,FBgn0014869,FBgn0015789,FBgn0015795,FBgn0015797,FBgn0022355,FBgn0024293,FBg…
bulk RNAseq FACS-isolated cells	AP1+_glia_vs_AP1NEG_glia	40d	Upregulated	Immune System	Eukaryotic Translation Initiation	R-DME-72613	0.001861811	FBgn0001942,FBgn0002593,FBgn0004403,FBgn0010265,FBgn0010409,FBgn0010412,FBgn0011272,FBgn0013325,FBgn0014026,FBgn0015288,FBgn0017545,FBgn0017579,FBgn0023170,FBgn0029785,FBgn0029897,FBgn0031980,FBgn0032987,FBgn0036213,FBgn0037328,FBgn0037351,FBgn0039359,FBgn0039757,FBgn0039857,FBgn0086472,FBgn0086710,FBgn0261597,FBgn0261599,FBgn0265297,FBgn0285947,FBgn0285948,FBgn0285950,FBgn0286213
bulk RNAseq FACS-isolated cells	AP1+_glia_vs_AP1NEG_glia	40d	Upregulated	Metabolism of Proteins	Cap-dependent Translation Initiation	R-DME-72737	0.001861811	FBgn0001942,FBgn0002593,FBgn0004403,FBgn0010265,FBgn0010409,FBgn0010412,FBgn0011272,FBgn0013325,FBgn0014026,FBgn0015288,FBgn0017545,FBgn0017579,FBgn0023170,FBgn0029785,FBgn0029897,FBgn0031980,FBgn0032987,FBgn0036213,FBgn0037328,FBgn0037351,FBgn0039359,FBgn0039757,FBgn0039857,FBgn0086472,FBgn0086710,FBgn0261597,FBgn0261599,FBgn0265297,FBgn0285947,FBgn0285948,FBgn0285950,FBgn0286213
bulk RNAseq FACS-isolated cells	AP1+_glia_vs_AP1NEG_glia	40d	Upregulated	Immune System	Innate Immune System	R-DME-168249	0.006729517	FBgn0000042,FBgn0000064,FBgn0000084,FBgn0000150,FBgn0000250,FBgn0000261,FBgn0000416,FBgn0000559,FBgn0001186,FBgn0001248,FBgn0001291,FBgn0001297,FBgn0001941,FBgn0001961,FBgn0002930,FBgn0003071,FBgn0003074,FBgn0003076,FBgn0003660,FBgn0003888,FBgn0008635,FBgn0010225,FBgn0010341,FBgn0010424,FBgn0011274,FBgn0011672,FBgn0011742,FBgn0013278,FBgn0013733,FBgn0013770,FBgn0014010,FBgn0014018,FBgn0014020,FBg…
