# Supplementary material for: Senescent glia link mitochondrial dysfunction and lipid accumulation
Source: Nature. 2024 Jun 5;630(8016):475–83. doi: 10.1038/s41586-024-07516-8 (PMC11168935; doi:10.1038/s41586-024-07516-8)
Supplement: Supplementary file 4 — Supplementary Data files 1–17 [file 41586_2024_7516_MOESM4_ESM.zip › 2023-03-03957D-s4/supplementary data 3.csv]

Sample_info	Comparison	Flybase_ID	Entrez_OD	symbol	baseMean	log2FoldChange	padj	biotype	description
bulk RNAseq FACS-isolated cells	40d_neurons_vs_5d_neurons	FBgn0000083	42492	AnxB9	3998.582316	2.159427659	0.006405508	protein_coding	Annexin B9 [Source:FlyBase;Acc:FBgn0000083]
bulk RNAseq FACS-isolated cells	40d_neurons_vs_5d_neurons	FBgn0000116	39041	Argk	142018.7431	-0.756402687	0.035956124	protein_coding	Arginine kinase [Source:FlyBase;Acc:FBgn0000116]
bulk RNAseq FACS-isolated cells	40d_neurons_vs_5d_neurons	FBgn0000564	42101	Eh	117.1460185	-1.654265766	8.64E-15	protein_coding	Eclosion hormone [Source:FlyBase;Acc:FBgn0000564]
bulk RNAseq FACS-isolated cells	40d_neurons_vs_5d_neurons	FBgn0000928	31262	fs(1)Yb	36.50271665	3.805932099	0.038198333	protein_coding	female sterile (1) Yb [Source:FlyBase;Acc:FBgn0000928]
bulk RNAseq FACS-isolated cells	40d_neurons_vs_5d_neurons	FBgn0001090	32872	bnb	12166.13226	1.686128247	0.000212423	protein_coding	bangles and beads [Source:FlyBase;Acc:FBgn0001090]
bulk RNAseq FACS-isolated cells	40d_neurons_vs_5d_neurons	FBgn0001091	35728	Gapdh1	23890.80203	-0.901332464	7.97E-05	protein_coding	Glyceraldehyde 3 phosphate dehydrogenase 1 [Source:FlyBase;Acc:FBgn0001091]
bulk RNAseq FACS-isolated cells	40d_neurons_vs_5d_neurons	FBgn0001104	38765	Galphai	2643.198529	-2.758591261	0.034351557	protein_coding	G protein alpha i subunit [Source:FlyBase;Acc:FBgn0001104]
bulk RNAseq FACS-isolated cells	40d_neurons_vs_5d_neurons	FBgn0001128	33824	Gpdh	5693.64788	-1.009801249	1.30E-06	protein_coding	Glycerol 3 phosphate dehydrogenase [Source:FlyBase;Acc:FBgn0001128]
bulk RNAseq FACS-isolated cells	40d_neurons_vs_5d_neurons	FBgn0001189	31120	hfw	1293.202719	6.772665622	2.03E-18	protein_coding	halfway [Source:FlyBase;Acc:FBgn0001189]
bulk RNAseq FACS-isolated cells	40d_neurons_vs_5d_neurons	FBgn0001208	38871	Hn	209.1467559	4.031154601	0.026189029	protein_coding	Henna [Source:FlyBase;Acc:FBgn0001208]
bulk RNAseq FACS-isolated cells	40d_neurons_vs_5d_neurons	FBgn0001234	NA	Hsromega	54636.62676	-1.142814986	2.03E-18	lincRNA	Heat shock RNA omega [Source:FlyBase;Acc:FBgn0001234]
bulk RNAseq FACS-isolated cells	40d_neurons_vs_5d_neurons	FBgn0001253	45879	ImpE1	793.3213981	4.366621908	3.71E-05	protein_coding	Ecdysone-inducible gene E1 [Source:FlyBase;Acc:FBgn0001253]
bulk RNAseq FACS-isolated cells	40d_neurons_vs_5d_neurons	FBgn0001258	45880	ImpL3	734.0334694	3.680318106	0.038296527	protein_coding	Ecdysone-inducible gene L3 [Source:FlyBase;Acc:FBgn0001258]
bulk RNAseq FACS-isolated cells	40d_neurons_vs_5d_neurons	FBgn0002789	36468	Mp20	117.6490763	-0.332847228	7.62E-06	protein_coding	Muscle protein 20 [Source:FlyBase;Acc:FBgn0002789]
bulk RNAseq FACS-isolated cells	40d_neurons_vs_5d_neurons	FBgn0002868	41202	MtnA	8836.564564	1.49304668	0.009188824	protein_coding	Metallothionein A [Source:FlyBase;Acc:FBgn0002868]
bulk RNAseq FACS-isolated cells	40d_neurons_vs_5d_neurons	FBgn0002921	48971	Atpalpha	142712.4439	-0.798102212	0.006081167	protein_coding	Na pump alpha subunit [Source:FlyBase;Acc:FBgn0002921]
bulk RNAseq FACS-isolated cells	40d_neurons_vs_5d_neurons	FBgn0003071	36060	Pfk	9682.906501	-0.680088367	0.018987422	protein_coding	Phosphofructokinase [Source:FlyBase;Acc:FBgn0003071]
bulk RNAseq FACS-isolated cells	40d_neurons_vs_5d_neurons	FBgn0003250	39887	Rh4	907.7757946	4.180891549	0.036349359	protein_coding	Rhodopsin 4 [Source:FlyBase;Acc:FBgn0003250]
bulk RNAseq FACS-isolated cells	40d_neurons_vs_5d_neurons	FBgn0003360	32007	sesB	23333.73181	-0.624214648	0.016652125	protein_coding	stress-sensitive B [Source:FlyBase;Acc:FBgn0003360]
bulk RNAseq FACS-isolated cells	40d_neurons_vs_5d_neurons	FBgn0003517	31106	sta	7265.841192	0.982585253	0.010061689	protein_coding	stubarista [Source:FlyBase;Acc:FBgn0003517]
bulk RNAseq FACS-isolated cells	40d_neurons_vs_5d_neurons	FBgn0003701	37042	thr	7.174793666	-5.698436575	0.018042138	protein_coding	three rows [Source:FlyBase;Acc:FBgn0003701]
bulk RNAseq FACS-isolated cells	40d_neurons_vs_5d_neurons	FBgn0004179	40459	Csp	6305.248005	-0.692715785	0.027487466	protein_coding	Cysteine string protein [Source:FlyBase;Acc:FBgn0004179]
bulk RNAseq FACS-isolated cells	40d_neurons_vs_5d_neurons	FBgn0004240	37183	Dpt	81.0409934	5.432620304	0.000415106	protein_coding	Diptericin [Source:FlyBase;Acc:FBgn0004240]
bulk RNAseq FACS-isolated cells	40d_neurons_vs_5d_neurons	FBgn0004363	34500	porin	21103.62248	-0.643657948	0.018504177	protein_coding	porin [Source:FlyBase;Acc:FBgn0004363]
bulk RNAseq FACS-isolated cells	40d_neurons_vs_5d_neurons	FBgn0004888	38447	Scsalpha	9209.241671	-0.589603462	0.02306582	protein_coding	Succinyl coenzyme A synthetase alpha subunit [Source:FlyBase;Acc:FBgn0004888]
bulk RNAseq FACS-isolated cells	40d_neurons_vs_5d_neurons	FBgn0005593	34352	RpL7	3534.992248	0.698574056	0.028822501	protein_coding	Ribosomal protein L7 [Source:FlyBase;Acc:FBgn0005593]
bulk RNAseq FACS-isolated cells	40d_neurons_vs_5d_neurons	FBgn0005614	36003	trpl	187.6917321	3.720059918	0.021927497	protein_coding	transient receptor potential-like [Source:FlyBase;Acc:FBgn0005614]
bulk RNAseq FACS-isolated cells	40d_neurons_vs_5d_neurons	FBgn0005648	35788	Pabp2	1306.451757	1.744620783	7.47E-06	protein_coding	Pabp2 [Source:FlyBase;Acc:FBgn0005648]
bulk RNAseq FACS-isolated cells	40d_neurons_vs_5d_neurons	FBgn0008646	45396	E5	11.85598201	4.999796104	0.047444789	protein_coding	E5 [Source:FlyBase;Acc:FBgn0008646]
bulk RNAseq FACS-isolated cells	40d_neurons_vs_5d_neurons	FBgn0010217	43829	ATPsyn-beta	40211.0283	-0.440299168	0.012773689	protein_coding	ATP synthase-beta [Source:FlyBase;Acc:FBgn0010217]
bulk RNAseq FACS-isolated cells	40d_neurons_vs_5d_neurons	FBgn0010388	36635	Dro	53.92386873	4.23729496	0.013108845	protein_coding	Drosocin [Source:FlyBase;Acc:FBgn0010388]
bulk RNAseq FACS-isolated cells	40d_neurons_vs_5d_neurons	FBgn0011211	37617	blw	61862.72586	-0.693042901	0.003760045	protein_coding	bellwether [Source:FlyBase;Acc:FBgn0011211]
bulk RNAseq FACS-isolated cells	40d_neurons_vs_5d_neurons	FBgn0011297	37754	l(2)not	693.9334795	1.262915213	0.010455326	protein_coding	lethal (2) neighbor of tid [Source:FlyBase;Acc:FBgn0011297]
bulk RNAseq FACS-isolated cells	40d_neurons_vs_5d_neurons	FBgn0011693	39812	Pdh	529.8852987	3.467464107	0.032352168	protein_coding	Photoreceptor dehydrogenase [Source:FlyBase;Acc:FBgn0011693]
bulk RNAseq FACS-isolated cells	40d_neurons_vs_5d_neurons	FBgn0013674	19893533	mt:CoI	29926.93479	-1.023276844	3.94E-05	protein_coding	mitochondrial Cytochrome c oxidase subunit I [Source:FlyBase;Acc:FBgn0013674]
bulk RNAseq FACS-isolated cells	40d_neurons_vs_5d_neurons	FBgn0013675	19893535	mt:CoII	17003.09207	-0.952651987	0.003744118	protein_coding	mitochondrial Cytochrome c oxidase subunit II [Source:FlyBase;Acc:FBgn0013675]
bulk RNAseq FACS-isolated cells	40d_neurons_vs_5d_neurons	FBgn0013676	19893540	mt:CoIII	11964.42006	-1.110472344	0.006405508	protein_coding	mitochondrial Cytochrome c oxidase subunit III [Source:FlyBase;Acc:FBgn0013676]
bulk RNAseq FACS-isolated cells	40d_neurons_vs_5d_neurons	FBgn0013678	NA	mt:Cyt-b	18584.52317	-1.106160591	3.80E-05	protein_coding	mitochondrial Cytochrome b [Source:FlyBase;Acc:FBgn0013678]
bulk RNAseq FACS-isolated cells	40d_neurons_vs_5d_neurons	FBgn0013683	19893552	mt:ND4L	113.7271956	-1.534783145	0.004881745	protein_coding	mitochondrial NADH-ubiquinone oxidoreductase chain 4L [Source:FlyBase;Acc:FBgn0013683]
bulk RNAseq FACS-isolated cells	40d_neurons_vs_5d_neurons	FBgn0013686	NA	mt:lrRNA	116808.402	-1.736450224	5.90E-12	rRNA	mitochondrial large ribosomal RNA [Source:FlyBase;Acc:FBgn0013686]
bulk RNAseq FACS-isolated cells	40d_neurons_vs_5d_neurons	FBgn0013767	41742	Crz	1229.22112	3.390984691	0.008490596	protein_coding	Corazonin [Source:FlyBase;Acc:FBgn0013767]
bulk RNAseq FACS-isolated cells	40d_neurons_vs_5d_neurons	FBgn0014391	44046	sun	2395.350653	-0.726665591	0.014847763	protein_coding	stunted [Source:FlyBase;Acc:FBgn0014391]
bulk RNAseq FACS-isolated cells	40d_neurons_vs_5d_neurons	FBgn0014427	46391	CG11899	676.6248451	2.427187335	0.007000045	protein_coding	Probable phosphoserine aminotransferase [Source:UniProtKB/Swiss-Prot;Acc:Q9VAN0]
bulk RNAseq FACS-isolated cells	40d_neurons_vs_5d_neurons	FBgn0014865	36708	Mtk	39.57636575	3.961166536	0.036489876	protein_coding	Metchnikowin [Source:FlyBase;Acc:FBgn0014865]
bulk RNAseq FACS-isolated cells	40d_neurons_vs_5d_neurons	FBgn0016119	42759	ATPsyn-Cf6	3551.794889	-0.503591817	0.028056837	protein_coding	ATPase coupling factor 6 [Source:FlyBase;Acc:FBgn0016119]
bulk RNAseq FACS-isolated cells	40d_neurons_vs_5d_neurons	FBgn0016120	42291	ATPsyn-d	13510.11518	-0.780481998	0.023252797	protein_coding	ATP synthase, subunit d [Source:FlyBase;Acc:FBgn0016120]
bulk RNAseq FACS-isolated cells	40d_neurons_vs_5d_neurons	FBgn0017566	31762	ND75	15349.16206	-0.387242632	0.041642518	protein_coding	NADH:ubiquinone reductase 75kD subunit precursor [Source:FlyBase;Acc:FBgn0017566]
bulk RNAseq FACS-isolated cells	40d_neurons_vs_5d_neurons	FBgn0019624	41432	CoVa	9264.046697	-0.789968474	3.21E-07	protein_coding	Cytochrome c oxidase subunit Va [Source:FlyBase;Acc:FBgn0019624]
bulk RNAseq FACS-isolated cells	40d_neurons_vs_5d_neurons	FBgn0019644	39143	ATPsyn-b	10316.57561	-0.806598412	0.000617845	protein_coding	ATP synthase, subunit b [Source:FlyBase;Acc:FBgn0019644]
bulk RNAseq FACS-isolated cells	40d_neurons_vs_5d_neurons	FBgn0019660	NA	roX2	6435.807018	-1.144966944	1.77E-08	lincRNA	RNA on the X 2 [Source:FlyBase;Acc:FBgn0019660]
bulk RNAseq FACS-isolated cells	40d_neurons_vs_5d_neurons	FBgn0019957	42591	ND42	9534.743555	-0.590243189	0.012306085	protein_coding	NADH:ubiquinone reductase 42kD subunit precursor [Source:FlyBase;Acc:FBgn0019957]
bulk RNAseq FACS-isolated cells	40d_neurons_vs_5d_neurons	FBgn0020235	43507	ATPsyn-gamma	15931.17597	-0.727477784	0.011528822	protein_coding	ATP synthase-gamma chain [Source:FlyBase;Acc:FBgn0020235]
bulk RNAseq FACS-isolated cells	40d_neurons_vs_5d_neurons	FBgn0020372	37786	TM4SF	20325.07545	-1.249533603	4.95E-07	protein_coding	Transmembrane 4 superfamily [Source:FlyBase;Acc:FBgn0020372]
bulk RNAseq FACS-isolated cells	40d_neurons_vs_5d_neurons	FBgn0020513	32228	ade5	1453.011104	1.230707976	0.009188824	protein_coding	ade5 [Source:FlyBase;Acc:FBgn0020513]
bulk RNAseq FACS-isolated cells	40d_neurons_vs_5d_neurons	FBgn0020910	41347	RpL3	3921.752929	0.777547622	0.004080962	protein_coding	Ribosomal protein L3 [Source:FlyBase;Acc:FBgn0020910]
bulk RNAseq FACS-isolated cells	40d_neurons_vs_5d_neurons	FBgn0022355	32821	Tsf1	172846.624	2.205471621	5.61E-06	protein_coding	Transferrin 1 [Source:FlyBase;Acc:FBgn0022355]
bulk RNAseq FACS-isolated cells	40d_neurons_vs_5d_neurons	FBgn0022361	43797	Pur-alpha	5826.11394	-0.700346443	3.26E-10	protein_coding	Purine-rich binding protein-alpha [Source:FlyBase;Acc:FBgn0022361]
bulk RNAseq FACS-isolated cells	40d_neurons_vs_5d_neurons	FBgn0024556	44438	EfTuM	3843.928104	-0.809663183	0.002446849	protein_coding	Elongation factor Tu mitochondrial [Source:FlyBase;Acc:FBgn0024556]
bulk RNAseq FACS-isolated cells	40d_neurons_vs_5d_neurons	FBgn0025878	37555	wrapper	6312.034876	2.010804802	0.039434383	protein_coding	wrapper [Source:FlyBase;Acc:FBgn0025878]
bulk RNAseq FACS-isolated cells	40d_neurons_vs_5d_neurons	FBgn0026409	39587	Mpcp	14004.6502	-0.724598585	0.001049872	protein_coding	Mitochondrial phosphate carrier protein [Source:FlyBase;Acc:FBgn0026409]
bulk RNAseq FACS-isolated cells	40d_neurons_vs_5d_neurons	FBgn0026415	31926	Idgf4	10567.63376	2.277032128	1.10E-06	protein_coding	Imaginal disc growth factor 4 [Source:FlyBase;Acc:FBgn0026415]
bulk RNAseq FACS-isolated cells	40d_neurons_vs_5d_neurons	FBgn0027291	32940	l(1)G0156	6028.947601	-0.679916446	0.000212423	protein_coding	lethal (1) G0156 [Source:FlyBase;Acc:FBgn0027291]
bulk RNAseq FACS-isolated cells	40d_neurons_vs_5d_neurons	FBgn0027584	41330	CG4757	693.740329	4.047423345	0.018504177	protein_coding	Carboxylic ester hydrolase [Source:UniProtKB/TrEMBL;Acc:Q9Y141]
bulk RNAseq FACS-isolated cells	40d_neurons_vs_5d_neurons	FBgn0027590	37960	GstE12	5706.983572	1.846174964	7.41E-05	protein_coding	Glutathione S transferase E12 [Source:FlyBase;Acc:FBgn0027590]
bulk RNAseq FACS-isolated cells	40d_neurons_vs_5d_neurons	FBgn0027601	32426	pdgy	10178.64522	1.759657502	0.027489807	protein_coding	pudgy [Source:FlyBase;Acc:FBgn0027601]
bulk RNAseq FACS-isolated cells	40d_neurons_vs_5d_neurons	FBgn0027785	42282	NP15.6	1803.943908	-0.952002642	0.003595045	protein_coding	NP15.6 [Source:FlyBase;Acc:FBgn0027785]
bulk RNAseq FACS-isolated cells	40d_neurons_vs_5d_neurons	FBgn0028394	34191	CG17834	300.7323572	3.389892057	0.031140767	protein_coding	FI04485p [Source:UniProtKB/TrEMBL;Acc:Q9VLJ4]
bulk RNAseq FACS-isolated cells	40d_neurons_vs_5d_neurons	FBgn0028479	34276	Mtpalpha	3304.711141	1.352042388	0.030210361	protein_coding	Mitochondrial trifunctional protein alpha subunit [Source:FlyBase;Acc:FBgn0028479]
bulk RNAseq FACS-isolated cells	40d_neurons_vs_5d_neurons	FBgn0028490	34577	CG31705	52143.98072	1.525562744	0.002930524	protein_coding	BcDNA.GH07269 [Source:UniProtKB/TrEMBL;Acc:Q9VKG4]
bulk RNAseq FACS-isolated cells	40d_neurons_vs_5d_neurons	FBgn0028494	37012	CG6424	40.51577931	3.458019371	0.034123108	protein_coding	CG6424, isoform A [Source:UniProtKB/TrEMBL;Acc:Q0E938]
bulk RNAseq FACS-isolated cells	40d_neurons_vs_5d_neurons	FBgn0029508	59178	Tsp42Ea	134.0963589	3.360969816	0.004493813	protein_coding	Tetraspanin 42Ea [Source:FlyBase;Acc:FBgn0029508]
bulk RNAseq FACS-isolated cells	40d_neurons_vs_5d_neurons	FBgn0029837	31540	Tsp5D	5753.014068	-1.921572113	0.036349359	protein_coding	Tetraspanin 5D [Source:FlyBase;Acc:FBgn0029837]
bulk RNAseq FACS-isolated cells	40d_neurons_vs_5d_neurons	FBgn0029868	31578	CG3446	5187.972986	-0.641236613	0.020090002	protein_coding	NADH dehydrogenase (Ubiquinone) B16.6 subunit, isoform A [Source:UniProtKB/TrEMBL;Acc:Q9W402]
bulk RNAseq FACS-isolated cells	40d_neurons_vs_5d_neurons	FBgn0029896	31612	CG3168	20260.07434	2.232527641	0.000484036	protein_coding	CG3168, isoform A [Source:UniProtKB/TrEMBL;Acc:Q9W3W9]
bulk RNAseq FACS-isolated cells	40d_neurons_vs_5d_neurons	FBgn0029898	31614	CG14439	322.3758158	-3.599202691	0.003981591	protein_coding	LP14756p [Source:UniProtKB/TrEMBL;Acc:Q9W3W7]
bulk RNAseq FACS-isolated cells	40d_neurons_vs_5d_neurons	FBgn0029986	31714	CG15332	9.733423533	1.462948222	0.002136968	protein_coding	DM7 family protein CG15332 [Source:UniProtKB/Swiss-Prot;Acc:Q9W3M2]
bulk RNAseq FACS-isolated cells	40d_neurons_vs_5d_neurons	FBgn0029994	31726	CG2254	2000.820823	2.79053976	0.010812532	protein_coding	CG2254 [Source:UniProtKB/TrEMBL;Acc:Q9W3K9]
bulk RNAseq FACS-isolated cells	40d_neurons_vs_5d_neurons	FBgn0030160	31923	CG9691	6797.946622	1.430273843	0.013268665	protein_coding	CG9691, isoform A [Source:UniProtKB/TrEMBL;Acc:Q9W306]
bulk RNAseq FACS-isolated cells	40d_neurons_vs_5d_neurons	FBgn0030292	32076	CG11752	1075.722547	-1.01572432	0.000607991	protein_coding	RH44935p [Source:UniProtKB/TrEMBL;Acc:Q9VZ01]
bulk RNAseq FACS-isolated cells	40d_neurons_vs_5d_neurons	FBgn0030310	32099	PGRP-SA	152.8522411	3.772587521	0.041642518	protein_coding	Peptidoglycan recognition protein SA [Source:FlyBase;Acc:FBgn0030310]
bulk RNAseq FACS-isolated cells	40d_neurons_vs_5d_neurons	FBgn0030551	32374	CG11674	41.98407945	2.675063558	7.86E-12	protein_coding	LD24340p [Source:UniProtKB/TrEMBL;Acc:Q9VY49]
bulk RNAseq FACS-isolated cells	40d_neurons_vs_5d_neurons	FBgn0030576	32401	CG15890	452.1767236	-3.339682359	0.041304559	protein_coding	FI18259p1 [Source:UniProtKB/TrEMBL;Acc:Q9VY22]
bulk RNAseq FACS-isolated cells	40d_neurons_vs_5d_neurons	FBgn0030605	32434	CG5548	2148.936821	-0.735316968	0.028822501	protein_coding	GEO07190p1 [Source:UniProtKB/TrEMBL;Acc:Q9VXZ0]
bulk RNAseq FACS-isolated cells	40d_neurons_vs_5d_neurons	FBgn0030615	32444	Cyp4s3	906.9287135	-3.744230435	0.003024831	protein_coding	Cyp4s3 [Source:FlyBase;Acc:FBgn0030615]
bulk RNAseq FACS-isolated cells	40d_neurons_vs_5d_neurons	FBgn0030666	32502	CG12708	12.64439837	1.682382627	1.61E-05	protein_coding	LD21346p [Source:UniProtKB/TrEMBL;Acc:Q9VXS3]
bulk RNAseq FACS-isolated cells	40d_neurons_vs_5d_neurons	FBgn0030839	32726	CG5613	89.5186298	4.150845549	0.025906204	protein_coding	CG5613, isoform A [Source:UniProtKB/TrEMBL;Acc:Q9VX51]
bulk RNAseq FACS-isolated cells	40d_neurons_vs_5d_neurons	FBgn0030926	32832	psh	27.35942558	0.607698985	0.001811603	protein_coding	persephone [Source:FlyBase;Acc:FBgn0030926]
bulk RNAseq FACS-isolated cells	40d_neurons_vs_5d_neurons	FBgn0030941	32849	wgn	1194.905544	3.555025954	2.34E-06	protein_coding	wengen [Source:FlyBase;Acc:FBgn0030941]
bulk RNAseq FACS-isolated cells	40d_neurons_vs_5d_neurons	FBgn0030968	32880	CG7322	499.4019144	5.170431463	2.75E-07	protein_coding	CG7322, isoform A [Source:UniProtKB/TrEMBL;Acc:Q9VWP2]
bulk RNAseq FACS-isolated cells	40d_neurons_vs_5d_neurons	FBgn0030993	32905	Mec2	23.07759397	0.707618278	3.94E-05	protein_coding	Mec2 [Source:FlyBase;Acc:FBgn0030993]
bulk RNAseq FACS-isolated cells	40d_neurons_vs_5d_neurons	FBgn0031002	32915	CG14196	529.1804959	4.066732107	0.010812532	protein_coding	IP13170p [Source:UniProtKB/TrEMBL;Acc:Q9VWK0]
bulk RNAseq FACS-isolated cells	40d_neurons_vs_5d_neurons	FBgn0031021	32936	CG12203	2829.848846	-0.671301678	0.045657241	protein_coding	NADH dehydrogenase (Ubiquinone) 18 kDa subunit [Source:UniProtKB/TrEMBL;Acc:Q9VWI0]
bulk RNAseq FACS-isolated cells	40d_neurons_vs_5d_neurons	FBgn0031066	32989	CoVIb	4449.999707	-0.704641309	0.001170195	protein_coding	Cytochrome c oxidase subunit VIb [Source:FlyBase;Acc:FBgn0031066]
bulk RNAseq FACS-isolated cells	40d_neurons_vs_5d_neurons	FBgn0031092	33016	CG9577	477.4010849	2.166751321	0.015060049	protein_coding	CG9577 [Source:UniProtKB/TrEMBL;Acc:Q9W5W8]
bulk RNAseq FACS-isolated cells	40d_neurons_vs_5d_neurons	FBgn0031228	33179	CG11455	2262.538051	-0.56620833	0.023912882	protein_coding	GH23780p [Source:UniProtKB/TrEMBL;Acc:Q7K1C0]
bulk RNAseq FACS-isolated cells	40d_neurons_vs_5d_neurons	FBgn0031285	33260	CG3662	52766.47343	-0.479022946	0.018370635	protein_coding	CG3662, isoform A [Source:UniProtKB/TrEMBL;Acc:Q9VPT9]
bulk RNAseq FACS-isolated cells	40d_neurons_vs_5d_neurons	FBgn0031305	33290	Iris	52.78927111	4.491023381	0.017574208	protein_coding	Iris [Source:FlyBase;Acc:FBgn0031305]
bulk RNAseq FACS-isolated cells	40d_neurons_vs_5d_neurons	FBgn0031306	33291	CG4577	18834.82819	1.086171426	0.013268665	protein_coding	CG4577, isoform B [Source:UniProtKB/TrEMBL;Acc:M9PDX2]
bulk RNAseq FACS-isolated cells	40d_neurons_vs_5d_neurons	FBgn0031489	33510	CG17224	567.3360713	3.91211755	0.000393996	protein_coding	FI09636p [Source:UniProtKB/TrEMBL;Acc:Q0E8U4]
bulk RNAseq FACS-isolated cells	40d_neurons_vs_5d_neurons	FBgn0031538	33564	CG3246	121.896192	4.477203273	0.003860542	protein_coding	CG3246 [Source:UniProtKB/TrEMBL;Acc:Q9VQR0]
bulk RNAseq FACS-isolated cells	40d_neurons_vs_5d_neurons	FBgn0031558	33589	CG16704	6.718223703	3.915610618	0.041642518	protein_coding	FI01556p [Source:UniProtKB/TrEMBL;Acc:Q9VQT5]
bulk RNAseq FACS-isolated cells	40d_neurons_vs_5d_neurons	FBgn0031622	33671	CG3251	11.5864156	7.180687022	3.33E-06	protein_coding	CG3251 [Source:UniProtKB/TrEMBL;Acc:Q9VR20]
bulk RNAseq FACS-isolated cells	40d_neurons_vs_5d_neurons	FBgn0031684	33744	CG8680	2090.97287	-0.719838741	0.000838702	protein_coding	NADH dehydrogenase [ubiquinone] iron-sulfur protein 6, mitochondrial [Source:UniProtKB/TrEMBL;Acc:Q9VMU0]
bulk RNAseq FACS-isolated cells	40d_neurons_vs_5d_neurons	FBgn0031914	34023	CG5973	816.6645436	-0.866181897	0.046373653	protein_coding	CG5973, isoform A [Source:UniProtKB/TrEMBL;Acc:Q9VM11]
bulk RNAseq FACS-isolated cells	40d_neurons_vs_5d_neurons	FBgn0032021	34143	CG7781	16299.61143	-0.649360799	0.028299548	protein_coding	CG7781, isoform A [Source:UniProtKB/TrEMBL;Acc:Q9VLP2]
bulk RNAseq FACS-isolated cells	40d_neurons_vs_5d_neurons	FBgn0032109	34249	CG17005	3.837622705	-0.82760618	3.33E-06	protein_coding	AT13609p [Source:UniProtKB/TrEMBL;Acc:Q9VLD1]
bulk RNAseq FACS-isolated cells	40d_neurons_vs_5d_neurons	FBgn0032285	34471	CG17108	511.889765	2.571510668	0.029186811	protein_coding	CG17108 [Source:UniProtKB/TrEMBL;Acc:Q9VKR8]
bulk RNAseq FACS-isolated cells	40d_neurons_vs_5d_neurons	FBgn0032507	34743	CG9377	6140.128988	2.985113462	0.004162313	protein_coding	CG9377 [Source:UniProtKB/TrEMBL;Acc:Q9VJZ8]
bulk RNAseq FACS-isolated cells	40d_neurons_vs_5d_neurons	FBgn0032511	34747	CG9306	5541.771294	-0.684611061	0.000352126	protein_coding	AT12494p [Source:UniProtKB/TrEMBL;Acc:Q9VJZ4]
bulk RNAseq FACS-isolated cells	40d_neurons_vs_5d_neurons	FBgn0032682	35103	CG10176	6.343354804	0.096041865	1.54E-08	protein_coding	Protein grindelwald [Source:UniProtKB/Swiss-Prot;Acc:Q9VJ83]
bulk RNAseq FACS-isolated cells	40d_neurons_vs_5d_neurons	FBgn0032726	35152	CG10621	71.78278393	-1.487624039	6.40E-14	protein_coding	FI01821p [Source:UniProtKB/TrEMBL;Acc:Q9VJ32]
bulk RNAseq FACS-isolated cells	40d_neurons_vs_5d_neurons	FBgn0032774	35212	CG17549	672.0139449	4.194783226	2.88E-06	protein_coding	GH19142p [Source:UniProtKB/TrEMBL;Acc:Q9VIX6]
bulk RNAseq FACS-isolated cells	40d_neurons_vs_5d_neurons	FBgn0032946	35408	nrv3	41869.20598	-0.750349157	0.045338928	protein_coding	nervana 3 [Source:FlyBase;Acc:FBgn0032946]
bulk RNAseq FACS-isolated cells	40d_neurons_vs_5d_neurons	FBgn0033127	35615	Tsp42Ef	2517.901226	1.208995806	0.012306085	protein_coding	Tetraspanin 42Ef [Source:FlyBase;Acc:FBgn0033127]
bulk RNAseq FACS-isolated cells	40d_neurons_vs_5d_neurons	FBgn0033139	35629	Tsp42Er	201.5789764	4.408851814	0.00566097	protein_coding	Tetraspanin 42Er [Source:FlyBase;Acc:FBgn0033139]
bulk RNAseq FACS-isolated cells	40d_neurons_vs_5d_neurons	FBgn0033196	35697	CG1358	8202.393776	-0.75900076	0.038638228	protein_coding	CG1358, isoform A [Source:UniProtKB/TrEMBL;Acc:Q7K1D7]
bulk RNAseq FACS-isolated cells	40d_neurons_vs_5d_neurons	FBgn0033570	36159	CG7712	2894.851565	-0.566508796	0.029298585	protein_coding	NADH dehydrogenase (Ubiquinone) B14 subunit, isoform A [Source:UniProtKB/TrEMBL;Acc:Q7JZK1]
bulk RNAseq FACS-isolated cells	40d_neurons_vs_5d_neurons	FBgn0033640	36245	CG13198	44.6110129	-1.431646284	3.32E-09	protein_coding
bulk RNAseq FACS-isolated cells	40d_neurons_vs_5d_neurons	FBgn0033683	36297	CG18343	334.6705958	2.888513378	9.14E-06	protein_coding	GEO10360p1 [Source:UniProtKB/TrEMBL;Acc:A1Z8T3]
bulk RNAseq FACS-isolated cells	40d_neurons_vs_5d_neurons	FBgn0033775	36412	Cyp9h1	380.1395976	5.014066592	0.000393996	protein_coding	Cyp9h1 [Source:FlyBase;Acc:FBgn0033775]
bulk RNAseq FACS-isolated cells	40d_neurons_vs_5d_neurons	FBgn0033820	36471	CG4716	6533.419359	2.765465391	0.001069232	protein_coding	CG4716, isoform A [Source:UniProtKB/TrEMBL;Acc:Q7JRN6]
bulk RNAseq FACS-isolated cells	40d_neurons_vs_5d_neurons	FBgn0033821	36472	CG10799	557.1237068	3.587032837	0.000991237	protein_coding	IP16508p [Source:UniProtKB/TrEMBL;Acc:A1Z9B5]
bulk RNAseq FACS-isolated cells	40d_neurons_vs_5d_neurons	FBgn0033919	36586	CG8547	3065.312448	2.855204105	0.029298585	protein_coding	CG8547, isoform C [Source:UniProtKB/TrEMBL;Acc:Q0E980]
bulk RNAseq FACS-isolated cells	40d_neurons_vs_5d_neurons	FBgn0033961	36640	CG12859	1329.448396	-0.76350514	0.02516429	protein_coding	NADH dehydrogenase (Ubiquinone) B15 subunit [Source:UniProtKB/TrEMBL;Acc:Q6IDF5]
bulk RNAseq FACS-isolated cells	40d_neurons_vs_5d_neurons	FBgn0034067	36768	CG8399	77.14992493	4.113732487	0.018504177	protein_coding	CG8399, isoform B [Source:UniProtKB/TrEMBL;Acc:A0A0B4LGL5]
bulk RNAseq FACS-isolated cells	40d_neurons_vs_5d_neurons	FBgn0034331	37102	CG15067	118.5706283	4.102551575	0.000364529	protein_coding	Uncharacterized protein, isoform A [Source:UniProtKB/TrEMBL;Acc:A1ZB61]
bulk RNAseq FACS-isolated cells	40d_neurons_vs_5d_neurons	FBgn0034399	37175	CG15083	130.0645202	4.610244345	7.79E-05	protein_coding	GEO08273p1 [Source:UniProtKB/TrEMBL;Acc:Q7JYX3]
bulk RNAseq FACS-isolated cells	40d_neurons_vs_5d_neurons	FBgn0034407	37184	DptB	94.74156545	4.039158804	0.045338928	protein_coding	Diptericin B [Source:FlyBase;Acc:FBgn0034407]
bulk RNAseq FACS-isolated cells	40d_neurons_vs_5d_neurons	FBgn0034468	37264	Obp56a	11.65590068	-5.195597044	0.006688851	protein_coding	Odorant-binding protein 56a [Source:FlyBase;Acc:FBgn0034468]
bulk RNAseq FACS-isolated cells	40d_neurons_vs_5d_neurons	FBgn0034512	37314	CG18067	1266.803874	3.540717788	0.002867971	protein_coding	Uncharacterized protein, isoform A [Source:UniProtKB/TrEMBL;Acc:A1ZBU8]
bulk RNAseq FACS-isolated cells	40d_neurons_vs_5d_neurons	FBgn0034602	37418	Lapsyn	971.9744211	3.520651948	0.002808187	protein_coding	Leucine-rich repeat activity-regulated protein at synapses [Source:FlyBase;Acc:FBgn0034602]
bulk RNAseq FACS-isolated cells	40d_neurons_vs_5d_neurons	FBgn0034638	37458	CG10433	38959.93566	1.308367322	0.038638228	protein_coding	RE36793p [Source:UniProtKB/TrEMBL;Acc:Q9W2F6]
bulk RNAseq FACS-isolated cells	40d_neurons_vs_5d_neurons	FBgn0034639	37459	CG15673	487.2330576	4.104145271	0.010812532	protein_coding
bulk RNAseq FACS-isolated cells	40d_neurons_vs_5d_neurons	FBgn0034687	37513	CG11475	18.39429106	-0.851975727	0.000991237	protein_coding	CG11475 protein [Source:UniProtKB/TrEMBL;Acc:Q9W2A0]
bulk RNAseq FACS-isolated cells	40d_neurons_vs_5d_neurons	FBgn0034718	37548	wdp	687.9147333	2.964101557	0.038638228	protein_coding	windpipe [Source:FlyBase;Acc:FBgn0034718]
bulk RNAseq FACS-isolated cells	40d_neurons_vs_5d_neurons	FBgn0034877	37728	levy	6588.119631	-0.699283972	0.000562298	protein_coding	levy [Source:FlyBase;Acc:FBgn0034877]
bulk RNAseq FACS-isolated cells	40d_neurons_vs_5d_neurons	FBgn0035032	37931	CG4692	6720.579915	-0.794412447	0.002018373	protein_coding	Putative ATP synthase subunit f, mitochondrial [Source:UniProtKB/Swiss-Prot;Acc:Q9W141]
bulk RNAseq FACS-isolated cells	40d_neurons_vs_5d_neurons	FBgn0035034	37933	CG3565	6.68395586	1.65705892	2.75E-07	protein_coding	CG3565 [Source:UniProtKB/TrEMBL;Acc:Q9W139]
bulk RNAseq FACS-isolated cells	40d_neurons_vs_5d_neurons	FBgn0035046	37946	NDUFA8	2495.661198	-0.941676964	0.010455326	protein_coding	NADH dehydrogenase (ubiquinone) 1 alpha subcomplex, 8 [Source:FlyBase;Acc:FBgn0035046]
bulk RNAseq FACS-isolated cells	40d_neurons_vs_5d_neurons	FBgn0035309	38274	CG15879	17.62221865	0.034341955	0.012700648	protein_coding
bulk RNAseq FACS-isolated cells	40d_neurons_vs_5d_neurons	FBgn0035356	38325	CG16986	874.0727251	-0.702122256	0.043161611	protein_coding	GEO12033p1 [Source:UniProtKB/TrEMBL;Acc:Q9VZZ5]
bulk RNAseq FACS-isolated cells	40d_neurons_vs_5d_neurons	FBgn0035482	38470	CG14985	336.6136559	1.459340164	0.000750351	protein_coding	FI11682p [Source:UniProtKB/TrEMBL;Acc:Q9VZK1]
bulk RNAseq FACS-isolated cells	40d_neurons_vs_5d_neurons	FBgn0035868	38933	CG7194	22.10448626	0.616477989	0.000119152	protein_coding	CG7194 [Source:UniProtKB/TrEMBL;Acc:Q9VSH0]
bulk RNAseq FACS-isolated cells	40d_neurons_vs_5d_neurons	FBgn0036186	39308	CG6071	15.49737843	5.600518554	0.005156844	protein_coding	CG6071 [Source:UniProtKB/TrEMBL;Acc:Q9VTL4]
bulk RNAseq FACS-isolated cells	40d_neurons_vs_5d_neurons	FBgn0036218	39344	CG14128	17.99441318	-1.950647789	8.11E-08	protein_coding	Spermitin, isoform F [Source:UniProtKB/TrEMBL;Acc:E1JHY2]
bulk RNAseq FACS-isolated cells	40d_neurons_vs_5d_neurons	FBgn0036479	39646	CG13458	431.5117654	3.218289514	0.022150336	protein_coding	GH20023p [Source:UniProtKB/TrEMBL;Acc:Q9VUL2]
bulk RNAseq FACS-isolated cells	40d_neurons_vs_5d_neurons	FBgn0036488	39656	CG6878	585.2500273	-0.63852704	0.038449209	protein_coding	CG6878 [Source:UniProtKB/TrEMBL;Acc:Q9VUM2]
bulk RNAseq FACS-isolated cells	40d_neurons_vs_5d_neurons	FBgn0036551	39740	CG17029	1838.203227	-0.914725039	0.04595849	protein_coding	Uncharacterized protein, isoform A [Source:UniProtKB/TrEMBL;Acc:Q9VUW2]
bulk RNAseq FACS-isolated cells	40d_neurons_vs_5d_neurons	FBgn0036556	39748	CG5830	1864.851871	0.774961656	0.038490685	protein_coding	CG5830, isoform B [Source:UniProtKB/TrEMBL;Acc:M9PFN0]
bulk RNAseq FACS-isolated cells	40d_neurons_vs_5d_neurons	FBgn0036620	39817	CG4842	20.31328901	1.382145725	2.35E-07	protein_coding	CG4842 [Source:UniProtKB/TrEMBL;Acc:Q9VV47]
bulk RNAseq FACS-isolated cells	40d_neurons_vs_5d_neurons	FBgn0036762	39988	CG7430	9922.827194	-0.713384794	0.006208465	protein_coding	Dihydrolipoyl dehydrogenase [Source:UniProtKB/TrEMBL;Acc:Q9VVL7]
bulk RNAseq FACS-isolated cells	40d_neurons_vs_5d_neurons	FBgn0036910	40161	Cyp305a1	305.3755698	4.570188556	0.001341464	protein_coding	Cyp305a1 [Source:FlyBase;Acc:FBgn0036910]
bulk RNAseq FACS-isolated cells	40d_neurons_vs_5d_neurons	FBgn0036997	40268	CG5955	1661.339865	2.864300974	0.029996707	protein_coding	CG5955 [Source:UniProtKB/TrEMBL;Acc:Q9VPE8]
bulk RNAseq FACS-isolated cells	40d_neurons_vs_5d_neurons	FBgn0037090	40381	Est-Q	471.893146	3.842004506	0.006405508	protein_coding	Esterase Q [Source:FlyBase;Acc:FBgn0037090]
bulk RNAseq FACS-isolated cells	40d_neurons_vs_5d_neurons	FBgn0037213	40522	CG12581	31.95398106	0.192710932	4.62E-05	protein_coding	FI19613p1 [Source:UniProtKB/TrEMBL;Acc:Q9VMY3]
bulk RNAseq FACS-isolated cells	40d_neurons_vs_5d_neurons	FBgn0037261	40576	CG9775	6963.282167	-0.435542625	0.018504177	protein_coding	CG9775, isoform A [Source:UniProtKB/TrEMBL;Acc:Q9VN39]
bulk RNAseq FACS-isolated cells	40d_neurons_vs_5d_neurons	FBgn0037364	40701	Rab23	107.2978427	0.064624811	6.48E-06	protein_coding	Rab23 [Source:FlyBase;Acc:FBgn0037364]
bulk RNAseq FACS-isolated cells	40d_neurons_vs_5d_neurons	FBgn0037515	40918	Sp7	823.1606709	5.080916528	4.34E-06	protein_coding	Serine protease 7 [Source:FlyBase;Acc:FBgn0037515]
bulk RNAseq FACS-isolated cells	40d_neurons_vs_5d_neurons	FBgn0037607	41027	CG8036	1981.68239	1.32946247	0.046043687	protein_coding	CG8036, isoform B [Source:UniProtKB/TrEMBL;Acc:Q9VHN7]
bulk RNAseq FACS-isolated cells	40d_neurons_vs_5d_neurons	FBgn0037714	41156	CG9396	42.56486724	3.776835065	0.029298585	protein_coding	Mitochondrial pyruvate carrier [Source:UniProtKB/TrEMBL;Acc:Q9VHB2]
bulk RNAseq FACS-isolated cells	40d_neurons_vs_5d_neurons	FBgn0037720	41163	CG8312	2271.495566	3.038229299	0.015655316	protein_coding	CG8312, isoform A [Source:UniProtKB/TrEMBL;Acc:Q9VHA6]
bulk RNAseq FACS-isolated cells	40d_neurons_vs_5d_neurons	FBgn0037835	41297	CG14687	4905.298155	3.129173766	7.82E-06	protein_coding	GEO08194p1 [Source:UniProtKB/TrEMBL;Acc:Q9VGW5]
bulk RNAseq FACS-isolated cells	40d_neurons_vs_5d_neurons	FBgn0037853	41317	CG14696	346.0796824	4.645412954	0.000562298	protein_coding
bulk RNAseq FACS-isolated cells	40d_neurons_vs_5d_neurons	FBgn0038037	41520	Cyp9f2	8023.554643	1.216158065	0.007136432	protein_coding	Cyp9f2 [Source:FlyBase;Acc:FBgn0038037]
bulk RNAseq FACS-isolated cells	40d_neurons_vs_5d_neurons	FBgn0038045	41528	Sas	228.5184832	-4.315793882	0.003924119	protein_coding	Sialic acid phosphate synthase [Source:FlyBase;Acc:FBgn0038045]
bulk RNAseq FACS-isolated cells	40d_neurons_vs_5d_neurons	FBgn0038198	41710	Npc2b	1412.069726	5.171228892	1.61E-05	protein_coding	Niemann-Pick type C-2b [Source:FlyBase;Acc:FBgn0038198]
bulk RNAseq FACS-isolated cells	40d_neurons_vs_5d_neurons	FBgn0038279	41809	Sdr	2264.338782	4.701554683	2.80E-07	protein_coding	Secreted decoy of InR [Source:FlyBase;Acc:FBgn0038279]
bulk RNAseq FACS-isolated cells	40d_neurons_vs_5d_neurons	FBgn0038354	41901	CG5404	1215.549799	4.010446289	3.94E-05	protein_coding	CG5404 [Source:UniProtKB/TrEMBL;Acc:Q9VF45]
bulk RNAseq FACS-isolated cells	40d_neurons_vs_5d_neurons	FBgn0038465	42049	Irc	5047.644215	2.459156949	0.003981591	protein_coding	Immune-regulated catalase [Source:FlyBase;Acc:FBgn0038465]
bulk RNAseq FACS-isolated cells	40d_neurons_vs_5d_neurons	FBgn0038642	42246	Muc91C	26.04560286	-4.719725591	0.029997417	protein_coding	Mucin 91C [Source:FlyBase;Acc:FBgn0038642]
bulk RNAseq FACS-isolated cells	40d_neurons_vs_5d_neurons	FBgn0038662	42268	Mpc1	1922.85282	-0.73679929	0.036349359	protein_coding	Mitochondrial pyruvate carrier [Source:FlyBase;Acc:FBgn0038662]
bulk RNAseq FACS-isolated cells	40d_neurons_vs_5d_neurons	FBgn0038972	42643	CG7054	189.5735005	3.890007545	0.010409524	protein_coding	CG7054 [Source:UniProtKB/TrEMBL;Acc:Q9VD02]
bulk RNAseq FACS-isolated cells	40d_neurons_vs_5d_neurons	FBgn0039250	42982	Mink	115.2711084	3.150155263	0.038638228	protein_coding	Mitotic spindle and nuclear protein [Source:FlyBase;Acc:FBgn0039250]
bulk RNAseq FACS-isolated cells	40d_neurons_vs_5d_neurons	FBgn0039319	43059	CG13659	1260.783394	-4.021837788	0.004842431	protein_coding	IP11858p [Source:UniProtKB/TrEMBL;Acc:Q9VBS9]
bulk RNAseq FACS-isolated cells	40d_neurons_vs_5d_neurons	FBgn0039326	43066	CG10562	847.5196284	4.475580406	2.91E-05	protein_coding	GH10454p [Source:UniProtKB/TrEMBL;Acc:Q961Q8]
bulk RNAseq FACS-isolated cells	40d_neurons_vs_5d_neurons	FBgn0039429	43195	CG14238	26.2193448	-0.492487173	0.001866214	protein_coding
bulk RNAseq FACS-isolated cells	40d_neurons_vs_5d_neurons	FBgn0039485	43263	CG17189	29.59128	0.706391165	0.00118723	protein_coding
bulk RNAseq FACS-isolated cells	40d_neurons_vs_5d_neurons	FBgn0039620	43420	wat	236.8947255	-3.680711254	0.025906204	protein_coding	waterproof [Source:FlyBase;Acc:FBgn0039620]
bulk RNAseq FACS-isolated cells	40d_neurons_vs_5d_neurons	FBgn0039651	43457	CG14508	35.38828852	2.316609409	3.32E-09	protein_coding	AT13706p [Source:UniProtKB/TrEMBL;Acc:Q9VAM8]
bulk RNAseq FACS-isolated cells	40d_neurons_vs_5d_neurons	FBgn0039674	43483	CG1907	3092.316023	-0.881364097	0.002503285	protein_coding	CG1907 [Source:UniProtKB/TrEMBL;Acc:Q9VAJ9]
bulk RNAseq FACS-isolated cells	40d_neurons_vs_5d_neurons	FBgn0039681	43492	CG7582	2150.768137	-1.044894669	0.012306085	protein_coding	CG7582, isoform A [Source:UniProtKB/TrEMBL;Acc:Q9VAJ0]
bulk RNAseq FACS-isolated cells	40d_neurons_vs_5d_neurons	FBgn0039685	43497	Obp99b	1176.421001	3.860482297	0.00232712	protein_coding	Odorant-binding protein 99b [Source:FlyBase;Acc:FBgn0039685]
bulk RNAseq FACS-isolated cells	40d_neurons_vs_5d_neurons	FBgn0039800	43648	Npc2g	143.3279721	3.147561713	0.013973819	protein_coding	Niemann-Pick type C-2g [Source:FlyBase;Acc:FBgn0039800]
bulk RNAseq FACS-isolated cells	40d_neurons_vs_5d_neurons	FBgn0039830	43693	CG1746	69847.23047	-0.837271257	0.00059252	protein_coding	ATP synthase, subunit C, isoform A [Source:UniProtKB/TrEMBL;Acc:Q6NN09]
bulk RNAseq FACS-isolated cells	40d_neurons_vs_5d_neurons	FBgn0040074	53564	retinin	30.86639818	2.101071471	0.000322506	protein_coding	retinin [Source:FlyBase;Acc:FBgn0040074]
bulk RNAseq FACS-isolated cells	40d_neurons_vs_5d_neurons	FBgn0040256	53507	Ugt86Dd	2077.950564	2.842063114	0.006208465	protein_coding	Ugt86Dd [Source:FlyBase;Acc:FBgn0040256]
bulk RNAseq FACS-isolated cells	40d_neurons_vs_5d_neurons	FBgn0040260	53511	Ugt36Bc	1646.606439	4.577175086	1.18E-05	protein_coding	Ugt36Bc [Source:FlyBase;Acc:FBgn0040260]
bulk RNAseq FACS-isolated cells	40d_neurons_vs_5d_neurons	FBgn0040349	31046	CG3699	14.43656666	-1.499168241	8.42E-07	protein_coding	CG3699 [Source:UniProtKB/TrEMBL;Acc:Q9U1L2]
bulk RNAseq FACS-isolated cells	40d_neurons_vs_5d_neurons	FBgn0040364	31060	CG11378	1980.021602	3.259103362	0.00490024	protein_coding	EG:BACR42I17.2 protein [Source:UniProtKB/TrEMBL;Acc:Q9V3I0]
bulk RNAseq FACS-isolated cells	40d_neurons_vs_5d_neurons	FBgn0040493	41587	grsm	910.6562076	0.948348459	0.043161611	protein_coding	granny smith [Source:FlyBase;Acc:FBgn0040493]
bulk RNAseq FACS-isolated cells	40d_neurons_vs_5d_neurons	FBgn0040551	50024	CG11686	237.404653	3.261494529	0.008782915	protein_coding	GEO11419p1 [Source:UniProtKB/TrEMBL;Acc:Q9VFX9]
bulk RNAseq FACS-isolated cells	40d_neurons_vs_5d_neurons	FBgn0040733	50206	CG15068	15.36496025	4.799498464	0.001238142	protein_coding	GEO02635p1 [Source:UniProtKB/TrEMBL;Acc:A1ZB64]
bulk RNAseq FACS-isolated cells	40d_neurons_vs_5d_neurons	FBgn0040793	50266	CG7630	4868.66949	-0.535036745	0.026731305	protein_coding	CG7630 [Source:UniProtKB/TrEMBL;Acc:Q9VVG5]
bulk RNAseq FACS-isolated cells	40d_neurons_vs_5d_neurons	FBgn0040813	50286	Nplp2	942.8779323	2.29164887	0.032380546	protein_coding	Neuropeptide-like precursor 2 [Source:FlyBase;Acc:FBgn0040813]
bulk RNAseq FACS-isolated cells	40d_neurons_vs_5d_neurons	FBgn0041182	34044	Tep2	2493.988101	5.959520002	8.12E-08	protein_coding	Thioester-containing protein 2 [Source:FlyBase;Acc:FBgn0041182]
bulk RNAseq FACS-isolated cells	40d_neurons_vs_5d_neurons	FBgn0041579	NA	AttC	241.0761958	4.134120055	0.002095343	protein_coding	Attacin-C [Source:FlyBase;Acc:FBgn0041579]
bulk RNAseq FACS-isolated cells	40d_neurons_vs_5d_neurons	FBgn0043070	37451	MESK2	11545.47071	-0.470436612	0.049599001	protein_coding	Misexpression suppressor of KSR 2 [Source:FlyBase;Acc:FBgn0043070]
bulk RNAseq FACS-isolated cells	40d_neurons_vs_5d_neurons	FBgn0043578	39870	PGRP-SB1	121.3256167	6.512284117	1.39E-05	protein_coding	PGRP-SB1 [Source:FlyBase;Acc:FBgn0043578]
bulk RNAseq FACS-isolated cells	40d_neurons_vs_5d_neurons	FBgn0043806	192535	CG32032	3817.8856	1.51887145	0.015060049	protein_coding	MIP21654p [Source:UniProtKB/TrEMBL;Acc:Q8IQB7]
bulk RNAseq FACS-isolated cells	40d_neurons_vs_5d_neurons	FBgn0050438	246614	CG30438	27.13223809	5.576479631	0.003351495	protein_coding	UDP-glucuronosyltransferase [Source:UniProtKB/TrEMBL;Acc:Q8SYL7]
bulk RNAseq FACS-isolated cells	40d_neurons_vs_5d_neurons	FBgn0051313	318677	CG31313	140.4411211	3.746158688	0.018482024	protein_coding	GEO08217p1 [Source:UniProtKB/TrEMBL;Acc:Q8SZN1]
bulk RNAseq FACS-isolated cells	40d_neurons_vs_5d_neurons	FBgn0051326	41728	CG31326	174.701566	3.269294191	0.042548561	protein_coding
bulk RNAseq FACS-isolated cells	40d_neurons_vs_5d_neurons	FBgn0052580	318097	Muc14A	362.7124771	2.88345611	0.007136432	protein_coding	Mucin 14A [Source:FlyBase;Acc:FBgn0052580]
bulk RNAseq FACS-isolated cells	40d_neurons_vs_5d_neurons	FBgn0052591	318104	CG32591	12.43658605	0.299896696	0.007219898	protein_coding	FI08446p [Source:UniProtKB/TrEMBL;Acc:Q8IR43]
bulk RNAseq FACS-isolated cells	40d_neurons_vs_5d_neurons	FBgn0052650	326227	CG32650	24.55338226	0.017290847	0.047104791	protein_coding
bulk RNAseq FACS-isolated cells	40d_neurons_vs_5d_neurons	FBgn0052695	31918	CG32695	15.82823517	4.100833399	0.043736212	protein_coding	Drosophila melanogaster dromepin-6 mRNA [Source:UniProtKB/TrEMBL;Acc:Q9W312]
bulk RNAseq FACS-isolated cells	40d_neurons_vs_5d_neurons	FBgn0053136	318894	CG33136	10.90007827	0.078178056	5.78E-09	protein_coding	Uncharacterized protein, isoform B [Source:UniProtKB/TrEMBL;Acc:A0A0B4LG03]
bulk RNAseq FACS-isolated cells	40d_neurons_vs_5d_neurons	FBgn0053180	118436	Ranbp16	3954.43282	-0.722540804	0.004870967	protein_coding	Ranbp16 [Source:FlyBase;Acc:FBgn0053180]
bulk RNAseq FACS-isolated cells	40d_neurons_vs_5d_neurons	FBgn0053196	318824	dp	133.1384794	3.347138802	0.005023129	protein_coding	dumpy [Source:FlyBase;Acc:FBgn0053196]
bulk RNAseq FACS-isolated cells	40d_neurons_vs_5d_neurons	FBgn0053470	2768831	CG33470	191.879632	5.289411254	2.34E-05	protein_coding	Immune-induced peptides [Source:UniProtKB/Swiss-Prot;Acc:Q8ML70]
bulk RNAseq FACS-isolated cells	40d_neurons_vs_5d_neurons	FBgn0053526	33270	PNUTS	13414.77426	-0.447705883	0.030996032	protein_coding	PNUTS [Source:FlyBase;Acc:FBgn0053526]
bulk RNAseq FACS-isolated cells	40d_neurons_vs_5d_neurons	FBgn0053868	3772058	His2B:CG33868	18.16637131	6.846750781	4.47E-07	protein_coding	His2B:CG33868 [Source:FlyBase;Acc:FBgn0053868]
bulk RNAseq FACS-isolated cells	40d_neurons_vs_5d_neurons	FBgn0053969	40252	CG33969	1106.919461	-0.953020078	0.04595849	protein_coding	RE11703p [Source:UniProtKB/TrEMBL;Acc:Q8SX44]
bulk RNAseq FACS-isolated cells	40d_neurons_vs_5d_neurons	FBgn0060296	37985	pain	1354.919947	3.734211841	0.000245897	protein_coding	painless [Source:FlyBase;Acc:FBgn0060296]
bulk RNAseq FACS-isolated cells	40d_neurons_vs_5d_neurons	FBgn0062978	10178782	CG31808	2776.424911	-0.872665186	0.010340976	protein_coding	GEO02462p1 [Source:UniProtKB/TrEMBL;Acc:F9VMG5]
bulk RNAseq FACS-isolated cells	40d_neurons_vs_5d_neurons	FBgn0067317	42574	Cby	5.833579632	-0.893100965	0.006688851	protein_coding	Chibby [Source:FlyBase;Acc:FBgn0067317]
bulk RNAseq FACS-isolated cells	40d_neurons_vs_5d_neurons	FBgn0083124	NA	Uhg4	389.6314584	0.903675397	0.010409524	lincRNA	Uhg4 [Source:FlyBase;Acc:FBgn0083124]
bulk RNAseq FACS-isolated cells	40d_neurons_vs_5d_neurons	FBgn0085732	NA	CR40190	469.4217266	1.649520759	4.68E-17	pseudogene
bulk RNAseq FACS-isolated cells	40d_neurons_vs_5d_neurons	FBgn0086450	31858	su(r)	392.4851168	5.652455866	3.96E-05	protein_coding	suppressor of rudimentary [Source:FlyBase;Acc:FBgn0086450]
bulk RNAseq FACS-isolated cells	40d_neurons_vs_5d_neurons	FBgn0086691	34897	UK114	252.7884446	3.473194246	3.71E-05	protein_coding	UK114 [Source:FlyBase;Acc:FBgn0086691]
bulk RNAseq FACS-isolated cells	40d_neurons_vs_5d_neurons	FBgn0250906	33461	Pgk	12588.80426	-0.656660018	0.023912882	protein_coding	Phosphoglycerate kinase [Source:FlyBase;Acc:FBgn0250906]
bulk RNAseq FACS-isolated cells	40d_neurons_vs_5d_neurons	FBgn0259139	41431	glo	7834.954433	0.371629156	0.023912882	protein_coding	glorund [Source:FlyBase;Acc:FBgn0259139]
bulk RNAseq FACS-isolated cells	40d_neurons_vs_5d_neurons	FBgn0259236	39696	comm3	13.35225226	-1.27636209	3.08E-15	protein_coding	comm3 [Source:FlyBase;Acc:FBgn0259236]
bulk RNAseq FACS-isolated cells	40d_neurons_vs_5d_neurons	FBgn0259247	35494	laccase2	150.3476821	2.553024507	0.001725113	protein_coding	laccase 2 [Source:FlyBase;Acc:FBgn0259247]
bulk RNAseq FACS-isolated cells	40d_neurons_vs_5d_neurons	FBgn0260746	41457	Ect3	574.8036947	2.561302961	0.034123108	protein_coding	Ectoderm-expressed 3 [Source:FlyBase;Acc:FBgn0260746]
bulk RNAseq FACS-isolated cells	40d_neurons_vs_5d_neurons	FBgn0260964	3346192	Vmat	22005.19766	-2.389051302	0.038638228	protein_coding	Vesicular monoamine transporter [Source:FlyBase;Acc:FBgn0260964]
bulk RNAseq FACS-isolated cells	40d_neurons_vs_5d_neurons	FBgn0260972	35931	alc	5775.610621	-0.77509441	0.001251206	protein_coding	alicorn [Source:FlyBase;Acc:FBgn0260972]
bulk RNAseq FACS-isolated cells	40d_neurons_vs_5d_neurons	FBgn0261113	42267	Xrp1	8311.011635	0.962726827	0.003085467	protein_coding	Xrp1, isoform A [Source:UniProtKB/TrEMBL;Acc:Q9VE23]
bulk RNAseq FACS-isolated cells	40d_neurons_vs_5d_neurons	FBgn0261429	NA	CR42646	171.5525915	5.031045593	0.000966987	lincRNA
bulk RNAseq FACS-isolated cells	40d_neurons_vs_5d_neurons	FBgn0261628	10178864	CG42711	28.90597276	-0.198853069	0.010928295	protein_coding
bulk RNAseq FACS-isolated cells	40d_neurons_vs_5d_neurons	FBgn0261722	39720	fwe	7536.926444	-0.51823796	0.046043687	protein_coding	flower [Source:FlyBase;Acc:FBgn0261722]
bulk RNAseq FACS-isolated cells	40d_neurons_vs_5d_neurons	FBgn0262057	40234	Spn77Ba	562.8477157	3.602159238	0.000352126	protein_coding	Serpin 77Ba [Source:FlyBase;Acc:FBgn0262057]
bulk RNAseq FACS-isolated cells	40d_neurons_vs_5d_neurons	FBgn0262559	42185	Mdh2	18991.64812	-0.709845313	1.91E-05	protein_coding	Malate dehydrogenase 2 [Source:FlyBase;Acc:FBgn0262559]
bulk RNAseq FACS-isolated cells	40d_neurons_vs_5d_neurons	FBgn0262736	44307	Vha16-1	42661.5771	-0.371864949	0.004162313	protein_coding	Vacuolar H[+] ATPase 16kD subunit 1 [Source:FlyBase;Acc:FBgn0262736]
bulk RNAseq FACS-isolated cells	40d_neurons_vs_5d_neurons	FBgn0262900	12797953	CG43255	5.882032451	-0.024643066	0.000750351	protein_coding
bulk RNAseq FACS-isolated cells	40d_neurons_vs_5d_neurons	FBgn0262952	NA	mt:ND4	6466.989036	-1.124590658	0.000446354	protein_coding	mitochondrial NADH-ubiquinone oxidoreductase chain 4 [Source:FlyBase;Acc:FBgn0262952]
bulk RNAseq FACS-isolated cells	40d_neurons_vs_5d_neurons	FBgn0263748	14462401	CG43673	152.0301963	-0.536016949	3.21E-07	protein_coding
bulk RNAseq FACS-isolated cells	40d_neurons_vs_5d_neurons	FBgn0263768	NA	CR43685	471.0426382	-1.371454674	0.003024831	lincRNA
bulk RNAseq FACS-isolated cells	40d_neurons_vs_5d_neurons	FBgn0263911	40390	CoVIII	5264.050299	-0.586430266	0.011528822	protein_coding	Cytochrome c oxidase subunit VIII [Source:FlyBase;Acc:FBgn0263911]
bulk RNAseq FACS-isolated cells	40d_neurons_vs_5d_neurons	FBgn0263967	NA	CR43723	6.356830564	0.851430717	0.006360755	lincRNA
bulk RNAseq FACS-isolated cells	40d_neurons_vs_5d_neurons	FBgn0265575	31340	yin	677.1860578	-3.547110508	0.004546257	protein_coding	yin [Source:FlyBase;Acc:FBgn0265575]
bulk RNAseq FACS-isolated cells	40d_neurons_vs_5d_neurons	FBgn0266095	NA	CR44832	2012.105442	1.569510186	0.004711384	lincRNA
bulk RNAseq FACS-isolated cells	40d_neurons_vs_5d_neurons	FBgn0266582	38378	NDUFS3	4110.70583	-0.654716722	0.022332625	protein_coding	NADH dehydrogenase (ubiquinone) Fe-S protein 3 [Source:FlyBase;Acc:FBgn0266582]
bulk RNAseq FACS-isolated cells	40d_neurons_vs_5d_neurons	FBgn0266691	NA	CR45181	57.48286786	2.659863484	0.025384138	lincRNA
bulk RNAseq FACS-isolated cells	40d_neurons_vs_5d_neurons	FBgn0267385	42620	PyK	30388.18994	-0.596574879	0.008254383	protein_coding	Pyruvate kinase [Source:FlyBase;Acc:FBgn0267385]
bulk RNAseq FACS-isolated cells	40d_neurons_vs_5d_neurons	FBgn0283461	NA	NA	187.972438	3.925563581	0.038638228	NA	NA
bulk RNAseq FACS-isolated cells	40d_neurons_vs_5d_neurons	FBgn0283658	NA	NA	9008.467804	-0.706914239	0.009188824	NA	NA
bulk RNAseq FACS-isolated cells	40d_neurons_vs_5d_neurons	FBgn0284248	NA	NA	9213.414011	-0.529678703	0.021765213	NA	NA
bulk RNAseq FACS-isolated cells	40d_neurons_vs_5d_neurons	FBgn0285925	NA	NA	90810.38801	-0.8225834	0.000881685	NA	NA
