# Supplementary material for: Senescent glia link mitochondrial dysfunction and lipid accumulation
Source: Nature. 2024 Jun 5;630(8016):475–83. doi: 10.1038/s41586-024-07516-8 (PMC11168935; doi:10.1038/s41586-024-07516-8)
Supplement: Supplementary file 4 — Supplementary Data files 1–17 [file 41586_2024_7516_MOESM4_ESM.zip › 2023-03-03957D-s4/Supplementary data 4.csv]

Sample	Comparison	Gene_change_direction	Analysis	Term	ID	FDR	Genes
bulk RNAseq FACS-isolated cells	40d_neurons_vs_5d_neurons	Downregulated	GO_enrichment	ATP metabolic process	GO:0046034	1.66E-28	FBgn0001091,FBgn0003071,FBgn0003360,FBgn0010217,FBgn0011211,FBgn0013674,FBgn0013675,FBgn0013676,FBgn0013678,FBgn0013683,FBgn0014391,FBgn0016119,FBgn0016120,FBgn0017566,FBgn0019624,FBgn0019644,FBgn0019957,FBgn0020235,FBgn0031684,FBgn0032511,FBgn0034877,FBgn0035032,FBgn0035046,FBgn0039830,FBgn0250906,FBgn0262952,FBgn0267385,FBgn0284248
bulk RNAseq FACS-isolated cells	40d_neurons_vs_5d_neurons	Downregulated	GO_enrichment	generation of precursor metabolites and energy	GO:0006091	1.14E-20	FBgn0001091,FBgn0003071,FBgn0004888,FBgn0010217,FBgn0011211,FBgn0013674,FBgn0013675,FBgn0013676,FBgn0013678,FBgn0013683,FBgn0014391,FBgn0017566,FBgn0019624,FBgn0019957,FBgn0027291,FBgn0027785,FBgn0031021,FBgn0031684,FBgn0032511,FBgn0034877,FBgn0035032,FBgn0035046,FBgn0250906,FBgn0262559,FBgn0262952,FBgn0267385,FBgn0284248
bulk RNAseq FACS-isolated cells	40d_neurons_vs_5d_neurons	Downregulated	GO_enrichment	cellular respiration	GO:0045333	2.39E-18	FBgn0004888,FBgn0010217,FBgn0013674,FBgn0013675,FBgn0013676,FBgn0013678,FBgn0013683,FBgn0014391,FBgn0017566,FBgn0019624,FBgn0019957,FBgn0027291,FBgn0027785,FBgn0031684,FBgn0032511,FBgn0034877,FBgn0035032,FBgn0035046,FBgn0262559,FBgn0262952,FBgn0284248
bulk RNAseq FACS-isolated cells	40d_neurons_vs_5d_neurons	Downregulated	GO_enrichment	aerobic respiration	GO:0009060	8.75E-18	FBgn0004888,FBgn0010217,FBgn0013674,FBgn0013675,FBgn0013676,FBgn0013678,FBgn0013683,FBgn0014391,FBgn0017566,FBgn0019624,FBgn0019957,FBgn0027291,FBgn0031684,FBgn0032511,FBgn0034877,FBgn0035032,FBgn0035046,FBgn0262559,FBgn0262952,FBgn0284248
bulk RNAseq FACS-isolated cells	40d_neurons_vs_5d_neurons	Downregulated	GO_enrichment	electron transport chain	GO:0022900	2.26E-16	FBgn0011211,FBgn0013674,FBgn0013675,FBgn0013676,FBgn0013678,FBgn0013683,FBgn0017566,FBgn0019624,FBgn0019957,FBgn0027785,FBgn0031021,FBgn0031684,FBgn0032511,FBgn0034877,FBgn0035046,FBgn0262952,FBgn0284248
bulk RNAseq FACS-isolated cells	40d_neurons_vs_5d_neurons	Downregulated	GO_enrichment	oxidative phosphorylation	GO:0006119	2.93E-16	FBgn0010217,FBgn0013674,FBgn0013675,FBgn0013676,FBgn0013678,FBgn0013683,FBgn0014391,FBgn0017566,FBgn0019624,FBgn0019957,FBgn0031684,FBgn0032511,FBgn0034877,FBgn0035032,FBgn0035046,FBgn0262952,FBgn0284248
bulk RNAseq FACS-isolated cells	40d_neurons_vs_5d_neurons	Downregulated	GO_enrichment	energy derivation by oxidation of organic compounds	GO:0015980	1.42E-15	FBgn0004888,FBgn0010217,FBgn0013674,FBgn0013675,FBgn0013676,FBgn0013678,FBgn0013683,FBgn0014391,FBgn0017566,FBgn0019624,FBgn0019957,FBgn0027291,FBgn0027785,FBgn0031684,FBgn0032511,FBgn0034877,FBgn0035032,FBgn0035046,FBgn0262559,FBgn0262952,FBgn0284248
bulk RNAseq FACS-isolated cells	40d_neurons_vs_5d_neurons	Downregulated	GO_enrichment	respiratory electron transport chain	GO:0022904	1.05E-13	FBgn0013674,FBgn0013675,FBgn0013676,FBgn0013678,FBgn0013683,FBgn0017566,FBgn0019624,FBgn0019957,FBgn0027785,FBgn0031684,FBgn0032511,FBgn0034877,FBgn0035046,FBgn0262952,FBgn0284248
bulk RNAseq FACS-isolated cells	40d_neurons_vs_5d_neurons	Downregulated	GO_enrichment	ATP synthesis coupled electron transport	GO:0042773	7.08E-13	FBgn0013674,FBgn0013675,FBgn0013676,FBgn0013678,FBgn0013683,FBgn0017566,FBgn0019624,FBgn0019957,FBgn0031684,FBgn0032511,FBgn0034877,FBgn0035046,FBgn0262952,FBgn0284248
bulk RNAseq FACS-isolated cells	40d_neurons_vs_5d_neurons	Downregulated	GO_enrichment	proton transmembrane transport	GO:1902600	4.92E-12	FBgn0002921,FBgn0010217,FBgn0011211,FBgn0013674,FBgn0014391,FBgn0016119,FBgn0016120,FBgn0019644,FBgn0020235,FBgn0034877,FBgn0035032,FBgn0039830,FBgn0262736,FBgn0262952
bulk RNAseq FACS-isolated cells	40d_neurons_vs_5d_neurons	Downregulated	GO_enrichment	ATP biosynthetic process	GO:0006754	5.45E-11	FBgn0003360,FBgn0010217,FBgn0011211,FBgn0014391,FBgn0016119,FBgn0016120,FBgn0019644,FBgn0020235,FBgn0035032,FBgn0039830
bulk RNAseq FACS-isolated cells	40d_neurons_vs_5d_neurons	Downregulated	GO_enrichment	purine nucleoside triphosphate biosynthetic process	GO:0009145	3.24E-10	FBgn0003360,FBgn0010217,FBgn0011211,FBgn0014391,FBgn0016119,FBgn0016120,FBgn0019644,FBgn0020235,FBgn0035032,FBgn0039830
bulk RNAseq FACS-isolated cells	40d_neurons_vs_5d_neurons	Downregulated	GO_enrichment	purine ribonucleoside triphosphate metabolic process	GO:0009205	3.24E-10	FBgn0003360,FBgn0010217,FBgn0011211,FBgn0014391,FBgn0016119,FBgn0016120,FBgn0019644,FBgn0020235,FBgn0035032,FBgn0039830
bulk RNAseq FACS-isolated cells	40d_neurons_vs_5d_neurons	Downregulated	GO_enrichment	purine ribonucleoside triphosphate biosynthetic process	GO:0009206	3.24E-10	FBgn0003360,FBgn0010217,FBgn0011211,FBgn0014391,FBgn0016119,FBgn0016120,FBgn0019644,FBgn0020235,FBgn0035032,FBgn0039830
bulk RNAseq FACS-isolated cells	40d_neurons_vs_5d_neurons	Downregulated	GO_enrichment	purine nucleoside triphosphate metabolic process	GO:0009144	4.82E-10	FBgn0003360,FBgn0010217,FBgn0011211,FBgn0014391,FBgn0016119,FBgn0016120,FBgn0019644,FBgn0020235,FBgn0035032,FBgn0039830
bulk RNAseq FACS-isolated cells	40d_neurons_vs_5d_neurons	Downregulated	GO_enrichment	ion transmembrane transport	GO:0034220	7.45E-10	FBgn0002921,FBgn0003360,FBgn0004363,FBgn0010217,FBgn0011211,FBgn0013674,FBgn0014391,FBgn0016119,FBgn0016120,FBgn0019644,FBgn0020235,FBgn0026409,FBgn0032021,FBgn0032946,FBgn0034877,FBgn0035032,FBgn0038662,FBgn0039674,FBgn0039830,FBgn0261722,FBgn0262736,FBgn0262952
bulk RNAseq FACS-isolated cells	40d_neurons_vs_5d_neurons	Downregulated	GO_enrichment	ribonucleoside triphosphate metabolic process	GO:0009199	1.02E-09	FBgn0003360,FBgn0010217,FBgn0011211,FBgn0014391,FBgn0016119,FBgn0016120,FBgn0019644,FBgn0020235,FBgn0035032,FBgn0039830
bulk RNAseq FACS-isolated cells	40d_neurons_vs_5d_neurons	Downregulated	GO_enrichment	ribonucleoside triphosphate biosynthetic process	GO:0009201	1.02E-09	FBgn0003360,FBgn0010217,FBgn0011211,FBgn0014391,FBgn0016119,FBgn0016120,FBgn0019644,FBgn0020235,FBgn0035032,FBgn0039830
bulk RNAseq FACS-isolated cells	40d_neurons_vs_5d_neurons	Downregulated	GO_enrichment	energy coupled proton transport, down electrochemical gradient	GO:0015985	1.03E-09	FBgn0010217,FBgn0011211,FBgn0014391,FBgn0016119,FBgn0016120,FBgn0019644,FBgn0020235,FBgn0035032,FBgn0039830
bulk RNAseq FACS-isolated cells	40d_neurons_vs_5d_neurons	Downregulated	GO_enrichment	ATP synthesis coupled proton transport	GO:0015986	1.03E-09	FBgn0010217,FBgn0011211,FBgn0014391,FBgn0016119,FBgn0016120,FBgn0019644,FBgn0020235,FBgn0035032,FBgn0039830
bulk RNAseq FACS-isolated cells	40d_neurons_vs_5d_neurons	Downregulated	GO_enrichment	inorganic ion transmembrane transport	GO:0098660	2.46E-09	FBgn0002921,FBgn0004363,FBgn0010217,FBgn0011211,FBgn0013674,FBgn0014391,FBgn0016119,FBgn0016120,FBgn0019644,FBgn0020235,FBgn0026409,FBgn0032021,FBgn0032946,FBgn0034877,FBgn0035032,FBgn0039674,FBgn0039830,FBgn0261722,FBgn0262736,FBgn0262952
bulk RNAseq FACS-isolated cells	40d_neurons_vs_5d_neurons	Downregulated	GO_enrichment	nucleoside triphosphate biosynthetic process	GO:0009142	2.84E-09	FBgn0003360,FBgn0010217,FBgn0011211,FBgn0014391,FBgn0016119,FBgn0016120,FBgn0019644,FBgn0020235,FBgn0035032,FBgn0039830
bulk RNAseq FACS-isolated cells	40d_neurons_vs_5d_neurons	Downregulated	GO_enrichment	aerobic electron transport chain	GO:0019646	4.22E-09	FBgn0013674,FBgn0013675,FBgn0013676,FBgn0013678,FBgn0019624,FBgn0019957,FBgn0031684,FBgn0032511,FBgn0034877,FBgn0035046,FBgn0284248
bulk RNAseq FACS-isolated cells	40d_neurons_vs_5d_neurons	Downregulated	GO_enrichment	nucleoside triphosphate metabolic process	GO:0009141	5.30E-09	FBgn0003360,FBgn0010217,FBgn0011211,FBgn0014391,FBgn0016119,FBgn0016120,FBgn0019644,FBgn0020235,FBgn0035032,FBgn0039830
bulk RNAseq FACS-isolated cells	40d_neurons_vs_5d_neurons	Downregulated	GO_enrichment	purine ribonucleotide metabolic process	GO:0009150	7.57E-09	FBgn0001091,FBgn0003071,FBgn0003360,FBgn0010217,FBgn0011211,FBgn0014391,FBgn0016119,FBgn0016120,FBgn0019644,FBgn0020235,FBgn0035032,FBgn0039620,FBgn0039830,FBgn0250906,FBgn0267385,FBgn0283658
bulk RNAseq FACS-isolated cells	40d_neurons_vs_5d_neurons	Downregulated	GO_enrichment	mitochondrial ATP synthesis coupled electron transport	GO:0042775	1.30E-08	FBgn0013674,FBgn0013675,FBgn0013676,FBgn0013678,FBgn0019624,FBgn0019957,FBgn0031684,FBgn0032511,FBgn0034877,FBgn0035046,FBgn0284248
bulk RNAseq FACS-isolated cells	40d_neurons_vs_5d_neurons	Downregulated	GO_enrichment	transmembrane transport	GO:0055085	1.46E-08	FBgn0002921,FBgn0003360,FBgn0004363,FBgn0010217,FBgn0011211,FBgn0013674,FBgn0014391,FBgn0016119,FBgn0016120,FBgn0019644,FBgn0020235,FBgn0026409,FBgn0029898,FBgn0030576,FBgn0032021,FBgn0032946,FBgn0033196,FBgn0034877,FBgn0035032,FBgn0036488,FBgn0038662,FBgn0039674,FBgn0039830,FBgn0260964,FBgn0261722,FBgn0262736,FBgn0262952,FBgn0265575
bulk RNAseq FACS-isolated cells	40d_neurons_vs_5d_neurons	Downregulated	GO_enrichment	purine nucleotide metabolic process	GO:0006163	1.60E-08	FBgn0001091,FBgn0003071,FBgn0003360,FBgn0010217,FBgn0011211,FBgn0014391,FBgn0016119,FBgn0016120,FBgn0019644,FBgn0020235,FBgn0035032,FBgn0039620,FBgn0039830,FBgn0250906,FBgn0267385,FBgn0283658
bulk RNAseq FACS-isolated cells	40d_neurons_vs_5d_neurons	Downregulated	GO_enrichment	ribonucleotide metabolic process	GO:0009259	1.76E-08	FBgn0001091,FBgn0003071,FBgn0003360,FBgn0010217,FBgn0011211,FBgn0014391,FBgn0016119,FBgn0016120,FBgn0019644,FBgn0020235,FBgn0035032,FBgn0039620,FBgn0039830,FBgn0250906,FBgn0267385,FBgn0283658
bulk RNAseq FACS-isolated cells	40d_neurons_vs_5d_neurons	Downregulated	GO_enrichment	ribose phosphate metabolic process	GO:0019693	2.30E-08	FBgn0001091,FBgn0003071,FBgn0003360,FBgn0010217,FBgn0011211,FBgn0014391,FBgn0016119,FBgn0016120,FBgn0019644,FBgn0020235,FBgn0035032,FBgn0039620,FBgn0039830,FBgn0250906,FBgn0267385,FBgn0283658
bulk RNAseq FACS-isolated cells	40d_neurons_vs_5d_neurons	Downregulated	GO_enrichment	inorganic cation transmembrane transport	GO:0098662	3.25E-08	FBgn0002921,FBgn0004363,FBgn0010217,FBgn0011211,FBgn0013674,FBgn0014391,FBgn0016119,FBgn0016120,FBgn0019644,FBgn0020235,FBgn0032021,FBgn0032946,FBgn0034877,FBgn0035032,FBgn0039830,FBgn0261722,FBgn0262736,FBgn0262952
bulk RNAseq FACS-isolated cells	40d_neurons_vs_5d_neurons	Downregulated	GO_enrichment	purine-containing compound metabolic process	GO:0072521	9.66E-08	FBgn0001091,FBgn0003071,FBgn0003360,FBgn0010217,FBgn0011211,FBgn0014391,FBgn0016119,FBgn0016120,FBgn0019644,FBgn0020235,FBgn0035032,FBgn0039620,FBgn0039830,FBgn0250906,FBgn0267385,FBgn0283658
bulk RNAseq FACS-isolated cells	40d_neurons_vs_5d_neurons	Downregulated	GO_enrichment	cation transmembrane transport	GO:0098655	1.09E-07	FBgn0002921,FBgn0004363,FBgn0010217,FBgn0011211,FBgn0013674,FBgn0014391,FBgn0016119,FBgn0016120,FBgn0019644,FBgn0020235,FBgn0032021,FBgn0032946,FBgn0034877,FBgn0035032,FBgn0039830,FBgn0261722,FBgn0262736,FBgn0262952
bulk RNAseq FACS-isolated cells	40d_neurons_vs_5d_neurons	Downregulated	GO_enrichment	ion transport	GO:0006811	1.59E-07	FBgn0002921,FBgn0003360,FBgn0004363,FBgn0010217,FBgn0011211,FBgn0013674,FBgn0014391,FBgn0016119,FBgn0016120,FBgn0019644,FBgn0020235,FBgn0026409,FBgn0032021,FBgn0032946,FBgn0033196,FBgn0034877,FBgn0035032,FBgn0038662,FBgn0039674,FBgn0039830,FBgn0260964,FBgn0261722,FBgn0262736,FBgn0262952
bulk RNAseq FACS-isolated cells	40d_neurons_vs_5d_neurons	Downregulated	GO_enrichment	nucleotide metabolic process	GO:0009117	2.63E-07	FBgn0001091,FBgn0003071,FBgn0003360,FBgn0010217,FBgn0011211,FBgn0014391,FBgn0016119,FBgn0016120,FBgn0019644,FBgn0020235,FBgn0035032,FBgn0039620,FBgn0039830,FBgn0250906,FBgn0267385,FBgn0283658
bulk RNAseq FACS-isolated cells	40d_neurons_vs_5d_neurons	Downregulated	GO_enrichment	nucleoside phosphate metabolic process	GO:0006753	3.53E-07	FBgn0001091,FBgn0003071,FBgn0003360,FBgn0010217,FBgn0011211,FBgn0014391,FBgn0016119,FBgn0016120,FBgn0019644,FBgn0020235,FBgn0035032,FBgn0039620,FBgn0039830,FBgn0250906,FBgn0267385,FBgn0283658
bulk RNAseq FACS-isolated cells	40d_neurons_vs_5d_neurons	Downregulated	GO_enrichment	cation transport	GO:0006812	4.64E-07	FBgn0002921,FBgn0004363,FBgn0010217,FBgn0011211,FBgn0013674,FBgn0014391,FBgn0016119,FBgn0016120,FBgn0019644,FBgn0020235,FBgn0032021,FBgn0032946,FBgn0033196,FBgn0034877,FBgn0035032,FBgn0039830,FBgn0260964,FBgn0261722,FBgn0262736,FBgn0262952
bulk RNAseq FACS-isolated cells	40d_neurons_vs_5d_neurons	Downregulated	GO_enrichment	NADH dehydrogenase complex assembly	GO:0010257	3.15E-06	FBgn0029868,FBgn0030605,FBgn0031021,FBgn0031228,FBgn0032511,FBgn0033570,FBgn0033961,FBgn0035046
bulk RNAseq FACS-isolated cells	40d_neurons_vs_5d_neurons	Downregulated	GO_enrichment	mitochondrial respiratory chain complex I assembly	GO:0032981	3.15E-06	FBgn0029868,FBgn0030605,FBgn0031021,FBgn0031228,FBgn0032511,FBgn0033570,FBgn0033961,FBgn0035046
bulk RNAseq FACS-isolated cells	40d_neurons_vs_5d_neurons	Downregulated	GO_enrichment	mitochondrial electron transport, cytochrome c to oxygen	GO:0006123	6.22E-06	FBgn0013674,FBgn0013675,FBgn0013676,FBgn0019624,FBgn0034877,FBgn0284248
bulk RNAseq FACS-isolated cells	40d_neurons_vs_5d_neurons	Downregulated	GO_enrichment	purine ribonucleotide biosynthetic process	GO:0009152	6.31E-06	FBgn0003360,FBgn0010217,FBgn0011211,FBgn0014391,FBgn0016119,FBgn0016120,FBgn0019644,FBgn0020235,FBgn0035032,FBgn0039830,FBgn0283658
bulk RNAseq FACS-isolated cells	40d_neurons_vs_5d_neurons	Downregulated	GO_enrichment	nucleobase-containing small molecule metabolic process	GO:0055086	7.78E-06	FBgn0001091,FBgn0003071,FBgn0003360,FBgn0010217,FBgn0011211,FBgn0014391,FBgn0016119,FBgn0016120,FBgn0019644,FBgn0020235,FBgn0035032,FBgn0039620,FBgn0039830,FBgn0250906,FBgn0267385,FBgn0283658
bulk RNAseq FACS-isolated cells	40d_neurons_vs_5d_neurons	Downregulated	GO_enrichment	organophosphate metabolic process	GO:0019637	1.11E-05	FBgn0000116,FBgn0001091,FBgn0001128,FBgn0003071,FBgn0003360,FBgn0010217,FBgn0011211,FBgn0014391,FBgn0016119,FBgn0016120,FBgn0019644,FBgn0020235,FBgn0035032,FBgn0036551,FBgn0039620,FBgn0039830,FBgn0250906,FBgn0267385,FBgn0283658
bulk RNAseq FACS-isolated cells	40d_neurons_vs_5d_neurons	Downregulated	GO_enrichment	purine nucleotide biosynthetic process	GO:0006164	1.23E-05	FBgn0003360,FBgn0010217,FBgn0011211,FBgn0014391,FBgn0016119,FBgn0016120,FBgn0019644,FBgn0020235,FBgn0035032,FBgn0039830,FBgn0283658
bulk RNAseq FACS-isolated cells	40d_neurons_vs_5d_neurons	Downregulated	GO_enrichment	mitochondrial respiratory chain complex assembly	GO:0033108	1.43E-05	FBgn0029868,FBgn0030605,FBgn0031021,FBgn0031066,FBgn0031228,FBgn0032511,FBgn0033570,FBgn0033961,FBgn0035046
bulk RNAseq FACS-isolated cells	40d_neurons_vs_5d_neurons	Downregulated	GO_enrichment	ribonucleotide biosynthetic process	GO:0009260	1.52E-05	FBgn0003360,FBgn0010217,FBgn0011211,FBgn0014391,FBgn0016119,FBgn0016120,FBgn0019644,FBgn0020235,FBgn0035032,FBgn0039830,FBgn0283658
bulk RNAseq FACS-isolated cells	40d_neurons_vs_5d_neurons	Downregulated	GO_enrichment	ribose phosphate biosynthetic process	GO:0046390	1.87E-05	FBgn0003360,FBgn0010217,FBgn0011211,FBgn0014391,FBgn0016119,FBgn0016120,FBgn0019644,FBgn0020235,FBgn0035032,FBgn0039830,FBgn0283658
bulk RNAseq FACS-isolated cells	40d_neurons_vs_5d_neurons	Downregulated	GO_enrichment	purine-containing compound biosynthetic process	GO:0072522	2.80E-05	FBgn0003360,FBgn0010217,FBgn0011211,FBgn0014391,FBgn0016119,FBgn0016120,FBgn0019644,FBgn0020235,FBgn0035032,FBgn0039830,FBgn0283658
bulk RNAseq FACS-isolated cells	40d_neurons_vs_5d_neurons	Downregulated	GO_enrichment	nucleotide biosynthetic process	GO:0009165	0.000110278	FBgn0003360,FBgn0010217,FBgn0011211,FBgn0014391,FBgn0016119,FBgn0016120,FBgn0019644,FBgn0020235,FBgn0035032,FBgn0039830,FBgn0283658
bulk RNAseq FACS-isolated cells	40d_neurons_vs_5d_neurons	Downregulated	GO_enrichment	nucleoside phosphate biosynthetic process	GO:1901293	0.000120014	FBgn0003360,FBgn0010217,FBgn0011211,FBgn0014391,FBgn0016119,FBgn0016120,FBgn0019644,FBgn0020235,FBgn0035032,FBgn0039830,FBgn0283658
bulk RNAseq FACS-isolated cells	40d_neurons_vs_5d_neurons	Downregulated	GO_enrichment	small molecule metabolic process	GO:0044281	0.00126286	FBgn0001091,FBgn0001128,FBgn0003071,FBgn0003360,FBgn0010217,FBgn0011211,FBgn0014391,FBgn0016119,FBgn0016120,FBgn0019644,FBgn0020235,FBgn0027291,FBgn0032726,FBgn0035032,FBgn0036551,FBgn0038662,FBgn0039620,FBgn0039830,FBgn0040349,FBgn0250906,FBgn0262559,FBgn0267385,FBgn0283658
bulk RNAseq FACS-isolated cells	40d_neurons_vs_5d_neurons	Downregulated	GO_enrichment	carbohydrate derivative metabolic process	GO:1901135	0.001373014	FBgn0001091,FBgn0001128,FBgn0003071,FBgn0003360,FBgn0010217,FBgn0011211,FBgn0014391,FBgn0016119,FBgn0016120,FBgn0019644,FBgn0020235,FBgn0031285,FBgn0035032,FBgn0039620,FBgn0039830,FBgn0250906,FBgn0267385,FBgn0283658
bulk RNAseq FACS-isolated cells	40d_neurons_vs_5d_neurons	Downregulated	GO_enrichment	organophosphate biosynthetic process	GO:0090407	0.001572279	FBgn0000116,FBgn0003360,FBgn0010217,FBgn0011211,FBgn0014391,FBgn0016119,FBgn0016120,FBgn0019644,FBgn0020235,FBgn0035032,FBgn0036551,FBgn0039830,FBgn0283658
bulk RNAseq FACS-isolated cells	40d_neurons_vs_5d_neurons	Downregulated	GO_enrichment	pyruvate metabolic process	GO:0006090	0.008321587	FBgn0001091,FBgn0003071,FBgn0038662,FBgn0250906,FBgn0267385,FBgn0283658
bulk RNAseq FACS-isolated cells	40d_neurons_vs_5d_neurons	Downregulated	GO_enrichment	mitochondrial transmembrane transport	GO:1990542	0.026884199	FBgn0003360,FBgn0004363,FBgn0010217,FBgn0014391,FBgn0035032,FBgn0036488,FBgn0038662
bulk RNAseq FACS-isolated cells	40d_neurons_vs_5d_neurons	Downregulated	GO_enrichment	mitochondrion organization	GO:0007005	0.043262194	FBgn0004363,FBgn0029868,FBgn0030605,FBgn0031021,FBgn0031066,FBgn0031228,FBgn0032511,FBgn0033570,FBgn0033961,FBgn0035046,FBgn0036488
bulk RNAseq FACS-isolated cells	40d_neurons_vs_5d_neurons	Upregulated	GO_enrichment	defense response to Gram-positive bacterium	GO:0050830	0.001536414	FBgn0010388,FBgn0014865,FBgn0030310,FBgn0030926,FBgn0034407,FBgn0037515,FBgn0041579
bulk RNAseq FACS-isolated cells	40d_neurons_vs_5d_neurons	Upregulated	GO_enrichment	humoral immune response	GO:0006959	0.011850824	FBgn0004240,FBgn0010388,FBgn0014865,FBgn0030310,FBgn0030926,FBgn0034407,FBgn0041579,FBgn0283461,FBgn0287423
bulk RNAseq FACS-isolated cells	40d_neurons_vs_5d_neurons	Upregulated	GO_enrichment	antibacterial humoral response	GO:0019731	0.022952627	FBgn0004240,FBgn0010388,FBgn0014865,FBgn0041579,FBgn0283461
bulk RNAseq FACS-isolated cells	40d_neurons_vs_5d_neurons	Upregulated	GO_enrichment	defense response	GO:0006952	0.033714365	FBgn0004240,FBgn0010388,FBgn0014865,FBgn0030310,FBgn0030926,FBgn0034331,FBgn0034407,FBgn0034638,FBgn0037515,FBgn0040733,FBgn0041182,FBgn0041579,FBgn0043578,FBgn0262057,FBgn0283461
bulk RNAseq FACS-isolated cells	40d_neurons_vs_5d_neurons	Downregulated	Reactome_pathway_enrichment	The citric acid (TCA) cycle and respiratory electron transport	R-DME-1428517	6.89E-37	FBgn0004363,FBgn0004888,FBgn0010217,FBgn0011211,FBgn0013674,FBgn0013675,FBgn0013676,FBgn0013678,FBgn0014391,FBgn0016119,FBgn0016120,FBgn0017566,FBgn0019624,FBgn0019644,FBgn0019957,FBgn0020235,FBgn0027291,FBgn0027785,FBgn0029868,FBgn0030605,FBgn0031021,FBgn0031066,FBgn0031684,FBgn0032511,FBgn0033570,FBgn0033961,FBgn0034877,FBgn0035032,FBgn0035046,FBgn0036762,FBgn0039830,FBgn0262559,FBgn0262952,FBg…
bulk RNAseq FACS-isolated cells	40d_neurons_vs_5d_neurons	Downregulated	Reactome_pathway_enrichment	TP53 Regulates Metabolic Genes	R-DME-5628897	3.15E-05	FBgn0013674,FBgn0013675,FBgn0013676,FBgn0019624,FBgn0031066,FBgn0034877,FBgn0260972,FBgn0263911,FBgn0284248
bulk RNAseq FACS-isolated cells	40d_neurons_vs_5d_neurons	Downregulated	Reactome_pathway_enrichment	Respiratory electron transport, ATP synthesis by chemiosmotic coupling, and heat production by uncoupling proteins.	R-DME-163200	5.44E-33	FBgn0010217,FBgn0011211,FBgn0013674,FBgn0013675,FBgn0013676,FBgn0013678,FBgn0014391,FBgn0016119,FBgn0016120,FBgn0017566,FBgn0019624,FBgn0019644,FBgn0019957,FBgn0020235,FBgn0027785,FBgn0029868,FBgn0030605,FBgn0031021,FBgn0031066,FBgn0031684,FBgn0032511,FBgn0033570,FBgn0033961,FBgn0034877,FBgn0035032,FBgn0035046,FBgn0039830,FBgn0262952,FBgn0263911,FBgn0266582,FBgn0284248
bulk RNAseq FACS-isolated cells	40d_neurons_vs_5d_neurons	Downregulated	Reactome_pathway_enrichment	Respiratory electron transport	R-DME-611105	2.71E-20	FBgn0013674,FBgn0013675,FBgn0013676,FBgn0013678,FBgn0017566,FBgn0019624,FBgn0019957,FBgn0027785,FBgn0029868,FBgn0030605,FBgn0031021,FBgn0031066,FBgn0031684,FBgn0032511,FBgn0033570,FBgn0033961,FBgn0034877,FBgn0035046,FBgn0262952,FBgn0263911,FBgn0266582,FBgn0284248
bulk RNAseq FACS-isolated cells	40d_neurons_vs_5d_neurons	Downregulated	Reactome_pathway_enrichment	Metabolism	R-DME-1430728	8.45E-18	FBgn0001104,FBgn0001128,FBgn0003071,FBgn0004363,FBgn0004888,FBgn0010217,FBgn0011211,FBgn0013674,FBgn0013675,FBgn0013676,FBgn0013678,FBgn0014391,FBgn0016119,FBgn0016120,FBgn0017566,FBgn0019624,FBgn0019644,FBgn0019957,FBgn0020235,FBgn0027291,FBgn0027785,FBgn0029868,FBgn0030576,FBgn0030605,FBgn0030615,FBgn0031021,FBgn0031066,FBgn0031684,FBgn0031914,FBgn0032511,FBgn0033196,FBgn0033570,FBgn0033961,FBg…
bulk RNAseq FACS-isolated cells	40d_neurons_vs_5d_neurons	Downregulated	Reactome_pathway_enrichment	Complex I biogenesis	R-DME-6799198	4.32E-11	FBgn0017566,FBgn0019957,FBgn0027785,FBgn0029868,FBgn0030605,FBgn0031021,FBgn0031684,FBgn0032511,FBgn0033570,FBgn0033961,FBgn0035046,FBgn0262952,FBgn0266582
bulk RNAseq FACS-isolated cells	40d_neurons_vs_5d_neurons	Downregulated	Reactome_pathway_enrichment	Formation of ATP by chemiosmotic coupling	R-DME-163210	5.30E-11	FBgn0010217,FBgn0011211,FBgn0014391,FBgn0016119,FBgn0016120,FBgn0019644,FBgn0020235,FBgn0035032,FBgn0039830
bulk RNAseq FACS-isolated cells	40d_neurons_vs_5d_neurons	Downregulated	Reactome_pathway_enrichment	Cristae formation	R-DME-8949613	5.30E-11	FBgn0010217,FBgn0011211,FBgn0014391,FBgn0016119,FBgn0016120,FBgn0019644,FBgn0020235,FBgn0035032,FBgn0039830
bulk RNAseq FACS-isolated cells	40d_neurons_vs_5d_neurons	Downregulated	Reactome_pathway_enrichment	Mitochondrial biogenesis	R-DME-1592230	1.69E-09	FBgn0010217,FBgn0011211,FBgn0014391,FBgn0016119,FBgn0016120,FBgn0019644,FBgn0020235,FBgn0035032,FBgn0039830
bulk RNAseq FACS-isolated cells	40d_neurons_vs_5d_neurons	Downregulated	Reactome_pathway_enrichment	Organelle biogenesis and maintenance	R-DME-1852241	0.001539497	FBgn0010217,FBgn0011211,FBgn0014391,FBgn0016119,FBgn0016120,FBgn0019644,FBgn0020235,FBgn0035032,FBgn0039830
