# Supplementary material for: Senescent glia link mitochondrial dysfunction and lipid accumulation
Source: Nature. 2024 Jun 5;630(8016):475–83. doi: 10.1038/s41586-024-07516-8 (PMC11168935; doi:10.1038/s41586-024-07516-8)
Supplement: Supplementary file 4 — Supplementary Data files 1–17 [file 41586_2024_7516_MOESM4_ESM.zip › 2023-03-03957D-s4/Supplementary data 5.csv]

Sample_info	Comparison	Age	Flybase_ID	Entrez_OD	symbol	baseMean	log2FoldChange	padj	biotype	description
bulk RNAseq whole brains	elav-GS;TRE-dsRed>UAS-ND42-RNAi_vs_UAS-mCherry-RNAi	10d	FBgn0000008	43852	a	1439.390483	0.267504443	5.82E-05	protein_coding	arc [Source:FlyBase;Acc:FBgn0000008]
bulk RNAseq whole brains	elav-GS;TRE-dsRed>UAS-ND42-RNAi_vs_UAS-mCherry-RNAi	10d	FBgn0000024	41625	Ace	37570.17552	-0.218408438	1.79E-05	protein_coding	Acetylcholine esterase [Source:FlyBase;Acc:FBgn0000024]
bulk RNAseq whole brains	elav-GS;TRE-dsRed>UAS-ND42-RNAi_vs_UAS-mCherry-RNAi	10d	FBgn0000037	37892	mAChR-A	11021.08997	-0.197880793	5.82E-05	protein_coding	muscarinic Acetylcholine Receptor, A-type [Source:FlyBase;Acc:FBgn0000037]
bulk RNAseq whole brains	elav-GS;TRE-dsRed>UAS-ND42-RNAi_vs_UAS-mCherry-RNAi	10d	FBgn0000038	38545	nAChRbeta1	34224.0307	-0.126045039	0.00622812	protein_coding	nicotinic Acetylcholine Receptor beta1 [Source:FlyBase;Acc:FBgn0000038]
bulk RNAseq whole brains	elav-GS;TRE-dsRed>UAS-ND42-RNAi_vs_UAS-mCherry-RNAi	10d	FBgn0000064	43183	Ald	51809.29134	0.468322562	1.48E-09	protein_coding	Aldolase [Source:FlyBase;Acc:FBgn0000064]
bulk RNAseq whole brains	elav-GS;TRE-dsRed>UAS-ND42-RNAi_vs_UAS-mCherry-RNAi	10d	FBgn0000083	42492	AnxB9	5134.121271	0.538799453	2.04E-07	protein_coding	Annexin B9 [Source:FlyBase;Acc:FBgn0000083]
bulk RNAseq whole brains	elav-GS;TRE-dsRed>UAS-ND42-RNAi_vs_UAS-mCherry-RNAi	10d	FBgn0000114	34648	aret	3112.292992	-0.244651195	9.70E-06	protein_coding	arrest [Source:FlyBase;Acc:FBgn0000114]
bulk RNAseq whole brains	elav-GS;TRE-dsRed>UAS-ND42-RNAi_vs_UAS-mCherry-RNAi	10d	FBgn0000150	43739	awd	5661.192769	0.204894043	0.014858671	protein_coding	abnormal wing discs [Source:FlyBase;Acc:FBgn0000150]
bulk RNAseq whole brains	elav-GS;TRE-dsRed>UAS-ND42-RNAi_vs_UAS-mCherry-RNAi	10d	FBgn0000152	32645	Axs	297.0703855	0.403645707	0.004492547	protein_coding	Abnormal X segregation [Source:FlyBase;Acc:FBgn0000152]
bulk RNAseq whole brains	elav-GS;TRE-dsRed>UAS-ND42-RNAi_vs_UAS-mCherry-RNAi	10d	FBgn0000183	35051	BicD	8603.861322	-0.13891236	0.001793985	protein_coding	Bicaudal D [Source:FlyBase;Acc:FBgn0000183]
bulk RNAseq whole brains	elav-GS;TRE-dsRed>UAS-ND42-RNAi_vs_UAS-mCherry-RNAi	10d	FBgn0000253	36329	Cam	122176.5728	-0.217327789	0.003629636	protein_coding	Calmodulin [Source:FlyBase;Acc:FBgn0000253]
bulk RNAseq whole brains	elav-GS;TRE-dsRed>UAS-ND42-RNAi_vs_UAS-mCherry-RNAi	10d	FBgn0000273	34284	Pka-C1	31663.0736	-0.189133091	0.004443459	protein_coding	cAMP-dependent protein kinase 1 [Source:FlyBase;Acc:FBgn0000273]
bulk RNAseq whole brains	elav-GS;TRE-dsRed>UAS-ND42-RNAi_vs_UAS-mCherry-RNAi	10d	FBgn0000317	34882	ck	513.0654336	-0.28808958	0.03405379	protein_coding	crinkled [Source:FlyBase;Acc:FBgn0000317]
bulk RNAseq whole brains	elav-GS;TRE-dsRed>UAS-ND42-RNAi_vs_UAS-mCherry-RNAi	10d	FBgn0000339	34967	cni	916.8741919	0.218299532	0.015301143	protein_coding	cornichon [Source:FlyBase;Acc:FBgn0000339]
bulk RNAseq whole brains	elav-GS;TRE-dsRed>UAS-ND42-RNAi_vs_UAS-mCherry-RNAi	10d	FBgn0000370	47767	crc	5853.231685	0.534340212	2.77E-14	protein_coding	cryptocephal [Source:FlyBase;Acc:FBgn0000370]
bulk RNAseq whole brains	elav-GS;TRE-dsRed>UAS-ND42-RNAi_vs_UAS-mCherry-RNAi	10d	FBgn0000382	45278	csw	28271.46085	-0.173400191	0.012662891	protein_coding	corkscrew [Source:FlyBase;Acc:FBgn0000382]
bulk RNAseq whole brains	elav-GS;TRE-dsRed>UAS-ND42-RNAi_vs_UAS-mCherry-RNAi	10d	FBgn0000416	43662	Sap-r	19203.58946	0.142374462	0.018408586	protein_coding	Saposin-related [Source:FlyBase;Acc:FBgn0000416]
bulk RNAseq whole brains	elav-GS;TRE-dsRed>UAS-ND42-RNAi_vs_UAS-mCherry-RNAi	10d	FBgn0000447	41022	Dhod	923.725272	0.206668577	0.007050813	protein_coding	Dihydroorotate dehydrogenase [Source:FlyBase;Acc:FBgn0000447]
bulk RNAseq whole brains	elav-GS;TRE-dsRed>UAS-ND42-RNAi_vs_UAS-mCherry-RNAi	10d	FBgn0000448	36073	Hr46	2534.981495	-0.224018844	0.002126568	protein_coding	Hormone receptor-like in 46 [Source:FlyBase;Acc:FBgn0000448]
bulk RNAseq whole brains	elav-GS;TRE-dsRed>UAS-ND42-RNAi_vs_UAS-mCherry-RNAi	10d	FBgn0000464	35259	Lar	2602.870782	-0.210517928	0.036008624	protein_coding	Leukocyte-antigen-related-like [Source:FlyBase;Acc:FBgn0000464]
bulk RNAseq whole brains	elav-GS;TRE-dsRed>UAS-ND42-RNAi_vs_UAS-mCherry-RNAi	10d	FBgn0000489	39733	Pka-C3	4380.218107	-0.37965324	0.000105115	protein_coding	cAMP-dependent protein kinase 3 [Source:FlyBase;Acc:FBgn0000489]
bulk RNAseq whole brains	elav-GS;TRE-dsRed>UAS-ND42-RNAi_vs_UAS-mCherry-RNAi	10d	FBgn0000500	45845	Dsk	7394.950945	-0.474003201	1.01E-16	protein_coding	Drosulfakinin [Source:FlyBase;Acc:FBgn0000500]
bulk RNAseq whole brains	elav-GS;TRE-dsRed>UAS-ND42-RNAi_vs_UAS-mCherry-RNAi	10d	FBgn0000527	42521	e	5201.336392	-0.228191889	0.010256445	protein_coding	ebony [Source:FlyBase;Acc:FBgn0000527]
bulk RNAseq whole brains	elav-GS;TRE-dsRed>UAS-ND42-RNAi_vs_UAS-mCherry-RNAi	10d	FBgn0000536	32585	eas	2516.879813	-0.118379691	0.049729653	protein_coding	easily shocked [Source:FlyBase;Acc:FBgn0000536]
bulk RNAseq whole brains	elav-GS;TRE-dsRed>UAS-ND42-RNAi_vs_UAS-mCherry-RNAi	10d	FBgn0000546	35540	EcR	6720.822048	-0.228616873	0.000437008	protein_coding	Ecdysone receptor [Source:FlyBase;Acc:FBgn0000546]
bulk RNAseq whole brains	elav-GS;TRE-dsRed>UAS-ND42-RNAi_vs_UAS-mCherry-RNAi	10d	FBgn0000547	33619	ed	4242.033129	-0.134250287	0.031944579	protein_coding	echinoid [Source:FlyBase;Acc:FBgn0000547]
bulk RNAseq whole brains	elav-GS;TRE-dsRed>UAS-ND42-RNAi_vs_UAS-mCherry-RNAi	10d	FBgn0000559	35422	EF2	64228.86519	0.243074312	1.27E-05	protein_coding	Elongation factor 2 [Source:FlyBase;Acc:FBgn0000559]
bulk RNAseq whole brains	elav-GS;TRE-dsRed>UAS-ND42-RNAi_vs_UAS-mCherry-RNAi	10d	FBgn0000564	42101	Eh	73.12124663	-0.64237442	0.000772284	protein_coding	Eclosion hormone [Source:FlyBase;Acc:FBgn0000564]
bulk RNAseq whole brains	elav-GS;TRE-dsRed>UAS-ND42-RNAi_vs_UAS-mCherry-RNAi	10d	FBgn0000568	39999	Eip75B	31254.54669	-0.33675581	0.03157524	protein_coding	Ecdysone-induced protein 75B [Source:FlyBase;Acc:FBgn0000568]
bulk RNAseq whole brains	elav-GS;TRE-dsRed>UAS-ND42-RNAi_vs_UAS-mCherry-RNAi	10d	FBgn0000578	37201	ena	4018.597746	-0.302618006	0.009143657	protein_coding	enabled [Source:FlyBase;Acc:FBgn0000578]
bulk RNAseq whole brains	elav-GS;TRE-dsRed>UAS-ND42-RNAi_vs_UAS-mCherry-RNAi	10d	FBgn0000579	33351	Eno	47837.79584	0.230690862	5.32E-06	protein_coding	Enolase [Source:FlyBase;Acc:FBgn0000579]
bulk RNAseq whole brains	elav-GS;TRE-dsRed>UAS-ND42-RNAi_vs_UAS-mCherry-RNAi	10d	FBgn0001075	33627	ft	36.28669843	0.487147132	0.013796883	protein_coding	fat [Source:FlyBase;Acc:FBgn0001075]
bulk RNAseq whole brains	elav-GS;TRE-dsRed>UAS-ND42-RNAi_vs_UAS-mCherry-RNAi	10d	FBgn0001078	40045	ftz-f1	7877.783969	-0.161444356	0.001636303	protein_coding	ftz transcription factor 1 [Source:FlyBase;Acc:FBgn0001078]
bulk RNAseq whole brains	elav-GS;TRE-dsRed>UAS-ND42-RNAi_vs_UAS-mCherry-RNAi	10d	FBgn0001085	45307	fz	1091.802223	-0.165749519	0.018830204	protein_coding	frizzled [Source:FlyBase;Acc:FBgn0001085]
bulk RNAseq whole brains	elav-GS;TRE-dsRed>UAS-ND42-RNAi_vs_UAS-mCherry-RNAi	10d	FBgn0001092	32545	Gapdh2	26056.76522	0.293423823	4.35E-09	protein_coding	Glyceraldehyde 3 phosphate dehydrogenase 2 [Source:FlyBase;Acc:FBgn0001092]
bulk RNAseq whole brains	elav-GS;TRE-dsRed>UAS-ND42-RNAi_vs_UAS-mCherry-RNAi	10d	FBgn0001105	32544	Gbeta13F	30154.68582	-0.141763375	0.007406625	protein_coding	G protein beta-subunit 13F [Source:FlyBase;Acc:FBgn0001105]
bulk RNAseq whole brains	elav-GS;TRE-dsRed>UAS-ND42-RNAi_vs_UAS-mCherry-RNAi	10d	FBgn0001134	39984	Grd	497.4426781	-0.541919154	3.54E-06	protein_coding	Glycine receptor [Source:FlyBase;Acc:FBgn0001134]
bulk RNAseq whole brains	elav-GS;TRE-dsRed>UAS-ND42-RNAi_vs_UAS-mCherry-RNAi	10d	FBgn0001149	41503	GstD1	7330.641188	-0.349355182	0.006280998	protein_coding	Glutathione S transferase D1 [Source:FlyBase;Acc:FBgn0001149]
bulk RNAseq whole brains	elav-GS;TRE-dsRed>UAS-ND42-RNAi_vs_UAS-mCherry-RNAi	10d	FBgn0001179	39202	hay	917.881905	0.236621156	0.022365729	protein_coding	haywire [Source:FlyBase;Acc:FBgn0001179]
bulk RNAseq whole brains	elav-GS;TRE-dsRed>UAS-ND42-RNAi_vs_UAS-mCherry-RNAi	10d	FBgn0001197	43229	His2Av	3084.51196	0.196204725	0.004734841	protein_coding	Histone H2A variant [Source:FlyBase;Acc:FBgn0001197]
bulk RNAseq whole brains	elav-GS;TRE-dsRed>UAS-ND42-RNAi_vs_UAS-mCherry-RNAi	10d	FBgn0001229	39071	Hsp67Bc	642.6555126	0.584122569	3.87E-08	protein_coding	Heat shock gene 67Bc [Source:FlyBase;Acc:FBgn0001229]
bulk RNAseq whole brains	elav-GS;TRE-dsRed>UAS-ND42-RNAi_vs_UAS-mCherry-RNAi	10d	FBgn0001235	41273	hth	17865.74366	-0.227489857	2.52E-05	protein_coding	homothorax [Source:FlyBase;Acc:FBgn0001235]
bulk RNAseq whole brains	elav-GS;TRE-dsRed>UAS-ND42-RNAi_vs_UAS-mCherry-RNAi	10d	FBgn0001247	40248	Ide	5464.139059	0.218451972	0.00045389	protein_coding	Insulin degrading metalloproteinase [Source:FlyBase;Acc:FBgn0001247]
bulk RNAseq whole brains	elav-GS;TRE-dsRed>UAS-ND42-RNAi_vs_UAS-mCherry-RNAi	10d	FBgn0001248	44291	Idh	6184.630327	-0.196742827	0.04566977	protein_coding	Isocitrate dehydrogenase [Source:FlyBase;Acc:FBgn0001248]
bulk RNAseq whole brains	elav-GS;TRE-dsRed>UAS-ND42-RNAi_vs_UAS-mCherry-RNAi	10d	FBgn0001258	45880	ImpL3	3280.834421	2.810515881	8.41E-77	protein_coding	Ecdysone-inducible gene L3 [Source:FlyBase;Acc:FBgn0001258]
bulk RNAseq whole brains	elav-GS;TRE-dsRed>UAS-ND42-RNAi_vs_UAS-mCherry-RNAi	10d	FBgn0001311	45884	kkv	22.09301676	-0.396214378	0.049257048	protein_coding	krotzkopf verkehrt [Source:FlyBase;Acc:FBgn0001311]
bulk RNAseq whole brains	elav-GS;TRE-dsRed>UAS-ND42-RNAi_vs_UAS-mCherry-RNAi	10d	FBgn0001404	31239	egh	7570.335628	-0.185466311	0.016122362	protein_coding	egghead [Source:FlyBase;Acc:FBgn0001404]
bulk RNAseq whole brains	elav-GS;TRE-dsRed>UAS-ND42-RNAi_vs_UAS-mCherry-RNAi	10d	FBgn0001624	32083	dlg1	19850.47005	-0.115882523	0.014984748	protein_coding	discs large 1 [Source:FlyBase;Acc:FBgn0001624]
bulk RNAseq whole brains	elav-GS;TRE-dsRed>UAS-ND42-RNAi_vs_UAS-mCherry-RNAi	10d	FBgn0001941	33836	ifc	1891.768391	0.242541649	0.015040348	protein_coding	infertile crescent [Source:FlyBase;Acc:FBgn0001941]
bulk RNAseq whole brains	elav-GS;TRE-dsRed>UAS-ND42-RNAi_vs_UAS-mCherry-RNAi	10d	FBgn0001961	34793	Arpc1	3388.756466	0.127849632	0.046107043	protein_coding	Actin-related protein 2/3 complex, subunit 1 [Source:FlyBase;Acc:FBgn0001961]
bulk RNAseq whole brains	elav-GS;TRE-dsRed>UAS-ND42-RNAi_vs_UAS-mCherry-RNAi	10d	FBgn0001977	49424	CIAPIN1	594.3056533	0.37174006	1.69E-07	protein_coding	CIAPIN1 ortholog [Source:FlyBase;Acc:FBgn0001977]
bulk RNAseq whole brains	elav-GS;TRE-dsRed>UAS-ND42-RNAi_vs_UAS-mCherry-RNAi	10d	FBgn0001978	34888	stc	2220.239574	0.246395672	4.24E-06	protein_coding	shuttle craft [Source:FlyBase;Acc:FBgn0001978]
bulk RNAseq whole brains	elav-GS;TRE-dsRed>UAS-ND42-RNAi_vs_UAS-mCherry-RNAi	10d	FBgn0001994	34956	crp	8604.321688	-0.282961194	0.049680724	protein_coding	cropped [Source:FlyBase;Acc:FBgn0001994]
bulk RNAseq whole brains	elav-GS;TRE-dsRed>UAS-ND42-RNAi_vs_UAS-mCherry-RNAi	10d	FBgn0002021	49427	l(2)37Bb	935.335533	0.161875452	0.015101226	protein_coding	lethal (2) 37Bb [Source:FlyBase;Acc:FBgn0002021]
bulk RNAseq whole brains	elav-GS;TRE-dsRed>UAS-ND42-RNAi_vs_UAS-mCherry-RNAi	10d	FBgn0002031	49168	l(2)37Cc	2909.399467	0.487314981	5.50E-20	protein_coding	lethal (2) 37Cc [Source:FlyBase;Acc:FBgn0002031]
bulk RNAseq whole brains	elav-GS;TRE-dsRed>UAS-ND42-RNAi_vs_UAS-mCherry-RNAi	10d	FBgn0002069	36420	Aats-asp	319.2625806	1.001757714	2.06E-29	protein_coding	Aspartyl-tRNA synthetase [Source:FlyBase;Acc:FBgn0002069]
bulk RNAseq whole brains	elav-GS;TRE-dsRed>UAS-ND42-RNAi_vs_UAS-mCherry-RNAi	10d	FBgn0002174	48844	l(2)tid	1990.764346	-0.22187334	1.79E-05	protein_coding	lethal (2) tumorous imaginal discs [Source:FlyBase;Acc:FBgn0002174]
bulk RNAseq whole brains	elav-GS;TRE-dsRed>UAS-ND42-RNAi_vs_UAS-mCherry-RNAi	10d	FBgn0002183	38248	dre4	1898.570455	0.222037319	0.00889727	protein_coding	dre4 [Source:FlyBase;Acc:FBgn0002183]
bulk RNAseq whole brains	elav-GS;TRE-dsRed>UAS-ND42-RNAi_vs_UAS-mCherry-RNAi	10d	FBgn0002593	33214	RpLP1	28765.51954	0.155838081	0.002612436	protein_coding	Ribosomal protein LP1 [Source:FlyBase;Acc:FBgn0002593]
bulk RNAseq whole brains	elav-GS;TRE-dsRed>UAS-ND42-RNAi_vs_UAS-mCherry-RNAi	10d	FBgn0002638	38669	Rcc1	1355.625094	0.149653586	0.043116137	protein_coding	Regulator of chromosome condensation 1 ortholog (H. sapiens) [Source:FlyBase;Acc:FBgn0002638]
bulk RNAseq whole brains	elav-GS;TRE-dsRed>UAS-ND42-RNAi_vs_UAS-mCherry-RNAi	10d	FBgn0002641	33045	mal	415.573879	0.346496446	0.002026505	protein_coding	maroon-like [Source:FlyBase;Acc:FBgn0002641]
bulk RNAseq whole brains	elav-GS;TRE-dsRed>UAS-ND42-RNAi_vs_UAS-mCherry-RNAi	10d	FBgn0002645	43765	Map205	2360.69252	0.186908605	0.01127392	protein_coding	Microtubule-associated protein 205 [Source:FlyBase;Acc:FBgn0002645]
bulk RNAseq whole brains	elav-GS;TRE-dsRed>UAS-ND42-RNAi_vs_UAS-mCherry-RNAi	10d	FBgn0002736	37402	mago	739.0843082	0.26778844	0.002551895	protein_coding	mago nashi [Source:FlyBase;Acc:FBgn0002736]
bulk RNAseq whole brains	elav-GS;TRE-dsRed>UAS-ND42-RNAi_vs_UAS-mCherry-RNAi	10d	FBgn0002868	41202	MtnA	33649.21569	-0.190816658	0.001508086	protein_coding	Metallothionein A [Source:FlyBase;Acc:FBgn0002868]
bulk RNAseq whole brains	elav-GS;TRE-dsRed>UAS-ND42-RNAi_vs_UAS-mCherry-RNAi	10d	FBgn0002891	47186	mus205	774.5261437	0.598538936	3.57E-06	protein_coding	mutagen-sensitive 205 [Source:FlyBase;Acc:FBgn0002891]
bulk RNAseq whole brains	elav-GS;TRE-dsRed>UAS-ND42-RNAi_vs_UAS-mCherry-RNAi	10d	FBgn0002917	45338	na	15762.7613	-0.143553145	0.002406545	protein_coding	narrow abdomen [Source:FlyBase;Acc:FBgn0002917]
bulk RNAseq whole brains	elav-GS;TRE-dsRed>UAS-ND42-RNAi_vs_UAS-mCherry-RNAi	10d	FBgn0003011	45910	ort	1694.67796	-0.744614412	5.97E-10	protein_coding	ora transientless [Source:FlyBase;Acc:FBgn0003011]
bulk RNAseq whole brains	elav-GS;TRE-dsRed>UAS-ND42-RNAi_vs_UAS-mCherry-RNAi	10d	FBgn0003016	34850	osp	3103.269763	-0.214180764	0.003944822	protein_coding	outspread [Source:FlyBase;Acc:FBgn0003016]
bulk RNAseq whole brains	elav-GS;TRE-dsRed>UAS-ND42-RNAi_vs_UAS-mCherry-RNAi	10d	FBgn0003042	40358	Pc	2035.266282	-0.175794455	0.022135172	protein_coding	Polycomb [Source:FlyBase;Acc:FBgn0003042]
bulk RNAseq whole brains	elav-GS;TRE-dsRed>UAS-ND42-RNAi_vs_UAS-mCherry-RNAi	10d	FBgn0003062	37662	Fib	593.5687723	0.289910449	0.046229476	protein_coding	Fibrillarin [Source:FlyBase;Acc:FBgn0003062]
bulk RNAseq whole brains	elav-GS;TRE-dsRed>UAS-ND42-RNAi_vs_UAS-mCherry-RNAi	10d	FBgn0003071	36060	Pfk	13201.86769	0.439417785	1.85E-27	protein_coding	Phosphofructokinase [Source:FlyBase;Acc:FBgn0003071]
bulk RNAseq whole brains	elav-GS;TRE-dsRed>UAS-ND42-RNAi_vs_UAS-mCherry-RNAi	10d	FBgn0003074	35886	Pgi	13226.49932	0.519088065	9.66E-30	protein_coding	Phosphoglucose isomerase [Source:FlyBase;Acc:FBgn0003074]
bulk RNAseq whole brains	elav-GS;TRE-dsRed>UAS-ND42-RNAi_vs_UAS-mCherry-RNAi	10d	FBgn0003076	44010	Pgm	3597.171374	0.359887336	9.24E-07	protein_coding	phosphoglucose mutase [Source:FlyBase;Acc:FBgn0003076]
bulk RNAseq whole brains	elav-GS;TRE-dsRed>UAS-ND42-RNAi_vs_UAS-mCherry-RNAi	10d	FBgn0003090	45343	pk	214.7851615	-0.402194361	0.008537158	protein_coding	prickle [Source:FlyBase;Acc:FBgn0003090]
bulk RNAseq whole brains	elav-GS;TRE-dsRed>UAS-ND42-RNAi_vs_UAS-mCherry-RNAi	10d	FBgn0003091	48311	Pkc53E	11340.47235	-0.505756983	5.05E-36	protein_coding	Protein C kinase 53E [Source:FlyBase;Acc:FBgn0003091]
bulk RNAseq whole brains	elav-GS;TRE-dsRed>UAS-ND42-RNAi_vs_UAS-mCherry-RNAi	10d	FBgn0003169	41772	put	3496.171165	-0.283239456	0.002307608	protein_coding	punt [Source:FlyBase;Acc:FBgn0003169]
bulk RNAseq whole brains	elav-GS;TRE-dsRed>UAS-ND42-RNAi_vs_UAS-mCherry-RNAi	10d	FBgn0003268	43719	rod	787.3278404	0.188446158	0.017522642	protein_coding	rough deal [Source:FlyBase;Acc:FBgn0003268]
bulk RNAseq whole brains	elav-GS;TRE-dsRed>UAS-ND42-RNAi_vs_UAS-mCherry-RNAi	10d	FBgn0003292	39297	rt	622.9661631	-0.274279913	0.041571892	protein_coding	rotated abdomen [Source:FlyBase;Acc:FBgn0003292]
bulk RNAseq whole brains	elav-GS;TRE-dsRed>UAS-ND42-RNAi_vs_UAS-mCherry-RNAi	10d	FBgn0003301	32406	rut	15741.74044	-0.134391355	0.012184917	protein_coding	rutabaga [Source:FlyBase;Acc:FBgn0003301]
bulk RNAseq whole brains	elav-GS;TRE-dsRed>UAS-ND42-RNAi_vs_UAS-mCherry-RNAi	10d	FBgn0003310	33281	S	4193.552112	0.202694782	0.019308454	protein_coding	Star [Source:FlyBase;Acc:FBgn0003310]
bulk RNAseq whole brains	elav-GS;TRE-dsRed>UAS-ND42-RNAi_vs_UAS-mCherry-RNAi	10d	FBgn0003328	36692	scb	747.3683389	0.375060242	0.013875602	protein_coding	scab [Source:FlyBase;Acc:FBgn0003328]
bulk RNAseq whole brains	elav-GS;TRE-dsRed>UAS-ND42-RNAi_vs_UAS-mCherry-RNAi	10d	FBgn0003339	40833	Scr	450.4352306	-0.265811864	0.019758253	protein_coding	Sex combs reduced [Source:FlyBase;Acc:FBgn0003339]
bulk RNAseq whole brains	elav-GS;TRE-dsRed>UAS-ND42-RNAi_vs_UAS-mCherry-RNAi	10d	FBgn0003345	32536	sd	5495.82063	-0.19309435	0.006698926	protein_coding	scalloped [Source:FlyBase;Acc:FBgn0003345]
bulk RNAseq whole brains	elav-GS;TRE-dsRed>UAS-ND42-RNAi_vs_UAS-mCherry-RNAi	10d	FBgn0003371	31248	sgg	26106.0447	-0.129515201	0.047782435	protein_coding	shaggy [Source:FlyBase;Acc:FBgn0003371]
bulk RNAseq whole brains	elav-GS;TRE-dsRed>UAS-ND42-RNAi_vs_UAS-mCherry-RNAi	10d	FBgn0003396	36171	shn	3000.470355	-0.302791588	0.013318907	protein_coding	schnurri [Source:FlyBase;Acc:FBgn0003396]
bulk RNAseq whole brains	elav-GS;TRE-dsRed>UAS-ND42-RNAi_vs_UAS-mCherry-RNAi	10d	FBgn0003429	42940	slo	47678.4925	-0.160410771	0.004616008	protein_coding	slowpoke [Source:FlyBase;Acc:FBgn0003429]
bulk RNAseq whole brains	elav-GS;TRE-dsRed>UAS-ND42-RNAi_vs_UAS-mCherry-RNAi	10d	FBgn0003479	43577	spn-A	185.5152797	0.342471125	0.007358731	protein_coding	spindle A [Source:FlyBase;Acc:FBgn0003479]
bulk RNAseq whole brains	elav-GS;TRE-dsRed>UAS-ND42-RNAi_vs_UAS-mCherry-RNAi	10d	FBgn0003514	31554	sqh	2818.201421	0.154979646	0.010305103	protein_coding	spaghetti squash [Source:FlyBase;Acc:FBgn0003514]
bulk RNAseq whole brains	elav-GS;TRE-dsRed>UAS-ND42-RNAi_vs_UAS-mCherry-RNAi	10d	FBgn0003638	31054	su(w[a])	19986.03147	-0.127360948	0.012004469	protein_coding	suppressor of white-apricot [Source:FlyBase;Acc:FBgn0003638]
bulk RNAseq whole brains	elav-GS;TRE-dsRed>UAS-ND42-RNAi_vs_UAS-mCherry-RNAi	10d	FBgn0003655	31580	swa	14.32886929	0.540065733	0.001868464	protein_coding	swallow [Source:FlyBase;Acc:FBgn0003655]
bulk RNAseq whole brains	elav-GS;TRE-dsRed>UAS-ND42-RNAi_vs_UAS-mCherry-RNAi	10d	FBgn0003683	47208	term	25.43000172	0.429169014	0.024136741	protein_coding	terminus [Source:FlyBase;Acc:FBgn0003683]
bulk RNAseq whole brains	elav-GS;TRE-dsRed>UAS-ND42-RNAi_vs_UAS-mCherry-RNAi	10d	FBgn0003710	38504	tipE	4584.122965	-0.281171481	0.012563956	protein_coding	temperature-induced paralytic E [Source:FlyBase;Acc:FBgn0003710]
bulk RNAseq whole brains	elav-GS;TRE-dsRed>UAS-ND42-RNAi_vs_UAS-mCherry-RNAi	10d	FBgn0003742	36619	tra2	1064.135291	0.32797354	9.00E-07	protein_coding	transformer 2 [Source:FlyBase;Acc:FBgn0003742]
bulk RNAseq whole brains	elav-GS;TRE-dsRed>UAS-ND42-RNAi_vs_UAS-mCherry-RNAi	10d	FBgn0003748	45368	Treh	28494.43232	-0.471386332	2.34E-16	protein_coding	Trehalase [Source:FlyBase;Acc:FBgn0003748]
bulk RNAseq whole brains	elav-GS;TRE-dsRed>UAS-ND42-RNAi_vs_UAS-mCherry-RNAi	10d	FBgn0003866	35430	tsh	353.4110642	-0.260654589	0.021636794	protein_coding	teashirt [Source:FlyBase;Acc:FBgn0003866]
bulk RNAseq whole brains	elav-GS;TRE-dsRed>UAS-ND42-RNAi_vs_UAS-mCherry-RNAi	10d	FBgn0003889	41124	betaTub85D	59.47109901	-0.435346382	0.025843541	protein_coding	beta-Tubulin at 85D [Source:FlyBase;Acc:FBgn0003889]
bulk RNAseq whole brains	elav-GS;TRE-dsRed>UAS-ND42-RNAi_vs_UAS-mCherry-RNAi	10d	FBgn0003896	35147	tup	1680.042228	-0.149990015	0.045755453	protein_coding	tailup [Source:FlyBase;Acc:FBgn0003896]
bulk RNAseq whole brains	elav-GS;TRE-dsRed>UAS-ND42-RNAi_vs_UAS-mCherry-RNAi	10d	FBgn0004034	NA	y	1529.520641	-0.665136229	5.32E-09	protein_coding	yellow [Source:FlyBase;Acc:FBgn0004034]
bulk RNAseq whole brains	elav-GS;TRE-dsRed>UAS-ND42-RNAi_vs_UAS-mCherry-RNAi	10d	FBgn0004108	39873	Nrt	2758.101967	0.242635142	0.010723982	protein_coding	Neurotactin [Source:FlyBase;Acc:FBgn0004108]
bulk RNAseq whole brains	elav-GS;TRE-dsRed>UAS-ND42-RNAi_vs_UAS-mCherry-RNAi	10d	FBgn0004168	NA	5-HT1A	5500.464487	-0.235654684	3.47E-08	protein_coding	5-hydroxytryptamine (serotonin) receptor 1A [Source:FlyBase;Acc:FBgn0004168]
bulk RNAseq whole brains	elav-GS;TRE-dsRed>UAS-ND42-RNAi_vs_UAS-mCherry-RNAi	10d	FBgn0004244	39054	Rdl	63361.4116	-0.194445932	0.017326902	protein_coding	Resistant to dieldrin [Source:FlyBase;Acc:FBgn0004244]
bulk RNAseq whole brains	elav-GS;TRE-dsRed>UAS-ND42-RNAi_vs_UAS-mCherry-RNAi	10d	FBgn0004359	43235	T48	495.3820042	-0.325820459	0.008633092	protein_coding	Transcript 48 [Source:FlyBase;Acc:FBgn0004359]
bulk RNAseq whole brains	elav-GS;TRE-dsRed>UAS-ND42-RNAi_vs_UAS-mCherry-RNAi	10d	FBgn0004364	37277	18w	1998.518316	0.155483477	0.044642916	protein_coding	18 wheeler [Source:FlyBase;Acc:FBgn0004364]
bulk RNAseq whole brains	elav-GS;TRE-dsRed>UAS-ND42-RNAi_vs_UAS-mCherry-RNAi	10d	FBgn0004369	43469	Ptp99A	11166.73575	-0.130819786	0.01387144	protein_coding	Protein tyrosine phosphatase 99A [Source:FlyBase;Acc:FBgn0004369]
bulk RNAseq whole brains	elav-GS;TRE-dsRed>UAS-ND42-RNAi_vs_UAS-mCherry-RNAi	10d	FBgn0004373	45374	fwd	8203.329491	-0.17637925	0.001987275	protein_coding	four wheel drive [Source:FlyBase;Acc:FBgn0004373]
bulk RNAseq whole brains	elav-GS;TRE-dsRed>UAS-ND42-RNAi_vs_UAS-mCherry-RNAi	10d	FBgn0004374	35293	neb	120.3001872	0.34042011	0.037004426	protein_coding	nebbish [Source:FlyBase;Acc:FBgn0004374]
bulk RNAseq whole brains	elav-GS;TRE-dsRed>UAS-ND42-RNAi_vs_UAS-mCherry-RNAi	10d	FBgn0004379	39068	Klp67A	118.578005	0.686441924	4.41E-06	protein_coding	Kinesin-like protein at 67A [Source:FlyBase;Acc:FBgn0004379]
bulk RNAseq whole brains	elav-GS;TRE-dsRed>UAS-ND42-RNAi_vs_UAS-mCherry-RNAi	10d	FBgn0004395	42738	unk	6302.992769	-0.209200278	0.00213721	protein_coding	unkempt [Source:FlyBase;Acc:FBgn0004395]
bulk RNAseq whole brains	elav-GS;TRE-dsRed>UAS-ND42-RNAi_vs_UAS-mCherry-RNAi	10d	FBgn0004397	31201	Vinc	1371.530527	0.309245269	0.000719326	protein_coding	Vinculin [Source:FlyBase;Acc:FBgn0004397]
bulk RNAseq whole brains	elav-GS;TRE-dsRed>UAS-ND42-RNAi_vs_UAS-mCherry-RNAi	10d	FBgn0004403	47218	RpS14a	16383.15404	-0.111348445	0.036817453	protein_coding	Ribosomal protein S14a [Source:FlyBase;Acc:FBgn0004403]
bulk RNAseq whole brains	elav-GS;TRE-dsRed>UAS-ND42-RNAi_vs_UAS-mCherry-RNAi	10d	FBgn0004406	34792	tam	251.0463962	0.29942838	0.011965014	protein_coding	tamas [Source:FlyBase;Acc:FBgn0004406]
bulk RNAseq whole brains	elav-GS;TRE-dsRed>UAS-ND42-RNAi_vs_UAS-mCherry-RNAi	10d	FBgn0004435	36384	Galphaq	7832.836874	-0.237031093	0.003066756	protein_coding	G protein alpha q subunit [Source:FlyBase;Acc:FBgn0004435]
bulk RNAseq whole brains	elav-GS;TRE-dsRed>UAS-ND42-RNAi_vs_UAS-mCherry-RNAi	10d	FBgn0004449	40464	Ten-m	26617.63271	-0.129570411	0.017061044	protein_coding	Tenascin major [Source:FlyBase;Acc:FBgn0004449]
bulk RNAseq whole brains	elav-GS;TRE-dsRed>UAS-ND42-RNAi_vs_UAS-mCherry-RNAi	10d	FBgn0004511	32130	dy	32.42179086	0.513941171	0.001957983	protein_coding	dusky [Source:FlyBase;Acc:FBgn0004511]
bulk RNAseq whole brains	elav-GS;TRE-dsRed>UAS-ND42-RNAi_vs_UAS-mCherry-RNAi	10d	FBgn0004512	36428	Mdr49	2361.802249	0.418067293	0.003398167	protein_coding	Multi drug resistance 49 [Source:FlyBase;Acc:FBgn0004512]
bulk RNAseq whole brains	elav-GS;TRE-dsRed>UAS-ND42-RNAi_vs_UAS-mCherry-RNAi	10d	FBgn0004580	36905	Cbp53E	22079.62792	-0.20658428	5.03E-11	protein_coding	Calbindin 53E [Source:FlyBase;Acc:FBgn0004580]
bulk RNAseq whole brains	elav-GS;TRE-dsRed>UAS-ND42-RNAi_vs_UAS-mCherry-RNAi	10d	FBgn0004635	38168	rho	4058.825566	0.530307755	6.24E-06	protein_coding	rhomboid [Source:FlyBase;Acc:FBgn0004635]
bulk RNAseq whole brains	elav-GS;TRE-dsRed>UAS-ND42-RNAi_vs_UAS-mCherry-RNAi	10d	FBgn0004646	45382	ogre	6217.992054	-0.235441754	1.34E-05	protein_coding	optic ganglion reduced [Source:FlyBase;Acc:FBgn0004646]
bulk RNAseq whole brains	elav-GS;TRE-dsRed>UAS-ND42-RNAi_vs_UAS-mCherry-RNAi	10d	FBgn0004652	42226	fru	6613.272948	-0.161588082	0.022365729	protein_coding	fruitless [Source:FlyBase;Acc:FBgn0004652]
bulk RNAseq whole brains	elav-GS;TRE-dsRed>UAS-ND42-RNAi_vs_UAS-mCherry-RNAi	10d	FBgn0004666	41612	sim	326.0166536	-0.263783584	0.035396962	protein_coding	single-minded [Source:FlyBase;Acc:FBgn0004666]
bulk RNAseq whole brains	elav-GS;TRE-dsRed>UAS-ND42-RNAi_vs_UAS-mCherry-RNAi	10d	FBgn0004795	45976	retn	156.2717976	1.017282892	1.52E-10	protein_coding	retained [Source:FlyBase;Acc:FBgn0004795]
bulk RNAseq whole brains	elav-GS;TRE-dsRed>UAS-ND42-RNAi_vs_UAS-mCherry-RNAi	10d	FBgn0004828	31848	His3.3B	50641.66725	-0.116104816	0.003833608	protein_coding	Histone H3.3B [Source:FlyBase;Acc:FBgn0004828]
bulk RNAseq whole brains	elav-GS;TRE-dsRed>UAS-ND42-RNAi_vs_UAS-mCherry-RNAi	10d	FBgn0004832	31357	Xpac	637.6050841	0.189487951	0.01387144	protein_coding	Xeroderma pigmentosum group A-like [Source:FlyBase;Acc:FBgn0004832]
bulk RNAseq whole brains	elav-GS;TRE-dsRed>UAS-ND42-RNAi_vs_UAS-mCherry-RNAi	10d	FBgn0004859	43767	ci	1207.161604	-0.412223871	0.000861565	protein_coding	cubitus interruptus [Source:FlyBase;Acc:FBgn0004859]
bulk RNAseq whole brains	elav-GS;TRE-dsRed>UAS-ND42-RNAi_vs_UAS-mCherry-RNAi	10d	FBgn0004880	38469	scrt	38671.44764	-0.216015146	0.005233612	protein_coding	scratch [Source:FlyBase;Acc:FBgn0004880]
bulk RNAseq whole brains	elav-GS;TRE-dsRed>UAS-ND42-RNAi_vs_UAS-mCherry-RNAi	10d	FBgn0004889	47877	tws	5981.098848	-0.154217529	0.001735354	protein_coding	twins [Source:FlyBase;Acc:FBgn0004889]
bulk RNAseq whole brains	elav-GS;TRE-dsRed>UAS-ND42-RNAi_vs_UAS-mCherry-RNAi	10d	FBgn0004910	47878	Eip63F-1	5788.026038	-0.219971781	8.65E-05	protein_coding	Ecdysone-induced protein 63F 1 [Source:FlyBase;Acc:FBgn0004910]
bulk RNAseq whole brains	elav-GS;TRE-dsRed>UAS-ND42-RNAi_vs_UAS-mCherry-RNAi	10d	FBgn0004921	35881	Ggamma1	68299.78749	-0.125658731	0.010641332	protein_coding	G protein gamma 1 [Source:FlyBase;Acc:FBgn0004921]
bulk RNAseq whole brains	elav-GS;TRE-dsRed>UAS-ND42-RNAi_vs_UAS-mCherry-RNAi	10d	FBgn0004926	39433	eIF-2beta	2154.710264	0.546324613	5.41E-13	protein_coding	Eukaryotic initiation factor 2beta [Source:FlyBase;Acc:FBgn0004926]
bulk RNAseq whole brains	elav-GS;TRE-dsRed>UAS-ND42-RNAi_vs_UAS-mCherry-RNAi	10d	FBgn0005278	48552	Sam-S	13371.05328	0.53913275	2.36E-47	protein_coding	S-adenosylmethionine Synthetase [Source:FlyBase;Acc:FBgn0005278]
bulk RNAseq whole brains	elav-GS;TRE-dsRed>UAS-ND42-RNAi_vs_UAS-mCherry-RNAi	10d	FBgn0005427	NA	ewg	7586.692031	-0.167007365	0.013545638	protein_coding	erect wing [Source:FlyBase;Acc:FBgn0005427]
bulk RNAseq whole brains	elav-GS;TRE-dsRed>UAS-ND42-RNAi_vs_UAS-mCherry-RNAi	10d	FBgn0005564	40129	Shal	10093.93468	-0.118446097	0.030145228	protein_coding	Shaker cognate l [Source:FlyBase;Acc:FBgn0005564]
bulk RNAseq whole brains	elav-GS;TRE-dsRed>UAS-ND42-RNAi_vs_UAS-mCherry-RNAi	10d	FBgn0005585	41166	Crc	11164.83638	0.127395228	0.030078646	protein_coding	Calreticulin [Source:FlyBase;Acc:FBgn0005585]
bulk RNAseq whole brains	elav-GS;TRE-dsRed>UAS-ND42-RNAi_vs_UAS-mCherry-RNAi	10d	FBgn0005631	37603	robo	5597.738594	-0.165518041	0.006154443	protein_coding	roundabout [Source:FlyBase;Acc:FBgn0005631]
bulk RNAseq whole brains	elav-GS;TRE-dsRed>UAS-ND42-RNAi_vs_UAS-mCherry-RNAi	10d	FBgn0005640	38433	Eip63E	9612.494689	0.531068036	6.71E-09	protein_coding	Ecdysone-induced protein 63E [Source:FlyBase;Acc:FBgn0005640]
bulk RNAseq whole brains	elav-GS;TRE-dsRed>UAS-ND42-RNAi_vs_UAS-mCherry-RNAi	10d	FBgn0005655	37290	PCNA	44.42547937	1.286967732	7.27E-14	protein_coding	Proliferating cell nuclear antigen [Source:FlyBase;Acc:FBgn0005655]
bulk RNAseq whole brains	elav-GS;TRE-dsRed>UAS-ND42-RNAi_vs_UAS-mCherry-RNAi	10d	FBgn0005660	33229	Ets21C	146.8141585	0.602651776	2.05E-05	protein_coding	Ets at 21C [Source:FlyBase;Acc:FBgn0005660]
bulk RNAseq whole brains	elav-GS;TRE-dsRed>UAS-ND42-RNAi_vs_UAS-mCherry-RNAi	10d	FBgn0005674	42834	Aats-glupro	2079.465497	0.266844075	0.005118095	protein_coding	Glutamyl-prolyl-tRNA synthetase [Source:FlyBase;Acc:FBgn0005674]
bulk RNAseq whole brains	elav-GS;TRE-dsRed>UAS-ND42-RNAi_vs_UAS-mCherry-RNAi	10d	FBgn0005771	34847	noc	3457.940335	-0.206311891	0.00019448	protein_coding	no ocelli [Source:FlyBase;Acc:FBgn0005771]
bulk RNAseq whole brains	elav-GS;TRE-dsRed>UAS-ND42-RNAi_vs_UAS-mCherry-RNAi	10d	FBgn0010039	48336	GstD3	1014.037719	-0.388970217	9.65E-06	protein_coding	Glutathione S transferase D3 [Source:FlyBase;Acc:FBgn0010039]
bulk RNAseq whole brains	elav-GS;TRE-dsRed>UAS-ND42-RNAi_vs_UAS-mCherry-RNAi	10d	FBgn0010041	48338	GstD5	8.454774683	0.373535171	0.028304691	protein_coding	Glutathione S transferase D5 [Source:FlyBase;Acc:FBgn0010041]
bulk RNAseq whole brains	elav-GS;TRE-dsRed>UAS-ND42-RNAi_vs_UAS-mCherry-RNAi	10d	FBgn0010078	37628	RpL23	31866.89259	0.159475867	0.004738085	protein_coding	Ribosomal protein L23 [Source:FlyBase;Acc:FBgn0010078]
bulk RNAseq whole brains	elav-GS;TRE-dsRed>UAS-ND42-RNAi_vs_UAS-mCherry-RNAi	10d	FBgn0010105	39717	comm	1739.453572	-0.195526572	0.049037354	protein_coding	commissureless [Source:FlyBase;Acc:FBgn0010105]
bulk RNAseq whole brains	elav-GS;TRE-dsRed>UAS-ND42-RNAi_vs_UAS-mCherry-RNAi	10d	FBgn0010113	43604	hdc	12041.3363	-0.210517091	0.035282311	protein_coding	headcase [Source:FlyBase;Acc:FBgn0010113]
bulk RNAseq whole brains	elav-GS;TRE-dsRed>UAS-ND42-RNAi_vs_UAS-mCherry-RNAi	10d	FBgn0010114	35949	hig	48599.09337	-0.411284059	1.69E-21	protein_coding	hikaru genki [Source:FlyBase;Acc:FBgn0010114]
bulk RNAseq whole brains	elav-GS;TRE-dsRed>UAS-ND42-RNAi_vs_UAS-mCherry-RNAi	10d	FBgn0010173	40972	RpA-70	2065.182345	0.498876814	1.27E-05	protein_coding	Replication Protein A 70 [Source:FlyBase;Acc:FBgn0010173]
bulk RNAseq whole brains	elav-GS;TRE-dsRed>UAS-ND42-RNAi_vs_UAS-mCherry-RNAi	10d	FBgn0010226	36927	GstS1	2488.65108	-0.205942748	0.026726149	protein_coding	Glutathione S transferase S1 [Source:FlyBase;Acc:FBgn0010226]
bulk RNAseq whole brains	elav-GS;TRE-dsRed>UAS-ND42-RNAi_vs_UAS-mCherry-RNAi	10d	FBgn0010238	36363	Lac	1675.15731	0.546301549	3.03E-08	protein_coding	Lachesin [Source:FlyBase;Acc:FBgn0010238]
bulk RNAseq whole brains	elav-GS;TRE-dsRed>UAS-ND42-RNAi_vs_UAS-mCherry-RNAi	10d	FBgn0010241	36582	Mdr50	16.92358942	-0.330833653	0.002950782	protein_coding	Multi drug resistance 50 [Source:FlyBase;Acc:FBgn0010241]
bulk RNAseq whole brains	elav-GS;TRE-dsRed>UAS-ND42-RNAi_vs_UAS-mCherry-RNAi	10d	FBgn0010263	33498	Rbp9	27881.23903	-0.181299847	0.00307374	protein_coding	RNA-binding protein 9 [Source:FlyBase;Acc:FBgn0010263]
bulk RNAseq whole brains	elav-GS;TRE-dsRed>UAS-ND42-RNAi_vs_UAS-mCherry-RNAi	10d	FBgn0010278	37767	Ssrp	1428.447965	0.347915016	0.000568435	protein_coding	Structure specific recognition protein [Source:FlyBase;Acc:FBgn0010278]
bulk RNAseq whole brains	elav-GS;TRE-dsRed>UAS-ND42-RNAi_vs_UAS-mCherry-RNAi	10d	FBgn0010313	40616	corto	7702.172417	-0.241311921	6.16E-08	protein_coding	corto [Source:FlyBase;Acc:FBgn0010313]
bulk RNAseq whole brains	elav-GS;TRE-dsRed>UAS-ND42-RNAi_vs_UAS-mCherry-RNAi	10d	FBgn0010329	31718	Tbh	4676.552211	-0.32667999	1.54E-12	protein_coding	Tyramine beta hydroxylase [Source:FlyBase;Acc:FBgn0010329]
bulk RNAseq whole brains	elav-GS;TRE-dsRed>UAS-ND42-RNAi_vs_UAS-mCherry-RNAi	10d	FBgn0010379	41957	Akt1	2924.623195	-0.207874921	0.000345341	protein_coding	Akt1 [Source:FlyBase;Acc:FBgn0010379]
bulk RNAseq whole brains	elav-GS;TRE-dsRed>UAS-ND42-RNAi_vs_UAS-mCherry-RNAi	10d	FBgn0010389	42160	htl	1483.964173	-0.369992724	7.77E-05	protein_coding	heartless [Source:FlyBase;Acc:FBgn0010389]
bulk RNAseq whole brains	elav-GS;TRE-dsRed>UAS-ND42-RNAi_vs_UAS-mCherry-RNAi	10d	FBgn0010397	36615	LamC	439.932713	-0.340889369	0.022543166	protein_coding	Lamin C [Source:FlyBase;Acc:FBgn0010397]
bulk RNAseq whole brains	elav-GS;TRE-dsRed>UAS-ND42-RNAi_vs_UAS-mCherry-RNAi	10d	FBgn0010399	40665	Nmdar1	6267.401359	-0.101678272	0.031441054	protein_coding	NMDA receptor 1 [Source:FlyBase;Acc:FBgn0010399]
bulk RNAseq whole brains	elav-GS;TRE-dsRed>UAS-ND42-RNAi_vs_UAS-mCherry-RNAi	10d	FBgn0010452	39491	trn	1990.485665	-0.250951292	0.00129051	protein_coding	tartan [Source:FlyBase;Acc:FBgn0010452]
bulk RNAseq whole brains	elav-GS;TRE-dsRed>UAS-ND42-RNAi_vs_UAS-mCherry-RNAi	10d	FBgn0010551	46038	Phb2	4489.245533	0.399709772	6.22E-13	protein_coding	Prohibitin 2 [Source:FlyBase;Acc:FBgn0010551]
bulk RNAseq whole brains	elav-GS;TRE-dsRed>UAS-ND42-RNAi_vs_UAS-mCherry-RNAi	10d	FBgn0010590	46058	Prosbeta1	1099.377891	0.146104838	0.043567276	protein_coding	Proteasome beta1 subunit [Source:FlyBase;Acc:FBgn0010590]
bulk RNAseq whole brains	elav-GS;TRE-dsRed>UAS-ND42-RNAi_vs_UAS-mCherry-RNAi	10d	FBgn0010591	46059	Sply	1617.51793	0.206761115	0.036045018	protein_coding	Sphingosine-1-phosphate lyase [Source:FlyBase;Acc:FBgn0010591]
bulk RNAseq whole brains	elav-GS;TRE-dsRed>UAS-ND42-RNAi_vs_UAS-mCherry-RNAi	10d	FBgn0010611	44154	Hmgs	1720.528778	0.249010572	0.028304691	protein_coding	HMG Coenzyme A synthase [Source:FlyBase;Acc:FBgn0010611]
bulk RNAseq whole brains	elav-GS;TRE-dsRed>UAS-ND42-RNAi_vs_UAS-mCherry-RNAi	10d	FBgn0010741	46121	l(3)01239	1242.235076	0.196384404	0.007688255	protein_coding	lethal (3) 01239 [Source:FlyBase;Acc:FBgn0010741]
bulk RNAseq whole brains	elav-GS;TRE-dsRed>UAS-ND42-RNAi_vs_UAS-mCherry-RNAi	10d	FBgn0010774	44029	Ref1	3381.640001	0.177600059	0.026350029	protein_coding	RNA and export factor binding protein 1 [Source:FlyBase;Acc:FBgn0010774]
bulk RNAseq whole brains	elav-GS;TRE-dsRed>UAS-ND42-RNAi_vs_UAS-mCherry-RNAi	10d	FBgn0010803	45399	Aats-trp	1417.736743	0.567599221	8.05E-22	protein_coding	Tryptophanyl-tRNA synthetase [Source:FlyBase;Acc:FBgn0010803]
bulk RNAseq whole brains	elav-GS;TRE-dsRed>UAS-ND42-RNAi_vs_UAS-mCherry-RNAi	10d	FBgn0010808	43672	l(3)03670	2881.348477	0.124731783	0.022700465	protein_coding	lethal (3) 03670 [Source:FlyBase;Acc:FBgn0010808]
bulk RNAseq whole brains	elav-GS;TRE-dsRed>UAS-ND42-RNAi_vs_UAS-mCherry-RNAi	10d	FBgn0010905	46194	Spn	18396.48155	-0.254128541	1.12E-05	protein_coding	Spinophilin [Source:FlyBase;Acc:FBgn0010905]
bulk RNAseq whole brains	elav-GS;TRE-dsRed>UAS-ND42-RNAi_vs_UAS-mCherry-RNAi	10d	FBgn0011224	48571	heph	36363.286	-0.155371341	0.005410661	protein_coding	hephaestus [Source:FlyBase;Acc:FBgn0011224]
bulk RNAseq whole brains	elav-GS;TRE-dsRed>UAS-ND42-RNAi_vs_UAS-mCherry-RNAi	10d	FBgn0011288	3355084	Snap25	30979.52674	-0.123127179	0.042757784	protein_coding	Synaptosomal-associated protein 25kDa [Source:FlyBase;Acc:FBgn0011288]
bulk RNAseq whole brains	elav-GS;TRE-dsRed>UAS-ND42-RNAi_vs_UAS-mCherry-RNAi	10d	FBgn0011581	44324	Ms	16434.36659	-0.204910693	2.19E-05	protein_coding	Myosuppressin [Source:FlyBase;Acc:FBgn0011581]
bulk RNAseq whole brains	elav-GS;TRE-dsRed>UAS-ND42-RNAi_vs_UAS-mCherry-RNAi	10d	FBgn0011582	41726	Dop1R1	10038.63754	-0.271572387	3.89E-05	protein_coding	Dopamine 1-like receptor 1 [Source:FlyBase;Acc:FBgn0011582]
bulk RNAseq whole brains	elav-GS;TRE-dsRed>UAS-ND42-RNAi_vs_UAS-mCherry-RNAi	10d	FBgn0011592	36377	fra	2413.046635	-0.176344341	0.035889038	protein_coding	frazzled [Source:FlyBase;Acc:FBgn0011592]
bulk RNAseq whole brains	elav-GS;TRE-dsRed>UAS-ND42-RNAi_vs_UAS-mCherry-RNAi	10d	FBgn0011606	31240	Klp3A	122.3124149	0.468030388	0.005162188	protein_coding	Kinesin-like protein at 3A [Source:FlyBase;Acc:FBgn0011606]
bulk RNAseq whole brains	elav-GS;TRE-dsRed>UAS-ND42-RNAi_vs_UAS-mCherry-RNAi	10d	FBgn0011638	35305	La	2981.001103	0.320525348	0.0022624	protein_coding	La autoantigen-like [Source:FlyBase;Acc:FBgn0011638]
bulk RNAseq whole brains	elav-GS;TRE-dsRed>UAS-ND42-RNAi_vs_UAS-mCherry-RNAi	10d	FBgn0011666	43087	msi	12418.86168	-0.238680375	3.00E-07	protein_coding	musashi [Source:FlyBase;Acc:FBgn0011666]
bulk RNAseq whole brains	elav-GS;TRE-dsRed>UAS-ND42-RNAi_vs_UAS-mCherry-RNAi	10d	FBgn0011674	37355	insc	132.7380809	1.141504965	4.00E-13	protein_coding	inscuteable [Source:FlyBase;Acc:FBgn0011674]
bulk RNAseq whole brains	elav-GS;TRE-dsRed>UAS-ND42-RNAi_vs_UAS-mCherry-RNAi	10d	FBgn0011676	34495	Nos	4662.165045	-0.210418847	0.03629576	protein_coding	Nitric oxide synthase [Source:FlyBase;Acc:FBgn0011676]
bulk RNAseq whole brains	elav-GS;TRE-dsRed>UAS-ND42-RNAi_vs_UAS-mCherry-RNAi	10d	FBgn0011705	34222	rost	483.369478	-0.41390255	0.000799267	protein_coding	rolling stone [Source:FlyBase;Acc:FBgn0011705]
bulk RNAseq whole brains	elav-GS;TRE-dsRed>UAS-ND42-RNAi_vs_UAS-mCherry-RNAi	10d	FBgn0011722	33896	Tig	452.082945	0.791650814	1.70E-06	protein_coding	Tiggrin [Source:FlyBase;Acc:FBgn0011722]
bulk RNAseq whole brains	elav-GS;TRE-dsRed>UAS-ND42-RNAi_vs_UAS-mCherry-RNAi	10d	FBgn0011739	43651	wts	4201.747853	-0.174955742	0.007018521	protein_coding	warts [Source:FlyBase;Acc:FBgn0011739]
bulk RNAseq whole brains	elav-GS;TRE-dsRed>UAS-ND42-RNAi_vs_UAS-mCherry-RNAi	10d	FBgn0011769	39070	Fdxh	550.7195794	0.953800136	1.87E-25	protein_coding	Ferredoxin [Source:FlyBase;Acc:FBgn0011769]
bulk RNAseq whole brains	elav-GS;TRE-dsRed>UAS-ND42-RNAi_vs_UAS-mCherry-RNAi	10d	FBgn0011774	117419	Irbp	535.2100259	0.909039929	3.46E-10	protein_coding	Inverted repeat-binding protein [Source:FlyBase;Acc:FBgn0011774]
bulk RNAseq whole brains	elav-GS;TRE-dsRed>UAS-ND42-RNAi_vs_UAS-mCherry-RNAi	10d	FBgn0011817	38890	nmo	12366.00071	-0.195897371	0.004457101	protein_coding	nemo [Source:FlyBase;Acc:FBgn0011817]
bulk RNAseq whole brains	elav-GS;TRE-dsRed>UAS-ND42-RNAi_vs_UAS-mCherry-RNAi	10d	FBgn0011818	33435	oaf	2220.788003	-0.165323778	0.008680071	protein_coding	out at first [Source:FlyBase;Acc:FBgn0011818]
bulk RNAseq whole brains	elav-GS;TRE-dsRed>UAS-ND42-RNAi_vs_UAS-mCherry-RNAi	10d	FBgn0011826	32624	Pp2B-14D	9046.36912	-0.121677746	0.014237446	protein_coding	Protein phosphatase 2B at 14D [Source:FlyBase;Acc:FBgn0011826]
bulk RNAseq whole brains	elav-GS;TRE-dsRed>UAS-ND42-RNAi_vs_UAS-mCherry-RNAi	10d	FBgn0011829	43875	Ret	256.8232394	-0.351681991	0.006304394	protein_coding	Ret oncogene [Source:FlyBase;Acc:FBgn0011829]
bulk RNAseq whole brains	elav-GS;TRE-dsRed>UAS-ND42-RNAi_vs_UAS-mCherry-RNAi	10d	FBgn0012042	NA	AttA	29.76207277	-0.496033947	0.012653415	protein_coding	Attacin-A [Source:FlyBase;Acc:FBgn0012042]
bulk RNAseq whole brains	elav-GS;TRE-dsRed>UAS-ND42-RNAi_vs_UAS-mCherry-RNAi	10d	FBgn0012051	37232	CalpA	4966.561389	-0.111976072	0.020190614	protein_coding	Calpain-A [Source:FlyBase;Acc:FBgn0012051]
bulk RNAseq whole brains	elav-GS;TRE-dsRed>UAS-ND42-RNAi_vs_UAS-mCherry-RNAi	10d	FBgn0012344	41170	Dh44	10681.07219	-0.2295134	7.02E-05	protein_coding	Diuretic hormone 44 [Source:FlyBase;Acc:FBgn0012344]
bulk RNAseq whole brains	elav-GS;TRE-dsRed>UAS-ND42-RNAi_vs_UAS-mCherry-RNAi	10d	FBgn0013278	44921	Hsp70Bb	1503.472325	-0.417706578	0.042066559	protein_coding	Heat-shock-protein-70Bb [Source:FlyBase;Acc:FBgn0013278]
bulk RNAseq whole brains	elav-GS;TRE-dsRed>UAS-ND42-RNAi_vs_UAS-mCherry-RNAi	10d	FBgn0013305	36419	Nmda1	8406.520699	0.150696196	0.012233469	protein_coding	N-methyl-D-aspartate receptor-associated protein [Source:FlyBase;Acc:FBgn0013305]
bulk RNAseq whole brains	elav-GS;TRE-dsRed>UAS-ND42-RNAi_vs_UAS-mCherry-RNAi	10d	FBgn0013432	31186	bcn92	1154.012371	0.282518786	0.000300513	protein_coding	bcn92 [Source:FlyBase;Acc:FBgn0013432]
bulk RNAseq whole brains	elav-GS;TRE-dsRed>UAS-ND42-RNAi_vs_UAS-mCherry-RNAi	10d	FBgn0013433	34947	beat-Ia	1973.622328	-0.22215345	0.002551895	protein_coding	beaten path Ia [Source:FlyBase;Acc:FBgn0013433]
bulk RNAseq whole brains	elav-GS;TRE-dsRed>UAS-ND42-RNAi_vs_UAS-mCherry-RNAi	10d	FBgn0013467	36681	igl	26209.46868	-0.21368913	0.001603269	protein_coding	igloo [Source:FlyBase;Acc:FBgn0013467]
bulk RNAseq whole brains	elav-GS;TRE-dsRed>UAS-ND42-RNAi_vs_UAS-mCherry-RNAi	10d	FBgn0013576	45467	mtd	52029.85085	-0.162870203	0.000100886	protein_coding	mustard [Source:FlyBase;Acc:FBgn0013576]
bulk RNAseq whole brains	elav-GS;TRE-dsRed>UAS-ND42-RNAi_vs_UAS-mCherry-RNAi	10d	FBgn0013674	19893533	mt:CoI	785826.3574	0.228726246	4.72E-09	protein_coding	mitochondrial Cytochrome c oxidase subunit I [Source:FlyBase;Acc:FBgn0013674]
bulk RNAseq whole brains	elav-GS;TRE-dsRed>UAS-ND42-RNAi_vs_UAS-mCherry-RNAi	10d	FBgn0013675	19893535	mt:CoII	169358.8887	0.188005747	0.001179458	protein_coding	mitochondrial Cytochrome c oxidase subunit II [Source:FlyBase;Acc:FBgn0013675]
bulk RNAseq whole brains	elav-GS;TRE-dsRed>UAS-ND42-RNAi_vs_UAS-mCherry-RNAi	10d	FBgn0013678	NA	mt:Cyt-b	259409.6401	0.201601682	0.001334982	protein_coding	mitochondrial Cytochrome b [Source:FlyBase;Acc:FBgn0013678]
bulk RNAseq whole brains	elav-GS;TRE-dsRed>UAS-ND42-RNAi_vs_UAS-mCherry-RNAi	10d	FBgn0013681	NA	mt:ND3	11977.25389	-0.201780779	0.039595464	protein_coding	mitochondrial NADH-ubiquinone oxidoreductase chain 3 [Source:FlyBase;Acc:FBgn0013681]
bulk RNAseq whole brains	elav-GS;TRE-dsRed>UAS-ND42-RNAi_vs_UAS-mCherry-RNAi	10d	FBgn0013684	NA	mt:ND5	63232.83141	0.298545013	0.043387805	protein_coding	mitochondrial NADH-ubiquinone oxidoreductase chain 5 [Source:FlyBase;Acc:FBgn0013684]
bulk RNAseq whole brains	elav-GS;TRE-dsRed>UAS-ND42-RNAi_vs_UAS-mCherry-RNAi	10d	FBgn0013686	NA	mt:lrRNA	1875640.239	0.650357115	1.48E-35	rRNA	mitochondrial large ribosomal RNA [Source:FlyBase;Acc:FBgn0013686]
bulk RNAseq whole brains	elav-GS;TRE-dsRed>UAS-ND42-RNAi_vs_UAS-mCherry-RNAi	10d	FBgn0013688	NA	mt:srRNA	3550.909447	0.532570805	1.90E-07	rRNA	mitochondrial small ribosomal RNA [Source:FlyBase;Acc:FBgn0013688]
bulk RNAseq whole brains	elav-GS;TRE-dsRed>UAS-ND42-RNAi_vs_UAS-mCherry-RNAi	10d	FBgn0013718	39572	nuf	5050.778464	0.282511736	0.001104384	protein_coding	nuclear fallout [Source:FlyBase;Acc:FBgn0013718]
bulk RNAseq whole brains	elav-GS;TRE-dsRed>UAS-ND42-RNAi_vs_UAS-mCherry-RNAi	10d	FBgn0013765	36491	cnn	4321.028597	0.2066328	0.004734841	protein_coding	centrosomin [Source:FlyBase;Acc:FBgn0013765]
bulk RNAseq whole brains	elav-GS;TRE-dsRed>UAS-ND42-RNAi_vs_UAS-mCherry-RNAi	10d	FBgn0013799	40164	Deaf1	5615.612796	-0.122104341	0.003236539	protein_coding	Deformed epidermal autoregulatory factor-1 [Source:FlyBase;Acc:FBgn0013799]
bulk RNAseq whole brains	elav-GS;TRE-dsRed>UAS-ND42-RNAi_vs_UAS-mCherry-RNAi	10d	FBgn0013973	43682	Gycbeta100B	7999.305068	-0.184442765	0.00043553	protein_coding	Guanylyl cyclase beta-subunit at 100B [Source:FlyBase;Acc:FBgn0013973]
bulk RNAseq whole brains	elav-GS;TRE-dsRed>UAS-ND42-RNAi_vs_UAS-mCherry-RNAi	10d	FBgn0014002	39651	Pdi	7339.710432	0.113629135	0.008613504	protein_coding	Protein disulfide isomerase [Source:FlyBase;Acc:FBgn0014002]
bulk RNAseq whole brains	elav-GS;TRE-dsRed>UAS-ND42-RNAi_vs_UAS-mCherry-RNAi	10d	FBgn0014007	39443	Ptp69D	2903.827985	-0.160998887	0.034634001	protein_coding	Protein tyrosine phosphatase 69D [Source:FlyBase;Acc:FBgn0014007]
bulk RNAseq whole brains	elav-GS;TRE-dsRed>UAS-ND42-RNAi_vs_UAS-mCherry-RNAi	10d	FBgn0014011	38831	Rac2	1323.239829	0.286154103	0.018976443	protein_coding	Rac2 [Source:FlyBase;Acc:FBgn0014011]
bulk RNAseq whole brains	elav-GS;TRE-dsRed>UAS-ND42-RNAi_vs_UAS-mCherry-RNAi	10d	FBgn0014018	41087	Rel	1589.176372	0.405524524	0.000852404	protein_coding	Relish [Source:FlyBase;Acc:FBgn0014018]
bulk RNAseq whole brains	elav-GS;TRE-dsRed>UAS-ND42-RNAi_vs_UAS-mCherry-RNAi	10d	FBgn0014380	41136	RhoL	348.5534866	0.743917279	8.42E-08	protein_coding	Rho-like [Source:FlyBase;Acc:FBgn0014380]
bulk RNAseq whole brains	elav-GS;TRE-dsRed>UAS-ND42-RNAi_vs_UAS-mCherry-RNAi	10d	FBgn0014396	33571	tim	6817.297968	-0.469962969	0.013306665	protein_coding	timeless [Source:FlyBase;Acc:FBgn0014396]
bulk RNAseq whole brains	elav-GS;TRE-dsRed>UAS-ND42-RNAi_vs_UAS-mCherry-RNAi	10d	FBgn0014857	31848	His3.3A	3345.353268	0.204723825	0.003219963	protein_coding	Histone H3.3A [Source:FlyBase;Acc:FBgn0014857]
bulk RNAseq whole brains	elav-GS;TRE-dsRed>UAS-ND42-RNAi_vs_UAS-mCherry-RNAi	10d	FBgn0014863	40849	Mlp84B	268.6113362	-0.319630909	0.029401969	protein_coding	Muscle LIM protein at 84B [Source:FlyBase;Acc:FBgn0014863]
bulk RNAseq whole brains	elav-GS;TRE-dsRed>UAS-ND42-RNAi_vs_UAS-mCherry-RNAi	10d	FBgn0014868	31849	Ost48	1882.913282	0.192316039	0.005162188	protein_coding	Oligosaccharyltransferase 48kD subunit [Source:FlyBase;Acc:FBgn0014868]
bulk RNAseq whole brains	elav-GS;TRE-dsRed>UAS-ND42-RNAi_vs_UAS-mCherry-RNAi	10d	FBgn0014869	43447	Pglym78	10587.15386	0.295919306	6.52E-09	protein_coding	Phosphoglyceromutase [Source:FlyBase;Acc:FBgn0014869]
bulk RNAseq whole brains	elav-GS;TRE-dsRed>UAS-ND42-RNAi_vs_UAS-mCherry-RNAi	10d	FBgn0015037	45524	Cyp4p1	343.8051033	1.822078043	2.23E-67	protein_coding	Cytochrome P450-4p1 [Source:FlyBase;Acc:FBgn0015037]
bulk RNAseq whole brains	elav-GS;TRE-dsRed>UAS-ND42-RNAi_vs_UAS-mCherry-RNAi	10d	FBgn0015239	40378	Hr78	1127.694981	-0.235221899	0.030346273	protein_coding	Hormone-receptor-like in 78 [Source:FlyBase;Acc:FBgn0015239]
bulk RNAseq whole brains	elav-GS;TRE-dsRed>UAS-ND42-RNAi_vs_UAS-mCherry-RNAi	10d	FBgn0015393	44173	hoip	297.0296452	0.308516067	0.030675295	protein_coding	hoi-polloi [Source:FlyBase;Acc:FBgn0015393]
bulk RNAseq whole brains	elav-GS;TRE-dsRed>UAS-ND42-RNAi_vs_UAS-mCherry-RNAi	10d	FBgn0015399	34688	kek1	10978.93322	-0.216726443	0.002253254	protein_coding	kekkon-1 [Source:FlyBase;Acc:FBgn0015399]
bulk RNAseq whole brains	elav-GS;TRE-dsRed>UAS-ND42-RNAi_vs_UAS-mCherry-RNAi	10d	FBgn0015400	34582	kek2	6755.506552	-0.152572159	0.013353299	protein_coding	kekkon-2 [Source:FlyBase;Acc:FBgn0015400]
bulk RNAseq whole brains	elav-GS;TRE-dsRed>UAS-ND42-RNAi_vs_UAS-mCherry-RNAi	10d	FBgn0015591	42947	AstA	4365.972309	0.314394486	1.74E-06	protein_coding	Allatostatin A [Source:FlyBase;Acc:FBgn0015591]
bulk RNAseq whole brains	elav-GS;TRE-dsRed>UAS-ND42-RNAi_vs_UAS-mCherry-RNAi	10d	FBgn0015625	42971	CycB3	111.6093294	0.496292136	0.004941072	protein_coding	Cyclin B3 [Source:FlyBase;Acc:FBgn0015625]
bulk RNAseq whole brains	elav-GS;TRE-dsRed>UAS-ND42-RNAi_vs_UAS-mCherry-RNAi	10d	FBgn0015765	42866	p38a	217.4217912	0.488718512	1.23E-05	protein_coding	p38a MAP kinase [Source:FlyBase;Acc:FBgn0015765]
bulk RNAseq whole brains	elav-GS;TRE-dsRed>UAS-ND42-RNAi_vs_UAS-mCherry-RNAi	10d	FBgn0015774	32400	NetB	10614.41865	-0.260428183	0.000184155	protein_coding	Netrin-B [Source:FlyBase;Acc:FBgn0015774]
bulk RNAseq whole brains	elav-GS;TRE-dsRed>UAS-ND42-RNAi_vs_UAS-mCherry-RNAi	10d	FBgn0015799	31027	Rbf	2633.953464	0.197012768	0.001460078	protein_coding	Retinoblastoma-family protein [Source:FlyBase;Acc:FBgn0015799]
bulk RNAseq whole brains	elav-GS;TRE-dsRed>UAS-ND42-RNAi_vs_UAS-mCherry-RNAi	10d	FBgn0015929	35679	dpa	289.1087824	0.431709815	0.022700465	protein_coding	disc proliferation abnormal [Source:FlyBase;Acc:FBgn0015929]
bulk RNAseq whole brains	elav-GS;TRE-dsRed>UAS-ND42-RNAi_vs_UAS-mCherry-RNAi	10d	FBgn0016054	35322	phr6-4	59.60374411	-1.108688257	1.99E-13	protein_coding	(6-4)-photolyase [Source:FlyBase;Acc:FBgn0016054]
bulk RNAseq whole brains	elav-GS;TRE-dsRed>UAS-ND42-RNAi_vs_UAS-mCherry-RNAi	10d	FBgn0016061	43300	side	7930.783153	-0.160869399	0.000300513	protein_coding	sidestep [Source:FlyBase;Acc:FBgn0016061]
bulk RNAseq whole brains	elav-GS;TRE-dsRed>UAS-ND42-RNAi_vs_UAS-mCherry-RNAi	10d	FBgn0016070	39034	smg	3289.747486	-0.177967652	0.006787669	protein_coding	smaug [Source:FlyBase;Acc:FBgn0016070]
bulk RNAseq whole brains	elav-GS;TRE-dsRed>UAS-ND42-RNAi_vs_UAS-mCherry-RNAi	10d	FBgn0016076	33759	vri	709.6579937	0.937548374	6.53E-16	protein_coding	vrille [Source:FlyBase;Acc:FBgn0016076]
bulk RNAseq whole brains	elav-GS;TRE-dsRed>UAS-ND42-RNAi_vs_UAS-mCherry-RNAi	10d	FBgn0016123	43671	Aph-4	3628.499317	-0.205762631	0.005539387	protein_coding	Alkaline phosphatase 4 [Source:FlyBase;Acc:FBgn0016123]
bulk RNAseq whole brains	elav-GS;TRE-dsRed>UAS-ND42-RNAi_vs_UAS-mCherry-RNAi	10d	FBgn0016126	43792	CaMKI	20768.74675	-0.196428375	0.000156688	protein_coding	Calcium/calmodulin-dependent protein kinase I [Source:FlyBase;Acc:FBgn0016126]
bulk RNAseq whole brains	elav-GS;TRE-dsRed>UAS-ND42-RNAi_vs_UAS-mCherry-RNAi	10d	FBgn0016650	42133	Lgr1	757.2574883	0.519412942	2.48E-10	protein_coding	Leucine-rich repeat-containing G protein-coupled receptor 1 [Source:FlyBase;Acc:FBgn0016650]
bulk RNAseq whole brains	elav-GS;TRE-dsRed>UAS-ND42-RNAi_vs_UAS-mCherry-RNAi	10d	FBgn0016672	41701	Ipp	4958.677998	0.133995921	0.004728712	protein_coding	Inositol polyphosphate 1-phosphatase [Source:FlyBase;Acc:FBgn0016672]
bulk RNAseq whole brains	elav-GS;TRE-dsRed>UAS-ND42-RNAi_vs_UAS-mCherry-RNAi	10d	FBgn0016684	36651	NaPi-T	218.2459567	1.585699369	1.37E-25	protein_coding	Na[+]-dependent inorganic phosphate cotransporter [Source:FlyBase;Acc:FBgn0016684]
bulk RNAseq whole brains	elav-GS;TRE-dsRed>UAS-ND42-RNAi_vs_UAS-mCherry-RNAi	10d	FBgn0016694	45588	Pdp1	31465.5307	-0.140130313	0.018956728	protein_coding	PAR-domain protein 1 [Source:FlyBase;Acc:FBgn0016694]
bulk RNAseq whole brains	elav-GS;TRE-dsRed>UAS-ND42-RNAi_vs_UAS-mCherry-RNAi	10d	FBgn0016697	36951	Prosalpha5	1150.879865	0.174422304	0.011859444	protein_coding	Proteasome alpha5 subunit [Source:FlyBase;Acc:FBgn0016697]
bulk RNAseq whole brains	elav-GS;TRE-dsRed>UAS-ND42-RNAi_vs_UAS-mCherry-RNAi	10d	FBgn0016698	33555	Ptpa	1112.795189	0.154501979	0.043229588	protein_coding	Phosphotyrosyl phosphatase activator [Source:FlyBase;Acc:FBgn0016698]
bulk RNAseq whole brains	elav-GS;TRE-dsRed>UAS-ND42-RNAi_vs_UAS-mCherry-RNAi	10d	FBgn0016754	42824	sba	5402.478423	-0.123747963	0.017553503	protein_coding	six-banded [Source:FlyBase;Acc:FBgn0016754]
bulk RNAseq whole brains	elav-GS;TRE-dsRed>UAS-ND42-RNAi_vs_UAS-mCherry-RNAi	10d	FBgn0017558	35970	Pdk	6991.899974	-0.326427269	0.010279498	protein_coding	Pyruvate dehydrogenase kinase [Source:FlyBase;Acc:FBgn0017558]
bulk RNAseq whole brains	elav-GS;TRE-dsRed>UAS-ND42-RNAi_vs_UAS-mCherry-RNAi	10d	FBgn0019643	37867	Dat	4500.233929	0.26560982	5.80E-05	protein_coding	Dopamine N acetyltransferase [Source:FlyBase;Acc:FBgn0019643]
bulk RNAseq whole brains	elav-GS;TRE-dsRed>UAS-ND42-RNAi_vs_UAS-mCherry-RNAi	10d	FBgn0019661	NA	roX1	153104.727	-0.270418455	2.19E-05	lincRNA	RNA on the X 1 [Source:FlyBase;Acc:FBgn0019661]
bulk RNAseq whole brains	elav-GS;TRE-dsRed>UAS-ND42-RNAi_vs_UAS-mCherry-RNAi	10d	FBgn0019957	42591	ND42	3698.581809	-1.324269865	1.29E-151	protein_coding	NADH:ubiquinone reductase 42kD subunit precursor [Source:FlyBase;Acc:FBgn0019957]
bulk RNAseq whole brains	elav-GS;TRE-dsRed>UAS-ND42-RNAi_vs_UAS-mCherry-RNAi	10d	FBgn0019982	33653	Gs1l	2382.447687	0.276732774	6.72E-07	protein_coding	GS1-like [Source:FlyBase;Acc:FBgn0019982]
bulk RNAseq whole brains	elav-GS;TRE-dsRed>UAS-ND42-RNAi_vs_UAS-mCherry-RNAi	10d	FBgn0020257	37602	Ppa	2278.683151	-0.238212107	0.031441054	protein_coding	Partner of paired [Source:FlyBase;Acc:FBgn0020257]
bulk RNAseq whole brains	elav-GS;TRE-dsRed>UAS-ND42-RNAi_vs_UAS-mCherry-RNAi	10d	FBgn0020269	36632	mspo	6548.668179	-0.27556727	7.91E-08	protein_coding	M-spondin [Source:FlyBase;Acc:FBgn0020269]
bulk RNAseq whole brains	elav-GS;TRE-dsRed>UAS-ND42-RNAi_vs_UAS-mCherry-RNAi	10d	FBgn0020270	34565	mre11	574.7094935	0.486015023	0.001013436	protein_coding	meiotic recombination 11 [Source:FlyBase;Acc:FBgn0020270]
bulk RNAseq whole brains	elav-GS;TRE-dsRed>UAS-ND42-RNAi_vs_UAS-mCherry-RNAi	10d	FBgn0020272	33119	mst	174.7348306	0.350608436	0.028742463	protein_coding	misato [Source:FlyBase;Acc:FBgn0020272]
bulk RNAseq whole brains	elav-GS;TRE-dsRed>UAS-ND42-RNAi_vs_UAS-mCherry-RNAi	10d	FBgn0020279	35771	lig	10241.25445	-0.099010415	0.013967416	protein_coding	lingerer [Source:FlyBase;Acc:FBgn0020279]
bulk RNAseq whole brains	elav-GS;TRE-dsRed>UAS-ND42-RNAi_vs_UAS-mCherry-RNAi	10d	FBgn0020299	41770	stumps	2958.246258	-0.26995441	1.22E-05	protein_coding	stumps [Source:FlyBase;Acc:FBgn0020299]
bulk RNAseq whole brains	elav-GS;TRE-dsRed>UAS-ND42-RNAi_vs_UAS-mCherry-RNAi	10d	FBgn0020388	39431	Gcn5	2035.086551	0.494224965	1.01E-16	protein_coding	Gcn5 ortholog [Source:FlyBase;Acc:FBgn0020388]
bulk RNAseq whole brains	elav-GS;TRE-dsRed>UAS-ND42-RNAi_vs_UAS-mCherry-RNAi	10d	FBgn0020414	34981	Idgf3	5962.765706	0.145495713	0.001362008	protein_coding	Imaginal disc growth factor 3 [Source:FlyBase;Acc:FBgn0020414]
bulk RNAseq whole brains	elav-GS;TRE-dsRed>UAS-ND42-RNAi_vs_UAS-mCherry-RNAi	10d	FBgn0020493	42059	Dad	1682.883046	-0.192083525	0.003805291	protein_coding	Daughters against dpp [Source:FlyBase;Acc:FBgn0020493]
bulk RNAseq whole brains	elav-GS;TRE-dsRed>UAS-ND42-RNAi_vs_UAS-mCherry-RNAi	10d	FBgn0020545	33265	kraken	1276.825221	0.18972836	0.028571435	protein_coding	kraken [Source:FlyBase;Acc:FBgn0020545]
bulk RNAseq whole brains	elav-GS;TRE-dsRed>UAS-ND42-RNAi_vs_UAS-mCherry-RNAi	10d	FBgn0020617	NA	Rx	632.4521042	-0.216829232	0.011444367	protein_coding	Retinal Homeobox [Source:FlyBase;Acc:FBgn0020617]
bulk RNAseq whole brains	elav-GS;TRE-dsRed>UAS-ND42-RNAi_vs_UAS-mCherry-RNAi	10d	FBgn0020621	35950	Pkn	6299.040984	-0.266663725	0.000182525	protein_coding	Protein kinase related to protein kinase N [Source:FlyBase;Acc:FBgn0020621]
bulk RNAseq whole brains	elav-GS;TRE-dsRed>UAS-ND42-RNAi_vs_UAS-mCherry-RNAi	10d	FBgn0020653	31760	Trxr-1	6263.231284	0.155003883	0.023561673	protein_coding	Thioredoxin reductase-1 [Source:FlyBase;Acc:FBgn0020653]
bulk RNAseq whole brains	elav-GS;TRE-dsRed>UAS-ND42-RNAi_vs_UAS-mCherry-RNAi	10d	FBgn0020764	37815	Alas	4305.357751	0.206256231	8.57E-07	protein_coding	Aminolevulinate synthase [Source:FlyBase;Acc:FBgn0020764]
bulk RNAseq whole brains	elav-GS;TRE-dsRed>UAS-ND42-RNAi_vs_UAS-mCherry-RNAi	10d	FBgn0021761	34527	Nup154	1013.012863	0.280816793	0.000203334	protein_coding	Nucleoporin 154kD [Source:FlyBase;Acc:FBgn0021761]
bulk RNAseq whole brains	elav-GS;TRE-dsRed>UAS-ND42-RNAi_vs_UAS-mCherry-RNAi	10d	FBgn0021847	48387	l(2)k14710	4798.538281	0.148726764	0.000393197	protein_coding	lethal (2) k14710 [Source:FlyBase;Acc:FBgn0021847]
bulk RNAseq whole brains	elav-GS;TRE-dsRed>UAS-ND42-RNAi_vs_UAS-mCherry-RNAi	10d	FBgn0021856	35399	l(2)k14505	1001.094117	0.223860935	0.006018584	protein_coding	lethal (2) k14505 [Source:FlyBase;Acc:FBgn0021856]
bulk RNAseq whole brains	elav-GS;TRE-dsRed>UAS-ND42-RNAi_vs_UAS-mCherry-RNAi	10d	FBgn0021872	44226	Xbp1	10605.04092	0.22632587	0.00054093	protein_coding	X box binding protein-1 [Source:FlyBase;Acc:FBgn0021872]
bulk RNAseq whole brains	elav-GS;TRE-dsRed>UAS-ND42-RNAi_vs_UAS-mCherry-RNAi	10d	FBgn0021967	44228	Pdsw	2783.88845	0.261870262	2.50E-07	protein_coding	Pdsw [Source:FlyBase;Acc:FBgn0021967]
bulk RNAseq whole brains	elav-GS;TRE-dsRed>UAS-ND42-RNAi_vs_UAS-mCherry-RNAi	10d	FBgn0022029	36953	l(2)k01209	1202.162125	0.475800318	3.03E-08	protein_coding	lethal (2) k01209 [Source:FlyBase;Acc:FBgn0022029]
bulk RNAseq whole brains	elav-GS;TRE-dsRed>UAS-ND42-RNAi_vs_UAS-mCherry-RNAi	10d	FBgn0022355	32821	Tsf1	129784.2223	0.234914445	0.01397791	protein_coding	Transferrin 1 [Source:FlyBase;Acc:FBgn0022355]
bulk RNAseq whole brains	elav-GS;TRE-dsRed>UAS-ND42-RNAi_vs_UAS-mCherry-RNAi	10d	FBgn0022361	43797	Pur-alpha	17157.30059	-0.139609126	0.036817453	protein_coding	Purine-rich binding protein-alpha [Source:FlyBase;Acc:FBgn0022361]
bulk RNAseq whole brains	elav-GS;TRE-dsRed>UAS-ND42-RNAi_vs_UAS-mCherry-RNAi	10d	FBgn0022772	35686	Orc1	32.9667233	0.764479438	1.01E-05	protein_coding	Origin recognition complex subunit 1 [Source:FlyBase;Acc:FBgn0022772]
bulk RNAseq whole brains	elav-GS;TRE-dsRed>UAS-ND42-RNAi_vs_UAS-mCherry-RNAi	10d	FBgn0022959	39377	yps	9101.853163	0.149403667	0.023941231	protein_coding	ypsilon schachtel [Source:FlyBase;Acc:FBgn0022959]
bulk RNAseq whole brains	elav-GS;TRE-dsRed>UAS-ND42-RNAi_vs_UAS-mCherry-RNAi	10d	FBgn0023091	35404	dimm	252.7535195	-0.3715238	0.041682453	protein_coding	dimmed [Source:FlyBase;Acc:FBgn0023091]
bulk RNAseq whole brains	elav-GS;TRE-dsRed>UAS-ND42-RNAi_vs_UAS-mCherry-RNAi	10d	FBgn0023178	43193	Pdf	14261.80695	0.527478398	8.33E-14	protein_coding	Pigment-dispersing factor [Source:FlyBase;Acc:FBgn0023178]
bulk RNAseq whole brains	elav-GS;TRE-dsRed>UAS-ND42-RNAi_vs_UAS-mCherry-RNAi	10d	FBgn0023180	36017	Orc6	81.86601562	0.408048231	0.019010773	protein_coding	Origin recognition complex subunit 6 [Source:FlyBase;Acc:FBgn0023180]
bulk RNAseq whole brains	elav-GS;TRE-dsRed>UAS-ND42-RNAi_vs_UAS-mCherry-RNAi	10d	FBgn0023524	31211	CG3078	7436.737858	-0.180859984	0.01122263	protein_coding	CG3078, isoform B [Source:UniProtKB/TrEMBL;Acc:X2JDK7]
bulk RNAseq whole brains	elav-GS;TRE-dsRed>UAS-ND42-RNAi_vs_UAS-mCherry-RNAi	10d	FBgn0023534	30996	CG17778	2304.156038	-0.310339889	0.02288937	protein_coding	RH02374p [Source:UniProtKB/TrEMBL;Acc:Q8MYW2]
bulk RNAseq whole brains	elav-GS;TRE-dsRed>UAS-ND42-RNAi_vs_UAS-mCherry-RNAi	10d	FBgn0023549	31198	Mct1	560.9662886	-0.350218217	0.00213405	protein_coding	Monocarboxylate transporter 1 [Source:FlyBase;Acc:FBgn0023549]
bulk RNAseq whole brains	elav-GS;TRE-dsRed>UAS-ND42-RNAi_vs_UAS-mCherry-RNAi	10d	FBgn0024183	34885	vig	18618.45873	-0.144614179	0.014911223	protein_coding	vasa intronic gene [Source:FlyBase;Acc:FBgn0024183]
bulk RNAseq whole brains	elav-GS;TRE-dsRed>UAS-ND42-RNAi_vs_UAS-mCherry-RNAi	10d	FBgn0024189	44097	sns	8182.782026	-0.197062531	0.000669555	protein_coding	sticks and stones [Source:FlyBase;Acc:FBgn0024189]
bulk RNAseq whole brains	elav-GS;TRE-dsRed>UAS-ND42-RNAi_vs_UAS-mCherry-RNAi	10d	FBgn0024227	34504	aurB	108.0985308	0.595441948	5.03E-05	protein_coding	aurora B [Source:FlyBase;Acc:FBgn0024227]
bulk RNAseq whole brains	elav-GS;TRE-dsRed>UAS-ND42-RNAi_vs_UAS-mCherry-RNAi	10d	FBgn0024248	64880	chico	1769.071851	-0.175213852	0.031441054	protein_coding	chico [Source:FlyBase;Acc:FBgn0024248]
bulk RNAseq whole brains	elav-GS;TRE-dsRed>UAS-ND42-RNAi_vs_UAS-mCherry-RNAi	10d	FBgn0024293	45040	Spn43Ab	5702.410552	-0.464119003	8.98E-10	protein_coding	Serpin 43Ab [Source:FlyBase;Acc:FBgn0024293]
bulk RNAseq whole brains	elav-GS;TRE-dsRed>UAS-ND42-RNAi_vs_UAS-mCherry-RNAi	10d	FBgn0024558	42663	Dph5	607.5367285	0.334006654	0.002364086	protein_coding	Diphthamide methyltransferase [Source:FlyBase;Acc:FBgn0024558]
bulk RNAseq whole brains	elav-GS;TRE-dsRed>UAS-ND42-RNAi_vs_UAS-mCherry-RNAi	10d	FBgn0024836	36125	stan	7154.803803	-0.288521179	3.62E-05	protein_coding	starry night [Source:FlyBase;Acc:FBgn0024836]
bulk RNAseq whole brains	elav-GS;TRE-dsRed>UAS-ND42-RNAi_vs_UAS-mCherry-RNAi	10d	FBgn0024912	40816	agt	268.6453557	0.508454208	0.002307608	protein_coding	O-6-alkylguanine-DNA alkyltransferase [Source:FlyBase;Acc:FBgn0024912]
bulk RNAseq whole brains	elav-GS;TRE-dsRed>UAS-ND42-RNAi_vs_UAS-mCherry-RNAi	10d	FBgn0024941	32674	RSG7	14149.10774	-0.150018206	0.02451022	protein_coding	Regulator of G-protein signalling 7 [Source:FlyBase;Acc:FBgn0024941]
bulk RNAseq whole brains	elav-GS;TRE-dsRed>UAS-ND42-RNAi_vs_UAS-mCherry-RNAi	10d	FBgn0024958	42689	Irp-1A	1755.419898	0.154810641	0.041645666	protein_coding	Iron regulatory protein 1A [Source:FlyBase;Acc:FBgn0024958]
bulk RNAseq whole brains	elav-GS;TRE-dsRed>UAS-ND42-RNAi_vs_UAS-mCherry-RNAi	10d	FBgn0024973	31261	CG2701	1664.099068	0.172340987	0.004110545	protein_coding	CG2701 [Source:UniProtKB/TrEMBL;Acc:O76912]
bulk RNAseq whole brains	elav-GS;TRE-dsRed>UAS-ND42-RNAi_vs_UAS-mCherry-RNAi	10d	FBgn0024992	31253	CG2658	1997.740046	0.463580755	6.22E-20	protein_coding	CG2658, isoform A [Source:UniProtKB/TrEMBL;Acc:Q9W4W8]
bulk RNAseq whole brains	elav-GS;TRE-dsRed>UAS-ND42-RNAi_vs_UAS-mCherry-RNAi	10d	FBgn0024995	31257	CG2680	2155.818816	-0.206359511	0.006043393	protein_coding	CG2680 [Source:UniProtKB/TrEMBL;Acc:Q9W4W5]
bulk RNAseq whole brains	elav-GS;TRE-dsRed>UAS-ND42-RNAi_vs_UAS-mCherry-RNAi	10d	FBgn0024996	31256	eIF2B-beta	1245.160945	0.23011647	0.007071175	protein_coding	eIF2B-beta [Source:FlyBase;Acc:FBgn0024996]
bulk RNAseq whole brains	elav-GS;TRE-dsRed>UAS-ND42-RNAi_vs_UAS-mCherry-RNAi	10d	FBgn0025382	31103	Rab27	1367.95055	0.204678126	0.003370924	protein_coding	Rab27 [Source:FlyBase;Acc:FBgn0025382]
bulk RNAseq whole brains	elav-GS;TRE-dsRed>UAS-ND42-RNAi_vs_UAS-mCherry-RNAi	10d	FBgn0025391	31129	Scgdelta	2175.40174	-0.310655945	1.34E-06	protein_coding	Sarcoglycan delta [Source:FlyBase;Acc:FBgn0025391]
bulk RNAseq whole brains	elav-GS;TRE-dsRed>UAS-ND42-RNAi_vs_UAS-mCherry-RNAi	10d	FBgn0025628	31174	CG4199	1696.846956	0.424121383	2.06E-09	protein_coding	CG4199, isoform B [Source:UniProtKB/TrEMBL;Acc:Q960D4]
bulk RNAseq whole brains	elav-GS;TRE-dsRed>UAS-ND42-RNAi_vs_UAS-mCherry-RNAi	10d	FBgn0025631	31168	moody	3428.798228	0.182589832	0.039831566	protein_coding	moody [Source:FlyBase;Acc:FBgn0025631]
bulk RNAseq whole brains	elav-GS;TRE-dsRed>UAS-ND42-RNAi_vs_UAS-mCherry-RNAi	10d	FBgn0025639	31015	Hmt4-20	7981.648187	-0.148522606	0.010347059	protein_coding	Histone methyltransferase 4-20 [Source:FlyBase;Acc:FBgn0025639]
bulk RNAseq whole brains	elav-GS;TRE-dsRed>UAS-ND42-RNAi_vs_UAS-mCherry-RNAi	10d	FBgn0025640	31007	CG13369	1137.836998	0.169685786	0.004277153	protein_coding	Ribokinase [Source:UniProtKB/TrEMBL;Acc:O77425]
bulk RNAseq whole brains	elav-GS;TRE-dsRed>UAS-ND42-RNAi_vs_UAS-mCherry-RNAi	10d	FBgn0025686	33199	Amnionless	74.06524913	-0.464326281	0.013434447	protein_coding	Amnionless ortholog [Source:FlyBase;Acc:FBgn0025686]
bulk RNAseq whole brains	elav-GS;TRE-dsRed>UAS-ND42-RNAi_vs_UAS-mCherry-RNAi	10d	FBgn0025702	40461	srpk79D	5519.128862	-0.101691635	0.030955111	protein_coding	serine-arginine protein kinase at 79D [Source:FlyBase;Acc:FBgn0025702]
bulk RNAseq whole brains	elav-GS;TRE-dsRed>UAS-ND42-RNAi_vs_UAS-mCherry-RNAi	10d	FBgn0025724	45757	beta'COP	2696.86417	0.179302092	0.001489962	protein_coding	Coat Protein (coatomer) beta' [Source:FlyBase;Acc:FBgn0025724]
bulk RNAseq whole brains	elav-GS;TRE-dsRed>UAS-ND42-RNAi_vs_UAS-mCherry-RNAi	10d	FBgn0025820	38235	JTBR	332.2707178	0.275716722	0.008332952	protein_coding	JTBR [Source:FlyBase;Acc:FBgn0025820]
bulk RNAseq whole brains	elav-GS;TRE-dsRed>UAS-ND42-RNAi_vs_UAS-mCherry-RNAi	10d	FBgn0025830	36886	IntS8	520.8299192	-0.225226369	0.032195978	protein_coding	Integrator 8 [Source:FlyBase;Acc:FBgn0025830]
bulk RNAseq whole brains	elav-GS;TRE-dsRed>UAS-ND42-RNAi_vs_UAS-mCherry-RNAi	10d	FBgn0026160	39217	tna	19898.51123	-0.185115739	0.007851304	protein_coding	tonalli [Source:FlyBase;Acc:FBgn0026160]
bulk RNAseq whole brains	elav-GS;TRE-dsRed>UAS-ND42-RNAi_vs_UAS-mCherry-RNAi	10d	FBgn0026375	32743	RhoGAPp190	26976.06695	-0.113434765	0.022365729	protein_coding	Rho GTPase activating protein p190 [Source:FlyBase;Acc:FBgn0026375]
bulk RNAseq whole brains	elav-GS;TRE-dsRed>UAS-ND42-RNAi_vs_UAS-mCherry-RNAi	10d	FBgn0026380	41079	Prosbeta3	976.5992822	0.178361165	0.022543166	protein_coding	Proteasome beta3 subunit [Source:FlyBase;Acc:FBgn0026380]
bulk RNAseq whole brains	elav-GS;TRE-dsRed>UAS-ND42-RNAi_vs_UAS-mCherry-RNAi	10d	FBgn0026403	36089	Ndg	66.38483895	1.197376774	3.69E-15	protein_coding	Nidogen/entactin [Source:FlyBase;Acc:FBgn0026403]
bulk RNAseq whole brains	elav-GS;TRE-dsRed>UAS-ND42-RNAi_vs_UAS-mCherry-RNAi	10d	FBgn0026439	34251	Eaat1	24622.05786	0.219652429	0.02733172	protein_coding	Excitatory amino acid transporter 1 [Source:FlyBase;Acc:FBgn0026439]
bulk RNAseq whole brains	elav-GS;TRE-dsRed>UAS-ND42-RNAi_vs_UAS-mCherry-RNAi	10d	FBgn0026533	47906	Dek	10142.21639	-0.190871251	0.004504307	protein_coding	Dek [Source:FlyBase;Acc:FBgn0026533]
bulk RNAseq whole brains	elav-GS;TRE-dsRed>UAS-ND42-RNAi_vs_UAS-mCherry-RNAi	10d	FBgn0026566	40814	CG1307	1160.008047	0.215021831	0.019865739	protein_coding	Probable peptidyl-tRNA hydrolase 2 [Source:UniProtKB/Swiss-Prot;Acc:O97067]
bulk RNAseq whole brains	elav-GS;TRE-dsRed>UAS-ND42-RNAi_vs_UAS-mCherry-RNAi	10d	FBgn0026577	35397	CG8677	8830.803253	-0.148284058	0.006043393	protein_coding	CG8677, isoform B [Source:UniProtKB/TrEMBL;Acc:Q9VID9]
bulk RNAseq whole brains	elav-GS;TRE-dsRed>UAS-ND42-RNAi_vs_UAS-mCherry-RNAi	10d	FBgn0026620	40589	tacc	9156.224823	-0.136967437	0.00481303	protein_coding	transforming acidic coiled-coil protein [Source:FlyBase;Acc:FBgn0026620]
bulk RNAseq whole brains	elav-GS;TRE-dsRed>UAS-ND42-RNAi_vs_UAS-mCherry-RNAi	10d	FBgn0026666	32513	l(1)G0136	1935.359367	0.314164254	0.000211172	protein_coding	lethal (1) G0136 [Source:FlyBase;Acc:FBgn0026666]
bulk RNAseq whole brains	elav-GS;TRE-dsRed>UAS-ND42-RNAi_vs_UAS-mCherry-RNAi	10d	FBgn0026722	35747	drosha	1525.796445	0.220712715	0.00036784	protein_coding	drosha [Source:FlyBase;Acc:FBgn0026722]
bulk RNAseq whole brains	elav-GS;TRE-dsRed>UAS-ND42-RNAi_vs_UAS-mCherry-RNAi	10d	FBgn0026737	41872	CG6171	480.3779693	0.390440238	3.54E-06	protein_coding	Aprataxin and PNK-like factor [Source:UniProtKB/Swiss-Prot;Acc:A8JR14]
bulk RNAseq whole brains	elav-GS;TRE-dsRed>UAS-ND42-RNAi_vs_UAS-mCherry-RNAi	10d	FBgn0026751	31451	XRCC1	488.8011503	0.251280871	0.014172	protein_coding	XRCC1 [Source:FlyBase;Acc:FBgn0026751]
bulk RNAseq whole brains	elav-GS;TRE-dsRed>UAS-ND42-RNAi_vs_UAS-mCherry-RNAi	10d	FBgn0027054	35759	CSN4	840.4035229	0.184777682	0.02337333	protein_coding	COP9 signalosome subunit 4 [Source:FlyBase;Acc:FBgn0027054]
bulk RNAseq whole brains	elav-GS;TRE-dsRed>UAS-ND42-RNAi_vs_UAS-mCherry-RNAi	10d	FBgn0027070	35139	CG17322	105.2111167	-0.549408861	0.000206259	protein_coding	UDP-glucuronosyltransferase [Source:UniProtKB/TrEMBL;Acc:Q9VJ45]
bulk RNAseq whole brains	elav-GS;TRE-dsRed>UAS-ND42-RNAi_vs_UAS-mCherry-RNAi	10d	FBgn0027073	37420	CG4302	1388.437603	0.24211391	0.00782837	protein_coding	UDP-glucuronosyltransferase [Source:UniProtKB/TrEMBL;Acc:Q9W2J4]
bulk RNAseq whole brains	elav-GS;TRE-dsRed>UAS-ND42-RNAi_vs_UAS-mCherry-RNAi	10d	FBgn0027079	45783	Aats-val	2149.594821	0.383896004	2.08E-05	protein_coding	Valyl-tRNA synthetase [Source:FlyBase;Acc:FBgn0027079]
bulk RNAseq whole brains	elav-GS;TRE-dsRed>UAS-ND42-RNAi_vs_UAS-mCherry-RNAi	10d	FBgn0027086	45785	Aats-ile	1939.30172	0.207155841	0.007758585	protein_coding	Isoleucyl-tRNA synthetase [Source:FlyBase;Acc:FBgn0027086]
bulk RNAseq whole brains	elav-GS;TRE-dsRed>UAS-ND42-RNAi_vs_UAS-mCherry-RNAi	10d	FBgn0027088	39644	Aats-gly	1292.899041	0.325404493	6.90E-06	protein_coding	Glycyl-tRNA synthetase [Source:FlyBase;Acc:FBgn0027088]
bulk RNAseq whole brains	elav-GS;TRE-dsRed>UAS-ND42-RNAi_vs_UAS-mCherry-RNAi	10d	FBgn0027091	36784	Aats-cys	688.445469	0.369905787	3.80E-06	protein_coding	Cysteinyl-tRNA synthetase [Source:FlyBase;Acc:FBgn0027091]
bulk RNAseq whole brains	elav-GS;TRE-dsRed>UAS-ND42-RNAi_vs_UAS-mCherry-RNAi	10d	FBgn0027094	34156	Aats-ala	1363.764093	0.395108053	3.18E-08	protein_coding	Alanyl-tRNA synthetase [Source:FlyBase;Acc:FBgn0027094]
bulk RNAseq whole brains	elav-GS;TRE-dsRed>UAS-ND42-RNAi_vs_UAS-mCherry-RNAi	10d	FBgn0027108	31646	Inx2	9005.274561	-0.3656522	6.94E-13	protein_coding	Innexin 2 [Source:FlyBase;Acc:FBgn0027108]
bulk RNAseq whole brains	elav-GS;TRE-dsRed>UAS-ND42-RNAi_vs_UAS-mCherry-RNAi	10d	FBgn0027109	42018	NPF	3766.962047	-0.333870287	4.68E-10	protein_coding	neuropeptide F [Source:FlyBase;Acc:FBgn0027109]
bulk RNAseq whole brains	elav-GS;TRE-dsRed>UAS-ND42-RNAi_vs_UAS-mCherry-RNAi	10d	FBgn0027280	31712	l(1)G0193	5316.550812	0.356945157	0.000249194	protein_coding	lethal (1) G0193 [Source:FlyBase;Acc:FBgn0027280]
bulk RNAseq whole brains	elav-GS;TRE-dsRed>UAS-ND42-RNAi_vs_UAS-mCherry-RNAi	10d	FBgn0027339	43924	jim	57290.69996	-0.192866391	0.008282618	protein_coding	jim [Source:FlyBase;Acc:FBgn0027339]
bulk RNAseq whole brains	elav-GS;TRE-dsRed>UAS-ND42-RNAi_vs_UAS-mCherry-RNAi	10d	FBgn0027356	36383	Amph	13407.083	-0.229167124	0.000672445	protein_coding	Amphiphysin [Source:FlyBase;Acc:FBgn0027356]
bulk RNAseq whole brains	elav-GS;TRE-dsRed>UAS-ND42-RNAi_vs_UAS-mCherry-RNAi	10d	FBgn0027375	39594	RecQ5	1445.298643	-0.140831234	0.029244027	protein_coding	homolog of RecQ [Source:FlyBase;Acc:FBgn0027375]
bulk RNAseq whole brains	elav-GS;TRE-dsRed>UAS-ND42-RNAi_vs_UAS-mCherry-RNAi	10d	FBgn0027496	33908	epsilonCOP	854.4327124	0.184938268	0.046572986	protein_coding	Coat Protein (coatomer) epsilon [Source:FlyBase;Acc:FBgn0027496]
bulk RNAseq whole brains	elav-GS;TRE-dsRed>UAS-ND42-RNAi_vs_UAS-mCherry-RNAi	10d	FBgn0027509	33389	CG7261	1179.721735	0.194728111	0.030675295	protein_coding	LD16031p [Source:UniProtKB/TrEMBL;Acc:Q9VQ78]
bulk RNAseq whole brains	elav-GS;TRE-dsRed>UAS-ND42-RNAi_vs_UAS-mCherry-RNAi	10d	FBgn0027524	41226	CG3909	395.2306317	0.299605941	0.016157302	protein_coding	CG3909 [Source:UniProtKB/TrEMBL;Acc:Q9XZ19]
bulk RNAseq whole brains	elav-GS;TRE-dsRed>UAS-ND42-RNAi_vs_UAS-mCherry-RNAi	10d	FBgn0027527	40760	Osi6	12.50108985	0.82841841	4.30E-07	protein_coding	Osiris 6 [Source:FlyBase;Acc:FBgn0027527]
bulk RNAseq whole brains	elav-GS;TRE-dsRed>UAS-ND42-RNAi_vs_UAS-mCherry-RNAi	10d	FBgn0027535	37198	botv	909.3856583	0.22479213	0.009848069	protein_coding	brother of tout-velu [Source:FlyBase;Acc:FBgn0027535]
bulk RNAseq whole brains	elav-GS;TRE-dsRed>UAS-ND42-RNAi_vs_UAS-mCherry-RNAi	10d	FBgn0027552	38463	CG10863	2447.296599	-0.247131955	0.006899735	protein_coding	BcDNA.GH10614 [Source:UniProtKB/TrEMBL;Acc:Q9Y112]
bulk RNAseq whole brains	elav-GS;TRE-dsRed>UAS-ND42-RNAi_vs_UAS-mCherry-RNAi	10d	FBgn0027554	38886	CG8042	2464.455551	0.220335515	0.000265057	protein_coding	BcDNA.GH10229 [Source:UniProtKB/TrEMBL;Acc:Q9Y114]
bulk RNAseq whole brains	elav-GS;TRE-dsRed>UAS-ND42-RNAi_vs_UAS-mCherry-RNAi	10d	FBgn0027582	34546	CG6230	1530.873439	0.195059973	0.007072229	protein_coding	Cation-transporting ATPase [Source:UniProtKB/TrEMBL;Acc:Q9VKJ6]
bulk RNAseq whole brains	elav-GS;TRE-dsRed>UAS-ND42-RNAi_vs_UAS-mCherry-RNAi	10d	FBgn0027589	36005	CG1688	2412.697324	-0.273262436	3.67E-05	protein_coding	BcDNA.GH04802 [Source:UniProtKB/TrEMBL;Acc:Q7KMM5]
bulk RNAseq whole brains	elav-GS;TRE-dsRed>UAS-ND42-RNAi_vs_UAS-mCherry-RNAi	10d	FBgn0027836	37080	Dgp-1	3652.14022	1.42130588	5.39E-44	protein_coding	Dgp-1 [Source:FlyBase;Acc:FBgn0027836]
bulk RNAseq whole brains	elav-GS;TRE-dsRed>UAS-ND42-RNAi_vs_UAS-mCherry-RNAi	10d	FBgn0028369	31292	kirre	3833.813961	-0.150075259	0.023156392	protein_coding	kin of irre [Source:FlyBase;Acc:FBgn0028369]
bulk RNAseq whole brains	elav-GS;TRE-dsRed>UAS-ND42-RNAi_vs_UAS-mCherry-RNAi	10d	FBgn0028370	34912	kek3	6260.43178	-0.239718852	0.025697799	protein_coding	kekkon-3 [Source:FlyBase;Acc:FBgn0028370]
bulk RNAseq whole brains	elav-GS;TRE-dsRed>UAS-ND42-RNAi_vs_UAS-mCherry-RNAi	10d	FBgn0028396	44121	TotA	482.4130295	0.532566184	0.003967683	protein_coding	Turandot A [Source:FlyBase;Acc:FBgn0028396]
bulk RNAseq whole brains	elav-GS;TRE-dsRed>UAS-ND42-RNAi_vs_UAS-mCherry-RNAi	10d	FBgn0028425	34624	JhI-21	908.3684404	0.31436042	0.002369959	protein_coding	JhI-21 [Source:FlyBase;Acc:FBgn0028425]
bulk RNAseq whole brains	elav-GS;TRE-dsRed>UAS-ND42-RNAi_vs_UAS-mCherry-RNAi	10d	FBgn0028480	31965	CG17841	12051.29789	-0.236124213	4.99E-06	protein_coding	BcDNA.GH12326 [Source:UniProtKB/TrEMBL;Acc:Q9V3S7]
bulk RNAseq whole brains	elav-GS;TRE-dsRed>UAS-ND42-RNAi_vs_UAS-mCherry-RNAi	10d	FBgn0028490	34577	CG31705	41087.51706	0.350443484	1.01E-09	protein_coding	BcDNA.GH07269 [Source:UniProtKB/TrEMBL;Acc:Q9VKG4]
bulk RNAseq whole brains	elav-GS;TRE-dsRed>UAS-ND42-RNAi_vs_UAS-mCherry-RNAi	10d	FBgn0028496	37126	CG30116	18482.54451	-0.161505235	0.019208843	protein_coding	Uncharacterized protein, isoform A [Source:UniProtKB/TrEMBL;Acc:A1ZB93]
bulk RNAseq whole brains	elav-GS;TRE-dsRed>UAS-ND42-RNAi_vs_UAS-mCherry-RNAi	10d	FBgn0028515	34953	EndoGI	1025.006488	0.411454792	9.10E-05	protein_coding	Endonuclease G inhibitor [Source:FlyBase;Acc:FBgn0028515]
bulk RNAseq whole brains	elav-GS;TRE-dsRed>UAS-ND42-RNAi_vs_UAS-mCherry-RNAi	10d	FBgn0028516	34890	ZnT35C	90.99461337	-0.644927573	1.41E-07	protein_coding	Zinc transporter 35C [Source:FlyBase;Acc:FBgn0028516]
bulk RNAseq whole brains	elav-GS;TRE-dsRed>UAS-ND42-RNAi_vs_UAS-mCherry-RNAi	10d	FBgn0028523	34980	CG5888	2233.038002	0.160931357	0.026228557	protein_coding	CG5888, isoform A [Source:UniProtKB/TrEMBL;Acc:Q7KT58]
bulk RNAseq whole brains	elav-GS;TRE-dsRed>UAS-ND42-RNAi_vs_UAS-mCherry-RNAi	10d	FBgn0028550	43867	Atf3	2428.871324	-0.190460174	0.001330066	protein_coding	Activating transcription factor 3 [Source:FlyBase;Acc:FBgn0028550]
bulk RNAseq whole brains	elav-GS;TRE-dsRed>UAS-ND42-RNAi_vs_UAS-mCherry-RNAi	10d	FBgn0028579	35583	phtf	3542.737994	0.110225819	0.024327009	protein_coding	phtf [Source:FlyBase;Acc:FBgn0028579]
bulk RNAseq whole brains	elav-GS;TRE-dsRed>UAS-ND42-RNAi_vs_UAS-mCherry-RNAi	10d	FBgn0028645	34939	beat-Ib	2778.575343	-0.193766654	0.001340664	protein_coding	beaten path Ib [Source:FlyBase;Acc:FBgn0028645]
bulk RNAseq whole brains	elav-GS;TRE-dsRed>UAS-ND42-RNAi_vs_UAS-mCherry-RNAi	10d	FBgn0028692	43449	Rpn2	3336.353354	0.23991064	4.11E-05	protein_coding	Regulatory particle non-ATPase 2 [Source:FlyBase;Acc:FBgn0028692]
bulk RNAseq whole brains	elav-GS;TRE-dsRed>UAS-ND42-RNAi_vs_UAS-mCherry-RNAi	10d	FBgn0028699	38589	Rh50	10674.21476	-0.193826225	0.049178234	protein_coding	Rh50 [Source:FlyBase;Acc:FBgn0028699]
bulk RNAseq whole brains	elav-GS;TRE-dsRed>UAS-ND42-RNAi_vs_UAS-mCherry-RNAi	10d	FBgn0028704	45248	Nckx30C	76152.76707	-0.240202405	5.78E-05	protein_coding	Nckx30C [Source:FlyBase;Acc:FBgn0028704]
bulk RNAseq whole brains	elav-GS;TRE-dsRed>UAS-ND42-RNAi_vs_UAS-mCherry-RNAi	10d	FBgn0028737	45249	Ef1beta	3598.49667	-0.21529306	0.001675442	protein_coding	Elongation factor 1 beta [Source:FlyBase;Acc:FBgn0028737]
bulk RNAseq whole brains	elav-GS;TRE-dsRed>UAS-ND42-RNAi_vs_UAS-mCherry-RNAi	10d	FBgn0028879	34886	CG15270	8842.964572	-0.182688061	0.000318062	protein_coding	Anoctamin [Source:UniProtKB/TrEMBL;Acc:Q9V416]
bulk RNAseq whole brains	elav-GS;TRE-dsRed>UAS-ND42-RNAi_vs_UAS-mCherry-RNAi	10d	FBgn0028899	260659	CG31817	243.8978307	1.116017539	8.80E-27	protein_coding
bulk RNAseq whole brains	elav-GS;TRE-dsRed>UAS-ND42-RNAi_vs_UAS-mCherry-RNAi	10d	FBgn0028926	34875	NC2beta	464.2010255	0.233466409	0.007199662	protein_coding	Negative Cofactor 2beta [Source:FlyBase;Acc:FBgn0028926]
bulk RNAseq whole brains	elav-GS;TRE-dsRed>UAS-ND42-RNAi_vs_UAS-mCherry-RNAi	10d	FBgn0028970	47757	betaggt-II	1199.913663	0.221624828	0.00254028	protein_coding	beta subunit of type II geranylgeranyl transferase [Source:FlyBase;Acc:FBgn0028970]
bulk RNAseq whole brains	elav-GS;TRE-dsRed>UAS-ND42-RNAi_vs_UAS-mCherry-RNAi	10d	FBgn0029082	44129	hbs	1379.247534	-0.229272117	0.000368295	protein_coding	hibris [Source:FlyBase;Acc:FBgn0029082]
bulk RNAseq whole brains	elav-GS;TRE-dsRed>UAS-ND42-RNAi_vs_UAS-mCherry-RNAi	10d	FBgn0029158	40259	Las	1228.918975	0.203264946	0.008219902	protein_coding	Lipoic acid synthase [Source:FlyBase;Acc:FBgn0029158]
bulk RNAseq whole brains	elav-GS;TRE-dsRed>UAS-ND42-RNAi_vs_UAS-mCherry-RNAi	10d	FBgn0029507	35613	Tsp42Ed	185.9282576	0.69261386	5.93E-05	protein_coding	Tetraspanin 42Ed [Source:FlyBase;Acc:FBgn0029507]
bulk RNAseq whole brains	elav-GS;TRE-dsRed>UAS-ND42-RNAi_vs_UAS-mCherry-RNAi	10d	FBgn0029508	59178	Tsp42Ea	218.7521583	0.705873749	6.22E-05	protein_coding	Tetraspanin 42Ea [Source:FlyBase;Acc:FBgn0029508]
bulk RNAseq whole brains	elav-GS;TRE-dsRed>UAS-ND42-RNAi_vs_UAS-mCherry-RNAi	10d	FBgn0029523	NA	CR18275	179.7326303	0.331971223	0.008688174	pseudogene
bulk RNAseq whole brains	elav-GS;TRE-dsRed>UAS-ND42-RNAi_vs_UAS-mCherry-RNAi	10d	FBgn0029606	31203	CG14052	5.4771841	-0.30959434	0.045557357	protein_coding
bulk RNAseq whole brains	elav-GS;TRE-dsRed>UAS-ND42-RNAi_vs_UAS-mCherry-RNAi	10d	FBgn0029608	31210	CG3091	1010.479916	-0.253935901	0.047243235	protein_coding	CG3091, isoform A [Source:UniProtKB/TrEMBL;Acc:Q9W503]
bulk RNAseq whole brains	elav-GS;TRE-dsRed>UAS-ND42-RNAi_vs_UAS-mCherry-RNAi	10d	FBgn0029664	31318	CG10802	1181.904773	0.497668699	1.87E-14	protein_coding	LD13611p [Source:UniProtKB/TrEMBL;Acc:Q9W4R9]
bulk RNAseq whole brains	elav-GS;TRE-dsRed>UAS-ND42-RNAi_vs_UAS-mCherry-RNAi	10d	FBgn0029689	31351	CG6428	958.9400017	0.32776818	0.000734364	protein_coding	CG6428 [Source:UniProtKB/TrEMBL;Acc:Q9W4N6]
bulk RNAseq whole brains	elav-GS;TRE-dsRed>UAS-ND42-RNAi_vs_UAS-mCherry-RNAi	10d	FBgn0029710	31383	CG3568	451.4499791	0.40541292	9.69E-07	protein_coding	AT21585p [Source:UniProtKB/TrEMBL;Acc:Q9W4J9]
bulk RNAseq whole brains	elav-GS;TRE-dsRed>UAS-ND42-RNAi_vs_UAS-mCherry-RNAi	10d	FBgn0029723	31408	Proc-R	2207.251318	-0.246516269	0.006899735	protein_coding	Proctolin receptor [Source:FlyBase;Acc:FBgn0029723]
bulk RNAseq whole brains	elav-GS;TRE-dsRed>UAS-ND42-RNAi_vs_UAS-mCherry-RNAi	10d	FBgn0029766	31461	CG15784	453.085174	0.922307289	5.59E-13	protein_coding	IP13321p [Source:UniProtKB/TrEMBL;Acc:Q9W4C1]
bulk RNAseq whole brains	elav-GS;TRE-dsRed>UAS-ND42-RNAi_vs_UAS-mCherry-RNAi	10d	FBgn0029768	31463	SPR	5060.399738	-0.350273913	0.00146944	protein_coding	Sex peptide receptor [Source:FlyBase;Acc:FBgn0029768]
bulk RNAseq whole brains	elav-GS;TRE-dsRed>UAS-ND42-RNAi_vs_UAS-mCherry-RNAi	10d	FBgn0029801	31500	CG15771	3184.320703	-0.216169825	0.017931536	protein_coding	LD15807p [Source:UniProtKB/TrEMBL;Acc:Q9W481]
bulk RNAseq whole brains	elav-GS;TRE-dsRed>UAS-ND42-RNAi_vs_UAS-mCherry-RNAi	10d	FBgn0029864	31574	CG15894	10056.64218	-0.201772741	0.001371033	protein_coding	Uncharacterized protein, isoform B [Source:UniProtKB/TrEMBL;Acc:A8JUZ7]
bulk RNAseq whole brains	elav-GS;TRE-dsRed>UAS-ND42-RNAi_vs_UAS-mCherry-RNAi	10d	FBgn0029881	31596	pigs	12077.70628	-0.145308745	0.027370267	protein_coding	pickled eggs [Source:FlyBase;Acc:FBgn0029881]
bulk RNAseq whole brains	elav-GS;TRE-dsRed>UAS-ND42-RNAi_vs_UAS-mCherry-RNAi	10d	FBgn0029893	31609	CG14442	5415.509118	-0.217431716	0.009454147	protein_coding	Uncharacterized protein, isoform A [Source:UniProtKB/TrEMBL;Acc:Q9W3X2]
bulk RNAseq whole brains	elav-GS;TRE-dsRed>UAS-ND42-RNAi_vs_UAS-mCherry-RNAi	10d	FBgn0029922	31639	CG14431	3311.004212	-0.211975532	0.029401969	protein_coding	MIP31509p [Source:UniProtKB/TrEMBL;Acc:Q9W3U2]
bulk RNAseq whole brains	elav-GS;TRE-dsRed>UAS-ND42-RNAi_vs_UAS-mCherry-RNAi	10d	FBgn0029924	31641	CG4586	562.5233409	0.245914516	0.018007872	protein_coding	Acyl-coenzyme A oxidase [Source:UniProtKB/TrEMBL;Acc:Q9W3U0]
bulk RNAseq whole brains	elav-GS;TRE-dsRed>UAS-ND42-RNAi_vs_UAS-mCherry-RNAi	10d	FBgn0029930	31650	CG12541	1146.892424	-0.241487532	0.038290713	protein_coding	Uncharacterized protein, isoform D [Source:UniProtKB/TrEMBL;Acc:Q9W3T1]
bulk RNAseq whole brains	elav-GS;TRE-dsRed>UAS-ND42-RNAi_vs_UAS-mCherry-RNAi	10d	FBgn0029941	31662	CG1677	8285.690612	-0.113159194	0.022417782	protein_coding	CG1677, isoform A [Source:UniProtKB/TrEMBL;Acc:Q9W3R9]
bulk RNAseq whole brains	elav-GS;TRE-dsRed>UAS-ND42-RNAi_vs_UAS-mCherry-RNAi	10d	FBgn0029950	31674	CG9657	6745.144396	-0.184874123	0.030980971	protein_coding	CG9657, isoform A [Source:UniProtKB/TrEMBL;Acc:Q9W3R0]
bulk RNAseq whole brains	elav-GS;TRE-dsRed>UAS-ND42-RNAi_vs_UAS-mCherry-RNAi	10d	FBgn0029955	31679	CG15478	777.2630156	-0.24583584	0.00727155	protein_coding	SD03340p [Source:UniProtKB/TrEMBL;Acc:Q9W3Q4]
bulk RNAseq whole brains	elav-GS;TRE-dsRed>UAS-ND42-RNAi_vs_UAS-mCherry-RNAi	10d	FBgn0029962	31687	CG1402	1964.518479	-0.266916877	0.000191349	protein_coding	CG1402, isoform B [Source:UniProtKB/TrEMBL;Acc:Q9W3P7]
bulk RNAseq whole brains	elav-GS;TRE-dsRed>UAS-ND42-RNAi_vs_UAS-mCherry-RNAi	10d	FBgn0029999	31731	CG1575	265.4194532	0.288757869	0.016376535	protein_coding	CG1575, isoform A [Source:UniProtKB/TrEMBL;Acc:Q9W3K4]
bulk RNAseq whole brains	elav-GS;TRE-dsRed>UAS-ND42-RNAi_vs_UAS-mCherry-RNAi	10d	FBgn0030007	31740	CG2263	912.0049774	0.186399178	0.047373361	protein_coding	Phenylalanine--tRNA ligase alpha subunit [Source:UniProtKB/Swiss-Prot;Acc:Q9W3J5]
bulk RNAseq whole brains	elav-GS;TRE-dsRed>UAS-ND42-RNAi_vs_UAS-mCherry-RNAi	10d	FBgn0030025	31759	CG2147	228.5580107	0.254766496	0.041229107	protein_coding	CG2147 [Source:UniProtKB/TrEMBL;Acc:Q9W3H5]
bulk RNAseq whole brains	elav-GS;TRE-dsRed>UAS-ND42-RNAi_vs_UAS-mCherry-RNAi	10d	FBgn0030026	31761	sni	441.5230007	0.26434624	0.003624686	protein_coding	sniffer [Source:FlyBase;Acc:FBgn0030026]
bulk RNAseq whole brains	elav-GS;TRE-dsRed>UAS-ND42-RNAi_vs_UAS-mCherry-RNAi	10d	FBgn0030048	31794	CG12112	113.8293377	0.479269621	0.005536821	protein_coding	RE16061p1 [Source:UniProtKB/TrEMBL;Acc:Q9W3E0]
bulk RNAseq whole brains	elav-GS;TRE-dsRed>UAS-ND42-RNAi_vs_UAS-mCherry-RNAi	10d	FBgn0030049	31795	Trf4-1	6504.340315	-0.156238738	0.002973798	protein_coding	Non-canonical poly(A) RNA polymerase protein Trf4-1 [Source:UniProtKB/Swiss-Prot;Acc:Q7KVS9]
bulk RNAseq whole brains	elav-GS;TRE-dsRed>UAS-ND42-RNAi_vs_UAS-mCherry-RNAi	10d	FBgn0030051	31797	spirit	82.95418593	0.480224108	0.011813255	protein_coding	Serine Protease Immune Response Integrator [Source:FlyBase;Acc:FBgn0030051]
bulk RNAseq whole brains	elav-GS;TRE-dsRed>UAS-ND42-RNAi_vs_UAS-mCherry-RNAi	10d	FBgn0030091	31844	CG7065	1449.769266	-0.351747411	0.048629624	protein_coding	Uncharacterized protein CG7065 [Source:UniProtKB/Swiss-Prot;Acc:Q7YZA2]
bulk RNAseq whole brains	elav-GS;TRE-dsRed>UAS-ND42-RNAi_vs_UAS-mCherry-RNAi	10d	FBgn0030096	31851	Zpr1	633.8298911	0.209628948	0.014653618	protein_coding	Zpr1 [Source:FlyBase;Acc:FBgn0030096]
bulk RNAseq whole brains	elav-GS;TRE-dsRed>UAS-ND42-RNAi_vs_UAS-mCherry-RNAi	10d	FBgn0030122	31881	CG16892	271.3226861	0.344601633	0.002239638	protein_coding	LD42637p [Source:UniProtKB/TrEMBL;Acc:Q9W351]
bulk RNAseq whole brains	elav-GS;TRE-dsRed>UAS-ND42-RNAi_vs_UAS-mCherry-RNAi	10d	FBgn0030159	31922	CG9689	1894.281624	1.131586193	5.82E-13	protein_coding	CG9689, isoform A [Source:UniProtKB/TrEMBL;Acc:Q9W308]
bulk RNAseq whole brains	elav-GS;TRE-dsRed>UAS-ND42-RNAi_vs_UAS-mCherry-RNAi	10d	FBgn0030160	31923	CG9691	3060.055541	0.508478372	2.57E-05	protein_coding	CG9691, isoform A [Source:UniProtKB/TrEMBL;Acc:Q9W306]
bulk RNAseq whole brains	elav-GS;TRE-dsRed>UAS-ND42-RNAi_vs_UAS-mCherry-RNAi	10d	FBgn0030189	31958	CG2909	493.035424	0.399282614	0.000215153	protein_coding	CG2909 [Source:UniProtKB/TrEMBL;Acc:Q9W2W5]
bulk RNAseq whole brains	elav-GS;TRE-dsRed>UAS-ND42-RNAi_vs_UAS-mCherry-RNAi	10d	FBgn0030196	31967	Psf3	2896.709283	-0.137429166	0.041629428	protein_coding	Psf3 [Source:FlyBase;Acc:FBgn0030196]
bulk RNAseq whole brains	elav-GS;TRE-dsRed>UAS-ND42-RNAi_vs_UAS-mCherry-RNAi	10d	FBgn0030241	32015	feo	47.26637722	0.483077873	0.012761029	protein_coding	fascetto [Source:FlyBase;Acc:FBgn0030241]
bulk RNAseq whole brains	elav-GS;TRE-dsRed>UAS-ND42-RNAi_vs_UAS-mCherry-RNAi	10d	FBgn0030246	32021	CG1582	1606.225452	0.264964216	6.45E-06	protein_coding	CG1582, isoform A [Source:UniProtKB/TrEMBL;Acc:Q9VZ55]
bulk RNAseq whole brains	elav-GS;TRE-dsRed>UAS-ND42-RNAi_vs_UAS-mCherry-RNAi	10d	FBgn0030259	32036	CG1545	3277.577943	-0.226730679	4.29E-05	protein_coding	CG1545 [Source:UniProtKB/TrEMBL;Acc:Q9VZ39]
bulk RNAseq whole brains	elav-GS;TRE-dsRed>UAS-ND42-RNAi_vs_UAS-mCherry-RNAi	10d	FBgn0030301	32090	HP5	1620.644379	-0.197199427	0.009523783	protein_coding	Heterochromatin protein 5 [Source:FlyBase;Acc:FBgn0030301]
bulk RNAseq whole brains	elav-GS;TRE-dsRed>UAS-ND42-RNAi_vs_UAS-mCherry-RNAi	10d	FBgn0030310	32099	PGRP-SA	61.32437024	0.552128829	0.002893858	protein_coding	Peptidoglycan recognition protein SA [Source:FlyBase;Acc:FBgn0030310]
bulk RNAseq whole brains	elav-GS;TRE-dsRed>UAS-ND42-RNAi_vs_UAS-mCherry-RNAi	10d	FBgn0030321	32112	CG1703	1404.730456	0.27838515	0.008759457	protein_coding	CG1703, isoform A [Source:UniProtKB/TrEMBL;Acc:Q9VYW4]
bulk RNAseq whole brains	elav-GS;TRE-dsRed>UAS-ND42-RNAi_vs_UAS-mCherry-RNAi	10d	FBgn0030329	32124	prtp	3099.065454	0.153115567	0.004551738	protein_coding	pretaporter [Source:FlyBase;Acc:FBgn0030329]
bulk RNAseq whole brains	elav-GS;TRE-dsRed>UAS-ND42-RNAi_vs_UAS-mCherry-RNAi	10d	FBgn0030347	32146	CG15739	148.7205202	0.408044976	0.006477714	protein_coding	RE04130p [Source:UniProtKB/TrEMBL;Acc:Q9VYT0]
bulk RNAseq whole brains	elav-GS;TRE-dsRed>UAS-ND42-RNAi_vs_UAS-mCherry-RNAi	10d	FBgn0030377	32180	CG1924	5.604261039	0.331607771	0.021979559	protein_coding	CG1924 [Source:UniProtKB/TrEMBL;Acc:Q9I7S9]
bulk RNAseq whole brains	elav-GS;TRE-dsRed>UAS-ND42-RNAi_vs_UAS-mCherry-RNAi	10d	FBgn0030439	32248	CG12716	266.2535851	-0.402370728	0.001533971	protein_coding	MIP13722p [Source:UniProtKB/TrEMBL;Acc:Q9VYH7]
bulk RNAseq whole brains	elav-GS;TRE-dsRed>UAS-ND42-RNAi_vs_UAS-mCherry-RNAi	10d	FBgn0030455	32266	CG4318	19.53206062	0.718438586	0.000135647	protein_coding	CG4318 [Source:UniProtKB/TrEMBL;Acc:Q9VYG4]
bulk RNAseq whole brains	elav-GS;TRE-dsRed>UAS-ND42-RNAi_vs_UAS-mCherry-RNAi	10d	FBgn0030460	32272	CG2453	465.139723	0.295260334	0.000439453	protein_coding	2-methoxy-6-polyprenyl-1,4-benzoquinol methylase, mitochondrial [Source:UniProtKB/Swiss-Prot;Acc:Q9VYF8]
bulk RNAseq whole brains	elav-GS;TRE-dsRed>UAS-ND42-RNAi_vs_UAS-mCherry-RNAi	10d	FBgn0030506	32322	Lig4	861.1435644	0.343845253	8.77E-06	protein_coding	Ligase4 [Source:FlyBase;Acc:FBgn0030506]
bulk RNAseq whole brains	elav-GS;TRE-dsRed>UAS-ND42-RNAi_vs_UAS-mCherry-RNAi	10d	FBgn0030575	32399	CG5321	625.9036133	0.493882842	1.13E-05	protein_coding	CG5321, isoform B [Source:UniProtKB/TrEMBL;Acc:Q9VY24]
bulk RNAseq whole brains	elav-GS;TRE-dsRed>UAS-ND42-RNAi_vs_UAS-mCherry-RNAi	10d	FBgn0030586	32412	CG12539	17.01179872	0.419380338	0.043887222	protein_coding	RE49901p [Source:UniProtKB/TrEMBL;Acc:Q8SXY8]
bulk RNAseq whole brains	elav-GS;TRE-dsRed>UAS-ND42-RNAi_vs_UAS-mCherry-RNAi	10d	FBgn0030610	32439	CG9065	1903.061756	0.229909942	0.014911223	protein_coding	CG9065 [Source:UniProtKB/TrEMBL;Acc:Q9VXY5]
bulk RNAseq whole brains	elav-GS;TRE-dsRed>UAS-ND42-RNAi_vs_UAS-mCherry-RNAi	10d	FBgn0030613	32442	Rab3-GEF	19874.23153	-0.170457313	0.006149422	protein_coding	Rab3 GDP-GTP exchange factor [Source:FlyBase;Acc:FBgn0030613]
bulk RNAseq whole brains	elav-GS;TRE-dsRed>UAS-ND42-RNAi_vs_UAS-mCherry-RNAi	10d	FBgn0030707	32553	CG8916	1121.771586	-0.318287517	0.035525302	protein_coding	CG8916, isoform B [Source:UniProtKB/TrEMBL;Acc:Q9VXL9]
bulk RNAseq whole brains	elav-GS;TRE-dsRed>UAS-ND42-RNAi_vs_UAS-mCherry-RNAi	10d	FBgn0030749	32612	AnxB11	1377.077586	0.319316817	0.000318062	protein_coding	Annexin B11 [Source:FlyBase;Acc:FBgn0030749]
bulk RNAseq whole brains	elav-GS;TRE-dsRed>UAS-ND42-RNAi_vs_UAS-mCherry-RNAi	10d	FBgn0030769	32642	CG13012	410.4287562	-0.486494041	0.001427484	protein_coding	MIP21060p [Source:UniProtKB/TrEMBL;Acc:Q9VXD3]
bulk RNAseq whole brains	elav-GS;TRE-dsRed>UAS-ND42-RNAi_vs_UAS-mCherry-RNAi	10d	FBgn0030796	32672	CG4829	7375.879657	-0.168961606	0.005187333	protein_coding	CG4829, isoform B [Source:UniProtKB/TrEMBL;Acc:Q7KUX2]
bulk RNAseq whole brains	elav-GS;TRE-dsRed>UAS-ND42-RNAi_vs_UAS-mCherry-RNAi	10d	FBgn0030803	32680	CG4880	89.64648604	0.382647401	0.019424278	protein_coding	CG4880, isoform A [Source:UniProtKB/TrEMBL;Acc:Q9VX97]
bulk RNAseq whole brains	elav-GS;TRE-dsRed>UAS-ND42-RNAi_vs_UAS-mCherry-RNAi	10d	FBgn0030808	32686	RhoGAP15B	644.6035723	0.603157304	3.61E-06	protein_coding	Rho GTPase activating protein at 15B [Source:FlyBase;Acc:FBgn0030808]
bulk RNAseq whole brains	elav-GS;TRE-dsRed>UAS-ND42-RNAi_vs_UAS-mCherry-RNAi	10d	FBgn0030816	32694	CG16700	1280.283238	-0.328711755	3.33E-05	protein_coding	FI17861p1 [Source:UniProtKB/TrEMBL;Acc:Q9VX84]
bulk RNAseq whole brains	elav-GS;TRE-dsRed>UAS-ND42-RNAi_vs_UAS-mCherry-RNAi	10d	FBgn0030817	32695	CG4991	1433.312068	-0.308744578	0.009188685	protein_coding	CG4991, isoform D [Source:UniProtKB/TrEMBL;Acc:M9PHT8]
bulk RNAseq whole brains	elav-GS;TRE-dsRed>UAS-ND42-RNAi_vs_UAS-mCherry-RNAi	10d	FBgn0030913	32815	CG6123	10151.40211	-0.184859208	0.000672445	protein_coding	CG6123, isoform A [Source:UniProtKB/TrEMBL;Acc:Q9VWW2]
bulk RNAseq whole brains	elav-GS;TRE-dsRed>UAS-ND42-RNAi_vs_UAS-mCherry-RNAi	10d	FBgn0030960	32871	Atg101	2487.859988	-0.238225851	0.000630378	protein_coding	Autophagy-related 101 [Source:FlyBase;Acc:FBgn0030960]
bulk RNAseq whole brains	elav-GS;TRE-dsRed>UAS-ND42-RNAi_vs_UAS-mCherry-RNAi	10d	FBgn0030993	32905	Mec2	53.37650239	0.559070156	0.00247763	protein_coding	Mec2 [Source:FlyBase;Acc:FBgn0030993]
bulk RNAseq whole brains	elav-GS;TRE-dsRed>UAS-ND42-RNAi_vs_UAS-mCherry-RNAi	10d	FBgn0030997	32909	CG7990	6512.701154	-0.118387119	0.015256158	protein_coding	Post-GPI attachment to proteins factor 2-like [Source:UniProtKB/Swiss-Prot;Acc:Q9VWK6]
bulk RNAseq whole brains	elav-GS;TRE-dsRed>UAS-ND42-RNAi_vs_UAS-mCherry-RNAi	10d	FBgn0031023	32939	CG14200	6220.564692	-0.145054975	0.031269715	protein_coding	Uncharacterized protein, isoform A [Source:UniProtKB/TrEMBL;Acc:Q9VWH5]
bulk RNAseq whole brains	elav-GS;TRE-dsRed>UAS-ND42-RNAi_vs_UAS-mCherry-RNAi	10d	FBgn0031048	32967	CG12237	3266.205312	0.194652937	0.000410531	protein_coding	LP01149p [Source:UniProtKB/TrEMBL;Acc:Q9VWF0]
bulk RNAseq whole brains	elav-GS;TRE-dsRed>UAS-ND42-RNAi_vs_UAS-mCherry-RNAi	10d	FBgn0031052	32971	CG14215	4782.287631	0.187083458	0.022700465	protein_coding	Uncharacterized protein, isoform B [Source:UniProtKB/TrEMBL;Acc:X2JG50]
bulk RNAseq whole brains	elav-GS;TRE-dsRed>UAS-ND42-RNAi_vs_UAS-mCherry-RNAi	10d	FBgn0031068	32991	Alr	650.7267288	0.663156222	7.99E-19	protein_coding	Augmenter of liver regeneration [Source:FlyBase;Acc:FBgn0031068]
bulk RNAseq whole brains	elav-GS;TRE-dsRed>UAS-ND42-RNAi_vs_UAS-mCherry-RNAi	10d	FBgn0031093	33017	CG9581	994.869653	0.224643855	0.00123452	protein_coding	CG9581 [Source:UniProtKB/TrEMBL;Acc:Q9W5W7]
bulk RNAseq whole brains	elav-GS;TRE-dsRed>UAS-ND42-RNAi_vs_UAS-mCherry-RNAi	10d	FBgn0031114	33043	cactin	1037.909585	0.452383041	1.04E-13	protein_coding	cactin [Source:FlyBase;Acc:FBgn0031114]
bulk RNAseq whole brains	elav-GS;TRE-dsRed>UAS-ND42-RNAi_vs_UAS-mCherry-RNAi	10d	FBgn0031115	33044	CG11710	1501.214985	0.358265642	2.36E-07	protein_coding	Uncharacterized protein, isoform B [Source:UniProtKB/TrEMBL;Acc:Q9VRA1]
bulk RNAseq whole brains	elav-GS;TRE-dsRed>UAS-ND42-RNAi_vs_UAS-mCherry-RNAi	10d	FBgn0031116	33046	CG1695	7064.703566	-0.129109198	0.043870457	protein_coding	CG1695 [Source:UniProtKB/TrEMBL;Acc:Q8IQ31]
bulk RNAseq whole brains	elav-GS;TRE-dsRed>UAS-ND42-RNAi_vs_UAS-mCherry-RNAi	10d	FBgn0031188	33133	CG14613	1174.651474	0.180840764	0.006471519	protein_coding	LD29159p [Source:UniProtKB/TrEMBL;Acc:Q9VR55]
bulk RNAseq whole brains	elav-GS;TRE-dsRed>UAS-ND42-RNAi_vs_UAS-mCherry-RNAi	10d	FBgn0031263	33231	CG2789	176.2164207	0.946965416	1.53E-16	protein_coding	GH02075p [Source:UniProtKB/TrEMBL;Acc:Q9VPR1]
bulk RNAseq whole brains	elav-GS;TRE-dsRed>UAS-ND42-RNAi_vs_UAS-mCherry-RNAi	10d	FBgn0031264	33232	CG11835	163.2968588	0.772224653	6.34E-11	protein_coding	Transcription factor BTF3 [Source:UniProtKB/TrEMBL;Acc:Q9VPR2]
bulk RNAseq whole brains	elav-GS;TRE-dsRed>UAS-ND42-RNAi_vs_UAS-mCherry-RNAi	10d	FBgn0031266	33235	CG2807	2669.24133	0.104057078	0.034926607	protein_coding	CG2807, isoform A [Source:UniProtKB/TrEMBL;Acc:Q9VPR5]
bulk RNAseq whole brains	elav-GS;TRE-dsRed>UAS-ND42-RNAi_vs_UAS-mCherry-RNAi	10d	FBgn0031275	33248	GABA-B-R3	5889.92892	-0.121929887	0.025843541	protein_coding	metabotropic GABA-B receptor subtype 3 [Source:FlyBase;Acc:FBgn0031275]
bulk RNAseq whole brains	elav-GS;TRE-dsRed>UAS-ND42-RNAi_vs_UAS-mCherry-RNAi	10d	FBgn0031284	33258	CG3876	583.2502867	0.300644802	0.000628581	protein_coding	Post-GPI attachment to proteins factor 2 [Source:UniProtKB/Swiss-Prot;Acc:Q9VPT7]
bulk RNAseq whole brains	elav-GS;TRE-dsRed>UAS-ND42-RNAi_vs_UAS-mCherry-RNAi	10d	FBgn0031299	NA	CG4629	1971.460426	-0.222193812	0.031269715	protein_coding
bulk RNAseq whole brains	elav-GS;TRE-dsRed>UAS-ND42-RNAi_vs_UAS-mCherry-RNAi	10d	FBgn0031307	33292	MFS3	1048.694782	2.274585406	3.76E-62	protein_coding	Major Facilitator Superfamily Transporter 3 [Source:FlyBase;Acc:FBgn0031307]
bulk RNAseq whole brains	elav-GS;TRE-dsRed>UAS-ND42-RNAi_vs_UAS-mCherry-RNAi	10d	FBgn0031367	33360	c-cup	150.7225298	1.66444608	1.45E-31	protein_coding	calcutta cup [Source:FlyBase;Acc:FBgn0031367]
bulk RNAseq whole brains	elav-GS;TRE-dsRed>UAS-ND42-RNAi_vs_UAS-mCherry-RNAi	10d	FBgn0031374	33367	CG7337	7899.383491	-0.184017937	0.000133934	protein_coding	CG7337, isoform G [Source:UniProtKB/TrEMBL;Acc:M9PB01]
bulk RNAseq whole brains	elav-GS;TRE-dsRed>UAS-ND42-RNAi_vs_UAS-mCherry-RNAi	10d	FBgn0031378	33371	CG15362	74.01104669	0.445394329	0.007199662	protein_coding
bulk RNAseq whole brains	elav-GS;TRE-dsRed>UAS-ND42-RNAi_vs_UAS-mCherry-RNAi	10d	FBgn0031381	33374	Npc2a	6816.463591	0.213489867	0.000120881	protein_coding	Niemann-Pick type C-2a [Source:FlyBase;Acc:FBgn0031381]
bulk RNAseq whole brains	elav-GS;TRE-dsRed>UAS-ND42-RNAi_vs_UAS-mCherry-RNAi	10d	FBgn0031414	3771890	eys	12177.49112	-0.169254894	0.006185636	protein_coding	eyes shut [Source:FlyBase;Acc:FBgn0031414]
bulk RNAseq whole brains	elav-GS;TRE-dsRed>UAS-ND42-RNAi_vs_UAS-mCherry-RNAi	10d	FBgn0031424	33427	VGlut	29245.53824	-0.18757446	0.032884628	protein_coding	Vesicular glutamate transporter [Source:FlyBase;Acc:FBgn0031424]
bulk RNAseq whole brains	elav-GS;TRE-dsRed>UAS-ND42-RNAi_vs_UAS-mCherry-RNAi	10d	FBgn0031450	33458	Hrs	2073.291881	0.396502097	1.54E-10	protein_coding	Hepatocyte growth factor regulated tyrosine kinase substrate [Source:FlyBase;Acc:FBgn0031450]
bulk RNAseq whole brains	elav-GS;TRE-dsRed>UAS-ND42-RNAi_vs_UAS-mCherry-RNAi	10d	FBgn0031451	33459	CG9961	5.491559455	0.422289604	0.000393197	protein_coding	Phosphoglycerate kinase [Source:UniProtKB/TrEMBL;Acc:Q9VQF4]
bulk RNAseq whole brains	elav-GS;TRE-dsRed>UAS-ND42-RNAi_vs_UAS-mCherry-RNAi	10d	FBgn0031483	33502	CG9641	1588.260357	0.220084765	0.005249549	protein_coding	CG9641, isoform A [Source:UniProtKB/TrEMBL;Acc:Q9VQJ6]
bulk RNAseq whole brains	elav-GS;TRE-dsRed>UAS-ND42-RNAi_vs_UAS-mCherry-RNAi	10d	FBgn0031489	33510	CG17224	377.47668	-0.391912569	0.00285422	protein_coding	FI09636p [Source:UniProtKB/TrEMBL;Acc:Q0E8U4]
bulk RNAseq whole brains	elav-GS;TRE-dsRed>UAS-ND42-RNAi_vs_UAS-mCherry-RNAi	10d	FBgn0031497	33518	CG17259	1129.649689	0.922554772	6.40E-45	protein_coding	LP20978p [Source:UniProtKB/TrEMBL;Acc:Q9VQL1]
bulk RNAseq whole brains	elav-GS;TRE-dsRed>UAS-ND42-RNAi_vs_UAS-mCherry-RNAi	10d	FBgn0031530	33556	pgant2	5014.228175	-0.265704323	9.45E-09	protein_coding	polypeptide GalNAc transferase 2 [Source:FlyBase;Acc:FBgn0031530]
bulk RNAseq whole brains	elav-GS;TRE-dsRed>UAS-ND42-RNAi_vs_UAS-mCherry-RNAi	10d	FBgn0031533	33559	CG2772	49.87110665	0.567030802	0.000935167	protein_coding	Lipase [Source:UniProtKB/TrEMBL;Acc:Q9VQQ5]
bulk RNAseq whole brains	elav-GS;TRE-dsRed>UAS-ND42-RNAi_vs_UAS-mCherry-RNAi	10d	FBgn0031544	33573	CG17593	2466.576596	0.15036224	0.046874451	protein_coding	FI04424p [Source:UniProtKB/TrEMBL;Acc:Q9VQR9]
bulk RNAseq whole brains	elav-GS;TRE-dsRed>UAS-ND42-RNAi_vs_UAS-mCherry-RNAi	10d	FBgn0031566	33597	CG2818	1679.204704	0.218148433	7.47E-05	protein_coding	CG2818, isoform A [Source:UniProtKB/TrEMBL;Acc:Q9VQU3]
bulk RNAseq whole brains	elav-GS;TRE-dsRed>UAS-ND42-RNAi_vs_UAS-mCherry-RNAi	10d	FBgn0031571	33604	CG3921	553.8326187	0.403894333	0.003398167	protein_coding	Protein bark beetle [Source:UniProtKB/Swiss-Prot;Acc:M9NDE3]
bulk RNAseq whole brains	elav-GS;TRE-dsRed>UAS-ND42-RNAi_vs_UAS-mCherry-RNAi	10d	FBgn0031589	33626	CG3714	2982.703625	0.268644485	0.01127392	protein_coding
bulk RNAseq whole brains	elav-GS;TRE-dsRed>UAS-ND42-RNAi_vs_UAS-mCherry-RNAi	10d	FBgn0031592	33631	Art2	46.56895677	-0.539715195	0.00179746	protein_coding	Arginine methyltransferase 2 [Source:FlyBase;Acc:FBgn0031592]
bulk RNAseq whole brains	elav-GS;TRE-dsRed>UAS-ND42-RNAi_vs_UAS-mCherry-RNAi	10d	FBgn0031602	33646	CG15431	5804.776982	0.228507745	0.004463145	protein_coding	Uncharacterized protein, isoform A [Source:UniProtKB/TrEMBL;Acc:Q9VQZ3]
bulk RNAseq whole brains	elav-GS;TRE-dsRed>UAS-ND42-RNAi_vs_UAS-mCherry-RNAi	10d	FBgn0031604	33649	Elp3	528.9211893	0.240751892	0.034791405	protein_coding	Elongator complex protein 3 [Source:FlyBase;Acc:FBgn0031604]
bulk RNAseq whole brains	elav-GS;TRE-dsRed>UAS-ND42-RNAi_vs_UAS-mCherry-RNAi	10d	FBgn0031627	33676	CG15630	5861.346957	-0.144646214	0.011690065	protein_coding	RE62123p [Source:UniProtKB/TrEMBL;Acc:Q9VR25]
bulk RNAseq whole brains	elav-GS;TRE-dsRed>UAS-ND42-RNAi_vs_UAS-mCherry-RNAi	10d	FBgn0031633	33682	Fnta	546.3980168	0.278594252	0.000801361	protein_coding	Farnesyl transferase alpha ortholog [Source:FlyBase;Acc:FBgn0031633]
bulk RNAseq whole brains	elav-GS;TRE-dsRed>UAS-ND42-RNAi_vs_UAS-mCherry-RNAi	10d	FBgn0031637	33686	mxt	5949.517189	0.109848262	0.035608119	protein_coding	mextli [Source:FlyBase;Acc:FBgn0031637]
bulk RNAseq whole brains	elav-GS;TRE-dsRed>UAS-ND42-RNAi_vs_UAS-mCherry-RNAi	10d	FBgn0031643	33693	CG3008	1371.847583	0.609637181	3.97E-10	protein_coding	CG3008 [Source:UniProtKB/TrEMBL;Acc:Q9VR42]
bulk RNAseq whole brains	elav-GS;TRE-dsRed>UAS-ND42-RNAi_vs_UAS-mCherry-RNAi	10d	FBgn0031660	33715	mRpL28	1400.068299	0.309296553	7.56E-07	protein_coding	mitochondrial ribosomal protein L28 [Source:FlyBase;Acc:FBgn0031660]
bulk RNAseq whole brains	elav-GS;TRE-dsRed>UAS-ND42-RNAi_vs_UAS-mCherry-RNAi	10d	FBgn0031681	326151	pgant5	4565.940622	-0.172080205	0.002133286	protein_coding	polypeptide GalNAc transferase 5 [Source:FlyBase;Acc:FBgn0031681]
bulk RNAseq whole brains	elav-GS;TRE-dsRed>UAS-ND42-RNAi_vs_UAS-mCherry-RNAi	10d	FBgn0031689	33749	Cyp28d1	5977.104976	-0.543201916	1.22E-06	protein_coding	Cyp28d1 [Source:FlyBase;Acc:FBgn0031689]
bulk RNAseq whole brains	elav-GS;TRE-dsRed>UAS-ND42-RNAi_vs_UAS-mCherry-RNAi	10d	FBgn0031694	33755	Cyp4ac2	63.00592394	-0.400423191	0.038107836	protein_coding	Cyp4ac2 [Source:FlyBase;Acc:FBgn0031694]
bulk RNAseq whole brains	elav-GS;TRE-dsRed>UAS-ND42-RNAi_vs_UAS-mCherry-RNAi	10d	FBgn0031695	33756	Cyp4ac3	410.5029445	0.695484467	9.30E-13	protein_coding	Cyp4ac3 [Source:FlyBase;Acc:FBgn0031695]
bulk RNAseq whole brains	elav-GS;TRE-dsRed>UAS-ND42-RNAi_vs_UAS-mCherry-RNAi	10d	FBgn0031698	33761	Ncoa6	6800.722126	-0.198370303	0.000311205	protein_coding	Nuclear receptor coactivator 6, isoform F [Source:UniProtKB/TrEMBL;Acc:A8DYV5]
bulk RNAseq whole brains	elav-GS;TRE-dsRed>UAS-ND42-RNAi_vs_UAS-mCherry-RNAi	10d	FBgn0031713	33777	CG7277	1240.913509	0.351710617	1.68E-06	protein_coding	Ubiquinone biosynthesis monooxygenase COQ6, mitochondrial [Source:UniProtKB/Swiss-Prot;Acc:Q9VMQ5]
bulk RNAseq whole brains	elav-GS;TRE-dsRed>UAS-ND42-RNAi_vs_UAS-mCherry-RNAi	10d	FBgn0031735	33804	CG11029	81.83134138	0.788011729	8.88E-07	protein_coding	MIP29934p [Source:UniProtKB/TrEMBL;Acc:Q9VMM8]
bulk RNAseq whole brains	elav-GS;TRE-dsRed>UAS-ND42-RNAi_vs_UAS-mCherry-RNAi	10d	FBgn0031736	33805	CG11030	3776.427467	0.248933035	0.00328906	protein_coding	FI04466p [Source:UniProtKB/TrEMBL;Acc:Q9VMM7]
bulk RNAseq whole brains	elav-GS;TRE-dsRed>UAS-ND42-RNAi_vs_UAS-mCherry-RNAi	10d	FBgn0031765	33844	CG9109	726.207967	-0.307504849	0.000205595	protein_coding	CG9109, isoform C [Source:UniProtKB/TrEMBL;Acc:X2JDC2]
bulk RNAseq whole brains	elav-GS;TRE-dsRed>UAS-ND42-RNAi_vs_UAS-mCherry-RNAi	10d	FBgn0031779	33862	CG9175	1170.153736	0.205819006	0.019859339	protein_coding	CG9175, isoform A [Source:UniProtKB/TrEMBL;Acc:Q9VMH4]
bulk RNAseq whole brains	elav-GS;TRE-dsRed>UAS-ND42-RNAi_vs_UAS-mCherry-RNAi	10d	FBgn0031782	33865	WDR79	396.5039313	0.333887068	0.000672445	protein_coding	WD repeat domain 79 homolog [Source:FlyBase;Acc:FBgn0031782]
bulk RNAseq whole brains	elav-GS;TRE-dsRed>UAS-ND42-RNAi_vs_UAS-mCherry-RNAi	10d	FBgn0031816	33901	CG16947	1970.273764	-0.398727591	0.012109635	protein_coding	FI03607p [Source:UniProtKB/TrEMBL;Acc:Q9VMD4]
bulk RNAseq whole brains	elav-GS;TRE-dsRed>UAS-ND42-RNAi_vs_UAS-mCherry-RNAi	10d	FBgn0031820	33906	DLP	3124.834518	-0.163106975	0.036125565	protein_coding	Daxx-like protein [Source:FlyBase;Acc:FBgn0031820]
bulk RNAseq whole brains	elav-GS;TRE-dsRed>UAS-ND42-RNAi_vs_UAS-mCherry-RNAi	10d	FBgn0031821	33907	KFase	138.2355965	0.87655742	6.85E-10	protein_coding	Kynurenine formamidase [Source:FlyBase;Acc:FBgn0031821]
bulk RNAseq whole brains	elav-GS;TRE-dsRed>UAS-ND42-RNAi_vs_UAS-mCherry-RNAi	10d	FBgn0031835	33923	CG11319	11708.07972	-0.165697111	0.002420188	protein_coding	Uncharacterized protein, isoform B [Source:UniProtKB/TrEMBL;Acc:X2J9P4]
bulk RNAseq whole brains	elav-GS;TRE-dsRed>UAS-ND42-RNAi_vs_UAS-mCherry-RNAi	10d	FBgn0031851	33943	Aatf	872.4509316	0.368953552	3.91E-06	protein_coding	apoptosis antagonizing transcription factor ortholog [Source:FlyBase;Acc:FBgn0031851]
bulk RNAseq whole brains	elav-GS;TRE-dsRed>UAS-ND42-RNAi_vs_UAS-mCherry-RNAi	10d	FBgn0031855	33948	CG11221	3260.349749	-0.378543557	0.011054609	protein_coding	RE65108p [Source:UniProtKB/TrEMBL;Acc:Q9VM90]
bulk RNAseq whole brains	elav-GS;TRE-dsRed>UAS-ND42-RNAi_vs_UAS-mCherry-RNAi	10d	FBgn0031866	33962	Nlg2	13753.48835	-0.179115875	0.000917995	protein_coding	Neuroligin 2 [Source:FlyBase;Acc:FBgn0031866]
bulk RNAseq whole brains	elav-GS;TRE-dsRed>UAS-ND42-RNAi_vs_UAS-mCherry-RNAi	10d	FBgn0031881	33987	CG3476	241.962644	0.391616852	0.008409231	protein_coding	CG3476 [Source:UniProtKB/TrEMBL;Acc:Q9VM51]
bulk RNAseq whole brains	elav-GS;TRE-dsRed>UAS-ND42-RNAi_vs_UAS-mCherry-RNAi	10d	FBgn0031885	33991	Mnn1	16376.70432	-0.145286413	3.04E-05	protein_coding	Menin 1 [Source:FlyBase;Acc:FBgn0031885]
bulk RNAseq whole brains	elav-GS;TRE-dsRed>UAS-ND42-RNAi_vs_UAS-mCherry-RNAi	10d	FBgn0031987	34106	CG12375	1096.330207	0.202786764	0.006588728	protein_coding	Beta-lactamase-like protein 2 homolog [Source:UniProtKB/Swiss-Prot;Acc:Q9VLS9]
bulk RNAseq whole brains	elav-GS;TRE-dsRed>UAS-ND42-RNAi_vs_UAS-mCherry-RNAi	10d	FBgn0032013	34135	Scgalpha	2300.155997	-0.209426106	0.005107522	protein_coding	Sarcoglycan alpha [Source:FlyBase;Acc:FBgn0032013]
bulk RNAseq whole brains	elav-GS;TRE-dsRed>UAS-ND42-RNAi_vs_UAS-mCherry-RNAi	10d	FBgn0032015	34137	Ostgamma	944.5111144	0.234378641	0.001925794	protein_coding	Oligosaccharide transferase gamma subunit [Source:FlyBase;Acc:FBgn0032015]
bulk RNAseq whole brains	elav-GS;TRE-dsRed>UAS-ND42-RNAi_vs_UAS-mCherry-RNAi	10d	FBgn0032018	34140	CG7806	1905.27182	0.165497349	0.010097235	protein_coding	CG7806 [Source:UniProtKB/TrEMBL;Acc:Q9VLP5]
bulk RNAseq whole brains	elav-GS;TRE-dsRed>UAS-ND42-RNAi_vs_UAS-mCherry-RNAi	10d	FBgn0032036	34160	CG13384	4319.478504	-0.137946863	0.002730403	protein_coding	Uncharacterized protein, isoform C [Source:UniProtKB/TrEMBL;Acc:Q9VLM3]
bulk RNAseq whole brains	elav-GS;TRE-dsRed>UAS-ND42-RNAi_vs_UAS-mCherry-RNAi	10d	FBgn0032048	34181	Dh31	10419.19586	-0.191322245	0.001139684	protein_coding	Diuretic hormone 31 [Source:FlyBase;Acc:FBgn0032048]
bulk RNAseq whole brains	elav-GS;TRE-dsRed>UAS-ND42-RNAi_vs_UAS-mCherry-RNAi	10d	FBgn0032117	34260	FucTB	269.0782347	0.300899438	0.043116137	protein_coding	FucTB [Source:FlyBase;Acc:FBgn0032117]
bulk RNAseq whole brains	elav-GS;TRE-dsRed>UAS-ND42-RNAi_vs_UAS-mCherry-RNAi	10d	FBgn0032156	34310	CG13124	4175.778703	0.156183306	0.019052432	protein_coding	LP20791p [Source:UniProtKB/TrEMBL;Acc:Q9VL73]
bulk RNAseq whole brains	elav-GS;TRE-dsRed>UAS-ND42-RNAi_vs_UAS-mCherry-RNAi	10d	FBgn0032204	34373	CG4953	608.6003825	0.256257285	0.003677572	protein_coding	Probable trafficking protein particle complex subunit 13 homolog [Source:UniProtKB/Swiss-Prot;Acc:Q95TN1]
bulk RNAseq whole brains	elav-GS;TRE-dsRed>UAS-ND42-RNAi_vs_UAS-mCherry-RNAi	10d	FBgn0032246	34425	CG5168	2520.612965	0.233318047	0.000456392	protein_coding	CG5168, isoform A [Source:UniProtKB/TrEMBL;Acc:Q9VKW1]
bulk RNAseq whole brains	elav-GS;TRE-dsRed>UAS-ND42-RNAi_vs_UAS-mCherry-RNAi	10d	FBgn0032252	34435	loh	347.7661297	0.290146296	0.048013434	protein_coding	lonely heart [Source:FlyBase;Acc:FBgn0032252]
bulk RNAseq whole brains	elav-GS;TRE-dsRed>UAS-ND42-RNAi_vs_UAS-mCherry-RNAi	10d	FBgn0032264	34450	Lip4	213.3631768	0.53417347	0.000765233	protein_coding	Lipase 4 [Source:FlyBase;Acc:FBgn0032264]
bulk RNAseq whole brains	elav-GS;TRE-dsRed>UAS-ND42-RNAi_vs_UAS-mCherry-RNAi	10d	FBgn0032322	34517	CG16743	2993.415322	0.447940979	0.003219963	protein_coding	Uncharacterized protein, isoform B [Source:UniProtKB/TrEMBL;Acc:M9PFK3]
bulk RNAseq whole brains	elav-GS;TRE-dsRed>UAS-ND42-RNAi_vs_UAS-mCherry-RNAi	10d	FBgn0032336	34537	AstC	7234.50285	-0.442781614	4.45E-16	protein_coding	Allatostatin C [Source:FlyBase;Acc:FBgn0032336]
bulk RNAseq whole brains	elav-GS;TRE-dsRed>UAS-ND42-RNAi_vs_UAS-mCherry-RNAi	10d	FBgn0032350	34554	CG6287	3803.412792	0.272308148	0.000933888	protein_coding	CG6287 [Source:UniProtKB/TrEMBL;Acc:Q9VKI8]
bulk RNAseq whole brains	elav-GS;TRE-dsRed>UAS-ND42-RNAi_vs_UAS-mCherry-RNAi	10d	FBgn0032354	34559	CG4788	257.2009942	0.290792772	0.041229107	protein_coding	CG4788, isoform A [Source:UniProtKB/TrEMBL;Acc:Q9VKI2]
bulk RNAseq whole brains	elav-GS;TRE-dsRed>UAS-ND42-RNAi_vs_UAS-mCherry-RNAi	10d	FBgn0032387	34607	CG16965	275.9684702	0.381904679	0.010447605	protein_coding	MIP16835p1 [Source:UniProtKB/TrEMBL;Acc:Q9VKD9]
bulk RNAseq whole brains	elav-GS;TRE-dsRed>UAS-ND42-RNAi_vs_UAS-mCherry-RNAi	10d	FBgn0032388	34608	CG6686	4056.376829	0.181707627	0.047107774	protein_coding	CG6686, isoform A [Source:UniProtKB/TrEMBL;Acc:Q95TU2]
bulk RNAseq whole brains	elav-GS;TRE-dsRed>UAS-ND42-RNAi_vs_UAS-mCherry-RNAi	10d	FBgn0032390	34610	dgt2	155.5978923	0.814778617	3.40E-11	protein_coding	dim gamma-tubulin 2 [Source:FlyBase;Acc:FBgn0032390]
bulk RNAseq whole brains	elav-GS;TRE-dsRed>UAS-ND42-RNAi_vs_UAS-mCherry-RNAi	10d	FBgn0032393	34613	CG12264	1682.930938	0.689741655	3.36E-17	protein_coding	Probable cysteine desulfurase, mitochondrial [Source:UniProtKB/Swiss-Prot;Acc:Q9VKD3]
bulk RNAseq whole brains	elav-GS;TRE-dsRed>UAS-ND42-RNAi_vs_UAS-mCherry-RNAi	10d	FBgn0032400	34621	CG6770	16912.50323	-0.407022802	0.005399502	protein_coding	CG6770 [Source:UniProtKB/TrEMBL;Acc:Q9VKC5]
bulk RNAseq whole brains	elav-GS;TRE-dsRed>UAS-ND42-RNAi_vs_UAS-mCherry-RNAi	10d	FBgn0032414	34639	CG17211	9.217905081	-0.309489881	0.030964611	protein_coding
bulk RNAseq whole brains	elav-GS;TRE-dsRed>UAS-ND42-RNAi_vs_UAS-mCherry-RNAi	10d	FBgn0032415	34640	rho-6	18.22352433	0.469542045	0.006899735	protein_coding	rhomboid-6 [Source:FlyBase;Acc:FBgn0032415]
bulk RNAseq whole brains	elav-GS;TRE-dsRed>UAS-ND42-RNAi_vs_UAS-mCherry-RNAi	10d	FBgn0032419	34644	CG17217	23.52762431	-1.517133079	6.53E-16	protein_coding	GEO12039p1 [Source:UniProtKB/TrEMBL;Acc:Q9VKA2]
bulk RNAseq whole brains	elav-GS;TRE-dsRed>UAS-ND42-RNAi_vs_UAS-mCherry-RNAi	10d	FBgn0032420	34645	CG6583	419.365983	0.223061804	0.036629192	protein_coding	CG6583 [Source:UniProtKB/TrEMBL;Acc:Q9VKA1]
bulk RNAseq whole brains	elav-GS;TRE-dsRed>UAS-ND42-RNAi_vs_UAS-mCherry-RNAi	10d	FBgn0032422	34647	atilla	297.8509136	0.381717425	0.022439489	protein_coding	atilla [Source:FlyBase;Acc:FBgn0032422]
bulk RNAseq whole brains	elav-GS;TRE-dsRed>UAS-ND42-RNAi_vs_UAS-mCherry-RNAi	10d	FBgn0032428	34654	CG6405	203.9912475	-0.489694006	4.36E-05	protein_coding	CG6405 [Source:UniProtKB/TrEMBL;Acc:Q9VK91]
bulk RNAseq whole brains	elav-GS;TRE-dsRed>UAS-ND42-RNAi_vs_UAS-mCherry-RNAi	10d	FBgn0032448	34678	CG5781	38.60070617	-0.647522865	0.000335734	protein_coding	CG5781 [Source:UniProtKB/TrEMBL;Acc:Q9VK65]
bulk RNAseq whole brains	elav-GS;TRE-dsRed>UAS-ND42-RNAi_vs_UAS-mCherry-RNAi	10d	FBgn0032449	34679	CG17036	147.445461	-0.478669184	0.002551895	protein_coding	Uncharacterized protein, isoform A [Source:UniProtKB/TrEMBL;Acc:Q9VK64]
bulk RNAseq whole brains	elav-GS;TRE-dsRed>UAS-ND42-RNAi_vs_UAS-mCherry-RNAi	10d	FBgn0032456	34686	MRP	8985.339097	0.359360875	4.68E-08	protein_coding	Multidrug-Resistance like Protein 1 [Source:FlyBase;Acc:FBgn0032456]
bulk RNAseq whole brains	elav-GS;TRE-dsRed>UAS-ND42-RNAi_vs_UAS-mCherry-RNAi	10d	FBgn0032484	34718	kek4	1626.042109	0.416130181	1.53E-10	protein_coding	kekkon4 [Source:FlyBase;Acc:FBgn0032484]
bulk RNAseq whole brains	elav-GS;TRE-dsRed>UAS-ND42-RNAi_vs_UAS-mCherry-RNAi	10d	FBgn0032506	34742	CG9395	6208.576095	-0.20241666	0.001188	protein_coding	CG9395, isoform C [Source:UniProtKB/TrEMBL;Acc:Q9VJZ9]
bulk RNAseq whole brains	elav-GS;TRE-dsRed>UAS-ND42-RNAi_vs_UAS-mCherry-RNAi	10d	FBgn0032507	34743	CG9377	4912.559892	0.369608418	0.031897409	protein_coding	CG9377 [Source:UniProtKB/TrEMBL;Acc:Q9VJZ8]
bulk RNAseq whole brains	elav-GS;TRE-dsRed>UAS-ND42-RNAi_vs_UAS-mCherry-RNAi	10d	FBgn0032512	34748	CG9305	871.0351688	0.462718461	1.17E-09	protein_coding	CG9305, isoform A [Source:UniProtKB/TrEMBL;Acc:Q9VJZ3]
bulk RNAseq whole brains	elav-GS;TRE-dsRed>UAS-ND42-RNAi_vs_UAS-mCherry-RNAi	10d	FBgn0032515	34751	loqs	5137.641028	0.161470934	0.001675442	protein_coding	loquacious [Source:FlyBase;Acc:FBgn0032515]
bulk RNAseq whole brains	elav-GS;TRE-dsRed>UAS-ND42-RNAi_vs_UAS-mCherry-RNAi	10d	FBgn0032597	35000	CG17904	935.5856493	0.391673631	1.09E-05	protein_coding	Cytosolic Fe-S cluster assembly factor NUBP1 homolog [Source:UniProtKB/Swiss-Prot;Acc:Q9VJI9]
bulk RNAseq whole brains	elav-GS;TRE-dsRed>UAS-ND42-RNAi_vs_UAS-mCherry-RNAi	10d	FBgn0032643	35056	CG6453	1148.976899	0.204293263	0.010280689	protein_coding	Glucosidase 2 beta subunit, isoform A [Source:UniProtKB/TrEMBL;Acc:Q9VJD1]
bulk RNAseq whole brains	elav-GS;TRE-dsRed>UAS-ND42-RNAi_vs_UAS-mCherry-RNAi	10d	FBgn0032666	35083	CG5758	34276.69676	-0.144795523	0.039667209	protein_coding	CG5758, isoform A [Source:UniProtKB/TrEMBL;Acc:Q0E8P5]
bulk RNAseq whole brains	elav-GS;TRE-dsRed>UAS-ND42-RNAi_vs_UAS-mCherry-RNAi	10d	FBgn0032670	35088	CG5783	46.59251721	0.57156517	0.001198708	protein_coding	CG5783 [Source:UniProtKB/TrEMBL;Acc:Q9VJ98]
bulk RNAseq whole brains	elav-GS;TRE-dsRed>UAS-ND42-RNAi_vs_UAS-mCherry-RNAi	10d	FBgn0032700	35124	CG10338	945.3902033	-0.208032497	0.008745486	protein_coding	FI20169p1 [Source:UniProtKB/TrEMBL;Acc:Q9VJ63]
bulk RNAseq whole brains	elav-GS;TRE-dsRed>UAS-ND42-RNAi_vs_UAS-mCherry-RNAi	10d	FBgn0032705	35130	Grip71	272.9143907	0.385674963	0.000606319	protein_coding	Grip71 [Source:FlyBase;Acc:FBgn0032705]
bulk RNAseq whole brains	elav-GS;TRE-dsRed>UAS-ND42-RNAi_vs_UAS-mCherry-RNAi	10d	FBgn0032713	35138	CG17323	719.8979337	-0.34669474	0.027477772	protein_coding	UDP-glucuronosyltransferase [Source:UniProtKB/TrEMBL;Acc:Q9VJ46]
bulk RNAseq whole brains	elav-GS;TRE-dsRed>UAS-ND42-RNAi_vs_UAS-mCherry-RNAi	10d	FBgn0032719	35144	CG17321	4353.280237	-0.200011536	0.01861916	protein_coding	RH30783p [Source:UniProtKB/TrEMBL;Acc:Q9VJ40]
bulk RNAseq whole brains	elav-GS;TRE-dsRed>UAS-ND42-RNAi_vs_UAS-mCherry-RNAi	10d	FBgn0032744	35172	Ttc19	1018.404053	0.443560712	0.000680672	protein_coding	Tetratricopeptide repeat domain 19 [Source:FlyBase;Acc:FBgn0032744]
bulk RNAseq whole brains	elav-GS;TRE-dsRed>UAS-ND42-RNAi_vs_UAS-mCherry-RNAi	10d	FBgn0032746	35174	CG10470	666.7029753	0.193347758	0.046457628	protein_coding	RE20389p [Source:UniProtKB/TrEMBL;Acc:Q9VJ11]
bulk RNAseq whole brains	elav-GS;TRE-dsRed>UAS-ND42-RNAi_vs_UAS-mCherry-RNAi	10d	FBgn0032781	35220	CG9987	1323.168511	0.494601002	3.31E-12	protein_coding	tRNA-splicing ligase RtcB homolog [Source:UniProtKB/Swiss-Prot;Acc:Q9VIW7]
bulk RNAseq whole brains	elav-GS;TRE-dsRed>UAS-ND42-RNAi_vs_UAS-mCherry-RNAi	10d	FBgn0032793	35234	CG10189	263.0422059	0.369903918	0.015447895	protein_coding	Cytoplasmic tRNA 2-thiolation protein 2 [Source:UniProtKB/Swiss-Prot;Acc:Q9VIV3]
bulk RNAseq whole brains	elav-GS;TRE-dsRed>UAS-ND42-RNAi_vs_UAS-mCherry-RNAi	10d	FBgn0032799	35240	CG10166	540.724498	0.23537264	0.039447827	protein_coding	Probable dolichol-phosphate mannosyltransferase [Source:UniProtKB/Swiss-Prot;Acc:Q9VIU7]
bulk RNAseq whole brains	elav-GS;TRE-dsRed>UAS-ND42-RNAi_vs_UAS-mCherry-RNAi	10d	FBgn0032817	35262	CG10631	8979.217729	-0.225721794	0.000192588	protein_coding
bulk RNAseq whole brains	elav-GS;TRE-dsRed>UAS-ND42-RNAi_vs_UAS-mCherry-RNAi	10d	FBgn0032819	35264	CG10463	353.2541624	0.29891841	0.003457333	protein_coding	tRNA-dihydrouridine(47) synthase [NAD(P)(+)] [Source:UniProtKB/TrEMBL;Acc:Q9VIS4]
bulk RNAseq whole brains	elav-GS;TRE-dsRed>UAS-ND42-RNAi_vs_UAS-mCherry-RNAi	10d	FBgn0032867	35319	CG15475	35.68053067	-0.877604738	4.00E-07	protein_coding
bulk RNAseq whole brains	elav-GS;TRE-dsRed>UAS-ND42-RNAi_vs_UAS-mCherry-RNAi	10d	FBgn0032881	35337	CG9319	772.201533	0.317055995	0.000138938	protein_coding	CG9319, isoform A [Source:UniProtKB/TrEMBL;Acc:Q9VIK0]
bulk RNAseq whole brains	elav-GS;TRE-dsRed>UAS-ND42-RNAi_vs_UAS-mCherry-RNAi	10d	FBgn0032884	35342	Pomp	1113.060826	0.17799819	0.031084783	protein_coding	Pomp [Source:FlyBase;Acc:FBgn0032884]
bulk RNAseq whole brains	elav-GS;TRE-dsRed>UAS-ND42-RNAi_vs_UAS-mCherry-RNAi	10d	FBgn0032897	35355	CG9336	704.041042	0.472249456	0.000202291	protein_coding	CG9336, isoform A [Source:UniProtKB/TrEMBL;Acc:Q9VII1]
bulk RNAseq whole brains	elav-GS;TRE-dsRed>UAS-ND42-RNAi_vs_UAS-mCherry-RNAi	10d	FBgn0032906	35364	RPA2	227.1833519	0.375096455	0.004494719	protein_coding	Replication protein A2 [Source:FlyBase;Acc:FBgn0032906]
bulk RNAseq whole brains	elav-GS;TRE-dsRed>UAS-ND42-RNAi_vs_UAS-mCherry-RNAi	10d	FBgn0032919	35379	CG9253	2177.819585	0.26221744	0.01861916	protein_coding	CG9253 [Source:UniProtKB/TrEMBL;Acc:Q9VIF6]
bulk RNAseq whole brains	elav-GS;TRE-dsRed>UAS-ND42-RNAi_vs_UAS-mCherry-RNAi	10d	FBgn0032949	35411	Lamp1	14162.18796	-0.137702597	0.041623324	protein_coding	Lamp1 [Source:FlyBase;Acc:FBgn0032949]
bulk RNAseq whole brains	elav-GS;TRE-dsRed>UAS-ND42-RNAi_vs_UAS-mCherry-RNAi	10d	FBgn0032997	3355138	CG17486	2004.157254	-0.255381566	0.037636549	protein_coding	Asparagine synthetase domain-containing protein CG17486 [Source:UniProtKB/Swiss-Prot;Acc:Q5LJP9]
bulk RNAseq whole brains	elav-GS;TRE-dsRed>UAS-ND42-RNAi_vs_UAS-mCherry-RNAi	10d	FBgn0033027	35498	TpnC4	61.88206341	1.560597347	1.37E-20	protein_coding	Troponin C isoform 4 [Source:FlyBase;Acc:FBgn0033027]
bulk RNAseq whole brains	elav-GS;TRE-dsRed>UAS-ND42-RNAi_vs_UAS-mCherry-RNAi	10d	FBgn0033038	35511	CG7791	1354.887685	0.31636146	0.000168179	protein_coding	CG7791 [Source:UniProtKB/TrEMBL;Acc:A1Z6H6]
bulk RNAseq whole brains	elav-GS;TRE-dsRed>UAS-ND42-RNAi_vs_UAS-mCherry-RNAi	10d	FBgn0033051	35528	Strica	178.8385062	-1.638038464	1.95E-24	protein_coding	Ser/Thr-rich caspase [Source:FlyBase;Acc:FBgn0033051]
bulk RNAseq whole brains	elav-GS;TRE-dsRed>UAS-ND42-RNAi_vs_UAS-mCherry-RNAi	10d	FBgn0033052	35529	SCAP	4323.639778	0.349766266	2.40E-06	protein_coding	SREBP cleavage activating protein [Source:FlyBase;Acc:FBgn0033052]
bulk RNAseq whole brains	elav-GS;TRE-dsRed>UAS-ND42-RNAi_vs_UAS-mCherry-RNAi	10d	FBgn0033055	35532	Tbce	2211.729335	-0.152745604	0.040814891	protein_coding	Tubulin-specific chaperone E [Source:FlyBase;Acc:FBgn0033055]
bulk RNAseq whole brains	elav-GS;TRE-dsRed>UAS-ND42-RNAi_vs_UAS-mCherry-RNAi	10d	FBgn0033058	35535	CCHa2-R	393.3073015	-0.339199686	0.037552733	protein_coding	CCHamide-2 receptor [Source:FlyBase;Acc:FBgn0033058]
bulk RNAseq whole brains	elav-GS;TRE-dsRed>UAS-ND42-RNAi_vs_UAS-mCherry-RNAi	10d	FBgn0033101	35586	CG9436	600.5959717	-0.438488491	0.004627284	protein_coding	CG9436 [Source:UniProtKB/TrEMBL;Acc:Q7JVH6]
bulk RNAseq whole brains	elav-GS;TRE-dsRed>UAS-ND42-RNAi_vs_UAS-mCherry-RNAi	10d	FBgn0033108	35595	CG15236	15262.6529	-0.206590115	5.82E-05	protein_coding	FI03272p [Source:UniProtKB/TrEMBL;Acc:Q0E9N0]
bulk RNAseq whole brains	elav-GS;TRE-dsRed>UAS-ND42-RNAi_vs_UAS-mCherry-RNAi	10d	FBgn0033117	35604	CG3358	538.7618347	0.207855716	0.025422321	protein_coding	CG3358, isoform E [Source:UniProtKB/TrEMBL;Acc:Q7JUN9]
bulk RNAseq whole brains	elav-GS;TRE-dsRed>UAS-ND42-RNAi_vs_UAS-mCherry-RNAi	10d	FBgn0033139	35629	Tsp42Er	118.6179933	0.469934063	0.007091035	protein_coding	Tetraspanin 42Er [Source:FlyBase;Acc:FBgn0033139]
bulk RNAseq whole brains	elav-GS;TRE-dsRed>UAS-ND42-RNAi_vs_UAS-mCherry-RNAi	10d	FBgn0033153	35646	Gadd45	318.7067385	1.386647542	1.26E-22	protein_coding	Gadd45 [Source:FlyBase;Acc:FBgn0033153]
bulk RNAseq whole brains	elav-GS;TRE-dsRed>UAS-ND42-RNAi_vs_UAS-mCherry-RNAi	10d	FBgn0033169	35664	CG11123	527.4313618	0.472666057	7.84E-08	protein_coding	RH42110p [Source:UniProtKB/TrEMBL;Acc:Q7JX95]
bulk RNAseq whole brains	elav-GS;TRE-dsRed>UAS-ND42-RNAi_vs_UAS-mCherry-RNAi	10d	FBgn0033170	35665	sPLA2	324.2811683	0.542641986	7.65E-05	protein_coding	secretory Phospholipase A2 [Source:FlyBase;Acc:FBgn0033170]
bulk RNAseq whole brains	elav-GS;TRE-dsRed>UAS-ND42-RNAi_vs_UAS-mCherry-RNAi	10d	FBgn0033187	35685	CG2144	832.4370556	0.253013192	0.048731611	protein_coding	CG2144 [Source:UniProtKB/TrEMBL;Acc:A1Z705]
bulk RNAseq whole brains	elav-GS;TRE-dsRed>UAS-ND42-RNAi_vs_UAS-mCherry-RNAi	10d	FBgn0033192	35691	Corin	17916.90033	-0.201397725	0.001061921	protein_coding	Corin [Source:FlyBase;Acc:FBgn0033192]
bulk RNAseq whole brains	elav-GS;TRE-dsRed>UAS-ND42-RNAi_vs_UAS-mCherry-RNAi	10d	FBgn0033205	35708	CG2064	536.6889053	1.013255312	4.94E-23	protein_coding	CG2064 [Source:UniProtKB/TrEMBL;Acc:A1Z729]
bulk RNAseq whole brains	elav-GS;TRE-dsRed>UAS-ND42-RNAi_vs_UAS-mCherry-RNAi	10d	FBgn0033226	35733	CG1882	2388.298191	0.595266704	7.58E-22	protein_coding	CG1882, isoform A [Source:UniProtKB/TrEMBL;Acc:Q5U191]
bulk RNAseq whole brains	elav-GS;TRE-dsRed>UAS-ND42-RNAi_vs_UAS-mCherry-RNAi	10d	FBgn0033235	35748	CG8728	1978.221711	0.249929253	0.013796883	protein_coding	CG8728 [Source:UniProtKB/TrEMBL;Acc:Q7K3W2]
bulk RNAseq whole brains	elav-GS;TRE-dsRed>UAS-ND42-RNAi_vs_UAS-mCherry-RNAi	10d	FBgn0033236	35749	CG14764	3200.667871	-0.166567422	0.00622812	protein_coding	LD39211p [Source:UniProtKB/TrEMBL;Acc:Q7K0S1]
bulk RNAseq whole brains	elav-GS;TRE-dsRed>UAS-ND42-RNAi_vs_UAS-mCherry-RNAi	10d	FBgn0033264	35784	Nup50	652.05937	0.188856636	0.028743528	protein_coding	Nucleoporin 50kD [Source:FlyBase;Acc:FBgn0033264]
bulk RNAseq whole brains	elav-GS;TRE-dsRed>UAS-ND42-RNAi_vs_UAS-mCherry-RNAi	10d	FBgn0033273	35795	Gasz	2084.553011	0.166041269	0.047213273	protein_coding	GASZ ortholog [Source:FlyBase;Acc:FBgn0033273]
bulk RNAseq whole brains	elav-GS;TRE-dsRed>UAS-ND42-RNAi_vs_UAS-mCherry-RNAi	10d	FBgn0033309	35842	CG8735	1018.297951	0.17094588	0.038518235	protein_coding	CG8735, isoform A [Source:UniProtKB/TrEMBL;Acc:Q7K2N0]
bulk RNAseq whole brains	elav-GS;TRE-dsRed>UAS-ND42-RNAi_vs_UAS-mCherry-RNAi	10d	FBgn0033354	35895	FANCI	278.3428713	0.536944108	0.001362008	protein_coding	Fanconi anemia complementation group I homologue [Source:FlyBase;Acc:FBgn0033354]
bulk RNAseq whole brains	elav-GS;TRE-dsRed>UAS-ND42-RNAi_vs_UAS-mCherry-RNAi	10d	FBgn0033377	35923	Pmm45A	1774.586456	-0.146674403	0.011741596	protein_coding	Phosphomannomutase 45A [Source:FlyBase;Acc:FBgn0033377]
bulk RNAseq whole brains	elav-GS;TRE-dsRed>UAS-ND42-RNAi_vs_UAS-mCherry-RNAi	10d	FBgn0033381	35928	GstE13	635.9754552	0.343648653	0.016376535	protein_coding	Glutathione S transferase E13 [Source:FlyBase;Acc:FBgn0033381]
bulk RNAseq whole brains	elav-GS;TRE-dsRed>UAS-ND42-RNAi_vs_UAS-mCherry-RNAi	10d	FBgn0033388	35936	CG8046	124.7765375	0.663083779	8.55E-05	protein_coding	CG8046, isoform A [Source:UniProtKB/TrEMBL;Acc:A1Z7R6]
bulk RNAseq whole brains	elav-GS;TRE-dsRed>UAS-ND42-RNAi_vs_UAS-mCherry-RNAi	10d	FBgn0033395	35946	Cyp4p2	1138.874333	2.699046607	9.60E-278	protein_coding	Cyp4p2 [Source:FlyBase;Acc:FBgn0033395]
bulk RNAseq whole brains	elav-GS;TRE-dsRed>UAS-ND42-RNAi_vs_UAS-mCherry-RNAi	10d	FBgn0033397	35948	Cyp4p3	78.06319252	1.43047745	3.18E-20	protein_coding	Cyp4p3 [Source:FlyBase;Acc:FBgn0033397]
bulk RNAseq whole brains	elav-GS;TRE-dsRed>UAS-ND42-RNAi_vs_UAS-mCherry-RNAi	10d	FBgn0033403	35957	CG13739	7604.053237	-0.421557252	3.25E-24	protein_coding
bulk RNAseq whole brains	elav-GS;TRE-dsRed>UAS-ND42-RNAi_vs_UAS-mCherry-RNAi	10d	FBgn0033404	35958	Or45a	632.7458693	-0.478713397	5.06E-09	protein_coding	Odorant receptor 45a [Source:FlyBase;Acc:FBgn0033404]
bulk RNAseq whole brains	elav-GS;TRE-dsRed>UAS-ND42-RNAi_vs_UAS-mCherry-RNAi	10d	FBgn0033428	35986	Updo	1153.242288	0.361175811	1.43E-07	protein_coding	Updo [Source:FlyBase;Acc:FBgn0033428]
bulk RNAseq whole brains	elav-GS;TRE-dsRed>UAS-ND42-RNAi_vs_UAS-mCherry-RNAi	10d	FBgn0033431	35989	CG1827	497.2893575	0.292452921	0.046492248	protein_coding	Putative N(4)-(beta-N-acetylglucosaminyl)-L-asparaginase CG1827 [Source:UniProtKB/Swiss-Prot;Acc:Q8MR45]
bulk RNAseq whole brains	elav-GS;TRE-dsRed>UAS-ND42-RNAi_vs_UAS-mCherry-RNAi	10d	FBgn0033437	35996	CG12926	1870.354952	0.199473736	0.001460078	protein_coding	FI02944p [Source:UniProtKB/TrEMBL;Acc:A1Z7X8]
bulk RNAseq whole brains	elav-GS;TRE-dsRed>UAS-ND42-RNAi_vs_UAS-mCherry-RNAi	10d	FBgn0033453	36016	CG1667	248.9288892	-0.350469229	0.024738973	protein_coding	CG1667, isoform B [Source:UniProtKB/TrEMBL;Acc:A0A0B4LFY9]
bulk RNAseq whole brains	elav-GS;TRE-dsRed>UAS-ND42-RNAi_vs_UAS-mCherry-RNAi	10d	FBgn0033454	36019	CG1671	610.9920685	0.286045396	0.001061921	protein_coding	CG1671 [Source:UniProtKB/TrEMBL;Acc:Q7JQT9]
bulk RNAseq whole brains	elav-GS;TRE-dsRed>UAS-ND42-RNAi_vs_UAS-mCherry-RNAi	10d	FBgn0033463	36028	CG1513	8986.444578	-0.16316954	0.007087697	protein_coding	Oxysterol-binding protein [Source:UniProtKB/TrEMBL;Acc:A1Z814]
bulk RNAseq whole brains	elav-GS;TRE-dsRed>UAS-ND42-RNAi_vs_UAS-mCherry-RNAi	10d	FBgn0033480	36050	mRpL42	529.0634411	0.346888414	0.000244896	protein_coding	mitochondrial ribosomal protein L42 [Source:FlyBase;Acc:FBgn0033480]
bulk RNAseq whole brains	elav-GS;TRE-dsRed>UAS-ND42-RNAi_vs_UAS-mCherry-RNAi	10d	FBgn0033484	36056	CG2269	63171.39003	-0.149197242	0.047055935	protein_coding	CG2269, isoform B [Source:UniProtKB/TrEMBL;Acc:A1Z847]
bulk RNAseq whole brains	elav-GS;TRE-dsRed>UAS-ND42-RNAi_vs_UAS-mCherry-RNAi	10d	FBgn0033494	36071	KCNQ	1431.25932	-0.291218015	0.001371033	protein_coding	KCNQ potassium channel [Source:FlyBase;Acc:FBgn0033494]
bulk RNAseq whole brains	elav-GS;TRE-dsRed>UAS-ND42-RNAi_vs_UAS-mCherry-RNAi	10d	FBgn0033502	36082	CG12910	220.1168703	0.367737763	0.004639421	protein_coding	GH17442p [Source:UniProtKB/TrEMBL;Acc:Q7K2R1]
bulk RNAseq whole brains	elav-GS;TRE-dsRed>UAS-ND42-RNAi_vs_UAS-mCherry-RNAi	10d	FBgn0033579	36168	CG13229	581.7142659	-0.24636473	0.002811932	protein_coding	AT19640p [Source:UniProtKB/TrEMBL;Acc:Q7JVS8]
bulk RNAseq whole brains	elav-GS;TRE-dsRed>UAS-ND42-RNAi_vs_UAS-mCherry-RNAi	10d	FBgn0033603	36194	Cpr47Ef	252.1926104	-0.524261078	0.000348857	protein_coding	Cuticular protein 47Ef [Source:FlyBase;Acc:FBgn0033603]
bulk RNAseq whole brains	elav-GS;TRE-dsRed>UAS-ND42-RNAi_vs_UAS-mCherry-RNAi	10d	FBgn0033628	36229	CG13203	226.538762	0.391427131	0.004638546	protein_coding	Uncharacterized protein, isoform C [Source:UniProtKB/TrEMBL;Acc:A1Z8K5]
bulk RNAseq whole brains	elav-GS;TRE-dsRed>UAS-ND42-RNAi_vs_UAS-mCherry-RNAi	10d	FBgn0033649	36255	pyr	412.6033637	-0.499333754	8.04E-07	protein_coding	pyramus [Source:FlyBase;Acc:FBgn0033649]
bulk RNAseq whole brains	elav-GS;TRE-dsRed>UAS-ND42-RNAi_vs_UAS-mCherry-RNAi	10d	FBgn0033652	36258	ths	6736.612155	-0.138845195	0.041610416	protein_coding	thisbe [Source:FlyBase;Acc:FBgn0033652]
bulk RNAseq whole brains	elav-GS;TRE-dsRed>UAS-ND42-RNAi_vs_UAS-mCherry-RNAi	10d	FBgn0033653	36259	CG13192	359.5663462	0.270160233	0.035993393	protein_coding	IP10750p [Source:UniProtKB/TrEMBL;Acc:Q1WWB7]
bulk RNAseq whole brains	elav-GS;TRE-dsRed>UAS-ND42-RNAi_vs_UAS-mCherry-RNAi	10d	FBgn0033669	36277	PI31	2481.852803	0.255703759	2.74E-07	protein_coding	Proteasome inhibitor PI31 subunit [Source:UniProtKB/Swiss-Prot;Acc:Q9V637]
bulk RNAseq whole brains	elav-GS;TRE-dsRed>UAS-ND42-RNAi_vs_UAS-mCherry-RNAi	10d	FBgn0033672	36281	rho-7	530.506687	0.242901558	0.005344649	protein_coding	rhomboid-7 [Source:FlyBase;Acc:FBgn0033672]
bulk RNAseq whole brains	elav-GS;TRE-dsRed>UAS-ND42-RNAi_vs_UAS-mCherry-RNAi	10d	FBgn0033734	36357	CG8520	913.2051196	0.222977527	0.02878257	protein_coding	CG8520, isoform A [Source:UniProtKB/TrEMBL;Acc:Q7K4T8]
bulk RNAseq whole brains	elav-GS;TRE-dsRed>UAS-ND42-RNAi_vs_UAS-mCherry-RNAi	10d	FBgn0033750	36374	CG13151	362.135028	0.433784511	0.003979854	protein_coding
bulk RNAseq whole brains	elav-GS;TRE-dsRed>UAS-ND42-RNAi_vs_UAS-mCherry-RNAi	10d	FBgn0033755	36381	ClC-b	2502.910336	0.241384676	0.008284974	protein_coding	Chloride channel-b [Source:FlyBase;Acc:FBgn0033755]
bulk RNAseq whole brains	elav-GS;TRE-dsRed>UAS-ND42-RNAi_vs_UAS-mCherry-RNAi	10d	FBgn0033756	36385	CG17760	197.0495312	1.320484743	6.55E-28	protein_coding	SD21019p [Source:UniProtKB/TrEMBL;Acc:Q8MQV5]
bulk RNAseq whole brains	elav-GS;TRE-dsRed>UAS-ND42-RNAi_vs_UAS-mCherry-RNAi	10d	FBgn0033762	36393	ZnT49B	3010.736271	-0.148505635	0.007283445	protein_coding	Zinc transporter 49B [Source:FlyBase;Acc:FBgn0033762]
bulk RNAseq whole brains	elav-GS;TRE-dsRed>UAS-ND42-RNAi_vs_UAS-mCherry-RNAi	10d	FBgn0033769	36400	CG8768	727.8128377	0.280324503	0.02288937	protein_coding	CG8768 [Source:UniProtKB/TrEMBL;Acc:Q8T0N5]
bulk RNAseq whole brains	elav-GS;TRE-dsRed>UAS-ND42-RNAi_vs_UAS-mCherry-RNAi	10d	FBgn0033784	36426	CG13322	959.1303895	-0.167621774	0.013796883	protein_coding	Defective in cullin neddylation protein [Source:UniProtKB/TrEMBL;Acc:Q8T8S1]
bulk RNAseq whole brains	elav-GS;TRE-dsRed>UAS-ND42-RNAi_vs_UAS-mCherry-RNAi	10d	FBgn0033785	36427	Sans	16.41947514	0.652027151	1.18E-05	protein_coding	Sans ortholog [Source:FlyBase;Acc:FBgn0033785]
bulk RNAseq whole brains	elav-GS;TRE-dsRed>UAS-ND42-RNAi_vs_UAS-mCherry-RNAi	10d	FBgn0033793	36438	CG3955	3275.138555	-0.382333979	3.89E-20	protein_coding	CG3955 [Source:UniProtKB/TrEMBL;Acc:Q7K2X4]
bulk RNAseq whole brains	elav-GS;TRE-dsRed>UAS-ND42-RNAi_vs_UAS-mCherry-RNAi	10d	FBgn0033807	36456	AQP	8.877901004	0.343877444	0.040132711	protein_coding	aquaporin [Source:FlyBase;Acc:FBgn0033807]
bulk RNAseq whole brains	elav-GS;TRE-dsRed>UAS-ND42-RNAi_vs_UAS-mCherry-RNAi	10d	FBgn0033812	36462	Pex13	2349.619174	0.14642549	0.017572438	protein_coding	Peroxin 13 [Source:FlyBase;Acc:FBgn0033812]
bulk RNAseq whole brains	elav-GS;TRE-dsRed>UAS-ND42-RNAi_vs_UAS-mCherry-RNAi	10d	FBgn0033821	36472	CG10799	656.9682949	-0.909795954	1.74E-11	protein_coding	IP16508p [Source:UniProtKB/TrEMBL;Acc:A1Z9B5]
bulk RNAseq whole brains	elav-GS;TRE-dsRed>UAS-ND42-RNAi_vs_UAS-mCherry-RNAi	10d	FBgn0033826	36477	CG4734	50.05246286	-0.673962176	7.88E-05	protein_coding	CG4734 [Source:UniProtKB/TrEMBL;Acc:A1Z9B8]
bulk RNAseq whole brains	elav-GS;TRE-dsRed>UAS-ND42-RNAi_vs_UAS-mCherry-RNAi	10d	FBgn0033836	36487	CG18278	34.15389899	-1.197132916	2.18E-13	protein_coding	SD21168p [Source:UniProtKB/TrEMBL;Acc:Q5BIL9]
bulk RNAseq whole brains	elav-GS;TRE-dsRed>UAS-ND42-RNAi_vs_UAS-mCherry-RNAi	10d	FBgn0033845	36498	mars	244.4984994	0.323506855	0.015565319	protein_coding	mars [Source:FlyBase;Acc:FBgn0033845]
bulk RNAseq whole brains	elav-GS;TRE-dsRed>UAS-ND42-RNAi_vs_UAS-mCherry-RNAi	10d	FBgn0033853	36506	CG6145	1215.747195	0.340280676	0.005689442	protein_coding	CG6145, isoform C [Source:UniProtKB/TrEMBL;Acc:Q6IDH2]
bulk RNAseq whole brains	elav-GS;TRE-dsRed>UAS-ND42-RNAi_vs_UAS-mCherry-RNAi	10d	FBgn0033863	36518	CG13337	32.89085442	-0.521446379	0.003673205	protein_coding	Uncharacterized protein, isoform A [Source:UniProtKB/TrEMBL;Acc:A1Z9G7]
bulk RNAseq whole brains	elav-GS;TRE-dsRed>UAS-ND42-RNAi_vs_UAS-mCherry-RNAi	10d	FBgn0033865	36520	CG6220	9.4483455	-0.287879749	0.031391273	protein_coding	CG6220 [Source:UniProtKB/TrEMBL;Acc:A1Z9G9]
bulk RNAseq whole brains	elav-GS;TRE-dsRed>UAS-ND42-RNAi_vs_UAS-mCherry-RNAi	10d	FBgn0033879	36536	CG6543	1424.0597	0.329290668	0.004110545	protein_coding	CG6543, isoform A [Source:UniProtKB/TrEMBL;Acc:Q7JR58]
bulk RNAseq whole brains	elav-GS;TRE-dsRed>UAS-ND42-RNAi_vs_UAS-mCherry-RNAi	10d	FBgn0033883	36540	CG16935	1609.268093	0.265055308	0.000337507	protein_coding	FI19911p1 [Source:UniProtKB/TrEMBL;Acc:H8F4T6]
bulk RNAseq whole brains	elav-GS;TRE-dsRed>UAS-ND42-RNAi_vs_UAS-mCherry-RNAi	10d	FBgn0033885	36543	DJ-1alpha	534.6985342	-0.544538335	0.002297573	protein_coding	DJ-1alpha [Source:FlyBase;Acc:FBgn0033885]
bulk RNAseq whole brains	elav-GS;TRE-dsRed>UAS-ND42-RNAi_vs_UAS-mCherry-RNAi	10d	FBgn0033889	36550	CG6701	1152.314077	0.251052996	0.001987275	protein_coding	CG6701, isoform B [Source:UniProtKB/TrEMBL;Acc:A1Z9K0]
bulk RNAseq whole brains	elav-GS;TRE-dsRed>UAS-ND42-RNAi_vs_UAS-mCherry-RNAi	10d	FBgn0033897	36560	Rcd1	3329.192863	0.267178492	0.000299774	protein_coding	Reduction in Cnn dots 1 [Source:FlyBase;Acc:FBgn0033897]
bulk RNAseq whole brains	elav-GS;TRE-dsRed>UAS-ND42-RNAi_vs_UAS-mCherry-RNAi	10d	FBgn0033900	36563	CG8257	525.1532628	0.235733852	0.022133996	protein_coding	CG8257, isoform A [Source:UniProtKB/TrEMBL;Acc:Q7K3P0]
bulk RNAseq whole brains	elav-GS;TRE-dsRed>UAS-ND42-RNAi_vs_UAS-mCherry-RNAi	10d	FBgn0033904	36567	CG18327	207.0624293	-0.318154764	0.043887222	protein_coding	Uncharacterized protein, isoform A [Source:UniProtKB/TrEMBL;Acc:A1Z9L9]
bulk RNAseq whole brains	elav-GS;TRE-dsRed>UAS-ND42-RNAi_vs_UAS-mCherry-RNAi	10d	FBgn0033918	36584	CG8531	1668.14307	0.257835102	0.002822526	protein_coding	CG8531 [Source:UniProtKB/TrEMBL;Acc:Q7K0W1]
bulk RNAseq whole brains	elav-GS;TRE-dsRed>UAS-ND42-RNAi_vs_UAS-mCherry-RNAi	10d	FBgn0033926	36595	Arc1	4490.30772	1.917400259	2.04E-81	protein_coding	Activity-regulated cytoskeleton associated protein 1 [Source:FlyBase;Acc:FBgn0033926]
bulk RNAseq whole brains	elav-GS;TRE-dsRed>UAS-ND42-RNAi_vs_UAS-mCherry-RNAi	10d	FBgn0033927	NA	CR10102	318.7922066	2.636190587	3.50E-113	pseudogene
bulk RNAseq whole brains	elav-GS;TRE-dsRed>UAS-ND42-RNAi_vs_UAS-mCherry-RNAi	10d	FBgn0033928	36597	Arc2	320.8675847	1.523870454	4.82E-42	protein_coding	Arc2 [Source:FlyBase;Acc:FBgn0033928]
bulk RNAseq whole brains	elav-GS;TRE-dsRed>UAS-ND42-RNAi_vs_UAS-mCherry-RNAi	10d	FBgn0033943	36616	CG12869	30.24100344	0.713193079	3.36E-05	protein_coding	LD40049p [Source:UniProtKB/TrEMBL;Acc:Q8T016]
bulk RNAseq whole brains	elav-GS;TRE-dsRed>UAS-ND42-RNAi_vs_UAS-mCherry-RNAi	10d	FBgn0033945	36620	CG12868	705.7373411	0.632010835	2.76E-06	protein_coding	IP04230p [Source:UniProtKB/TrEMBL;Acc:Q4V4P1]
bulk RNAseq whole brains	elav-GS;TRE-dsRed>UAS-ND42-RNAi_vs_UAS-mCherry-RNAi	10d	FBgn0033973	36656	HPS1	1441.350717	0.25199988	0.041830597	protein_coding	Hermansky-Pudlak Syndrome 1 ortholog (H. sapiens) [Source:FlyBase;Acc:FBgn0033973]
bulk RNAseq whole brains	elav-GS;TRE-dsRed>UAS-ND42-RNAi_vs_UAS-mCherry-RNAi	10d	FBgn0033980	36664	Cyp6a20	303.6484515	-0.336900332	0.025843541	protein_coding	Cyp6a20 [Source:FlyBase;Acc:FBgn0033980]
bulk RNAseq whole brains	elav-GS;TRE-dsRed>UAS-ND42-RNAi_vs_UAS-mCherry-RNAi	10d	FBgn0033982	36667	Cyp317a1	41.73027169	-0.732632547	1.21E-05	protein_coding	Cyp317a1 [Source:FlyBase;Acc:FBgn0033982]
bulk RNAseq whole brains	elav-GS;TRE-dsRed>UAS-ND42-RNAi_vs_UAS-mCherry-RNAi	10d	FBgn0034013	36703	unc-5	3495.0559	-0.144971435	0.024560149	protein_coding	unc-5 [Source:FlyBase;Acc:FBgn0034013]
bulk RNAseq whole brains	elav-GS;TRE-dsRed>UAS-ND42-RNAi_vs_UAS-mCherry-RNAi	10d	FBgn0034029	36722	eIF2B-gamma	547.3113191	0.291208283	0.001358743	protein_coding	eIF2B-gamma [Source:FlyBase;Acc:FBgn0034029]
bulk RNAseq whole brains	elav-GS;TRE-dsRed>UAS-ND42-RNAi_vs_UAS-mCherry-RNAi	10d	FBgn0034046	36743	tun	7113.579377	-0.172555438	0.02327159	protein_coding	tungus [Source:FlyBase;Acc:FBgn0034046]
bulk RNAseq whole brains	elav-GS;TRE-dsRed>UAS-ND42-RNAi_vs_UAS-mCherry-RNAi	10d	FBgn0034059	36759	CG8320	360.3328139	0.261356259	0.033604024	protein_coding	CG8320 [Source:UniProtKB/TrEMBL;Acc:A1ZA77]
bulk RNAseq whole brains	elav-GS;TRE-dsRed>UAS-ND42-RNAi_vs_UAS-mCherry-RNAi	10d	FBgn0034062	36763	CG8388	484.2884413	0.219748033	0.046107043	protein_coding	CG8388 [Source:UniProtKB/TrEMBL;Acc:Q4V5A5]
bulk RNAseq whole brains	elav-GS;TRE-dsRed>UAS-ND42-RNAi_vs_UAS-mCherry-RNAi	10d	FBgn0034081	3772305	CG10731	559.5094945	0.200493164	0.048501871	protein_coding	Uncharacterized protein, isoform B [Source:UniProtKB/TrEMBL;Acc:A1ZAA9]
bulk RNAseq whole brains	elav-GS;TRE-dsRed>UAS-ND42-RNAi_vs_UAS-mCherry-RNAi	10d	FBgn0034083	36788	lbk	3321.395692	-0.191225322	0.01169987	protein_coding	lambik [Source:FlyBase;Acc:FBgn0034083]
bulk RNAseq whole brains	elav-GS;TRE-dsRed>UAS-ND42-RNAi_vs_UAS-mCherry-RNAi	10d	FBgn0034113	36824	CG8060	967.804893	0.209971077	0.009909435	protein_coding	CG8060 [Source:UniProtKB/TrEMBL;Acc:A1ZAE2]
bulk RNAseq whole brains	elav-GS;TRE-dsRed>UAS-ND42-RNAi_vs_UAS-mCherry-RNAi	10d	FBgn0034118	36830	Nup62	1015.872027	0.26360369	0.000425807	protein_coding	Nucleoporin 62kD [Source:FlyBase;Acc:FBgn0034118]
bulk RNAseq whole brains	elav-GS;TRE-dsRed>UAS-ND42-RNAi_vs_UAS-mCherry-RNAi	10d	FBgn0034128	36840	CG4409	6537.345673	0.20085868	0.00635755	protein_coding	CG4409 [Source:UniProtKB/TrEMBL;Acc:A1ZAG3]
bulk RNAseq whole brains	elav-GS;TRE-dsRed>UAS-ND42-RNAi_vs_UAS-mCherry-RNAi	10d	FBgn0034135	36848	Syn2	5492.962132	-0.178649485	0.01127392	protein_coding	Syntrophin-like 2 [Source:FlyBase;Acc:FBgn0034135]
bulk RNAseq whole brains	elav-GS;TRE-dsRed>UAS-ND42-RNAi_vs_UAS-mCherry-RNAi	10d	FBgn0034141	36856	CG8311	910.0840911	0.426295553	8.78E-09	protein_coding	CG8311 [Source:UniProtKB/TrEMBL;Acc:A1ZAI1]
bulk RNAseq whole brains	elav-GS;TRE-dsRed>UAS-ND42-RNAi_vs_UAS-mCherry-RNAi	10d	FBgn0034154	36875	CG5267	183.4431162	-0.459935665	0.007169851	protein_coding	CG5267 [Source:UniProtKB/TrEMBL;Acc:Q0IGY7]
bulk RNAseq whole brains	elav-GS;TRE-dsRed>UAS-ND42-RNAi_vs_UAS-mCherry-RNAi	10d	FBgn0034157	36880	resilin	116.3570839	-0.79633614	7.91E-08	protein_coding	resilin [Source:FlyBase;Acc:FBgn0034157]
bulk RNAseq whole brains	elav-GS;TRE-dsRed>UAS-ND42-RNAi_vs_UAS-mCherry-RNAi	10d	FBgn0034158	36881	CG5522	3652.029763	-0.219883619	3.09E-07	protein_coding	CG5522, isoform A [Source:UniProtKB/TrEMBL;Acc:Q0E949]
bulk RNAseq whole brains	elav-GS;TRE-dsRed>UAS-ND42-RNAi_vs_UAS-mCherry-RNAi	10d	FBgn0034259	37006	P32	1594.603991	0.198577469	0.025003928	protein_coding	CG6459 protein [Source:UniProtKB/TrEMBL;Acc:Q7JXC4]
bulk RNAseq whole brains	elav-GS;TRE-dsRed>UAS-ND42-RNAi_vs_UAS-mCherry-RNAi	10d	FBgn0034261	37009	HPS4	4834.019154	0.449591889	0.000471051	protein_coding	Hermansky-Pudlak Syndrome 4 ortholog (H. sapiens) [Source:FlyBase;Acc:FBgn0034261]
bulk RNAseq whole brains	elav-GS;TRE-dsRed>UAS-ND42-RNAi_vs_UAS-mCherry-RNAi	10d	FBgn0034265	37015	Snx16	281.520638	-0.303355166	0.048626168	protein_coding	Sorting nexin 16 [Source:FlyBase;Acc:FBgn0034265]
bulk RNAseq whole brains	elav-GS;TRE-dsRed>UAS-ND42-RNAi_vs_UAS-mCherry-RNAi	10d	FBgn0034269	37019	CG6406	1601.593308	0.134393472	0.048869552	protein_coding	CG6406, isoform A [Source:UniProtKB/TrEMBL;Acc:Q7K1C5]
bulk RNAseq whole brains	elav-GS;TRE-dsRed>UAS-ND42-RNAi_vs_UAS-mCherry-RNAi	10d	FBgn0034277	37029	OstDelta	1508.629439	0.219963731	0.003673205	protein_coding	Oligosaccharide transferase Delta subunit [Source:FlyBase;Acc:FBgn0034277]
bulk RNAseq whole brains	elav-GS;TRE-dsRed>UAS-ND42-RNAi_vs_UAS-mCherry-RNAi	10d	FBgn0034312	37081	CG10916	683.4810758	0.481735874	2.39E-05	protein_coding	LD46221p [Source:UniProtKB/TrEMBL;Acc:Q7K1R6]
bulk RNAseq whole brains	elav-GS;TRE-dsRed>UAS-ND42-RNAi_vs_UAS-mCherry-RNAi	10d	FBgn0034335	37106	GstE1	1053.500666	-0.6684012	2.21E-07	protein_coding	Glutathione S transferase E1 [Source:FlyBase;Acc:FBgn0034335]
bulk RNAseq whole brains	elav-GS;TRE-dsRed>UAS-ND42-RNAi_vs_UAS-mCherry-RNAi	10d	FBgn0034346	37118	CG12263	1171.006307	0.167077571	0.031154392	protein_coding	FI22105p1 [Source:UniProtKB/TrEMBL;Acc:A1ZB84]
bulk RNAseq whole brains	elav-GS;TRE-dsRed>UAS-ND42-RNAi_vs_UAS-mCherry-RNAi	10d	FBgn0034354	37128	GstE11	94.61570289	0.52749503	0.0019737	protein_coding	Glutathione S transferase E11 [Source:FlyBase;Acc:FBgn0034354]
bulk RNAseq whole brains	elav-GS;TRE-dsRed>UAS-ND42-RNAi_vs_UAS-mCherry-RNAi	10d	FBgn0034368	37144	CG5482	2780.015974	0.181113532	0.001888098	protein_coding	Peptidylprolyl isomerase [Source:UniProtKB/TrEMBL;Acc:Q7K3D4]
bulk RNAseq whole brains	elav-GS;TRE-dsRed>UAS-ND42-RNAi_vs_UAS-mCherry-RNAi	10d	FBgn0034371	37147	SP2637	3467.119038	0.197742157	0.035993393	protein_coding	SP2637 [Source:FlyBase;Acc:FBgn0034371]
bulk RNAseq whole brains	elav-GS;TRE-dsRed>UAS-ND42-RNAi_vs_UAS-mCherry-RNAi	10d	FBgn0034381	37157	List	2913.438483	0.27388931	0.017972448	protein_coding	Lithium-inducible SLC6 transporter [Source:FlyBase;Acc:FBgn0034381]
bulk RNAseq whole brains	elav-GS;TRE-dsRed>UAS-ND42-RNAi_vs_UAS-mCherry-RNAi	10d	FBgn0034391	37167	CG15080	139.7033628	1.160387832	8.14E-15	protein_coding
bulk RNAseq whole brains	elav-GS;TRE-dsRed>UAS-ND42-RNAi_vs_UAS-mCherry-RNAi	10d	FBgn0034398	37174	CG15098	4208.977621	-0.155482072	0.014984748	protein_coding	LP21121p [Source:UniProtKB/TrEMBL;Acc:Q4QQB9]
bulk RNAseq whole brains	elav-GS;TRE-dsRed>UAS-ND42-RNAi_vs_UAS-mCherry-RNAi	10d	FBgn0034406	37182	Jheh3	1135.949076	0.207772654	0.013815749	protein_coding	Juvenile hormone epoxide hydrolase 3 [Source:FlyBase;Acc:FBgn0034406]
bulk RNAseq whole brains	elav-GS;TRE-dsRed>UAS-ND42-RNAi_vs_UAS-mCherry-RNAi	10d	FBgn0034419	37200	CG15111	2905.428048	0.168361055	0.004465228	protein_coding	FI04476p [Source:UniProtKB/TrEMBL;Acc:A1ZBH3]
bulk RNAseq whole brains	elav-GS;TRE-dsRed>UAS-ND42-RNAi_vs_UAS-mCherry-RNAi	10d	FBgn0034420	37202	CG10737	6381.598351	0.186741273	1.25E-05	protein_coding	Uncharacterized protein, isoform T [Source:UniProtKB/TrEMBL;Acc:B7YZL3]
bulk RNAseq whole brains	elav-GS;TRE-dsRed>UAS-ND42-RNAi_vs_UAS-mCherry-RNAi	10d	FBgn0034455	37249	CG11007	849.7452172	0.263317249	0.003673205	protein_coding	Thioredoxin-related transmembrane protein 2 homolog [Source:UniProtKB/Swiss-Prot;Acc:Q7JW12]
bulk RNAseq whole brains	elav-GS;TRE-dsRed>UAS-ND42-RNAi_vs_UAS-mCherry-RNAi	10d	FBgn0034473	37269	Or56a	14.47627041	0.905567293	5.65E-08	protein_coding	Odorant receptor 56a [Source:FlyBase;Acc:FBgn0034473]
bulk RNAseq whole brains	elav-GS;TRE-dsRed>UAS-ND42-RNAi_vs_UAS-mCherry-RNAi	10d	FBgn0034490	37287	CG9864	19.94311006	0.418353924	0.03282108	protein_coding	CG9864, isoform A [Source:UniProtKB/TrEMBL;Acc:Q494G1]
bulk RNAseq whole brains	elav-GS;TRE-dsRed>UAS-ND42-RNAi_vs_UAS-mCherry-RNAi	10d	FBgn0034500	37301	CG11200	269.3690397	0.382003592	0.025867155	protein_coding	Carbonyl reductase [Source:FlyBase;Acc:FBgn0034500]
bulk RNAseq whole brains	elav-GS;TRE-dsRed>UAS-ND42-RNAi_vs_UAS-mCherry-RNAi	10d	FBgn0034504	37306	CG8929	8488.337397	-0.195577471	0.002490317	protein_coding	CG8929, isoform A [Source:UniProtKB/TrEMBL;Acc:Q960E4]
bulk RNAseq whole brains	elav-GS;TRE-dsRed>UAS-ND42-RNAi_vs_UAS-mCherry-RNAi	10d	FBgn0034505	37307	CG16739	299.0006037	-0.675385782	2.78E-07	protein_coding	IP08031p [Source:UniProtKB/TrEMBL;Acc:Q4V671]
bulk RNAseq whole brains	elav-GS;TRE-dsRed>UAS-ND42-RNAi_vs_UAS-mCherry-RNAi	10d	FBgn0034543	246485	CG30152	931.0884549	0.214428337	0.048501871	protein_coding	MIP18 family protein CG30152 [Source:UniProtKB/Swiss-Prot;Acc:Q9V968]
bulk RNAseq whole brains	elav-GS;TRE-dsRed>UAS-ND42-RNAi_vs_UAS-mCherry-RNAi	10d	FBgn0034564	37372	CG9344	93.68513356	1.299828919	2.82E-20	protein_coding	CG9344 [Source:UniProtKB/TrEMBL;Acc:Q9W2P5]
bulk RNAseq whole brains	elav-GS;TRE-dsRed>UAS-ND42-RNAi_vs_UAS-mCherry-RNAi	10d	FBgn0034566	37374	CG9313	76.25199916	0.684862471	3.83E-05	protein_coding	CG9313, isoform B [Source:UniProtKB/TrEMBL;Acc:A0A0B4LG18]
bulk RNAseq whole brains	elav-GS;TRE-dsRed>UAS-ND42-RNAi_vs_UAS-mCherry-RNAi	10d	FBgn0034577	37387	cpa	1308.413262	0.164866961	0.045369775	protein_coding	capping protein alpha [Source:FlyBase;Acc:FBgn0034577]
bulk RNAseq whole brains	elav-GS;TRE-dsRed>UAS-ND42-RNAi_vs_UAS-mCherry-RNAi	10d	FBgn0034583	37393	CG10527	909.648555	0.377141963	3.28E-05	protein_coding
bulk RNAseq whole brains	elav-GS;TRE-dsRed>UAS-ND42-RNAi_vs_UAS-mCherry-RNAi	10d	FBgn0034590	37403	Magi	512.1308904	0.304748847	0.024963569	protein_coding	Magi [Source:FlyBase;Acc:FBgn0034590]
bulk RNAseq whole brains	elav-GS;TRE-dsRed>UAS-ND42-RNAi_vs_UAS-mCherry-RNAi	10d	FBgn0034605	37421	CG15661	669.3824705	0.456200274	2.41E-05	protein_coding	UDP-glucuronosyltransferase [Source:UniProtKB/TrEMBL;Acc:Q9W2J3]
bulk RNAseq whole brains	elav-GS;TRE-dsRed>UAS-ND42-RNAi_vs_UAS-mCherry-RNAi	10d	FBgn0034614	37431	CG9752	71.68309169	0.390881695	0.028148669	protein_coding	CG9752 [Source:UniProtKB/TrEMBL;Acc:Q9W2I2]
bulk RNAseq whole brains	elav-GS;TRE-dsRed>UAS-ND42-RNAi_vs_UAS-mCherry-RNAi	10d	FBgn0034618	37435	CG9485	1506.961072	0.175129784	0.022700465	protein_coding	CG9485, isoform B [Source:UniProtKB/TrEMBL;Acc:Q9W2H8]
bulk RNAseq whole brains	elav-GS;TRE-dsRed>UAS-ND42-RNAi_vs_UAS-mCherry-RNAi	10d	FBgn0034638	37458	CG10433	24094.76529	-0.404036484	2.03E-05	protein_coding	RE36793p [Source:UniProtKB/TrEMBL;Acc:Q9W2F6]
bulk RNAseq whole brains	elav-GS;TRE-dsRed>UAS-ND42-RNAi_vs_UAS-mCherry-RNAi	10d	FBgn0034641	37462	mahj	1629.495315	0.196894498	0.041571892	protein_coding	mahjong [Source:FlyBase;Acc:FBgn0034641]
bulk RNAseq whole brains	elav-GS;TRE-dsRed>UAS-ND42-RNAi_vs_UAS-mCherry-RNAi	10d	FBgn0034644	37465	CG10082	13814.31999	-0.141062643	0.049463831	protein_coding	Kinase [Source:UniProtKB/TrEMBL;Acc:Q9W2E9]
bulk RNAseq whole brains	elav-GS;TRE-dsRed>UAS-ND42-RNAi_vs_UAS-mCherry-RNAi	10d	FBgn0034687	37513	CG11475	61.45578563	-0.409917312	0.037321947	protein_coding	CG11475 protein [Source:UniProtKB/TrEMBL;Acc:Q9W2A0]
bulk RNAseq whole brains	elav-GS;TRE-dsRed>UAS-ND42-RNAi_vs_UAS-mCherry-RNAi	10d	FBgn0034709	37537	Swim	54.59993327	-0.431538248	0.025075937	protein_coding	Secreted Wg-interacting molecule [Source:FlyBase;Acc:FBgn0034709]
bulk RNAseq whole brains	elav-GS;TRE-dsRed>UAS-ND42-RNAi_vs_UAS-mCherry-RNAi	10d	FBgn0034716	37545	Oatp58Dc	4103.219721	-0.22367991	0.001139684	protein_coding	Organic anion transporting polypeptide 58Dc [Source:FlyBase;Acc:FBgn0034716]
bulk RNAseq whole brains	elav-GS;TRE-dsRed>UAS-ND42-RNAi_vs_UAS-mCherry-RNAi	10d	FBgn0034720	37552	Liprin-gamma	16901.02615	-0.124532206	0.001198708	protein_coding	Liprin-gamma [Source:FlyBase;Acc:FBgn0034720]
bulk RNAseq whole brains	elav-GS;TRE-dsRed>UAS-ND42-RNAi_vs_UAS-mCherry-RNAi	10d	FBgn0034723	37556	CG13506	4560.899553	-0.307179143	0.000467525	protein_coding	FI23916p1 [Source:UniProtKB/TrEMBL;Acc:Q9W259]
bulk RNAseq whole brains	elav-GS;TRE-dsRed>UAS-ND42-RNAi_vs_UAS-mCherry-RNAi	10d	FBgn0034728	37564	rad50	1403.08983	0.437649474	6.52E-07	protein_coding	rad50 [Source:FlyBase;Acc:FBgn0034728]
bulk RNAseq whole brains	elav-GS;TRE-dsRed>UAS-ND42-RNAi_vs_UAS-mCherry-RNAi	10d	FBgn0034731	37567	CG10384	6184.225708	-0.193885663	0.005565923	protein_coding	IP21806p [Source:UniProtKB/TrEMBL;Acc:Q9W249]
bulk RNAseq whole brains	elav-GS;TRE-dsRed>UAS-ND42-RNAi_vs_UAS-mCherry-RNAi	10d	FBgn0034734	37570	CG4554	742.0998143	0.248368572	0.021058067	protein_coding	CG4554 [Source:UniProtKB/TrEMBL;Acc:Q9W246]
bulk RNAseq whole brains	elav-GS;TRE-dsRed>UAS-ND42-RNAi_vs_UAS-mCherry-RNAi	10d	FBgn0034739	37576	CG3927	12.08696852	0.592944575	0.000440695	protein_coding	CG3927 [Source:UniProtKB/TrEMBL;Acc:Q9W240]
bulk RNAseq whole brains	elav-GS;TRE-dsRed>UAS-ND42-RNAi_vs_UAS-mCherry-RNAi	10d	FBgn0034792	37636	CG3499	2602.917205	0.274548916	2.97E-10	protein_coding	CG3499, isoform C [Source:UniProtKB/TrEMBL;Acc:F3YDF1]
bulk RNAseq whole brains	elav-GS;TRE-dsRed>UAS-ND42-RNAi_vs_UAS-mCherry-RNAi	10d	FBgn0034793	37637	asrij	948.8392532	0.886854985	2.31E-42	protein_coding	asrij [Source:FlyBase;Acc:FBgn0034793]
bulk RNAseq whole brains	elav-GS;TRE-dsRed>UAS-ND42-RNAi_vs_UAS-mCherry-RNAi	10d	FBgn0034849	37697	CG3500	231.1062873	0.303483278	0.026173988	protein_coding	CG3500, isoform A [Source:UniProtKB/TrEMBL;Acc:Q9W1R8]
bulk RNAseq whole brains	elav-GS;TRE-dsRed>UAS-ND42-RNAi_vs_UAS-mCherry-RNAi	10d	FBgn0034856	37704	yellow-d2	179.0832159	-0.395600206	0.026726149	protein_coding	yellow-d2 [Source:FlyBase;Acc:FBgn0034856]
bulk RNAseq whole brains	elav-GS;TRE-dsRed>UAS-ND42-RNAi_vs_UAS-mCherry-RNAi	10d	FBgn0034876	37727	wmd	1859.678124	0.286159938	0.00015762	protein_coding	wing morphogenesis defect [Source:FlyBase;Acc:FBgn0034876]
bulk RNAseq whole brains	elav-GS;TRE-dsRed>UAS-ND42-RNAi_vs_UAS-mCherry-RNAi	10d	FBgn0034903	37762	CG9850	244.9993883	-0.458091807	0.000587207	protein_coding	CG9850, isoform C [Source:UniProtKB/TrEMBL;Acc:B7YZP6]
bulk RNAseq whole brains	elav-GS;TRE-dsRed>UAS-ND42-RNAi_vs_UAS-mCherry-RNAi	10d	FBgn0034915	37776	eIF6	827.9468066	0.474219921	3.09E-05	protein_coding	eIF6 [Source:FlyBase;Acc:FBgn0034915]
bulk RNAseq whole brains	elav-GS;TRE-dsRed>UAS-ND42-RNAi_vs_UAS-mCherry-RNAi	10d	FBgn0034936	37807	CG2970	1429.90227	0.219233516	0.044642916	protein_coding	CG2970, isoform A [Source:UniProtKB/TrEMBL;Acc:Q9W1F7]
bulk RNAseq whole brains	elav-GS;TRE-dsRed>UAS-ND42-RNAi_vs_UAS-mCherry-RNAi	10d	FBgn0034938	37809	CG3803	882.2833651	0.414537304	4.12E-11	protein_coding	CG3803 [Source:UniProtKB/TrEMBL;Acc:Q9W1F5]
bulk RNAseq whole brains	elav-GS;TRE-dsRed>UAS-ND42-RNAi_vs_UAS-mCherry-RNAi	10d	FBgn0034943	37814	Fmo-1	50.33949688	-0.576328506	0.000852404	protein_coding	Flavin-containing monooxygenase 1 [Source:FlyBase;Acc:FBgn0034943]
bulk RNAseq whole brains	elav-GS;TRE-dsRed>UAS-ND42-RNAi_vs_UAS-mCherry-RNAi	10d	FBgn0034958	37832	CG3907	4603.567867	-0.196012072	0.014984748	protein_coding	CG3907, isoform A [Source:UniProtKB/TrEMBL;Acc:Q6IDE2]
bulk RNAseq whole brains	elav-GS;TRE-dsRed>UAS-ND42-RNAi_vs_UAS-mCherry-RNAi	10d	FBgn0034965	37844	ppk29	76.15071861	-0.467529889	0.007827285	protein_coding	pickpocket 29 [Source:FlyBase;Acc:FBgn0034965]
bulk RNAseq whole brains	elav-GS;TRE-dsRed>UAS-ND42-RNAi_vs_UAS-mCherry-RNAi	10d	FBgn0034966	37845	CG13563	48.24778015	-0.422133607	0.025495042	protein_coding	FI17911p1 [Source:UniProtKB/TrEMBL;Acc:Q9W1C1]
bulk RNAseq whole brains	elav-GS;TRE-dsRed>UAS-ND42-RNAi_vs_UAS-mCherry-RNAi	10d	FBgn0034975	37859	enok	4626.884573	-0.127955189	0.028131973	protein_coding	enoki mushroom [Source:FlyBase;Acc:FBgn0034975]
bulk RNAseq whole brains	elav-GS;TRE-dsRed>UAS-ND42-RNAi_vs_UAS-mCherry-RNAi	10d	FBgn0035010	37905	CG13579	2326.956834	-0.170892479	0.012563956	protein_coding	Uncharacterized protein, isoform B [Source:UniProtKB/TrEMBL;Acc:A0A0B4KG01]
bulk RNAseq whole brains	elav-GS;TRE-dsRed>UAS-ND42-RNAi_vs_UAS-mCherry-RNAi	10d	FBgn0035026	37925	Fcp1	3065.75147	-0.250322322	1.88E-08	protein_coding	TFIIF-interacting CTD phosphatase, isoform A [Source:UniProtKB/TrEMBL;Acc:Q9W147]
bulk RNAseq whole brains	elav-GS;TRE-dsRed>UAS-ND42-RNAi_vs_UAS-mCherry-RNAi	10d	FBgn0035033	37932	CG3548	1858.884061	-0.187169465	0.00489856	protein_coding	CG3548 [Source:UniProtKB/TrEMBL;Acc:Q9W140]
bulk RNAseq whole brains	elav-GS;TRE-dsRed>UAS-ND42-RNAi_vs_UAS-mCherry-RNAi	10d	FBgn0035039	37938	CG3608	275.2691921	0.401159478	0.004277153	protein_coding	AarF domain containing kinase, isoform A [Source:UniProtKB/TrEMBL;Acc:Q9W133]
bulk RNAseq whole brains	elav-GS;TRE-dsRed>UAS-ND42-RNAi_vs_UAS-mCherry-RNAi	10d	FBgn0035043	37943	CG4781	6.503566774	0.243425394	0.022265278	protein_coding	CG4781 [Source:UniProtKB/TrEMBL;Acc:Q9W128]
bulk RNAseq whole brains	elav-GS;TRE-dsRed>UAS-ND42-RNAi_vs_UAS-mCherry-RNAi	10d	FBgn0035044	37944	CG3663	99.10381479	-0.365907263	0.041830597	protein_coding	CG3663 [Source:UniProtKB/TrEMBL;Acc:Q9W127]
bulk RNAseq whole brains	elav-GS;TRE-dsRed>UAS-ND42-RNAi_vs_UAS-mCherry-RNAi	10d	FBgn0035049	37949	Mmp1	1998.43177	0.39992795	0.017964627	protein_coding	Matrix metalloproteinase 1 [Source:FlyBase;Acc:FBgn0035049]
bulk RNAseq whole brains	elav-GS;TRE-dsRed>UAS-ND42-RNAi_vs_UAS-mCherry-RNAi	10d	FBgn0035076	37980	Ance-5	1179.984914	-0.481935023	1.13E-05	protein_coding	Ance-5 [Source:FlyBase;Acc:FBgn0035076]
bulk RNAseq whole brains	elav-GS;TRE-dsRed>UAS-ND42-RNAi_vs_UAS-mCherry-RNAi	10d	FBgn0035134	38060	CG1231	491.1820122	0.253280728	0.019347144	protein_coding	CG1231 [Source:UniProtKB/TrEMBL;Acc:Q9W0R2]
bulk RNAseq whole brains	elav-GS;TRE-dsRed>UAS-ND42-RNAi_vs_UAS-mCherry-RNAi	10d	FBgn0035142	38070	hipk	20177.61668	-0.185722234	0.00173042	protein_coding	homeodomain interacting protein kinase [Source:FlyBase;Acc:FBgn0035142]
bulk RNAseq whole brains	elav-GS;TRE-dsRed>UAS-ND42-RNAi_vs_UAS-mCherry-RNAi	10d	FBgn0035164	38095	CG13901	353.7688638	0.321360782	0.003710515	protein_coding	FI01407p [Source:UniProtKB/TrEMBL;Acc:Q9W0M5]
bulk RNAseq whole brains	elav-GS;TRE-dsRed>UAS-ND42-RNAi_vs_UAS-mCherry-RNAi	10d	FBgn0035165	38096	CG13887	2893.96791	0.273315689	0.02000679	protein_coding	LP10861p [Source:UniProtKB/TrEMBL;Acc:Q9W0M4]
bulk RNAseq whole brains	elav-GS;TRE-dsRed>UAS-ND42-RNAi_vs_UAS-mCherry-RNAi	10d	FBgn0035170	38101	dpr20	4059.971264	-0.140108383	0.011225102	protein_coding	dpr20 [Source:FlyBase;Acc:FBgn0035170]
bulk RNAseq whole brains	elav-GS;TRE-dsRed>UAS-ND42-RNAi_vs_UAS-mCherry-RNAi	10d	FBgn0035236	38185	CG12004	5764.965515	-0.109564437	0.016152942	protein_coding	IP17403p [Source:UniProtKB/TrEMBL;Acc:A1A714]
bulk RNAseq whole brains	elav-GS;TRE-dsRed>UAS-ND42-RNAi_vs_UAS-mCherry-RNAi	10d	FBgn0035251	38204	CG7967	1385.501603	0.237607955	0.000345341	protein_coding	CG7967 [Source:UniProtKB/TrEMBL;Acc:Q9W0B3]
bulk RNAseq whole brains	elav-GS;TRE-dsRed>UAS-ND42-RNAi_vs_UAS-mCherry-RNAi	10d	FBgn0035287	38249	CG13937	4294.995551	-0.177243754	0.010347059	protein_coding	RH40165p [Source:UniProtKB/TrEMBL;Acc:Q8IRG5]
bulk RNAseq whole brains	elav-GS;TRE-dsRed>UAS-ND42-RNAi_vs_UAS-mCherry-RNAi	10d	FBgn0035317	38282	Oseg2	158.1999136	0.802165444	1.92E-08	protein_coding	Outer segment 2 [Source:FlyBase;Acc:FBgn0035317]
bulk RNAseq whole brains	elav-GS;TRE-dsRed>UAS-ND42-RNAi_vs_UAS-mCherry-RNAi	10d	FBgn0035424	38399	CG11505	12852.91557	-0.138019445	0.03629576	protein_coding	La-related protein CG11505 [Source:UniProtKB/Swiss-Prot;Acc:Q9I7T7]
bulk RNAseq whole brains	elav-GS;TRE-dsRed>UAS-ND42-RNAi_vs_UAS-mCherry-RNAi	10d	FBgn0035438	38413	PHGPx	2898.718163	0.429037777	4.96E-05	protein_coding	PHGPx [Source:FlyBase;Acc:FBgn0035438]
bulk RNAseq whole brains	elav-GS;TRE-dsRed>UAS-ND42-RNAi_vs_UAS-mCherry-RNAi	10d	FBgn0035461	38443	ntc	242.757014	-0.40235247	0.004575016	protein_coding	nutcracker [Source:FlyBase;Acc:FBgn0035461]
bulk RNAseq whole brains	elav-GS;TRE-dsRed>UAS-ND42-RNAi_vs_UAS-mCherry-RNAi	10d	FBgn0035475	38461	CG10866	604.2005603	-0.217886198	0.018760282	protein_coding	MIP13712p [Source:UniProtKB/TrEMBL;Acc:Q9VZK9]
bulk RNAseq whole brains	elav-GS;TRE-dsRed>UAS-ND42-RNAi_vs_UAS-mCherry-RNAi	10d	FBgn0035481	38468	CG12605	23548.14664	-0.21127433	0.016812336	protein_coding	LP01683p [Source:UniProtKB/TrEMBL;Acc:Q29R14]
bulk RNAseq whole brains	elav-GS;TRE-dsRed>UAS-ND42-RNAi_vs_UAS-mCherry-RNAi	10d	FBgn0035482	38470	CG14985	247.9636817	0.307068421	0.012145172	protein_coding	FI11682p [Source:UniProtKB/TrEMBL;Acc:Q9VZK1]
bulk RNAseq whole brains	elav-GS;TRE-dsRed>UAS-ND42-RNAi_vs_UAS-mCherry-RNAi	10d	FBgn0035498	38488	Fit1	2336.000088	0.316193243	3.03E-08	protein_coding	Fermitin 1 [Source:FlyBase;Acc:FBgn0035498]
bulk RNAseq whole brains	elav-GS;TRE-dsRed>UAS-ND42-RNAi_vs_UAS-mCherry-RNAi	10d	FBgn0035504	38501	Teh4	1437.659662	-0.234545031	0.000312576	protein_coding	tipE homolog 4 [Source:FlyBase;Acc:FBgn0035504]
bulk RNAseq whole brains	elav-GS;TRE-dsRed>UAS-ND42-RNAi_vs_UAS-mCherry-RNAi	10d	FBgn0035505	38502	Teh2	11353.55812	-0.248428202	0.002098355	protein_coding	tipE homolog 2 [Source:FlyBase;Acc:FBgn0035505]
bulk RNAseq whole brains	elav-GS;TRE-dsRed>UAS-ND42-RNAi_vs_UAS-mCherry-RNAi	10d	FBgn0035571	38575	CG12493	7.852884217	0.313088788	0.020617623	protein_coding	AT07585p [Source:UniProtKB/TrEMBL;Acc:Q9VZ88]
bulk RNAseq whole brains	elav-GS;TRE-dsRed>UAS-ND42-RNAi_vs_UAS-mCherry-RNAi	10d	FBgn0035575	38579	CG7509	4031.086089	-0.384878679	0.000962373	protein_coding	CG7509 [Source:UniProtKB/TrEMBL;Acc:Q9VZ84]
bulk RNAseq whole brains	elav-GS;TRE-dsRed>UAS-ND42-RNAi_vs_UAS-mCherry-RNAi	10d	FBgn0035589	38599	CHMP2B	456.8761358	0.372661242	0.008866702	protein_coding	Charged multivesicular body protein 2b [Source:FlyBase;Acc:FBgn0035589]
bulk RNAseq whole brains	elav-GS;TRE-dsRed>UAS-ND42-RNAi_vs_UAS-mCherry-RNAi	10d	FBgn0035591	38601	CG4611	562.115711	0.285842967	0.004216748	protein_coding	CG4611 [Source:UniProtKB/TrEMBL;Acc:Q9VRJ7]
bulk RNAseq whole brains	elav-GS;TRE-dsRed>UAS-ND42-RNAi_vs_UAS-mCherry-RNAi	10d	FBgn0035611	38623	CG13285	8.37718039	0.297849779	0.048881891	protein_coding	Uncharacterized protein, isoform A [Source:UniProtKB/TrEMBL;Acc:Q9VRM1]
bulk RNAseq whole brains	elav-GS;TRE-dsRed>UAS-ND42-RNAi_vs_UAS-mCherry-RNAi	10d	FBgn0035612	38624	CG10625	119.2336355	0.539984416	0.002095555	protein_coding	Uncharacterized protein, isoform H [Source:UniProtKB/TrEMBL;Acc:B7Z0B9]
bulk RNAseq whole brains	elav-GS;TRE-dsRed>UAS-ND42-RNAi_vs_UAS-mCherry-RNAi	10d	FBgn0035631	38646	Txl	1014.005076	0.152731622	0.034899621	protein_coding	Thioredoxin-like [Source:FlyBase;Acc:FBgn0035631]
bulk RNAseq whole brains	elav-GS;TRE-dsRed>UAS-ND42-RNAi_vs_UAS-mCherry-RNAi	10d	FBgn0035692	38720	CG13298	1759.338116	0.158417565	0.046103292	protein_coding	GEO07486p1 [Source:UniProtKB/TrEMBL;Acc:A0A1B2AK42]
bulk RNAseq whole brains	elav-GS;TRE-dsRed>UAS-ND42-RNAi_vs_UAS-mCherry-RNAi	10d	FBgn0035697	38728	CG10163	4.411277248	0.483570441	3.24E-05	protein_coding	MIP10846p1 [Source:UniProtKB/TrEMBL;Acc:Q9VRW5]
bulk RNAseq whole brains	elav-GS;TRE-dsRed>UAS-ND42-RNAi_vs_UAS-mCherry-RNAi	10d	FBgn0035710	38744	SP1173	762.6130382	-0.189924515	0.049063401	protein_coding	SP1173 [Source:FlyBase;Acc:FBgn0035710]
bulk RNAseq whole brains	elav-GS;TRE-dsRed>UAS-ND42-RNAi_vs_UAS-mCherry-RNAi	10d	FBgn0035715	38750	CG10103	2300.596337	0.164371307	0.04331956	protein_coding	LD14015p [Source:UniProtKB/TrEMBL;Acc:Q9VRY6]
bulk RNAseq whole brains	elav-GS;TRE-dsRed>UAS-ND42-RNAi_vs_UAS-mCherry-RNAi	10d	FBgn0035718	38754	CG14820	23.7487131	-0.458676398	0.015085282	protein_coding	RE62864p [Source:UniProtKB/TrEMBL;Acc:Q9VRZ3]
bulk RNAseq whole brains	elav-GS;TRE-dsRed>UAS-ND42-RNAi_vs_UAS-mCherry-RNAi	10d	FBgn0035719	38755	tow	6826.610843	-0.142091792	0.022439489	protein_coding	target of wingless [Source:FlyBase;Acc:FBgn0035719]
bulk RNAseq whole brains	elav-GS;TRE-dsRed>UAS-ND42-RNAi_vs_UAS-mCherry-RNAi	10d	FBgn0035727	38764	CG10063	9.06163321	0.359379045	0.044767155	protein_coding	FI08349p [Source:UniProtKB/TrEMBL;Acc:Q9VS03]
bulk RNAseq whole brains	elav-GS;TRE-dsRed>UAS-ND42-RNAi_vs_UAS-mCherry-RNAi	10d	FBgn0035900	38968	ZC3H3	815.0448834	-0.281078964	0.00315005	protein_coding	ZC3H3 [Source:FlyBase;Acc:FBgn0035900]
bulk RNAseq whole brains	elav-GS;TRE-dsRed>UAS-ND42-RNAi_vs_UAS-mCherry-RNAi	10d	FBgn0035903	38971	CG6765	3513.090671	-0.124965555	0.029496362	protein_coding	CG6765, isoform A [Source:UniProtKB/TrEMBL;Acc:Q9VSL1]
bulk RNAseq whole brains	elav-GS;TRE-dsRed>UAS-ND42-RNAi_vs_UAS-mCherry-RNAi	10d	FBgn0035914	38985	CG6282	6010.587341	-0.188057765	0.002323173	protein_coding	CG6282, isoform D [Source:UniProtKB/TrEMBL;Acc:M9PET5]
bulk RNAseq whole brains	elav-GS;TRE-dsRed>UAS-ND42-RNAi_vs_UAS-mCherry-RNAi	10d	FBgn0035934	39015	TrpA1	376.2740496	-0.323838507	0.002095555	protein_coding	Transient receptor potential cation channel A1 ortholog [Source:FlyBase;Acc:FBgn0035934]
bulk RNAseq whole brains	elav-GS;TRE-dsRed>UAS-ND42-RNAi_vs_UAS-mCherry-RNAi	10d	FBgn0035996	39094	CG3448	83.64658113	0.400867964	0.047213273	protein_coding	CG3448 [Source:UniProtKB/TrEMBL;Acc:Q9VSZ2]
bulk RNAseq whole brains	elav-GS;TRE-dsRed>UAS-ND42-RNAi_vs_UAS-mCherry-RNAi	10d	FBgn0036004	39103	Jarid2	5294.150563	-0.134754674	0.011864303	protein_coding	Jumonji, AT rich interactive domain 2 [Source:FlyBase;Acc:FBgn0036004]
bulk RNAseq whole brains	elav-GS;TRE-dsRed>UAS-ND42-RNAi_vs_UAS-mCherry-RNAi	10d	FBgn0036031	39134	CG6761	230.4176887	0.321477976	0.005593299	protein_coding	CG6761, isoform A [Source:UniProtKB/TrEMBL;Acc:Q9VT34]
bulk RNAseq whole brains	elav-GS;TRE-dsRed>UAS-ND42-RNAi_vs_UAS-mCherry-RNAi	10d	FBgn0036044	39148	Zasp67	826.3931675	-0.29267087	0.003457333	protein_coding	Zasp67, isoform G [Source:UniProtKB/TrEMBL;Acc:Q9VT49]
bulk RNAseq whole brains	elav-GS;TRE-dsRed>UAS-ND42-RNAi_vs_UAS-mCherry-RNAi	10d	FBgn0036059	39169	nudE	3976.840471	-0.184814116	0.008634141	protein_coding	nudE [Source:FlyBase;Acc:FBgn0036059]
bulk RNAseq whole brains	elav-GS;TRE-dsRed>UAS-ND42-RNAi_vs_UAS-mCherry-RNAi	10d	FBgn0036126	39243	CG6272	399.8486741	0.687090905	2.09E-09	protein_coding	CG6272, isoform A [Source:UniProtKB/TrEMBL;Acc:Q9VTE8]
bulk RNAseq whole brains	elav-GS;TRE-dsRed>UAS-ND42-RNAi_vs_UAS-mCherry-RNAi	10d	FBgn0036136	39254	Ufd1-like	1100.188055	0.173995082	0.025843541	protein_coding	Ubiquitin fusion-degradation 1-like [Source:FlyBase;Acc:FBgn0036136]
bulk RNAseq whole brains	elav-GS;TRE-dsRed>UAS-ND42-RNAi_vs_UAS-mCherry-RNAi	10d	FBgn0036173	39294	CG7394	1378.791235	0.25011267	0.006149422	protein_coding	CG7394, isoform B [Source:UniProtKB/TrEMBL;Acc:B7Z0G3]
bulk RNAseq whole brains	elav-GS;TRE-dsRed>UAS-ND42-RNAi_vs_UAS-mCherry-RNAi	10d	FBgn0036179	39301	CG7368	1190.562229	-0.174472001	0.038107836	protein_coding	CG7368, isoform B [Source:UniProtKB/TrEMBL;Acc:Q9VTK6]
bulk RNAseq whole brains	elav-GS;TRE-dsRed>UAS-ND42-RNAi_vs_UAS-mCherry-RNAi	10d	FBgn0036202	39325	CG6024	9064.708667	-0.280393262	4.33E-06	protein_coding	CG6024, isoform C [Source:UniProtKB/TrEMBL;Acc:Q5BIG2]
bulk RNAseq whole brains	elav-GS;TRE-dsRed>UAS-ND42-RNAi_vs_UAS-mCherry-RNAi	10d	FBgn0036210	39335	CG14130	250.1539951	0.301122904	0.014832055	protein_coding	IP06473p [Source:UniProtKB/TrEMBL;Acc:Q9VTP1]
bulk RNAseq whole brains	elav-GS;TRE-dsRed>UAS-ND42-RNAi_vs_UAS-mCherry-RNAi	10d	FBgn0036260	39389	Rh7	2579.155895	-0.267873274	0.007121315	protein_coding	Rhodopsin 7 [Source:FlyBase;Acc:FBgn0036260]
bulk RNAseq whole brains	elav-GS;TRE-dsRed>UAS-ND42-RNAi_vs_UAS-mCherry-RNAi	10d	FBgn0036273	39404	CG10426	1784.799202	-0.171868711	0.041386585	protein_coding	LP04371p [Source:UniProtKB/TrEMBL;Acc:Q9VTW2]
bulk RNAseq whole brains	elav-GS;TRE-dsRed>UAS-ND42-RNAi_vs_UAS-mCherry-RNAi	10d	FBgn0036290	39424	CG10638	655.6619354	0.443132355	1.68E-06	protein_coding	Uncharacterized protein, isoform A [Source:UniProtKB/TrEMBL;Acc:Q9VTY2]
bulk RNAseq whole brains	elav-GS;TRE-dsRed>UAS-ND42-RNAi_vs_UAS-mCherry-RNAi	10d	FBgn0036369	39517	CG10089	4148.6999	-0.203052111	6.19E-06	protein_coding	Uncharacterized protein, isoform E [Source:UniProtKB/TrEMBL;Acc:M9PI51]
bulk RNAseq whole brains	elav-GS;TRE-dsRed>UAS-ND42-RNAi_vs_UAS-mCherry-RNAi	10d	FBgn0036377	39525	CG10710	119.8121104	-0.401748996	0.044267145	protein_coding	RE10861p [Source:UniProtKB/TrEMBL;Acc:Q9VU89]
bulk RNAseq whole brains	elav-GS;TRE-dsRed>UAS-ND42-RNAi_vs_UAS-mCherry-RNAi	10d	FBgn0036391	39543	CG17364	4932.593253	-0.119656023	0.040814891	protein_coding	Uncharacterized protein, isoform C [Source:UniProtKB/TrEMBL;Acc:Q86BI1]
bulk RNAseq whole brains	elav-GS;TRE-dsRed>UAS-ND42-RNAi_vs_UAS-mCherry-RNAi	10d	FBgn0036448	39610	mop	4577.36951	0.149256459	0.044886532	protein_coding	myopic [Source:FlyBase;Acc:FBgn0036448]
bulk RNAseq whole brains	elav-GS;TRE-dsRed>UAS-ND42-RNAi_vs_UAS-mCherry-RNAi	10d	FBgn0036494	39663	Toll-6	4622.949009	-0.201537516	5.65E-06	protein_coding	Toll-6 [Source:FlyBase;Acc:FBgn0036494]
bulk RNAseq whole brains	elav-GS;TRE-dsRed>UAS-ND42-RNAi_vs_UAS-mCherry-RNAi	10d	FBgn0036502	39672	CG7841	1639.109429	0.477502502	9.25E-08	protein_coding	AT03386p [Source:UniProtKB/TrEMBL;Acc:Q9VUP0]
bulk RNAseq whole brains	elav-GS;TRE-dsRed>UAS-ND42-RNAi_vs_UAS-mCherry-RNAi	10d	FBgn0036515	39690	CG12304	1112.932826	0.223888672	0.006057696	protein_coding	Probable aminoacyl tRNA synthase complex-interacting multifunctional protein 2 [Source:UniProtKB/Swiss-Prot;Acc:Q9VUR3]
bulk RNAseq whole brains	elav-GS;TRE-dsRed>UAS-ND42-RNAi_vs_UAS-mCherry-RNAi	10d	FBgn0036556	39748	CG5830	14627.86768	0.840924553	6.07E-57	protein_coding	CG5830, isoform B [Source:UniProtKB/TrEMBL;Acc:M9PFN0]
bulk RNAseq whole brains	elav-GS;TRE-dsRed>UAS-ND42-RNAi_vs_UAS-mCherry-RNAi	10d	FBgn0036576	39772	CG5151	1741.855836	-0.220992295	0.043226975	protein_coding	CG5151, isoform C [Source:UniProtKB/TrEMBL;Acc:Q9VUZ4]
bulk RNAseq whole brains	elav-GS;TRE-dsRed>UAS-ND42-RNAi_vs_UAS-mCherry-RNAi	10d	FBgn0036583	39779	CG13055	1018.373307	-0.494111869	0.00716359	protein_coding	Uncharacterized protein, isoform A [Source:UniProtKB/TrEMBL;Acc:Q9VV01]
bulk RNAseq whole brains	elav-GS;TRE-dsRed>UAS-ND42-RNAi_vs_UAS-mCherry-RNAi	10d	FBgn0036607	39803	CG13059	9.511108985	0.26969189	0.019424278	protein_coding
bulk RNAseq whole brains	elav-GS;TRE-dsRed>UAS-ND42-RNAi_vs_UAS-mCherry-RNAi	10d	FBgn0036702	39922	CG6512	5378.507106	0.493357699	3.44E-13	protein_coding	CG6512, isoform A [Source:UniProtKB/TrEMBL;Acc:Q8T4G5]
bulk RNAseq whole brains	elav-GS;TRE-dsRed>UAS-ND42-RNAi_vs_UAS-mCherry-RNAi	10d	FBgn0036713	39933	Mip	5762.798441	-1.033872289	1.05E-104	protein_coding	Myoinhibiting peptide precursor [Source:FlyBase;Acc:FBgn0036713]
bulk RNAseq whole brains	elav-GS;TRE-dsRed>UAS-ND42-RNAi_vs_UAS-mCherry-RNAi	10d	FBgn0036764	39990	CG5535	238.2313194	0.563650419	0.000409449	protein_coding	CG5535, isoform C [Source:UniProtKB/TrEMBL;Acc:Q9VVM0]
bulk RNAseq whole brains	elav-GS;TRE-dsRed>UAS-ND42-RNAi_vs_UAS-mCherry-RNAi	10d	FBgn0036773	40000	CG13698	732.7053867	-0.243222041	0.00353505	protein_coding	GH19567p [Source:UniProtKB/TrEMBL;Acc:Q9VVN1]
bulk RNAseq whole brains	elav-GS;TRE-dsRed>UAS-ND42-RNAi_vs_UAS-mCherry-RNAi	10d	FBgn0036789	40019	AstC-R2	1241.783351	-0.204075611	0.000898563	protein_coding	Allatostatin C receptor 2 [Source:FlyBase;Acc:FBgn0036789]
bulk RNAseq whole brains	elav-GS;TRE-dsRed>UAS-ND42-RNAi_vs_UAS-mCherry-RNAi	10d	FBgn0036801	40032	MYPT-75D	4978.696638	-0.196989649	0.001030086	protein_coding	MYPT-75D [Source:FlyBase;Acc:FBgn0036801]
bulk RNAseq whole brains	elav-GS;TRE-dsRed>UAS-ND42-RNAi_vs_UAS-mCherry-RNAi	10d	FBgn0036814	40046	CG14073	4699.232552	-0.159461711	0.000331181	protein_coding	Uncharacterized protein, isoform B [Source:UniProtKB/TrEMBL;Acc:Q8IQT4]
bulk RNAseq whole brains	elav-GS;TRE-dsRed>UAS-ND42-RNAi_vs_UAS-mCherry-RNAi	10d	FBgn0036836	40072	CG11619	600.8467235	-0.375125622	0.045221058	protein_coding
bulk RNAseq whole brains	elav-GS;TRE-dsRed>UAS-ND42-RNAi_vs_UAS-mCherry-RNAi	10d	FBgn0036851	40088	CG14082	2758.362415	-0.322862688	6.72E-07	protein_coding	Uncharacterized protein, isoform D [Source:UniProtKB/TrEMBL;Acc:M9PFM8]
bulk RNAseq whole brains	elav-GS;TRE-dsRed>UAS-ND42-RNAi_vs_UAS-mCherry-RNAi	10d	FBgn0036853	40091	mRpL21	813.632077	0.173450772	0.027954003	protein_coding	mitochondrial ribosomal protein L21 [Source:FlyBase;Acc:FBgn0036853]
bulk RNAseq whole brains	elav-GS;TRE-dsRed>UAS-ND42-RNAi_vs_UAS-mCherry-RNAi	10d	FBgn0036862	40102	Gbs-76A	3152.844879	0.273579417	4.20E-05	protein_coding	Glycogen binding subunit 76A [Source:FlyBase;Acc:FBgn0036862]
bulk RNAseq whole brains	elav-GS;TRE-dsRed>UAS-ND42-RNAi_vs_UAS-mCherry-RNAi	10d	FBgn0036882	40124	CG9279	9198.26908	-0.127801733	0.022932101	protein_coding	CG9279, isoform B [Source:UniProtKB/TrEMBL;Acc:Q7JQV2]
bulk RNAseq whole brains	elav-GS;TRE-dsRed>UAS-ND42-RNAi_vs_UAS-mCherry-RNAi	10d	FBgn0036926	40187	CG7646	8483.499349	-0.166272543	0.000684895	protein_coding	CG7646, isoform A [Source:UniProtKB/TrEMBL;Acc:Q9VW66]
bulk RNAseq whole brains	elav-GS;TRE-dsRed>UAS-ND42-RNAi_vs_UAS-mCherry-RNAi	10d	FBgn0036931	40192	CG14183	271.3055968	-0.378402042	0.044010045	protein_coding	GH08353p [Source:UniProtKB/TrEMBL;Acc:Q9VW72]
bulk RNAseq whole brains	elav-GS;TRE-dsRed>UAS-ND42-RNAi_vs_UAS-mCherry-RNAi	10d	FBgn0036945	40207	Ssk	1163.620538	0.384211454	0.000299774	protein_coding	Snakeskin [Source:FlyBase;Acc:FBgn0036945]
bulk RNAseq whole brains	elav-GS;TRE-dsRed>UAS-ND42-RNAi_vs_UAS-mCherry-RNAi	10d	FBgn0036970	40236	Spn77Bc	59.26435909	-0.437489665	0.014561668	protein_coding	Serpin 77Bc [Source:FlyBase;Acc:FBgn0036970]
bulk RNAseq whole brains	elav-GS;TRE-dsRed>UAS-ND42-RNAi_vs_UAS-mCherry-RNAi	10d	FBgn0037001	40272	CG6020	10044.49317	0.127689055	0.022330428	protein_coding	NADH dehydrogenase (Ubiquinone) 39 kDa subunit, isoform A [Source:UniProtKB/TrEMBL;Acc:Q9VPE2]
bulk RNAseq whole brains	elav-GS;TRE-dsRed>UAS-ND42-RNAi_vs_UAS-mCherry-RNAi	10d	FBgn0037007	40278	CG5059	3460.834272	-0.2309084	0.045557357	protein_coding	CG5059, isoform A [Source:UniProtKB/TrEMBL;Acc:Q9VPD6]
bulk RNAseq whole brains	elav-GS;TRE-dsRed>UAS-ND42-RNAi_vs_UAS-mCherry-RNAi	10d	FBgn0037063	40346	CG9391	1651.426774	0.155010317	0.028378144	protein_coding	CG9391, isoform A [Source:UniProtKB/TrEMBL;Acc:Q7KTW5]
bulk RNAseq whole brains	elav-GS;TRE-dsRed>UAS-ND42-RNAi_vs_UAS-mCherry-RNAi	10d	FBgn0037078	40365	CG12971	32.23625982	1.6949029	1.18E-19	protein_coding	Uncharacterized protein, isoform C [Source:UniProtKB/TrEMBL;Acc:M9PD67]
bulk RNAseq whole brains	elav-GS;TRE-dsRed>UAS-ND42-RNAi_vs_UAS-mCherry-RNAi	10d	FBgn0037130	40424	Syn1	4600.750733	-0.137970029	0.014919197	protein_coding	Syntrophin-like 1 [Source:FlyBase;Acc:FBgn0037130]
bulk RNAseq whole brains	elav-GS;TRE-dsRed>UAS-ND42-RNAi_vs_UAS-mCherry-RNAi	10d	FBgn0037141	40438	DNApol-eta	531.1823704	0.331492273	0.042518071	protein_coding	DNApol-eta [Source:FlyBase;Acc:FBgn0037141]
bulk RNAseq whole brains	elav-GS;TRE-dsRed>UAS-ND42-RNAi_vs_UAS-mCherry-RNAi	10d	FBgn0037151	40450	CG7130	302.436861	1.744832381	1.05E-40	protein_coding	CG7130 [Source:UniProtKB/TrEMBL;Acc:Q9VNW0]
bulk RNAseq whole brains	elav-GS;TRE-dsRed>UAS-ND42-RNAi_vs_UAS-mCherry-RNAi	10d	FBgn0037153	40453	olf413	9806.86458	-0.216783752	0.000713433	protein_coding	olf413 [Source:FlyBase;Acc:FBgn0037153]
bulk RNAseq whole brains	elav-GS;TRE-dsRed>UAS-ND42-RNAi_vs_UAS-mCherry-RNAi	10d	FBgn0037166	40471	CG11426	1548.368466	0.457936779	0.000239099	protein_coding	FI20175p1 [Source:UniProtKB/TrEMBL;Acc:Q9VNT9]
bulk RNAseq whole brains	elav-GS;TRE-dsRed>UAS-ND42-RNAi_vs_UAS-mCherry-RNAi	10d	FBgn0037186	40492	CG11241	780.05833	-0.304239069	0.029748986	protein_coding	IP18034p [Source:UniProtKB/TrEMBL;Acc:A8E6R2]
bulk RNAseq whole brains	elav-GS;TRE-dsRed>UAS-ND42-RNAi_vs_UAS-mCherry-RNAi	10d	FBgn0037234	40545	CG9795	3625.432189	-0.164187416	0.00254028	protein_coding	CG9795, isoform E [Source:UniProtKB/TrEMBL;Acc:Q8IPM6]
bulk RNAseq whole brains	elav-GS;TRE-dsRed>UAS-ND42-RNAi_vs_UAS-mCherry-RNAi	10d	FBgn0037295	40619	dpr16	1856.176828	-0.251513158	0.000428194	protein_coding	dpr16 [Source:FlyBase;Acc:FBgn0037295]
bulk RNAseq whole brains	elav-GS;TRE-dsRed>UAS-ND42-RNAi_vs_UAS-mCherry-RNAi	10d	FBgn0037326	40652	CG14669	7187.356133	-0.21642531	0.002492437	protein_coding	Uncharacterized protein, isoform A [Source:UniProtKB/TrEMBL;Acc:Q9VNB7]
bulk RNAseq whole brains	elav-GS;TRE-dsRed>UAS-ND42-RNAi_vs_UAS-mCherry-RNAi	10d	FBgn0037354	40690	CG12171	561.1395413	0.289109916	0.010723982	protein_coding	RE01652p [Source:UniProtKB/TrEMBL;Acc:Q9VNF3]
bulk RNAseq whole brains	elav-GS;TRE-dsRed>UAS-ND42-RNAi_vs_UAS-mCherry-RNAi	10d	FBgn0037356	40692	CG12170	726.7129369	0.246327965	0.017729559	protein_coding	3-oxoacyl-[acyl-carrier-protein] synthase [Source:UniProtKB/TrEMBL;Acc:Q9VNF5]
bulk RNAseq whole brains	elav-GS;TRE-dsRed>UAS-ND42-RNAi_vs_UAS-mCherry-RNAi	10d	FBgn0037376	40716	CG2051	819.9803818	0.198133769	0.017847258	protein_coding	CG2051, isoform A [Source:UniProtKB/TrEMBL;Acc:Q0KIB3]
bulk RNAseq whole brains	elav-GS;TRE-dsRed>UAS-ND42-RNAi_vs_UAS-mCherry-RNAi	10d	FBgn0037382	40723	Hpr1	982.0499801	0.201313786	0.009903165	protein_coding	Hpr1 [Source:FlyBase;Acc:FBgn0037382]
bulk RNAseq whole brains	elav-GS;TRE-dsRed>UAS-ND42-RNAi_vs_UAS-mCherry-RNAi	10d	FBgn0037391	40733	CG2017	2820.966098	0.540424833	3.51E-12	protein_coding	CG2017, isoform A [Source:UniProtKB/TrEMBL;Acc:Q960F7]
bulk RNAseq whole brains	elav-GS;TRE-dsRed>UAS-ND42-RNAi_vs_UAS-mCherry-RNAi	10d	FBgn0037435	40782	CG18048	320.5466327	-0.34213381	0.003571204	protein_coding	RE67941p [Source:UniProtKB/TrEMBL;Acc:Q8SX24]
bulk RNAseq whole brains	elav-GS;TRE-dsRed>UAS-ND42-RNAi_vs_UAS-mCherry-RNAi	10d	FBgn0037448	40797	CG15186	304.6217537	-0.463712868	0.004725841	protein_coding	Uncharacterized protein, isoform F [Source:UniProtKB/TrEMBL;Acc:A0A0B4K6A7]
bulk RNAseq whole brains	elav-GS;TRE-dsRed>UAS-ND42-RNAi_vs_UAS-mCherry-RNAi	10d	FBgn0037465	40841	CG1105	1295.449391	0.221334647	0.028571435	protein_coding	CG1105 [Source:UniProtKB/TrEMBL;Acc:Q9VI53]
bulk RNAseq whole brains	elav-GS;TRE-dsRed>UAS-ND42-RNAi_vs_UAS-mCherry-RNAi	10d	FBgn0037475	2768661	Fer1	1693.034127	-0.213873428	0.000256505	protein_coding	48 related 1 [Source:FlyBase;Acc:FBgn0037475]
bulk RNAseq whole brains	elav-GS;TRE-dsRed>UAS-ND42-RNAi_vs_UAS-mCherry-RNAi	10d	FBgn0037504	40894	CG1142	653.5400899	0.235462464	0.016376535	protein_coding	CG1142 [Source:UniProtKB/TrEMBL;Acc:Q8STI6]
bulk RNAseq whole brains	elav-GS;TRE-dsRed>UAS-ND42-RNAi_vs_UAS-mCherry-RNAi	10d	FBgn0037515	40918	Sp7	1104.471008	1.067518616	4.53E-14	protein_coding	Serine protease 7 [Source:FlyBase;Acc:FBgn0037515]
bulk RNAseq whole brains	elav-GS;TRE-dsRed>UAS-ND42-RNAi_vs_UAS-mCherry-RNAi	10d	FBgn0037521	40924	CG2993	27824.1356	-0.144252778	0.001477401	protein_coding	CG2993, isoform C [Source:UniProtKB/TrEMBL;Acc:A0A0B4KGD9]
bulk RNAseq whole brains	elav-GS;TRE-dsRed>UAS-ND42-RNAi_vs_UAS-mCherry-RNAi	10d	FBgn0037531	40938	CG10445	55.27414853	0.644521756	0.000688903	protein_coding	Uncharacterized protein, isoform C [Source:UniProtKB/TrEMBL;Acc:Q9VHY2]
bulk RNAseq whole brains	elav-GS;TRE-dsRed>UAS-ND42-RNAi_vs_UAS-mCherry-RNAi	10d	FBgn0037536	40945	CG2698	5459.196848	0.149377373	0.006577145	protein_coding	CG2698, isoform D [Source:UniProtKB/TrEMBL;Acc:A0A0B4K6B9]
bulk RNAseq whole brains	elav-GS;TRE-dsRed>UAS-ND42-RNAi_vs_UAS-mCherry-RNAi	10d	FBgn0037541	40950	CG2747	15816.71963	-0.146423469	9.81E-05	protein_coding	CG2747, isoform F [Source:UniProtKB/TrEMBL;Acc:A0A0B4KGF6]
bulk RNAseq whole brains	elav-GS;TRE-dsRed>UAS-ND42-RNAi_vs_UAS-mCherry-RNAi	10d	FBgn0037546	40955	mAChR-B	4091.513723	-0.164915434	0.032578734	protein_coding	muscarinic Acetylcholine Receptor, B-type [Source:FlyBase;Acc:FBgn0037546]
bulk RNAseq whole brains	elav-GS;TRE-dsRed>UAS-ND42-RNAi_vs_UAS-mCherry-RNAi	10d	FBgn0037554	40965	DNApol-iota	885.4292765	0.362732529	0.00252059	protein_coding	DNApol-iota [Source:FlyBase;Acc:FBgn0037554]
bulk RNAseq whole brains	elav-GS;TRE-dsRed>UAS-ND42-RNAi_vs_UAS-mCherry-RNAi	10d	FBgn0037556	40967	CG9636	5262.474593	-0.221868352	0.009741799	protein_coding	CG9636, isoform C [Source:UniProtKB/TrEMBL;Acc:Q95T08]
bulk RNAseq whole brains	elav-GS;TRE-dsRed>UAS-ND42-RNAi_vs_UAS-mCherry-RNAi	10d	FBgn0037566	40980	mRpL1	1184.907548	0.183027674	0.015642714	protein_coding	mitochondrial ribosomal protein L1 [Source:FlyBase;Acc:FBgn0037566]
bulk RNAseq whole brains	elav-GS;TRE-dsRed>UAS-ND42-RNAi_vs_UAS-mCherry-RNAi	10d	FBgn0037580	40996	DppIII	2730.072095	0.280626538	6.64E-14	protein_coding	Dipeptidyl aminopeptidase III [Source:FlyBase;Acc:FBgn0037580]
bulk RNAseq whole brains	elav-GS;TRE-dsRed>UAS-ND42-RNAi_vs_UAS-mCherry-RNAi	10d	FBgn0037609	41029	CG9773	710.1850948	0.253536978	0.017572438	protein_coding	Protein unc-50 homolog [Source:UniProtKB/Swiss-Prot;Acc:Q9VHN5]
bulk RNAseq whole brains	elav-GS;TRE-dsRed>UAS-ND42-RNAi_vs_UAS-mCherry-RNAi	10d	FBgn0037635	41057	CG9837	1660.558111	-0.872056545	3.99E-16	protein_coding	CG9837, isoform E [Source:UniProtKB/TrEMBL;Acc:Q9VHK9]
bulk RNAseq whole brains	elav-GS;TRE-dsRed>UAS-ND42-RNAi_vs_UAS-mCherry-RNAi	10d	FBgn0037637	41059	CG9836	11030.61077	0.363052732	5.92E-08	protein_coding	GEO04668p1 [Source:UniProtKB/TrEMBL;Acc:Q9VHK6]
bulk RNAseq whole brains	elav-GS;TRE-dsRed>UAS-ND42-RNAi_vs_UAS-mCherry-RNAi	10d	FBgn0037653	41080	CG11982	1817.219782	0.198328606	0.012287389	protein_coding	LD47007p [Source:UniProtKB/TrEMBL;Acc:Q9VHI7]
bulk RNAseq whole brains	elav-GS;TRE-dsRed>UAS-ND42-RNAi_vs_UAS-mCherry-RNAi	10d	FBgn0037715	41157	CG9399	2678.140229	-0.217257025	0.041830597	protein_coding	Mitochondrial pyruvate carrier [Source:UniProtKB/TrEMBL;Acc:Q9VHB1]
bulk RNAseq whole brains	elav-GS;TRE-dsRed>UAS-ND42-RNAi_vs_UAS-mCherry-RNAi	10d	FBgn0037720	41163	CG8312	1773.449313	0.315548134	0.003496979	protein_coding	CG8312, isoform A [Source:UniProtKB/TrEMBL;Acc:Q9VHA6]
bulk RNAseq whole brains	elav-GS;TRE-dsRed>UAS-ND42-RNAi_vs_UAS-mCherry-RNAi	10d	FBgn0037743	41191	CG8412	1302.796551	0.286485125	2.19E-05	protein_coding	Probable Dol-P-Man:Man(7)GlcNAc(2)-PP-Dol alpha-1,6-mannosyltransferase [Source:UniProtKB/Swiss-Prot;Acc:Q9VH78]
bulk RNAseq whole brains	elav-GS;TRE-dsRed>UAS-ND42-RNAi_vs_UAS-mCherry-RNAi	10d	FBgn0037746	41194	CG8478	128.2647769	0.393982149	0.011130832	protein_coding	CG8478, isoform D [Source:UniProtKB/TrEMBL;Acc:E1JIH4]
bulk RNAseq whole brains	elav-GS;TRE-dsRed>UAS-ND42-RNAi_vs_UAS-mCherry-RNAi	10d	FBgn0037759	41208	CG8526	134.0663095	0.736723319	2.74E-08	protein_coding	AT09114p [Source:UniProtKB/TrEMBL;Acc:Q9VH61]
bulk RNAseq whole brains	elav-GS;TRE-dsRed>UAS-ND42-RNAi_vs_UAS-mCherry-RNAi	10d	FBgn0037792	41242	TAF1B	627.5150682	0.315202396	0.00053772	protein_coding	TATA box-binding protein-associated factor RNA polymerase I subunit B [Source:FlyBase;Acc:FBgn0037792]
bulk RNAseq whole brains	elav-GS;TRE-dsRed>UAS-ND42-RNAi_vs_UAS-mCherry-RNAi	10d	FBgn0037798	41250	CG12817	667.0801727	0.24239395	0.0029505	protein_coding
bulk RNAseq whole brains	elav-GS;TRE-dsRed>UAS-ND42-RNAi_vs_UAS-mCherry-RNAi	10d	FBgn0037834	41295	Art1	878.7257277	0.191372469	0.004083092	protein_coding	Arginine methyltransferase 1 [Source:FlyBase;Acc:FBgn0037834]
bulk RNAseq whole brains	elav-GS;TRE-dsRed>UAS-ND42-RNAi_vs_UAS-mCherry-RNAi	10d	FBgn0037844	41306	CG4570	34.93518734	0.571117789	0.001832246	protein_coding	CG4570 [Source:UniProtKB/TrEMBL;Acc:Q9VGV7]
bulk RNAseq whole brains	elav-GS;TRE-dsRed>UAS-ND42-RNAi_vs_UAS-mCherry-RNAi	10d	FBgn0037850	41314	CG14695	307.0139814	0.478895179	0.000327171	protein_coding	IP09589p [Source:UniProtKB/TrEMBL;Acc:Q9VGV0]
bulk RNAseq whole brains	elav-GS;TRE-dsRed>UAS-ND42-RNAi_vs_UAS-mCherry-RNAi	10d	FBgn0037852	41316	Tpc1	942.7393391	0.390696979	4.44E-08	protein_coding	Thiamine pyrophosphate carrier protein 1 [Source:FlyBase;Acc:FBgn0037852]
bulk RNAseq whole brains	elav-GS;TRE-dsRed>UAS-ND42-RNAi_vs_UAS-mCherry-RNAi	10d	FBgn0037878	41346	CG6693	1235.874863	0.212572155	0.046724847	protein_coding	CG6693, isoform B [Source:UniProtKB/TrEMBL;Acc:A0A0B4KFR1]
bulk RNAseq whole brains	elav-GS;TRE-dsRed>UAS-ND42-RNAi_vs_UAS-mCherry-RNAi	10d	FBgn0037880	41349	CG17726	340.9817332	0.273113122	0.007644424	protein_coding	Protein arginine methyltransferase NDUFAF7 homolog, mitochondrial [Source:UniProtKB/Swiss-Prot;Acc:Q9VGR2]
bulk RNAseq whole brains	elav-GS;TRE-dsRed>UAS-ND42-RNAi_vs_UAS-mCherry-RNAi	10d	FBgn0037902	41375	CG5281	2119.738505	-0.196601212	0.003486896	protein_coding	CG5281 [Source:UniProtKB/TrEMBL;Acc:Q9VGN6]
bulk RNAseq whole brains	elav-GS;TRE-dsRed>UAS-ND42-RNAi_vs_UAS-mCherry-RNAi	10d	FBgn0037926	41399	Elp1	1528.893688	0.434240794	1.13E-08	protein_coding	Elongator complex protein 1 [Source:FlyBase;Acc:FBgn0037926]
bulk RNAseq whole brains	elav-GS;TRE-dsRed>UAS-ND42-RNAi_vs_UAS-mCherry-RNAi	10d	FBgn0037941	41416	CG12594	4010.394498	-0.264299239	3.36E-09	protein_coding	Uncharacterized protein, isoform A [Source:UniProtKB/TrEMBL;Acc:Q9VGJ0]
bulk RNAseq whole brains	elav-GS;TRE-dsRed>UAS-ND42-RNAi_vs_UAS-mCherry-RNAi	10d	FBgn0037942	41417	CG14721	590.7211843	0.281047501	0.00043553	protein_coding	AT07857p [Source:UniProtKB/TrEMBL;Acc:Q8T4A5]
bulk RNAseq whole brains	elav-GS;TRE-dsRed>UAS-ND42-RNAi_vs_UAS-mCherry-RNAi	10d	FBgn0037963	41441	Cad87A	5217.787168	-0.262846583	0.000446986	protein_coding	Cadherin 87A [Source:FlyBase;Acc:FBgn0037963]
bulk RNAseq whole brains	elav-GS;TRE-dsRed>UAS-ND42-RNAi_vs_UAS-mCherry-RNAi	10d	FBgn0038020	41502	GstD9	5664.510457	-0.542522628	2.60E-15	protein_coding	Glutathione S transferase D9 [Source:FlyBase;Acc:FBgn0038020]
bulk RNAseq whole brains	elav-GS;TRE-dsRed>UAS-ND42-RNAi_vs_UAS-mCherry-RNAi	10d	FBgn0038035	41518	lig3	1484.862271	0.407894065	8.49E-05	protein_coding	DNA ligase III [Source:FlyBase;Acc:FBgn0038035]
bulk RNAseq whole brains	elav-GS;TRE-dsRed>UAS-ND42-RNAi_vs_UAS-mCherry-RNAi	10d	FBgn0038063	41549	Octbeta2R	8376.803932	-0.125018887	0.033524813	protein_coding	Octopamine beta2 receptor [Source:FlyBase;Acc:FBgn0038063]
bulk RNAseq whole brains	elav-GS;TRE-dsRed>UAS-ND42-RNAi_vs_UAS-mCherry-RNAi	10d	FBgn0038084	41575	beat-Vc	1583.531787	-0.216497176	0.005696938	protein_coding	beat-Vc [Source:FlyBase;Acc:FBgn0038084]
bulk RNAseq whole brains	elav-GS;TRE-dsRed>UAS-ND42-RNAi_vs_UAS-mCherry-RNAi	10d	FBgn0038087	41578	beat-Va	2126.566166	-0.206764739	0.000166816	protein_coding	beat-Va [Source:FlyBase;Acc:FBgn0038087]
bulk RNAseq whole brains	elav-GS;TRE-dsRed>UAS-ND42-RNAi_vs_UAS-mCherry-RNAi	10d	FBgn0038088	41579	CG10126	1731.4219	0.693302506	5.70E-08	protein_coding	GH08978p [Source:UniProtKB/TrEMBL;Acc:Q86PF4]
bulk RNAseq whole brains	elav-GS;TRE-dsRed>UAS-ND42-RNAi_vs_UAS-mCherry-RNAi	10d	FBgn0038092	41583	beat-Vb	2025.607584	-0.187833035	0.034625228	protein_coding	beat-Vb [Source:FlyBase;Acc:FBgn0038092]
bulk RNAseq whole brains	elav-GS;TRE-dsRed>UAS-ND42-RNAi_vs_UAS-mCherry-RNAi	10d	FBgn0038115	41610	CG7966	630.4936562	-0.271243652	0.027954003	protein_coding	CG7966 [Source:UniProtKB/TrEMBL;Acc:Q9VFZ4]
bulk RNAseq whole brains	elav-GS;TRE-dsRed>UAS-ND42-RNAi_vs_UAS-mCherry-RNAi	10d	FBgn0038156	41657	CG14372	1163.550513	-0.238775223	0.002948471	protein_coding	Uncharacterized protein, isoform C [Source:UniProtKB/TrEMBL;Acc:Q9VFU7]
bulk RNAseq whole brains	elav-GS;TRE-dsRed>UAS-ND42-RNAi_vs_UAS-mCherry-RNAi	10d	FBgn0038165	41671	Task6	6989.618392	-0.112346738	0.009958743	protein_coding	TWIK-related acid-sensitive K[+] channel 6 [Source:FlyBase;Acc:FBgn0038165]
bulk RNAseq whole brains	elav-GS;TRE-dsRed>UAS-ND42-RNAi_vs_UAS-mCherry-RNAi	10d	FBgn0038198	41710	Npc2b	709.5800555	1.284364695	1.03E-21	protein_coding	Niemann-Pick type C-2b [Source:FlyBase;Acc:FBgn0038198]
bulk RNAseq whole brains	elav-GS;TRE-dsRed>UAS-ND42-RNAi_vs_UAS-mCherry-RNAi	10d	FBgn0038199	41711	CCHa1	457.5513491	0.420967999	0.001614935	protein_coding	CCHamide-1 [Source:FlyBase;Acc:FBgn0038199]
bulk RNAseq whole brains	elav-GS;TRE-dsRed>UAS-ND42-RNAi_vs_UAS-mCherry-RNAi	10d	FBgn0038207	41722	CG14356	11.10724838	0.420057982	0.003446551	protein_coding	GEO07809p1 [Source:UniProtKB/TrEMBL;Acc:Q9VFM6]
bulk RNAseq whole brains	elav-GS;TRE-dsRed>UAS-ND42-RNAi_vs_UAS-mCherry-RNAi	10d	FBgn0038237	41760	Pde6	10332.35889	-0.227530058	8.65E-05	protein_coding	Phosphodiesterase 6 [Source:FlyBase;Acc:FBgn0038237]
bulk RNAseq whole brains	elav-GS;TRE-dsRed>UAS-ND42-RNAi_vs_UAS-mCherry-RNAi	10d	FBgn0038246	41771	CG14853	7720.813347	-0.200153668	2.46E-08	protein_coding	FI08257p [Source:UniProtKB/TrEMBL;Acc:Q9VFH8]
bulk RNAseq whole brains	elav-GS;TRE-dsRed>UAS-ND42-RNAi_vs_UAS-mCherry-RNAi	10d	FBgn0038271	41800	CG3731	17779.59024	0.214363717	7.12E-05	protein_coding	GH01077p [Source:UniProtKB/TrEMBL;Acc:Q9VFF0]
bulk RNAseq whole brains	elav-GS;TRE-dsRed>UAS-ND42-RNAi_vs_UAS-mCherry-RNAi	10d	FBgn0038282	2768670	dpr9	10504.16487	-0.165549704	0.006477714	protein_coding	dpr9 [Source:FlyBase;Acc:FBgn0038282]
bulk RNAseq whole brains	elav-GS;TRE-dsRed>UAS-ND42-RNAi_vs_UAS-mCherry-RNAi	10d	FBgn0038295	41825	Gyc88E	2257.580509	-0.244457056	7.19E-08	protein_coding	Guanylyl cyclase at 88E [Source:FlyBase;Acc:FBgn0038295]
bulk RNAseq whole brains	elav-GS;TRE-dsRed>UAS-ND42-RNAi_vs_UAS-mCherry-RNAi	10d	FBgn0038306	41837	Art3	518.2111436	0.259024086	0.00878714	protein_coding	Arginine methyltransferase 3 [Source:FlyBase;Acc:FBgn0038306]
bulk RNAseq whole brains	elav-GS;TRE-dsRed>UAS-ND42-RNAi_vs_UAS-mCherry-RNAi	10d	FBgn0038307	41838	mRpS10	868.3840203	0.234459422	0.005915918	protein_coding	mitochondrial ribosomal protein S10 [Source:FlyBase;Acc:FBgn0038307]
bulk RNAseq whole brains	elav-GS;TRE-dsRed>UAS-ND42-RNAi_vs_UAS-mCherry-RNAi	10d	FBgn0038311	41846	CG14864	386.9048922	0.479330654	0.006410205	protein_coding	Uncharacterized protein, isoform A [Source:UniProtKB/TrEMBL;Acc:Q9VFA3]
bulk RNAseq whole brains	elav-GS;TRE-dsRed>UAS-ND42-RNAi_vs_UAS-mCherry-RNAi	10d	FBgn0038321	41863	CG6218	6229.253411	-0.292113519	0.000672445	protein_coding	CG6218, isoform A [Source:UniProtKB/TrEMBL;Acc:Q9VF86]
bulk RNAseq whole brains	elav-GS;TRE-dsRed>UAS-ND42-RNAi_vs_UAS-mCherry-RNAi	10d	FBgn0038343	41890	Trissin	3452.254528	-0.680683065	3.01E-47	protein_coding	Trissin [Source:FlyBase;Acc:FBgn0038343]
bulk RNAseq whole brains	elav-GS;TRE-dsRed>UAS-ND42-RNAi_vs_UAS-mCherry-RNAi	10d	FBgn0038344	41891	CG5205	1080.675662	0.283703245	0.001587767	protein_coding	CG5205 [Source:UniProtKB/TrEMBL;Acc:Q9VF56]
bulk RNAseq whole brains	elav-GS;TRE-dsRed>UAS-ND42-RNAi_vs_UAS-mCherry-RNAi	10d	FBgn0038419	41982	CG14879	95.5997891	0.573959784	0.001019217	protein_coding	Galectin [Source:UniProtKB/TrEMBL;Acc:Q9VEW5]
bulk RNAseq whole brains	elav-GS;TRE-dsRed>UAS-ND42-RNAi_vs_UAS-mCherry-RNAi	10d	FBgn0038455	42031	CG14907	80.10617553	0.573604181	0.002323173	protein_coding
bulk RNAseq whole brains	elav-GS;TRE-dsRed>UAS-ND42-RNAi_vs_UAS-mCherry-RNAi	10d	FBgn0038470	42055	CG18213	586.2138265	0.845550409	6.07E-12	protein_coding	Uncharacterized protein, isoform B [Source:UniProtKB/TrEMBL;Acc:Q9VEP2]
bulk RNAseq whole brains	elav-GS;TRE-dsRed>UAS-ND42-RNAi_vs_UAS-mCherry-RNAi	10d	FBgn0038478	42065	cal1	2476.3302	0.193396442	0.000875602	protein_coding	chromosome alignment defect 1 [Source:FlyBase;Acc:FBgn0038478]
bulk RNAseq whole brains	elav-GS;TRE-dsRed>UAS-ND42-RNAi_vs_UAS-mCherry-RNAi	10d	FBgn0038494	42082	beat-IIb	2918.696288	-0.225738299	0.000607124	protein_coding	beat-IIb [Source:FlyBase;Acc:FBgn0038494]
bulk RNAseq whole brains	elav-GS;TRE-dsRed>UAS-ND42-RNAi_vs_UAS-mCherry-RNAi	10d	FBgn0038541	42135	TyrRII	169.1303748	-0.556516764	3.57E-06	protein_coding	Tyramine receptor II [Source:FlyBase;Acc:FBgn0038541]
bulk RNAseq whole brains	elav-GS;TRE-dsRed>UAS-ND42-RNAi_vs_UAS-mCherry-RNAi	10d	FBgn0038542	42136	TyrR	1557.067292	-0.220880925	0.005559983	protein_coding	Tyramine receptor [Source:FlyBase;Acc:FBgn0038542]
bulk RNAseq whole brains	elav-GS;TRE-dsRed>UAS-ND42-RNAi_vs_UAS-mCherry-RNAi	10d	FBgn0038593	42192	Vps39	814.8038903	0.238286499	0.005941197	protein_coding	Vacuolar protein sorting 39 [Source:FlyBase;Acc:FBgn0038593]
bulk RNAseq whole brains	elav-GS;TRE-dsRed>UAS-ND42-RNAi_vs_UAS-mCherry-RNAi	10d	FBgn0038606	42206	CG15803	5236.257322	-0.360666356	1.98E-09	protein_coding	Uncharacterized protein, isoform C [Source:UniProtKB/TrEMBL;Acc:A0A0B4LIC4]
bulk RNAseq whole brains	elav-GS;TRE-dsRed>UAS-ND42-RNAi_vs_UAS-mCherry-RNAi	10d	FBgn0038617	42218	CG12333	1641.068495	0.133316065	0.039960573	protein_coding	GH17724p [Source:UniProtKB/TrEMBL;Acc:Q9VE73]
bulk RNAseq whole brains	elav-GS;TRE-dsRed>UAS-ND42-RNAi_vs_UAS-mCherry-RNAi	10d	FBgn0038639	42243	CG7705	925.1281949	0.185426578	0.039447827	protein_coding	CG7705, isoform A [Source:UniProtKB/TrEMBL;Acc:E2QCZ3]
bulk RNAseq whole brains	elav-GS;TRE-dsRed>UAS-ND42-RNAi_vs_UAS-mCherry-RNAi	10d	FBgn0038659	42265	EndoA	25398.10264	-0.209496244	6.57E-06	protein_coding	Endophilin A [Source:FlyBase;Acc:FBgn0038659]
bulk RNAseq whole brains	elav-GS;TRE-dsRed>UAS-ND42-RNAi_vs_UAS-mCherry-RNAi	10d	FBgn0038660	42266	CG14291	404.0912868	0.53441246	1.27E-05	protein_coding	RE63280p [Source:UniProtKB/TrEMBL;Acc:Q9VE24]
bulk RNAseq whole brains	elav-GS;TRE-dsRed>UAS-ND42-RNAi_vs_UAS-mCherry-RNAi	10d	FBgn0038682	42296	CG5835	412.8558701	0.704118088	1.94E-06	protein_coding	CG5835 [Source:UniProtKB/TrEMBL;Acc:Q9VDZ9]
bulk RNAseq whole brains	elav-GS;TRE-dsRed>UAS-ND42-RNAi_vs_UAS-mCherry-RNAi	10d	FBgn0038722	42342	Nup58	672.7167767	0.237576924	0.028777385	protein_coding	Nucleoporin 58kD [Source:FlyBase;Acc:FBgn0038722]
bulk RNAseq whole brains	elav-GS;TRE-dsRed>UAS-ND42-RNAi_vs_UAS-mCherry-RNAi	10d	FBgn0038733	42354	CG11407	6868.210371	0.492073896	0.000315849	protein_coding	GH20840p [Source:UniProtKB/TrEMBL;Acc:Q9VDU1]
bulk RNAseq whole brains	elav-GS;TRE-dsRed>UAS-ND42-RNAi_vs_UAS-mCherry-RNAi	10d	FBgn0038755	42380	Hs6st	2243.393933	-0.158828073	0.041830597	protein_coding	Heparan sulfate 6-O-sulfotransferase [Source:FlyBase;Acc:FBgn0038755]
bulk RNAseq whole brains	elav-GS;TRE-dsRed>UAS-ND42-RNAi_vs_UAS-mCherry-RNAi	10d	FBgn0038806	42434	CG5412	1043.535728	0.238798609	0.004728712	protein_coding	Esterase CG5412 [Source:UniProtKB/Swiss-Prot;Acc:Q9VDL1]
bulk RNAseq whole brains	elav-GS;TRE-dsRed>UAS-ND42-RNAi_vs_UAS-mCherry-RNAi	10d	FBgn0038826	42460	Syp	30974.35396	-0.199946687	4.78E-05	protein_coding	Syncrip [Source:FlyBase;Acc:FBgn0038826]
bulk RNAseq whole brains	elav-GS;TRE-dsRed>UAS-ND42-RNAi_vs_UAS-mCherry-RNAi	10d	FBgn0038839	42475	CG10830	14417.39525	-0.188990631	0.006010416	protein_coding	GH08630p [Source:UniProtKB/TrEMBL;Acc:Q9VDH3]
bulk RNAseq whole brains	elav-GS;TRE-dsRed>UAS-ND42-RNAi_vs_UAS-mCherry-RNAi	10d	FBgn0038846	42483	CG5697	13.46869693	0.482683335	0.010740112	protein_coding	CG5697, isoform A [Source:UniProtKB/TrEMBL;Acc:Q9VDG3]
bulk RNAseq whole brains	elav-GS;TRE-dsRed>UAS-ND42-RNAi_vs_UAS-mCherry-RNAi	10d	FBgn0038854	42497	CG7044	765.3086938	0.254326475	0.002935179	protein_coding	CG7044 [Source:UniProtKB/TrEMBL;Acc:Q9VDE8]
bulk RNAseq whole brains	elav-GS;TRE-dsRed>UAS-ND42-RNAi_vs_UAS-mCherry-RNAi	10d	FBgn0038876	42526	CG5919	739.3596579	0.204708499	0.028354442	protein_coding	CG5919 protein [Source:UniProtKB/TrEMBL;Acc:Q9VDC2]
bulk RNAseq whole brains	elav-GS;TRE-dsRed>UAS-ND42-RNAi_vs_UAS-mCherry-RNAi	10d	FBgn0038877	42527	CG3308	6851.823619	-0.398404003	0.00045389	protein_coding	CG3308 [Source:UniProtKB/TrEMBL;Acc:Q9VDC1]
bulk RNAseq whole brains	elav-GS;TRE-dsRed>UAS-ND42-RNAi_vs_UAS-mCherry-RNAi	10d	FBgn0038889	42543	CG7922	840.6022998	0.276451303	0.003146932	protein_coding	Fanconi anemia group M helicase, isoform A [Source:UniProtKB/TrEMBL;Acc:Q9VDA0]
bulk RNAseq whole brains	elav-GS;TRE-dsRed>UAS-ND42-RNAi_vs_UAS-mCherry-RNAi	10d	FBgn0038893	42551	CG6353	392.3421519	0.514618898	1.69E-07	protein_coding	FI17516p1 [Source:UniProtKB/TrEMBL;Acc:H0RNK8]
bulk RNAseq whole brains	elav-GS;TRE-dsRed>UAS-ND42-RNAi_vs_UAS-mCherry-RNAi	10d	FBgn0038925	42590	Cchl	3712.119335	0.175871876	0.00997005	protein_coding	Cytochrome c heme lyase [Source:FlyBase;Acc:FBgn0038925]
bulk RNAseq whole brains	elav-GS;TRE-dsRed>UAS-ND42-RNAi_vs_UAS-mCherry-RNAi	10d	FBgn0038947	42615	Sar1	4602.012868	0.189320961	0.000428522	protein_coding	Sar1 ortholog (S. cerevisiae) [Source:FlyBase;Acc:FBgn0038947]
bulk RNAseq whole brains	elav-GS;TRE-dsRed>UAS-ND42-RNAi_vs_UAS-mCherry-RNAi	10d	FBgn0038951	42619	CG5380	466.6989095	0.38047341	0.008436159	protein_coding	Probable DNA-directed RNA polymerase III subunit RPC6 [Source:UniProtKB/Swiss-Prot;Acc:Q9VD25]
bulk RNAseq whole brains	elav-GS;TRE-dsRed>UAS-ND42-RNAi_vs_UAS-mCherry-RNAi	10d	FBgn0038953	42622	CG18596	557.2801556	0.320681116	0.046874451	protein_coding	LP02352p [Source:UniProtKB/TrEMBL;Acc:Q9VD22]
bulk RNAseq whole brains	elav-GS;TRE-dsRed>UAS-ND42-RNAi_vs_UAS-mCherry-RNAi	10d	FBgn0038972	42643	CG7054	198.4181476	0.511806665	0.001836931	protein_coding	CG7054 [Source:UniProtKB/TrEMBL;Acc:Q9VD02]
bulk RNAseq whole brains	elav-GS;TRE-dsRed>UAS-ND42-RNAi_vs_UAS-mCherry-RNAi	10d	FBgn0038975	42646	Nrx-1	45032.08872	-0.139610827	0.003245533	protein_coding	Neurexin 1 [Source:FlyBase;Acc:FBgn0038975]
bulk RNAseq whole brains	elav-GS;TRE-dsRed>UAS-ND42-RNAi_vs_UAS-mCherry-RNAi	10d	FBgn0039007	42683	CCAP	252.1291803	0.368221549	0.002973798	protein_coding	Crustacean cardioactive peptide [Source:FlyBase;Acc:FBgn0039007]
bulk RNAseq whole brains	elav-GS;TRE-dsRed>UAS-ND42-RNAi_vs_UAS-mCherry-RNAi	10d	FBgn0039022	42699	CG4725	99.992116	-0.470451682	0.01025992	protein_coding	CG4725 [Source:UniProtKB/TrEMBL;Acc:Q9VCU3]
bulk RNAseq whole brains	elav-GS;TRE-dsRed>UAS-ND42-RNAi_vs_UAS-mCherry-RNAi	10d	FBgn0039043	42721	CG17121	212.8901845	0.639981946	2.22E-07	protein_coding	RH48101p [Source:UniProtKB/TrEMBL;Acc:Q9VCR9]
bulk RNAseq whole brains	elav-GS;TRE-dsRed>UAS-ND42-RNAi_vs_UAS-mCherry-RNAi	10d	FBgn0039081	42770	Irk2	5650.470502	-0.243759232	0.000121785	protein_coding	Inwardly rectifying potassium channel 2 [Source:FlyBase;Acc:FBgn0039081]
bulk RNAseq whole brains	elav-GS;TRE-dsRed>UAS-ND42-RNAi_vs_UAS-mCherry-RNAi	10d	FBgn0039089	42778	beat-IV	5578.338051	-0.230427909	2.40E-08	protein_coding	beat-IV [Source:FlyBase;Acc:FBgn0039089]
bulk RNAseq whole brains	elav-GS;TRE-dsRed>UAS-ND42-RNAi_vs_UAS-mCherry-RNAi	10d	FBgn0039098	42787	GILT3	298.8107759	0.426399477	0.000366153	protein_coding	Gamma-interferon-inducible lysosomal thiol reductase 3 [Source:FlyBase;Acc:FBgn0039098]
bulk RNAseq whole brains	elav-GS;TRE-dsRed>UAS-ND42-RNAi_vs_UAS-mCherry-RNAi	10d	FBgn0039099	42788	GILT2	449.3014454	0.411290012	0.000456392	protein_coding	Gamma-interferon-inducible lysosomal thiol reductase 2 [Source:FlyBase;Acc:FBgn0039099]
bulk RNAseq whole brains	elav-GS;TRE-dsRed>UAS-ND42-RNAi_vs_UAS-mCherry-RNAi	10d	FBgn0039118	42814	CG10208	573.1007283	-0.254189502	0.010114936	protein_coding	RE64534p [Source:UniProtKB/TrEMBL;Acc:Q9VCH7]
bulk RNAseq whole brains	elav-GS;TRE-dsRed>UAS-ND42-RNAi_vs_UAS-mCherry-RNAi	10d	FBgn0039120	42816	Nup98-96	3598.243526	0.33881105	2.85E-09	protein_coding	Nucleoporin 98-96kD [Source:FlyBase;Acc:FBgn0039120]
bulk RNAseq whole brains	elav-GS;TRE-dsRed>UAS-ND42-RNAi_vs_UAS-mCherry-RNAi	10d	FBgn0039156	42867	CG6178	890.8933869	0.189383972	0.030443021	protein_coding	CG6178 [Source:UniProtKB/TrEMBL;Acc:Q9VCC6]
bulk RNAseq whole brains	elav-GS;TRE-dsRed>UAS-ND42-RNAi_vs_UAS-mCherry-RNAi	10d	FBgn0039187	42904	CG6454	7902.419788	-0.298371386	2.52E-06	protein_coding	CG6454, isoform C [Source:UniProtKB/TrEMBL;Acc:Q8IMW9]
bulk RNAseq whole brains	elav-GS;TRE-dsRed>UAS-ND42-RNAi_vs_UAS-mCherry-RNAi	10d	FBgn0039205	42926	CG13623	383.435419	0.488105703	8.70E-06	protein_coding	GEO08971p1 [Source:UniProtKB/TrEMBL;Acc:Q9VC65]
bulk RNAseq whole brains	elav-GS;TRE-dsRed>UAS-ND42-RNAi_vs_UAS-mCherry-RNAi	10d	FBgn0039252	42984	CG11771	2245.991577	0.19637183	0.005769063	protein_coding	LD37516p [Source:UniProtKB/TrEMBL;Acc:Q9VC06]
bulk RNAseq whole brains	elav-GS;TRE-dsRed>UAS-ND42-RNAi_vs_UAS-mCherry-RNAi	10d	FBgn0039277	43014	CG13650	5139.115346	-0.111145034	0.049719275	protein_coding	FI20018p1 [Source:UniProtKB/TrEMBL;Acc:Q9VBX6]
bulk RNAseq whole brains	elav-GS;TRE-dsRed>UAS-ND42-RNAi_vs_UAS-mCherry-RNAi	10d	FBgn0039282	43019	Bili	5419.354948	-0.149578863	0.014312388	protein_coding	Band4.1 inhibitor LRP interactor [Source:FlyBase;Acc:FBgn0039282]
bulk RNAseq whole brains	elav-GS;TRE-dsRed>UAS-ND42-RNAi_vs_UAS-mCherry-RNAi	10d	FBgn0039296	43034	CG10420	788.5669829	0.241493016	0.007839579	protein_coding	Nucleotide exchange factor SIL1 [Source:UniProtKB/Swiss-Prot;Acc:Q9VBV5]
bulk RNAseq whole brains	elav-GS;TRE-dsRed>UAS-ND42-RNAi_vs_UAS-mCherry-RNAi	10d	FBgn0039336	43078	CG4553	223.8187067	0.317679143	0.045543571	protein_coding	CG4553 [Source:UniProtKB/TrEMBL;Acc:Q9VBR0]
bulk RNAseq whole brains	elav-GS;TRE-dsRed>UAS-ND42-RNAi_vs_UAS-mCherry-RNAi	10d	FBgn0039380	43126	CG5890	5983.879703	-0.229917398	0.007522428	protein_coding	CG5890, isoform A [Source:UniProtKB/TrEMBL;Acc:Q9VBL2]
bulk RNAseq whole brains	elav-GS;TRE-dsRed>UAS-ND42-RNAi_vs_UAS-mCherry-RNAi	10d	FBgn0039381	43128	SppL	2285.705441	-0.152367695	0.045557357	protein_coding	Signal peptide peptidase-like [Source:FlyBase;Acc:FBgn0039381]
bulk RNAseq whole brains	elav-GS;TRE-dsRed>UAS-ND42-RNAi_vs_UAS-mCherry-RNAi	10d	FBgn0039420	43184	CG6154	2800.694845	-0.213460323	2.15E-06	protein_coding	Dipeptidase [Source:UniProtKB/TrEMBL;Acc:Q9VBG1]
bulk RNAseq whole brains	elav-GS;TRE-dsRed>UAS-ND42-RNAi_vs_UAS-mCherry-RNAi	10d	FBgn0039464	43240	CG6330	8301.550841	-0.182897182	0.004277153	protein_coding	CG6330, isoform A [Source:UniProtKB/TrEMBL;Acc:Q9VBA0]
bulk RNAseq whole brains	elav-GS;TRE-dsRed>UAS-ND42-RNAi_vs_UAS-mCherry-RNAi	10d	FBgn0039465	43241	Tsp97E	8834.242329	-0.191621535	0.012563956	protein_coding	Tetraspanin 97E [Source:FlyBase;Acc:FBgn0039465]
bulk RNAseq whole brains	elav-GS;TRE-dsRed>UAS-ND42-RNAi_vs_UAS-mCherry-RNAi	10d	FBgn0039486	43264	CG6074	30.21905681	0.389260171	0.007976965	protein_coding	Caix [Source:UniProtKB/TrEMBL;Acc:Q9VB76]
bulk RNAseq whole brains	elav-GS;TRE-dsRed>UAS-ND42-RNAi_vs_UAS-mCherry-RNAi	10d	FBgn0039492	43271	CG6051	2782.130135	-0.242806302	0.029721811	protein_coding	Lateral signaling target protein 2 homolog [Source:UniProtKB/Swiss-Prot;Acc:Q9VB70]
bulk RNAseq whole brains	elav-GS;TRE-dsRed>UAS-ND42-RNAi_vs_UAS-mCherry-RNAi	10d	FBgn0039507	43291	mrt	2406.234766	-0.336448699	6.16E-08	protein_coding	martik [Source:FlyBase;Acc:FBgn0039507]
bulk RNAseq whole brains	elav-GS;TRE-dsRed>UAS-ND42-RNAi_vs_UAS-mCherry-RNAi	10d	FBgn0039525	43311	CG5646	582.8475156	0.442792028	9.62E-05	protein_coding	CG5646 [Source:UniProtKB/TrEMBL;Acc:Q9VB24]
bulk RNAseq whole brains	elav-GS;TRE-dsRed>UAS-ND42-RNAi_vs_UAS-mCherry-RNAi	10d	FBgn0039536	43324	unc80	40408.08741	-0.163395157	0.027032271	protein_coding	Unc80, isoform F [Source:UniProtKB/TrEMBL;Acc:A0A0B4KHR1]
bulk RNAseq whole brains	elav-GS;TRE-dsRed>UAS-ND42-RNAi_vs_UAS-mCherry-RNAi	10d	FBgn0039543	43332	CG12428	657.8567794	0.317293204	0.020685153	protein_coding	SD09912p [Source:UniProtKB/TrEMBL;Acc:Q9VB02]
bulk RNAseq whole brains	elav-GS;TRE-dsRed>UAS-ND42-RNAi_vs_UAS-mCherry-RNAi	10d	FBgn0039551	43341	Or98a	19.56800234	0.854310241	4.59E-06	protein_coding	Odorant receptor 98a [Source:FlyBase;Acc:FBgn0039551]
bulk RNAseq whole brains	elav-GS;TRE-dsRed>UAS-ND42-RNAi_vs_UAS-mCherry-RNAi	10d	FBgn0039580	43373	Gfat2	1584.851646	0.201089739	0.047011992	protein_coding	Glutamine:fructose-6-phosphate aminotransferase 2 [Source:FlyBase;Acc:FBgn0039580]
bulk RNAseq whole brains	elav-GS;TRE-dsRed>UAS-ND42-RNAi_vs_UAS-mCherry-RNAi	10d	FBgn0039595	43393	AstA-R2	88.82483804	-0.624127998	2.58E-05	protein_coding	Allatostatin A receptor 2 [Source:FlyBase;Acc:FBgn0039595]
bulk RNAseq whole brains	elav-GS;TRE-dsRed>UAS-ND42-RNAi_vs_UAS-mCherry-RNAi	10d	FBgn0039601	43400	CG1523	884.7600729	0.260041875	0.002169926	protein_coding	DDB1- and CUL4-associated factor 10 homolog [Source:UniProtKB/Swiss-Prot;Acc:Q9VAT2]
bulk RNAseq whole brains	elav-GS;TRE-dsRed>UAS-ND42-RNAi_vs_UAS-mCherry-RNAi	10d	FBgn0039611	43410	CG14528	312.9861676	-0.401744314	0.035537462	protein_coding
bulk RNAseq whole brains	elav-GS;TRE-dsRed>UAS-ND42-RNAi_vs_UAS-mCherry-RNAi	10d	FBgn0039617	43417	CG14521	3242.66776	-0.137009565	0.026400493	protein_coding	Dpr-interacting protein gamma [Source:UniProtKB/TrEMBL;Acc:Q9VAR6]
bulk RNAseq whole brains	elav-GS;TRE-dsRed>UAS-ND42-RNAi_vs_UAS-mCherry-RNAi	10d	FBgn0039644	43450	CG11897	1280.725442	0.347901137	0.000446986	protein_coding	LD17001p [Source:UniProtKB/TrEMBL;Acc:Q961D3]
bulk RNAseq whole brains	elav-GS;TRE-dsRed>UAS-ND42-RNAi_vs_UAS-mCherry-RNAi	10d	FBgn0039645	43451	CG11898	105.5306751	-0.488261547	0.001593314	protein_coding
bulk RNAseq whole brains	elav-GS;TRE-dsRed>UAS-ND42-RNAi_vs_UAS-mCherry-RNAi	10d	FBgn0039722	43541	Capa	4878.539126	-0.248284173	0.000339362	protein_coding	Capability [Source:FlyBase;Acc:FBgn0039722]
bulk RNAseq whole brains	elav-GS;TRE-dsRed>UAS-ND42-RNAi_vs_UAS-mCherry-RNAi	10d	FBgn0039723	43546	CG15522	1736.973734	0.578833586	1.03E-21	protein_coding	RH37294p [Source:UniProtKB/TrEMBL;Acc:Q9VAD7]
bulk RNAseq whole brains	elav-GS;TRE-dsRed>UAS-ND42-RNAi_vs_UAS-mCherry-RNAi	10d	FBgn0039780	43625	PH4alphaNE1	155.1707789	0.447980676	0.000675574	protein_coding	prolyl-4-hydroxylase-alpha NE1 [Source:FlyBase;Acc:FBgn0039780]
bulk RNAseq whole brains	elav-GS;TRE-dsRed>UAS-ND42-RNAi_vs_UAS-mCherry-RNAi	10d	FBgn0039828	43691	CG1542	527.855971	0.397415251	1.04E-05	protein_coding	Probable rRNA-processing protein EBP2 homolog [Source:UniProtKB/Swiss-Prot;Acc:Q9V9Z9]
bulk RNAseq whole brains	elav-GS;TRE-dsRed>UAS-ND42-RNAi_vs_UAS-mCherry-RNAi	10d	FBgn0039858	43724	CycG	40755.96646	0.129986873	0.000195959	protein_coding	Cyclin G [Source:FlyBase;Acc:FBgn0039858]
bulk RNAseq whole brains	elav-GS;TRE-dsRed>UAS-ND42-RNAi_vs_UAS-mCherry-RNAi	10d	FBgn0039862	43729	kek6	7498.86064	-0.238676406	3.61E-07	protein_coding	kek6 [Source:FlyBase;Acc:FBgn0039862]
bulk RNAseq whole brains	elav-GS;TRE-dsRed>UAS-ND42-RNAi_vs_UAS-mCherry-RNAi	10d	FBgn0039869	43737	CG1890	562.6942661	0.294212021	0.008336356	protein_coding	CG1890 [Source:UniProtKB/TrEMBL;Acc:Q9V9U7]
bulk RNAseq whole brains	elav-GS;TRE-dsRed>UAS-ND42-RNAi_vs_UAS-mCherry-RNAi	10d	FBgn0039882	43756	CG11576	1539.830016	0.136940341	0.043784325	protein_coding
bulk RNAseq whole brains	elav-GS;TRE-dsRed>UAS-ND42-RNAi_vs_UAS-mCherry-RNAi	10d	FBgn0039900	43783	Syt7	16259.95578	-0.154076568	0.002090761	protein_coding	Synaptotagmin 7 [Source:FlyBase;Acc:FBgn0039900]
bulk RNAseq whole brains	elav-GS;TRE-dsRed>UAS-ND42-RNAi_vs_UAS-mCherry-RNAi	10d	FBgn0039914	43804	mav	1299.77249	-0.359470584	4.12E-05	protein_coding	maverick [Source:FlyBase;Acc:FBgn0039914]
bulk RNAseq whole brains	elav-GS;TRE-dsRed>UAS-ND42-RNAi_vs_UAS-mCherry-RNAi	10d	FBgn0039972	49895	CG17018	109.4046583	-0.588937708	3.46E-05	protein_coding	RE61489p [Source:UniProtKB/TrEMBL;Acc:Q7KWG9]
bulk RNAseq whole brains	elav-GS;TRE-dsRed>UAS-ND42-RNAi_vs_UAS-mCherry-RNAi	10d	FBgn0039977	7354399	CG17454	2492.198455	-0.152870684	0.005231805	protein_coding	LD28068p [Source:UniProtKB/TrEMBL;Acc:Q95RI7]
bulk RNAseq whole brains	elav-GS;TRE-dsRed>UAS-ND42-RNAi_vs_UAS-mCherry-RNAi	10d	FBgn0040005	3355139	CG17883	3578.931139	-0.12262164	0.049463831	protein_coding	RE60063p [Source:UniProtKB/TrEMBL;Acc:Q9W5H8]
bulk RNAseq whole brains	elav-GS;TRE-dsRed>UAS-ND42-RNAi_vs_UAS-mCherry-RNAi	10d	FBgn0040056	4379919	CG17698	11804.50874	-0.251914358	0.004971904	protein_coding	Uncharacterized protein, isoform F [Source:UniProtKB/TrEMBL;Acc:A4V2C3]
bulk RNAseq whole brains	elav-GS;TRE-dsRed>UAS-ND42-RNAi_vs_UAS-mCherry-RNAi	10d	FBgn0040071	53562	tara	3974.857075	-0.317227037	0.00055899	protein_coding	taranis [Source:FlyBase;Acc:FBgn0040071]
bulk RNAseq whole brains	elav-GS;TRE-dsRed>UAS-ND42-RNAi_vs_UAS-mCherry-RNAi	10d	FBgn0040075	40092	rept	676.4665468	0.222559769	0.016668159	protein_coding	reptin [Source:FlyBase;Acc:FBgn0040075]
bulk RNAseq whole brains	elav-GS;TRE-dsRed>UAS-ND42-RNAi_vs_UAS-mCherry-RNAi	10d	FBgn0040091	37590	Ugt58Fa	337.9508831	0.558127179	1.94E-08	protein_coding	Ugt58Fa [Source:FlyBase;Acc:FBgn0040091]
bulk RNAseq whole brains	elav-GS;TRE-dsRed>UAS-ND42-RNAi_vs_UAS-mCherry-RNAi	10d	FBgn0040232	53561	cmet	20.85261909	0.506123614	0.005536821	protein_coding	CENP-meta [Source:FlyBase;Acc:FBgn0040232]
bulk RNAseq whole brains	elav-GS;TRE-dsRed>UAS-ND42-RNAi_vs_UAS-mCherry-RNAi	10d	FBgn0040236	53436	c11.1	2748.404965	0.231775544	3.68E-05	protein_coding	c11.1 [Source:FlyBase;Acc:FBgn0040236]
bulk RNAseq whole brains	elav-GS;TRE-dsRed>UAS-ND42-RNAi_vs_UAS-mCherry-RNAi	10d	FBgn0040237	53565	bor	1791.421748	0.561579087	6.92E-10	protein_coding	belphegor [Source:FlyBase;Acc:FBgn0040237]
bulk RNAseq whole brains	elav-GS;TRE-dsRed>UAS-ND42-RNAi_vs_UAS-mCherry-RNAi	10d	FBgn0040256	53507	Ugt86Dd	2075.625982	-0.21724963	0.002730403	protein_coding	Ugt86Dd [Source:FlyBase;Acc:FBgn0040256]
bulk RNAseq whole brains	elav-GS;TRE-dsRed>UAS-ND42-RNAi_vs_UAS-mCherry-RNAi	10d	FBgn0040309	53578	Jafrac1	6939.828924	0.279596931	7.86E-07	protein_coding	thioredoxin peroxidase 1 [Source:FlyBase;Acc:FBgn0040309]
bulk RNAseq whole brains	elav-GS;TRE-dsRed>UAS-ND42-RNAi_vs_UAS-mCherry-RNAi	10d	FBgn0040372	30971	G9a	4169.901608	-0.152955709	0.005062521	protein_coding	G9a [Source:FlyBase;Acc:FBgn0040372]
bulk RNAseq whole brains	elav-GS;TRE-dsRed>UAS-ND42-RNAi_vs_UAS-mCherry-RNAi	10d	FBgn0040383	31020	CG5254	917.6064149	-0.285802513	0.043559267	protein_coding	CG5254, isoform A [Source:UniProtKB/TrEMBL;Acc:Q9V3T2]
bulk RNAseq whole brains	elav-GS;TRE-dsRed>UAS-ND42-RNAi_vs_UAS-mCherry-RNAi	10d	FBgn0040396	31295	CG3939	387.429136	0.240544635	0.019010773	protein_coding	CG3939, isoform A [Source:UniProtKB/TrEMBL;Acc:Q9U1K7]
bulk RNAseq whole brains	elav-GS;TRE-dsRed>UAS-ND42-RNAi_vs_UAS-mCherry-RNAi	10d	FBgn0040397	31056	CG3655	1044.166432	-0.212707808	0.001868464	protein_coding	CG3655, isoform C [Source:UniProtKB/TrEMBL;Acc:M9PGK1]
bulk RNAseq whole brains	elav-GS;TRE-dsRed>UAS-ND42-RNAi_vs_UAS-mCherry-RNAi	10d	FBgn0040475	39136	SH3PX1	1089.116719	0.305221763	0.000440338	protein_coding	SH3PX1 ortholog (H. sapiens) [Source:FlyBase;Acc:FBgn0040475]
bulk RNAseq whole brains	elav-GS;TRE-dsRed>UAS-ND42-RNAi_vs_UAS-mCherry-RNAi	10d	FBgn0040507	38284	ACXD	176.6331137	0.765781869	8.56E-09	protein_coding	ACXD [Source:FlyBase;Acc:FBgn0040507]
bulk RNAseq whole brains	elav-GS;TRE-dsRed>UAS-ND42-RNAi_vs_UAS-mCherry-RNAi	10d	FBgn0040508	34689	ACXC	35.4833822	-0.641751617	0.000409449	protein_coding	ACXC [Source:FlyBase;Acc:FBgn0040508]
bulk RNAseq whole brains	elav-GS;TRE-dsRed>UAS-ND42-RNAi_vs_UAS-mCherry-RNAi	10d	FBgn0040554	NA	CR17025	225.6527155	-0.310864975	0.024445621	lincRNA
bulk RNAseq whole brains	elav-GS;TRE-dsRed>UAS-ND42-RNAi_vs_UAS-mCherry-RNAi	10d	FBgn0040600	50073	CG13631	9143.323953	-0.393480838	0.034931136	protein_coding	GEO09349p1 [Source:UniProtKB/TrEMBL;Acc:Q9VC43]
bulk RNAseq whole brains	elav-GS;TRE-dsRed>UAS-ND42-RNAi_vs_UAS-mCherry-RNAi	10d	FBgn0040602	50075	CG14545	16.34619297	1.213826508	1.32E-10	protein_coding	RE55691p [Source:UniProtKB/TrEMBL;Acc:Q8SYK4]
bulk RNAseq whole brains	elav-GS;TRE-dsRed>UAS-ND42-RNAi_vs_UAS-mCherry-RNAi	10d	FBgn0040775	2768730	CG12158	102.1127661	0.154474982	0.048661469	protein_coding	RH45738p [Source:UniProtKB/TrEMBL;Acc:Q8SY76]
bulk RNAseq whole brains	elav-GS;TRE-dsRed>UAS-ND42-RNAi_vs_UAS-mCherry-RNAi	10d	FBgn0040794	50267	CG13056	21.65441709	-0.386466673	0.035079107	protein_coding	GEO13385p1 [Source:UniProtKB/TrEMBL;Acc:Q9VV37]
bulk RNAseq whole brains	elav-GS;TRE-dsRed>UAS-ND42-RNAi_vs_UAS-mCherry-RNAi	10d	FBgn0040837	50310	CG8620	413.0407874	2.239343917	1.05E-56	protein_coding	CG8620, isoform B [Source:UniProtKB/TrEMBL;Acc:B7Z0C5]
bulk RNAseq whole brains	elav-GS;TRE-dsRed>UAS-ND42-RNAi_vs_UAS-mCherry-RNAi	10d	FBgn0040922	50396	CG15036	8.273254656	0.437946495	0.004110545	protein_coding	GEO10688p1 [Source:UniProtKB/TrEMBL;Acc:Q9W3Q9]
bulk RNAseq whole brains	elav-GS;TRE-dsRed>UAS-ND42-RNAi_vs_UAS-mCherry-RNAi	10d	FBgn0040968	50442	CG14933	551.8649374	-0.283745857	0.020269094	protein_coding	GH09228p1 [Source:UniProtKB/TrEMBL;Acc:Q9VKE7]
bulk RNAseq whole brains	elav-GS;TRE-dsRed>UAS-ND42-RNAi_vs_UAS-mCherry-RNAi	10d	FBgn0041092	34242	tai	7580.120067	-0.165732134	0.000119403	protein_coding	taiman [Source:FlyBase;Acc:FBgn0041092]
bulk RNAseq whole brains	elav-GS;TRE-dsRed>UAS-ND42-RNAi_vs_UAS-mCherry-RNAi	10d	FBgn0041210	32278	HDAC4	8804.873346	-0.151544685	0.002579873	protein_coding	HDAC4 [Source:FlyBase;Acc:FBgn0041210]
bulk RNAseq whole brains	elav-GS;TRE-dsRed>UAS-ND42-RNAi_vs_UAS-mCherry-RNAi	10d	FBgn0041237	37501	Gr58c	5.955637425	0.425895368	0.002811932	protein_coding	Gustatory receptor 58c [Source:FlyBase;Acc:FBgn0041237]
bulk RNAseq whole brains	elav-GS;TRE-dsRed>UAS-ND42-RNAi_vs_UAS-mCherry-RNAi	10d	FBgn0041588	64874	ligatin	1118.905953	0.594253873	4.77E-12	protein_coding	ligatin [Source:FlyBase;Acc:FBgn0041588]
bulk RNAseq whole brains	elav-GS;TRE-dsRed>UAS-ND42-RNAi_vs_UAS-mCherry-RNAi	10d	FBgn0041627	34930	Ku80	839.4940139	0.446576258	0.026437821	protein_coding	Ku80 [Source:FlyBase;Acc:FBgn0041627]
bulk RNAseq whole brains	elav-GS;TRE-dsRed>UAS-ND42-RNAi_vs_UAS-mCherry-RNAi	10d	FBgn0042083	59261	CG3267	232.7051183	0.271952893	0.037636549	protein_coding	Probable methylcrotonoyl-CoA carboxylase beta chain, mitochondrial [Source:UniProtKB/Swiss-Prot;Acc:Q9V9A7]
bulk RNAseq whole brains	elav-GS;TRE-dsRed>UAS-ND42-RNAi_vs_UAS-mCherry-RNAi	10d	FBgn0042085	35560	Bap170	2181.885954	0.222654429	6.74E-05	protein_coding	Brahma associated protein 170kD [Source:FlyBase;Acc:FBgn0042085]
bulk RNAseq whole brains	elav-GS;TRE-dsRed>UAS-ND42-RNAi_vs_UAS-mCherry-RNAi	10d	FBgn0042135	59173	CG18812	12853.68162	-0.28878103	0.006588728	protein_coding	Protein GDAP2 homolog [Source:UniProtKB/Swiss-Prot;Acc:Q7JUR6]
bulk RNAseq whole brains	elav-GS;TRE-dsRed>UAS-ND42-RNAi_vs_UAS-mCherry-RNAi	10d	FBgn0042185	59223	CG18769	2262.858507	-0.209684649	0.003288841	protein_coding
bulk RNAseq whole brains	elav-GS;TRE-dsRed>UAS-ND42-RNAi_vs_UAS-mCherry-RNAi	10d	FBgn0042696	43782	NfI	15844.55061	-0.216080798	0.002551895	protein_coding	Nuclear factor I [Source:FlyBase;Acc:FBgn0042696]
bulk RNAseq whole brains	elav-GS;TRE-dsRed>UAS-ND42-RNAi_vs_UAS-mCherry-RNAi	10d	FBgn0042712	117365	HBS1	1206.318404	0.284820296	2.46E-08	protein_coding	HBS1 [Source:FlyBase;Acc:FBgn0042712]
bulk RNAseq whole brains	elav-GS;TRE-dsRed>UAS-ND42-RNAi_vs_UAS-mCherry-RNAi	10d	FBgn0043364	33224	cbt	2877.593002	-0.450561221	0.014343308	protein_coding	cabut [Source:FlyBase;Acc:FBgn0043364]
bulk RNAseq whole brains	elav-GS;TRE-dsRed>UAS-ND42-RNAi_vs_UAS-mCherry-RNAi	10d	FBgn0043791	41135	CG8147	185.7448897	0.188819497	0.002450442	protein_coding	Alkaline phosphatase [Source:UniProtKB/TrEMBL;Acc:Q9VHD0]
bulk RNAseq whole brains	elav-GS;TRE-dsRed>UAS-ND42-RNAi_vs_UAS-mCherry-RNAi	10d	FBgn0043806	192535	CG32032	2236.233098	0.26211057	0.00156902	protein_coding	MIP21654p [Source:UniProtKB/TrEMBL;Acc:Q8IQB7]
bulk RNAseq whole brains	elav-GS;TRE-dsRed>UAS-ND42-RNAi_vs_UAS-mCherry-RNAi	10d	FBgn0043841	34652	vir-1	13887.58056	0.659130803	3.48E-20	protein_coding	virus-induced RNA 1 [Source:FlyBase;Acc:FBgn0043841]
bulk RNAseq whole brains	elav-GS;TRE-dsRed>UAS-ND42-RNAi_vs_UAS-mCherry-RNAi	10d	FBgn0044328	326184	CG32052	4332.880888	-0.218373368	0.000493514	protein_coding	Uncharacterized protein, isoform C [Source:UniProtKB/TrEMBL;Acc:Q8IQD3]
bulk RNAseq whole brains	elav-GS;TRE-dsRed>UAS-ND42-RNAi_vs_UAS-mCherry-RNAi	10d	FBgn0044810	117460	TotX	51.71304933	0.967523827	2.57E-09	protein_coding	Turandot X [Source:FlyBase;Acc:FBgn0044810]
bulk RNAseq whole brains	elav-GS;TRE-dsRed>UAS-ND42-RNAi_vs_UAS-mCherry-RNAi	10d	FBgn0045800	NA	Uhg1	1223.23331	0.211898814	0.013318907	lincRNA	U snoRNA host gene 1 [Source:FlyBase;Acc:FBgn0045800]
bulk RNAseq whole brains	elav-GS;TRE-dsRed>UAS-ND42-RNAi_vs_UAS-mCherry-RNAi	10d	FBgn0046114	248194	Gclm	1130.757898	0.207799736	0.011812818	protein_coding	Glutamate-cysteine ligase modifier subunit [Source:FlyBase;Acc:FBgn0046114]
bulk RNAseq whole brains	elav-GS;TRE-dsRed>UAS-ND42-RNAi_vs_UAS-mCherry-RNAi	10d	FBgn0046685	318600	Wsck	661.1550839	0.392756077	0.003236539	protein_coding	Wsck [Source:FlyBase;Acc:FBgn0046685]
bulk RNAseq whole brains	elav-GS;TRE-dsRed>UAS-ND42-RNAi_vs_UAS-mCherry-RNAi	10d	FBgn0046696	NA	RNaseP:RNA	801.7769043	0.24275173	0.013059767	lincRNA	Ribonuclease P RNA [Source:FlyBase;Acc:FBgn0046696]
bulk RNAseq whole brains	elav-GS;TRE-dsRed>UAS-ND42-RNAi_vs_UAS-mCherry-RNAi	10d	FBgn0046763	50050	CG17278	330.828789	-0.297848922	0.033453606	protein_coding	SD04019p [Source:UniProtKB/TrEMBL;Acc:Q9VDG1]
bulk RNAseq whole brains	elav-GS;TRE-dsRed>UAS-ND42-RNAi_vs_UAS-mCherry-RNAi	10d	FBgn0050000	35995	GstT1	720.9528552	0.386577445	0.000228827	protein_coding	Glutathione S transferase T1 [Source:FlyBase;Acc:FBgn0050000]
bulk RNAseq whole brains	elav-GS;TRE-dsRed>UAS-ND42-RNAi_vs_UAS-mCherry-RNAi	10d	FBgn0050005	246386	GstT2	270.0492789	0.299988588	0.012374241	protein_coding	Glutathione S transferase T2 [Source:FlyBase;Acc:FBgn0050005]
bulk RNAseq whole brains	elav-GS;TRE-dsRed>UAS-ND42-RNAi_vs_UAS-mCherry-RNAi	10d	FBgn0050044	36371	s-cup	430.4399943	-0.374377539	0.003236539	protein_coding	stanley-cup [Source:FlyBase;Acc:FBgn0050044]
bulk RNAseq whole brains	elav-GS;TRE-dsRed>UAS-ND42-RNAi_vs_UAS-mCherry-RNAi	10d	FBgn0050089	36736	CG30089	4197.358693	-0.293960984	2.22E-07	protein_coding	Uncharacterized protein, isoform A [Source:UniProtKB/TrEMBL;Acc:A1ZA45]
bulk RNAseq whole brains	elav-GS;TRE-dsRed>UAS-ND42-RNAi_vs_UAS-mCherry-RNAi	10d	FBgn0050106	37004	CCHa1-R	372.2964954	-0.214977149	0.039674721	protein_coding	CCHamide-1 receptor [Source:FlyBase;Acc:FBgn0050106]
bulk RNAseq whole brains	elav-GS;TRE-dsRed>UAS-ND42-RNAi_vs_UAS-mCherry-RNAi	10d	FBgn0050108	246460	CG30108	43.9578722	0.672891265	8.22E-05	protein_coding
bulk RNAseq whole brains	elav-GS;TRE-dsRed>UAS-ND42-RNAi_vs_UAS-mCherry-RNAi	10d	FBgn0050109	246461	CG30109	367.7293949	0.335189091	0.000672445	protein_coding	AT19138p [Source:UniProtKB/TrEMBL;Acc:Q6NLJ9]
bulk RNAseq whole brains	elav-GS;TRE-dsRed>UAS-ND42-RNAi_vs_UAS-mCherry-RNAi	10d	FBgn0050125	246471	Ir56a	16.38675916	0.351179725	0.042518071	protein_coding	Ionotropic receptor 56a [Source:FlyBase;Acc:FBgn0050125]
bulk RNAseq whole brains	elav-GS;TRE-dsRed>UAS-ND42-RNAi_vs_UAS-mCherry-RNAi	10d	FBgn0050197	246513	CG30197	4187.364198	0.651237441	2.79E-13	protein_coding	GEO08105p1 [Source:UniProtKB/TrEMBL;Acc:Q8MKJ5]
bulk RNAseq whole brains	elav-GS;TRE-dsRed>UAS-ND42-RNAi_vs_UAS-mCherry-RNAi	10d	FBgn0050263	37473	stum	193.3233992	-0.333512391	0.008936681	protein_coding	stumble [Source:FlyBase;Acc:FBgn0050263]
bulk RNAseq whole brains	elav-GS;TRE-dsRed>UAS-ND42-RNAi_vs_UAS-mCherry-RNAi	10d	FBgn0050285	246528	CG30285	637.4136314	0.236800052	0.004762582	protein_coding	GEO02306p1 [Source:UniProtKB/TrEMBL;Acc:Q8MLV4]
bulk RNAseq whole brains	elav-GS;TRE-dsRed>UAS-ND42-RNAi_vs_UAS-mCherry-RNAi	10d	FBgn0050291	246534	CG30291	917.4160494	0.161114338	0.037427554	protein_coding	CDK5RAP3-like protein [Source:UniProtKB/Swiss-Prot;Acc:Q95SK3]
bulk RNAseq whole brains	elav-GS;TRE-dsRed>UAS-ND42-RNAi_vs_UAS-mCherry-RNAi	10d	FBgn0050295	37360	Ipk1	191.8174321	-0.375266373	0.005097355	protein_coding	Ipk1 [Source:FlyBase;Acc:FBgn0050295]
bulk RNAseq whole brains	elav-GS;TRE-dsRed>UAS-ND42-RNAi_vs_UAS-mCherry-RNAi	10d	FBgn0050339	246549	CG30339	78.49273602	0.421906505	0.021733663	protein_coding	RE54230p [Source:UniProtKB/TrEMBL;Acc:Q8SXR4]
bulk RNAseq whole brains	elav-GS;TRE-dsRed>UAS-ND42-RNAi_vs_UAS-mCherry-RNAi	10d	FBgn0050361	35832	mtt	4163.551586	-0.216637982	4.88E-07	protein_coding	mangetout [Source:FlyBase;Acc:FBgn0050361]
bulk RNAseq whole brains	elav-GS;TRE-dsRed>UAS-ND42-RNAi_vs_UAS-mCherry-RNAi	10d	FBgn0050373	246573	CG30373	980.2495964	0.250574282	0.000120881	protein_coding	GEO08456p1 [Source:UniProtKB/TrEMBL;Acc:A1Z7B8]
bulk RNAseq whole brains	elav-GS;TRE-dsRed>UAS-ND42-RNAi_vs_UAS-mCherry-RNAi	10d	FBgn0050377	50252	CG30377	439.6194105	1.978239813	2.56E-133	protein_coding	MIP13269p [Source:UniProtKB/TrEMBL;Acc:A1Z763]
bulk RNAseq whole brains	elav-GS;TRE-dsRed>UAS-ND42-RNAi_vs_UAS-mCherry-RNAi	10d	FBgn0050389	37410	CG30389	9515.999578	0.240959812	0.00096477	protein_coding	Uncharacterized protein, isoform E [Source:UniProtKB/TrEMBL;Acc:A0A0B4KEW2]
bulk RNAseq whole brains	elav-GS;TRE-dsRed>UAS-ND42-RNAi_vs_UAS-mCherry-RNAi	10d	FBgn0050390	37429	Sgf29	438.2158123	0.223776889	0.022855136	protein_coding	SAGA-associated factor 29 ortholog [Source:FlyBase;Acc:FBgn0050390]
bulk RNAseq whole brains	elav-GS;TRE-dsRed>UAS-ND42-RNAi_vs_UAS-mCherry-RNAi	10d	FBgn0050418	37882	nord	1764.39126	-0.23603871	0.016723323	protein_coding	nord [Source:FlyBase;Acc:FBgn0050418]
bulk RNAseq whole brains	elav-GS;TRE-dsRed>UAS-ND42-RNAi_vs_UAS-mCherry-RNAi	10d	FBgn0050438	246614	CG30438	61.08294202	0.686446192	5.43E-05	protein_coding	UDP-glucuronosyltransferase [Source:UniProtKB/TrEMBL;Acc:Q8SYL7]
bulk RNAseq whole brains	elav-GS;TRE-dsRed>UAS-ND42-RNAi_vs_UAS-mCherry-RNAi	10d	FBgn0050463	246627	CG30463	3184.787145	-0.177301651	0.019323366	protein_coding	Putative polypeptide N-acetylgalactosaminyltransferase 9 [Source:UniProtKB/Swiss-Prot;Acc:Q8MRC9]
bulk RNAseq whole brains	elav-GS;TRE-dsRed>UAS-ND42-RNAi_vs_UAS-mCherry-RNAi	10d	FBgn0051089	43135	CG31089	78.72359687	0.552412738	0.00129051	protein_coding	Lipase [Source:UniProtKB/TrEMBL;Acc:Q9VBK6]
bulk RNAseq whole brains	elav-GS;TRE-dsRed>UAS-ND42-RNAi_vs_UAS-mCherry-RNAi	10d	FBgn0051091	318591	CG31091	37.74507582	0.425491572	0.027370267	protein_coding	Lipase [Source:UniProtKB/TrEMBL;Acc:Q8IMS3]
bulk RNAseq whole brains	elav-GS;TRE-dsRed>UAS-ND42-RNAi_vs_UAS-mCherry-RNAi	10d	FBgn0051158	42665	Efa6	12286.11489	-0.187150858	0.000187908	protein_coding	Exchange factor for Arf 6 ortholog (H. sapiens) [Source:FlyBase;Acc:FBgn0051158]
bulk RNAseq whole brains	elav-GS;TRE-dsRed>UAS-ND42-RNAi_vs_UAS-mCherry-RNAi	10d	FBgn0051163	42601	SKIP	5103.327977	-0.148807365	0.033095072	protein_coding	Shal K[+] channel interacting protein [Source:FlyBase;Acc:FBgn0051163]
bulk RNAseq whole brains	elav-GS;TRE-dsRed>UAS-ND42-RNAi_vs_UAS-mCherry-RNAi	10d	FBgn0051211	41443	CG31211	14217.48798	-0.208720235	0.000563508	protein_coding	Uncharacterized protein, isoform B [Source:UniProtKB/TrEMBL;Acc:Q86B99]
bulk RNAseq whole brains	elav-GS;TRE-dsRed>UAS-ND42-RNAi_vs_UAS-mCherry-RNAi	10d	FBgn0051248	40853	CG31248	3488.618985	-0.458838721	0.002070194	protein_coding	GH28833p [Source:UniProtKB/TrEMBL;Acc:Q9VI66]
bulk RNAseq whole brains	elav-GS;TRE-dsRed>UAS-ND42-RNAi_vs_UAS-mCherry-RNAi	10d	FBgn0051320	318680	CG31320	234.9093604	-0.27666549	0.026281956	protein_coding	Dynein assembly factor 5, axonemal [Source:UniProtKB/Swiss-Prot;Acc:Q8INF7]
bulk RNAseq whole brains	elav-GS;TRE-dsRed>UAS-ND42-RNAi_vs_UAS-mCherry-RNAi	10d	FBgn0051344	41835	CG31344	1803.128357	0.228538342	5.19E-05	protein_coding	GH11867p [Source:UniProtKB/TrEMBL;Acc:Q95U32]
bulk RNAseq whole brains	elav-GS;TRE-dsRed>UAS-ND42-RNAi_vs_UAS-mCherry-RNAi	10d	FBgn0051352	261629	Unc-115a	2468.224531	-0.227606804	0.032241414	protein_coding	Unc-115a, isoform B [Source:UniProtKB/TrEMBL;Acc:E1JIH3]
bulk RNAseq whole brains	elav-GS;TRE-dsRed>UAS-ND42-RNAi_vs_UAS-mCherry-RNAi	10d	FBgn0051361	41470	dpr17	4060.528111	-0.227867459	1.97E-06	protein_coding	dpr17 [Source:FlyBase;Acc:FBgn0051361]
bulk RNAseq whole brains	elav-GS;TRE-dsRed>UAS-ND42-RNAi_vs_UAS-mCherry-RNAi	10d	FBgn0051371	43626	CG31371	172.0698272	0.6984029	2.51E-09	protein_coding	Uncharacterized protein, isoform B [Source:UniProtKB/TrEMBL;Acc:Q8IMI4]
bulk RNAseq whole brains	elav-GS;TRE-dsRed>UAS-ND42-RNAi_vs_UAS-mCherry-RNAi	10d	FBgn0051374	41377	sals	492.1042351	0.459199375	8.05E-05	protein_coding	sarcomere length short [Source:FlyBase;Acc:FBgn0051374]
bulk RNAseq whole brains	elav-GS;TRE-dsRed>UAS-ND42-RNAi_vs_UAS-mCherry-RNAi	10d	FBgn0051472	40925	sgll	788.5475236	0.16409874	0.037570558	protein_coding	sugarlethal [Source:FlyBase;Acc:FBgn0051472]
bulk RNAseq whole brains	elav-GS;TRE-dsRed>UAS-ND42-RNAi_vs_UAS-mCherry-RNAi	10d	FBgn0051475	42303	CG31475	1425.271358	-0.383123641	3.93E-06	protein_coding	GH10101p [Source:UniProtKB/TrEMBL;Acc:Q9VDY9]
bulk RNAseq whole brains	elav-GS;TRE-dsRed>UAS-ND42-RNAi_vs_UAS-mCherry-RNAi	10d	FBgn0051549	40689	CG31549	836.8616051	0.288253109	0.000226866	protein_coding	LD44221p [Source:UniProtKB/TrEMBL;Acc:Q8SX57]
bulk RNAseq whole brains	elav-GS;TRE-dsRed>UAS-ND42-RNAi_vs_UAS-mCherry-RNAi	10d	FBgn0051619	35424	CG31619	20250.20546	-0.152561761	1.43E-05	protein_coding	No long nerve cord, isoform C [Source:UniProtKB/TrEMBL;Acc:Q0E8N3]
bulk RNAseq whole brains	elav-GS;TRE-dsRed>UAS-ND42-RNAi_vs_UAS-mCherry-RNAi	10d	FBgn0051638	33910	CG31638	5286.548977	-0.138201812	0.046917047	protein_coding	LP11564p [Source:UniProtKB/TrEMBL;Acc:Q9VMC7]
bulk RNAseq whole brains	elav-GS;TRE-dsRed>UAS-ND42-RNAi_vs_UAS-mCherry-RNAi	10d	FBgn0051646	33795	CG31646	2202.968505	-0.224525734	0.000578874	protein_coding	Dpr-interacting protein theta [Source:UniProtKB/TrEMBL;Acc:Q9VMN6]
bulk RNAseq whole brains	elav-GS;TRE-dsRed>UAS-ND42-RNAi_vs_UAS-mCherry-RNAi	10d	FBgn0051660	33690	pog	11611.1828	-0.117847339	0.013056396	protein_coding	poor gastrulation [Source:FlyBase;Acc:FBgn0051660]
bulk RNAseq whole brains	elav-GS;TRE-dsRed>UAS-ND42-RNAi_vs_UAS-mCherry-RNAi	10d	FBgn0051664	33359	CG31664	161.3147794	0.687486458	8.03E-06	protein_coding	Uncharacterized protein, isoform C [Source:UniProtKB/TrEMBL;Acc:M9PC61]
bulk RNAseq whole brains	elav-GS;TRE-dsRed>UAS-ND42-RNAi_vs_UAS-mCherry-RNAi	10d	FBgn0051665	33361	wry	33204.35368	-0.126386832	0.002297573	protein_coding	weary [Source:FlyBase;Acc:FBgn0051665]
bulk RNAseq whole brains	elav-GS;TRE-dsRed>UAS-ND42-RNAi_vs_UAS-mCherry-RNAi	10d	FBgn0051687	318886	CG31687	695.4565396	-0.413123669	5.79E-08	protein_coding	Uncharacterized protein, isoform B [Source:UniProtKB/TrEMBL;Acc:E1JHM5]
bulk RNAseq whole brains	elav-GS;TRE-dsRed>UAS-ND42-RNAi_vs_UAS-mCherry-RNAi	10d	FBgn0051690	33455	CG31690	2800.542997	-0.292814393	0.000211172	protein_coding	Transmembrane and TPR repeat-containing protein CG31690 [Source:UniProtKB/Swiss-Prot;Acc:Q9VQE9]
bulk RNAseq whole brains	elav-GS;TRE-dsRed>UAS-ND42-RNAi_vs_UAS-mCherry-RNAi	10d	FBgn0051694	33489	CG31694	4067.261702	0.219761133	8.06E-06	protein_coding	LP04564p [Source:UniProtKB/TrEMBL;Acc:Q9VQI5]
bulk RNAseq whole brains	elav-GS;TRE-dsRed>UAS-ND42-RNAi_vs_UAS-mCherry-RNAi	10d	FBgn0051706	261621	CG31706	15150.27046	-0.19997497	0.000202291	protein_coding	GH15428p [Source:UniProtKB/TrEMBL;Acc:Q8T0P4]
bulk RNAseq whole brains	elav-GS;TRE-dsRed>UAS-ND42-RNAi_vs_UAS-mCherry-RNAi	10d	FBgn0051721	34453	Trim9	2064.21871	-0.166570048	0.014984748	protein_coding	Tripartite motif containing 9 [Source:FlyBase;Acc:FBgn0051721]
bulk RNAseq whole brains	elav-GS;TRE-dsRed>UAS-ND42-RNAi_vs_UAS-mCherry-RNAi	10d	FBgn0051739	326155	CG31739	3421.06307	0.120172052	0.041609529	protein_coding	SD02215p [Source:UniProtKB/TrEMBL;Acc:Q9VJH2]
bulk RNAseq whole brains	elav-GS;TRE-dsRed>UAS-ND42-RNAi_vs_UAS-mCherry-RNAi	10d	FBgn0051774	33613	fred	4311.453075	-0.141491486	0.03600183	protein_coding	friend of echinoid [Source:FlyBase;Acc:FBgn0051774]
bulk RNAseq whole brains	elav-GS;TRE-dsRed>UAS-ND42-RNAi_vs_UAS-mCherry-RNAi	10d	FBgn0051777	261617	CG31777	137.3041673	-0.396233731	0.041623324	protein_coding
bulk RNAseq whole brains	elav-GS;TRE-dsRed>UAS-ND42-RNAi_vs_UAS-mCherry-RNAi	10d	FBgn0051793	326161	CG31793	1396.499619	0.261662427	3.84E-05	protein_coding	LD28489p [Source:UniProtKB/TrEMBL;Acc:Q8MT77]
bulk RNAseq whole brains	elav-GS;TRE-dsRed>UAS-ND42-RNAi_vs_UAS-mCherry-RNAi	10d	FBgn0051814	318958	CG31814	3257.340315	-0.253784879	3.56E-10	protein_coding	RE42927p [Source:UniProtKB/TrEMBL;Acc:Q8IP70]
bulk RNAseq whole brains	elav-GS;TRE-dsRed>UAS-ND42-RNAi_vs_UAS-mCherry-RNAi	10d	FBgn0051861	318988	CG31861	29.60030873	-0.913314596	8.02E-08	protein_coding	GEO11841p1 [Source:UniProtKB/TrEMBL;Acc:Q059A6]
bulk RNAseq whole brains	elav-GS;TRE-dsRed>UAS-ND42-RNAi_vs_UAS-mCherry-RNAi	10d	FBgn0051864	318990	Qtzl	398.933287	0.680432384	3.57E-06	protein_coding	Quetzalcoatl [Source:FlyBase;Acc:FBgn0051864]
bulk RNAseq whole brains	elav-GS;TRE-dsRed>UAS-ND42-RNAi_vs_UAS-mCherry-RNAi	10d	FBgn0051869	34490	CG31869	1936.424902	-0.254112246	0.049680724	protein_coding	Uncharacterized protein, isoform A [Source:UniProtKB/TrEMBL;Acc:Q9VKQ0]
bulk RNAseq whole brains	elav-GS;TRE-dsRed>UAS-ND42-RNAi_vs_UAS-mCherry-RNAi	10d	FBgn0051898	319012	CG31898	49.85063082	0.561991624	0.001692728	protein_coding
bulk RNAseq whole brains	elav-GS;TRE-dsRed>UAS-ND42-RNAi_vs_UAS-mCherry-RNAi	10d	FBgn0051955	319045	CG31955	94.52097506	1.443196696	5.72E-23	protein_coding	GEO11681p1 [Source:UniProtKB/TrEMBL;Acc:Q8IQ04]
bulk RNAseq whole brains	elav-GS;TRE-dsRed>UAS-ND42-RNAi_vs_UAS-mCherry-RNAi	10d	FBgn0051957	319046	CG31957	140.0037203	0.340662426	0.040137738	protein_coding	Probable RNA-binding protein EIF1AD [Source:UniProtKB/Swiss-Prot;Acc:Q8IQ13]
bulk RNAseq whole brains	elav-GS;TRE-dsRed>UAS-ND42-RNAi_vs_UAS-mCherry-RNAi	10d	FBgn0051997	319064	CG31997	807.9896919	-0.425371176	9.85E-10	protein_coding	RE42475p [Source:UniProtKB/TrEMBL;Acc:Q8SYQ4]
bulk RNAseq whole brains	elav-GS;TRE-dsRed>UAS-ND42-RNAi_vs_UAS-mCherry-RNAi	10d	FBgn0051999	43777	CG31999	2943.391015	-0.192384847	0.000345341	protein_coding	RE68558p [Source:UniProtKB/TrEMBL;Acc:Q9V4B8]
bulk RNAseq whole brains	elav-GS;TRE-dsRed>UAS-ND42-RNAi_vs_UAS-mCherry-RNAi	10d	FBgn0052000	317815	CG32000	33200.20174	-0.135449698	0.04526668	protein_coding	Cation-transporting ATPase [Source:UniProtKB/TrEMBL;Acc:A8DZ26]
bulk RNAseq whole brains	elav-GS;TRE-dsRed>UAS-ND42-RNAi_vs_UAS-mCherry-RNAi	10d	FBgn0052062	39198	A2bp1	26973.90328	-0.150616145	0.006977243	protein_coding	Ataxin-2 binding protein 1 [Source:FlyBase;Acc:FBgn0052062]
bulk RNAseq whole brains	elav-GS;TRE-dsRed>UAS-ND42-RNAi_vs_UAS-mCherry-RNAi	10d	FBgn0052091	39307	CG32091	450.5465213	0.586235798	7.41E-05	protein_coding	FI02074p [Source:UniProtKB/TrEMBL;Acc:Q9VTL3]
bulk RNAseq whole brains	elav-GS;TRE-dsRed>UAS-ND42-RNAi_vs_UAS-mCherry-RNAi	10d	FBgn0052103	39415	CG32103	6680.030379	-0.141291726	0.019424278	protein_coding	FI05451p [Source:UniProtKB/TrEMBL;Acc:Q0E8F2]
bulk RNAseq whole brains	elav-GS;TRE-dsRed>UAS-ND42-RNAi_vs_UAS-mCherry-RNAi	10d	FBgn0052189	317901	CG32189	10.24832572	-0.378344184	0.036008624	protein_coding	RE39957p [Source:UniProtKB/TrEMBL;Acc:Q8SXZ5]
bulk RNAseq whole brains	elav-GS;TRE-dsRed>UAS-ND42-RNAi_vs_UAS-mCherry-RNAi	10d	FBgn0052204	317913	CG32204	3274.365391	-0.305473958	3.03E-08	protein_coding	RE07278p [Source:UniProtKB/TrEMBL;Acc:Q8IQT9]
bulk RNAseq whole brains	elav-GS;TRE-dsRed>UAS-ND42-RNAi_vs_UAS-mCherry-RNAi	10d	FBgn0052220	317923	Csas	4182.107345	-0.221425008	0.000672445	protein_coding	CMP-sialic acid synthase [Source:FlyBase;Acc:FBgn0052220]
bulk RNAseq whole brains	elav-GS;TRE-dsRed>UAS-ND42-RNAi_vs_UAS-mCherry-RNAi	10d	FBgn0052227	40225	gogo	2178.154962	-0.161680747	0.002017037	protein_coding	golden goal [Source:FlyBase;Acc:FBgn0052227]
bulk RNAseq whole brains	elav-GS;TRE-dsRed>UAS-ND42-RNAi_vs_UAS-mCherry-RNAi	10d	FBgn0052243	317935	CG32243	857.4391359	-0.207101605	0.029244027	protein_coding	RE12890p [Source:UniProtKB/TrEMBL;Acc:Q8MZ22]
bulk RNAseq whole brains	elav-GS;TRE-dsRed>UAS-ND42-RNAi_vs_UAS-mCherry-RNAi	10d	FBgn0052250	38532	CG32250	1110.214051	0.174554397	0.03558354	protein_coding	Peroxisomal membrane protein 34, isoform A [Source:UniProtKB/TrEMBL;Acc:Q9VZD9]
bulk RNAseq whole brains	elav-GS;TRE-dsRed>UAS-ND42-RNAi_vs_UAS-mCherry-RNAi	10d	FBgn0052264	38438	CG32264	28467.24757	-0.251579729	0.000230119	protein_coding	Uncharacterized protein, isoform D [Source:UniProtKB/TrEMBL;Acc:Q9VZN0]
bulk RNAseq whole brains	elav-GS;TRE-dsRed>UAS-ND42-RNAi_vs_UAS-mCherry-RNAi	10d	FBgn0052333	38142	CG32333	4088.548148	-0.188191681	0.010114936	protein_coding	Uncharacterized protein, isoform C [Source:UniProtKB/TrEMBL;Acc:M9PGQ5]
bulk RNAseq whole brains	elav-GS;TRE-dsRed>UAS-ND42-RNAi_vs_UAS-mCherry-RNAi	10d	FBgn0052423	38605	shep	85730.59095	-0.162414264	0.031269715	protein_coding	alan shepard [Source:FlyBase;Acc:FBgn0052423]
bulk RNAseq whole brains	elav-GS;TRE-dsRed>UAS-ND42-RNAi_vs_UAS-mCherry-RNAi	10d	FBgn0052437	40366	CG32437	984.7402252	3.539344081	1.72E-149	protein_coding
bulk RNAseq whole brains	elav-GS;TRE-dsRed>UAS-ND42-RNAi_vs_UAS-mCherry-RNAi	10d	FBgn0052440	318030	CG32440	180.0517105	3.047729749	5.54E-82	protein_coding	GEO10847p1 [Source:UniProtKB/TrEMBL;Acc:Q8IPT5]
bulk RNAseq whole brains	elav-GS;TRE-dsRed>UAS-ND42-RNAi_vs_UAS-mCherry-RNAi	10d	FBgn0052451	40495	SPoCk	21221.60236	-0.105080433	0.024738973	protein_coding	Secretory Pathway Calcium atpase [Source:FlyBase;Acc:FBgn0052451]
bulk RNAseq whole brains	elav-GS;TRE-dsRed>UAS-ND42-RNAi_vs_UAS-mCherry-RNAi	10d	FBgn0052547	3346150	CG32547	2499.551383	-0.225124973	0.003967683	protein_coding	Uncharacterized protein, isoform C [Source:UniProtKB/TrEMBL;Acc:Q59E37]
bulk RNAseq whole brains	elav-GS;TRE-dsRed>UAS-ND42-RNAi_vs_UAS-mCherry-RNAi	10d	FBgn0052553	318087	CG32553	20.06058689	0.330685733	0.030675295	protein_coding
bulk RNAseq whole brains	elav-GS;TRE-dsRed>UAS-ND42-RNAi_vs_UAS-mCherry-RNAi	10d	FBgn0052581	318098	CG32581	1056.465766	-0.421211066	0.007283445	protein_coding	RE35552p [Source:UniProtKB/TrEMBL;Acc:Q8IR26]
bulk RNAseq whole brains	elav-GS;TRE-dsRed>UAS-ND42-RNAi_vs_UAS-mCherry-RNAi	10d	FBgn0052602	32384	Muc12Ea	239.3967344	-0.570083011	0.001362008	protein_coding	Mucin 12Ea [Source:FlyBase;Acc:FBgn0052602]
bulk RNAseq whole brains	elav-GS;TRE-dsRed>UAS-ND42-RNAi_vs_UAS-mCherry-RNAi	10d	FBgn0052625	318128	CG32625	40.72161283	0.665326529	0.000176145	protein_coding
bulk RNAseq whole brains	elav-GS;TRE-dsRed>UAS-ND42-RNAi_vs_UAS-mCherry-RNAi	10d	FBgn0052645	32264	CG32645	115.0167902	0.312152928	0.045755453	protein_coding	FI21449p1 [Source:UniProtKB/TrEMBL;Acc:Q9VYG5]
bulk RNAseq whole brains	elav-GS;TRE-dsRed>UAS-ND42-RNAi_vs_UAS-mCherry-RNAi	10d	FBgn0052647	326226	CG32647	8833.746255	-0.344454446	7.94E-10	protein_coding	MIP32831p1 [Source:UniProtKB/TrEMBL;Acc:Q9VYJ3]
bulk RNAseq whole brains	elav-GS;TRE-dsRed>UAS-ND42-RNAi_vs_UAS-mCherry-RNAi	10d	FBgn0052649	32239	CG32649	458.6794718	0.233294834	0.045576704	protein_coding	LD23884p [Source:UniProtKB/TrEMBL;Acc:Q9VYI6]
bulk RNAseq whole brains	elav-GS;TRE-dsRed>UAS-ND42-RNAi_vs_UAS-mCherry-RNAi	10d	FBgn0052666	32097	Drak	4547.853842	-0.150969095	0.004331029	protein_coding	Death-associated protein kinase related [Source:FlyBase;Acc:FBgn0052666]
bulk RNAseq whole brains	elav-GS;TRE-dsRed>UAS-ND42-RNAi_vs_UAS-mCherry-RNAi	10d	FBgn0052683	31970	CG32683	4401.886741	-0.180538913	0.021115008	protein_coding	FI20035p1 [Source:UniProtKB/TrEMBL;Acc:Q9W2V2]
bulk RNAseq whole brains	elav-GS;TRE-dsRed>UAS-ND42-RNAi_vs_UAS-mCherry-RNAi	10d	FBgn0052758	31493	CG32758	5912.431366	-0.149483111	0.01397791	protein_coding	LD13361p [Source:UniProtKB/TrEMBL;Acc:Q9W486]
bulk RNAseq whole brains	elav-GS;TRE-dsRed>UAS-ND42-RNAi_vs_UAS-mCherry-RNAi	10d	FBgn0052843	36475	Dh31-R	2016.693016	-0.226896263	0.003236539	protein_coding	Diuretic hormone 31 Receptor [Source:FlyBase;Acc:FBgn0052843]
bulk RNAseq whole brains	elav-GS;TRE-dsRed>UAS-ND42-RNAi_vs_UAS-mCherry-RNAi	10d	FBgn0052865	NA	alphagamma-element:CR32865	13.00855278	0.461210494	0.025928447	lincRNA	alphagamma-element:CR32865 [Source:FlyBase;Acc:FBgn0052865]
bulk RNAseq whole brains	elav-GS;TRE-dsRed>UAS-ND42-RNAi_vs_UAS-mCherry-RNAi	10d	FBgn0053002	318825	mRpL27	904.706026	0.28723958	0.003166781	protein_coding	mitochondrial ribosomal protein L27 [Source:FlyBase;Acc:FBgn0053002]
bulk RNAseq whole brains	elav-GS;TRE-dsRed>UAS-ND42-RNAi_vs_UAS-mCherry-RNAi	10d	FBgn0053080	31491	CG33080	3009.935808	-0.21451944	0.046053917	protein_coding	FI04818p [Source:UniProtKB/TrEMBL;Acc:Q9W490]
bulk RNAseq whole brains	elav-GS;TRE-dsRed>UAS-ND42-RNAi_vs_UAS-mCherry-RNAi	10d	FBgn0053100	326255	4EHP	12741.46412	-0.154917618	0.007826902	protein_coding	eIF4E-Homologous Protein [Source:FlyBase;Acc:FBgn0053100]
bulk RNAseq whole brains	elav-GS;TRE-dsRed>UAS-ND42-RNAi_vs_UAS-mCherry-RNAi	10d	FBgn0053107	326256	CG33107	604.910855	0.346390952	6.72E-07	protein_coding	GH01248p [Source:UniProtKB/TrEMBL;Acc:Q9VCY2]
bulk RNAseq whole brains	elav-GS;TRE-dsRed>UAS-ND42-RNAi_vs_UAS-mCherry-RNAi	10d	FBgn0053126	33324	NLaz	1768.464555	0.518230106	3.41E-09	protein_coding	Neural Lazarillo [Source:FlyBase;Acc:FBgn0053126]
bulk RNAseq whole brains	elav-GS;TRE-dsRed>UAS-ND42-RNAi_vs_UAS-mCherry-RNAi	10d	FBgn0053129	34514	CG33129	4045.861167	-0.176526663	6.18E-06	protein_coding	AT01533p [Source:UniProtKB/TrEMBL;Acc:Q9VKM7]
bulk RNAseq whole brains	elav-GS;TRE-dsRed>UAS-ND42-RNAi_vs_UAS-mCherry-RNAi	10d	FBgn0053147	37161	Hs3st-A	16848.21849	-0.308032783	1.69E-07	protein_coding	Heparan sulfate 3-O sulfotransferase-A [Source:FlyBase;Acc:FBgn0053147]
bulk RNAseq whole brains	elav-GS;TRE-dsRed>UAS-ND42-RNAi_vs_UAS-mCherry-RNAi	10d	FBgn0053155	3772655	CG33155	56.76472501	0.787326789	1.22E-06	protein_coding	RH74701p [Source:UniProtKB/TrEMBL;Acc:Q0E985]
bulk RNAseq whole brains	elav-GS;TRE-dsRed>UAS-ND42-RNAi_vs_UAS-mCherry-RNAi	10d	FBgn0053156	36507	CG33156	1171.167868	0.166698963	0.028851435	protein_coding	Uncharacterized protein, isoform E [Source:UniProtKB/TrEMBL;Acc:A1Z9F4]
bulk RNAseq whole brains	elav-GS;TRE-dsRed>UAS-ND42-RNAi_vs_UAS-mCherry-RNAi	10d	FBgn0053158	39834	CG33158	523.2778226	0.393401269	0.000161255	protein_coding
bulk RNAseq whole brains	elav-GS;TRE-dsRed>UAS-ND42-RNAi_vs_UAS-mCherry-RNAi	10d	FBgn0053179	35031	beat-IIIb	4637.189079	-0.254592631	3.06E-08	protein_coding	beat-IIIb [Source:FlyBase;Acc:FBgn0053179]
bulk RNAseq whole brains	elav-GS;TRE-dsRed>UAS-ND42-RNAi_vs_UAS-mCherry-RNAi	10d	FBgn0053233	2769005	CG33233	941.5487811	-0.227645811	0.018357487	protein_coding	AT15560p [Source:UniProtKB/TrEMBL;Acc:Q86NP5]
bulk RNAseq whole brains	elav-GS;TRE-dsRed>UAS-ND42-RNAi_vs_UAS-mCherry-RNAi	10d	FBgn0053234	2769006	CG33234	737.8362945	-0.253018792	0.028131973	protein_coding	Uncharacterized protein, isoform D [Source:UniProtKB/TrEMBL;Acc:A8JNI7]
bulk RNAseq whole brains	elav-GS;TRE-dsRed>UAS-ND42-RNAi_vs_UAS-mCherry-RNAi	10d	FBgn0053310	2768910	CG33310	190.7934502	0.606854968	3.84E-05	protein_coding
bulk RNAseq whole brains	elav-GS;TRE-dsRed>UAS-ND42-RNAi_vs_UAS-mCherry-RNAi	10d	FBgn0053509	3346225	CG33509	29.09369165	-0.571441811	0.002090761	protein_coding	IP21282p [Source:UniProtKB/TrEMBL;Acc:Q59DY1]
bulk RNAseq whole brains	elav-GS;TRE-dsRed>UAS-ND42-RNAi_vs_UAS-mCherry-RNAi	10d	FBgn0053512	3346160	dpr4	4125.736012	-0.153249494	0.001245107	protein_coding	dpr4 [Source:FlyBase;Acc:FBgn0053512]
bulk RNAseq whole brains	elav-GS;TRE-dsRed>UAS-ND42-RNAi_vs_UAS-mCherry-RNAi	10d	FBgn0053516	3346208	dpr3	4507.146302	-0.148618961	0.027431838	protein_coding	dpr3 [Source:FlyBase;Acc:FBgn0053516]
bulk RNAseq whole brains	elav-GS;TRE-dsRed>UAS-ND42-RNAi_vs_UAS-mCherry-RNAi	10d	FBgn0053517	33007	Dop2R	4086.905897	-0.157960112	0.010263731	protein_coding	Dopamine 2-like receptor [Source:FlyBase;Acc:FBgn0053517]
bulk RNAseq whole brains	elav-GS;TRE-dsRed>UAS-ND42-RNAi_vs_UAS-mCherry-RNAi	10d	FBgn0053527	3346202	SIFa	535.4028568	0.365986678	0.004002125	protein_coding	SIFamide [Source:FlyBase;Acc:FBgn0053527]
bulk RNAseq whole brains	elav-GS;TRE-dsRed>UAS-ND42-RNAi_vs_UAS-mCherry-RNAi	10d	FBgn0053543	3346207	CG33543	4435.548463	-0.199094952	0.007758585	protein_coding
bulk RNAseq whole brains	elav-GS;TRE-dsRed>UAS-ND42-RNAi_vs_UAS-mCherry-RNAi	10d	FBgn0053639	32803	CG33639	2681.906597	-0.234092265	0.047947092	protein_coding	CG5936 [Source:UniProtKB/TrEMBL;Acc:Q9VWX4]
bulk RNAseq whole brains	elav-GS;TRE-dsRed>UAS-ND42-RNAi_vs_UAS-mCherry-RNAi	10d	FBgn0053653	NA	Caps	36802.26158	-0.133341772	0.019859339	protein_coding	Calcium activated protein for secretion [Source:FlyBase;Acc:FBgn0053653]
bulk RNAseq whole brains	elav-GS;TRE-dsRed>UAS-ND42-RNAi_vs_UAS-mCherry-RNAi	10d	FBgn0053758	3772381	CG33758	4.998699229	-0.315549818	0.031847066	protein_coding
bulk RNAseq whole brains	elav-GS;TRE-dsRed>UAS-ND42-RNAi_vs_UAS-mCherry-RNAi	10d	FBgn0053774	3772288	CG33774	18.81231699	0.932954635	9.61E-08	protein_coding	GEO10664p1 [Source:UniProtKB/TrEMBL;Acc:A0A1B2AKM1]
bulk RNAseq whole brains	elav-GS;TRE-dsRed>UAS-ND42-RNAi_vs_UAS-mCherry-RNAi	10d	FBgn0053914	3772464	CG33914	81.43097056	0.438328735	0.007951249	protein_coding	MIP26207p [Source:UniProtKB/TrEMBL;Acc:A1Z6U0]
bulk RNAseq whole brains	elav-GS;TRE-dsRed>UAS-ND42-RNAi_vs_UAS-mCherry-RNAi	10d	FBgn0053978	3885646	CG33978	659.7743688	-0.265654542	0.000966168	protein_coding	Uncharacterized protein, isoform C [Source:UniProtKB/TrEMBL;Acc:Q2PDM3]
bulk RNAseq whole brains	elav-GS;TRE-dsRed>UAS-ND42-RNAi_vs_UAS-mCherry-RNAi	10d	FBgn0053988	37953	Mid1	22220.68781	-0.166476015	5.60E-06	protein_coding	Mid1 ortholog (S. cerevisiae) [Source:FlyBase;Acc:FBgn0053988]
bulk RNAseq whole brains	elav-GS;TRE-dsRed>UAS-ND42-RNAi_vs_UAS-mCherry-RNAi	10d	FBgn0054045	3885656	CG34045	56.68419935	0.398290654	0.044625383	protein_coding
bulk RNAseq whole brains	elav-GS;TRE-dsRed>UAS-ND42-RNAi_vs_UAS-mCherry-RNAi	10d	FBgn0058178	3354941	CG40178	9151.830187	-0.244723783	2.15E-07	protein_coding	FI01132p [Source:UniProtKB/TrEMBL;Acc:Q7PLG1]
bulk RNAseq whole brains	elav-GS;TRE-dsRed>UAS-ND42-RNAi_vs_UAS-mCherry-RNAi	10d	FBgn0058198	3354922	CG40198	16.52966264	0.321442679	0.004575647	protein_coding	RE21703p [Source:UniProtKB/TrEMBL;Acc:Q8SWU8]
bulk RNAseq whole brains	elav-GS;TRE-dsRed>UAS-ND42-RNAi_vs_UAS-mCherry-RNAi	10d	FBgn0058470	3355093	CG40470	9398.342808	-0.16206201	0.013796883	protein_coding	FI02158p [Source:UniProtKB/TrEMBL;Acc:Q7PLV6]
bulk RNAseq whole brains	elav-GS;TRE-dsRed>UAS-ND42-RNAi_vs_UAS-mCherry-RNAi	10d	FBgn0060296	37985	pain	684.4822689	0.611295568	2.76E-05	protein_coding	painless [Source:FlyBase;Acc:FBgn0060296]
bulk RNAseq whole brains	elav-GS;TRE-dsRed>UAS-ND42-RNAi_vs_UAS-mCherry-RNAi	10d	FBgn0061515	39554	endos	2598.307632	-0.136343686	0.023416244	protein_coding	endosulfine [Source:FlyBase;Acc:FBgn0061515]
bulk RNAseq whole brains	elav-GS;TRE-dsRed>UAS-ND42-RNAi_vs_UAS-mCherry-RNAi	10d	FBgn0062978	10178782	CG31808	8239.657574	-0.250836374	0.041384266	protein_coding	GEO02462p1 [Source:UniProtKB/TrEMBL;Acc:F9VMG5]
bulk RNAseq whole brains	elav-GS;TRE-dsRed>UAS-ND42-RNAi_vs_UAS-mCherry-RNAi	10d	FBgn0063498	37107	GstE2	3047.071878	-0.307417604	1.54E-11	protein_coding	Glutathione S transferase E2 [Source:FlyBase;Acc:FBgn0063498]
bulk RNAseq whole brains	elav-GS;TRE-dsRed>UAS-ND42-RNAi_vs_UAS-mCherry-RNAi	10d	FBgn0066101	2768687	LpR1	11971.25737	-0.139886072	0.044897355	protein_coding	Lipophorin receptor 1 [Source:FlyBase;Acc:FBgn0066101]
bulk RNAseq whole brains	elav-GS;TRE-dsRed>UAS-ND42-RNAi_vs_UAS-mCherry-RNAi	10d	FBgn0067779	33161	dbr	2256.861616	0.393433116	1.61E-10	protein_coding	debra [Source:FlyBase;Acc:FBgn0067779]
bulk RNAseq whole brains	elav-GS;TRE-dsRed>UAS-ND42-RNAi_vs_UAS-mCherry-RNAi	10d	FBgn0069242	41177	eca	754.372995	0.211206796	0.038721929	protein_coding	eclair [Source:FlyBase;Acc:FBgn0069242]
bulk RNAseq whole brains	elav-GS;TRE-dsRed>UAS-ND42-RNAi_vs_UAS-mCherry-RNAi	10d	FBgn0069969	3354890	CG40498	8360.169263	-0.244411371	1.55E-05	protein_coding	FI20903p1 [Source:UniProtKB/TrEMBL;Acc:A8Y4V5]
bulk RNAseq whole brains	elav-GS;TRE-dsRed>UAS-ND42-RNAi_vs_UAS-mCherry-RNAi	10d	FBgn0083950	4379854	CG34114	9242.617442	-0.198000586	2.83E-05	protein_coding	Uncharacterized protein, isoform B [Source:UniProtKB/TrEMBL;Acc:Q0KI85]
bulk RNAseq whole brains	elav-GS;TRE-dsRed>UAS-ND42-RNAi_vs_UAS-mCherry-RNAi	10d	FBgn0083963	40912	CG34127	7705.97854	-0.14608199	0.010140732	protein_coding	Neuroligin 3, isoform B [Source:UniProtKB/TrEMBL;Acc:Q9VIC6]
bulk RNAseq whole brains	elav-GS;TRE-dsRed>UAS-ND42-RNAi_vs_UAS-mCherry-RNAi	10d	FBgn0083975	42402	Nlg4	4889.566541	-0.160200451	0.018561713	protein_coding	Neuroligin 4 [Source:FlyBase;Acc:FBgn0083975]
bulk RNAseq whole brains	elav-GS;TRE-dsRed>UAS-ND42-RNAi_vs_UAS-mCherry-RNAi	10d	FBgn0085218	5740826	CG34189	115.7050752	-0.454243503	0.014790217	protein_coding
bulk RNAseq whole brains	elav-GS;TRE-dsRed>UAS-ND42-RNAi_vs_UAS-mCherry-RNAi	10d	FBgn0085257	5740377	CG34228	508.8798563	0.267887025	0.012640883	protein_coding	HDC05827 [Source:UniProtKB/TrEMBL;Acc:Q6IGN6]
bulk RNAseq whole brains	elav-GS;TRE-dsRed>UAS-ND42-RNAi_vs_UAS-mCherry-RNAi	10d	FBgn0085370	35107	Pde11	5875.687596	-0.201487201	3.85E-05	protein_coding	Phosphodiesterase 11 [Source:FlyBase;Acc:FBgn0085370]
bulk RNAseq whole brains	elav-GS;TRE-dsRed>UAS-ND42-RNAi_vs_UAS-mCherry-RNAi	10d	FBgn0085376	5740668	CG34347	2765.930726	-0.169410706	0.030314315	protein_coding	Uncharacterized protein, isoform B [Source:UniProtKB/TrEMBL;Acc:A8JPC8]
bulk RNAseq whole brains	elav-GS;TRE-dsRed>UAS-ND42-RNAi_vs_UAS-mCherry-RNAi	10d	FBgn0085387	33062	shakB	15389.73711	-0.337576531	0.000206259	protein_coding	shaking B [Source:FlyBase;Acc:FBgn0085387]
bulk RNAseq whole brains	elav-GS;TRE-dsRed>UAS-ND42-RNAi_vs_UAS-mCherry-RNAi	10d	FBgn0085396	5740879	CG34367	770.7080398	-0.259221492	0.000962373	protein_coding	Uncharacterized protein, isoform C [Source:UniProtKB/TrEMBL;Acc:A8DYR8]
bulk RNAseq whole brains	elav-GS;TRE-dsRed>UAS-ND42-RNAi_vs_UAS-mCherry-RNAi	10d	FBgn0085400	37679	CG34371	4360.323604	-0.232505863	3.56E-08	protein_coding	Uncharacterized protein, isoform B [Source:UniProtKB/TrEMBL;Acc:A0A0C4DH96]
bulk RNAseq whole brains	elav-GS;TRE-dsRed>UAS-ND42-RNAi_vs_UAS-mCherry-RNAi	10d	FBgn0085409	5740323	CG34380	8276.460558	-0.237097434	2.13E-05	protein_coding	Uncharacterized protein, isoform D [Source:UniProtKB/TrEMBL;Acc:R9PY37]
bulk RNAseq whole brains	elav-GS;TRE-dsRed>UAS-ND42-RNAi_vs_UAS-mCherry-RNAi	10d	FBgn0085410	33812	TrissinR	1413.428232	-0.448830637	4.87E-10	protein_coding	Trissin receptor [Source:FlyBase;Acc:FBgn0085410]
bulk RNAseq whole brains	elav-GS;TRE-dsRed>UAS-ND42-RNAi_vs_UAS-mCherry-RNAi	10d	FBgn0085412	5740131	CG34383	15049.35661	-0.143998112	0.002963634	protein_coding	Uncharacterized protein, isoform I [Source:UniProtKB/TrEMBL;Acc:A8JR01]
bulk RNAseq whole brains	elav-GS;TRE-dsRed>UAS-ND42-RNAi_vs_UAS-mCherry-RNAi	10d	FBgn0085414	50320	dpr12	19123.48495	-0.175819305	0.000335734	protein_coding	dpr12 [Source:FlyBase;Acc:FBgn0085414]
bulk RNAseq whole brains	elav-GS;TRE-dsRed>UAS-ND42-RNAi_vs_UAS-mCherry-RNAi	10d	FBgn0085420	5740816	CG34391	2825.931943	-0.193451779	0.000317154	protein_coding	Dpr-interacting protein delta, isoform D [Source:UniProtKB/TrEMBL;Acc:A8JNC7]
bulk RNAseq whole brains	elav-GS;TRE-dsRed>UAS-ND42-RNAi_vs_UAS-mCherry-RNAi	10d	FBgn0085421	35588	Epac	19672.62818	-0.296716849	4.84E-10	protein_coding	Exchange protein directly activated by cAMP ortholog (H. sapiens) [Source:FlyBase;Acc:FBgn0085421]
bulk RNAseq whole brains	elav-GS;TRE-dsRed>UAS-ND42-RNAi_vs_UAS-mCherry-RNAi	10d	FBgn0085430	50356	CG34401	15773.17437	-0.200435335	0.001362008	protein_coding	Uncharacterized protein, isoform A [Source:UniProtKB/TrEMBL;Acc:Q9VWN9]
bulk RNAseq whole brains	elav-GS;TRE-dsRed>UAS-ND42-RNAi_vs_UAS-mCherry-RNAi	10d	FBgn0085433	41873	CG34404	5219.051057	-0.101282689	0.036379312	protein_coding	FI17904p1 [Source:UniProtKB/TrEMBL;Acc:Q9VF73]
bulk RNAseq whole brains	elav-GS;TRE-dsRed>UAS-ND42-RNAi_vs_UAS-mCherry-RNAi	10d	FBgn0085452	5740313	CG34423	21.19788032	0.69457266	0.000142153	protein_coding	Uncharacterized protein, isoform B [Source:UniProtKB/TrEMBL;Acc:E1JGT3]
bulk RNAseq whole brains	elav-GS;TRE-dsRed>UAS-ND42-RNAi_vs_UAS-mCherry-RNAi	10d	FBgn0086346	43330	ALiX	4244.734942	0.310199509	4.42E-11	protein_coding	ALG-2 interacting protein X [Source:FlyBase;Acc:FBgn0086346]
bulk RNAseq whole brains	elav-GS;TRE-dsRed>UAS-ND42-RNAi_vs_UAS-mCherry-RNAi	10d	FBgn0086355	43582	Tpi	8061.734107	0.186290384	0.000658646	protein_coding	Triose phosphate isomerase [Source:FlyBase;Acc:FBgn0086355]
bulk RNAseq whole brains	elav-GS;TRE-dsRed>UAS-ND42-RNAi_vs_UAS-mCherry-RNAi	10d	FBgn0086443	35194	Aats-asn	1814.878237	0.292060644	2.01E-07	protein_coding	Asparaginyl-tRNA synthetase [Source:FlyBase;Acc:FBgn0086443]
bulk RNAseq whole brains	elav-GS;TRE-dsRed>UAS-ND42-RNAi_vs_UAS-mCherry-RNAi	10d	FBgn0086604	37310	CG12484	8466.95847	-0.242444609	4.78E-09	protein_coding	Uncharacterized protein, isoform B [Source:UniProtKB/TrEMBL;Acc:A8DYJ6]
bulk RNAseq whole brains	elav-GS;TRE-dsRed>UAS-ND42-RNAi_vs_UAS-mCherry-RNAi	10d	FBgn0086655	35555	jing	4933.222948	-0.288009266	1.06E-06	protein_coding	jing [Source:FlyBase;Acc:FBgn0086655]
bulk RNAseq whole brains	elav-GS;TRE-dsRed>UAS-ND42-RNAi_vs_UAS-mCherry-RNAi	10d	FBgn0086674	32312	Tango13	2229.6144	-0.211413798	0.003887789	protein_coding	Transport and Golgi organization 13 [Source:FlyBase;Acc:FBgn0086674]
bulk RNAseq whole brains	elav-GS;TRE-dsRed>UAS-ND42-RNAi_vs_UAS-mCherry-RNAi	10d	FBgn0086686	41776	l(3)L1231	12503.76821	-0.201502769	0.000363893	protein_coding	lethal (3) L1231 [Source:FlyBase;Acc:FBgn0086686]
bulk RNAseq whole brains	elav-GS;TRE-dsRed>UAS-ND42-RNAi_vs_UAS-mCherry-RNAi	10d	FBgn0086695	40642	hd	155.0371915	0.445153408	0.003446551	protein_coding	humpty dumpty [Source:FlyBase;Acc:FBgn0086695]
bulk RNAseq whole brains	elav-GS;TRE-dsRed>UAS-ND42-RNAi_vs_UAS-mCherry-RNAi	10d	FBgn0086758	33343	chinmo	17153.93272	-0.204631257	0.001402569	protein_coding	Chronologically inappropriate morphogenesis [Source:FlyBase;Acc:FBgn0086758]
bulk RNAseq whole brains	elav-GS;TRE-dsRed>UAS-ND42-RNAi_vs_UAS-mCherry-RNAi	10d	FBgn0087021	41585	Spc25	7.358241668	0.407642516	0.008407839	protein_coding	Spc25 [Source:FlyBase;Acc:FBgn0087021]
bulk RNAseq whole brains	elav-GS;TRE-dsRed>UAS-ND42-RNAi_vs_UAS-mCherry-RNAi	10d	FBgn0243516	37521	Vrp1	5234.191627	0.177178217	0.029907969	protein_coding	Verprolin 1 [Source:FlyBase;Acc:FBgn0243516]
bulk RNAseq whole brains	elav-GS;TRE-dsRed>UAS-ND42-RNAi_vs_UAS-mCherry-RNAi	10d	FBgn0250785	35343	vari	2500.911841	0.137394768	0.041610416	protein_coding	varicose [Source:FlyBase;Acc:FBgn0250785]
bulk RNAseq whole brains	elav-GS;TRE-dsRed>UAS-ND42-RNAi_vs_UAS-mCherry-RNAi	10d	FBgn0250819	3346141	CG33521	383.1413636	-0.389522149	0.000745729	protein_coding	Uncharacterized protein, isoform A [Source:UniProtKB/TrEMBL;Acc:Q59DP4]
bulk RNAseq whole brains	elav-GS;TRE-dsRed>UAS-ND42-RNAi_vs_UAS-mCherry-RNAi	10d	FBgn0250843	34359	Prosalpha6	1180.938152	0.185203243	0.010790024	protein_coding	Proteasome alpha6 subunit [Source:FlyBase;Acc:FBgn0250843]
bulk RNAseq whole brains	elav-GS;TRE-dsRed>UAS-ND42-RNAi_vs_UAS-mCherry-RNAi	10d	FBgn0250867	7354398	CG42238	4184.559955	-0.169380964	0.010054694	protein_coding	Uncharacterized protein, isoform A [Source:UniProtKB/TrEMBL;Acc:B7YZX7]
bulk RNAseq whole brains	elav-GS;TRE-dsRed>UAS-ND42-RNAi_vs_UAS-mCherry-RNAi	10d	FBgn0250906	33461	Pgk	6471.288455	0.255484901	0.006041439	protein_coding	Phosphoglycerate kinase [Source:FlyBase;Acc:FBgn0250906]
bulk RNAseq whole brains	elav-GS;TRE-dsRed>UAS-ND42-RNAi_vs_UAS-mCherry-RNAi	10d	FBgn0250908	43213	beat-VII	10378.02479	-0.240989626	6.55E-06	protein_coding	beat-VII [Source:FlyBase;Acc:FBgn0250908]
bulk RNAseq whole brains	elav-GS;TRE-dsRed>UAS-ND42-RNAi_vs_UAS-mCherry-RNAi	10d	FBgn0259112	NA	CR42254	107.2656558	0.613805441	2.67E-05	lincRNA
bulk RNAseq whole brains	elav-GS;TRE-dsRed>UAS-ND42-RNAi_vs_UAS-mCherry-RNAi	10d	FBgn0259143	32196	CG42258	12336.65819	-0.140258195	0.037757085	protein_coding	Uncharacterized protein, isoform C [Source:UniProtKB/TrEMBL;Acc:Q9VYM7]
bulk RNAseq whole brains	elav-GS;TRE-dsRed>UAS-ND42-RNAi_vs_UAS-mCherry-RNAi	10d	FBgn0259145	37614	CG42260	4089.268591	0.720584406	1.52E-13	protein_coding	Uncharacterized protein, isoform A [Source:UniProtKB/TrEMBL;Acc:Q9W201]
bulk RNAseq whole brains	elav-GS;TRE-dsRed>UAS-ND42-RNAi_vs_UAS-mCherry-RNAi	10d	FBgn0259146	43148	CG42261	4459.323285	-0.275708986	0.043185354	protein_coding
bulk RNAseq whole brains	elav-GS;TRE-dsRed>UAS-ND42-RNAi_vs_UAS-mCherry-RNAi	10d	FBgn0259151	7354431	CG42266	39.23528149	0.753369161	3.61E-06	protein_coding	Uncharacterized protein CG42266 [Source:UniProtKB/Swiss-Prot;Acc:P83474]
bulk RNAseq whole brains	elav-GS;TRE-dsRed>UAS-ND42-RNAi_vs_UAS-mCherry-RNAi	10d	FBgn0259152	43018	Clbn	2330.991806	0.218614275	0.015224211	protein_coding	Caliban [Source:FlyBase;Acc:FBgn0259152]
bulk RNAseq whole brains	elav-GS;TRE-dsRed>UAS-ND42-RNAi_vs_UAS-mCherry-RNAi	10d	FBgn0259168	32771	mnb	3770.161201	-0.203564515	0.007015205	protein_coding	minibrain [Source:FlyBase;Acc:FBgn0259168]
bulk RNAseq whole brains	elav-GS;TRE-dsRed>UAS-ND42-RNAi_vs_UAS-mCherry-RNAi	10d	FBgn0259171	32233	Pde9	16739.54883	-0.184864818	0.01127392	protein_coding	Phosphodiesterase 9 [Source:FlyBase;Acc:FBgn0259171]
bulk RNAseq whole brains	elav-GS;TRE-dsRed>UAS-ND42-RNAi_vs_UAS-mCherry-RNAi	10d	FBgn0259216	43781	RhoGAP102A	5859.709633	-0.2612605	0.00247763	protein_coding	Rho GTPase activating protein at 102A [Source:FlyBase;Acc:FBgn0259216]
bulk RNAseq whole brains	elav-GS;TRE-dsRed>UAS-ND42-RNAi_vs_UAS-mCherry-RNAi	10d	FBgn0259242	7354472	CG42340	3515.037432	-0.172110141	0.006348711	protein_coding	Uncharacterized protein, isoform B [Source:UniProtKB/TrEMBL;Acc:R9PY17]
bulk RNAseq whole brains	elav-GS;TRE-dsRed>UAS-ND42-RNAi_vs_UAS-mCherry-RNAi	10d	FBgn0259244	7354466	CG42342	26870.26869	-0.162156707	0.000969865	protein_coding	Uncharacterized protein, isoform H [Source:UniProtKB/TrEMBL;Acc:A0A0B4JDF5]
bulk RNAseq whole brains	elav-GS;TRE-dsRed>UAS-ND42-RNAi_vs_UAS-mCherry-RNAi	10d	FBgn0259246	35977	brp	54208.07187	-0.259667005	5.82E-05	protein_coding	bruchpilot [Source:FlyBase;Acc:FBgn0259246]
bulk RNAseq whole brains	elav-GS;TRE-dsRed>UAS-ND42-RNAi_vs_UAS-mCherry-RNAi	10d	FBgn0259247	35494	laccase2	248.4829077	-0.478258263	0.000361209	protein_coding	laccase 2 [Source:FlyBase;Acc:FBgn0259247]
bulk RNAseq whole brains	elav-GS;TRE-dsRed>UAS-ND42-RNAi_vs_UAS-mCherry-RNAi	10d	FBgn0259711	37469	CG42365	384.9351901	0.59226645	1.69E-07	protein_coding	GM01014p [Source:UniProtKB/TrEMBL;Acc:Q8T3P2]
bulk RNAseq whole brains	elav-GS;TRE-dsRed>UAS-ND42-RNAi_vs_UAS-mCherry-RNAi	10d	FBgn0259789	32994	vfl	3912.975916	-0.192816796	0.001810151	protein_coding	vielfaltig [Source:FlyBase;Acc:FBgn0259789]
bulk RNAseq whole brains	elav-GS;TRE-dsRed>UAS-ND42-RNAi_vs_UAS-mCherry-RNAi	10d	FBgn0259878	2768836	Fs	377.1192552	-0.54086256	0.001997333	protein_coding	Follistatin [Source:FlyBase;Acc:FBgn0259878]
bulk RNAseq whole brains	elav-GS;TRE-dsRed>UAS-ND42-RNAi_vs_UAS-mCherry-RNAi	10d	FBgn0259978	46078	vlc	3106.116718	-0.187882102	9.82E-05	protein_coding	vulcan [Source:FlyBase;Acc:FBgn0259978]
bulk RNAseq whole brains	elav-GS;TRE-dsRed>UAS-ND42-RNAi_vs_UAS-mCherry-RNAi	10d	FBgn0259984	34772	kuz	5851.767684	-0.129900857	0.04664657	protein_coding	kuzbanian [Source:FlyBase;Acc:FBgn0259984]
bulk RNAseq whole brains	elav-GS;TRE-dsRed>UAS-ND42-RNAi_vs_UAS-mCherry-RNAi	10d	FBgn0259994	8674066	CG42492	41099.70132	-0.126789319	0.01867973	protein_coding	Uncharacterized protein, isoform C [Source:UniProtKB/TrEMBL;Acc:E1JJE6]
bulk RNAseq whole brains	elav-GS;TRE-dsRed>UAS-ND42-RNAi_vs_UAS-mCherry-RNAi	10d	FBgn0259996	NA	CR40341	7.206808381	-0.386675738	0.020905973	lincRNA
bulk RNAseq whole brains	elav-GS;TRE-dsRed>UAS-ND42-RNAi_vs_UAS-mCherry-RNAi	10d	FBgn0260446	34878	GABA-B-R1	8905.236321	-0.142892176	0.025843541	protein_coding	metabotropic GABA-B receptor subtype 1 [Source:FlyBase;Acc:FBgn0260446]
bulk RNAseq whole brains	elav-GS;TRE-dsRed>UAS-ND42-RNAi_vs_UAS-mCherry-RNAi	10d	FBgn0260639	33501	gammaTub23C	1654.1195	0.256538295	1.79E-05	protein_coding	gamma-Tubulin at 23C [Source:FlyBase;Acc:FBgn0260639]
bulk RNAseq whole brains	elav-GS;TRE-dsRed>UAS-ND42-RNAi_vs_UAS-mCherry-RNAi	10d	FBgn0260753	31234	Pdfr	2870.704507	-0.207896979	0.000206308	protein_coding	Pigment-dispersing factor receptor [Source:FlyBase;Acc:FBgn0260753]
bulk RNAseq whole brains	elav-GS;TRE-dsRed>UAS-ND42-RNAi_vs_UAS-mCherry-RNAi	10d	FBgn0260755	38094	CG42553	342.8897968	0.699379607	8.14E-15	protein_coding	LD06737p1 [Source:UniProtKB/TrEMBL;Acc:Q9W0M6]
bulk RNAseq whole brains	elav-GS;TRE-dsRed>UAS-ND42-RNAi_vs_UAS-mCherry-RNAi	10d	FBgn0260795	39255	CG42575	28247.18558	0.163291558	0.002182431	protein_coding	Phosphate transporter [Source:UniProtKB/TrEMBL;Acc:Q9VTG0]
bulk RNAseq whole brains	elav-GS;TRE-dsRed>UAS-ND42-RNAi_vs_UAS-mCherry-RNAi	10d	FBgn0260817	33530	gkt	1105.933831	0.53682364	9.06E-23	protein_coding	glaikit [Source:FlyBase;Acc:FBgn0260817]
bulk RNAseq whole brains	elav-GS;TRE-dsRed>UAS-ND42-RNAi_vs_UAS-mCherry-RNAi	10d	FBgn0260855	31030	Sec22	2300.488961	0.237524779	0.001264573	protein_coding	Sec22 ortholog (S. cerevisiae) [Source:FlyBase;Acc:FBgn0260855]
bulk RNAseq whole brains	elav-GS;TRE-dsRed>UAS-ND42-RNAi_vs_UAS-mCherry-RNAi	10d	FBgn0260857	40094	Bet1	470.8930085	0.275436092	0.00644777	protein_coding	BET1 ortholog (S. cerevisiae) [Source:FlyBase;Acc:FBgn0260857]
bulk RNAseq whole brains	elav-GS;TRE-dsRed>UAS-ND42-RNAi_vs_UAS-mCherry-RNAi	10d	FBgn0260933	33230	rempA	231.7430552	0.460657048	0.000309786	protein_coding	reduced mechanoreceptor potential A [Source:FlyBase;Acc:FBgn0260933]
bulk RNAseq whole brains	elav-GS;TRE-dsRed>UAS-ND42-RNAi_vs_UAS-mCherry-RNAi	10d	FBgn0260934	2768852	par-1	22883.91294	-0.137432408	0.000652783	protein_coding	par-1 [Source:FlyBase;Acc:FBgn0260934]
bulk RNAseq whole brains	elav-GS;TRE-dsRed>UAS-ND42-RNAi_vs_UAS-mCherry-RNAi	10d	FBgn0260938	32547	tay	11564.92201	-0.173782768	0.002579873	protein_coding	tay bridge [Source:FlyBase;Acc:FBgn0260938]
bulk RNAseq whole brains	elav-GS;TRE-dsRed>UAS-ND42-RNAi_vs_UAS-mCherry-RNAi	10d	FBgn0260941	39399	app	7600.392865	-0.164441794	0.003091111	protein_coding	approximated [Source:FlyBase;Acc:FBgn0260941]
bulk RNAseq whole brains	elav-GS;TRE-dsRed>UAS-ND42-RNAi_vs_UAS-mCherry-RNAi	10d	FBgn0260962	41611	pic	2359.69279	0.217519108	0.015221838	protein_coding	piccolo [Source:FlyBase;Acc:FBgn0260962]
bulk RNAseq whole brains	elav-GS;TRE-dsRed>UAS-ND42-RNAi_vs_UAS-mCherry-RNAi	10d	FBgn0260964	3346192	Vmat	21558.16563	-0.383473208	1.69E-13	protein_coding	Vesicular monoamine transporter [Source:FlyBase;Acc:FBgn0260964]
bulk RNAseq whole brains	elav-GS;TRE-dsRed>UAS-ND42-RNAi_vs_UAS-mCherry-RNAi	10d	FBgn0260965	39457	CG42588	1768.620556	0.476312683	4.82E-05	protein_coding	Uncharacterized protein, isoform A [Source:UniProtKB/TrEMBL;Acc:Q9VU16]
bulk RNAseq whole brains	elav-GS;TRE-dsRed>UAS-ND42-RNAi_vs_UAS-mCherry-RNAi	10d	FBgn0260972	35931	alc	4177.138174	-0.450939361	1.64E-08	protein_coding	alicorn [Source:FlyBase;Acc:FBgn0260972]
bulk RNAseq whole brains	elav-GS;TRE-dsRed>UAS-ND42-RNAi_vs_UAS-mCherry-RNAi	10d	FBgn0260985	38492	RfC4	420.2602889	0.401210157	0.006272145	protein_coding	Replication factor C subunit 4 [Source:FlyBase;Acc:FBgn0260985]
bulk RNAseq whole brains	elav-GS;TRE-dsRed>UAS-ND42-RNAi_vs_UAS-mCherry-RNAi	10d	FBgn0260995	8674044	CG42596	4909.255171	-0.183930933	0.000542005	protein_coding	Defective proboscis extension response 21 [Source:UniProtKB/TrEMBL;Acc:A0A0C4DHN4]
bulk RNAseq whole brains	elav-GS;TRE-dsRed>UAS-ND42-RNAi_vs_UAS-mCherry-RNAi	10d	FBgn0261064	34110	Rbsn-5	732.64881	0.183925694	0.011651544	protein_coding	Rabenosyn-5 [Source:FlyBase;Acc:FBgn0261064]
bulk RNAseq whole brains	elav-GS;TRE-dsRed>UAS-ND42-RNAi_vs_UAS-mCherry-RNAi	10d	FBgn0261085	32290	Syt12	3719.885375	-0.175500493	0.028769831	protein_coding	Synaptotagmin 12 [Source:FlyBase;Acc:FBgn0261085]
bulk RNAseq whole brains	elav-GS;TRE-dsRed>UAS-ND42-RNAi_vs_UAS-mCherry-RNAi	10d	FBgn0261089	35068	Sytalpha	6544.188134	-0.206773023	8.56E-09	protein_coding	Synaptotagmin alpha [Source:FlyBase;Acc:FBgn0261089]
bulk RNAseq whole brains	elav-GS;TRE-dsRed>UAS-ND42-RNAi_vs_UAS-mCherry-RNAi	10d	FBgn0261113	42267	Xrp1	21944.05437	0.417575224	0.000433518	protein_coding	Xrp1, isoform A [Source:UniProtKB/TrEMBL;Acc:Q9VE23]
bulk RNAseq whole brains	elav-GS;TRE-dsRed>UAS-ND42-RNAi_vs_UAS-mCherry-RNAi	10d	FBgn0261261	40704	plx	12742.0501	-0.220853449	0.037427554	protein_coding	pollux [Source:FlyBase;Acc:FBgn0261261]
bulk RNAseq whole brains	elav-GS;TRE-dsRed>UAS-ND42-RNAi_vs_UAS-mCherry-RNAi	10d	FBgn0261262	42269	CG42613	45543.06851	-0.123563495	0.004191622	protein_coding	Uncharacterized protein, isoform E [Source:UniProtKB/TrEMBL;Acc:A0A0B4K760]
bulk RNAseq whole brains	elav-GS;TRE-dsRed>UAS-ND42-RNAi_vs_UAS-mCherry-RNAi	10d	FBgn0261276	36578	Opa1	8348.681194	0.149863679	0.000960423	protein_coding	Optic atrophy 1 ortholog (H. sapiens) [Source:FlyBase;Acc:FBgn0261276]
bulk RNAseq whole brains	elav-GS;TRE-dsRed>UAS-ND42-RNAi_vs_UAS-mCherry-RNAi	10d	FBgn0261285	42295	Ppcs	7539.410993	-0.19506358	0.022700465	protein_coding	Phosphopantothenoylcysteine synthetase [Source:FlyBase;Acc:FBgn0261285]
bulk RNAseq whole brains	elav-GS;TRE-dsRed>UAS-ND42-RNAi_vs_UAS-mCherry-RNAi	10d	FBgn0261385	35696	scra	102.3578897	0.361363169	0.042742533	protein_coding	scraps [Source:FlyBase;Acc:FBgn0261385]
bulk RNAseq whole brains	elav-GS;TRE-dsRed>UAS-ND42-RNAi_vs_UAS-mCherry-RNAi	10d	FBgn0261397	35680	didum	6656.501219	-0.214023859	0.00335536	protein_coding	dilute class unconventional myosin [Source:FlyBase;Acc:FBgn0261397]
bulk RNAseq whole brains	elav-GS;TRE-dsRed>UAS-ND42-RNAi_vs_UAS-mCherry-RNAi	10d	FBgn0261429	NA	CR42646	96.82270654	-0.380784502	0.037004426	lincRNA
bulk RNAseq whole brains	elav-GS;TRE-dsRed>UAS-ND42-RNAi_vs_UAS-mCherry-RNAi	10d	FBgn0261439	37228	SdhA	13687.5143	0.089216571	0.021300945	protein_coding	Succinate dehydrogenase A [Source:FlyBase;Acc:FBgn0261439]
bulk RNAseq whole brains	elav-GS;TRE-dsRed>UAS-ND42-RNAi_vs_UAS-mCherry-RNAi	10d	FBgn0261444	31071	CG3638	13582.12378	-0.218733908	2.31E-07	protein_coding	Protein tweety homolog [Source:UniProtKB/TrEMBL;Acc:A0A0S0X7W8]
bulk RNAseq whole brains	elav-GS;TRE-dsRed>UAS-ND42-RNAi_vs_UAS-mCherry-RNAi	10d	FBgn0261477	37121	slim	3404.94883	-0.259267116	0.041629428	protein_coding	scruin like at the midline [Source:FlyBase;Acc:FBgn0261477]
bulk RNAseq whole brains	elav-GS;TRE-dsRed>UAS-ND42-RNAi_vs_UAS-mCherry-RNAi	10d	FBgn0261509	33339	haf	1981.521959	-0.229097781	6.39E-05	protein_coding	hattifattener [Source:FlyBase;Acc:FBgn0261509]
bulk RNAseq whole brains	elav-GS;TRE-dsRed>UAS-ND42-RNAi_vs_UAS-mCherry-RNAi	10d	FBgn0261514	318930	NimA	63.77172838	0.937619384	1.34E-08	protein_coding	Nimrod A [Source:FlyBase;Acc:FBgn0261514]
bulk RNAseq whole brains	elav-GS;TRE-dsRed>UAS-ND42-RNAi_vs_UAS-mCherry-RNAi	10d	FBgn0261549	31826	rdgA	22190.13109	-0.20981338	0.000244066	protein_coding	retinal degeneration A [Source:FlyBase;Acc:FBgn0261549]
bulk RNAseq whole brains	elav-GS;TRE-dsRed>UAS-ND42-RNAi_vs_UAS-mCherry-RNAi	10d	FBgn0261552	44258	ps	62338.2452	-0.169019935	0.013213346	protein_coding	pasilla [Source:FlyBase;Acc:FBgn0261552]
bulk RNAseq whole brains	elav-GS;TRE-dsRed>UAS-ND42-RNAi_vs_UAS-mCherry-RNAi	10d	FBgn0261553	39268	CG42671	9151.681281	-0.176013568	2.75E-05	protein_coding	Uncharacterized protein, isoform K [Source:UniProtKB/TrEMBL;Acc:X2JGK1]
bulk RNAseq whole brains	elav-GS;TRE-dsRed>UAS-ND42-RNAi_vs_UAS-mCherry-RNAi	10d	FBgn0261574	40191	kug	13430.0523	-0.202926619	0.001132857	protein_coding	kugelei [Source:FlyBase;Acc:FBgn0261574]
bulk RNAseq whole brains	elav-GS;TRE-dsRed>UAS-ND42-RNAi_vs_UAS-mCherry-RNAi	10d	FBgn0261584	10178792	CG42694	55.93714972	-0.454848419	0.013213346	protein_coding	Uncharacterized protein, isoform A [Source:UniProtKB/TrEMBL;Acc:A0A0B4JD89]
bulk RNAseq whole brains	elav-GS;TRE-dsRed>UAS-ND42-RNAi_vs_UAS-mCherry-RNAi	10d	FBgn0261596	37589	RpS24	16603.04087	0.144602833	0.004494719	protein_coding	Ribosomal protein S24 [Source:FlyBase;Acc:FBgn0261596]
bulk RNAseq whole brains	elav-GS;TRE-dsRed>UAS-ND42-RNAi_vs_UAS-mCherry-RNAi	10d	FBgn0261608	44783	RpL37A	5535.958449	-0.157653907	0.02874073	protein_coding	Ribosomal protein L37A [Source:FlyBase;Acc:FBgn0261608]
bulk RNAseq whole brains	elav-GS;TRE-dsRed>UAS-ND42-RNAi_vs_UAS-mCherry-RNAi	10d	FBgn0261617	43856	nej	17006.99583	-0.169173637	0.020811998	protein_coding	nejire [Source:FlyBase;Acc:FBgn0261617]
bulk RNAseq whole brains	elav-GS;TRE-dsRed>UAS-ND42-RNAi_vs_UAS-mCherry-RNAi	10d	FBgn0261649	42148	tinc	7046.216405	-0.182791327	9.49E-05	protein_coding	tincar [Source:FlyBase;Acc:FBgn0261649]
bulk RNAseq whole brains	elav-GS;TRE-dsRed>UAS-ND42-RNAi_vs_UAS-mCherry-RNAi	10d	FBgn0261673	36395	nemy	1920.433105	-0.262463477	0.000625418	protein_coding	no extended memory [Source:FlyBase;Acc:FBgn0261673]
bulk RNAseq whole brains	elav-GS;TRE-dsRed>UAS-ND42-RNAi_vs_UAS-mCherry-RNAi	10d	FBgn0261674	39453	CG42709	1606.744844	0.134504496	0.043223377	protein_coding	LD45603p [Source:UniProtKB/TrEMBL;Acc:Q9VU13]
bulk RNAseq whole brains	elav-GS;TRE-dsRed>UAS-ND42-RNAi_vs_UAS-mCherry-RNAi	10d	FBgn0261698	5740325	CG42732	17694.39499	-0.140873629	0.003514549	protein_coding	Uncharacterized protein, isoform D [Source:UniProtKB/TrEMBL;Acc:A8DY93]
bulk RNAseq whole brains	elav-GS;TRE-dsRed>UAS-ND42-RNAi_vs_UAS-mCherry-RNAi	10d	FBgn0261804	35090	CG42750	7372.560321	-0.180451521	0.003265162	protein_coding	Dipeptidase [Source:UniProtKB/TrEMBL;Acc:Q9VJ94]
bulk RNAseq whole brains	elav-GS;TRE-dsRed>UAS-ND42-RNAi_vs_UAS-mCherry-RNAi	10d	FBgn0261823	36612	Asx	4948.5743	-0.178913596	0.001283444	protein_coding	Additional sex combs [Source:FlyBase;Acc:FBgn0261823]
bulk RNAseq whole brains	elav-GS;TRE-dsRed>UAS-ND42-RNAi_vs_UAS-mCherry-RNAi	10d	FBgn0261871	3346227	dpr2	1742.149494	-0.500854786	2.12E-10	protein_coding	Defective proboscis extension response 2, isoform F [Source:UniProtKB/TrEMBL;Acc:Q59DZ4]
bulk RNAseq whole brains	elav-GS;TRE-dsRed>UAS-ND42-RNAi_vs_UAS-mCherry-RNAi	10d	FBgn0261873	44861	sdt	15309.38994	-0.097217263	0.003310704	protein_coding	stardust [Source:FlyBase;Acc:FBgn0261873]
bulk RNAseq whole brains	elav-GS;TRE-dsRed>UAS-ND42-RNAi_vs_UAS-mCherry-RNAi	10d	FBgn0261984	42358	Ire1	3366.849192	0.219316885	0.000149725	protein_coding	Inositol-requiring enzyme-1 [Source:FlyBase;Acc:FBgn0261984]
bulk RNAseq whole brains	elav-GS;TRE-dsRed>UAS-ND42-RNAi_vs_UAS-mCherry-RNAi	10d	FBgn0261986	43096	RASSF8	2787.924057	-0.171220715	0.007956429	protein_coding	GH01133p [Source:UniProtKB/TrEMBL;Acc:Q9VBP2]
bulk RNAseq whole brains	elav-GS;TRE-dsRed>UAS-ND42-RNAi_vs_UAS-mCherry-RNAi	10d	FBgn0261989	36511	CG42807	151.9395134	-0.539388308	0.00146944	protein_coding	GH09427p [Source:UniProtKB/TrEMBL;Acc:Q7JWE2]
bulk RNAseq whole brains	elav-GS;TRE-dsRed>UAS-ND42-RNAi_vs_UAS-mCherry-RNAi	10d	FBgn0261995	43276	CG42813	1406.540466	0.269992051	0.000161057	protein_coding	Uncharacterized protein, isoform A [Source:UniProtKB/TrEMBL;Acc:Q9VB64]
bulk RNAseq whole brains	elav-GS;TRE-dsRed>UAS-ND42-RNAi_vs_UAS-mCherry-RNAi	10d	FBgn0262018	35071	CadN2	4862.09904	-0.242755479	4.81E-05	protein_coding	Cadherin-N2 [Source:FlyBase;Acc:FBgn0262018]
bulk RNAseq whole brains	elav-GS;TRE-dsRed>UAS-ND42-RNAi_vs_UAS-mCherry-RNAi	10d	FBgn0262109	NA	CR42862	173983.7609	-0.192846401	0.002307608	lincRNA
bulk RNAseq whole brains	elav-GS;TRE-dsRed>UAS-ND42-RNAi_vs_UAS-mCherry-RNAi	10d	FBgn0262123	5740691	l(2)41Ab	597.1410632	-0.246922849	0.009836363	protein_coding	lethal (2) 41Ab [Source:FlyBase;Acc:FBgn0262123]
bulk RNAseq whole brains	elav-GS;TRE-dsRed>UAS-ND42-RNAi_vs_UAS-mCherry-RNAi	10d	FBgn0262125	40694	Sec23	4360.938591	0.175260327	0.002387547	protein_coding	Sec23 ortholog (S. cerevisiae) [Source:FlyBase;Acc:FBgn0262125]
bulk RNAseq whole brains	elav-GS;TRE-dsRed>UAS-ND42-RNAi_vs_UAS-mCherry-RNAi	10d	FBgn0262127	41783	kibra	1460.370235	-0.188436757	0.018409414	protein_coding	kibra ortholog [Source:FlyBase;Acc:FBgn0262127]
bulk RNAseq whole brains	elav-GS;TRE-dsRed>UAS-ND42-RNAi_vs_UAS-mCherry-RNAi	10d	FBgn0262141	10178781	CG42867	34.75797566	0.721093713	7.41E-05	protein_coding
bulk RNAseq whole brains	elav-GS;TRE-dsRed>UAS-ND42-RNAi_vs_UAS-mCherry-RNAi	10d	FBgn0262160	34701	CG9932	9067.273689	-0.2597565	2.83E-05	protein_coding	CG9932, isoform A [Source:UniProtKB/TrEMBL;Acc:Q9VK42]
bulk RNAseq whole brains	elav-GS;TRE-dsRed>UAS-ND42-RNAi_vs_UAS-mCherry-RNAi	10d	FBgn0262357	12798556	CG43055	89.02515386	1.621823194	8.03E-29	protein_coding
bulk RNAseq whole brains	elav-GS;TRE-dsRed>UAS-ND42-RNAi_vs_UAS-mCherry-RNAi	10d	FBgn0262476	37129	CG43066	16304.28183	-0.567456903	6.91E-06	protein_coding	Transporter [Source:UniProtKB/TrEMBL;Acc:A0A0B4K7V4]
bulk RNAseq whole brains	elav-GS;TRE-dsRed>UAS-ND42-RNAi_vs_UAS-mCherry-RNAi	10d	FBgn0262508	38981	CG43078	14146.22598	-0.213393207	7.14E-07	protein_coding	Uncharacterized protein, isoform H [Source:UniProtKB/TrEMBL;Acc:M9NFP8]
bulk RNAseq whole brains	elav-GS;TRE-dsRed>UAS-ND42-RNAi_vs_UAS-mCherry-RNAi	10d	FBgn0262524	39432	ver	116.4307455	0.857692393	8.89E-09	protein_coding	verrocchio [Source:FlyBase;Acc:FBgn0262524]
bulk RNAseq whole brains	elav-GS;TRE-dsRed>UAS-ND42-RNAi_vs_UAS-mCherry-RNAi	10d	FBgn0262579	38895	Ect4	12041.07839	0.406756387	5.03E-10	protein_coding	Ectoderm-expressed 4 [Source:FlyBase;Acc:FBgn0262579]
bulk RNAseq whole brains	elav-GS;TRE-dsRed>UAS-ND42-RNAi_vs_UAS-mCherry-RNAi	10d	FBgn0262598	34141	mtsh	44.70315178	0.642353983	0.000609181	protein_coding	mitoshell [Source:FlyBase;Acc:FBgn0262598]
bulk RNAseq whole brains	elav-GS;TRE-dsRed>UAS-ND42-RNAi_vs_UAS-mCherry-RNAi	10d	FBgn0262617	41256	CG43143	5410.606534	-0.147325378	0.018252688	protein_coding	Uncharacterized protein, isoform I [Source:UniProtKB/TrEMBL;Acc:A0A0B4KFP5]
bulk RNAseq whole brains	elav-GS;TRE-dsRed>UAS-ND42-RNAi_vs_UAS-mCherry-RNAi	10d	FBgn0262619	37791	DNA-ligI	263.6092691	0.440828426	0.001481497	protein_coding	DNA ligase I [Source:FlyBase;Acc:FBgn0262619]
bulk RNAseq whole brains	elav-GS;TRE-dsRed>UAS-ND42-RNAi_vs_UAS-mCherry-RNAi	10d	FBgn0262631	NA	CR43148	654.2618108	-0.292424899	0.003457333	lincRNA
bulk RNAseq whole brains	elav-GS;TRE-dsRed>UAS-ND42-RNAi_vs_UAS-mCherry-RNAi	10d	FBgn0262682	NA	CR43152	74.93150677	-0.424615294	0.016465895	lincRNA
bulk RNAseq whole brains	elav-GS;TRE-dsRed>UAS-ND42-RNAi_vs_UAS-mCherry-RNAi	10d	FBgn0262734	49809	Rbp2	8732.751285	-0.131042115	0.00733535	protein_coding	RNA-binding protein 2 [Source:FlyBase;Acc:FBgn0262734]
bulk RNAseq whole brains	elav-GS;TRE-dsRed>UAS-ND42-RNAi_vs_UAS-mCherry-RNAi	10d	FBgn0262739	36544	AGO1	34238.00591	-0.174018152	0.004598467	protein_coding	Argonaute-1 [Source:FlyBase;Acc:FBgn0262739]
bulk RNAseq whole brains	elav-GS;TRE-dsRed>UAS-ND42-RNAi_vs_UAS-mCherry-RNAi	10d	FBgn0262743	35336	Fs(2)Ket	8042.981943	-0.184153452	0.005466722	protein_coding	Female sterile (2) Ketel [Source:FlyBase;Acc:FBgn0262743]
bulk RNAseq whole brains	elav-GS;TRE-dsRed>UAS-ND42-RNAi_vs_UAS-mCherry-RNAi	10d	FBgn0262828	NA	CR43199	736.3256186	-0.374599123	0.000606319	lincRNA
bulk RNAseq whole brains	elav-GS;TRE-dsRed>UAS-ND42-RNAi_vs_UAS-mCherry-RNAi	10d	FBgn0262869	3346162	Gfrl	12485.44681	-0.17979671	0.022124221	protein_coding	Glial cell line-derived neurotrophic family receptor-like [Source:FlyBase;Acc:FBgn0262869]
bulk RNAseq whole brains	elav-GS;TRE-dsRed>UAS-ND42-RNAi_vs_UAS-mCherry-RNAi	10d	FBgn0262975	42743	cnc	6120.613434	0.126428931	0.041072812	protein_coding	cap-n-collar [Source:FlyBase;Acc:FBgn0262975]
bulk RNAseq whole brains	elav-GS;TRE-dsRed>UAS-ND42-RNAi_vs_UAS-mCherry-RNAi	10d	FBgn0263072	31991	CG43347	15343.18998	-0.130663097	0.018015789	protein_coding	Uncharacterized protein, isoform C [Source:UniProtKB/TrEMBL;Acc:B7Z141]
bulk RNAseq whole brains	elav-GS;TRE-dsRed>UAS-ND42-RNAi_vs_UAS-mCherry-RNAi	10d	FBgn0263131	39835	CG43373	5821.175468	-0.218004841	0.014818772	protein_coding	Uncharacterized protein, isoform C [Source:UniProtKB/TrEMBL;Acc:A8JNU1]
bulk RNAseq whole brains	elav-GS;TRE-dsRed>UAS-ND42-RNAi_vs_UAS-mCherry-RNAi	10d	FBgn0263219	2769008	Dscam4	14559.68483	-0.185428042	0.003723672	protein_coding	Down syndrome cell adhesion molecule 4 [Source:FlyBase;Acc:FBgn0263219]
bulk RNAseq whole brains	elav-GS;TRE-dsRed>UAS-ND42-RNAi_vs_UAS-mCherry-RNAi	10d	FBgn0263257	32468	Cngl	40888.134	-0.145285344	0.017423923	protein_coding	Cyclic nucleotide-gated ion channel-like [Source:FlyBase;Acc:FBgn0263257]
bulk RNAseq whole brains	elav-GS;TRE-dsRed>UAS-ND42-RNAi_vs_UAS-mCherry-RNAi	10d	FBgn0263260	36046	sel	495.5365926	0.288251131	0.003691402	protein_coding	seele [Source:FlyBase;Acc:FBgn0263260]
bulk RNAseq whole brains	elav-GS;TRE-dsRed>UAS-ND42-RNAi_vs_UAS-mCherry-RNAi	10d	FBgn0263289	44448	scrib	14231.33902	-0.171717071	0.001832246	protein_coding	scribbled [Source:FlyBase;Acc:FBgn0263289]
bulk RNAseq whole brains	elav-GS;TRE-dsRed>UAS-ND42-RNAi_vs_UAS-mCherry-RNAi	10d	FBgn0263321	12797876	CG43402	28.02924173	0.42596462	0.029401969	protein_coding	MIP12608p [Source:UniProtKB/TrEMBL;Acc:C9QP70]
bulk RNAseq whole brains	elav-GS;TRE-dsRed>UAS-ND42-RNAi_vs_UAS-mCherry-RNAi	10d	FBgn0263346	40583	CG43427	12339.25105	-0.119940706	0.015587282	protein_coding	Uncharacterized protein, isoform O [Source:UniProtKB/TrEMBL;Acc:A0A0B4K615]
bulk RNAseq whole brains	elav-GS;TRE-dsRed>UAS-ND42-RNAi_vs_UAS-mCherry-RNAi	10d	FBgn0263354	326165	CG42784	4365.922968	-0.188987324	0.000678096	protein_coding	Uncharacterized protein, isoform F [Source:UniProtKB/TrEMBL;Acc:M9MRJ1]
bulk RNAseq whole brains	elav-GS;TRE-dsRed>UAS-ND42-RNAi_vs_UAS-mCherry-RNAi	10d	FBgn0263355	35314	CG31688	5062.831493	-0.174475914	0.001836931	protein_coding	Uncharacterized protein, isoform E [Source:UniProtKB/TrEMBL;Acc:M9PD98]
bulk RNAseq whole brains	elav-GS;TRE-dsRed>UAS-ND42-RNAi_vs_UAS-mCherry-RNAi	10d	FBgn0263376	NA	CR43428	32.44960298	1.296791146	2.34E-14	lincRNA
bulk RNAseq whole brains	elav-GS;TRE-dsRed>UAS-ND42-RNAi_vs_UAS-mCherry-RNAi	10d	FBgn0263391	37230	hts	12372.61116	-0.173991805	2.78E-06	protein_coding	hu li tai shao [Source:FlyBase;Acc:FBgn0263391]
bulk RNAseq whole brains	elav-GS;TRE-dsRed>UAS-ND42-RNAi_vs_UAS-mCherry-RNAi	10d	FBgn0263392	38347	Tet	16197.30069	-0.168445698	0.010388749	protein_coding	Ten-Eleven Translocation (TET) family protein [Source:FlyBase;Acc:FBgn0263392]
bulk RNAseq whole brains	elav-GS;TRE-dsRed>UAS-ND42-RNAi_vs_UAS-mCherry-RNAi	10d	FBgn0263413	NA	CR43459	659.6963976	-0.280557815	0.002551895	lincRNA
bulk RNAseq whole brains	elav-GS;TRE-dsRed>UAS-ND42-RNAi_vs_UAS-mCherry-RNAi	10d	FBgn0263459	NA	snoRNA:2R:9445410	77.89773816	-0.413422196	0.012512962	snoRNA
bulk RNAseq whole brains	elav-GS;TRE-dsRed>UAS-ND42-RNAi_vs_UAS-mCherry-RNAi	10d	FBgn0263660	NA	CR43651	123.8996813	-0.711673383	1.91E-07	lincRNA
bulk RNAseq whole brains	elav-GS;TRE-dsRed>UAS-ND42-RNAi_vs_UAS-mCherry-RNAi	10d	FBgn0263768	NA	CR43685	739.6978291	0.165734921	0.049606808	lincRNA
bulk RNAseq whole brains	elav-GS;TRE-dsRed>UAS-ND42-RNAi_vs_UAS-mCherry-RNAi	10d	FBgn0263774	14462585	CG43691	22.49468191	-0.351122762	0.048783096	protein_coding	Uncharacterized protein, isoform C [Source:UniProtKB/TrEMBL;Acc:A0A0B4LGD0]
bulk RNAseq whole brains	elav-GS;TRE-dsRed>UAS-ND42-RNAi_vs_UAS-mCherry-RNAi	10d	FBgn0263780	3355066	CG17684	3599.582958	-0.228429502	0.000191339	protein_coding	Uncharacterized protein, isoform C [Source:UniProtKB/TrEMBL;Acc:A0A0C4DHM8]
bulk RNAseq whole brains	elav-GS;TRE-dsRed>UAS-ND42-RNAi_vs_UAS-mCherry-RNAi	10d	FBgn0263832	38478	Rcd5	1343.66748	0.237063945	0.000697869	protein_coding	Reduction in Cnn dots 5 [Source:FlyBase;Acc:FBgn0263832]
bulk RNAseq whole brains	elav-GS;TRE-dsRed>UAS-ND42-RNAi_vs_UAS-mCherry-RNAi	10d	FBgn0263855	35522	BubR1	359.5809521	-0.323145608	0.026890002	protein_coding	Bub1-related kinase [Source:FlyBase;Acc:FBgn0263855]
bulk RNAseq whole brains	elav-GS;TRE-dsRed>UAS-ND42-RNAi_vs_UAS-mCherry-RNAi	10d	FBgn0263873	35277	sick	9714.722584	0.452454016	7.90E-08	protein_coding	sickie [Source:FlyBase;Acc:FBgn0263873]
bulk RNAseq whole brains	elav-GS;TRE-dsRed>UAS-ND42-RNAi_vs_UAS-mCherry-RNAi	10d	FBgn0263988	38020	Dic61B	208.085536	0.358137573	0.003496979	protein_coding	Dynein intermediate chain at 61B [Source:FlyBase;Acc:FBgn0263988]
bulk RNAseq whole brains	elav-GS;TRE-dsRed>UAS-ND42-RNAi_vs_UAS-mCherry-RNAi	10d	FBgn0264002	38296	MsR2	384.7278637	-0.229558449	0.035387315	protein_coding	Myosuppressin receptor 2 [Source:FlyBase;Acc:FBgn0264002]
bulk RNAseq whole brains	elav-GS;TRE-dsRed>UAS-ND42-RNAi_vs_UAS-mCherry-RNAi	10d	FBgn0264087	34038	Slob	13287.11358	-0.21259179	0.001646338	protein_coding	Slowpoke binding protein [Source:FlyBase;Acc:FBgn0264087]
bulk RNAseq whole brains	elav-GS;TRE-dsRed>UAS-ND42-RNAi_vs_UAS-mCherry-RNAi	10d	FBgn0264090	32889	CG43759	1198.350829	-0.260490454	0.001674315	protein_coding	Uncharacterized protein, isoform B [Source:UniProtKB/TrEMBL;Acc:M9PF59]
bulk RNAseq whole brains	elav-GS;TRE-dsRed>UAS-ND42-RNAi_vs_UAS-mCherry-RNAi	10d	FBgn0264307	39018	orb2	17157.37503	-0.169442976	0.00727155	protein_coding	Translational regulator orb2 [Source:UniProtKB/Swiss-Prot;Acc:Q9VSR3]
bulk RNAseq whole brains	elav-GS;TRE-dsRed>UAS-ND42-RNAi_vs_UAS-mCherry-RNAi	10d	FBgn0264308	34738	CG43778	11617.22486	-0.265169345	4.37E-13	protein_coding
bulk RNAseq whole brains	elav-GS;TRE-dsRed>UAS-ND42-RNAi_vs_UAS-mCherry-RNAi	10d	FBgn0264330	14462597	CG43789	248.376439	-0.392006229	0.000652238	protein_coding
bulk RNAseq whole brains	elav-GS;TRE-dsRed>UAS-ND42-RNAi_vs_UAS-mCherry-RNAi	10d	FBgn0264361	14462751	CG43813	28.71096313	0.532878522	0.002738919	protein_coding
bulk RNAseq whole brains	elav-GS;TRE-dsRed>UAS-ND42-RNAi_vs_UAS-mCherry-RNAi	10d	FBgn0264385	NA	CR43837	101.7899928	0.376031249	0.035525302	lincRNA
bulk RNAseq whole brains	elav-GS;TRE-dsRed>UAS-ND42-RNAi_vs_UAS-mCherry-RNAi	10d	FBgn0264390	NA	CR43838	149.3487676	-0.549338507	0.002179207	lincRNA
bulk RNAseq whole brains	elav-GS;TRE-dsRed>UAS-ND42-RNAi_vs_UAS-mCherry-RNAi	10d	FBgn0264443	35284	CG43861	1304.019726	-0.185121262	0.041258092	protein_coding	Uncharacterized protein, isoform C [Source:UniProtKB/TrEMBL;Acc:M9PDT0]
bulk RNAseq whole brains	elav-GS;TRE-dsRed>UAS-ND42-RNAi_vs_UAS-mCherry-RNAi	10d	FBgn0264490	44936	Eip93F	20092.70839	-0.177132785	0.011018936	protein_coding	Ecdysone-induced protein 93F [Source:FlyBase;Acc:FBgn0264490]
bulk RNAseq whole brains	elav-GS;TRE-dsRed>UAS-ND42-RNAi_vs_UAS-mCherry-RNAi	10d	FBgn0264606	38337	Fife	27403.62775	-0.161808202	0.027962266	protein_coding	Fife [Source:FlyBase;Acc:FBgn0264606]
bulk RNAseq whole brains	elav-GS;TRE-dsRed>UAS-ND42-RNAi_vs_UAS-mCherry-RNAi	10d	FBgn0264617	NA	CR43957	606.5502899	-0.376766701	0.000247336	lincRNA
bulk RNAseq whole brains	elav-GS;TRE-dsRed>UAS-ND42-RNAi_vs_UAS-mCherry-RNAi	10d	FBgn0264679	NA	CR43964	6.412175667	0.507942516	7.61E-05	lincRNA
bulk RNAseq whole brains	elav-GS;TRE-dsRed>UAS-ND42-RNAi_vs_UAS-mCherry-RNAi	10d	FBgn0264815	34594	Pde1c	14956.7749	-0.479448651	5.41E-35	protein_coding	Phosphodiesterase [Source:UniProtKB/TrEMBL;Acc:B7YZV2]
bulk RNAseq whole brains	elav-GS;TRE-dsRed>UAS-ND42-RNAi_vs_UAS-mCherry-RNAi	10d	FBgn0264895	34032	RapGAP1	7906.266791	-0.173791794	0.013682022	protein_coding	Rap GTPase activating protein 1 [Source:FlyBase;Acc:FBgn0264895]
bulk RNAseq whole brains	elav-GS;TRE-dsRed>UAS-ND42-RNAi_vs_UAS-mCherry-RNAi	10d	FBgn0264907	40590	CG44098	3487.543241	-0.194073636	0.045849278	protein_coding	MIP13952p [Source:UniProtKB/TrEMBL;Acc:D2NUL5]
bulk RNAseq whole brains	elav-GS;TRE-dsRed>UAS-ND42-RNAi_vs_UAS-mCherry-RNAi	10d	FBgn0264908	39730	pHCl	10782.3661	-0.203833145	5.60E-05	protein_coding	PHCl, isoform N [Source:UniProtKB/TrEMBL;Acc:M9PI70]
bulk RNAseq whole brains	elav-GS;TRE-dsRed>UAS-ND42-RNAi_vs_UAS-mCherry-RNAi	10d	FBgn0264986	NA	CR44137	300.6251805	0.319701604	0.025843541	lincRNA
bulk RNAseq whole brains	elav-GS;TRE-dsRed>UAS-ND42-RNAi_vs_UAS-mCherry-RNAi	10d	FBgn0264987	NA	CR44138	60.45733815	1.177449418	8.76E-13	lincRNA
bulk RNAseq whole brains	elav-GS;TRE-dsRed>UAS-ND42-RNAi_vs_UAS-mCherry-RNAi	10d	FBgn0264999	NA	CR44150	8.563709883	0.313479529	0.043116137	lincRNA
bulk RNAseq whole brains	elav-GS;TRE-dsRed>UAS-ND42-RNAi_vs_UAS-mCherry-RNAi	10d	FBgn0265045	36753	Strn-Mlck	790.5045555	-0.308595668	0.008723967	protein_coding	Stretchin-Mlck [Source:FlyBase;Acc:FBgn0265045]
bulk RNAseq whole brains	elav-GS;TRE-dsRed>UAS-ND42-RNAi_vs_UAS-mCherry-RNAi	10d	FBgn0265104	NA	CR44206	133.7257765	-0.51111314	0.000129835	lincRNA
bulk RNAseq whole brains	elav-GS;TRE-dsRed>UAS-ND42-RNAi_vs_UAS-mCherry-RNAi	10d	FBgn0265105	NA	CR44207	60.79633266	-0.566703203	0.001489962	lincRNA
bulk RNAseq whole brains	elav-GS;TRE-dsRed>UAS-ND42-RNAi_vs_UAS-mCherry-RNAi	10d	FBgn0265106	NA	CR44208	62.0854663	-0.78344721	9.56E-07	lincRNA
bulk RNAseq whole brains	elav-GS;TRE-dsRed>UAS-ND42-RNAi_vs_UAS-mCherry-RNAi	10d	FBgn0265153	NA	CR44222	39.76132448	0.485475657	0.009443004	lincRNA
bulk RNAseq whole brains	elav-GS;TRE-dsRed>UAS-ND42-RNAi_vs_UAS-mCherry-RNAi	10d	FBgn0265174	19835383	PIG-V	370.1713091	0.277502342	0.040495992	protein_coding	Phosphatidylinositol glycan anchor biosynthesis, class V ortholog (H. sapiens) [Source:FlyBase;Acc:FBgn0265174]
bulk RNAseq whole brains	elav-GS;TRE-dsRed>UAS-ND42-RNAi_vs_UAS-mCherry-RNAi	10d	FBgn0265192	37511	Snp	621.968113	-0.237597739	0.017546293	protein_coding	Snipper [Source:FlyBase;Acc:FBgn0265192]
bulk RNAseq whole brains	elav-GS;TRE-dsRed>UAS-ND42-RNAi_vs_UAS-mCherry-RNAi	10d	FBgn0265194	36694	Trpm	10785.00086	-0.184338331	0.000326365	protein_coding	Transient receptor potential cation channel, subfamily M ortholog [Source:FlyBase;Acc:FBgn0265194]
bulk RNAseq whole brains	elav-GS;TRE-dsRed>UAS-ND42-RNAi_vs_UAS-mCherry-RNAi	10d	FBgn0265274	44266	Inx3	2205.546868	-0.334691568	0.008284974	protein_coding	Innexin 3 [Source:FlyBase;Acc:FBgn0265274]
bulk RNAseq whole brains	elav-GS;TRE-dsRed>UAS-ND42-RNAi_vs_UAS-mCherry-RNAi	10d	FBgn0265379	NA	CR44320	421.5012049	-0.312912285	0.017114083	lincRNA
bulk RNAseq whole brains	elav-GS;TRE-dsRed>UAS-ND42-RNAi_vs_UAS-mCherry-RNAi	10d	FBgn0265413	31831	CG44325	583.7486043	0.482609994	0.001629538	protein_coding	Uncharacterized protein, isoform D [Source:UniProtKB/TrEMBL;Acc:X2JAY2]
bulk RNAseq whole brains	elav-GS;TRE-dsRed>UAS-ND42-RNAi_vs_UAS-mCherry-RNAi	10d	FBgn0265487	36945	mbl	25544.3093	-0.189259485	5.53E-08	protein_coding	Mbl, isoform R [Source:UniProtKB/TrEMBL;Acc:I7BCJ6]
bulk RNAseq whole brains	elav-GS;TRE-dsRed>UAS-ND42-RNAi_vs_UAS-mCherry-RNAi	10d	FBgn0265508	NA	CR44370	21.35816479	-0.476515265	0.008282618	lincRNA
bulk RNAseq whole brains	elav-GS;TRE-dsRed>UAS-ND42-RNAi_vs_UAS-mCherry-RNAi	10d	FBgn0265523	32225	Smr	12362.3518	-0.196735764	0.012145172	protein_coding	Smrter [Source:FlyBase;Acc:FBgn0265523]
bulk RNAseq whole brains	elav-GS;TRE-dsRed>UAS-ND42-RNAi_vs_UAS-mCherry-RNAi	10d	FBgn0265578	19834721	CG44405	10.96896148	0.572897266	0.000193471	protein_coding
bulk RNAseq whole brains	elav-GS;TRE-dsRed>UAS-ND42-RNAi_vs_UAS-mCherry-RNAi	10d	FBgn0265595	32063	CG44422	6588.538631	-0.251084599	9.66E-06	protein_coding	Uncharacterized protein, isoform A [Source:UniProtKB/TrEMBL;Acc:Q8IR92]
bulk RNAseq whole brains	elav-GS;TRE-dsRed>UAS-ND42-RNAi_vs_UAS-mCherry-RNAi	10d	FBgn0265597	32253	rad	16965.23011	-0.13852614	0.043994503	protein_coding	radish [Source:FlyBase;Acc:FBgn0265597]
bulk RNAseq whole brains	elav-GS;TRE-dsRed>UAS-ND42-RNAi_vs_UAS-mCherry-RNAi	10d	FBgn0265598	32846	Bx	5589.567176	-0.172224091	0.000658021	protein_coding	Beadex [Source:FlyBase;Acc:FBgn0265598]
bulk RNAseq whole brains	elav-GS;TRE-dsRed>UAS-ND42-RNAi_vs_UAS-mCherry-RNAi	10d	FBgn0265634	NA	CR44441	224.7711991	-0.301981069	0.013855436	lincRNA
bulk RNAseq whole brains	elav-GS;TRE-dsRed>UAS-ND42-RNAi_vs_UAS-mCherry-RNAi	10d	FBgn0265651	NA	CR44458	281.3065042	0.373316035	0.003057127	lincRNA
bulk RNAseq whole brains	elav-GS;TRE-dsRed>UAS-ND42-RNAi_vs_UAS-mCherry-RNAi	10d	FBgn0265693	NA	CR44500	42.80986323	-0.448598846	0.017594182	lincRNA
bulk RNAseq whole brains	elav-GS;TRE-dsRed>UAS-ND42-RNAi_vs_UAS-mCherry-RNAi	10d	FBgn0265715	NA	CR44522	48.30529373	2.093717346	9.07E-19	lincRNA
bulk RNAseq whole brains	elav-GS;TRE-dsRed>UAS-ND42-RNAi_vs_UAS-mCherry-RNAi	10d	FBgn0265809	NA	CR44598	55.20271963	0.397009714	0.039820609	lincRNA
bulk RNAseq whole brains	elav-GS;TRE-dsRed>UAS-ND42-RNAi_vs_UAS-mCherry-RNAi	10d	FBgn0265974	36614	ttv	4400.328842	-0.178797774	0.002551895	protein_coding	tout-velu [Source:FlyBase;Acc:FBgn0265974]
bulk RNAseq whole brains	elav-GS;TRE-dsRed>UAS-ND42-RNAi_vs_UAS-mCherry-RNAi	10d	FBgn0266064	41823	GlyS	4968.82927	0.183970541	2.57E-05	protein_coding	Glycogen synthase [Source:FlyBase;Acc:FBgn0266064]
bulk RNAseq whole brains	elav-GS;TRE-dsRed>UAS-ND42-RNAi_vs_UAS-mCherry-RNAi	10d	FBgn0266100	5740513	CG44837	5696.661275	-0.151790066	0.007827285	protein_coding	Dipeptidase [Source:UniProtKB/TrEMBL;Acc:X2JCU8]
bulk RNAseq whole brains	elav-GS;TRE-dsRed>UAS-ND42-RNAi_vs_UAS-mCherry-RNAi	10d	FBgn0266111	36341	ana3	228.6083129	0.317952171	0.031727072	protein_coding	anastral spindle 3 [Source:FlyBase;Acc:FBgn0266111]
bulk RNAseq whole brains	elav-GS;TRE-dsRed>UAS-ND42-RNAi_vs_UAS-mCherry-RNAi	10d	FBgn0266115	NA	CR44841	128.9795777	0.359392526	0.019208843	lincRNA
bulk RNAseq whole brains	elav-GS;TRE-dsRed>UAS-ND42-RNAi_vs_UAS-mCherry-RNAi	10d	FBgn0266137	43484	Dop1R2	3186.931678	-0.16518936	0.03690827	protein_coding	Dopamine 1-like receptor 2 [Source:FlyBase;Acc:FBgn0266137]
bulk RNAseq whole brains	elav-GS;TRE-dsRed>UAS-ND42-RNAi_vs_UAS-mCherry-RNAi	10d	FBgn0266268	43757	FeCH	1417.881713	0.650416166	2.49E-33	protein_coding	Ferrochelatase [Source:FlyBase;Acc:FBgn0266268]
bulk RNAseq whole brains	elav-GS;TRE-dsRed>UAS-ND42-RNAi_vs_UAS-mCherry-RNAi	10d	FBgn0266347	40521	nAChRalpha4	12525.67193	-0.165217049	0.021656393	protein_coding	nicotinic Acetylcholine Receptor alpha4 [Source:FlyBase;Acc:FBgn0266347]
bulk RNAseq whole brains	elav-GS;TRE-dsRed>UAS-ND42-RNAi_vs_UAS-mCherry-RNAi	10d	FBgn0266376	NA	CR45018	562.5335056	-0.383050464	0.046485703	lincRNA
bulk RNAseq whole brains	elav-GS;TRE-dsRed>UAS-ND42-RNAi_vs_UAS-mCherry-RNAi	10d	FBgn0266377	37741	Pde8	6378.605154	-0.314496255	6.48E-13	protein_coding	Phosphodiesterase 8 [Source:FlyBase;Acc:FBgn0266377]
bulk RNAseq whole brains	elav-GS;TRE-dsRed>UAS-ND42-RNAi_vs_UAS-mCherry-RNAi	10d	FBgn0266408	NA	CR45048	57.89685709	0.413375871	0.031441054	lincRNA
bulk RNAseq whole brains	elav-GS;TRE-dsRed>UAS-ND42-RNAi_vs_UAS-mCherry-RNAi	10d	FBgn0266411	43580	sima	8431.164435	0.252143519	0.003401	protein_coding	similar [Source:FlyBase;Acc:FBgn0266411]
bulk RNAseq whole brains	elav-GS;TRE-dsRed>UAS-ND42-RNAi_vs_UAS-mCherry-RNAi	10d	FBgn0266414	NA	CR45054	516.2739402	-0.265163813	0.030314315	lincRNA
bulk RNAseq whole brains	elav-GS;TRE-dsRed>UAS-ND42-RNAi_vs_UAS-mCherry-RNAi	10d	FBgn0266417	39813	CG45057	4128.624446	-0.190677793	0.007531973	protein_coding	Uncharacterized protein, isoform B [Source:UniProtKB/TrEMBL;Acc:M9NFZ9]
bulk RNAseq whole brains	elav-GS;TRE-dsRed>UAS-ND42-RNAi_vs_UAS-mCherry-RNAi	10d	FBgn0266421	32113	RPA3	313.6986481	0.56483086	5.07E-08	protein_coding	Replication protein A3 [Source:FlyBase;Acc:FBgn0266421]
bulk RNAseq whole brains	elav-GS;TRE-dsRed>UAS-ND42-RNAi_vs_UAS-mCherry-RNAi	10d	FBgn0266429	44126	AstA-R1	1108.492872	-0.243894172	0.002046962	protein_coding	Allatostatin A receptor 1 [Source:FlyBase;Acc:FBgn0266429]
bulk RNAseq whole brains	elav-GS;TRE-dsRed>UAS-ND42-RNAi_vs_UAS-mCherry-RNAi	10d	FBgn0266432	19835139	CG45062	31.74853262	-0.436107294	0.028304691	protein_coding	Uncharacterized protein, isoform A [Source:UniProtKB/TrEMBL;Acc:A0A0B4LG94]
bulk RNAseq whole brains	elav-GS;TRE-dsRed>UAS-ND42-RNAi_vs_UAS-mCherry-RNAi	10d	FBgn0266521	33863	stai	15070.29853	-0.146318014	0.042285674	protein_coding	stathmin [Source:FlyBase;Acc:FBgn0266521]
bulk RNAseq whole brains	elav-GS;TRE-dsRed>UAS-ND42-RNAi_vs_UAS-mCherry-RNAi	10d	FBgn0266579	326116	tau	12879.6213	-0.124625302	0.007574777	protein_coding	tau [Source:FlyBase;Acc:FBgn0266579]
bulk RNAseq whole brains	elav-GS;TRE-dsRed>UAS-ND42-RNAi_vs_UAS-mCherry-RNAi	10d	FBgn0266624	NA	CR45131	127.5524761	0.416712836	0.029078649	lincRNA
bulk RNAseq whole brains	elav-GS;TRE-dsRed>UAS-ND42-RNAi_vs_UAS-mCherry-RNAi	10d	FBgn0266696	38306	CG45186	6024.611997	-0.158977453	0.015525716	protein_coding	Uncharacterized protein, isoform AE [Source:UniProtKB/TrEMBL;Acc:X2JAM4]
bulk RNAseq whole brains	elav-GS;TRE-dsRed>UAS-ND42-RNAi_vs_UAS-mCherry-RNAi	10d	FBgn0266711	37237	EloC	2818.675115	0.217079068	0.000193471	protein_coding	Elongin C [Source:FlyBase;Acc:FBgn0266711]
bulk RNAseq whole brains	elav-GS;TRE-dsRed>UAS-ND42-RNAi_vs_UAS-mCherry-RNAi	10d	FBgn0266719	43002	Unc-13-4B	670.6513267	0.397525277	0.00055899	protein_coding	Unc-13 ortholog 4B (C. elegans) [Source:FlyBase;Acc:FBgn0266719]
bulk RNAseq whole brains	elav-GS;TRE-dsRed>UAS-ND42-RNAi_vs_UAS-mCherry-RNAi	10d	FBgn0266756	3346167	btsz	6598.970558	-0.149928698	0.019562954	protein_coding	bitesize [Source:FlyBase;Acc:FBgn0266756]
bulk RNAseq whole brains	elav-GS;TRE-dsRed>UAS-ND42-RNAi_vs_UAS-mCherry-RNAi	10d	FBgn0266758	42929	Esyt2	2963.946817	-0.140403553	0.020190614	protein_coding	Extended synaptotagmin-like protein 2 ortholog (H. sapiens) [Source:FlyBase;Acc:FBgn0266758]
bulk RNAseq whole brains	elav-GS;TRE-dsRed>UAS-ND42-RNAi_vs_UAS-mCherry-RNAi	10d	FBgn0266766	NA	CR45231	11.11702145	0.670482864	3.69E-05	lincRNA
bulk RNAseq whole brains	elav-GS;TRE-dsRed>UAS-ND42-RNAi_vs_UAS-mCherry-RNAi	10d	FBgn0266777	NA	CR45242	38.78135406	-0.606495422	0.000745729	lincRNA
bulk RNAseq whole brains	elav-GS;TRE-dsRed>UAS-ND42-RNAi_vs_UAS-mCherry-RNAi	10d	FBgn0266786	NA	CR45251	90.73592379	-0.371945292	0.02500724	lincRNA
bulk RNAseq whole brains	elav-GS;TRE-dsRed>UAS-ND42-RNAi_vs_UAS-mCherry-RNAi	10d	FBgn0266801	50003	CG45263	16547.26777	-0.181231443	0.000273328	protein_coding	Uncharacterized protein, isoform E [Source:UniProtKB/TrEMBL;Acc:Q9VHR2]
bulk RNAseq whole brains	elav-GS;TRE-dsRed>UAS-ND42-RNAi_vs_UAS-mCherry-RNAi	10d	FBgn0266819	NA	CR45281	107.8123009	-0.424031987	0.023266698	lincRNA
bulk RNAseq whole brains	elav-GS;TRE-dsRed>UAS-ND42-RNAi_vs_UAS-mCherry-RNAi	10d	FBgn0266860	NA	CR45321	10.93766445	0.685129136	5.32E-06	lincRNA
bulk RNAseq whole brains	elav-GS;TRE-dsRed>UAS-ND42-RNAi_vs_UAS-mCherry-RNAi	10d	FBgn0266878	NA	CR45339	39.42629075	0.384670362	0.046410531	lincRNA
bulk RNAseq whole brains	elav-GS;TRE-dsRed>UAS-ND42-RNAi_vs_UAS-mCherry-RNAi	10d	FBgn0266886	NA	CR45347	53.65686563	-0.890157396	2.26E-07	lincRNA
bulk RNAseq whole brains	elav-GS;TRE-dsRed>UAS-ND42-RNAi_vs_UAS-mCherry-RNAi	10d	FBgn0266918	38367	CG32486	14276.51499	-0.345369582	0.002182431	protein_coding	Cysteine and histidine-rich protein 1 homolog [Source:UniProtKB/Swiss-Prot;Acc:Q9VZV5]
bulk RNAseq whole brains	elav-GS;TRE-dsRed>UAS-ND42-RNAi_vs_UAS-mCherry-RNAi	10d	FBgn0267002	36876	unc-104	96283.96567	-0.144904837	0.013796883	protein_coding	unc-104 ortholog (C. elegans) [Source:FlyBase;Acc:FBgn0267002]
bulk RNAseq whole brains	elav-GS;TRE-dsRed>UAS-ND42-RNAi_vs_UAS-mCherry-RNAi	10d	FBgn0267026	NA	CR45470	13.92972475	-1.243063231	2.91E-09	pseudogene
bulk RNAseq whole brains	elav-GS;TRE-dsRed>UAS-ND42-RNAi_vs_UAS-mCherry-RNAi	10d	FBgn0267033	32353	mamo	28646.85742	-0.168190973	0.041610416	protein_coding	maternal gene required for meiosis [Source:FlyBase;Acc:FBgn0267033]
bulk RNAseq whole brains	elav-GS;TRE-dsRed>UAS-ND42-RNAi_vs_UAS-mCherry-RNAi	10d	FBgn0267073	NA	CR45517	55.49754277	0.411490262	0.041550489	lincRNA
bulk RNAseq whole brains	elav-GS;TRE-dsRed>UAS-ND42-RNAi_vs_UAS-mCherry-RNAi	10d	FBgn0267089	NA	CR45533	1759.06474	-0.462527363	2.89E-09	lincRNA
bulk RNAseq whole brains	elav-GS;TRE-dsRed>UAS-ND42-RNAi_vs_UAS-mCherry-RNAi	10d	FBgn0267101	NA	CR45541	10.3593879	0.623887821	0.000500399	lincRNA
bulk RNAseq whole brains	elav-GS;TRE-dsRed>UAS-ND42-RNAi_vs_UAS-mCherry-RNAi	10d	FBgn0267253	31896	CG32700	7927.667927	-0.191048322	0.000606319	protein_coding	GH19985p [Source:UniProtKB/TrEMBL;Acc:Q9W337]
bulk RNAseq whole brains	elav-GS;TRE-dsRed>UAS-ND42-RNAi_vs_UAS-mCherry-RNAi	10d	FBgn0267281	NA	CR45717	9.023856065	0.874556365	6.21E-06	lincRNA
bulk RNAseq whole brains	elav-GS;TRE-dsRed>UAS-ND42-RNAi_vs_UAS-mCherry-RNAi	10d	FBgn0267330	34427	KdelR	2345.797659	0.149755091	0.023144987	protein_coding	KDEL receptor [Source:FlyBase;Acc:FBgn0267330]
bulk RNAseq whole brains	elav-GS;TRE-dsRed>UAS-ND42-RNAi_vs_UAS-mCherry-RNAi	10d	FBgn0267336	41217	Glut4EF	26432.28412	-0.193295466	0.013975291	protein_coding	Glut4EF, isoform G [Source:UniProtKB/TrEMBL;Acc:A0A0B4KFN3]
bulk RNAseq whole brains	elav-GS;TRE-dsRed>UAS-ND42-RNAi_vs_UAS-mCherry-RNAi	10d	FBgn0267428	26067049	CG45781	1322.183167	-0.364941652	1.03E-07	protein_coding	IP04839p [Source:UniProtKB/TrEMBL;Acc:Q7PLL7]
bulk RNAseq whole brains	elav-GS;TRE-dsRed>UAS-ND42-RNAi_vs_UAS-mCherry-RNAi	10d	FBgn0267590	NA	CR45928	10.00255562	-0.368140388	0.041623324	lincRNA
bulk RNAseq whole brains	elav-GS;TRE-dsRed>UAS-ND42-RNAi_vs_UAS-mCherry-RNAi	10d	FBgn0267679	NA	CR46015	5.256148775	-0.304136919	0.048388467	lincRNA
bulk RNAseq whole brains	elav-GS;TRE-dsRed>UAS-ND42-RNAi_vs_UAS-mCherry-RNAi	10d	FBgn0267795	39561	CG32138	3069.357358	0.33847484	0.000331384	protein_coding	Formin-like protein CG32138 [Source:UniProtKB/Swiss-Prot;Acc:Q9VUC6]
bulk RNAseq whole brains	elav-GS;TRE-dsRed>UAS-ND42-RNAi_vs_UAS-mCherry-RNAi	10d	FBgn0267936	NA	NA	283.7448369	1.147016373	2.26E-19	NA	NA
bulk RNAseq whole brains	elav-GS;TRE-dsRed>UAS-ND42-RNAi_vs_UAS-mCherry-RNAi	10d	FBgn0267987	NA	NA	84.25053805	0.741003187	1.33E-06	NA	NA
bulk RNAseq whole brains	elav-GS;TRE-dsRed>UAS-ND42-RNAi_vs_UAS-mCherry-RNAi	10d	FBgn0283428	NA	NA	32.51537915	-0.401278561	0.047669776	NA	NA
bulk RNAseq whole brains	elav-GS;TRE-dsRed>UAS-ND42-RNAi_vs_UAS-mCherry-RNAi	10d	FBgn0283473	NA	NA	2057.652821	-0.218975055	0.024072951	NA	NA
bulk RNAseq whole brains	elav-GS;TRE-dsRed>UAS-ND42-RNAi_vs_UAS-mCherry-RNAi	10d	FBgn0284253	NA	NA	1515.176625	0.565067584	1.32E-22	NA	NA
bulk RNAseq whole brains	elav-GS;TRE-dsRed>UAS-ND42-RNAi_vs_UAS-mCherry-RNAi	10d	FBgn0284408	NA	NA	24935.02294	-0.159992364	0.047636057	NA	NA
bulk RNAseq whole brains	elav-GS;TRE-dsRed>UAS-ND42-RNAi_vs_UAS-mCherry-RNAi	10d	FBgn0284435	NA	NA	1380.168652	-0.336154354	0.016910361	NA	NA
bulk RNAseq whole brains	elav-GS;TRE-dsRed>UAS-ND42-RNAi_vs_UAS-mCherry-RNAi	10d	FBgn0285948	NA	NA	18080.92942	0.157167295	3.67E-05	NA	NA
bulk RNAseq whole brains	elav-GS;TRE-dsRed>UAS-ND42-RNAi_vs_UAS-mCherry-RNAi	10d	FBgn0285950	NA	NA	24437.78627	0.136648979	0.025210295	NA	NA
bulk RNAseq whole brains	elav-GS;TRE-dsRed>UAS-ND42-RNAi_vs_UAS-mCherry-RNAi	10d	FBgn0285963	NA	NA	6906.674801	-0.217737988	0.043704965	NA	NA
bulk RNAseq whole brains	elav-GS;TRE-dsRed>UAS-ND42-RNAi_vs_UAS-ND30-RNAi	10d	FBgn0000003	NA	7SLRNA:CR32864	23.01730899	0.812646065	6.95E-10	lincRNA	Signal recognition particle 7SL RNA CR32864 [Source:FlyBase;Acc:FBgn0000003]
bulk RNAseq whole brains	elav-GS;TRE-dsRed>UAS-ND42-RNAi_vs_UAS-ND30-RNAi	10d	FBgn0000024	41625	Ace	37570.17552	-0.156042257	0.003922811	protein_coding	Acetylcholine esterase [Source:FlyBase;Acc:FBgn0000024]
bulk RNAseq whole brains	elav-GS;TRE-dsRed>UAS-ND42-RNAi_vs_UAS-ND30-RNAi	10d	FBgn0000037	37892	mAChR-A	11021.08997	-0.12712305	0.018751506	protein_coding	muscarinic Acetylcholine Receptor, A-type [Source:FlyBase;Acc:FBgn0000037]
bulk RNAseq whole brains	elav-GS;TRE-dsRed>UAS-ND42-RNAi_vs_UAS-ND30-RNAi	10d	FBgn0000045	40444	Act79B	3949.911645	0.652351506	4.64E-12	protein_coding	Actin 79B [Source:FlyBase;Acc:FBgn0000045]
bulk RNAseq whole brains	elav-GS;TRE-dsRed>UAS-ND42-RNAi_vs_UAS-ND30-RNAi	10d	FBgn0000055	NA	Adh	103.7762129	1.360829621	6.41E-24	protein_coding	Alcohol dehydrogenase [Source:FlyBase;Acc:FBgn0000055]
bulk RNAseq whole brains	elav-GS;TRE-dsRed>UAS-ND42-RNAi_vs_UAS-ND30-RNAi	10d	FBgn0000064	43183	Ald	51809.29134	0.568744455	2.76E-14	protein_coding	Aldolase [Source:FlyBase;Acc:FBgn0000064]
bulk RNAseq whole brains	elav-GS;TRE-dsRed>UAS-ND42-RNAi_vs_UAS-ND30-RNAi	10d	FBgn0000079	47764	Amy-p	1071.328544	0.209182197	0.005449049	protein_coding	Amylase proximal [Source:FlyBase;Acc:FBgn0000079]
bulk RNAseq whole brains	elav-GS;TRE-dsRed>UAS-ND42-RNAi_vs_UAS-ND30-RNAi	10d	FBgn0000083	42492	AnxB9	5134.121271	0.664406031	2.33E-11	protein_coding	Annexin B9 [Source:FlyBase;Acc:FBgn0000083]
bulk RNAseq whole brains	elav-GS;TRE-dsRed>UAS-ND42-RNAi_vs_UAS-ND30-RNAi	10d	FBgn0000109	48224	Aprt	184.6495527	0.354430251	0.008143172	protein_coding	Adenine phosphoribosyltransferase [Source:FlyBase;Acc:FBgn0000109]
bulk RNAseq whole brains	elav-GS;TRE-dsRed>UAS-ND42-RNAi_vs_UAS-ND30-RNAi	10d	FBgn0000114	34648	aret	3112.292992	-0.22863325	3.02E-05	protein_coding	arrest [Source:FlyBase;Acc:FBgn0000114]
bulk RNAseq whole brains	elav-GS;TRE-dsRed>UAS-ND42-RNAi_vs_UAS-ND30-RNAi	10d	FBgn0000146	34524	aub	108.7396889	0.394023783	0.008549041	protein_coding	aubergine [Source:FlyBase;Acc:FBgn0000146]
bulk RNAseq whole brains	elav-GS;TRE-dsRed>UAS-ND42-RNAi_vs_UAS-ND30-RNAi	10d	FBgn0000153	34791	b	1853.141619	-0.488205054	0.005479351	protein_coding	black [Source:FlyBase;Acc:FBgn0000153]
bulk RNAseq whole brains	elav-GS;TRE-dsRed>UAS-ND42-RNAi_vs_UAS-ND30-RNAi	10d	FBgn0000181	45827	bic	13766.47456	0.165635106	0.000266162	protein_coding	bicaudal [Source:FlyBase;Acc:FBgn0000181]
bulk RNAseq whole brains	elav-GS;TRE-dsRed>UAS-ND42-RNAi_vs_UAS-ND30-RNAi	10d	FBgn0000326	117300	clt	666.8244918	0.226495346	0.007889764	protein_coding	cricklet [Source:FlyBase;Acc:FBgn0000326]
bulk RNAseq whole brains	elav-GS;TRE-dsRed>UAS-ND42-RNAi_vs_UAS-ND30-RNAi	10d	FBgn0000370	47767	crc	5853.231685	0.619273018	1.74E-19	protein_coding	cryptocephal [Source:FlyBase;Acc:FBgn0000370]
bulk RNAseq whole brains	elav-GS;TRE-dsRed>UAS-ND42-RNAi_vs_UAS-ND30-RNAi	10d	FBgn0000382	45278	csw	28271.46085	-0.175513995	0.009318256	protein_coding	corkscrew [Source:FlyBase;Acc:FBgn0000382]
bulk RNAseq whole brains	elav-GS;TRE-dsRed>UAS-ND42-RNAi_vs_UAS-ND30-RNAi	10d	FBgn0000395	45280	cv-2	1157.407343	0.52105286	0.000988527	protein_coding	crossveinless 2 [Source:FlyBase;Acc:FBgn0000395]
bulk RNAseq whole brains	elav-GS;TRE-dsRed>UAS-ND42-RNAi_vs_UAS-ND30-RNAi	10d	FBgn0000414	39866	Dab	17250.53144	0.191866879	0.020051706	protein_coding	Disabled [Source:FlyBase;Acc:FBgn0000414]
bulk RNAseq whole brains	elav-GS;TRE-dsRed>UAS-ND42-RNAi_vs_UAS-ND30-RNAi	10d	FBgn0000416	43662	Sap-r	19203.58946	0.130104745	0.030856054	protein_coding	Saposin-related [Source:FlyBase;Acc:FBgn0000416]
bulk RNAseq whole brains	elav-GS;TRE-dsRed>UAS-ND42-RNAi_vs_UAS-ND30-RNAi	10d	FBgn0000447	41022	Dhod	923.725272	0.192140762	0.01042263	protein_coding	Dihydroorotate dehydrogenase [Source:FlyBase;Acc:FBgn0000447]
bulk RNAseq whole brains	elav-GS;TRE-dsRed>UAS-ND42-RNAi_vs_UAS-ND30-RNAi	10d	FBgn0000455	47769	Dip-C	1037.285849	0.295480715	0.008479711	protein_coding	Dipeptidase C [Source:FlyBase;Acc:FBgn0000455]
bulk RNAseq whole brains	elav-GS;TRE-dsRed>UAS-ND42-RNAi_vs_UAS-ND30-RNAi	10d	FBgn0000477	48228	DNaseII	1593.531426	-0.318004031	0.001553227	protein_coding	Deoxyribonuclease II [Source:FlyBase;Acc:FBgn0000477]
bulk RNAseq whole brains	elav-GS;TRE-dsRed>UAS-ND42-RNAi_vs_UAS-ND30-RNAi	10d	FBgn0000489	39733	Pka-C3	4380.218107	-0.398305368	2.83E-05	protein_coding	cAMP-dependent protein kinase 3 [Source:FlyBase;Acc:FBgn0000489]
bulk RNAseq whole brains	elav-GS;TRE-dsRed>UAS-ND42-RNAi_vs_UAS-ND30-RNAi	10d	FBgn0000500	45845	Dsk	7394.950945	-0.153881338	0.029880014	protein_coding	Drosulfakinin [Source:FlyBase;Acc:FBgn0000500]
bulk RNAseq whole brains	elav-GS;TRE-dsRed>UAS-ND42-RNAi_vs_UAS-ND30-RNAi	10d	FBgn0000527	42521	e	5201.336392	-0.259510207	0.001891645	protein_coding	ebony [Source:FlyBase;Acc:FBgn0000527]
bulk RNAseq whole brains	elav-GS;TRE-dsRed>UAS-ND42-RNAi_vs_UAS-ND30-RNAi	10d	FBgn0000529	35266	bsh	361.7894084	-0.532564431	1.00E-06	protein_coding	brain-specific homeobox [Source:FlyBase;Acc:FBgn0000529]
bulk RNAseq whole brains	elav-GS;TRE-dsRed>UAS-ND42-RNAi_vs_UAS-ND30-RNAi	10d	FBgn0000536	32585	eas	2516.879813	-0.191976905	0.00013403	protein_coding	easily shocked [Source:FlyBase;Acc:FBgn0000536]
bulk RNAseq whole brains	elav-GS;TRE-dsRed>UAS-ND42-RNAi_vs_UAS-ND30-RNAi	10d	FBgn0000543	38291	ecd	1491.160283	0.198181107	0.017791491	protein_coding	ecdysoneless [Source:FlyBase;Acc:FBgn0000543]
bulk RNAseq whole brains	elav-GS;TRE-dsRed>UAS-ND42-RNAi_vs_UAS-ND30-RNAi	10d	FBgn0000546	35540	EcR	6720.822048	-0.211983155	0.001051044	protein_coding	Ecdysone receptor [Source:FlyBase;Acc:FBgn0000546]
bulk RNAseq whole brains	elav-GS;TRE-dsRed>UAS-ND42-RNAi_vs_UAS-ND30-RNAi	10d	FBgn0000547	33619	ed	4242.033129	-0.126803732	0.038976116	protein_coding	echinoid [Source:FlyBase;Acc:FBgn0000547]
bulk RNAseq whole brains	elav-GS;TRE-dsRed>UAS-ND42-RNAi_vs_UAS-ND30-RNAi	10d	FBgn0000559	35422	EF2	64228.86519	0.393131239	1.40E-14	protein_coding	Elongation factor 2 [Source:FlyBase;Acc:FBgn0000559]
bulk RNAseq whole brains	elav-GS;TRE-dsRed>UAS-ND42-RNAi_vs_UAS-ND30-RNAi	10d	FBgn0000564	42101	Eh	73.12124663	0.577419064	0.0001148	protein_coding	Eclosion hormone [Source:FlyBase;Acc:FBgn0000564]
bulk RNAseq whole brains	elav-GS;TRE-dsRed>UAS-ND42-RNAi_vs_UAS-ND30-RNAi	10d	FBgn0000579	33351	Eno	47837.79584	0.377204274	5.80E-16	protein_coding	Enolase [Source:FlyBase;Acc:FBgn0000579]
bulk RNAseq whole brains	elav-GS;TRE-dsRed>UAS-ND42-RNAi_vs_UAS-ND30-RNAi	10d	FBgn0000633	36521	fas	5589.150345	-0.166180424	0.032063842	protein_coding	faint sausage [Source:FlyBase;Acc:FBgn0000633]
bulk RNAseq whole brains	elav-GS;TRE-dsRed>UAS-ND42-RNAi_vs_UAS-ND30-RNAi	10d	FBgn0000639	39566	Fbp1	25.36154081	-0.458647673	0.011460353	protein_coding	Fat body protein 1 [Source:FlyBase;Acc:FBgn0000639]
bulk RNAseq whole brains	elav-GS;TRE-dsRed>UAS-ND42-RNAi_vs_UAS-ND30-RNAi	10d	FBgn0000964	35227	tj	492.119942	-0.302749676	0.012648049	protein_coding	traffic jam [Source:FlyBase;Acc:FBgn0000964]
bulk RNAseq whole brains	elav-GS;TRE-dsRed>UAS-ND42-RNAi_vs_UAS-ND30-RNAi	10d	FBgn0001075	33627	ft	36.28669843	0.725066832	1.55E-05	protein_coding	fat [Source:FlyBase;Acc:FBgn0001075]
bulk RNAseq whole brains	elav-GS;TRE-dsRed>UAS-ND42-RNAi_vs_UAS-ND30-RNAi	10d	FBgn0001085	45307	fz	1091.802223	-0.22518017	0.000275161	protein_coding	frizzled [Source:FlyBase;Acc:FBgn0001085]
bulk RNAseq whole brains	elav-GS;TRE-dsRed>UAS-ND42-RNAi_vs_UAS-ND30-RNAi	10d	FBgn0001092	32545	Gapdh2	26056.76522	0.432555043	5.99E-20	protein_coding	Glyceraldehyde 3 phosphate dehydrogenase 2 [Source:FlyBase;Acc:FBgn0001092]
bulk RNAseq whole brains	elav-GS;TRE-dsRed>UAS-ND42-RNAi_vs_UAS-ND30-RNAi	10d	FBgn0001098	42832	Gdh	12773.89184	0.250127806	1.05E-07	protein_coding	Glutamate dehydrogenase [Source:FlyBase;Acc:FBgn0001098]
bulk RNAseq whole brains	elav-GS;TRE-dsRed>UAS-ND42-RNAi_vs_UAS-ND30-RNAi	10d	FBgn0001112	40875	Gld	145.604158	-0.313220995	0.042171341	protein_coding	Glucose dehydrogenase [Source:FlyBase;Acc:FBgn0001112]
bulk RNAseq whole brains	elav-GS;TRE-dsRed>UAS-ND42-RNAi_vs_UAS-ND30-RNAi	10d	FBgn0001134	39984	Grd	497.4426781	-0.552207191	1.32E-06	protein_coding	Glycine receptor [Source:FlyBase;Acc:FBgn0001134]
bulk RNAseq whole brains	elav-GS;TRE-dsRed>UAS-ND42-RNAi_vs_UAS-ND30-RNAi	10d	FBgn0001169	42445	H	1353.246871	-0.187943394	0.002073793	protein_coding	Hairless [Source:FlyBase;Acc:FBgn0001169]
bulk RNAseq whole brains	elav-GS;TRE-dsRed>UAS-ND42-RNAi_vs_UAS-ND30-RNAi	10d	FBgn0001179	39202	hay	917.881905	0.267270019	0.005457568	protein_coding	haywire [Source:FlyBase;Acc:FBgn0001179]
bulk RNAseq whole brains	elav-GS;TRE-dsRed>UAS-ND42-RNAi_vs_UAS-ND30-RNAi	10d	FBgn0001197	43229	His2Av	3084.51196	0.361843668	1.49E-09	protein_coding	Histone H2A variant [Source:FlyBase;Acc:FBgn0001197]
bulk RNAseq whole brains	elav-GS;TRE-dsRed>UAS-ND42-RNAi_vs_UAS-ND30-RNAi	10d	FBgn0001218	32133	Hsc70-3	19955.4278	0.224881364	0.015633152	protein_coding	Heat shock 70-kDa protein cognate 3 [Source:FlyBase;Acc:FBgn0001218]
bulk RNAseq whole brains	elav-GS;TRE-dsRed>UAS-ND42-RNAi_vs_UAS-ND30-RNAi	10d	FBgn0001220	36583	Hsc70-5	11216.74278	0.277850803	0.035130673	protein_coding	Heat shock protein cognate 5 [Source:FlyBase;Acc:FBgn0001220]
bulk RNAseq whole brains	elav-GS;TRE-dsRed>UAS-ND42-RNAi_vs_UAS-ND30-RNAi	10d	FBgn0001225	39075	Hsp26	1021.744886	0.433290261	0.006662383	protein_coding	Heat shock protein 26 [Source:FlyBase;Acc:FBgn0001225]
bulk RNAseq whole brains	elav-GS;TRE-dsRed>UAS-ND42-RNAi_vs_UAS-ND30-RNAi	10d	FBgn0001226	39078	Hsp27	280.3688307	0.490670474	0.002653564	protein_coding	Heat shock protein 27 [Source:FlyBase;Acc:FBgn0001226]
bulk RNAseq whole brains	elav-GS;TRE-dsRed>UAS-ND42-RNAi_vs_UAS-ND30-RNAi	10d	FBgn0001229	39071	Hsp67Bc	642.6555126	0.893961244	2.95E-19	protein_coding	Heat shock gene 67Bc [Source:FlyBase;Acc:FBgn0001229]
bulk RNAseq whole brains	elav-GS;TRE-dsRed>UAS-ND42-RNAi_vs_UAS-ND30-RNAi	10d	FBgn0001247	40248	Ide	5464.139059	0.198313618	0.001447295	protein_coding	Insulin degrading metalloproteinase [Source:FlyBase;Acc:FBgn0001247]
bulk RNAseq whole brains	elav-GS;TRE-dsRed>UAS-ND42-RNAi_vs_UAS-ND30-RNAi	10d	FBgn0001256	39499	ImpL1	7.704102408	-0.378203151	0.02618955	protein_coding	Ecdysone-inducible gene L1 [Source:FlyBase;Acc:FBgn0001256]
bulk RNAseq whole brains	elav-GS;TRE-dsRed>UAS-ND42-RNAi_vs_UAS-ND30-RNAi	10d	FBgn0001258	45880	ImpL3	3280.834421	2.903416401	1.48E-84	protein_coding	Ecdysone-inducible gene L3 [Source:FlyBase;Acc:FBgn0001258]
bulk RNAseq whole brains	elav-GS;TRE-dsRed>UAS-ND42-RNAi_vs_UAS-ND30-RNAi	10d	FBgn0001297	3772082	kay	5146.061475	0.246438506	0.000446536	protein_coding	kayak [Source:FlyBase;Acc:FBgn0001297]
bulk RNAseq whole brains	elav-GS;TRE-dsRed>UAS-ND42-RNAi_vs_UAS-ND30-RNAi	10d	FBgn0001301	NA	kel	1904.39995	-0.1654418	0.032798479	protein_coding	kelch [Source:FlyBase;Acc:FBgn0001301]
bulk RNAseq whole brains	elav-GS;TRE-dsRed>UAS-ND42-RNAi_vs_UAS-ND30-RNAi	10d	FBgn0001942	33835	eIF-4a	55787.40047	0.120373181	0.01531023	protein_coding	Eukaryotic initiation factor 4a [Source:FlyBase;Acc:FBgn0001942]
bulk RNAseq whole brains	elav-GS;TRE-dsRed>UAS-ND42-RNAi_vs_UAS-ND30-RNAi	10d	FBgn0001961	34793	Arpc1	3388.756466	0.143991742	0.014914225	protein_coding	Actin-related protein 2/3 complex, subunit 1 [Source:FlyBase;Acc:FBgn0001961]
bulk RNAseq whole brains	elav-GS;TRE-dsRed>UAS-ND42-RNAi_vs_UAS-ND30-RNAi	10d	FBgn0001965	34790	Sos	4850.412333	-0.166784363	0.01412576	protein_coding	Son of sevenless [Source:FlyBase;Acc:FBgn0001965]
bulk RNAseq whole brains	elav-GS;TRE-dsRed>UAS-ND42-RNAi_vs_UAS-ND30-RNAi	10d	FBgn0001995	49425	mRpL4	784.3569136	0.209903135	0.015122683	protein_coding	mitochondrial ribosomal protein L4 [Source:FlyBase;Acc:FBgn0001995]
bulk RNAseq whole brains	elav-GS;TRE-dsRed>UAS-ND42-RNAi_vs_UAS-ND30-RNAi	10d	FBgn0002031	49168	l(2)37Cc	2909.399467	0.431349964	4.59E-16	protein_coding	lethal (2) 37Cc [Source:FlyBase;Acc:FBgn0002031]
bulk RNAseq whole brains	elav-GS;TRE-dsRed>UAS-ND42-RNAi_vs_UAS-ND30-RNAi	10d	FBgn0002036	35189	CG10561	1452.595367	0.315741226	0.000305615	protein_coding	Protein anon-37Cs [Source:UniProtKB/Swiss-Prot;Acc:P18487]
bulk RNAseq whole brains	elav-GS;TRE-dsRed>UAS-ND42-RNAi_vs_UAS-ND30-RNAi	10d	FBgn0002069	36420	Aats-asp	319.2625806	0.649479561	1.10E-13	protein_coding	Aspartyl-tRNA synthetase [Source:FlyBase;Acc:FBgn0002069]
bulk RNAseq whole brains	elav-GS;TRE-dsRed>UAS-ND42-RNAi_vs_UAS-ND30-RNAi	10d	FBgn0002183	38248	dre4	1898.570455	0.311476383	4.15E-05	protein_coding	dre4 [Source:FlyBase;Acc:FBgn0002183]
bulk RNAseq whole brains	elav-GS;TRE-dsRed>UAS-ND42-RNAi_vs_UAS-ND30-RNAi	10d	FBgn0002354	49762	l(3)87Df	487.899772	0.195679068	0.039379119	protein_coding	lethal (3) 87Df [Source:FlyBase;Acc:FBgn0002354]
bulk RNAseq whole brains	elav-GS;TRE-dsRed>UAS-ND42-RNAi_vs_UAS-ND30-RNAi	10d	FBgn0002542	45894	lds	227.9111163	1.259148323	8.83E-30	protein_coding	lodestar [Source:FlyBase;Acc:FBgn0002542]
bulk RNAseq whole brains	elav-GS;TRE-dsRed>UAS-ND42-RNAi_vs_UAS-ND30-RNAi	10d	FBgn0002626	43573	RpL32	18720.71184	-0.222095368	7.03E-08	protein_coding	Ribosomal protein L32 [Source:FlyBase;Acc:FBgn0002626]
bulk RNAseq whole brains	elav-GS;TRE-dsRed>UAS-ND42-RNAi_vs_UAS-ND30-RNAi	10d	FBgn0002641	33045	mal	415.573879	0.30812356	0.005641055	protein_coding	maroon-like [Source:FlyBase;Acc:FBgn0002641]
bulk RNAseq whole brains	elav-GS;TRE-dsRed>UAS-ND42-RNAi_vs_UAS-ND30-RNAi	10d	FBgn0002789	36468	Mp20	160.6033116	-0.422989801	0.023742796	protein_coding	Muscle protein 20 [Source:FlyBase;Acc:FBgn0002789]
bulk RNAseq whole brains	elav-GS;TRE-dsRed>UAS-ND42-RNAi_vs_UAS-ND30-RNAi	10d	FBgn0002891	47186	mus205	774.5261437	0.483762307	0.000261174	protein_coding	mutagen-sensitive 205 [Source:FlyBase;Acc:FBgn0002891]
bulk RNAseq whole brains	elav-GS;TRE-dsRed>UAS-ND42-RNAi_vs_UAS-ND30-RNAi	10d	FBgn0002905	41571	mus308	484.2277546	-0.351840364	0.004554511	protein_coding	mutagen-sensitive 308 [Source:FlyBase;Acc:FBgn0002905]
bulk RNAseq whole brains	elav-GS;TRE-dsRed>UAS-ND42-RNAi_vs_UAS-ND30-RNAi	10d	FBgn0002917	45338	na	15762.7613	-0.110894858	0.025450946	protein_coding	narrow abdomen [Source:FlyBase;Acc:FBgn0002917]
bulk RNAseq whole brains	elav-GS;TRE-dsRed>UAS-ND42-RNAi_vs_UAS-ND30-RNAi	10d	FBgn0002945	44843	nkd	1355.332777	-0.216419123	0.011805191	protein_coding	naked cuticle [Source:FlyBase;Acc:FBgn0002945]
bulk RNAseq whole brains	elav-GS;TRE-dsRed>UAS-ND42-RNAi_vs_UAS-ND30-RNAi	10d	FBgn0002973	34263	numb	2897.35331	-0.213381451	0.024168758	protein_coding	numb [Source:FlyBase;Acc:FBgn0002973]
bulk RNAseq whole brains	elav-GS;TRE-dsRed>UAS-ND42-RNAi_vs_UAS-ND30-RNAi	10d	FBgn0003011	45910	ort	1694.67796	-0.564764985	5.45E-06	protein_coding	ora transientless [Source:FlyBase;Acc:FBgn0003011]
bulk RNAseq whole brains	elav-GS;TRE-dsRed>UAS-ND42-RNAi_vs_UAS-ND30-RNAi	10d	FBgn0003044	37069	Pcl	1997.695774	-0.236011364	0.004554511	protein_coding	Polycomblike [Source:FlyBase;Acc:FBgn0003044]
bulk RNAseq whole brains	elav-GS;TRE-dsRed>UAS-ND42-RNAi_vs_UAS-ND30-RNAi	10d	FBgn0003071	36060	Pfk	13201.86769	0.534706443	2.67E-41	protein_coding	Phosphofructokinase [Source:FlyBase;Acc:FBgn0003071]
bulk RNAseq whole brains	elav-GS;TRE-dsRed>UAS-ND42-RNAi_vs_UAS-ND30-RNAi	10d	FBgn0003074	35886	Pgi	13226.49932	0.635320617	3.45E-45	protein_coding	Phosphoglucose isomerase [Source:FlyBase;Acc:FBgn0003074]
bulk RNAseq whole brains	elav-GS;TRE-dsRed>UAS-ND42-RNAi_vs_UAS-ND30-RNAi	10d	FBgn0003076	44010	Pgm	3597.171374	0.451196573	1.05E-10	protein_coding	phosphoglucose mutase [Source:FlyBase;Acc:FBgn0003076]
bulk RNAseq whole brains	elav-GS;TRE-dsRed>UAS-ND42-RNAi_vs_UAS-ND30-RNAi	10d	FBgn0003082	35735	phr	346.6226535	-2.513561438	1.56E-149	protein_coding	photorepair [Source:FlyBase;Acc:FBgn0003082]
bulk RNAseq whole brains	elav-GS;TRE-dsRed>UAS-ND42-RNAi_vs_UAS-ND30-RNAi	10d	FBgn0003090	45343	pk	214.7851615	-0.513600881	0.000230808	protein_coding	prickle [Source:FlyBase;Acc:FBgn0003090]
bulk RNAseq whole brains	elav-GS;TRE-dsRed>UAS-ND42-RNAi_vs_UAS-ND30-RNAi	10d	FBgn0003091	48311	Pkc53E	11340.47235	-0.19516281	1.40E-05	protein_coding	Protein C kinase 53E [Source:FlyBase;Acc:FBgn0003091]
bulk RNAseq whole brains	elav-GS;TRE-dsRed>UAS-ND42-RNAi_vs_UAS-ND30-RNAi	10d	FBgn0003165	41094	pum	27963.78435	-0.118363721	0.047041822	protein_coding	pumilio [Source:FlyBase;Acc:FBgn0003165]
bulk RNAseq whole brains	elav-GS;TRE-dsRed>UAS-ND42-RNAi_vs_UAS-ND30-RNAi	10d	FBgn0003231	35246	ref(2)P	8447.237266	0.267287462	0.011850393	protein_coding	refractory to sigma P [Source:FlyBase;Acc:FBgn0003231]
bulk RNAseq whole brains	elav-GS;TRE-dsRed>UAS-ND42-RNAi_vs_UAS-ND30-RNAi	10d	FBgn0003279	43349	RpL4	23927.43616	0.18145905	0.000507463	protein_coding	Ribosomal protein L4 [Source:FlyBase;Acc:FBgn0003279]
bulk RNAseq whole brains	elav-GS;TRE-dsRed>UAS-ND42-RNAi_vs_UAS-ND30-RNAi	10d	FBgn0003308	41605	ry	1025.257055	0.309157467	0.037869997	protein_coding	rosy [Source:FlyBase;Acc:FBgn0003308]
bulk RNAseq whole brains	elav-GS;TRE-dsRed>UAS-ND42-RNAi_vs_UAS-ND30-RNAi	10d	FBgn0003310	33281	S	4193.552112	0.221847354	0.006712572	protein_coding	Star [Source:FlyBase;Acc:FBgn0003310]
bulk RNAseq whole brains	elav-GS;TRE-dsRed>UAS-ND42-RNAi_vs_UAS-ND30-RNAi	10d	FBgn0003328	36692	scb	747.3683389	0.519518769	0.000132666	protein_coding	scab [Source:FlyBase;Acc:FBgn0003328]
bulk RNAseq whole brains	elav-GS;TRE-dsRed>UAS-ND42-RNAi_vs_UAS-ND30-RNAi	10d	FBgn0003429	42940	slo	47678.4925	-0.13252549	0.02345956	protein_coding	slowpoke [Source:FlyBase;Acc:FBgn0003429]
bulk RNAseq whole brains	elav-GS;TRE-dsRed>UAS-ND42-RNAi_vs_UAS-ND30-RNAi	10d	FBgn0003479	43577	spn-A	185.5152797	0.420145706	0.000301167	protein_coding	spindle A [Source:FlyBase;Acc:FBgn0003479]
bulk RNAseq whole brains	elav-GS;TRE-dsRed>UAS-ND42-RNAi_vs_UAS-ND30-RNAi	10d	FBgn0003483	41919	spn-E	20.23993579	0.379656802	0.044696183	protein_coding	spindle E [Source:FlyBase;Acc:FBgn0003483]
bulk RNAseq whole brains	elav-GS;TRE-dsRed>UAS-ND42-RNAi_vs_UAS-ND30-RNAi	10d	FBgn0003502	34132	Btk29A	1582.572527	-0.657574026	2.93E-13	protein_coding	Btk family kinase at 29A [Source:FlyBase;Acc:FBgn0003502]
bulk RNAseq whole brains	elav-GS;TRE-dsRed>UAS-ND42-RNAi_vs_UAS-ND30-RNAi	10d	FBgn0003514	31554	sqh	2818.201421	0.167347226	0.003392897	protein_coding	spaghetti squash [Source:FlyBase;Acc:FBgn0003514]
bulk RNAseq whole brains	elav-GS;TRE-dsRed>UAS-ND42-RNAi_vs_UAS-ND30-RNAi	10d	FBgn0003517	31106	sta	49617.42622	0.214667117	4.95E-05	protein_coding	stubarista [Source:FlyBase;Acc:FBgn0003517]
bulk RNAseq whole brains	elav-GS;TRE-dsRed>UAS-ND42-RNAi_vs_UAS-ND30-RNAi	10d	FBgn0003520	37065	stau	15989.41361	0.232506361	0.000249341	protein_coding	staufen [Source:FlyBase;Acc:FBgn0003520]
bulk RNAseq whole brains	elav-GS;TRE-dsRed>UAS-ND42-RNAi_vs_UAS-ND30-RNAi	10d	FBgn0003557	33379	Su(dx)	5290.173701	-0.138666652	0.011805191	protein_coding	Suppressor of deltex [Source:FlyBase;Acc:FBgn0003557]
bulk RNAseq whole brains	elav-GS;TRE-dsRed>UAS-ND42-RNAi_vs_UAS-ND30-RNAi	10d	FBgn0003567	41740	su(Hw)	818.7529669	-0.259282066	0.00286326	protein_coding	suppressor of Hairy wing [Source:FlyBase;Acc:FBgn0003567]
bulk RNAseq whole brains	elav-GS;TRE-dsRed>UAS-ND42-RNAi_vs_UAS-ND30-RNAi	10d	FBgn0003638	31054	su(w[a])	19986.03147	-0.117920479	0.019441446	protein_coding	suppressor of white-apricot [Source:FlyBase;Acc:FBgn0003638]
bulk RNAseq whole brains	elav-GS;TRE-dsRed>UAS-ND42-RNAi_vs_UAS-ND30-RNAi	10d	FBgn0003655	31580	swa	14.32886929	0.401554468	0.042996302	protein_coding	swallow [Source:FlyBase;Acc:FBgn0003655]
bulk RNAseq whole brains	elav-GS;TRE-dsRed>UAS-ND42-RNAi_vs_UAS-ND30-RNAi	10d	FBgn0003742	36619	tra2	1064.135291	0.338960841	1.56E-07	protein_coding	transformer 2 [Source:FlyBase;Acc:FBgn0003742]
bulk RNAseq whole brains	elav-GS;TRE-dsRed>UAS-ND42-RNAi_vs_UAS-ND30-RNAi	10d	FBgn0003744	40165	trc	4508.064578	-0.119648853	0.006779878	protein_coding	tricornered [Source:FlyBase;Acc:FBgn0003744]
bulk RNAseq whole brains	elav-GS;TRE-dsRed>UAS-ND42-RNAi_vs_UAS-ND30-RNAi	10d	FBgn0003748	45368	Treh	28494.43232	-0.288764291	2.34E-06	protein_coding	Trehalase [Source:FlyBase;Acc:FBgn0003748]
bulk RNAseq whole brains	elav-GS;TRE-dsRed>UAS-ND42-RNAi_vs_UAS-ND30-RNAi	10d	FBgn0003896	35147	tup	1680.042228	-0.166212453	0.016524022	protein_coding	tailup [Source:FlyBase;Acc:FBgn0003896]
bulk RNAseq whole brains	elav-GS;TRE-dsRed>UAS-ND42-RNAi_vs_UAS-ND30-RNAi	10d	FBgn0003997	40009	hid	522.6133527	0.438265165	4.13E-05	protein_coding	head involution defective [Source:FlyBase;Acc:FBgn0003997]
bulk RNAseq whole brains	elav-GS;TRE-dsRed>UAS-ND42-RNAi_vs_UAS-ND30-RNAi	10d	FBgn0004034	NA	y	1529.520641	-0.324647514	0.013302166	protein_coding	yellow [Source:FlyBase;Acc:FBgn0004034]
bulk RNAseq whole brains	elav-GS;TRE-dsRed>UAS-ND42-RNAi_vs_UAS-ND30-RNAi	10d	FBgn0004108	39873	Nrt	2758.101967	0.327253089	0.000135496	protein_coding	Neurotactin [Source:FlyBase;Acc:FBgn0004108]
bulk RNAseq whole brains	elav-GS;TRE-dsRed>UAS-ND42-RNAi_vs_UAS-ND30-RNAi	10d	FBgn0004117	41853	Tm2	416.0438219	-0.440001408	0.016029605	protein_coding	Tropomyosin 2 [Source:FlyBase;Acc:FBgn0004117]
bulk RNAseq whole brains	elav-GS;TRE-dsRed>UAS-ND42-RNAi_vs_UAS-ND30-RNAi	10d	FBgn0004168	NA	5-HT1A	5500.464487	-0.138596296	0.003115992	protein_coding	5-hydroxytryptamine (serotonin) receptor 1A [Source:FlyBase;Acc:FBgn0004168]
bulk RNAseq whole brains	elav-GS;TRE-dsRed>UAS-ND42-RNAi_vs_UAS-ND30-RNAi	10d	FBgn0004198	44540	ct	18566.62656	-0.195973388	0.036399127	protein_coding	cut [Source:FlyBase;Acc:FBgn0004198]
bulk RNAseq whole brains	elav-GS;TRE-dsRed>UAS-ND42-RNAi_vs_UAS-ND30-RNAi	10d	FBgn0004359	43235	T48	495.3820042	-0.389491024	0.000678592	protein_coding	Transcript 48 [Source:FlyBase;Acc:FBgn0004359]
bulk RNAseq whole brains	elav-GS;TRE-dsRed>UAS-ND42-RNAi_vs_UAS-ND30-RNAi	10d	FBgn0004369	43469	Ptp99A	11166.73575	-0.161836694	0.000902286	protein_coding	Protein tyrosine phosphatase 99A [Source:FlyBase;Acc:FBgn0004369]
bulk RNAseq whole brains	elav-GS;TRE-dsRed>UAS-ND42-RNAi_vs_UAS-ND30-RNAi	10d	FBgn0004373	45374	fwd	8203.329491	-0.178349574	0.001283088	protein_coding	four wheel drive [Source:FlyBase;Acc:FBgn0004373]
bulk RNAseq whole brains	elav-GS;TRE-dsRed>UAS-ND42-RNAi_vs_UAS-ND30-RNAi	10d	FBgn0004379	39068	Klp67A	118.578005	0.476770393	0.002457185	protein_coding	Kinesin-like protein at 67A [Source:FlyBase;Acc:FBgn0004379]
bulk RNAseq whole brains	elav-GS;TRE-dsRed>UAS-ND42-RNAi_vs_UAS-ND30-RNAi	10d	FBgn0004397	31201	Vinc	1371.530527	0.245187913	0.009415347	protein_coding	Vinculin [Source:FlyBase;Acc:FBgn0004397]
bulk RNAseq whole brains	elav-GS;TRE-dsRed>UAS-ND42-RNAi_vs_UAS-ND30-RNAi	10d	FBgn0004406	34792	tam	251.0463962	0.344638597	0.001637734	protein_coding	tamas [Source:FlyBase;Acc:FBgn0004406]
bulk RNAseq whole brains	elav-GS;TRE-dsRed>UAS-ND42-RNAi_vs_UAS-ND30-RNAi	10d	FBgn0004449	40464	Ten-m	26617.63271	-0.124568418	0.019651651	protein_coding	Tenascin major [Source:FlyBase;Acc:FBgn0004449]
bulk RNAseq whole brains	elav-GS;TRE-dsRed>UAS-ND42-RNAi_vs_UAS-ND30-RNAi	10d	FBgn0004507	33386	GlyP	13133.92588	0.152320953	0.002117431	protein_coding	Glycogen phosphorylase [Source:FlyBase;Acc:FBgn0004507]
bulk RNAseq whole brains	elav-GS;TRE-dsRed>UAS-ND42-RNAi_vs_UAS-ND30-RNAi	10d	FBgn0004512	36428	Mdr49	2361.802249	0.403468003	0.004151824	protein_coding	Multi drug resistance 49 [Source:FlyBase;Acc:FBgn0004512]
bulk RNAseq whole brains	elav-GS;TRE-dsRed>UAS-ND42-RNAi_vs_UAS-ND30-RNAi	10d	FBgn0004513	38726	Mdr65	5149.751064	0.309964741	0.011111121	protein_coding	Multiple drug resistance 65 [Source:FlyBase;Acc:FBgn0004513]
bulk RNAseq whole brains	elav-GS;TRE-dsRed>UAS-ND42-RNAi_vs_UAS-ND30-RNAi	10d	FBgn0004514	42452	Oct-TyrR	1879.704923	-0.206516095	0.000461743	protein_coding	Octopamine-Tyramine receptor [Source:FlyBase;Acc:FBgn0004514]
bulk RNAseq whole brains	elav-GS;TRE-dsRed>UAS-ND42-RNAi_vs_UAS-ND30-RNAi	10d	FBgn0004574	38493	Rop	18319.52583	0.089787289	0.028390114	protein_coding	Ras opposite [Source:FlyBase;Acc:FBgn0004574]
bulk RNAseq whole brains	elav-GS;TRE-dsRed>UAS-ND42-RNAi_vs_UAS-ND30-RNAi	10d	FBgn0004580	36905	Cbp53E	22079.62792	-0.116825477	0.000690198	protein_coding	Calbindin 53E [Source:FlyBase;Acc:FBgn0004580]
bulk RNAseq whole brains	elav-GS;TRE-dsRed>UAS-ND42-RNAi_vs_UAS-ND30-RNAi	10d	FBgn0004620	33788	GluRIIA	984.3885071	0.743763741	2.39E-16	protein_coding	Glutamate receptor IIA [Source:FlyBase;Acc:FBgn0004620]
bulk RNAseq whole brains	elav-GS;TRE-dsRed>UAS-ND42-RNAi_vs_UAS-ND30-RNAi	10d	FBgn0004635	38168	rho	4058.825566	0.460382843	0.000109155	protein_coding	rhomboid [Source:FlyBase;Acc:FBgn0004635]
bulk RNAseq whole brains	elav-GS;TRE-dsRed>UAS-ND42-RNAi_vs_UAS-ND30-RNAi	10d	FBgn0004646	45382	ogre	6217.992054	-0.155077553	0.008231185	protein_coding	optic ganglion reduced [Source:FlyBase;Acc:FBgn0004646]
bulk RNAseq whole brains	elav-GS;TRE-dsRed>UAS-ND42-RNAi_vs_UAS-ND30-RNAi	10d	FBgn0004666	41612	sim	326.0166536	-0.26861703	0.023434463	protein_coding	single-minded [Source:FlyBase;Acc:FBgn0004666]
bulk RNAseq whole brains	elav-GS;TRE-dsRed>UAS-ND42-RNAi_vs_UAS-ND30-RNAi	10d	FBgn0004687	31474	Mlc-c	2039.72944	0.155084349	0.013429883	protein_coding	Myosin light chain cytoplasmic [Source:FlyBase;Acc:FBgn0004687]
bulk RNAseq whole brains	elav-GS;TRE-dsRed>UAS-ND42-RNAi_vs_UAS-ND30-RNAi	10d	FBgn0004698	36697	mus210	5208.135684	0.116976543	0.042690569	protein_coding	mutagen-sensitive 210 [Source:FlyBase;Acc:FBgn0004698]
bulk RNAseq whole brains	elav-GS;TRE-dsRed>UAS-ND42-RNAi_vs_UAS-ND30-RNAi	10d	FBgn0004795	45976	retn	156.2717976	0.597311769	0.001344312	protein_coding	retained [Source:FlyBase;Acc:FBgn0004795]
bulk RNAseq whole brains	elav-GS;TRE-dsRed>UAS-ND42-RNAi_vs_UAS-ND30-RNAi	10d	FBgn0004839	36283	otk	369.4206822	-0.524697418	8.50E-05	protein_coding	off-track [Source:FlyBase;Acc:FBgn0004839]
bulk RNAseq whole brains	elav-GS;TRE-dsRed>UAS-ND42-RNAi_vs_UAS-ND30-RNAi	10d	FBgn0004859	43767	ci	1207.161604	-0.399845183	0.001015377	protein_coding	cubitus interruptus [Source:FlyBase;Acc:FBgn0004859]
bulk RNAseq whole brains	elav-GS;TRE-dsRed>UAS-ND42-RNAi_vs_UAS-ND30-RNAi	10d	FBgn0004865	40345	Eip78C	4081.441346	-0.190426104	0.027560193	protein_coding	Ecdysone-induced protein 78C [Source:FlyBase;Acc:FBgn0004865]
bulk RNAseq whole brains	elav-GS;TRE-dsRed>UAS-ND42-RNAi_vs_UAS-ND30-RNAi	10d	FBgn0004872	34521	piwi	60.13763606	0.899420237	2.77E-09	protein_coding	piwi [Source:FlyBase;Acc:FBgn0004872]
bulk RNAseq whole brains	elav-GS;TRE-dsRed>UAS-ND42-RNAi_vs_UAS-ND30-RNAi	10d	FBgn0004875	44543	enc	18119.48084	-0.16934585	0.024425924	protein_coding	encore [Source:FlyBase;Acc:FBgn0004875]
bulk RNAseq whole brains	elav-GS;TRE-dsRed>UAS-ND42-RNAi_vs_UAS-ND30-RNAi	10d	FBgn0004907	36059	14-3-3zeta	84542.00482	0.133355562	0.027082933	protein_coding	14-3-3zeta [Source:FlyBase;Acc:FBgn0004907]
bulk RNAseq whole brains	elav-GS;TRE-dsRed>UAS-ND42-RNAi_vs_UAS-ND30-RNAi	10d	FBgn0004926	39433	eIF-2beta	2154.710264	0.546697038	2.56E-13	protein_coding	Eukaryotic initiation factor 2beta [Source:FlyBase;Acc:FBgn0004926]
bulk RNAseq whole brains	elav-GS;TRE-dsRed>UAS-ND42-RNAi_vs_UAS-ND30-RNAi	10d	FBgn0005278	48552	Sam-S	13371.05328	0.467286554	4.85E-36	protein_coding	S-adenosylmethionine Synthetase [Source:FlyBase;Acc:FBgn0005278]
bulk RNAseq whole brains	elav-GS;TRE-dsRed>UAS-ND42-RNAi_vs_UAS-ND30-RNAi	10d	FBgn0005427	NA	ewg	7586.692031	-0.138187304	0.048187536	protein_coding	erect wing [Source:FlyBase;Acc:FBgn0005427]
bulk RNAseq whole brains	elav-GS;TRE-dsRed>UAS-ND42-RNAi_vs_UAS-ND30-RNAi	10d	FBgn0005564	40129	Shal	10093.93468	-0.193622328	3.05E-05	protein_coding	Shaker cognate l [Source:FlyBase;Acc:FBgn0005564]
bulk RNAseq whole brains	elav-GS;TRE-dsRed>UAS-ND42-RNAi_vs_UAS-ND30-RNAi	10d	FBgn0005585	41166	Crc	11164.83638	0.142887577	0.009131264	protein_coding	Calreticulin [Source:FlyBase;Acc:FBgn0005585]
bulk RNAseq whole brains	elav-GS;TRE-dsRed>UAS-ND42-RNAi_vs_UAS-ND30-RNAi	10d	FBgn0005593	34352	RpL7	22269.49877	0.183521787	6.97E-06	protein_coding	Ribosomal protein L7 [Source:FlyBase;Acc:FBgn0005593]
bulk RNAseq whole brains	elav-GS;TRE-dsRed>UAS-ND42-RNAi_vs_UAS-ND30-RNAi	10d	FBgn0005612	37822	Sox14	285.6267905	0.39383245	0.021216633	protein_coding	Sox box protein 14 [Source:FlyBase;Acc:FBgn0005612]
bulk RNAseq whole brains	elav-GS;TRE-dsRed>UAS-ND42-RNAi_vs_UAS-ND30-RNAi	10d	FBgn0005631	37603	robo	5597.738594	-0.269624605	3.20E-07	protein_coding	roundabout [Source:FlyBase;Acc:FBgn0005631]
bulk RNAseq whole brains	elav-GS;TRE-dsRed>UAS-ND42-RNAi_vs_UAS-ND30-RNAi	10d	FBgn0005640	38433	Eip63E	9612.494689	0.59876917	1.82E-11	protein_coding	Ecdysone-induced protein 63E [Source:FlyBase;Acc:FBgn0005640]
bulk RNAseq whole brains	elav-GS;TRE-dsRed>UAS-ND42-RNAi_vs_UAS-ND30-RNAi	10d	FBgn0005655	37290	PCNA	44.42547937	1.358663228	2.67E-16	protein_coding	Proliferating cell nuclear antigen [Source:FlyBase;Acc:FBgn0005655]
bulk RNAseq whole brains	elav-GS;TRE-dsRed>UAS-ND42-RNAi_vs_UAS-ND30-RNAi	10d	FBgn0005660	33229	Ets21C	146.8141585	0.851982677	6.13E-11	protein_coding	Ets at 21C [Source:FlyBase;Acc:FBgn0005660]
bulk RNAseq whole brains	elav-GS;TRE-dsRed>UAS-ND42-RNAi_vs_UAS-ND30-RNAi	10d	FBgn0005674	42834	Aats-glupro	2079.465497	0.297375341	0.000983501	protein_coding	Glutamyl-prolyl-tRNA synthetase [Source:FlyBase;Acc:FBgn0005674]
bulk RNAseq whole brains	elav-GS;TRE-dsRed>UAS-ND42-RNAi_vs_UAS-ND30-RNAi	10d	FBgn0005683	44315	pie	96.24526145	0.472455807	0.008779717	protein_coding	pineapple eye [Source:FlyBase;Acc:FBgn0005683]
bulk RNAseq whole brains	elav-GS;TRE-dsRed>UAS-ND42-RNAi_vs_UAS-ND30-RNAi	10d	FBgn0005695	35864	gcl	1143.75352	-0.179239922	0.030697814	protein_coding	germ cell-less [Source:FlyBase;Acc:FBgn0005695]
bulk RNAseq whole brains	elav-GS;TRE-dsRed>UAS-ND42-RNAi_vs_UAS-ND30-RNAi	10d	FBgn0005771	34847	noc	3457.940335	-0.155394227	0.007296185	protein_coding	no ocelli [Source:FlyBase;Acc:FBgn0005771]
bulk RNAseq whole brains	elav-GS;TRE-dsRed>UAS-ND42-RNAi_vs_UAS-ND30-RNAi	10d	FBgn0008635	32820	betaCOP	3543.561012	0.163465919	0.00234738	protein_coding	Coat Protein (coatomer) beta [Source:FlyBase;Acc:FBgn0008635]
bulk RNAseq whole brains	elav-GS;TRE-dsRed>UAS-ND42-RNAi_vs_UAS-ND30-RNAi	10d	FBgn0010039	48336	GstD3	1014.037719	-0.379253295	1.14E-05	protein_coding	Glutathione S transferase D3 [Source:FlyBase;Acc:FBgn0010039]
bulk RNAseq whole brains	elav-GS;TRE-dsRed>UAS-ND42-RNAi_vs_UAS-ND30-RNAi	10d	FBgn0010041	48338	GstD5	8.454774683	0.436220889	0.00207593	protein_coding	Glutathione S transferase D5 [Source:FlyBase;Acc:FBgn0010041]
bulk RNAseq whole brains	elav-GS;TRE-dsRed>UAS-ND42-RNAi_vs_UAS-ND30-RNAi	10d	FBgn0010078	37628	RpL23	31866.89259	0.196003234	0.000190352	protein_coding	Ribosomal protein L23 [Source:FlyBase;Acc:FBgn0010078]
bulk RNAseq whole brains	elav-GS;TRE-dsRed>UAS-ND42-RNAi_vs_UAS-ND30-RNAi	10d	FBgn0010100	44149	Acon	25289.22034	0.118069573	0.039295839	protein_coding	Aconitase [Source:FlyBase;Acc:FBgn0010100]
bulk RNAseq whole brains	elav-GS;TRE-dsRed>UAS-ND42-RNAi_vs_UAS-ND30-RNAi	10d	FBgn0010105	39717	comm	1739.453572	-0.378619031	2.67E-06	protein_coding	commissureless [Source:FlyBase;Acc:FBgn0010105]
bulk RNAseq whole brains	elav-GS;TRE-dsRed>UAS-ND42-RNAi_vs_UAS-ND30-RNAi	10d	FBgn0010113	43604	hdc	12041.3363	-0.206494543	0.033537684	protein_coding	headcase [Source:FlyBase;Acc:FBgn0010113]
bulk RNAseq whole brains	elav-GS;TRE-dsRed>UAS-ND42-RNAi_vs_UAS-ND30-RNAi	10d	FBgn0010114	35949	hig	48599.09337	-0.339299541	8.74E-15	protein_coding	hikaru genki [Source:FlyBase;Acc:FBgn0010114]
bulk RNAseq whole brains	elav-GS;TRE-dsRed>UAS-ND42-RNAi_vs_UAS-ND30-RNAi	10d	FBgn0010173	40972	RpA-70	2065.182345	0.476744359	2.62E-05	protein_coding	Replication Protein A 70 [Source:FlyBase;Acc:FBgn0010173]
bulk RNAseq whole brains	elav-GS;TRE-dsRed>UAS-ND42-RNAi_vs_UAS-ND30-RNAi	10d	FBgn0010213	36878	Sod2	3987.527878	-0.129943455	0.045005784	protein_coding	Superoxide dismutase 2 (Mn) [Source:FlyBase;Acc:FBgn0010213]
bulk RNAseq whole brains	elav-GS;TRE-dsRed>UAS-ND42-RNAi_vs_UAS-ND30-RNAi	10d	FBgn0010238	36363	Lac	1675.15731	0.397075703	0.000113447	protein_coding	Lachesin [Source:FlyBase;Acc:FBgn0010238]
bulk RNAseq whole brains	elav-GS;TRE-dsRed>UAS-ND42-RNAi_vs_UAS-ND30-RNAi	10d	FBgn0010278	37767	Ssrp	1428.447965	0.34211636	0.000537293	protein_coding	Structure specific recognition protein [Source:FlyBase;Acc:FBgn0010278]
bulk RNAseq whole brains	elav-GS;TRE-dsRed>UAS-ND42-RNAi_vs_UAS-ND30-RNAi	10d	FBgn0010288	33397	Uch	1079.514093	0.346745953	2.28E-05	protein_coding	Ubiquitin carboxy-terminal hydrolase [Source:FlyBase;Acc:FBgn0010288]
bulk RNAseq whole brains	elav-GS;TRE-dsRed>UAS-ND42-RNAi_vs_UAS-ND30-RNAi	10d	FBgn0010313	40616	corto	7702.172417	-0.231919299	1.54E-07	protein_coding	corto [Source:FlyBase;Acc:FBgn0010313]
bulk RNAseq whole brains	elav-GS;TRE-dsRed>UAS-ND42-RNAi_vs_UAS-ND30-RNAi	10d	FBgn0010317	38428	CycJ	336.6959209	0.278255967	0.02471516	protein_coding	Cyclin J [Source:FlyBase;Acc:FBgn0010317]
bulk RNAseq whole brains	elav-GS;TRE-dsRed>UAS-ND42-RNAi_vs_UAS-ND30-RNAi	10d	FBgn0010329	31718	Tbh	4676.552211	-0.189567349	0.000150017	protein_coding	Tyramine beta hydroxylase [Source:FlyBase;Acc:FBgn0010329]
bulk RNAseq whole brains	elav-GS;TRE-dsRed>UAS-ND42-RNAi_vs_UAS-ND30-RNAi	10d	FBgn0010399	40665	Nmdar1	6267.401359	-0.151821932	0.000195101	protein_coding	NMDA receptor 1 [Source:FlyBase;Acc:FBgn0010399]
bulk RNAseq whole brains	elav-GS;TRE-dsRed>UAS-ND42-RNAi_vs_UAS-ND30-RNAi	10d	FBgn0010408	39108	RpS9	2968.193091	0.177235036	0.042763129	protein_coding	Ribosomal protein S9 [Source:FlyBase;Acc:FBgn0010408]
bulk RNAseq whole brains	elav-GS;TRE-dsRed>UAS-ND42-RNAi_vs_UAS-ND30-RNAi	10d	FBgn0010434	37205	cora	16692.33001	0.213974095	0.000571406	protein_coding	coracle [Source:FlyBase;Acc:FBgn0010434]
bulk RNAseq whole brains	elav-GS;TRE-dsRed>UAS-ND42-RNAi_vs_UAS-ND30-RNAi	10d	FBgn0010452	39491	trn	1990.485665	-0.301388616	3.33E-05	protein_coding	tartan [Source:FlyBase;Acc:FBgn0010452]
bulk RNAseq whole brains	elav-GS;TRE-dsRed>UAS-ND42-RNAi_vs_UAS-ND30-RNAi	10d	FBgn0010473	46015	tutl	43793.22923	-0.178990708	0.025464262	protein_coding	turtle [Source:FlyBase;Acc:FBgn0010473]
bulk RNAseq whole brains	elav-GS;TRE-dsRed>UAS-ND42-RNAi_vs_UAS-ND30-RNAi	10d	FBgn0010520	46032	Bka	287.0583761	0.25022674	0.04075095	protein_coding	Bekka [Source:FlyBase;Acc:FBgn0010520]
bulk RNAseq whole brains	elav-GS;TRE-dsRed>UAS-ND42-RNAi_vs_UAS-ND30-RNAi	10d	FBgn0010548	45398	Aldh-III	3480.2834	0.237046824	0.004144652	protein_coding	Aldehyde dehydrogenase type III [Source:FlyBase;Acc:FBgn0010548]
bulk RNAseq whole brains	elav-GS;TRE-dsRed>UAS-ND42-RNAi_vs_UAS-ND30-RNAi	10d	FBgn0010551	46038	Phb2	4489.245533	0.338493205	1.47E-09	protein_coding	Prohibitin 2 [Source:FlyBase;Acc:FBgn0010551]
bulk RNAseq whole brains	elav-GS;TRE-dsRed>UAS-ND42-RNAi_vs_UAS-ND30-RNAi	10d	FBgn0010590	46058	Prosbeta1	1099.377891	0.16559991	0.011975383	protein_coding	Proteasome beta1 subunit [Source:FlyBase;Acc:FBgn0010590]
bulk RNAseq whole brains	elav-GS;TRE-dsRed>UAS-ND42-RNAi_vs_UAS-ND30-RNAi	10d	FBgn0010611	44154	Hmgs	1720.528778	0.233779294	0.036687861	protein_coding	HMG Coenzyme A synthase [Source:FlyBase;Acc:FBgn0010611]
bulk RNAseq whole brains	elav-GS;TRE-dsRed>UAS-ND42-RNAi_vs_UAS-ND30-RNAi	10d	FBgn0010741	46121	l(3)01239	1242.235076	0.36230775	8.18E-09	protein_coding	lethal (3) 01239 [Source:FlyBase;Acc:FBgn0010741]
bulk RNAseq whole brains	elav-GS;TRE-dsRed>UAS-ND42-RNAi_vs_UAS-ND30-RNAi	10d	FBgn0010786	46140	l(3)02640	2953.030191	-0.206049641	0.003130596	protein_coding	lethal (3) 02640 [Source:FlyBase;Acc:FBgn0010786]
bulk RNAseq whole brains	elav-GS;TRE-dsRed>UAS-ND42-RNAi_vs_UAS-ND30-RNAi	10d	FBgn0010803	45399	Aats-trp	1417.736743	0.53583054	3.95E-20	protein_coding	Tryptophanyl-tRNA synthetase [Source:FlyBase;Acc:FBgn0010803]
bulk RNAseq whole brains	elav-GS;TRE-dsRed>UAS-ND42-RNAi_vs_UAS-ND30-RNAi	10d	FBgn0010808	43672	l(3)03670	2881.348477	0.281488875	2.16E-10	protein_coding	lethal (3) 03670 [Source:FlyBase;Acc:FBgn0010808]
bulk RNAseq whole brains	elav-GS;TRE-dsRed>UAS-ND42-RNAi_vs_UAS-ND30-RNAi	10d	FBgn0010812	44910	unc-45	1324.670172	-0.435606438	5.15E-06	protein_coding	FI21225p1 [Source:UniProtKB/TrEMBL;Acc:Q9VHW4]
bulk RNAseq whole brains	elav-GS;TRE-dsRed>UAS-ND42-RNAi_vs_UAS-ND30-RNAi	10d	FBgn0010905	46194	Spn	18396.48155	-0.243134223	2.28E-05	protein_coding	Spinophilin [Source:FlyBase;Acc:FBgn0010905]
bulk RNAseq whole brains	elav-GS;TRE-dsRed>UAS-ND42-RNAi_vs_UAS-ND30-RNAi	10d	FBgn0011202	35340	dia	2034.499284	0.227368012	0.040569092	protein_coding	diaphanous [Source:FlyBase;Acc:FBgn0011202]
bulk RNAseq whole brains	elav-GS;TRE-dsRed>UAS-ND42-RNAi_vs_UAS-ND30-RNAi	10d	FBgn0011204	38174	cue	2145.627618	-0.222167633	0.007424668	protein_coding	cueball [Source:FlyBase;Acc:FBgn0011204]
bulk RNAseq whole brains	elav-GS;TRE-dsRed>UAS-ND42-RNAi_vs_UAS-ND30-RNAi	10d	FBgn0011230	46243	poe	20499.33745	0.383855549	1.68E-06	protein_coding	purity of essence [Source:FlyBase;Acc:FBgn0011230]
bulk RNAseq whole brains	elav-GS;TRE-dsRed>UAS-ND42-RNAi_vs_UAS-ND30-RNAi	10d	FBgn0011296	37744	l(2)efl	109.6199408	-0.462217396	0.005946954	protein_coding	lethal (2) essential for life [Source:FlyBase;Acc:FBgn0011296]
bulk RNAseq whole brains	elav-GS;TRE-dsRed>UAS-ND42-RNAi_vs_UAS-ND30-RNAi	10d	FBgn0011570	33346	cpb	1224.720864	0.15905609	0.009997998	protein_coding	capping protein beta [Source:FlyBase;Acc:FBgn0011570]
bulk RNAseq whole brains	elav-GS;TRE-dsRed>UAS-ND42-RNAi_vs_UAS-ND30-RNAi	10d	FBgn0011582	41726	Dop1R1	10038.63754	-0.20744112	0.002652273	protein_coding	Dopamine 1-like receptor 1 [Source:FlyBase;Acc:FBgn0011582]
bulk RNAseq whole brains	elav-GS;TRE-dsRed>UAS-ND42-RNAi_vs_UAS-ND30-RNAi	10d	FBgn0011638	35305	La	2981.001103	0.321575387	0.001658691	protein_coding	La autoantigen-like [Source:FlyBase;Acc:FBgn0011638]
bulk RNAseq whole brains	elav-GS;TRE-dsRed>UAS-ND42-RNAi_vs_UAS-ND30-RNAi	10d	FBgn0011660	36705	Pms2	442.6817372	0.376024253	0.010996352	protein_coding	Pms2 [Source:FlyBase;Acc:FBgn0011660]
bulk RNAseq whole brains	elav-GS;TRE-dsRed>UAS-ND42-RNAi_vs_UAS-ND30-RNAi	10d	FBgn0011666	43087	msi	12418.86168	-0.207140898	1.14E-05	protein_coding	musashi [Source:FlyBase;Acc:FBgn0011666]
bulk RNAseq whole brains	elav-GS;TRE-dsRed>UAS-ND42-RNAi_vs_UAS-ND30-RNAi	10d	FBgn0011674	37355	insc	132.7380809	1.059263937	1.74E-11	protein_coding	inscuteable [Source:FlyBase;Acc:FBgn0011674]
bulk RNAseq whole brains	elav-GS;TRE-dsRed>UAS-ND42-RNAi_vs_UAS-ND30-RNAi	10d	FBgn0011705	34222	rost	483.369478	-0.58607698	1.67E-07	protein_coding	rolling stone [Source:FlyBase;Acc:FBgn0011705]
bulk RNAseq whole brains	elav-GS;TRE-dsRed>UAS-ND42-RNAi_vs_UAS-ND30-RNAi	10d	FBgn0011722	33896	Tig	452.082945	0.602734364	0.000644389	protein_coding	Tiggrin [Source:FlyBase;Acc:FBgn0011722]
bulk RNAseq whole brains	elav-GS;TRE-dsRed>UAS-ND42-RNAi_vs_UAS-ND30-RNAi	10d	FBgn0011739	43651	wts	4201.747853	-0.143591429	0.031770819	protein_coding	warts [Source:FlyBase;Acc:FBgn0011739]
bulk RNAseq whole brains	elav-GS;TRE-dsRed>UAS-ND42-RNAi_vs_UAS-ND30-RNAi	10d	FBgn0011769	39070	Fdxh	550.7195794	0.981488211	7.65E-28	protein_coding	Ferredoxin [Source:FlyBase;Acc:FBgn0011769]
bulk RNAseq whole brains	elav-GS;TRE-dsRed>UAS-ND42-RNAi_vs_UAS-ND30-RNAi	10d	FBgn0011774	117419	Irbp	535.2100259	0.792822651	6.09E-08	protein_coding	Inverted repeat-binding protein [Source:FlyBase;Acc:FBgn0011774]
bulk RNAseq whole brains	elav-GS;TRE-dsRed>UAS-ND42-RNAi_vs_UAS-ND30-RNAi	10d	FBgn0011818	33435	oaf	2220.788003	-0.185053181	0.001714239	protein_coding	out at first [Source:FlyBase;Acc:FBgn0011818]
bulk RNAseq whole brains	elav-GS;TRE-dsRed>UAS-ND42-RNAi_vs_UAS-ND30-RNAi	10d	FBgn0011826	32624	Pp2B-14D	9046.36912	-0.132083101	0.004980039	protein_coding	Protein phosphatase 2B at 14D [Source:FlyBase;Acc:FBgn0011826]
bulk RNAseq whole brains	elav-GS;TRE-dsRed>UAS-ND42-RNAi_vs_UAS-ND30-RNAi	10d	FBgn0012051	37232	CalpA	4966.561389	-0.113082915	0.014488932	protein_coding	Calpain-A [Source:FlyBase;Acc:FBgn0012051]
bulk RNAseq whole brains	elav-GS;TRE-dsRed>UAS-ND42-RNAi_vs_UAS-ND30-RNAi	10d	FBgn0013305	36419	Nmda1	8406.520699	0.233781315	9.17E-06	protein_coding	N-methyl-D-aspartate receptor-associated protein [Source:FlyBase;Acc:FBgn0013305]
bulk RNAseq whole brains	elav-GS;TRE-dsRed>UAS-ND42-RNAi_vs_UAS-ND30-RNAi	10d	FBgn0013432	31186	bcn92	1154.012371	0.215158781	0.007806193	protein_coding	bcn92 [Source:FlyBase;Acc:FBgn0013432]
bulk RNAseq whole brains	elav-GS;TRE-dsRed>UAS-ND42-RNAi_vs_UAS-ND30-RNAi	10d	FBgn0013531	43952	MED20	251.049664	0.369746063	0.01218146	protein_coding	Mediator complex subunit 20 [Source:FlyBase;Acc:FBgn0013531]
bulk RNAseq whole brains	elav-GS;TRE-dsRed>UAS-ND42-RNAi_vs_UAS-ND30-RNAi	10d	FBgn0013576	45467	mtd	52029.85085	-0.115206504	0.010216114	protein_coding	mustard [Source:FlyBase;Acc:FBgn0013576]
bulk RNAseq whole brains	elav-GS;TRE-dsRed>UAS-ND42-RNAi_vs_UAS-ND30-RNAi	10d	FBgn0013681	NA	mt:ND3	11977.25389	-0.225477293	0.013583191	protein_coding	mitochondrial NADH-ubiquinone oxidoreductase chain 3 [Source:FlyBase;Acc:FBgn0013681]
bulk RNAseq whole brains	elav-GS;TRE-dsRed>UAS-ND42-RNAi_vs_UAS-ND30-RNAi	10d	FBgn0013686	NA	mt:lrRNA	1875640.239	0.885848194	1.01E-66	rRNA	mitochondrial large ribosomal RNA [Source:FlyBase;Acc:FBgn0013686]
bulk RNAseq whole brains	elav-GS;TRE-dsRed>UAS-ND42-RNAi_vs_UAS-ND30-RNAi	10d	FBgn0013688	NA	mt:srRNA	3550.909447	0.356988029	0.001104508	rRNA	mitochondrial small ribosomal RNA [Source:FlyBase;Acc:FBgn0013688]
bulk RNAseq whole brains	elav-GS;TRE-dsRed>UAS-ND42-RNAi_vs_UAS-ND30-RNAi	10d	FBgn0013718	39572	nuf	5050.778464	0.532151439	2.02E-12	protein_coding	nuclear fallout [Source:FlyBase;Acc:FBgn0013718]
bulk RNAseq whole brains	elav-GS;TRE-dsRed>UAS-ND42-RNAi_vs_UAS-ND30-RNAi	10d	FBgn0013753	38198	Bgb	2095.640275	-0.130393091	0.039953437	protein_coding	Big brother [Source:FlyBase;Acc:FBgn0013753]
bulk RNAseq whole brains	elav-GS;TRE-dsRed>UAS-ND42-RNAi_vs_UAS-ND30-RNAi	10d	FBgn0013799	40164	Deaf1	5615.612796	-0.093295238	0.031654113	protein_coding	Deformed epidermal autoregulatory factor-1 [Source:FlyBase;Acc:FBgn0013799]
bulk RNAseq whole brains	elav-GS;TRE-dsRed>UAS-ND42-RNAi_vs_UAS-ND30-RNAi	10d	FBgn0013811	38226	Dhc62B	72.27693754	0.478057205	0.006717971	protein_coding	Dynein heavy chain at 62B [Source:FlyBase;Acc:FBgn0013811]
bulk RNAseq whole brains	elav-GS;TRE-dsRed>UAS-ND42-RNAi_vs_UAS-ND30-RNAi	10d	FBgn0013813	43379	Dhc98D	159.5215596	0.556762259	5.65E-05	protein_coding	Dynein heavy chain at 89D [Source:FlyBase;Acc:FBgn0013813]
bulk RNAseq whole brains	elav-GS;TRE-dsRed>UAS-ND42-RNAi_vs_UAS-ND30-RNAi	10d	FBgn0013973	43682	Gycbeta100B	7999.305068	-0.144576478	0.008060832	protein_coding	Guanylyl cyclase beta-subunit at 100B [Source:FlyBase;Acc:FBgn0013973]
bulk RNAseq whole brains	elav-GS;TRE-dsRed>UAS-ND42-RNAi_vs_UAS-ND30-RNAi	10d	FBgn0014002	39651	Pdi	7339.710432	0.170151011	8.55E-06	protein_coding	Protein disulfide isomerase [Source:FlyBase;Acc:FBgn0014002]
bulk RNAseq whole brains	elav-GS;TRE-dsRed>UAS-ND42-RNAi_vs_UAS-ND30-RNAi	10d	FBgn0014018	41087	Rel	1589.176372	0.335743328	0.007117244	protein_coding	Relish [Source:FlyBase;Acc:FBgn0014018]
bulk RNAseq whole brains	elav-GS;TRE-dsRed>UAS-ND42-RNAi_vs_UAS-ND30-RNAi	10d	FBgn0014019	34615	Rh5	247.0961994	0.422264742	0.015121783	protein_coding	Rhodopsin 5 [Source:FlyBase;Acc:FBgn0014019]
bulk RNAseq whole brains	elav-GS;TRE-dsRed>UAS-ND42-RNAi_vs_UAS-ND30-RNAi	10d	FBgn0014380	41136	RhoL	348.5534866	0.822463853	9.27E-10	protein_coding	Rho-like [Source:FlyBase;Acc:FBgn0014380]
bulk RNAseq whole brains	elav-GS;TRE-dsRed>UAS-ND42-RNAi_vs_UAS-ND30-RNAi	10d	FBgn0014465	31785	Cp7Fb	450.3416275	-0.259128796	0.044485084	protein_coding	Chorion protein b at 7F [Source:FlyBase;Acc:FBgn0014465]
bulk RNAseq whole brains	elav-GS;TRE-dsRed>UAS-ND42-RNAi_vs_UAS-ND30-RNAi	10d	FBgn0014857	31848	His3.3A	3345.353268	0.247656164	0.000124954	protein_coding	Histone H3.3A [Source:FlyBase;Acc:FBgn0014857]
bulk RNAseq whole brains	elav-GS;TRE-dsRed>UAS-ND42-RNAi_vs_UAS-ND30-RNAi	10d	FBgn0014868	31849	Ost48	1882.913282	0.16437615	0.017995177	protein_coding	Oligosaccharyltransferase 48kD subunit [Source:FlyBase;Acc:FBgn0014868]
bulk RNAseq whole brains	elav-GS;TRE-dsRed>UAS-ND42-RNAi_vs_UAS-ND30-RNAi	10d	FBgn0014869	43447	Pglym78	10587.15386	0.447351873	1.37E-20	protein_coding	Phosphoglyceromutase [Source:FlyBase;Acc:FBgn0014869]
bulk RNAseq whole brains	elav-GS;TRE-dsRed>UAS-ND42-RNAi_vs_UAS-ND30-RNAi	10d	FBgn0015035	34291	Cyp4e3	89.45543204	0.391228109	0.001086603	protein_coding	Cytochrome P450-4e3 [Source:FlyBase;Acc:FBgn0015035]
bulk RNAseq whole brains	elav-GS;TRE-dsRed>UAS-ND42-RNAi_vs_UAS-ND30-RNAi	10d	FBgn0015037	45524	Cyp4p1	343.8051033	1.286718461	9.19E-37	protein_coding	Cytochrome P450-4p1 [Source:FlyBase;Acc:FBgn0015037]
bulk RNAseq whole brains	elav-GS;TRE-dsRed>UAS-ND42-RNAi_vs_UAS-ND30-RNAi	10d	FBgn0015221	44965	Fer2LCH	22879.78208	0.099907794	0.036058078	protein_coding	Ferritin 2 light chain homologue [Source:FlyBase;Acc:FBgn0015221]
bulk RNAseq whole brains	elav-GS;TRE-dsRed>UAS-ND42-RNAi_vs_UAS-ND30-RNAi	10d	FBgn0015222	46415	Fer1HCH	18294.39334	0.266798296	3.46E-10	protein_coding	Ferritin 1 heavy chain homologue [Source:FlyBase;Acc:FBgn0015222]
bulk RNAseq whole brains	elav-GS;TRE-dsRed>UAS-ND42-RNAi_vs_UAS-ND30-RNAi	10d	FBgn0015245	32045	Hsp60	28791.04687	0.250716714	0.020868376	protein_coding	Heat shock protein 60 [Source:FlyBase;Acc:FBgn0015245]
bulk RNAseq whole brains	elav-GS;TRE-dsRed>UAS-ND42-RNAi_vs_UAS-ND30-RNAi	10d	FBgn0015299	34120	Ssb-c31a	1174.043211	0.225161479	0.002538957	protein_coding	Single stranded-binding protein c31A [Source:FlyBase;Acc:FBgn0015299]
bulk RNAseq whole brains	elav-GS;TRE-dsRed>UAS-ND42-RNAi_vs_UAS-ND30-RNAi	10d	FBgn0015371	36678	chn	24308.05166	-0.136993069	0.031541484	protein_coding	charlatan [Source:FlyBase;Acc:FBgn0015371]
bulk RNAseq whole brains	elav-GS;TRE-dsRed>UAS-ND42-RNAi_vs_UAS-ND30-RNAi	10d	FBgn0015380	44355	drl	3281.59783	-0.263484548	7.35E-05	protein_coding	derailed [Source:FlyBase;Acc:FBgn0015380]
bulk RNAseq whole brains	elav-GS;TRE-dsRed>UAS-ND42-RNAi_vs_UAS-ND30-RNAi	10d	FBgn0015399	34688	kek1	10978.93322	-0.189277434	0.008439336	protein_coding	kekkon-1 [Source:FlyBase;Acc:FBgn0015399]
bulk RNAseq whole brains	elav-GS;TRE-dsRed>UAS-ND42-RNAi_vs_UAS-ND30-RNAi	10d	FBgn0015591	42947	AstA	4365.972309	0.28287138	1.77E-05	protein_coding	Allatostatin A [Source:FlyBase;Acc:FBgn0015591]
bulk RNAseq whole brains	elav-GS;TRE-dsRed>UAS-ND42-RNAi_vs_UAS-ND30-RNAi	10d	FBgn0015663	44058	Dot	68.722503	0.361273498	0.048591572	protein_coding	Dorothy [Source:FlyBase;Acc:FBgn0015663]
bulk RNAseq whole brains	elav-GS;TRE-dsRed>UAS-ND42-RNAi_vs_UAS-ND30-RNAi	10d	FBgn0015737	43294	Hmu	4053.248629	0.107156332	0.025738247	protein_coding	Hemomucin [Source:FlyBase;Acc:FBgn0015737]
bulk RNAseq whole brains	elav-GS;TRE-dsRed>UAS-ND42-RNAi_vs_UAS-ND30-RNAi	10d	FBgn0015765	42866	p38a	217.4217912	0.461794911	2.09E-05	protein_coding	p38a MAP kinase [Source:FlyBase;Acc:FBgn0015765]
bulk RNAseq whole brains	elav-GS;TRE-dsRed>UAS-ND42-RNAi_vs_UAS-ND30-RNAi	10d	FBgn0015766	38629	Msr-110	48636.2137	-0.135677053	0.000215096	protein_coding	Msr-110 [Source:FlyBase;Acc:FBgn0015766]
bulk RNAseq whole brains	elav-GS;TRE-dsRed>UAS-ND42-RNAi_vs_UAS-ND30-RNAi	10d	FBgn0015774	32400	NetB	10614.41865	-0.239556638	0.000567367	protein_coding	Netrin-B [Source:FlyBase;Acc:FBgn0015774]
bulk RNAseq whole brains	elav-GS;TRE-dsRed>UAS-ND42-RNAi_vs_UAS-ND30-RNAi	10d	FBgn0015799	31027	Rbf	2633.953464	0.171523833	0.00572697	protein_coding	Retinoblastoma-family protein [Source:FlyBase;Acc:FBgn0015799]
bulk RNAseq whole brains	elav-GS;TRE-dsRed>UAS-ND42-RNAi_vs_UAS-ND30-RNAi	10d	FBgn0016034	40489	mael	284.8497371	0.336694572	0.024965956	protein_coding	maelstrom [Source:FlyBase;Acc:FBgn0016034]
bulk RNAseq whole brains	elav-GS;TRE-dsRed>UAS-ND42-RNAi_vs_UAS-ND30-RNAi	10d	FBgn0016054	35322	phr6-4	59.60374411	-1.224372066	3.82E-16	protein_coding	(6-4)-photolyase [Source:FlyBase;Acc:FBgn0016054]
bulk RNAseq whole brains	elav-GS;TRE-dsRed>UAS-ND42-RNAi_vs_UAS-ND30-RNAi	10d	FBgn0016061	43300	side	7930.783153	-0.1075096	0.026094182	protein_coding	sidestep [Source:FlyBase;Acc:FBgn0016061]
bulk RNAseq whole brains	elav-GS;TRE-dsRed>UAS-ND42-RNAi_vs_UAS-ND30-RNAi	10d	FBgn0016076	33759	vri	709.6579937	0.756082053	1.26E-10	protein_coding	vrille [Source:FlyBase;Acc:FBgn0016076]
bulk RNAseq whole brains	elav-GS;TRE-dsRed>UAS-ND42-RNAi_vs_UAS-ND30-RNAi	10d	FBgn0016123	43671	Aph-4	3628.499317	-0.201066227	0.005650887	protein_coding	Alkaline phosphatase 4 [Source:FlyBase;Acc:FBgn0016123]
bulk RNAseq whole brains	elav-GS;TRE-dsRed>UAS-ND42-RNAi_vs_UAS-ND30-RNAi	10d	FBgn0016126	43792	CaMKI	20768.74675	-0.212764351	2.13E-05	protein_coding	Calcium/calmodulin-dependent protein kinase I [Source:FlyBase;Acc:FBgn0016126]
bulk RNAseq whole brains	elav-GS;TRE-dsRed>UAS-ND42-RNAi_vs_UAS-ND30-RNAi	10d	FBgn0016650	42133	Lgr1	757.2574883	0.340508834	6.82E-05	protein_coding	Leucine-rich repeat-containing G protein-coupled receptor 1 [Source:FlyBase;Acc:FBgn0016650]
bulk RNAseq whole brains	elav-GS;TRE-dsRed>UAS-ND42-RNAi_vs_UAS-ND30-RNAi	10d	FBgn0016684	36651	NaPi-T	218.2459567	1.274041625	4.29E-16	protein_coding	Na[+]-dependent inorganic phosphate cotransporter [Source:FlyBase;Acc:FBgn0016684]
bulk RNAseq whole brains	elav-GS;TRE-dsRed>UAS-ND42-RNAi_vs_UAS-ND30-RNAi	10d	FBgn0016693	41569	Past1	3212.436914	-0.230987501	0.000871486	protein_coding	Putative Achaete Scute Target 1 [Source:FlyBase;Acc:FBgn0016693]
bulk RNAseq whole brains	elav-GS;TRE-dsRed>UAS-ND42-RNAi_vs_UAS-ND30-RNAi	10d	FBgn0016754	42824	sba	5402.478423	-0.157000197	0.000865024	protein_coding	six-banded [Source:FlyBase;Acc:FBgn0016754]
bulk RNAseq whole brains	elav-GS;TRE-dsRed>UAS-ND42-RNAi_vs_UAS-ND30-RNAi	10d	FBgn0016919	35414	nompB	310.8108918	-2.154228886	3.63E-79	protein_coding	no mechanoreceptor potential B [Source:FlyBase;Acc:FBgn0016919]
bulk RNAseq whole brains	elav-GS;TRE-dsRed>UAS-ND42-RNAi_vs_UAS-ND30-RNAi	10d	FBgn0016926	33288	Pino	3645.857161	-0.294900399	2.37E-05	protein_coding	Pinocchio [Source:FlyBase;Acc:FBgn0016926]
bulk RNAseq whole brains	elav-GS;TRE-dsRed>UAS-ND42-RNAi_vs_UAS-ND30-RNAi	10d	FBgn0016984	37356	sktl	989.5244259	0.325068239	0.000118666	protein_coding	skittles [Source:FlyBase;Acc:FBgn0016984]
bulk RNAseq whole brains	elav-GS;TRE-dsRed>UAS-ND42-RNAi_vs_UAS-ND30-RNAi	10d	FBgn0017430	38982	Nelf-E	698.4194247	-0.28982103	0.001127133	protein_coding	Negative elongation factor E [Source:FlyBase;Acc:FBgn0017430]
bulk RNAseq whole brains	elav-GS;TRE-dsRed>UAS-ND42-RNAi_vs_UAS-ND30-RNAi	10d	FBgn0017545	43768	RpS3A	22522.54757	0.121024508	0.025272359	protein_coding	Ribosomal protein S3A [Source:FlyBase;Acc:FBgn0017545]
bulk RNAseq whole brains	elav-GS;TRE-dsRed>UAS-ND42-RNAi_vs_UAS-ND30-RNAi	10d	FBgn0017551	33959	Rca1	597.177661	-0.33748155	0.004068917	protein_coding	Regulator of cyclin A1 [Source:FlyBase;Acc:FBgn0017551]
bulk RNAseq whole brains	elav-GS;TRE-dsRed>UAS-ND42-RNAi_vs_UAS-ND30-RNAi	10d	FBgn0019957	42591	ND42	3698.581809	-1.37750028	4.45E-166	protein_coding	NADH:ubiquinone reductase 42kD subunit precursor [Source:FlyBase;Acc:FBgn0019957]
bulk RNAseq whole brains	elav-GS;TRE-dsRed>UAS-ND42-RNAi_vs_UAS-ND30-RNAi	10d	FBgn0020224	38961	Cbl	5621.464867	-0.173669514	0.000269957	protein_coding	Cbl proto-oncogene ortholog [Source:FlyBase;Acc:FBgn0020224]
bulk RNAseq whole brains	elav-GS;TRE-dsRed>UAS-ND42-RNAi_vs_UAS-ND30-RNAi	10d	FBgn0020269	36632	mspo	6548.668179	-0.154697969	0.007046398	protein_coding	M-spondin [Source:FlyBase;Acc:FBgn0020269]
bulk RNAseq whole brains	elav-GS;TRE-dsRed>UAS-ND42-RNAi_vs_UAS-ND30-RNAi	10d	FBgn0020294	40330	ko	1577.948999	-0.2994242	0.000169034	protein_coding	knockout [Source:FlyBase;Acc:FBgn0020294]
bulk RNAseq whole brains	elav-GS;TRE-dsRed>UAS-ND42-RNAi_vs_UAS-ND30-RNAi	10d	FBgn0020299	41770	stumps	2958.246258	-0.274190548	5.48E-06	protein_coding	stumps [Source:FlyBase;Acc:FBgn0020299]
bulk RNAseq whole brains	elav-GS;TRE-dsRed>UAS-ND42-RNAi_vs_UAS-ND30-RNAi	10d	FBgn0020312	37401	CG4050	1837.624269	-0.261259715	0.000265653	protein_coding	Transmembrane and TPR repeat-containing protein CG4050 [Source:UniProtKB/Swiss-Prot;Acc:Q7K4B6]
bulk RNAseq whole brains	elav-GS;TRE-dsRed>UAS-ND42-RNAi_vs_UAS-ND30-RNAi	10d	FBgn0020388	39431	Gcn5	2035.086551	0.442189689	7.70E-14	protein_coding	Gcn5 ortholog [Source:FlyBase;Acc:FBgn0020388]
bulk RNAseq whole brains	elav-GS;TRE-dsRed>UAS-ND42-RNAi_vs_UAS-ND30-RNAi	10d	FBgn0020414	34981	Idgf3	5962.765706	0.147566895	0.000780491	protein_coding	Imaginal disc growth factor 3 [Source:FlyBase;Acc:FBgn0020414]
bulk RNAseq whole brains	elav-GS;TRE-dsRed>UAS-ND42-RNAi_vs_UAS-ND30-RNAi	10d	FBgn0020493	42059	Dad	1682.883046	-0.210861471	0.000762873	protein_coding	Daughters against dpp [Source:FlyBase;Acc:FBgn0020493]
bulk RNAseq whole brains	elav-GS;TRE-dsRed>UAS-ND42-RNAi_vs_UAS-ND30-RNAi	10d	FBgn0020503	35042	CLIP-190	7694.647775	-0.130202075	0.006648943	protein_coding	Cytoplasmic linker protein 190 [Source:FlyBase;Acc:FBgn0020503]
bulk RNAseq whole brains	elav-GS;TRE-dsRed>UAS-ND42-RNAi_vs_UAS-ND30-RNAi	10d	FBgn0020508	44079	Ag5r2	12.29067189	0.331051155	0.025464262	protein_coding	Antigen 5-related 2 [Source:FlyBase;Acc:FBgn0020508]
bulk RNAseq whole brains	elav-GS;TRE-dsRed>UAS-ND42-RNAi_vs_UAS-ND30-RNAi	10d	FBgn0020617	NA	Rx	632.4521042	-0.28644908	0.000169268	protein_coding	Retinal Homeobox [Source:FlyBase;Acc:FBgn0020617]
bulk RNAseq whole brains	elav-GS;TRE-dsRed>UAS-ND42-RNAi_vs_UAS-ND30-RNAi	10d	FBgn0020618	34070	Rack1	25779.80566	0.219594595	3.23E-05	protein_coding	Receptor of activated protein kinase C 1 [Source:FlyBase;Acc:FBgn0020618]
bulk RNAseq whole brains	elav-GS;TRE-dsRed>UAS-ND42-RNAi_vs_UAS-ND30-RNAi	10d	FBgn0020621	35950	Pkn	6299.040984	-0.170328004	0.030285255	protein_coding	Protein kinase related to protein kinase N [Source:FlyBase;Acc:FBgn0020621]
bulk RNAseq whole brains	elav-GS;TRE-dsRed>UAS-ND42-RNAi_vs_UAS-ND30-RNAi	10d	FBgn0020653	31760	Trxr-1	6263.231284	0.184000054	0.003512208	protein_coding	Thioredoxin reductase-1 [Source:FlyBase;Acc:FBgn0020653]
bulk RNAseq whole brains	elav-GS;TRE-dsRed>UAS-ND42-RNAi_vs_UAS-ND30-RNAi	10d	FBgn0020764	37815	Alas	4305.357751	0.15718182	0.000267714	protein_coding	Aminolevulinate synthase [Source:FlyBase;Acc:FBgn0020764]
bulk RNAseq whole brains	elav-GS;TRE-dsRed>UAS-ND42-RNAi_vs_UAS-ND30-RNAi	10d	FBgn0020907	42015	Scp2	5685.540959	-0.360367838	9.52E-05	protein_coding	Sarcoplasmic calcium-binding protein 2 [Source:FlyBase;Acc:FBgn0020907]
bulk RNAseq whole brains	elav-GS;TRE-dsRed>UAS-ND42-RNAi_vs_UAS-ND30-RNAi	10d	FBgn0020910	41347	RpL3	26304.37454	0.283570341	2.58E-08	protein_coding	Ribosomal protein L3 [Source:FlyBase;Acc:FBgn0020910]
bulk RNAseq whole brains	elav-GS;TRE-dsRed>UAS-ND42-RNAi_vs_UAS-ND30-RNAi	10d	FBgn0021761	34527	Nup154	1013.012863	0.198408972	0.012588715	protein_coding	Nucleoporin 154kD [Source:FlyBase;Acc:FBgn0021761]
bulk RNAseq whole brains	elav-GS;TRE-dsRed>UAS-ND42-RNAi_vs_UAS-ND30-RNAi	10d	FBgn0021764	31017	sdk	2331.016371	-0.168801269	0.004980039	protein_coding	sidekick [Source:FlyBase;Acc:FBgn0021764]
bulk RNAseq whole brains	elav-GS;TRE-dsRed>UAS-ND42-RNAi_vs_UAS-ND30-RNAi	10d	FBgn0021825	44086	Dmn	1969.373269	0.160115338	0.031256416	protein_coding	Dynamitin [Source:FlyBase;Acc:FBgn0021825]
bulk RNAseq whole brains	elav-GS;TRE-dsRed>UAS-ND42-RNAi_vs_UAS-ND30-RNAi	10d	FBgn0021847	48387	l(2)k14710	4798.538281	0.155217883	0.000117494	protein_coding	lethal (2) k14710 [Source:FlyBase;Acc:FBgn0021847]
bulk RNAseq whole brains	elav-GS;TRE-dsRed>UAS-ND42-RNAi_vs_UAS-ND30-RNAi	10d	FBgn0021872	44226	Xbp1	10605.04092	0.274806392	7.89E-06	protein_coding	X box binding protein-1 [Source:FlyBase;Acc:FBgn0021872]
bulk RNAseq whole brains	elav-GS;TRE-dsRed>UAS-ND42-RNAi_vs_UAS-ND30-RNAi	10d	FBgn0022029	36953	l(2)k01209	1202.162125	0.502280815	1.89E-09	protein_coding	lethal (2) k01209 [Source:FlyBase;Acc:FBgn0022029]
bulk RNAseq whole brains	elav-GS;TRE-dsRed>UAS-ND42-RNAi_vs_UAS-ND30-RNAi	10d	FBgn0022355	32821	Tsf1	129784.2223	0.196454564	0.046656223	protein_coding	Transferrin 1 [Source:FlyBase;Acc:FBgn0022355]
bulk RNAseq whole brains	elav-GS;TRE-dsRed>UAS-ND42-RNAi_vs_UAS-ND30-RNAi	10d	FBgn0022772	35686	Orc1	32.9667233	0.561134368	0.002835517	protein_coding	Origin recognition complex subunit 1 [Source:FlyBase;Acc:FBgn0022772]
bulk RNAseq whole brains	elav-GS;TRE-dsRed>UAS-ND42-RNAi_vs_UAS-ND30-RNAi	10d	FBgn0022774	40145	Oat	453.7465099	0.396686637	0.030856054	protein_coding	Ornithine aminotransferase precursor [Source:FlyBase;Acc:FBgn0022774]
bulk RNAseq whole brains	elav-GS;TRE-dsRed>UAS-ND42-RNAi_vs_UAS-ND30-RNAi	10d	FBgn0022959	39377	yps	9101.853163	0.213151634	0.000257262	protein_coding	ypsilon schachtel [Source:FlyBase;Acc:FBgn0022959]
bulk RNAseq whole brains	elav-GS;TRE-dsRed>UAS-ND42-RNAi_vs_UAS-ND30-RNAi	10d	FBgn0023083	44233	fray	4519.098851	-0.211924426	0.001996753	protein_coding	frayed [Source:FlyBase;Acc:FBgn0023083]
bulk RNAseq whole brains	elav-GS;TRE-dsRed>UAS-ND42-RNAi_vs_UAS-ND30-RNAi	10d	FBgn0023094	40162	cyc	1256.914181	-0.330171856	8.50E-05	protein_coding	cycle [Source:FlyBase;Acc:FBgn0023094]
bulk RNAseq whole brains	elav-GS;TRE-dsRed>UAS-ND42-RNAi_vs_UAS-ND30-RNAi	10d	FBgn0023178	43193	Pdf	14261.80695	0.659186465	7.50E-22	protein_coding	Pigment-dispersing factor [Source:FlyBase;Acc:FBgn0023178]
bulk RNAseq whole brains	elav-GS;TRE-dsRed>UAS-ND42-RNAi_vs_UAS-ND30-RNAi	10d	FBgn0023388	35378	Dap160	17759.16146	-0.228670564	0.000109155	protein_coding	Dynamin associated protein 160 [Source:FlyBase;Acc:FBgn0023388]
bulk RNAseq whole brains	elav-GS;TRE-dsRed>UAS-ND42-RNAi_vs_UAS-ND30-RNAi	10d	FBgn0023524	31211	CG3078	7436.737858	-0.267766253	2.17E-05	protein_coding	CG3078, isoform B [Source:UniProtKB/TrEMBL;Acc:X2JDK7]
bulk RNAseq whole brains	elav-GS;TRE-dsRed>UAS-ND42-RNAi_vs_UAS-ND30-RNAi	10d	FBgn0023525	31209	CG3191	321.8666249	0.394935706	0.017596086	protein_coding	CG3191, isoform A [Source:UniProtKB/TrEMBL;Acc:Q95R34]
bulk RNAseq whole brains	elav-GS;TRE-dsRed>UAS-ND42-RNAi_vs_UAS-ND30-RNAi	10d	FBgn0024227	34504	aurB	108.0985308	-0.900448811	7.40E-11	protein_coding	aurora B [Source:FlyBase;Acc:FBgn0024227]
bulk RNAseq whole brains	elav-GS;TRE-dsRed>UAS-ND42-RNAi_vs_UAS-ND30-RNAi	10d	FBgn0024238	32721	Fim	9251.807304	0.197984314	0.00821162	protein_coding	Fimbrin [Source:FlyBase;Acc:FBgn0024238]
bulk RNAseq whole brains	elav-GS;TRE-dsRed>UAS-ND42-RNAi_vs_UAS-ND30-RNAi	10d	FBgn0024248	64880	chico	1769.071851	-0.202948153	0.006702126	protein_coding	chico [Source:FlyBase;Acc:FBgn0024248]
bulk RNAseq whole brains	elav-GS;TRE-dsRed>UAS-ND42-RNAi_vs_UAS-ND30-RNAi	10d	FBgn0024291	34708	Sir2	4416.343423	-0.216375996	0.000496779	protein_coding	Sir2 [Source:FlyBase;Acc:FBgn0024291]
bulk RNAseq whole brains	elav-GS;TRE-dsRed>UAS-ND42-RNAi_vs_UAS-ND30-RNAi	10d	FBgn0024315	36865	Picot	7631.200819	-0.266002393	0.002966015	protein_coding	Picot [Source:FlyBase;Acc:FBgn0024315]
bulk RNAseq whole brains	elav-GS;TRE-dsRed>UAS-ND42-RNAi_vs_UAS-ND30-RNAi	10d	FBgn0024320	34358	Npc1a	8266.772946	-0.090440777	0.04626642	protein_coding	Niemann-Pick type C-1a [Source:FlyBase;Acc:FBgn0024320]
bulk RNAseq whole brains	elav-GS;TRE-dsRed>UAS-ND42-RNAi_vs_UAS-ND30-RNAi	10d	FBgn0024329	42253	Mekk1	1788.921167	0.20411431	0.028263405	protein_coding	Mekk1 [Source:FlyBase;Acc:FBgn0024329]
bulk RNAseq whole brains	elav-GS;TRE-dsRed>UAS-ND42-RNAi_vs_UAS-ND30-RNAi	10d	FBgn0024432	42199	Dlc90F	1773.393171	0.424378042	1.69E-10	protein_coding	Dynein light chain 90F [Source:FlyBase;Acc:FBgn0024432]
bulk RNAseq whole brains	elav-GS;TRE-dsRed>UAS-ND42-RNAi_vs_UAS-ND30-RNAi	10d	FBgn0024698	44250	Cpsf160	865.0017565	-0.312464274	5.38E-05	protein_coding	Cleavage and polyadenylation specificity factor 160 [Source:FlyBase;Acc:FBgn0024698]
bulk RNAseq whole brains	elav-GS;TRE-dsRed>UAS-ND42-RNAi_vs_UAS-ND30-RNAi	10d	FBgn0024732	36290	Drep-1	2130.7878	-0.202898881	0.000887125	protein_coding	DNA fragmentation factor-related protein 1 [Source:FlyBase;Acc:FBgn0024732]
bulk RNAseq whole brains	elav-GS;TRE-dsRed>UAS-ND42-RNAi_vs_UAS-ND30-RNAi	10d	FBgn0024733	43864	RpL10	18047.07857	0.148808873	0.011549667	protein_coding	Ribosomal protein L10 [Source:FlyBase;Acc:FBgn0024733]
bulk RNAseq whole brains	elav-GS;TRE-dsRed>UAS-ND42-RNAi_vs_UAS-ND30-RNAi	10d	FBgn0024804	3354919	Dbp80	3232.240133	0.129000224	0.033025545	protein_coding	Dead box protein 80 [Source:FlyBase;Acc:FBgn0024804]
bulk RNAseq whole brains	elav-GS;TRE-dsRed>UAS-ND42-RNAi_vs_UAS-ND30-RNAi	10d	FBgn0024836	36125	stan	7154.803803	-0.249228166	0.000430311	protein_coding	starry night [Source:FlyBase;Acc:FBgn0024836]
bulk RNAseq whole brains	elav-GS;TRE-dsRed>UAS-ND42-RNAi_vs_UAS-ND30-RNAi	10d	FBgn0024912	40816	agt	268.6453557	0.445117176	0.008398596	protein_coding	O-6-alkylguanine-DNA alkyltransferase [Source:FlyBase;Acc:FBgn0024912]
bulk RNAseq whole brains	elav-GS;TRE-dsRed>UAS-ND42-RNAi_vs_UAS-ND30-RNAi	10d	FBgn0024958	42689	Irp-1A	1755.419898	0.261050825	3.89E-05	protein_coding	Iron regulatory protein 1A [Source:FlyBase;Acc:FBgn0024958]
bulk RNAseq whole brains	elav-GS;TRE-dsRed>UAS-ND42-RNAi_vs_UAS-ND30-RNAi	10d	FBgn0024973	31261	CG2701	1664.099068	0.146207982	0.015454122	protein_coding	CG2701 [Source:UniProtKB/TrEMBL;Acc:O76912]
bulk RNAseq whole brains	elav-GS;TRE-dsRed>UAS-ND42-RNAi_vs_UAS-ND30-RNAi	10d	FBgn0024987	31086	ssx	16556.10421	-0.230420522	0.000258838	protein_coding	sister-of-Sex-lethal [Source:FlyBase;Acc:FBgn0024987]
bulk RNAseq whole brains	elav-GS;TRE-dsRed>UAS-ND42-RNAi_vs_UAS-ND30-RNAi	10d	FBgn0024992	31253	CG2658	1997.740046	0.430785124	8.68E-18	protein_coding	CG2658, isoform A [Source:UniProtKB/TrEMBL;Acc:Q9W4W8]
bulk RNAseq whole brains	elav-GS;TRE-dsRed>UAS-ND42-RNAi_vs_UAS-ND30-RNAi	10d	FBgn0024996	31256	eIF2B-beta	1245.160945	0.21141355	0.012364717	protein_coding	eIF2B-beta [Source:FlyBase;Acc:FBgn0024996]
bulk RNAseq whole brains	elav-GS;TRE-dsRed>UAS-ND42-RNAi_vs_UAS-ND30-RNAi	10d	FBgn0025334	37788	PHDP	101.8951627	-0.38793196	0.01780335	protein_coding	Putative homeodomain protein [Source:FlyBase;Acc:FBgn0025334]
bulk RNAseq whole brains	elav-GS;TRE-dsRed>UAS-ND42-RNAi_vs_UAS-ND30-RNAi	10d	FBgn0025382	31103	Rab27	1367.95055	0.17897647	0.010236578	protein_coding	Rab27 [Source:FlyBase;Acc:FBgn0025382]
bulk RNAseq whole brains	elav-GS;TRE-dsRed>UAS-ND42-RNAi_vs_UAS-ND30-RNAi	10d	FBgn0025391	31129	Scgdelta	2175.40174	-0.285134569	8.56E-06	protein_coding	Sarcoglycan delta [Source:FlyBase;Acc:FBgn0025391]
bulk RNAseq whole brains	elav-GS;TRE-dsRed>UAS-ND42-RNAi_vs_UAS-ND30-RNAi	10d	FBgn0025394	31110	inc	2608.429531	-0.20165228	0.024327869	protein_coding	insomniac [Source:FlyBase;Acc:FBgn0025394]
bulk RNAseq whole brains	elav-GS;TRE-dsRed>UAS-ND42-RNAi_vs_UAS-ND30-RNAi	10d	FBgn0025455	39961	CycT	8561.776165	-0.136525055	0.020478871	protein_coding	Cyclin T [Source:FlyBase;Acc:FBgn0025455]
bulk RNAseq whole brains	elav-GS;TRE-dsRed>UAS-ND42-RNAi_vs_UAS-ND30-RNAi	10d	FBgn0025583	49802	IM2	282.9882397	-0.521249664	0.004860561	protein_coding	Immune induced molecule 2 [Source:FlyBase;Acc:FBgn0025583]
bulk RNAseq whole brains	elav-GS;TRE-dsRed>UAS-ND42-RNAi_vs_UAS-ND30-RNAi	10d	FBgn0025628	31174	CG4199	1696.846956	0.384083717	4.85E-08	protein_coding	CG4199, isoform B [Source:UniProtKB/TrEMBL;Acc:Q960D4]
bulk RNAseq whole brains	elav-GS;TRE-dsRed>UAS-ND42-RNAi_vs_UAS-ND30-RNAi	10d	FBgn0025631	31168	moody	3428.798228	0.199239981	0.016512021	protein_coding	moody [Source:FlyBase;Acc:FBgn0025631]
bulk RNAseq whole brains	elav-GS;TRE-dsRed>UAS-ND42-RNAi_vs_UAS-ND30-RNAi	10d	FBgn0025639	31015	Hmt4-20	7981.648187	-0.155579192	0.005146614	protein_coding	Histone methyltransferase 4-20 [Source:FlyBase;Acc:FBgn0025639]
bulk RNAseq whole brains	elav-GS;TRE-dsRed>UAS-ND42-RNAi_vs_UAS-ND30-RNAi	10d	FBgn0025640	31007	CG13369	1137.836998	0.201838024	0.000211676	protein_coding	Ribokinase [Source:UniProtKB/TrEMBL;Acc:O77425]
bulk RNAseq whole brains	elav-GS;TRE-dsRed>UAS-ND42-RNAi_vs_UAS-ND30-RNAi	10d	FBgn0025674	49816	CycK	2091.839037	0.160014859	0.028633874	protein_coding	Cyclin K [Source:FlyBase;Acc:FBgn0025674]
bulk RNAseq whole brains	elav-GS;TRE-dsRed>UAS-ND42-RNAi_vs_UAS-ND30-RNAi	10d	FBgn0025680	42305	cry	3114.391773	-0.225590333	0.04384442	protein_coding	cryptochrome [Source:FlyBase;Acc:FBgn0025680]
bulk RNAseq whole brains	elav-GS;TRE-dsRed>UAS-ND42-RNAi_vs_UAS-ND30-RNAi	10d	FBgn0025681	48421	CG3558	2773.240319	-0.117325898	0.044172051	protein_coding
bulk RNAseq whole brains	elav-GS;TRE-dsRed>UAS-ND42-RNAi_vs_UAS-ND30-RNAi	10d	FBgn0025682	38145	scf	4399.669403	0.135520042	0.038189943	protein_coding	supercoiling factor [Source:FlyBase;Acc:FBgn0025682]
bulk RNAseq whole brains	elav-GS;TRE-dsRed>UAS-ND42-RNAi_vs_UAS-ND30-RNAi	10d	FBgn0025720	37288	Ate1	2296.055995	0.267080462	0.000107466	protein_coding	Ate1 [Source:FlyBase;Acc:FBgn0025720]
bulk RNAseq whole brains	elav-GS;TRE-dsRed>UAS-ND42-RNAi_vs_UAS-ND30-RNAi	10d	FBgn0025724	45757	beta'COP	2696.86417	0.145604716	0.011493696	protein_coding	Coat Protein (coatomer) beta' [Source:FlyBase;Acc:FBgn0025724]
bulk RNAseq whole brains	elav-GS;TRE-dsRed>UAS-ND42-RNAi_vs_UAS-ND30-RNAi	10d	FBgn0025726	43841	unc-13	84791.0687	-0.161039571	0.03897365	protein_coding	unc-13 [Source:FlyBase;Acc:FBgn0025726]
bulk RNAseq whole brains	elav-GS;TRE-dsRed>UAS-ND42-RNAi_vs_UAS-ND30-RNAi	10d	FBgn0025820	38235	JTBR	332.2707178	0.26308368	0.009100521	protein_coding	JTBR [Source:FlyBase;Acc:FBgn0025820]
bulk RNAseq whole brains	elav-GS;TRE-dsRed>UAS-ND42-RNAi_vs_UAS-ND30-RNAi	10d	FBgn0026056	42484	Rlip	5824.999432	0.213832786	0.021350846	protein_coding	Ral interacting protein [Source:FlyBase;Acc:FBgn0026056]
bulk RNAseq whole brains	elav-GS;TRE-dsRed>UAS-ND42-RNAi_vs_UAS-ND30-RNAi	10d	FBgn0026084	31359	cib	3861.443571	0.238817349	0.01293506	protein_coding	ciboulot [Source:FlyBase;Acc:FBgn0026084]
bulk RNAseq whole brains	elav-GS;TRE-dsRed>UAS-ND42-RNAi_vs_UAS-ND30-RNAi	10d	FBgn0026141	33319	Cdlc2	5.34969454	0.325940561	0.021460318	protein_coding	Cytoplasmic dynein light chain 2 [Source:FlyBase;Acc:FBgn0026141]
bulk RNAseq whole brains	elav-GS;TRE-dsRed>UAS-ND42-RNAi_vs_UAS-ND30-RNAi	10d	FBgn0026148	47730	CG12253	681.4547191	-0.244827389	0.019174304	protein_coding	LD32974p [Source:UniProtKB/TrEMBL;Acc:Q9VKM0]
bulk RNAseq whole brains	elav-GS;TRE-dsRed>UAS-ND42-RNAi_vs_UAS-ND30-RNAi	10d	FBgn0026149	31890	BCL7-like	503.2161319	-0.213429487	0.010600965	protein_coding	BCL7-like [Source:FlyBase;Acc:FBgn0026149]
bulk RNAseq whole brains	elav-GS;TRE-dsRed>UAS-ND42-RNAi_vs_UAS-ND30-RNAi	10d	FBgn0026160	39217	tna	19898.51123	-0.162918809	0.021005026	protein_coding	tonalli [Source:FlyBase;Acc:FBgn0026160]
bulk RNAseq whole brains	elav-GS;TRE-dsRed>UAS-ND42-RNAi_vs_UAS-ND30-RNAi	10d	FBgn0026176	36298	SkpB	11.22314777	-0.444124032	0.015526129	protein_coding	SKP1-related B [Source:FlyBase;Acc:FBgn0026176]
bulk RNAseq whole brains	elav-GS;TRE-dsRed>UAS-ND42-RNAi_vs_UAS-ND30-RNAi	10d	FBgn0026197	43918	noe	723196.0957	-0.352002458	0.000109264	protein_coding	noe [Source:FlyBase;Acc:FBgn0026197]
bulk RNAseq whole brains	elav-GS;TRE-dsRed>UAS-ND42-RNAi_vs_UAS-ND30-RNAi	10d	FBgn0026263	38891	bip1	318.951655	-0.36304593	0.02685511	protein_coding	bip1 [Source:FlyBase;Acc:FBgn0026263]
bulk RNAseq whole brains	elav-GS;TRE-dsRed>UAS-ND42-RNAi_vs_UAS-ND30-RNAi	10d	FBgn0026315	41334	Ugt35a	125.6788355	0.594577886	2.52E-05	protein_coding	UDP-glycosyltransferase 35a [Source:FlyBase;Acc:FBgn0026315]
bulk RNAseq whole brains	elav-GS;TRE-dsRed>UAS-ND42-RNAi_vs_UAS-ND30-RNAi	10d	FBgn0026326	35954	Mad1	1458.678354	-0.2280758	0.013583191	protein_coding	FI09619p [Source:UniProtKB/TrEMBL;Acc:Q7KND8]
bulk RNAseq whole brains	elav-GS;TRE-dsRed>UAS-ND42-RNAi_vs_UAS-ND30-RNAi	10d	FBgn0026373	34796	RpII33	368.6674954	0.306228786	0.007364965	protein_coding	RNA polymerase II 33kD subunit [Source:FlyBase;Acc:FBgn0026373]
bulk RNAseq whole brains	elav-GS;TRE-dsRed>UAS-ND42-RNAi_vs_UAS-ND30-RNAi	10d	FBgn0026374	32531	Rhp	1441.469172	-0.249309429	0.001669918	protein_coding	Rhophilin [Source:FlyBase;Acc:FBgn0026374]
bulk RNAseq whole brains	elav-GS;TRE-dsRed>UAS-ND42-RNAi_vs_UAS-ND30-RNAi	10d	FBgn0026375	32743	RhoGAPp190	26976.06695	-0.102837725	0.038495411	protein_coding	Rho GTPase activating protein p190 [Source:FlyBase;Acc:FBgn0026375]
bulk RNAseq whole brains	elav-GS;TRE-dsRed>UAS-ND42-RNAi_vs_UAS-ND30-RNAi	10d	FBgn0026397	33336	Or22b	50.10670573	0.548789409	0.001123324	protein_coding	Odorant receptor 22b [Source:FlyBase;Acc:FBgn0026397]
bulk RNAseq whole brains	elav-GS;TRE-dsRed>UAS-ND42-RNAi_vs_UAS-ND30-RNAi	10d	FBgn0026398	33335	Or22a	53.15895386	0.561902357	0.000672443	protein_coding	Odorant receptor 22a [Source:FlyBase;Acc:FBgn0026398]
bulk RNAseq whole brains	elav-GS;TRE-dsRed>UAS-ND42-RNAi_vs_UAS-ND30-RNAi	10d	FBgn0026403	36089	Ndg	66.38483895	1.389574191	2.73E-21	protein_coding	Nidogen/entactin [Source:FlyBase;Acc:FBgn0026403]
bulk RNAseq whole brains	elav-GS;TRE-dsRed>UAS-ND42-RNAi_vs_UAS-ND30-RNAi	10d	FBgn0026415	31926	Idgf4	8752.958396	0.238217568	0.001866018	protein_coding	Imaginal disc growth factor 4 [Source:FlyBase;Acc:FBgn0026415]
bulk RNAseq whole brains	elav-GS;TRE-dsRed>UAS-ND42-RNAi_vs_UAS-ND30-RNAi	10d	FBgn0026438	33247	Eaat2	10472.0825	-0.097531829	0.046303537	protein_coding	Excitatory amino acid transporter 2 [Source:FlyBase;Acc:FBgn0026438]
bulk RNAseq whole brains	elav-GS;TRE-dsRed>UAS-ND42-RNAi_vs_UAS-ND30-RNAi	10d	FBgn0026570	48613	CG5704	67.58373179	0.659396641	3.52E-05	protein_coding	CG5704, isoform A [Source:UniProtKB/TrEMBL;Acc:Q9W047]
bulk RNAseq whole brains	elav-GS;TRE-dsRed>UAS-ND42-RNAi_vs_UAS-ND30-RNAi	10d	FBgn0026616	41913	alpha-Man-IIb	4994.892797	-0.135000785	0.015919765	protein_coding	alpha-Man-IIb [Source:FlyBase;Acc:FBgn0026616]
bulk RNAseq whole brains	elav-GS;TRE-dsRed>UAS-ND42-RNAi_vs_UAS-ND30-RNAi	10d	FBgn0026666	32513	l(1)G0136	1935.359367	0.275232815	0.001242793	protein_coding	lethal (1) G0136 [Source:FlyBase;Acc:FBgn0026666]
bulk RNAseq whole brains	elav-GS;TRE-dsRed>UAS-ND42-RNAi_vs_UAS-ND30-RNAi	10d	FBgn0027052	34433	CHIP	1834.839282	0.138760221	0.019075881	protein_coding	CHIP ortholog [Source:FlyBase;Acc:FBgn0027052]
bulk RNAseq whole brains	elav-GS;TRE-dsRed>UAS-ND42-RNAi_vs_UAS-ND30-RNAi	10d	FBgn0027054	35759	CSN4	840.4035229	0.200977511	0.008054063	protein_coding	COP9 signalosome subunit 4 [Source:FlyBase;Acc:FBgn0027054]
bulk RNAseq whole brains	elav-GS;TRE-dsRed>UAS-ND42-RNAi_vs_UAS-ND30-RNAi	10d	FBgn0027079	45783	Aats-val	2149.594821	0.306425825	0.000950002	protein_coding	Valyl-tRNA synthetase [Source:FlyBase;Acc:FBgn0027079]
bulk RNAseq whole brains	elav-GS;TRE-dsRed>UAS-ND42-RNAi_vs_UAS-ND30-RNAi	10d	FBgn0027080	39829	Aats-tyr	1139.062405	0.358373966	0.003780551	protein_coding	Tyrosyl-tRNA synthetase [Source:FlyBase;Acc:FBgn0027080]
bulk RNAseq whole brains	elav-GS;TRE-dsRed>UAS-ND42-RNAi_vs_UAS-ND30-RNAi	10d	FBgn0027081	45784	Aats-thr	4217.515892	0.249355786	1.80E-05	protein_coding	Threonyl-tRNA synthetase [Source:FlyBase;Acc:FBgn0027081]
bulk RNAseq whole brains	elav-GS;TRE-dsRed>UAS-ND42-RNAi_vs_UAS-ND30-RNAi	10d	FBgn0027086	45785	Aats-ile	1939.30172	0.198113921	0.009415347	protein_coding	Isoleucyl-tRNA synthetase [Source:FlyBase;Acc:FBgn0027086]
bulk RNAseq whole brains	elav-GS;TRE-dsRed>UAS-ND42-RNAi_vs_UAS-ND30-RNAi	10d	FBgn0027088	39644	Aats-gly	1292.899041	0.297247415	3.35E-05	protein_coding	Glycyl-tRNA synthetase [Source:FlyBase;Acc:FBgn0027088]
bulk RNAseq whole brains	elav-GS;TRE-dsRed>UAS-ND42-RNAi_vs_UAS-ND30-RNAi	10d	FBgn0027091	36784	Aats-cys	688.445469	0.290004447	0.000350543	protein_coding	Cysteinyl-tRNA synthetase [Source:FlyBase;Acc:FBgn0027091]
bulk RNAseq whole brains	elav-GS;TRE-dsRed>UAS-ND42-RNAi_vs_UAS-ND30-RNAi	10d	FBgn0027094	34156	Aats-ala	1363.764093	0.433420666	3.45E-10	protein_coding	Alanyl-tRNA synthetase [Source:FlyBase;Acc:FBgn0027094]
bulk RNAseq whole brains	elav-GS;TRE-dsRed>UAS-ND42-RNAi_vs_UAS-ND30-RNAi	10d	FBgn0027108	31646	Inx2	9005.274561	-0.389648134	7.17E-15	protein_coding	Innexin 2 [Source:FlyBase;Acc:FBgn0027108]
bulk RNAseq whole brains	elav-GS;TRE-dsRed>UAS-ND42-RNAi_vs_UAS-ND30-RNAi	10d	FBgn0027280	31712	l(1)G0193	5316.550812	0.297267659	0.002861588	protein_coding	lethal (1) G0193 [Source:FlyBase;Acc:FBgn0027280]
bulk RNAseq whole brains	elav-GS;TRE-dsRed>UAS-ND42-RNAi_vs_UAS-ND30-RNAi	10d	FBgn0027339	43924	jim	57290.69996	-0.164130683	0.028266981	protein_coding	jim [Source:FlyBase;Acc:FBgn0027339]
bulk RNAseq whole brains	elav-GS;TRE-dsRed>UAS-ND42-RNAi_vs_UAS-ND30-RNAi	10d	FBgn0027341	3354921	Gfat1	501.1680449	0.696544515	1.16E-05	protein_coding	Glutamine:fructose-6-phosphate aminotransferase 1 [Source:FlyBase;Acc:FBgn0027341]
bulk RNAseq whole brains	elav-GS;TRE-dsRed>UAS-ND42-RNAi_vs_UAS-ND30-RNAi	10d	FBgn0027363	34505	Stam	2730.180072	0.184663913	1.48E-05	protein_coding	Signal transducing adaptor molecule [Source:FlyBase;Acc:FBgn0027363]
bulk RNAseq whole brains	elav-GS;TRE-dsRed>UAS-ND42-RNAi_vs_UAS-ND30-RNAi	10d	FBgn0027375	39594	RecQ5	1445.298643	0.158476842	0.008846509	protein_coding	homolog of RecQ [Source:FlyBase;Acc:FBgn0027375]
bulk RNAseq whole brains	elav-GS;TRE-dsRed>UAS-ND42-RNAi_vs_UAS-ND30-RNAi	10d	FBgn0027500	39850	spd-2	56.25570542	0.751036663	2.95E-06	protein_coding	spindle defective 2 [Source:FlyBase;Acc:FBgn0027500]
bulk RNAseq whole brains	elav-GS;TRE-dsRed>UAS-ND42-RNAi_vs_UAS-ND30-RNAi	10d	FBgn0027512	42793	CG10254	3904.974875	0.133839984	0.038358899	protein_coding	Uncharacterized protein, isoform A [Source:UniProtKB/TrEMBL;Acc:Q9XZ32]
bulk RNAseq whole brains	elav-GS;TRE-dsRed>UAS-ND42-RNAi_vs_UAS-ND30-RNAi	10d	FBgn0027527	40760	Osi6	12.50108985	0.813141653	1.96E-07	protein_coding	Osiris 6 [Source:FlyBase;Acc:FBgn0027527]
bulk RNAseq whole brains	elav-GS;TRE-dsRed>UAS-ND42-RNAi_vs_UAS-ND30-RNAi	10d	FBgn0027529	37304	CG8920	6972.469218	0.251232356	4.13E-12	protein_coding	CG8920, isoform B [Source:UniProtKB/TrEMBL;Acc:Q0E910]
bulk RNAseq whole brains	elav-GS;TRE-dsRed>UAS-ND42-RNAi_vs_UAS-ND30-RNAi	10d	FBgn0027554	38886	CG8042	2464.455551	0.222514795	0.000142511	protein_coding	BcDNA.GH10229 [Source:UniProtKB/TrEMBL;Acc:Q9Y114]
bulk RNAseq whole brains	elav-GS;TRE-dsRed>UAS-ND42-RNAi_vs_UAS-ND30-RNAi	10d	FBgn0027590	37960	GstE12	3305.9215	-0.285116099	0.001535585	protein_coding	Glutathione S transferase E12 [Source:FlyBase;Acc:FBgn0027590]
bulk RNAseq whole brains	elav-GS;TRE-dsRed>UAS-ND42-RNAi_vs_UAS-ND30-RNAi	10d	FBgn0027598	43654	cindr	12831.25879	0.1866712	0.009131264	protein_coding	CIN85 and CD2AP orthologue [Source:FlyBase;Acc:FBgn0027598]
bulk RNAseq whole brains	elav-GS;TRE-dsRed>UAS-ND42-RNAi_vs_UAS-ND30-RNAi	10d	FBgn0027620	43751	Acf1	2586.751873	-0.230456591	0.002946749	protein_coding	ATP-dependent chromatin assembly factor large subunit [Source:FlyBase;Acc:FBgn0027620]
bulk RNAseq whole brains	elav-GS;TRE-dsRed>UAS-ND42-RNAi_vs_UAS-ND30-RNAi	10d	FBgn0027654	43630	jdp	30447.14629	0.250926366	1.71E-09	protein_coding	jdp [Source:FlyBase;Acc:FBgn0027654]
bulk RNAseq whole brains	elav-GS;TRE-dsRed>UAS-ND42-RNAi_vs_UAS-ND30-RNAi	10d	FBgn0027836	37080	Dgp-1	3652.14022	1.571615215	2.14E-54	protein_coding	Dgp-1 [Source:FlyBase;Acc:FBgn0027836]
bulk RNAseq whole brains	elav-GS;TRE-dsRed>UAS-ND42-RNAi_vs_UAS-ND30-RNAi	10d	FBgn0027873	43426	Cpsf100	542.6080467	-0.38971807	7.05E-05	protein_coding	Cleavage and polyadenylation specificity factor 100 [Source:FlyBase;Acc:FBgn0027873]
bulk RNAseq whole brains	elav-GS;TRE-dsRed>UAS-ND42-RNAi_vs_UAS-ND30-RNAi	10d	FBgn0028396	44121	TotA	482.4130295	0.838671749	1.25E-07	protein_coding	Turandot A [Source:FlyBase;Acc:FBgn0028396]
bulk RNAseq whole brains	elav-GS;TRE-dsRed>UAS-ND42-RNAi_vs_UAS-ND30-RNAi	10d	FBgn0028411	37769	Nxt1	282.082184	0.262097275	0.029626815	protein_coding	NTF2-related export protein 1 [Source:FlyBase;Acc:FBgn0028411]
bulk RNAseq whole brains	elav-GS;TRE-dsRed>UAS-ND42-RNAi_vs_UAS-ND30-RNAi	10d	FBgn0028412	34578	Mst33A	11.06269795	0.366658843	0.004554511	protein_coding	Mst33A [Source:FlyBase;Acc:FBgn0028412]
bulk RNAseq whole brains	elav-GS;TRE-dsRed>UAS-ND42-RNAi_vs_UAS-ND30-RNAi	10d	FBgn0028425	34624	JhI-21	908.3684404	0.412102513	1.33E-05	protein_coding	JhI-21 [Source:FlyBase;Acc:FBgn0028425]
bulk RNAseq whole brains	elav-GS;TRE-dsRed>UAS-ND42-RNAi_vs_UAS-ND30-RNAi	10d	FBgn0028426	NA	JhI-1	476.870942	0.218325502	0.017995177	protein_coding	Juvenile hormone-inducible protein 1 [Source:FlyBase;Acc:FBgn0028426]
bulk RNAseq whole brains	elav-GS;TRE-dsRed>UAS-ND42-RNAi_vs_UAS-ND30-RNAi	10d	FBgn0028480	31965	CG17841	12051.29789	-0.17945953	0.000872434	protein_coding	BcDNA.GH12326 [Source:UniProtKB/TrEMBL;Acc:Q9V3S7]
bulk RNAseq whole brains	elav-GS;TRE-dsRed>UAS-ND42-RNAi_vs_UAS-ND30-RNAi	10d	FBgn0028490	34577	CG31705	41087.51706	0.290067499	7.07E-07	protein_coding	BcDNA.GH07269 [Source:UniProtKB/TrEMBL;Acc:Q9VKG4]
bulk RNAseq whole brains	elav-GS;TRE-dsRed>UAS-ND42-RNAi_vs_UAS-ND30-RNAi	10d	FBgn0028496	37126	CG30116	18482.54451	-0.190688295	0.002843233	protein_coding	Uncharacterized protein, isoform A [Source:UniProtKB/TrEMBL;Acc:A1ZB93]
bulk RNAseq whole brains	elav-GS;TRE-dsRed>UAS-ND42-RNAi_vs_UAS-ND30-RNAi	10d	FBgn0028509	34803	CenG1A	4441.942597	0.162963825	0.000630301	protein_coding	Centaurin gamma 1A [Source:FlyBase;Acc:FBgn0028509]
bulk RNAseq whole brains	elav-GS;TRE-dsRed>UAS-ND42-RNAi_vs_UAS-ND30-RNAi	10d	FBgn0028514	34941	CG4793	43.7892715	-0.407643409	0.036712233	protein_coding	CG4793 [Source:UniProtKB/TrEMBL;Acc:Q8IP30]
bulk RNAseq whole brains	elav-GS;TRE-dsRed>UAS-ND42-RNAi_vs_UAS-ND30-RNAi	10d	FBgn0028515	34953	EndoGI	1025.006488	0.389719192	0.000177066	protein_coding	Endonuclease G inhibitor [Source:FlyBase;Acc:FBgn0028515]
bulk RNAseq whole brains	elav-GS;TRE-dsRed>UAS-ND42-RNAi_vs_UAS-ND30-RNAi	10d	FBgn0028516	34890	ZnT35C	90.99461337	-1.09625229	1.19E-15	protein_coding	Zinc transporter 35C [Source:FlyBase;Acc:FBgn0028516]
bulk RNAseq whole brains	elav-GS;TRE-dsRed>UAS-ND42-RNAi_vs_UAS-ND30-RNAi	10d	FBgn0028523	34980	CG5888	2233.038002	0.311152462	2.01E-07	protein_coding	CG5888, isoform A [Source:UniProtKB/TrEMBL;Acc:Q7KT58]
bulk RNAseq whole brains	elav-GS;TRE-dsRed>UAS-ND42-RNAi_vs_UAS-ND30-RNAi	10d	FBgn0028538	34785	Sec71	3968.662565	-0.10885371	0.047300443	protein_coding	Sec71 ortholog (S. cerevisiae) [Source:FlyBase;Acc:FBgn0028538]
bulk RNAseq whole brains	elav-GS;TRE-dsRed>UAS-ND42-RNAi_vs_UAS-ND30-RNAi	10d	FBgn0028546	34774	ics	469.9893996	0.438611599	3.17E-09	protein_coding	icarus [Source:FlyBase;Acc:FBgn0028546]
bulk RNAseq whole brains	elav-GS;TRE-dsRed>UAS-ND42-RNAi_vs_UAS-ND30-RNAi	10d	FBgn0028550	43867	Atf3	2428.871324	-0.13313846	0.036764234	protein_coding	Activating transcription factor 3 [Source:FlyBase;Acc:FBgn0028550]
bulk RNAseq whole brains	elav-GS;TRE-dsRed>UAS-ND42-RNAi_vs_UAS-ND30-RNAi	10d	FBgn0028563	35774	sut1	104.0228686	0.437091192	0.00352615	protein_coding	sugar transporter 1 [Source:FlyBase;Acc:FBgn0028563]
bulk RNAseq whole brains	elav-GS;TRE-dsRed>UAS-ND42-RNAi_vs_UAS-ND30-RNAi	10d	FBgn0028675	34350	Sur	481.8331636	0.430627328	3.95E-06	protein_coding	Sulfonylurea receptor [Source:FlyBase;Acc:FBgn0028675]
bulk RNAseq whole brains	elav-GS;TRE-dsRed>UAS-ND42-RNAi_vs_UAS-ND30-RNAi	10d	FBgn0028692	43449	Rpn2	3336.353354	0.171511273	0.005479351	protein_coding	Regulatory particle non-ATPase 2 [Source:FlyBase;Acc:FBgn0028692]
bulk RNAseq whole brains	elav-GS;TRE-dsRed>UAS-ND42-RNAi_vs_UAS-ND30-RNAi	10d	FBgn0028697	3354918	RpL15	22405.2682	0.118893926	0.03550622	protein_coding	Ribosomal protein L15 [Source:FlyBase;Acc:FBgn0028697]
bulk RNAseq whole brains	elav-GS;TRE-dsRed>UAS-ND42-RNAi_vs_UAS-ND30-RNAi	10d	FBgn0028703	33939	Nhe3	10917.68308	0.17297329	0.000561524	protein_coding	Na[+]/H[+] hydrogen exchanger 3 [Source:FlyBase;Acc:FBgn0028703]
bulk RNAseq whole brains	elav-GS;TRE-dsRed>UAS-ND42-RNAi_vs_UAS-ND30-RNAi	10d	FBgn0028704	45248	Nckx30C	76152.76707	-0.211849751	0.000448079	protein_coding	Nckx30C [Source:FlyBase;Acc:FBgn0028704]
bulk RNAseq whole brains	elav-GS;TRE-dsRed>UAS-ND42-RNAi_vs_UAS-ND30-RNAi	10d	FBgn0028737	45249	Ef1beta	3598.49667	0.176167035	0.012905492	protein_coding	Elongation factor 1 beta [Source:FlyBase;Acc:FBgn0028737]
bulk RNAseq whole brains	elav-GS;TRE-dsRed>UAS-ND42-RNAi_vs_UAS-ND30-RNAi	10d	FBgn0028743	37037	Dhit	8737.860578	-0.173637463	0.020013272	protein_coding	Double hit [Source:FlyBase;Acc:FBgn0028743]
bulk RNAseq whole brains	elav-GS;TRE-dsRed>UAS-ND42-RNAi_vs_UAS-ND30-RNAi	10d	FBgn0028862	34891	dao	4077.611044	-0.142114933	0.002442493	protein_coding	down and out [Source:FlyBase;Acc:FBgn0028862]
bulk RNAseq whole brains	elav-GS;TRE-dsRed>UAS-ND42-RNAi_vs_UAS-ND30-RNAi	10d	FBgn0028879	34886	CG15270	8842.964572	-0.26074945	1.83E-08	protein_coding	Anoctamin [Source:UniProtKB/TrEMBL;Acc:Q9V416]
bulk RNAseq whole brains	elav-GS;TRE-dsRed>UAS-ND42-RNAi_vs_UAS-ND30-RNAi	10d	FBgn0028886	34863	CG15279	323.6597239	0.285576794	0.021527815	protein_coding	Transporter [Source:UniProtKB/TrEMBL;Acc:Q9VJR4]
bulk RNAseq whole brains	elav-GS;TRE-dsRed>UAS-ND42-RNAi_vs_UAS-ND30-RNAi	10d	FBgn0028888	34889	CG4168	3563.279343	-0.157409615	0.023606708	protein_coding	CG4168, isoform B [Source:UniProtKB/TrEMBL;Acc:Q9VJQ0]
bulk RNAseq whole brains	elav-GS;TRE-dsRed>UAS-ND42-RNAi_vs_UAS-ND30-RNAi	10d	FBgn0028931	34784	CG16863	417.0690392	-0.312281362	0.019417313	protein_coding	Uncharacterized protein, isoform B [Source:UniProtKB/TrEMBL;Acc:Q0E8Q6]
bulk RNAseq whole brains	elav-GS;TRE-dsRed>UAS-ND42-RNAi_vs_UAS-ND30-RNAi	10d	FBgn0028956	36961	mthl3	15.2900135	0.401869819	0.02079944	protein_coding	methuselah-like 3 [Source:FlyBase;Acc:FBgn0028956]
bulk RNAseq whole brains	elav-GS;TRE-dsRed>UAS-ND42-RNAi_vs_UAS-ND30-RNAi	10d	FBgn0028970	47757	betaggt-II	1199.913663	0.238261319	0.000616742	protein_coding	beta subunit of type II geranylgeranyl transferase [Source:FlyBase;Acc:FBgn0028970]
bulk RNAseq whole brains	elav-GS;TRE-dsRed>UAS-ND42-RNAi_vs_UAS-ND30-RNAi	10d	FBgn0028980	44785	tan	740.8863165	-0.265709967	0.000406957	protein_coding	tantalus [Source:FlyBase;Acc:FBgn0028980]
bulk RNAseq whole brains	elav-GS;TRE-dsRed>UAS-ND42-RNAi_vs_UAS-ND30-RNAi	10d	FBgn0029082	44129	hbs	1379.247534	-0.318399529	4.70E-08	protein_coding	hibris [Source:FlyBase;Acc:FBgn0029082]
bulk RNAseq whole brains	elav-GS;TRE-dsRed>UAS-ND42-RNAi_vs_UAS-ND30-RNAi	10d	FBgn0029088	44274	disp	2554.566432	0.275636572	7.95E-06	protein_coding	dispatched [Source:FlyBase;Acc:FBgn0029088]
bulk RNAseq whole brains	elav-GS;TRE-dsRed>UAS-ND42-RNAi_vs_UAS-ND30-RNAi	10d	FBgn0029091	40442	CS-2	39.44766647	0.501763976	0.003514847	protein_coding	Chitin synthase 2 [Source:FlyBase;Acc:FBgn0029091]
bulk RNAseq whole brains	elav-GS;TRE-dsRed>UAS-ND42-RNAi_vs_UAS-ND30-RNAi	10d	FBgn0029131	53585	Debcl	769.0933814	-0.289710076	0.002135965	protein_coding	Death executioner Bcl-2 homologue [Source:FlyBase;Acc:FBgn0029131]
bulk RNAseq whole brains	elav-GS;TRE-dsRed>UAS-ND42-RNAi_vs_UAS-ND30-RNAi	10d	FBgn0029133	32274	REG	2501.861964	0.147954295	0.006363645	protein_coding	REG [Source:FlyBase;Acc:FBgn0029133]
bulk RNAseq whole brains	elav-GS;TRE-dsRed>UAS-ND42-RNAi_vs_UAS-ND30-RNAi	10d	FBgn0029155	43936	Men-b	16240.29812	-0.114876119	0.031131523	protein_coding	Malic enzyme b [Source:FlyBase;Acc:FBgn0029155]
bulk RNAseq whole brains	elav-GS;TRE-dsRed>UAS-ND42-RNAi_vs_UAS-ND30-RNAi	10d	FBgn0029158	40259	Las	1228.918975	0.171440075	0.027435195	protein_coding	Lipoic acid synthase [Source:FlyBase;Acc:FBgn0029158]
bulk RNAseq whole brains	elav-GS;TRE-dsRed>UAS-ND42-RNAi_vs_UAS-ND30-RNAi	10d	FBgn0029176	44791	Ef1gamma	9715.740843	0.264926228	2.55E-05	protein_coding	Ef1gamma [Source:FlyBase;Acc:FBgn0029176]
bulk RNAseq whole brains	elav-GS;TRE-dsRed>UAS-ND42-RNAi_vs_UAS-ND30-RNAi	10d	FBgn0029507	35613	Tsp42Ed	185.9282576	0.803639067	7.58E-07	protein_coding	Tetraspanin 42Ed [Source:FlyBase;Acc:FBgn0029507]
bulk RNAseq whole brains	elav-GS;TRE-dsRed>UAS-ND42-RNAi_vs_UAS-ND30-RNAi	10d	FBgn0029508	59178	Tsp42Ea	218.7521583	0.780204997	3.38E-06	protein_coding	Tetraspanin 42Ea [Source:FlyBase;Acc:FBgn0029508]
bulk RNAseq whole brains	elav-GS;TRE-dsRed>UAS-ND42-RNAi_vs_UAS-ND30-RNAi	10d	FBgn0029521	30978	Or1a	62.26803899	-0.394159377	0.027332549	protein_coding	Odorant receptor 1a [Source:FlyBase;Acc:FBgn0029521]
bulk RNAseq whole brains	elav-GS;TRE-dsRed>UAS-ND42-RNAi_vs_UAS-ND30-RNAi	10d	FBgn0029523	NA	CR18275	179.7326303	0.356091904	0.002591686	pseudogene
bulk RNAseq whole brains	elav-GS;TRE-dsRed>UAS-ND42-RNAi_vs_UAS-ND30-RNAi	10d	FBgn0029663	31317	CG10804	8087.882858	-0.159648931	0.045965866	protein_coding	Transporter [Source:UniProtKB/TrEMBL;Acc:B7Z122]
bulk RNAseq whole brains	elav-GS;TRE-dsRed>UAS-ND42-RNAi_vs_UAS-ND30-RNAi	10d	FBgn0029664	31318	CG10802	1181.904773	0.38613357	3.36E-09	protein_coding	LD13611p [Source:UniProtKB/TrEMBL;Acc:Q9W4R9]
bulk RNAseq whole brains	elav-GS;TRE-dsRed>UAS-ND42-RNAi_vs_UAS-ND30-RNAi	10d	FBgn0029689	31351	CG6428	958.9400017	0.24940859	0.013696485	protein_coding	CG6428 [Source:UniProtKB/TrEMBL;Acc:Q9W4N6]
bulk RNAseq whole brains	elav-GS;TRE-dsRed>UAS-ND42-RNAi_vs_UAS-ND30-RNAi	10d	FBgn0029710	31383	CG3568	451.4499791	0.282545221	0.000921556	protein_coding	AT21585p [Source:UniProtKB/TrEMBL;Acc:Q9W4J9]
bulk RNAseq whole brains	elav-GS;TRE-dsRed>UAS-ND42-RNAi_vs_UAS-ND30-RNAi	10d	FBgn0029727	31413	CG6978	5.822225463	-0.312624405	0.034222979	protein_coding	CG6978 [Source:UniProtKB/TrEMBL;Acc:Q9W4G7]
bulk RNAseq whole brains	elav-GS;TRE-dsRed>UAS-ND42-RNAi_vs_UAS-ND30-RNAi	10d	FBgn0029766	31461	CG15784	453.085174	1.177084674	1.22E-21	protein_coding	IP13321p [Source:UniProtKB/TrEMBL;Acc:Q9W4C1]
bulk RNAseq whole brains	elav-GS;TRE-dsRed>UAS-ND42-RNAi_vs_UAS-ND30-RNAi	10d	FBgn0029810	31509	CG12239	46768.75709	0.351916456	2.74E-07	protein_coding	GH14380p [Source:UniProtKB/TrEMBL;Acc:Q9W472]
bulk RNAseq whole brains	elav-GS;TRE-dsRed>UAS-ND42-RNAi_vs_UAS-ND30-RNAi	10d	FBgn0029825	31526	CG12728	654.2808843	0.225137458	0.017902678	protein_coding	LD25916p [Source:UniProtKB/TrEMBL;Acc:Q9W455]
bulk RNAseq whole brains	elav-GS;TRE-dsRed>UAS-ND42-RNAi_vs_UAS-ND30-RNAi	10d	FBgn0029834	31537	CG5937	10306.81736	-0.231154695	0.001801459	protein_coding	CG5937, isoform C [Source:UniProtKB/TrEMBL;Acc:Q9W444]
bulk RNAseq whole brains	elav-GS;TRE-dsRed>UAS-ND42-RNAi_vs_UAS-ND30-RNAi	10d	FBgn0029864	31574	CG15894	10056.64218	-0.199523771	0.00121939	protein_coding	Uncharacterized protein, isoform B [Source:UniProtKB/TrEMBL;Acc:A8JUZ7]
bulk RNAseq whole brains	elav-GS;TRE-dsRed>UAS-ND42-RNAi_vs_UAS-ND30-RNAi	10d	FBgn0029893	31609	CG14442	5415.509118	-0.176365142	0.043131595	protein_coding	Uncharacterized protein, isoform A [Source:UniProtKB/TrEMBL;Acc:Q9W3X2]
bulk RNAseq whole brains	elav-GS;TRE-dsRed>UAS-ND42-RNAi_vs_UAS-ND30-RNAi	10d	FBgn0029922	31639	CG14431	3311.004212	-0.27188574	0.001897891	protein_coding	MIP31509p [Source:UniProtKB/TrEMBL;Acc:Q9W3U2]
bulk RNAseq whole brains	elav-GS;TRE-dsRed>UAS-ND42-RNAi_vs_UAS-ND30-RNAi	10d	FBgn0029955	31679	CG15478	777.2630156	-0.24221934	0.006376811	protein_coding	SD03340p [Source:UniProtKB/TrEMBL;Acc:Q9W3Q4]
bulk RNAseq whole brains	elav-GS;TRE-dsRed>UAS-ND42-RNAi_vs_UAS-ND30-RNAi	10d	FBgn0029962	31687	CG1402	1964.518479	-0.197623063	0.008617846	protein_coding	CG1402, isoform B [Source:UniProtKB/TrEMBL;Acc:Q9W3P7]
bulk RNAseq whole brains	elav-GS;TRE-dsRed>UAS-ND42-RNAi_vs_UAS-ND30-RNAi	10d	FBgn0029975	31703	CG1444	6280.003208	0.11323928	0.002414527	protein_coding	CG1444 [Source:UniProtKB/TrEMBL;Acc:Q9W3N1]
bulk RNAseq whole brains	elav-GS;TRE-dsRed>UAS-ND42-RNAi_vs_UAS-ND30-RNAi	10d	FBgn0029986	31714	CG15332	50.5100888	-0.53534399	0.002190236	protein_coding	DM7 family protein CG15332 [Source:UniProtKB/Swiss-Prot;Acc:Q9W3M2]
bulk RNAseq whole brains	elav-GS;TRE-dsRed>UAS-ND42-RNAi_vs_UAS-ND30-RNAi	10d	FBgn0030026	31761	sni	441.5230007	0.22152806	0.014661103	protein_coding	sniffer [Source:FlyBase;Acc:FBgn0030026]
bulk RNAseq whole brains	elav-GS;TRE-dsRed>UAS-ND42-RNAi_vs_UAS-ND30-RNAi	10d	FBgn0030049	31795	Trf4-1	6504.340315	-0.161233802	0.00149503	protein_coding	Non-canonical poly(A) RNA polymerase protein Trf4-1 [Source:UniProtKB/Swiss-Prot;Acc:Q7KVS9]
bulk RNAseq whole brains	elav-GS;TRE-dsRed>UAS-ND42-RNAi_vs_UAS-ND30-RNAi	10d	FBgn0030051	31797	spirit	82.95418593	0.65097858	0.000107945	protein_coding	Serine Protease Immune Response Integrator [Source:FlyBase;Acc:FBgn0030051]
bulk RNAseq whole brains	elav-GS;TRE-dsRed>UAS-ND42-RNAi_vs_UAS-ND30-RNAi	10d	FBgn0030052	31798	CG12065	2632.423135	0.171752349	0.03678367	protein_coding	Uncharacterized protein, isoform A [Source:UniProtKB/TrEMBL;Acc:Q9W3D6]
bulk RNAseq whole brains	elav-GS;TRE-dsRed>UAS-ND42-RNAi_vs_UAS-ND30-RNAi	10d	FBgn0030158	31921	CG9686	26903.19409	0.172078032	0.01043635	protein_coding	CG9686 [Source:UniProtKB/TrEMBL;Acc:Q9W309]
bulk RNAseq whole brains	elav-GS;TRE-dsRed>UAS-ND42-RNAi_vs_UAS-ND30-RNAi	10d	FBgn0030159	31922	CG9689	1894.281624	0.89681541	6.75E-08	protein_coding	CG9689, isoform A [Source:UniProtKB/TrEMBL;Acc:Q9W308]
bulk RNAseq whole brains	elav-GS;TRE-dsRed>UAS-ND42-RNAi_vs_UAS-ND30-RNAi	10d	FBgn0030160	31923	CG9691	3060.055541	0.456890035	0.000169034	protein_coding	CG9691, isoform A [Source:UniProtKB/TrEMBL;Acc:Q9W306]
bulk RNAseq whole brains	elav-GS;TRE-dsRed>UAS-ND42-RNAi_vs_UAS-ND30-RNAi	10d	FBgn0030189	31958	CG2909	493.035424	0.307394005	0.005694538	protein_coding	CG2909 [Source:UniProtKB/TrEMBL;Acc:Q9W2W5]
bulk RNAseq whole brains	elav-GS;TRE-dsRed>UAS-ND42-RNAi_vs_UAS-ND30-RNAi	10d	FBgn0030196	31967	Psf3	2896.709283	-0.151641016	0.015378943	protein_coding	Psf3 [Source:FlyBase;Acc:FBgn0030196]
bulk RNAseq whole brains	elav-GS;TRE-dsRed>UAS-ND42-RNAi_vs_UAS-ND30-RNAi	10d	FBgn0030241	32015	feo	47.26637722	0.422176878	0.033624354	protein_coding	fascetto [Source:FlyBase;Acc:FBgn0030241]
bulk RNAseq whole brains	elav-GS;TRE-dsRed>UAS-ND42-RNAi_vs_UAS-ND30-RNAi	10d	FBgn0030244	32018	CG2157	27.11661494	0.398691402	0.035420241	protein_coding	CG2157, isoform B [Source:UniProtKB/TrEMBL;Acc:X2JEE5]
bulk RNAseq whole brains	elav-GS;TRE-dsRed>UAS-ND42-RNAi_vs_UAS-ND30-RNAi	10d	FBgn0030246	32021	CG1582	1606.225452	0.250634056	1.37E-05	protein_coding	CG1582, isoform A [Source:UniProtKB/TrEMBL;Acc:Q9VZ55]
bulk RNAseq whole brains	elav-GS;TRE-dsRed>UAS-ND42-RNAi_vs_UAS-ND30-RNAi	10d	FBgn0030259	32036	CG1545	3277.577943	-0.194334124	0.000524115	protein_coding	CG1545 [Source:UniProtKB/TrEMBL;Acc:Q9VZ39]
bulk RNAseq whole brains	elav-GS;TRE-dsRed>UAS-ND42-RNAi_vs_UAS-ND30-RNAi	10d	FBgn0030272	32053	CG15201	10053.1259	-0.23072396	8.76E-05	protein_coding	GEO11412p1 [Source:UniProtKB/TrEMBL;Acc:Q9VZ24]
bulk RNAseq whole brains	elav-GS;TRE-dsRed>UAS-ND42-RNAi_vs_UAS-ND30-RNAi	10d	FBgn0030310	32099	PGRP-SA	61.32437024	0.600494513	0.000596006	protein_coding	Peptidoglycan recognition protein SA [Source:FlyBase;Acc:FBgn0030310]
bulk RNAseq whole brains	elav-GS;TRE-dsRed>UAS-ND42-RNAi_vs_UAS-ND30-RNAi	10d	FBgn0030321	32112	CG1703	1404.730456	0.358901374	0.000214438	protein_coding	CG1703, isoform A [Source:UniProtKB/TrEMBL;Acc:Q9VYW4]
bulk RNAseq whole brains	elav-GS;TRE-dsRed>UAS-ND42-RNAi_vs_UAS-ND30-RNAi	10d	FBgn0030329	32124	prtp	3099.065454	0.122525822	0.027398982	protein_coding	pretaporter [Source:FlyBase;Acc:FBgn0030329]
bulk RNAseq whole brains	elav-GS;TRE-dsRed>UAS-ND42-RNAi_vs_UAS-ND30-RNAi	10d	FBgn0030332	32128	CG9360	2024.665704	0.400788722	5.95E-05	protein_coding	CG9360 [Source:UniProtKB/TrEMBL;Acc:Q9VYU9]
bulk RNAseq whole brains	elav-GS;TRE-dsRed>UAS-ND42-RNAi_vs_UAS-ND30-RNAi	10d	FBgn0030439	32248	CG12716	266.2535851	-0.533951195	3.67E-06	protein_coding	MIP13722p [Source:UniProtKB/TrEMBL;Acc:Q9VYH7]
bulk RNAseq whole brains	elav-GS;TRE-dsRed>UAS-ND42-RNAi_vs_UAS-ND30-RNAi	10d	FBgn0030455	32266	CG4318	19.53206062	0.85885573	5.44E-07	protein_coding	CG4318 [Source:UniProtKB/TrEMBL;Acc:Q9VYG4]
bulk RNAseq whole brains	elav-GS;TRE-dsRed>UAS-ND42-RNAi_vs_UAS-ND30-RNAi	10d	FBgn0030460	32272	CG2453	465.139723	0.197154183	0.026231582	protein_coding	2-methoxy-6-polyprenyl-1,4-benzoquinol methylase, mitochondrial [Source:UniProtKB/Swiss-Prot;Acc:Q9VYF8]
bulk RNAseq whole brains	elav-GS;TRE-dsRed>UAS-ND42-RNAi_vs_UAS-ND30-RNAi	10d	FBgn0030506	32322	Lig4	861.1435644	0.307020564	6.16E-05	protein_coding	Ligase4 [Source:FlyBase;Acc:FBgn0030506]
bulk RNAseq whole brains	elav-GS;TRE-dsRed>UAS-ND42-RNAi_vs_UAS-ND30-RNAi	10d	FBgn0030575	32399	CG5321	625.9036133	0.47272147	1.97E-05	protein_coding	CG5321, isoform B [Source:UniProtKB/TrEMBL;Acc:Q9VY24]
bulk RNAseq whole brains	elav-GS;TRE-dsRed>UAS-ND42-RNAi_vs_UAS-ND30-RNAi	10d	FBgn0030586	32412	CG12539	17.01179872	0.47354972	0.011548657	protein_coding	RE49901p [Source:UniProtKB/TrEMBL;Acc:Q8SXY8]
bulk RNAseq whole brains	elav-GS;TRE-dsRed>UAS-ND42-RNAi_vs_UAS-ND30-RNAi	10d	FBgn0030613	32442	Rab3-GEF	19874.23153	-0.16089538	0.009131264	protein_coding	Rab3 GDP-GTP exchange factor [Source:FlyBase;Acc:FBgn0030613]
bulk RNAseq whole brains	elav-GS;TRE-dsRed>UAS-ND42-RNAi_vs_UAS-ND30-RNAi	10d	FBgn0030653	32488	CG7860	137.4922652	0.446201571	0.003680602	protein_coding	Probable isoaspartyl peptidase/L-asparaginase CG7860 [Source:UniProtKB/Swiss-Prot;Acc:Q9VXT7]
bulk RNAseq whole brains	elav-GS;TRE-dsRed>UAS-ND42-RNAi_vs_UAS-ND30-RNAi	10d	FBgn0030707	32553	CG8916	1121.771586	-0.301760031	0.042591691	protein_coding	CG8916, isoform B [Source:UniProtKB/TrEMBL;Acc:Q9VXL9]
bulk RNAseq whole brains	elav-GS;TRE-dsRed>UAS-ND42-RNAi_vs_UAS-ND30-RNAi	10d	FBgn0030710	32557	CG8924	1896.683851	-0.151530919	0.021919402	protein_coding	CG8924 [Source:UniProtKB/TrEMBL;Acc:Q9VXL5]
bulk RNAseq whole brains	elav-GS;TRE-dsRed>UAS-ND42-RNAi_vs_UAS-ND30-RNAi	10d	FBgn0030749	32612	AnxB11	1377.077586	0.221826084	0.019303397	protein_coding	Annexin B11 [Source:FlyBase;Acc:FBgn0030749]
bulk RNAseq whole brains	elav-GS;TRE-dsRed>UAS-ND42-RNAi_vs_UAS-ND30-RNAi	10d	FBgn0030769	32642	CG13012	410.4287562	-0.533812408	0.000249341	protein_coding	MIP21060p [Source:UniProtKB/TrEMBL;Acc:Q9VXD3]
bulk RNAseq whole brains	elav-GS;TRE-dsRed>UAS-ND42-RNAi_vs_UAS-ND30-RNAi	10d	FBgn0030792	32668	CG4789	985.0869807	0.156337938	0.016963228	protein_coding	CG4789 [Source:UniProtKB/TrEMBL;Acc:Q9VXA9]
bulk RNAseq whole brains	elav-GS;TRE-dsRed>UAS-ND42-RNAi_vs_UAS-ND30-RNAi	10d	FBgn0030796	32672	CG4829	7375.879657	-0.142327032	0.021460318	protein_coding	CG4829, isoform B [Source:UniProtKB/TrEMBL;Acc:Q7KUX2]
bulk RNAseq whole brains	elav-GS;TRE-dsRed>UAS-ND42-RNAi_vs_UAS-ND30-RNAi	10d	FBgn0030808	32686	RhoGAP15B	644.6035723	0.52858964	5.54E-05	protein_coding	Rho GTPase activating protein at 15B [Source:FlyBase;Acc:FBgn0030808]
bulk RNAseq whole brains	elav-GS;TRE-dsRed>UAS-ND42-RNAi_vs_UAS-ND30-RNAi	10d	FBgn0030913	32815	CG6123	10151.40211	-0.15044368	0.007310597	protein_coding	CG6123, isoform A [Source:UniProtKB/TrEMBL;Acc:Q9VWW2]
bulk RNAseq whole brains	elav-GS;TRE-dsRed>UAS-ND42-RNAi_vs_UAS-ND30-RNAi	10d	FBgn0030960	32871	Atg101	2487.859988	-0.242441046	0.000329977	protein_coding	Autophagy-related 101 [Source:FlyBase;Acc:FBgn0030960]
bulk RNAseq whole brains	elav-GS;TRE-dsRed>UAS-ND42-RNAi_vs_UAS-ND30-RNAi	10d	FBgn0030993	32905	Mec2	53.37650239	0.448704446	0.021182523	protein_coding	Mec2 [Source:FlyBase;Acc:FBgn0030993]
bulk RNAseq whole brains	elav-GS;TRE-dsRed>UAS-ND42-RNAi_vs_UAS-ND30-RNAi	10d	FBgn0030997	32909	CG7990	6512.701154	-0.124617542	0.007401439	protein_coding	Post-GPI attachment to proteins factor 2-like [Source:UniProtKB/Swiss-Prot;Acc:Q9VWK6]
bulk RNAseq whole brains	elav-GS;TRE-dsRed>UAS-ND42-RNAi_vs_UAS-ND30-RNAi	10d	FBgn0031005	32918	Hs3st-B	1264.394338	-0.224886102	0.042164638	protein_coding	Heparan sulfate 3-O sulfotransferase-B [Source:FlyBase;Acc:FBgn0031005]
bulk RNAseq whole brains	elav-GS;TRE-dsRed>UAS-ND42-RNAi_vs_UAS-ND30-RNAi	10d	FBgn0031023	32939	CG14200	6220.564692	-0.144590745	0.026107786	protein_coding	Uncharacterized protein, isoform A [Source:UniProtKB/TrEMBL;Acc:Q9VWH5]
bulk RNAseq whole brains	elav-GS;TRE-dsRed>UAS-ND42-RNAi_vs_UAS-ND30-RNAi	10d	FBgn0031048	32967	CG12237	3266.205312	0.125285214	0.037909084	protein_coding	LP01149p [Source:UniProtKB/TrEMBL;Acc:Q9VWF0]
bulk RNAseq whole brains	elav-GS;TRE-dsRed>UAS-ND42-RNAi_vs_UAS-ND30-RNAi	10d	FBgn0031068	32991	Alr	650.7267288	0.624687051	1.91E-17	protein_coding	Augmenter of liver regeneration [Source:FlyBase;Acc:FBgn0031068]
bulk RNAseq whole brains	elav-GS;TRE-dsRed>UAS-ND42-RNAi_vs_UAS-ND30-RNAi	10d	FBgn0031081	33005	Nep3	9477.112499	-0.181558475	0.000196611	protein_coding	Neprilysin 3 [Source:FlyBase;Acc:FBgn0031081]
bulk RNAseq whole brains	elav-GS;TRE-dsRed>UAS-ND42-RNAi_vs_UAS-ND30-RNAi	10d	FBgn0031092	33016	CG9577	451.1593124	0.256923692	0.009854036	protein_coding	CG9577 [Source:UniProtKB/TrEMBL;Acc:Q9W5W8]
bulk RNAseq whole brains	elav-GS;TRE-dsRed>UAS-ND42-RNAi_vs_UAS-ND30-RNAi	10d	FBgn0031093	33017	CG9581	994.869653	0.227401269	0.000630301	protein_coding	CG9581 [Source:UniProtKB/TrEMBL;Acc:Q9W5W7]
bulk RNAseq whole brains	elav-GS;TRE-dsRed>UAS-ND42-RNAi_vs_UAS-ND30-RNAi	10d	FBgn0031114	33043	cactin	1037.909585	0.499898065	2.05E-17	protein_coding	cactin [Source:FlyBase;Acc:FBgn0031114]
bulk RNAseq whole brains	elav-GS;TRE-dsRed>UAS-ND42-RNAi_vs_UAS-ND30-RNAi	10d	FBgn0031115	33044	CG11710	1501.214985	0.311613246	7.44E-06	protein_coding	Uncharacterized protein, isoform B [Source:UniProtKB/TrEMBL;Acc:Q9VRA1]
bulk RNAseq whole brains	elav-GS;TRE-dsRed>UAS-ND42-RNAi_vs_UAS-ND30-RNAi	10d	FBgn0031116	33046	CG1695	7064.703566	-0.169726688	0.002818489	protein_coding	CG1695 [Source:UniProtKB/TrEMBL;Acc:Q8IQ31]
bulk RNAseq whole brains	elav-GS;TRE-dsRed>UAS-ND42-RNAi_vs_UAS-ND30-RNAi	10d	FBgn0031118	33048	RhoGAP19D	12337.02119	-0.138637258	0.0237596	protein_coding	Rho GTPase activating protein at 19D [Source:FlyBase;Acc:FBgn0031118]
bulk RNAseq whole brains	elav-GS;TRE-dsRed>UAS-ND42-RNAi_vs_UAS-ND30-RNAi	10d	FBgn0031216	33165	Zir	8113.822586	-0.139391923	0.007999817	protein_coding	Zizimin-related [Source:FlyBase;Acc:FBgn0031216]
bulk RNAseq whole brains	elav-GS;TRE-dsRed>UAS-ND42-RNAi_vs_UAS-ND30-RNAi	10d	FBgn0031256	33220	CG4164	783.5262969	0.244015316	0.001803464	protein_coding	DnaJ homolog shv [Source:UniProtKB/Swiss-Prot;Acc:Q9VPQ2]
bulk RNAseq whole brains	elav-GS;TRE-dsRed>UAS-ND42-RNAi_vs_UAS-ND30-RNAi	10d	FBgn0031260	33227	Spp	1406.346168	0.144108361	0.022707701	protein_coding	Signal peptide peptidase [Source:FlyBase;Acc:FBgn0031260]
bulk RNAseq whole brains	elav-GS;TRE-dsRed>UAS-ND42-RNAi_vs_UAS-ND30-RNAi	10d	FBgn0031263	33231	CG2789	176.2164207	0.948253178	1.78E-17	protein_coding	GH02075p [Source:UniProtKB/TrEMBL;Acc:Q9VPR1]
bulk RNAseq whole brains	elav-GS;TRE-dsRed>UAS-ND42-RNAi_vs_UAS-ND30-RNAi	10d	FBgn0031296	33279	CG4415	50.70101067	0.596667796	0.000270581	protein_coding	CG4415, isoform A [Source:UniProtKB/TrEMBL;Acc:Q9VPV7]
bulk RNAseq whole brains	elav-GS;TRE-dsRed>UAS-ND42-RNAi_vs_UAS-ND30-RNAi	10d	FBgn0031299	NA	CG4629	1971.460426	-0.325467751	0.000282546	protein_coding
bulk RNAseq whole brains	elav-GS;TRE-dsRed>UAS-ND42-RNAi_vs_UAS-ND30-RNAi	10d	FBgn0031307	33292	MFS3	1048.694782	2.562957813	4.13E-81	protein_coding	Major Facilitator Superfamily Transporter 3 [Source:FlyBase;Acc:FBgn0031307]
bulk RNAseq whole brains	elav-GS;TRE-dsRed>UAS-ND42-RNAi_vs_UAS-ND30-RNAi	10d	FBgn0031319	33305	CG4896	3441.956518	-0.173355587	0.039536811	protein_coding	CG4896, isoform D [Source:UniProtKB/TrEMBL;Acc:A0A023GRW3]
bulk RNAseq whole brains	elav-GS;TRE-dsRed>UAS-ND42-RNAi_vs_UAS-ND30-RNAi	10d	FBgn0031322	33308	CG5001	428.4005602	0.459887163	0.000653321	protein_coding	CG5001, isoform A [Source:UniProtKB/TrEMBL;Acc:Q9VPY9]
bulk RNAseq whole brains	elav-GS;TRE-dsRed>UAS-ND42-RNAi_vs_UAS-ND30-RNAi	10d	FBgn0031327	33313	CG5397	163.9378179	0.728826151	1.38E-09	protein_coding	CG5397, isoform A [Source:UniProtKB/TrEMBL;Acc:Q9VPZ5]
bulk RNAseq whole brains	elav-GS;TRE-dsRed>UAS-ND42-RNAi_vs_UAS-ND30-RNAi	10d	FBgn0031347	33337	CG10869	25.83282031	-0.522484723	0.00590395	protein_coding	LP24076p [Source:UniProtKB/TrEMBL;Acc:Q9VQ22]
bulk RNAseq whole brains	elav-GS;TRE-dsRed>UAS-ND42-RNAi_vs_UAS-ND30-RNAi	10d	FBgn0031367	33360	c-cup	150.7225298	1.849621381	2.39E-40	protein_coding	calcutta cup [Source:FlyBase;Acc:FBgn0031367]
bulk RNAseq whole brains	elav-GS;TRE-dsRed>UAS-ND42-RNAi_vs_UAS-ND30-RNAi	10d	FBgn0031375	326152	erm	1292.758379	-0.297549056	6.02E-05	protein_coding	earmuff [Source:FlyBase;Acc:FBgn0031375]
bulk RNAseq whole brains	elav-GS;TRE-dsRed>UAS-ND42-RNAi_vs_UAS-ND30-RNAi	10d	FBgn0031381	33374	Npc2a	6816.463591	0.143849687	0.016537617	protein_coding	Niemann-Pick type C-2a [Source:FlyBase;Acc:FBgn0031381]
bulk RNAseq whole brains	elav-GS;TRE-dsRed>UAS-ND42-RNAi_vs_UAS-ND30-RNAi	10d	FBgn0031389	33385	CG4259	94.78520563	0.632847696	1.13E-05	protein_coding	CG4259, isoform A [Source:UniProtKB/TrEMBL;Acc:Q9VQ75]
bulk RNAseq whole brains	elav-GS;TRE-dsRed>UAS-ND42-RNAi_vs_UAS-ND30-RNAi	10d	FBgn0031397	33396	CG15385	1956.551834	0.220623365	0.007108591	protein_coding	RH44874p [Source:UniProtKB/TrEMBL;Acc:Q9VQ86]
bulk RNAseq whole brains	elav-GS;TRE-dsRed>UAS-ND42-RNAi_vs_UAS-ND30-RNAi	10d	FBgn0031414	3771890	eys	12177.49112	-0.176523799	0.00304664	protein_coding	eyes shut [Source:FlyBase;Acc:FBgn0031414]
bulk RNAseq whole brains	elav-GS;TRE-dsRed>UAS-ND42-RNAi_vs_UAS-ND30-RNAi	10d	FBgn0031428	33431	CG9886	713.815635	-0.225553947	0.036038532	protein_coding	CG9886, isoform B [Source:UniProtKB/TrEMBL;Acc:M9PB12]
bulk RNAseq whole brains	elav-GS;TRE-dsRed>UAS-ND42-RNAi_vs_UAS-ND30-RNAi	10d	FBgn0031446	33454	CG15398	15.54924442	-0.93700664	5.85E-08	protein_coding
bulk RNAseq whole brains	elav-GS;TRE-dsRed>UAS-ND42-RNAi_vs_UAS-ND30-RNAi	10d	FBgn0031450	33458	Hrs	2073.291881	0.182181451	0.010074222	protein_coding	Hepatocyte growth factor regulated tyrosine kinase substrate [Source:FlyBase;Acc:FBgn0031450]
bulk RNAseq whole brains	elav-GS;TRE-dsRed>UAS-ND42-RNAi_vs_UAS-ND30-RNAi	10d	FBgn0031457	33466	CG3077	991.1018238	0.183864318	0.024218369	protein_coding	CG3077, isoform A [Source:UniProtKB/TrEMBL;Acc:Q9VQG1]
bulk RNAseq whole brains	elav-GS;TRE-dsRed>UAS-ND42-RNAi_vs_UAS-ND30-RNAi	10d	FBgn0031483	33502	CG9641	1588.260357	0.221280295	0.003691865	protein_coding	CG9641, isoform A [Source:UniProtKB/TrEMBL;Acc:Q9VQJ6]
bulk RNAseq whole brains	elav-GS;TRE-dsRed>UAS-ND42-RNAi_vs_UAS-ND30-RNAi	10d	FBgn0031489	33510	CG17224	377.47668	-0.533593557	7.30E-06	protein_coding	FI09636p [Source:UniProtKB/TrEMBL;Acc:Q0E8U4]
bulk RNAseq whole brains	elav-GS;TRE-dsRed>UAS-ND42-RNAi_vs_UAS-ND30-RNAi	10d	FBgn0031490	33511	CG17264	79.96042022	-0.696025348	3.37E-05	protein_coding	Uncharacterized protein, isoform A [Source:UniProtKB/TrEMBL;Acc:Q9VQK3]
bulk RNAseq whole brains	elav-GS;TRE-dsRed>UAS-ND42-RNAi_vs_UAS-ND30-RNAi	10d	FBgn0031497	33518	CG17259	1129.649689	0.825757038	2.18E-37	protein_coding	LP20978p [Source:UniProtKB/TrEMBL;Acc:Q9VQL1]
bulk RNAseq whole brains	elav-GS;TRE-dsRed>UAS-ND42-RNAi_vs_UAS-ND30-RNAi	10d	FBgn0031516	33541	CG9663	341.4129005	0.282974442	0.016963228	protein_coding	CG9663 [Source:UniProtKB/TrEMBL;Acc:Q8MRL3]
bulk RNAseq whole brains	elav-GS;TRE-dsRed>UAS-ND42-RNAi_vs_UAS-ND30-RNAi	10d	FBgn0031530	33556	pgant2	5014.228175	-0.185049595	0.000142541	protein_coding	polypeptide GalNAc transferase 2 [Source:FlyBase;Acc:FBgn0031530]
bulk RNAseq whole brains	elav-GS;TRE-dsRed>UAS-ND42-RNAi_vs_UAS-ND30-RNAi	10d	FBgn0031549	33578	Spindly	150.0318905	-0.37921913	0.023599209	protein_coding	Spindly [Source:FlyBase;Acc:FBgn0031549]
bulk RNAseq whole brains	elav-GS;TRE-dsRed>UAS-ND42-RNAi_vs_UAS-ND30-RNAi	10d	FBgn0031571	33604	CG3921	553.8326187	0.465512772	0.00032191	protein_coding	Protein bark beetle [Source:UniProtKB/Swiss-Prot;Acc:M9NDE3]
bulk RNAseq whole brains	elav-GS;TRE-dsRed>UAS-ND42-RNAi_vs_UAS-ND30-RNAi	10d	FBgn0031589	33626	CG3714	2982.703625	0.407493988	1.29E-05	protein_coding
bulk RNAseq whole brains	elav-GS;TRE-dsRed>UAS-ND42-RNAi_vs_UAS-ND30-RNAi	10d	FBgn0031592	33631	Art2	46.56895677	-0.476031395	0.005479351	protein_coding	Arginine methyltransferase 2 [Source:FlyBase;Acc:FBgn0031592]
bulk RNAseq whole brains	elav-GS;TRE-dsRed>UAS-ND42-RNAi_vs_UAS-ND30-RNAi	10d	FBgn0031602	33646	CG15431	5804.776982	0.211410605	0.008307563	protein_coding	Uncharacterized protein, isoform A [Source:UniProtKB/TrEMBL;Acc:Q9VQZ3]
bulk RNAseq whole brains	elav-GS;TRE-dsRed>UAS-ND42-RNAi_vs_UAS-ND30-RNAi	10d	FBgn0031603	33647	CG15432	358.3614706	0.24837702	0.020014925	protein_coding	GEO11163p1 [Source:UniProtKB/TrEMBL;Acc:Q9VQZ5]
bulk RNAseq whole brains	elav-GS;TRE-dsRed>UAS-ND42-RNAi_vs_UAS-ND30-RNAi	10d	FBgn0031643	33693	CG3008	1371.847583	0.486890362	9.57E-07	protein_coding	CG3008 [Source:UniProtKB/TrEMBL;Acc:Q9VR42]
bulk RNAseq whole brains	elav-GS;TRE-dsRed>UAS-ND42-RNAi_vs_UAS-ND30-RNAi	10d	FBgn0031660	33715	mRpL28	1400.068299	0.316145544	1.93E-07	protein_coding	mitochondrial ribosomal protein L28 [Source:FlyBase;Acc:FBgn0031660]
bulk RNAseq whole brains	elav-GS;TRE-dsRed>UAS-ND42-RNAi_vs_UAS-ND30-RNAi	10d	FBgn0031662	33717	CG3792	1396.574041	0.14554327	0.03255143	protein_coding	Mannose-P-dolichol utilization defect 1 protein homolog [Source:UniProtKB/Swiss-Prot;Acc:Q9VMW8]
bulk RNAseq whole brains	elav-GS;TRE-dsRed>UAS-ND42-RNAi_vs_UAS-ND30-RNAi	10d	FBgn0031681	326151	pgant5	4565.940622	-0.144728397	0.011193908	protein_coding	polypeptide GalNAc transferase 5 [Source:FlyBase;Acc:FBgn0031681]
bulk RNAseq whole brains	elav-GS;TRE-dsRed>UAS-ND42-RNAi_vs_UAS-ND30-RNAi	10d	FBgn0031683	33743	CG4230	6023.100814	-0.202820791	0.000780861	protein_coding	CG4230, isoform C [Source:UniProtKB/TrEMBL;Acc:M9PB41]
bulk RNAseq whole brains	elav-GS;TRE-dsRed>UAS-ND42-RNAi_vs_UAS-ND30-RNAi	10d	FBgn0031688	33748	Cyp28d2	312.9144677	-0.688348064	2.74E-16	protein_coding	Cyp28d2 [Source:FlyBase;Acc:FBgn0031688]
bulk RNAseq whole brains	elav-GS;TRE-dsRed>UAS-ND42-RNAi_vs_UAS-ND30-RNAi	10d	FBgn0031689	33749	Cyp28d1	5977.104976	0.284682795	0.026684557	protein_coding	Cyp28d1 [Source:FlyBase;Acc:FBgn0031689]
bulk RNAseq whole brains	elav-GS;TRE-dsRed>UAS-ND42-RNAi_vs_UAS-ND30-RNAi	10d	FBgn0031690	33750	CG7742	24.00172191	0.675227939	8.34E-06	protein_coding	CG7742, isoform A [Source:UniProtKB/TrEMBL;Acc:Q9VMT4]
bulk RNAseq whole brains	elav-GS;TRE-dsRed>UAS-ND42-RNAi_vs_UAS-ND30-RNAi	10d	FBgn0031694	33755	Cyp4ac2	63.00592394	-0.522603254	0.002919078	protein_coding	Cyp4ac2 [Source:FlyBase;Acc:FBgn0031694]
bulk RNAseq whole brains	elav-GS;TRE-dsRed>UAS-ND42-RNAi_vs_UAS-ND30-RNAi	10d	FBgn0031695	33756	Cyp4ac3	410.5029445	0.254402071	0.027139976	protein_coding	Cyp4ac3 [Source:FlyBase;Acc:FBgn0031695]
bulk RNAseq whole brains	elav-GS;TRE-dsRed>UAS-ND42-RNAi_vs_UAS-ND30-RNAi	10d	FBgn0031698	33761	Ncoa6	6800.722126	-0.156497178	0.006036778	protein_coding	Nuclear receptor coactivator 6, isoform F [Source:UniProtKB/TrEMBL;Acc:A8DYV5]
bulk RNAseq whole brains	elav-GS;TRE-dsRed>UAS-ND42-RNAi_vs_UAS-ND30-RNAi	10d	FBgn0031701	33764	TotM	12.93113548	0.525511936	1.01E-05	protein_coding	Turandot M [Source:FlyBase;Acc:FBgn0031701]
bulk RNAseq whole brains	elav-GS;TRE-dsRed>UAS-ND42-RNAi_vs_UAS-ND30-RNAi	10d	FBgn0031713	33777	CG7277	1240.913509	0.430168834	6.41E-10	protein_coding	Ubiquinone biosynthesis monooxygenase COQ6, mitochondrial [Source:UniProtKB/Swiss-Prot;Acc:Q9VMQ5]
bulk RNAseq whole brains	elav-GS;TRE-dsRed>UAS-ND42-RNAi_vs_UAS-ND30-RNAi	10d	FBgn0031725	33793	CG14010	1997.06354	-0.317825257	0.004503581	protein_coding	Dpr-interacting protein eta, isoform B [Source:UniProtKB/TrEMBL;Acc:Q9VMN9]
bulk RNAseq whole brains	elav-GS;TRE-dsRed>UAS-ND42-RNAi_vs_UAS-ND30-RNAi	10d	FBgn0031738	33807	CG9171	1736.870688	-0.362880323	0.000119304	protein_coding	CG9171, isoform C [Source:UniProtKB/TrEMBL;Acc:Q7JRE1]
bulk RNAseq whole brains	elav-GS;TRE-dsRed>UAS-ND42-RNAi_vs_UAS-ND30-RNAi	10d	FBgn0031752	33825	CG9044	2858.929612	-0.224286697	0.002750917	protein_coding	CG9044, isoform C [Source:UniProtKB/TrEMBL;Acc:M9PCP3]
bulk RNAseq whole brains	elav-GS;TRE-dsRed>UAS-ND42-RNAi_vs_UAS-ND30-RNAi	10d	FBgn0031753	33826	CG13999	915.9838989	-0.338927807	0.041539591	protein_coding	GEO13394p1 [Source:UniProtKB/TrEMBL;Acc:Q9VMK8]
bulk RNAseq whole brains	elav-GS;TRE-dsRed>UAS-ND42-RNAi_vs_UAS-ND30-RNAi	10d	FBgn0031759	33837	lid	11059.99902	-0.139540829	0.011372343	protein_coding	little imaginal discs [Source:FlyBase;Acc:FBgn0031759]
bulk RNAseq whole brains	elav-GS;TRE-dsRed>UAS-ND42-RNAi_vs_UAS-ND30-RNAi	10d	FBgn0031765	33844	CG9109	726.207967	-0.414879716	3.86E-08	protein_coding	CG9109, isoform C [Source:UniProtKB/TrEMBL;Acc:X2JDC2]
bulk RNAseq whole brains	elav-GS;TRE-dsRed>UAS-ND42-RNAi_vs_UAS-ND30-RNAi	10d	FBgn0031774	33855	CG9147	570.8548827	0.33779168	0.000709325	protein_coding	CG9147, isoform A [Source:UniProtKB/TrEMBL;Acc:Q9VMI0]
bulk RNAseq whole brains	elav-GS;TRE-dsRed>UAS-ND42-RNAi_vs_UAS-ND30-RNAi	10d	FBgn0031775	33856	CG9150	26.13557655	-0.790638563	5.69E-06	protein_coding	CG9150 [Source:UniProtKB/TrEMBL;Acc:Q9VMH9]
bulk RNAseq whole brains	elav-GS;TRE-dsRed>UAS-ND42-RNAi_vs_UAS-ND30-RNAi	10d	FBgn0031779	33862	CG9175	1170.153736	0.19801483	0.021123963	protein_coding	CG9175, isoform A [Source:UniProtKB/TrEMBL;Acc:Q9VMH4]
bulk RNAseq whole brains	elav-GS;TRE-dsRed>UAS-ND42-RNAi_vs_UAS-ND30-RNAi	10d	FBgn0031801	33885	CG9498	433.5825039	0.450192312	0.011917367	protein_coding	CG9498 [Source:UniProtKB/TrEMBL;Acc:Q9VMF0]
bulk RNAseq whole brains	elav-GS;TRE-dsRed>UAS-ND42-RNAi_vs_UAS-ND30-RNAi	10d	FBgn0031805	33889	CG9505	25.22214057	-0.728224821	3.79E-06	protein_coding	CG9505 [Source:UniProtKB/TrEMBL;Acc:Q9VME6]
bulk RNAseq whole brains	elav-GS;TRE-dsRed>UAS-ND42-RNAi_vs_UAS-ND30-RNAi	10d	FBgn0031808	33892	CG9507	6676.529968	-0.251387328	0.02307138	protein_coding	CG9507 [Source:UniProtKB/TrEMBL;Acc:Q9VME3]
bulk RNAseq whole brains	elav-GS;TRE-dsRed>UAS-ND42-RNAi_vs_UAS-ND30-RNAi	10d	FBgn0031817	33902	CG9531	970.3872453	-0.220218929	0.00454355	protein_coding	CG9531, isoform A [Source:UniProtKB/TrEMBL;Acc:Q9VMD3]
bulk RNAseq whole brains	elav-GS;TRE-dsRed>UAS-ND42-RNAi_vs_UAS-ND30-RNAi	10d	FBgn0031821	33907	KFase	138.2355965	0.732552662	2.69E-07	protein_coding	Kynurenine formamidase [Source:FlyBase;Acc:FBgn0031821]
bulk RNAseq whole brains	elav-GS;TRE-dsRed>UAS-ND42-RNAi_vs_UAS-ND30-RNAi	10d	FBgn0031835	33923	CG11319	11708.07972	1.125129315	3.50E-142	protein_coding	Uncharacterized protein, isoform B [Source:UniProtKB/TrEMBL;Acc:X2J9P4]
bulk RNAseq whole brains	elav-GS;TRE-dsRed>UAS-ND42-RNAi_vs_UAS-ND30-RNAi	10d	FBgn0031837	33925	CG11320	39.35556358	-0.467789777	0.011040734	protein_coding	Dpr-interacting protein iota [Source:UniProtKB/TrEMBL;Acc:Q4V3F0]
bulk RNAseq whole brains	elav-GS;TRE-dsRed>UAS-ND42-RNAi_vs_UAS-ND30-RNAi	10d	FBgn0031851	33943	Aatf	872.4509316	0.322171201	5.24E-05	protein_coding	apoptosis antagonizing transcription factor ortholog [Source:FlyBase;Acc:FBgn0031851]
bulk RNAseq whole brains	elav-GS;TRE-dsRed>UAS-ND42-RNAi_vs_UAS-ND30-RNAi	10d	FBgn0031866	33962	Nlg2	13753.48835	-0.208405689	4.45E-05	protein_coding	Neuroligin 2 [Source:FlyBase;Acc:FBgn0031866]
bulk RNAseq whole brains	elav-GS;TRE-dsRed>UAS-ND42-RNAi_vs_UAS-ND30-RNAi	10d	FBgn0031871	33971	Fgop2	1021.470727	0.156052964	0.026791827	protein_coding	Fibroblast growth factor receptor 1 oncogene partner 2 ortholog [Source:FlyBase;Acc:FBgn0031871]
bulk RNAseq whole brains	elav-GS;TRE-dsRed>UAS-ND42-RNAi_vs_UAS-ND30-RNAi	10d	FBgn0031876	33977	Atac1	243.0618709	0.238330256	0.038729243	protein_coding	Ada2a-containing complex component 1 [Source:FlyBase;Acc:FBgn0031876]
bulk RNAseq whole brains	elav-GS;TRE-dsRed>UAS-ND42-RNAi_vs_UAS-ND30-RNAi	10d	FBgn0031885	33991	Mnn1	16376.70432	-0.096527243	0.010464992	protein_coding	Menin 1 [Source:FlyBase;Acc:FBgn0031885]
[truncated: 1,149 more rows]
