# Supplementary material for: Senescent glia link mitochondrial dysfunction and lipid accumulation
Source: Nature. 2024 Jun 5;630(8016):475–83. doi: 10.1038/s41586-024-07516-8 (PMC11168935; doi:10.1038/s41586-024-07516-8)
Supplement: Supplementary file 4 — Supplementary Data files 1–17 [file 41586_2024_7516_MOESM4_ESM.zip › 2023-03-03957D-s4/Supplementary data 6.csv]

Sample_info	Comparison	Age	Gene_change_direction	Analysis	Term	ID	FDR	Genes
bulk RNAseq whole brains	elav-GS;TRE-dsRed>UAS-ND42-RNAi_vs_UAS-mCherry-RNAi	10d	Upregulated	GO_enrichment	tRNA aminoacylation for protein translation	GO:0006418	3.50E-06	FBgn0002069,FBgn0005674,FBgn0010803,FBgn0027079,FBgn0027086,FBgn0027088,FBgn0027091,FBgn0027094,FBgn0029664,FBgn0030007,FBgn0031497,FBgn0033900,FBgn0051739,FBgn0086443,FBgn0284253
bulk RNAseq whole brains	elav-GS;TRE-dsRed>UAS-ND42-RNAi_vs_UAS-mCherry-RNAi	10d	Upregulated	GO_enrichment	tRNA aminoacylation	GO:0043039	8.21E-06	FBgn0002069,FBgn0005674,FBgn0010803,FBgn0027079,FBgn0027086,FBgn0027088,FBgn0027091,FBgn0027094,FBgn0029664,FBgn0030007,FBgn0031497,FBgn0033900,FBgn0051739,FBgn0086443,FBgn0284253
bulk RNAseq whole brains	elav-GS;TRE-dsRed>UAS-ND42-RNAi_vs_UAS-mCherry-RNAi	10d	Upregulated	GO_enrichment	amino acid activation	GO:0043038	1.82E-05	FBgn0002069,FBgn0005674,FBgn0010803,FBgn0027079,FBgn0027086,FBgn0027088,FBgn0027091,FBgn0027094,FBgn0029664,FBgn0030007,FBgn0031497,FBgn0033900,FBgn0051739,FBgn0086443,FBgn0284253
bulk RNAseq whole brains	elav-GS;TRE-dsRed>UAS-ND42-RNAi_vs_UAS-mCherry-RNAi	10d	Upregulated	GO_enrichment	cellular response to stress	GO:0033554	2.96E-05	FBgn0000370,FBgn0001179,FBgn0001229,FBgn0002031,FBgn0002891,FBgn0003479,FBgn0004406,FBgn0004832,FBgn0004926,FBgn0005585,FBgn0005655,FBgn0010173,FBgn0011774,FBgn0014011,FBgn0014018,FBgn0015765,FBgn0015799,FBgn0015929,FBgn0020270,FBgn0021872,FBgn0024912,FBgn0024996,FBgn0026737,FBgn0026751,FBgn0028396,FBgn0030377,FBgn0030506,FBgn0030803,FBgn0031571,FBgn0032906,FBgn0033052,FBgn0033153,FBgn0033264,FBg…
bulk RNAseq whole brains	elav-GS;TRE-dsRed>UAS-ND42-RNAi_vs_UAS-mCherry-RNAi	10d	Upregulated	GO_enrichment	tRNA metabolic process	GO:0006399	0.000100614	FBgn0002069,FBgn0005674,FBgn0010803,FBgn0011638,FBgn0027079,FBgn0027086,FBgn0027088,FBgn0027091,FBgn0027094,FBgn0029664,FBgn0030007,FBgn0031497,FBgn0031604,FBgn0032393,FBgn0032781,FBgn0032793,FBgn0032819,FBgn0033900,FBgn0034614,FBgn0035591,FBgn0037926,FBgn0038893,FBgn0038953,FBgn0046696,FBgn0051739,FBgn0086443,FBgn0284253
bulk RNAseq whole brains	elav-GS;TRE-dsRed>UAS-ND42-RNAi_vs_UAS-mCherry-RNAi	10d	Upregulated	GO_enrichment	cellular response to DNA damage stimulus	GO:0006974	0.000124956	FBgn0001179,FBgn0002891,FBgn0003479,FBgn0004406,FBgn0004832,FBgn0005655,FBgn0010173,FBgn0011774,FBgn0014018,FBgn0015799,FBgn0015929,FBgn0020270,FBgn0024912,FBgn0026737,FBgn0026751,FBgn0030506,FBgn0032906,FBgn0033354,FBgn0034728,FBgn0035996,FBgn0036126,FBgn0036210,FBgn0037141,FBgn0037554,FBgn0038854,FBgn0038889,FBgn0039858,FBgn0041627,FBgn0259152,FBgn0260817,FBgn0260962,FBgn0260985,FBgn0261113,FBg…
bulk RNAseq whole brains	elav-GS;TRE-dsRed>UAS-ND42-RNAi_vs_UAS-mCherry-RNAi	10d	Upregulated	GO_enrichment	DNA repair	GO:0006281	0.000261374	FBgn0001179,FBgn0002891,FBgn0003479,FBgn0004406,FBgn0004832,FBgn0005655,FBgn0010173,FBgn0011774,FBgn0015929,FBgn0020270,FBgn0024912,FBgn0026737,FBgn0026751,FBgn0030506,FBgn0032906,FBgn0033354,FBgn0034728,FBgn0035996,FBgn0036126,FBgn0037141,FBgn0037554,FBgn0038889,FBgn0039858,FBgn0041627,FBgn0260817,FBgn0260962,FBgn0260985,FBgn0261113,FBgn0262619,FBgn0266421,FBgn0286075
bulk RNAseq whole brains	elav-GS;TRE-dsRed>UAS-ND42-RNAi_vs_UAS-mCherry-RNAi	10d	Upregulated	GO_enrichment	DNA biosynthetic process	GO:0071897	0.000648185	FBgn0002891,FBgn0005655,FBgn0010173,FBgn0015799,FBgn0030506,FBgn0034728,FBgn0037141,FBgn0037554,FBgn0039858,FBgn0086695,FBgn0260962,FBgn0262619,FBgn0286075,FBgn0286788
bulk RNAseq whole brains	elav-GS;TRE-dsRed>UAS-ND42-RNAi_vs_UAS-mCherry-RNAi	10d	Upregulated	GO_enrichment	cellular process	GO:0009987	0.001738651	FBgn0000064,FBgn0000083,FBgn0000150,FBgn0000152,FBgn0000339,FBgn0000370,FBgn0000416,FBgn0000447,FBgn0000559,FBgn0000579,FBgn0001075,FBgn0001092,FBgn0001179,FBgn0001197,FBgn0001229,FBgn0001247,FBgn0001258,FBgn0001941,FBgn0001961,FBgn0001977,FBgn0001978,FBgn0002021,FBgn0002031,FBgn0002069,FBgn0002183,FBgn0002593,FBgn0002638,FBgn0002641,FBgn0002645,FBgn0002736,FBgn0002891,FBgn0003062,FBgn0003071,FBg…
bulk RNAseq whole brains	elav-GS;TRE-dsRed>UAS-ND42-RNAi_vs_UAS-mCherry-RNAi	10d	Upregulated	GO_enrichment	double-strand break repair	GO:0006302	0.003154822	FBgn0002891,FBgn0003479,FBgn0010173,FBgn0011774,FBgn0015929,FBgn0020270,FBgn0026737,FBgn0030506,FBgn0032906,FBgn0034728,FBgn0035996,FBgn0036126,FBgn0037141,FBgn0038889,FBgn0039858,FBgn0041627,FBgn0260817,FBgn0261113,FBgn0266421,FBgn0286075
bulk RNAseq whole brains	elav-GS;TRE-dsRed>UAS-ND42-RNAi_vs_UAS-mCherry-RNAi	10d	Upregulated	GO_enrichment	DNA metabolic process	GO:0006259	0.006556316	FBgn0001179,FBgn0002736,FBgn0002891,FBgn0003479,FBgn0004406,FBgn0004832,FBgn0005655,FBgn0010173,FBgn0011606,FBgn0011774,FBgn0015799,FBgn0015929,FBgn0020270,FBgn0023180,FBgn0024912,FBgn0026737,FBgn0026751,FBgn0030506,FBgn0032906,FBgn0033354,FBgn0034728,FBgn0035996,FBgn0036126,FBgn0037141,FBgn0037554,FBgn0038889,FBgn0039858,FBgn0041627,FBgn0086695,FBgn0260817,FBgn0260962,FBgn0260985,FBgn0261113,FBg…
bulk RNAseq whole brains	elav-GS;TRE-dsRed>UAS-ND42-RNAi_vs_UAS-mCherry-RNAi	10d	Upregulated	GO_enrichment	ncRNA metabolic process	GO:0034660	0.008925768	FBgn0002069,FBgn0003062,FBgn0005674,FBgn0010803,FBgn0011638,FBgn0026722,FBgn0027079,FBgn0027086,FBgn0027088,FBgn0027091,FBgn0027094,FBgn0029664,FBgn0030007,FBgn0031497,FBgn0031604,FBgn0031643,FBgn0031736,FBgn0032388,FBgn0032393,FBgn0032515,FBgn0032781,FBgn0032793,FBgn0032819,FBgn0032919,FBgn0033169,FBgn0033273,FBgn0033454,FBgn0033900,FBgn0034564,FBgn0034614,FBgn0034915,FBgn0035591,FBgn0037566,FBg…
bulk RNAseq whole brains	elav-GS;TRE-dsRed>UAS-ND42-RNAi_vs_UAS-mCherry-RNAi	10d	Upregulated	GO_enrichment	cellular macromolecule biosynthetic process	GO:0034645	0.010520798	FBgn0000370,FBgn0000559,FBgn0001229,FBgn0002069,FBgn0002593,FBgn0002891,FBgn0003076,FBgn0003479,FBgn0004406,FBgn0004926,FBgn0005655,FBgn0005674,FBgn0010078,FBgn0010173,FBgn0010803,FBgn0014868,FBgn0015799,FBgn0015929,FBgn0020764,FBgn0021872,FBgn0023180,FBgn0024558,FBgn0024996,FBgn0027079,FBgn0027086,FBgn0027088,FBgn0027091,FBgn0027094,FBgn0027535,FBgn0027836,FBgn0029664,FBgn0030007,FBgn0030506,FBg…
bulk RNAseq whole brains	elav-GS;TRE-dsRed>UAS-ND42-RNAi_vs_UAS-mCherry-RNAi	10d	Upregulated	GO_enrichment	double-strand break repair via nonhomologous end joining	GO:0006303	0.014684287	FBgn0011774,FBgn0020270,FBgn0030506,FBgn0035996,FBgn0041627,FBgn0286075
bulk RNAseq whole brains	elav-GS;TRE-dsRed>UAS-ND42-RNAi_vs_UAS-mCherry-RNAi	10d	Upregulated	GO_enrichment	response to stress	GO:0006950	0.019897494	FBgn0000370,FBgn0001179,FBgn0001229,FBgn0001247,FBgn0002031,FBgn0002891,FBgn0003479,FBgn0003514,FBgn0004406,FBgn0004512,FBgn0004832,FBgn0004926,FBgn0005585,FBgn0005655,FBgn0005660,FBgn0010173,FBgn0011674,FBgn0011774,FBgn0014011,FBgn0014018,FBgn0014380,FBgn0015765,FBgn0015799,FBgn0015929,FBgn0019982,FBgn0020270,FBgn0020414,FBgn0021872,FBgn0024912,FBgn0024996,FBgn0026737,FBgn0026751,FBgn0028396,FBg…
bulk RNAseq whole brains	elav-GS;TRE-dsRed>UAS-ND42-RNAi_vs_UAS-mCherry-RNAi	10d	Upregulated	GO_enrichment	carboxylic acid metabolic process	GO:0019752	0.030175223	FBgn0000064,FBgn0000579,FBgn0001092,FBgn0001258,FBgn0002069,FBgn0003071,FBgn0003074,FBgn0005674,FBgn0010591,FBgn0010803,FBgn0014869,FBgn0024958,FBgn0027079,FBgn0027086,FBgn0027088,FBgn0027091,FBgn0027094,FBgn0029158,FBgn0029664,FBgn0029689,FBgn0029924,FBgn0030007,FBgn0031451,FBgn0031497,FBgn0032881,FBgn0033879,FBgn0033883,FBgn0033900,FBgn0036210,FBgn0037356,FBgn0037759,FBgn0038733,FBgn0039156,FBg…
bulk RNAseq whole brains	elav-GS;TRE-dsRed>UAS-ND42-RNAi_vs_UAS-mCherry-RNAi	10d	Upregulated	GO_enrichment	oxoacid metabolic process	GO:0043436	0.032340915	FBgn0000064,FBgn0000579,FBgn0001092,FBgn0001258,FBgn0002069,FBgn0003071,FBgn0003074,FBgn0005674,FBgn0010591,FBgn0010803,FBgn0014869,FBgn0024958,FBgn0027079,FBgn0027086,FBgn0027088,FBgn0027091,FBgn0027094,FBgn0029158,FBgn0029664,FBgn0029689,FBgn0029924,FBgn0030007,FBgn0031451,FBgn0031497,FBgn0032881,FBgn0033879,FBgn0033883,FBgn0033900,FBgn0036210,FBgn0037356,FBgn0037759,FBgn0038733,FBgn0039156,FBg…
bulk RNAseq whole brains	elav-GS;TRE-dsRed>UAS-ND42-RNAi_vs_UAS-mCherry-RNAi	10d	Upregulated	GO_enrichment	organic acid metabolic process	GO:0006082	0.045522786	FBgn0000064,FBgn0000579,FBgn0001092,FBgn0001258,FBgn0002069,FBgn0003071,FBgn0003074,FBgn0005674,FBgn0010591,FBgn0010803,FBgn0014869,FBgn0024958,FBgn0027079,FBgn0027086,FBgn0027088,FBgn0027091,FBgn0027094,FBgn0029158,FBgn0029664,FBgn0029689,FBgn0029924,FBgn0030007,FBgn0031451,FBgn0031497,FBgn0032881,FBgn0033879,FBgn0033883,FBgn0033900,FBgn0036210,FBgn0037356,FBgn0037759,FBgn0038733,FBgn0039156,FBg…
bulk RNAseq whole brains	elav-GS;TRE-dsRed>UAS-ND42-RNAi_vs_UAS-mCherry-RNAi	10d	Upregulated	GO_enrichment	nucleoside diphosphate phosphorylation	GO:0006165	0.049729176	FBgn0000064,FBgn0000150,FBgn0000579,FBgn0001092,FBgn0003071,FBgn0003074,FBgn0014869,FBgn0031451,FBgn0086355,FBgn0250906
bulk RNAseq whole brains	elav-GS;TRE-dsRed>UAS-ND42-RNAi_vs_UAS-mCherry-RNAi	10d	Upregulated	Reactome_pathway_enrichment	Processing of SMDT1	R-DME-8949664	0.000425462	FBgn0002031,FBgn0010551,FBgn0024992,FBgn0033235,FBgn0034792,FBgn0036702,FBgn0038271
bulk RNAseq whole brains	elav-GS;TRE-dsRed>UAS-ND42-RNAi_vs_UAS-mCherry-RNAi	10d	Upregulated	Reactome_pathway_enrichment	Mitochondrial calcium ion transport	R-DME-8949215	0.007749867	FBgn0002031,FBgn0010551,FBgn0024992,FBgn0033235,FBgn0034792,FBgn0036702,FBgn0038271
bulk RNAseq whole brains	elav-GS;TRE-dsRed>UAS-ND42-RNAi_vs_UAS-mCherry-RNAi	10d	Downregulated	GO_enrichment	biological regulation	GO:0065007	5.33E-19	FBgn0000024,FBgn0000037,FBgn0000038,FBgn0000114,FBgn0000183,FBgn0000253,FBgn0000273,FBgn0000382,FBgn0000448,FBgn0000464,FBgn0000489,FBgn0000500,FBgn0000527,FBgn0000546,FBgn0000547,FBgn0000564,FBgn0000568,FBgn0000578,FBgn0001078,FBgn0001085,FBgn0001105,FBgn0001134,FBgn0001235,FBgn0001311,FBgn0001404,FBgn0001624,FBgn0001994,FBgn0002174,FBgn0002868,FBgn0002917,FBgn0003011,FBgn0003042,FBgn0003090,FBg…
bulk RNAseq whole brains	elav-GS;TRE-dsRed>UAS-ND42-RNAi_vs_UAS-mCherry-RNAi	10d	Downregulated	GO_enrichment	regulation of biological process	GO:0050789	1.21E-18	FBgn0000037,FBgn0000038,FBgn0000114,FBgn0000183,FBgn0000253,FBgn0000273,FBgn0000382,FBgn0000448,FBgn0000464,FBgn0000489,FBgn0000500,FBgn0000527,FBgn0000546,FBgn0000547,FBgn0000564,FBgn0000568,FBgn0000578,FBgn0001078,FBgn0001085,FBgn0001105,FBgn0001134,FBgn0001235,FBgn0001404,FBgn0001624,FBgn0001994,FBgn0002174,FBgn0002917,FBgn0003011,FBgn0003042,FBgn0003090,FBgn0003091,FBgn0003169,FBgn0003292,FBg…
bulk RNAseq whole brains	elav-GS;TRE-dsRed>UAS-ND42-RNAi_vs_UAS-mCherry-RNAi	10d	Downregulated	GO_enrichment	signaling	GO:0023052	2.42E-18	FBgn0000024,FBgn0000037,FBgn0000038,FBgn0000183,FBgn0000253,FBgn0000273,FBgn0000382,FBgn0000464,FBgn0000489,FBgn0000500,FBgn0000546,FBgn0000547,FBgn0000564,FBgn0000568,FBgn0001078,FBgn0001085,FBgn0001105,FBgn0001134,FBgn0001624,FBgn0002174,FBgn0003011,FBgn0003091,FBgn0003169,FBgn0003292,FBgn0003301,FBgn0003345,FBgn0003371,FBgn0003396,FBgn0003429,FBgn0003866,FBgn0004168,FBgn0004244,FBgn0004373,FBg…
bulk RNAseq whole brains	elav-GS;TRE-dsRed>UAS-ND42-RNAi_vs_UAS-mCherry-RNAi	10d	Downregulated	GO_enrichment	cell communication	GO:0007154	8.40E-18	FBgn0000024,FBgn0000037,FBgn0000038,FBgn0000183,FBgn0000253,FBgn0000273,FBgn0000382,FBgn0000464,FBgn0000489,FBgn0000500,FBgn0000546,FBgn0000547,FBgn0000564,FBgn0000568,FBgn0001078,FBgn0001085,FBgn0001105,FBgn0001134,FBgn0001624,FBgn0002174,FBgn0003011,FBgn0003091,FBgn0003169,FBgn0003292,FBgn0003301,FBgn0003345,FBgn0003371,FBgn0003396,FBgn0003429,FBgn0003866,FBgn0004168,FBgn0004244,FBgn0004373,FBg…
bulk RNAseq whole brains	elav-GS;TRE-dsRed>UAS-ND42-RNAi_vs_UAS-mCherry-RNAi	10d	Downregulated	GO_enrichment	regulation of cellular process	GO:0050794	3.95E-15	FBgn0000037,FBgn0000038,FBgn0000114,FBgn0000183,FBgn0000253,FBgn0000273,FBgn0000382,FBgn0000448,FBgn0000464,FBgn0000489,FBgn0000500,FBgn0000527,FBgn0000546,FBgn0000547,FBgn0000564,FBgn0000568,FBgn0000578,FBgn0001078,FBgn0001085,FBgn0001105,FBgn0001134,FBgn0001235,FBgn0001624,FBgn0001994,FBgn0002174,FBgn0003011,FBgn0003042,FBgn0003090,FBgn0003091,FBgn0003169,FBgn0003292,FBgn0003301,FBgn0003339,FBg…
bulk RNAseq whole brains	elav-GS;TRE-dsRed>UAS-ND42-RNAi_vs_UAS-mCherry-RNAi	10d	Downregulated	GO_enrichment	G protein-coupled receptor signaling pathway	GO:0007186	3.61E-14	FBgn0000037,FBgn0000253,FBgn0000500,FBgn0000564,FBgn0001085,FBgn0001105,FBgn0003301,FBgn0004168,FBgn0004435,FBgn0004921,FBgn0010329,FBgn0011581,FBgn0011582,FBgn0012344,FBgn0024836,FBgn0024941,FBgn0027109,FBgn0029723,FBgn0029768,FBgn0031275,FBgn0032048,FBgn0032336,FBgn0033058,FBgn0033579,FBgn0035010,FBgn0036260,FBgn0036713,FBgn0036789,FBgn0037546,FBgn0038063,FBgn0038343,FBgn0038541,FBgn0038542,FBg…
bulk RNAseq whole brains	elav-GS;TRE-dsRed>UAS-ND42-RNAi_vs_UAS-mCherry-RNAi	10d	Downregulated	GO_enrichment	signal transduction	GO:0007165	1.70E-13	FBgn0000037,FBgn0000038,FBgn0000253,FBgn0000273,FBgn0000382,FBgn0000464,FBgn0000489,FBgn0000500,FBgn0000546,FBgn0000547,FBgn0000564,FBgn0000568,FBgn0001078,FBgn0001085,FBgn0001105,FBgn0001134,FBgn0001624,FBgn0002174,FBgn0003011,FBgn0003091,FBgn0003169,FBgn0003301,FBgn0003345,FBgn0003371,FBgn0003396,FBgn0003866,FBgn0004168,FBgn0004244,FBgn0004373,FBgn0004435,FBgn0004646,FBgn0004859,FBgn0004889,FBg…
bulk RNAseq whole brains	elav-GS;TRE-dsRed>UAS-ND42-RNAi_vs_UAS-mCherry-RNAi	10d	Downregulated	GO_enrichment	nervous system development	GO:0007399	8.35E-13	FBgn0000253,FBgn0000273,FBgn0000317,FBgn0000382,FBgn0000448,FBgn0000464,FBgn0000536,FBgn0000546,FBgn0000547,FBgn0000578,FBgn0001078,FBgn0001085,FBgn0001105,FBgn0001235,FBgn0001404,FBgn0001624,FBgn0003042,FBgn0003090,FBgn0003169,FBgn0003301,FBgn0003345,FBgn0003371,FBgn0003396,FBgn0003896,FBgn0004369,FBgn0004395,FBgn0004435,FBgn0004449,FBgn0004652,FBgn0004666,FBgn0004859,FBgn0004889,FBgn0004921,FBg…
bulk RNAseq whole brains	elav-GS;TRE-dsRed>UAS-ND42-RNAi_vs_UAS-mCherry-RNAi	10d	Downregulated	GO_enrichment	response to stimulus	GO:0050896	6.89E-12	FBgn0000037,FBgn0000038,FBgn0000253,FBgn0000273,FBgn0000382,FBgn0000464,FBgn0000489,FBgn0000500,FBgn0000536,FBgn0000546,FBgn0000547,FBgn0000564,FBgn0000568,FBgn0000578,FBgn0001078,FBgn0001085,FBgn0001105,FBgn0001134,FBgn0001248,FBgn0001311,FBgn0001404,FBgn0001624,FBgn0002174,FBgn0002868,FBgn0002917,FBgn0003011,FBgn0003042,FBgn0003090,FBgn0003091,FBgn0003169,FBgn0003301,FBgn0003345,FBgn0003371,FBg…
bulk RNAseq whole brains	elav-GS;TRE-dsRed>UAS-ND42-RNAi_vs_UAS-mCherry-RNAi	10d	Downregulated	GO_enrichment	regulation of multicellular organismal process	GO:0051239	1.25E-11	FBgn0000114,FBgn0000273,FBgn0000500,FBgn0000546,FBgn0000547,FBgn0000564,FBgn0000578,FBgn0001085,FBgn0001105,FBgn0001134,FBgn0001404,FBgn0001624,FBgn0003090,FBgn0003091,FBgn0003169,FBgn0003301,FBgn0003345,FBgn0003371,FBgn0003396,FBgn0003866,FBgn0004168,FBgn0004244,FBgn0004395,FBgn0004859,FBgn0004889,FBgn0004921,FBgn0005427,FBgn0005631,FBgn0010113,FBgn0010379,FBgn0010389,FBgn0010905,FBgn0011581,FBg…
bulk RNAseq whole brains	elav-GS;TRE-dsRed>UAS-ND42-RNAi_vs_UAS-mCherry-RNAi	10d	Downregulated	GO_enrichment	synapse organization	GO:0050808	2.13E-11	FBgn0000464,FBgn0000500,FBgn0000578,FBgn0001624,FBgn0003169,FBgn0003301,FBgn0003371,FBgn0003429,FBgn0004449,FBgn0005427,FBgn0010105,FBgn0010379,FBgn0010389,FBgn0010905,FBgn0011676,FBgn0011817,FBgn0020493,FBgn0024836,FBgn0025702,FBgn0031866,FBgn0033055,FBgn0034135,FBgn0034265,FBgn0034720,FBgn0034723,FBgn0035170,FBgn0037130,FBgn0037295,FBgn0038063,FBgn0038282,FBgn0038826,FBgn0038975,FBgn0039617,FBg…
bulk RNAseq whole brains	elav-GS;TRE-dsRed>UAS-ND42-RNAi_vs_UAS-mCherry-RNAi	10d	Downregulated	GO_enrichment	generation of neurons	GO:0048699	3.76E-11	FBgn0000253,FBgn0000273,FBgn0000317,FBgn0000382,FBgn0000464,FBgn0000536,FBgn0000546,FBgn0000547,FBgn0000578,FBgn0001078,FBgn0001085,FBgn0001105,FBgn0001235,FBgn0001404,FBgn0003042,FBgn0003090,FBgn0003169,FBgn0003301,FBgn0003345,FBgn0003396,FBgn0003896,FBgn0004369,FBgn0004395,FBgn0004435,FBgn0004449,FBgn0004652,FBgn0004666,FBgn0004859,FBgn0004889,FBgn0004921,FBgn0005631,FBgn0005771,FBgn0010105,FBg…
bulk RNAseq whole brains	elav-GS;TRE-dsRed>UAS-ND42-RNAi_vs_UAS-mCherry-RNAi	10d	Downregulated	GO_enrichment	system development	GO:0048731	6.63E-11	FBgn0000253,FBgn0000273,FBgn0000317,FBgn0000382,FBgn0000448,FBgn0000464,FBgn0000489,FBgn0000536,FBgn0000546,FBgn0000547,FBgn0000578,FBgn0001078,FBgn0001085,FBgn0001105,FBgn0001235,FBgn0001311,FBgn0001404,FBgn0001624,FBgn0001994,FBgn0003042,FBgn0003090,FBgn0003169,FBgn0003292,FBgn0003301,FBgn0003339,FBgn0003345,FBgn0003371,FBgn0003396,FBgn0003866,FBgn0003889,FBgn0003896,FBgn0004369,FBgn0004395,FBg…
bulk RNAseq whole brains	elav-GS;TRE-dsRed>UAS-ND42-RNAi_vs_UAS-mCherry-RNAi	10d	Downregulated	GO_enrichment	neuron differentiation	GO:0030182	7.80E-11	FBgn0000253,FBgn0000273,FBgn0000317,FBgn0000382,FBgn0000464,FBgn0000546,FBgn0000547,FBgn0000578,FBgn0001078,FBgn0001085,FBgn0001235,FBgn0001404,FBgn0003042,FBgn0003090,FBgn0003169,FBgn0003301,FBgn0003396,FBgn0003896,FBgn0004369,FBgn0004395,FBgn0004435,FBgn0004449,FBgn0004652,FBgn0004666,FBgn0004859,FBgn0005631,FBgn0005771,FBgn0010105,FBgn0010113,FBgn0010114,FBgn0010379,FBgn0010452,FBgn0010905,FBg…
bulk RNAseq whole brains	elav-GS;TRE-dsRed>UAS-ND42-RNAi_vs_UAS-mCherry-RNAi	10d	Downregulated	GO_enrichment	cell junction organization	GO:0034330	9.32E-11	FBgn0000464,FBgn0000500,FBgn0000578,FBgn0001624,FBgn0003169,FBgn0003301,FBgn0003371,FBgn0003429,FBgn0004449,FBgn0005427,FBgn0010105,FBgn0010379,FBgn0010389,FBgn0010905,FBgn0011676,FBgn0011817,FBgn0020493,FBgn0024189,FBgn0024836,FBgn0025702,FBgn0028369,FBgn0031866,FBgn0033055,FBgn0034135,FBgn0034265,FBgn0034720,FBgn0034723,FBgn0035170,FBgn0037130,FBgn0037295,FBgn0038063,FBgn0038282,FBgn0038826,FBg…
bulk RNAseq whole brains	elav-GS;TRE-dsRed>UAS-ND42-RNAi_vs_UAS-mCherry-RNAi	10d	Downregulated	GO_enrichment	neurogenesis	GO:0022008	1.17E-10	FBgn0000253,FBgn0000273,FBgn0000317,FBgn0000382,FBgn0000464,FBgn0000536,FBgn0000546,FBgn0000547,FBgn0000578,FBgn0001078,FBgn0001085,FBgn0001105,FBgn0001235,FBgn0001404,FBgn0003042,FBgn0003090,FBgn0003169,FBgn0003301,FBgn0003345,FBgn0003396,FBgn0003896,FBgn0004369,FBgn0004395,FBgn0004435,FBgn0004449,FBgn0004652,FBgn0004666,FBgn0004859,FBgn0004889,FBgn0004921,FBgn0005631,FBgn0005771,FBgn0010105,FBg…
bulk RNAseq whole brains	elav-GS;TRE-dsRed>UAS-ND42-RNAi_vs_UAS-mCherry-RNAi	10d	Downregulated	GO_enrichment	taxis	GO:0042330	1.88E-10	FBgn0000253,FBgn0000464,FBgn0000578,FBgn0001085,FBgn0001404,FBgn0001624,FBgn0003011,FBgn0003090,FBgn0003169,FBgn0003896,FBgn0004369,FBgn0004435,FBgn0004449,FBgn0004652,FBgn0005631,FBgn0010105,FBgn0010399,FBgn0010452,FBgn0011582,FBgn0011592,FBgn0011817,FBgn0013433,FBgn0014007,FBgn0014396,FBgn0015774,FBgn0016061,FBgn0020493,FBgn0024836,FBgn0028645,FBgn0034013,FBgn0035142,FBgn0035934,FBgn0036494,FBg…
bulk RNAseq whole brains	elav-GS;TRE-dsRed>UAS-ND42-RNAi_vs_UAS-mCherry-RNAi	10d	Downregulated	GO_enrichment	locomotion	GO:0040011	1.93E-10	FBgn0000253,FBgn0000382,FBgn0000464,FBgn0000546,FBgn0000578,FBgn0001085,FBgn0001105,FBgn0001404,FBgn0001624,FBgn0003011,FBgn0003090,FBgn0003169,FBgn0003896,FBgn0004369,FBgn0004435,FBgn0004449,FBgn0004652,FBgn0004666,FBgn0004921,FBgn0005631,FBgn0010105,FBgn0010329,FBgn0010379,FBgn0010389,FBgn0010399,FBgn0010452,FBgn0011582,FBgn0011592,FBgn0011739,FBgn0011817,FBgn0013433,FBgn0014007,FBgn0014396,FBg…
bulk RNAseq whole brains	elav-GS;TRE-dsRed>UAS-ND42-RNAi_vs_UAS-mCherry-RNAi	10d	Downregulated	GO_enrichment	behavior	GO:0007610	3.25E-10	FBgn0000273,FBgn0000500,FBgn0000527,FBgn0000536,FBgn0000546,FBgn0001404,FBgn0001624,FBgn0002917,FBgn0003011,FBgn0003301,FBgn0003371,FBgn0003429,FBgn0003710,FBgn0004034,FBgn0004168,FBgn0004244,FBgn0004435,FBgn0004646,FBgn0004652,FBgn0004666,FBgn0004921,FBgn0005564,FBgn0010329,FBgn0010399,FBgn0011581,FBgn0011582,FBgn0012051,FBgn0012344,FBgn0014396,FBgn0020279,FBgn0024248,FBgn0027109,FBgn0029768,FBg…
bulk RNAseq whole brains	elav-GS;TRE-dsRed>UAS-ND42-RNAi_vs_UAS-mCherry-RNAi	10d	Downregulated	GO_enrichment	regulation of biological quality	GO:0065008	3.74E-10	FBgn0000024,FBgn0000038,FBgn0000114,FBgn0000183,FBgn0000253,FBgn0000464,FBgn0000500,FBgn0000546,FBgn0000547,FBgn0000568,FBgn0000578,FBgn0001078,FBgn0001085,FBgn0001134,FBgn0001311,FBgn0001404,FBgn0001624,FBgn0002868,FBgn0003011,FBgn0003090,FBgn0003169,FBgn0003292,FBgn0003371,FBgn0003429,FBgn0003896,FBgn0004244,FBgn0004435,FBgn0004449,FBgn0004580,FBgn0004889,FBgn0005427,FBgn0005631,FBgn0010329,FBg…
bulk RNAseq whole brains	elav-GS;TRE-dsRed>UAS-ND42-RNAi_vs_UAS-mCherry-RNAi	10d	Downregulated	GO_enrichment	cellular response to stimulus	GO:0051716	1.18E-09	FBgn0000037,FBgn0000038,FBgn0000253,FBgn0000273,FBgn0000382,FBgn0000464,FBgn0000489,FBgn0000500,FBgn0000546,FBgn0000564,FBgn0000568,FBgn0001078,FBgn0001085,FBgn0001105,FBgn0001134,FBgn0001248,FBgn0003011,FBgn0003091,FBgn0003169,FBgn0003301,FBgn0003345,FBgn0003371,FBgn0003396,FBgn0003710,FBgn0003866,FBgn0004168,FBgn0004244,FBgn0004373,FBgn0004435,FBgn0004646,FBgn0004859,FBgn0004921,FBgn0005631,FBg…
bulk RNAseq whole brains	elav-GS;TRE-dsRed>UAS-ND42-RNAi_vs_UAS-mCherry-RNAi	10d	Downregulated	GO_enrichment	multicellular organismal process	GO:0032501	1.32E-09	FBgn0000038,FBgn0000114,FBgn0000183,FBgn0000253,FBgn0000273,FBgn0000317,FBgn0000382,FBgn0000448,FBgn0000464,FBgn0000489,FBgn0000500,FBgn0000527,FBgn0000536,FBgn0000546,FBgn0000547,FBgn0000564,FBgn0000568,FBgn0000578,FBgn0001078,FBgn0001085,FBgn0001105,FBgn0001134,FBgn0001235,FBgn0001311,FBgn0001404,FBgn0001624,FBgn0001994,FBgn0002917,FBgn0003011,FBgn0003042,FBgn0003090,FBgn0003091,FBgn0003169,FBg…
bulk RNAseq whole brains	elav-GS;TRE-dsRed>UAS-ND42-RNAi_vs_UAS-mCherry-RNAi	10d	Downregulated	GO_enrichment	neuron development	GO:0048666	4.71E-09	FBgn0000253,FBgn0000273,FBgn0000382,FBgn0000464,FBgn0000546,FBgn0000578,FBgn0001078,FBgn0001085,FBgn0001404,FBgn0003042,FBgn0003169,FBgn0003301,FBgn0003396,FBgn0003896,FBgn0004369,FBgn0004435,FBgn0004449,FBgn0004652,FBgn0004666,FBgn0004859,FBgn0005631,FBgn0010105,FBgn0010114,FBgn0010379,FBgn0010452,FBgn0010905,FBgn0011592,FBgn0011829,FBgn0012051,FBgn0013433,FBgn0014007,FBgn0015774,FBgn0016061,FBg…
bulk RNAseq whole brains	elav-GS;TRE-dsRed>UAS-ND42-RNAi_vs_UAS-mCherry-RNAi	10d	Downregulated	GO_enrichment	anatomical structure morphogenesis	GO:0009653	1.33E-08	FBgn0000114,FBgn0000183,FBgn0000253,FBgn0000273,FBgn0000317,FBgn0000382,FBgn0000464,FBgn0000489,FBgn0000546,FBgn0000547,FBgn0000578,FBgn0001078,FBgn0001085,FBgn0001105,FBgn0001235,FBgn0001311,FBgn0001404,FBgn0001624,FBgn0003090,FBgn0003169,FBgn0003292,FBgn0003301,FBgn0003339,FBgn0003345,FBgn0003371,FBgn0003396,FBgn0003866,FBgn0003889,FBgn0003896,FBgn0004359,FBgn0004369,FBgn0004395,FBgn0004435,FBg…
bulk RNAseq whole brains	elav-GS;TRE-dsRed>UAS-ND42-RNAi_vs_UAS-mCherry-RNAi	10d	Downregulated	GO_enrichment	trans-synaptic signaling	GO:0099537	1.90E-08	FBgn0000024,FBgn0000037,FBgn0000038,FBgn0000183,FBgn0000273,FBgn0001134,FBgn0001624,FBgn0003011,FBgn0003292,FBgn0003301,FBgn0003429,FBgn0004168,FBgn0004244,FBgn0004435,FBgn0004449,FBgn0004580,FBgn0005564,FBgn0010379,FBgn0010399,FBgn0011288,FBgn0011582,FBgn0024248,FBgn0025702,FBgn0030613,FBgn0030707,FBgn0031424,FBgn0031866,FBgn0033055,FBgn0036494,FBgn0037546,FBgn0038826,FBgn0038975,FBgn0039862,FBg…
bulk RNAseq whole brains	elav-GS;TRE-dsRed>UAS-ND42-RNAi_vs_UAS-mCherry-RNAi	10d	Downregulated	GO_enrichment	regulation of developmental process	GO:0050793	2.27E-08	FBgn0000114,FBgn0000382,FBgn0000448,FBgn0000464,FBgn0000546,FBgn0000547,FBgn0000564,FBgn0000578,FBgn0001078,FBgn0001085,FBgn0001105,FBgn0001235,FBgn0001624,FBgn0003090,FBgn0003091,FBgn0003169,FBgn0003345,FBgn0003371,FBgn0003396,FBgn0003429,FBgn0003866,FBgn0004395,FBgn0004435,FBgn0004859,FBgn0004889,FBgn0004921,FBgn0005427,FBgn0005631,FBgn0010105,FBgn0010113,FBgn0010379,FBgn0010389,FBgn0010905,FBg…
bulk RNAseq whole brains	elav-GS;TRE-dsRed>UAS-ND42-RNAi_vs_UAS-mCherry-RNAi	10d	Downregulated	GO_enrichment	cell-cell adhesion	GO:0098609	2.83E-08	FBgn0000464,FBgn0000547,FBgn0001085,FBgn0001404,FBgn0001624,FBgn0004449,FBgn0005631,FBgn0011592,FBgn0013433,FBgn0024189,FBgn0024836,FBgn0028369,FBgn0028645,FBgn0031866,FBgn0034723,FBgn0037963,FBgn0038084,FBgn0038087,FBgn0038092,FBgn0038494,FBgn0039089,FBgn0051774,FBgn0053179,FBgn0083963,FBgn0083975,FBgn0250908,FBgn0260934,FBgn0261574,FBgn0262018,FBgn0263219,FBgn0263289,FBgn0266801
bulk RNAseq whole brains	elav-GS;TRE-dsRed>UAS-ND42-RNAi_vs_UAS-mCherry-RNAi	10d	Downregulated	GO_enrichment	cell adhesion	GO:0007155	4.12E-08	FBgn0000464,FBgn0000546,FBgn0000547,FBgn0001085,FBgn0001105,FBgn0001404,FBgn0001624,FBgn0004449,FBgn0004921,FBgn0005631,FBgn0010452,FBgn0011592,FBgn0011829,FBgn0013433,FBgn0020269,FBgn0024189,FBgn0024836,FBgn0028369,FBgn0028645,FBgn0031866,FBgn0032666,FBgn0034723,FBgn0037963,FBgn0038084,FBgn0038087,FBgn0038092,FBgn0038494,FBgn0039089,FBgn0051774,FBgn0053179,FBgn0083963,FBgn0083975,FBgn0250908,FBg…
bulk RNAseq whole brains	elav-GS;TRE-dsRed>UAS-ND42-RNAi_vs_UAS-mCherry-RNAi	10d	Downregulated	GO_enrichment	synaptic signaling	GO:0099536	4.59E-08	FBgn0000024,FBgn0000037,FBgn0000038,FBgn0000183,FBgn0000273,FBgn0001134,FBgn0001624,FBgn0003011,FBgn0003292,FBgn0003301,FBgn0003429,FBgn0004168,FBgn0004244,FBgn0004435,FBgn0004449,FBgn0004580,FBgn0005564,FBgn0010379,FBgn0010399,FBgn0011288,FBgn0011582,FBgn0024248,FBgn0025702,FBgn0030613,FBgn0030707,FBgn0031424,FBgn0031866,FBgn0033055,FBgn0036494,FBgn0037546,FBgn0038826,FBgn0038975,FBgn0039862,FBg…
bulk RNAseq whole brains	elav-GS;TRE-dsRed>UAS-ND42-RNAi_vs_UAS-mCherry-RNAi	10d	Downregulated	GO_enrichment	chemical synaptic transmission	GO:0007268	5.32E-08	FBgn0000024,FBgn0000037,FBgn0000038,FBgn0000183,FBgn0000273,FBgn0001134,FBgn0001624,FBgn0003011,FBgn0003292,FBgn0003301,FBgn0003429,FBgn0004168,FBgn0004244,FBgn0004435,FBgn0004449,FBgn0004580,FBgn0005564,FBgn0010379,FBgn0010399,FBgn0011288,FBgn0011582,FBgn0024248,FBgn0025702,FBgn0030613,FBgn0030707,FBgn0031424,FBgn0031866,FBgn0033055,FBgn0036494,FBgn0037546,FBgn0038826,FBgn0038975,FBgn0039862,FBg…
bulk RNAseq whole brains	elav-GS;TRE-dsRed>UAS-ND42-RNAi_vs_UAS-mCherry-RNAi	10d	Downregulated	GO_enrichment	anterograde trans-synaptic signaling	GO:0098916	5.32E-08	FBgn0000024,FBgn0000037,FBgn0000038,FBgn0000183,FBgn0000273,FBgn0001134,FBgn0001624,FBgn0003011,FBgn0003292,FBgn0003301,FBgn0003429,FBgn0004168,FBgn0004244,FBgn0004435,FBgn0004449,FBgn0004580,FBgn0005564,FBgn0010379,FBgn0010399,FBgn0011288,FBgn0011582,FBgn0024248,FBgn0025702,FBgn0030613,FBgn0030707,FBgn0031424,FBgn0031866,FBgn0033055,FBgn0036494,FBgn0037546,FBgn0038826,FBgn0038975,FBgn0039862,FBg…
bulk RNAseq whole brains	elav-GS;TRE-dsRed>UAS-ND42-RNAi_vs_UAS-mCherry-RNAi	10d	Downregulated	GO_enrichment	biological adhesion	GO:0022610	1.36E-07	FBgn0000464,FBgn0000546,FBgn0000547,FBgn0001085,FBgn0001105,FBgn0001404,FBgn0001624,FBgn0004449,FBgn0004921,FBgn0005631,FBgn0010452,FBgn0011592,FBgn0011829,FBgn0013433,FBgn0020269,FBgn0024189,FBgn0024836,FBgn0028369,FBgn0028645,FBgn0031866,FBgn0032666,FBgn0034723,FBgn0037963,FBgn0038084,FBgn0038087,FBgn0038092,FBgn0038494,FBgn0039089,FBgn0051774,FBgn0053179,FBgn0083963,FBgn0083975,FBgn0250908,FBg…
bulk RNAseq whole brains	elav-GS;TRE-dsRed>UAS-ND42-RNAi_vs_UAS-mCherry-RNAi	10d	Downregulated	GO_enrichment	neuron projection development	GO:0031175	3.38E-07	FBgn0000253,FBgn0000273,FBgn0000464,FBgn0000546,FBgn0000578,FBgn0001078,FBgn0001085,FBgn0001404,FBgn0003090,FBgn0003169,FBgn0003301,FBgn0003396,FBgn0003896,FBgn0004369,FBgn0004435,FBgn0004449,FBgn0004652,FBgn0004666,FBgn0004859,FBgn0005631,FBgn0010105,FBgn0010379,FBgn0010452,FBgn0010905,FBgn0011592,FBgn0011739,FBgn0011829,FBgn0013433,FBgn0014007,FBgn0015774,FBgn0016061,FBgn0020493,FBgn0024836,FBg…
bulk RNAseq whole brains	elav-GS;TRE-dsRed>UAS-ND42-RNAi_vs_UAS-mCherry-RNAi	10d	Downregulated	GO_enrichment	cell-cell signaling	GO:0007267	3.90E-07	FBgn0000024,FBgn0000037,FBgn0000038,FBgn0000183,FBgn0000273,FBgn0001085,FBgn0001134,FBgn0001624,FBgn0003011,FBgn0003292,FBgn0003301,FBgn0003429,FBgn0003866,FBgn0004168,FBgn0004244,FBgn0004435,FBgn0004449,FBgn0004580,FBgn0005564,FBgn0010379,FBgn0010399,FBgn0011288,FBgn0011582,FBgn0024248,FBgn0025702,FBgn0027109,FBgn0030613,FBgn0030707,FBgn0031275,FBgn0031424,FBgn0031866,FBgn0033055,FBgn0036494,FBg…
bulk RNAseq whole brains	elav-GS;TRE-dsRed>UAS-ND42-RNAi_vs_UAS-mCherry-RNAi	10d	Downregulated	GO_enrichment	multicellular organism development	GO:0007275	5.27E-07	FBgn0000183,FBgn0000253,FBgn0000273,FBgn0000317,FBgn0000382,FBgn0000448,FBgn0000464,FBgn0000489,FBgn0000527,FBgn0000536,FBgn0000546,FBgn0000547,FBgn0000564,FBgn0000578,FBgn0001078,FBgn0001085,FBgn0001105,FBgn0001235,FBgn0001311,FBgn0001404,FBgn0001624,FBgn0001994,FBgn0003042,FBgn0003090,FBgn0003169,FBgn0003292,FBgn0003301,FBgn0003339,FBgn0003345,FBgn0003371,FBgn0003396,FBgn0003866,FBgn0003889,FBg…
bulk RNAseq whole brains	elav-GS;TRE-dsRed>UAS-ND42-RNAi_vs_UAS-mCherry-RNAi	10d	Downregulated	GO_enrichment	cellular developmental process	GO:0048869	5.68E-07	FBgn0000114,FBgn0000183,FBgn0000253,FBgn0000273,FBgn0000317,FBgn0000382,FBgn0000464,FBgn0000536,FBgn0000546,FBgn0000547,FBgn0000568,FBgn0000578,FBgn0001078,FBgn0001085,FBgn0001105,FBgn0001235,FBgn0001404,FBgn0001624,FBgn0003042,FBgn0003090,FBgn0003169,FBgn0003292,FBgn0003301,FBgn0003345,FBgn0003371,FBgn0003396,FBgn0003866,FBgn0003896,FBgn0004369,FBgn0004395,FBgn0004435,FBgn0004449,FBgn0004652,FBg…
bulk RNAseq whole brains	elav-GS;TRE-dsRed>UAS-ND42-RNAi_vs_UAS-mCherry-RNAi	10d	Downregulated	GO_enrichment	cell differentiation	GO:0030154	8.44E-07	FBgn0000114,FBgn0000183,FBgn0000253,FBgn0000273,FBgn0000317,FBgn0000382,FBgn0000464,FBgn0000536,FBgn0000546,FBgn0000547,FBgn0000568,FBgn0000578,FBgn0001078,FBgn0001085,FBgn0001105,FBgn0001235,FBgn0001404,FBgn0001624,FBgn0003042,FBgn0003090,FBgn0003169,FBgn0003292,FBgn0003301,FBgn0003345,FBgn0003371,FBgn0003396,FBgn0003866,FBgn0003896,FBgn0004369,FBgn0004395,FBgn0004435,FBgn0004449,FBgn0004652,FBg…
bulk RNAseq whole brains	elav-GS;TRE-dsRed>UAS-ND42-RNAi_vs_UAS-mCherry-RNAi	10d	Downregulated	GO_enrichment	cell development	GO:0048468	1.01E-06	FBgn0000114,FBgn0000183,FBgn0000253,FBgn0000273,FBgn0000382,FBgn0000464,FBgn0000546,FBgn0000547,FBgn0000568,FBgn0000578,FBgn0001078,FBgn0001085,FBgn0001404,FBgn0001624,FBgn0003042,FBgn0003090,FBgn0003169,FBgn0003292,FBgn0003301,FBgn0003345,FBgn0003371,FBgn0003396,FBgn0003896,FBgn0004369,FBgn0004395,FBgn0004435,FBgn0004449,FBgn0004652,FBgn0004666,FBgn0004859,FBgn0004889,FBgn0005631,FBgn0010105,FBg…
bulk RNAseq whole brains	elav-GS;TRE-dsRed>UAS-ND42-RNAi_vs_UAS-mCherry-RNAi	10d	Downregulated	GO_enrichment	axon development	GO:0061564	1.22E-06	FBgn0000253,FBgn0000273,FBgn0000464,FBgn0000578,FBgn0001085,FBgn0001404,FBgn0003169,FBgn0003301,FBgn0003896,FBgn0004369,FBgn0004435,FBgn0004449,FBgn0004652,FBgn0004666,FBgn0005631,FBgn0010105,FBgn0010379,FBgn0010452,FBgn0011592,FBgn0013433,FBgn0014007,FBgn0015774,FBgn0016061,FBgn0020493,FBgn0024836,FBgn0026375,FBgn0028645,FBgn0034013,FBgn0034720,FBgn0036059,FBgn0036494,FBgn0038084,FBgn0038087,FBg…
bulk RNAseq whole brains	elav-GS;TRE-dsRed>UAS-ND42-RNAi_vs_UAS-mCherry-RNAi	10d	Downregulated	GO_enrichment	cell junction assembly	GO:0034329	1.79E-06	FBgn0000464,FBgn0000578,FBgn0001624,FBgn0003371,FBgn0003429,FBgn0004449,FBgn0005427,FBgn0010105,FBgn0010379,FBgn0010389,FBgn0010905,FBgn0011676,FBgn0011817,FBgn0020493,FBgn0024189,FBgn0024836,FBgn0028369,FBgn0031866,FBgn0033055,FBgn0034135,FBgn0034265,FBgn0034720,FBgn0037130,FBgn0038063,FBgn0038826,FBgn0038975,FBgn0083963,FBgn0083975,FBgn0085387,FBgn0259168,FBgn0260934,FBgn0261617,FBgn0261873,FBg…
bulk RNAseq whole brains	elav-GS;TRE-dsRed>UAS-ND42-RNAi_vs_UAS-mCherry-RNAi	10d	Downregulated	GO_enrichment	synapse assembly	GO:0007416	2.02E-06	FBgn0000464,FBgn0000578,FBgn0001624,FBgn0003371,FBgn0003429,FBgn0004449,FBgn0005427,FBgn0010105,FBgn0010379,FBgn0010389,FBgn0010905,FBgn0011676,FBgn0011817,FBgn0020493,FBgn0024836,FBgn0031866,FBgn0033055,FBgn0034135,FBgn0034265,FBgn0034720,FBgn0037130,FBgn0038063,FBgn0038826,FBgn0038975,FBgn0083963,FBgn0083975,FBgn0259168,FBgn0260934,FBgn0261617,FBgn0264606,FBgn0266417,FBgn0266521,FBgn0267002
bulk RNAseq whole brains	elav-GS;TRE-dsRed>UAS-ND42-RNAi_vs_UAS-mCherry-RNAi	10d	Downregulated	GO_enrichment	animal organ morphogenesis	GO:0009887	2.25E-06	FBgn0000253,FBgn0000273,FBgn0000317,FBgn0000382,FBgn0000464,FBgn0000489,FBgn0000546,FBgn0000547,FBgn0000578,FBgn0001078,FBgn0001085,FBgn0001105,FBgn0001235,FBgn0001311,FBgn0001624,FBgn0003090,FBgn0003169,FBgn0003339,FBgn0003345,FBgn0003371,FBgn0003396,FBgn0003866,FBgn0003889,FBgn0003896,FBgn0004395,FBgn0004449,FBgn0004859,FBgn0004921,FBgn0005427,FBgn0005631,FBgn0005771,FBgn0010113,FBgn0010313,FBg…
bulk RNAseq whole brains	elav-GS;TRE-dsRed>UAS-ND42-RNAi_vs_UAS-mCherry-RNAi	10d	Downregulated	GO_enrichment	axon guidance	GO:0007411	2.31E-06	FBgn0000253,FBgn0000464,FBgn0000578,FBgn0001085,FBgn0001404,FBgn0003090,FBgn0003169,FBgn0003896,FBgn0004369,FBgn0004435,FBgn0004449,FBgn0004652,FBgn0005631,FBgn0010105,FBgn0010452,FBgn0011592,FBgn0013433,FBgn0014007,FBgn0015774,FBgn0016061,FBgn0020493,FBgn0024836,FBgn0028645,FBgn0034013,FBgn0036494,FBgn0038084,FBgn0038087,FBgn0038092,FBgn0038494,FBgn0039617,FBgn0051352,FBgn0051721,FBgn0052227,FBg…
bulk RNAseq whole brains	elav-GS;TRE-dsRed>UAS-ND42-RNAi_vs_UAS-mCherry-RNAi	10d	Downregulated	GO_enrichment	axonogenesis	GO:0007409	2.85E-06	FBgn0000253,FBgn0000464,FBgn0000578,FBgn0001085,FBgn0001404,FBgn0003090,FBgn0003169,FBgn0003301,FBgn0003896,FBgn0004369,FBgn0004435,FBgn0004449,FBgn0004652,FBgn0004666,FBgn0005631,FBgn0010105,FBgn0010452,FBgn0011592,FBgn0013433,FBgn0014007,FBgn0015774,FBgn0016061,FBgn0020493,FBgn0024836,FBgn0026375,FBgn0028645,FBgn0034013,FBgn0034720,FBgn0036059,FBgn0036494,FBgn0038084,FBgn0038087,FBgn0038092,FBg…
bulk RNAseq whole brains	elav-GS;TRE-dsRed>UAS-ND42-RNAi_vs_UAS-mCherry-RNAi	10d	Downregulated	GO_enrichment	circadian rhythm	GO:0007623	3.94E-06	FBgn0000273,FBgn0000527,FBgn0000546,FBgn0001134,FBgn0001624,FBgn0002917,FBgn0003301,FBgn0003371,FBgn0003429,FBgn0004168,FBgn0004244,FBgn0005631,FBgn0010379,FBgn0012344,FBgn0014396,FBgn0016054,FBgn0016694,FBgn0027109,FBgn0030913,FBgn0031414,FBgn0032048,FBgn0035934,FBgn0036260,FBgn0039536,FBgn0040071,FBgn0053988,FBgn0259168,FBgn0260753,FBgn0261617,FBgn0265598,FBgn0266137
bulk RNAseq whole brains	elav-GS;TRE-dsRed>UAS-ND42-RNAi_vs_UAS-mCherry-RNAi	10d	Downregulated	GO_enrichment	rhythmic process	GO:0048511	4.65E-06	FBgn0000273,FBgn0000527,FBgn0000546,FBgn0001134,FBgn0001624,FBgn0002917,FBgn0003301,FBgn0003371,FBgn0003429,FBgn0004168,FBgn0004244,FBgn0005631,FBgn0010379,FBgn0012344,FBgn0014396,FBgn0016054,FBgn0016694,FBgn0027109,FBgn0030913,FBgn0031414,FBgn0032048,FBgn0035934,FBgn0036260,FBgn0039536,FBgn0040071,FBgn0053988,FBgn0259168,FBgn0260753,FBgn0261617,FBgn0265598,FBgn0266137
bulk RNAseq whole brains	elav-GS;TRE-dsRed>UAS-ND42-RNAi_vs_UAS-mCherry-RNAi	10d	Downregulated	GO_enrichment	neuron projection guidance	GO:0097485	6.09E-06	FBgn0000253,FBgn0000464,FBgn0000578,FBgn0001085,FBgn0001404,FBgn0003090,FBgn0003169,FBgn0003896,FBgn0004369,FBgn0004435,FBgn0004449,FBgn0004652,FBgn0005631,FBgn0010105,FBgn0010452,FBgn0011592,FBgn0013433,FBgn0014007,FBgn0015774,FBgn0016061,FBgn0020493,FBgn0024836,FBgn0028645,FBgn0034013,FBgn0036494,FBgn0038084,FBgn0038087,FBgn0038092,FBgn0038494,FBgn0039617,FBgn0051352,FBgn0051721,FBgn0052227,FBg…
bulk RNAseq whole brains	elav-GS;TRE-dsRed>UAS-ND42-RNAi_vs_UAS-mCherry-RNAi	10d	Downregulated	GO_enrichment	neuron projection morphogenesis	GO:0048812	8.22E-06	FBgn0000253,FBgn0000464,FBgn0000546,FBgn0000578,FBgn0001078,FBgn0001085,FBgn0001404,FBgn0003090,FBgn0003169,FBgn0003301,FBgn0003396,FBgn0003896,FBgn0004369,FBgn0004435,FBgn0004449,FBgn0004652,FBgn0004666,FBgn0004859,FBgn0005631,FBgn0010105,FBgn0010452,FBgn0011592,FBgn0011739,FBgn0013433,FBgn0014007,FBgn0015774,FBgn0016061,FBgn0020493,FBgn0024836,FBgn0026375,FBgn0027339,FBgn0028645,FBgn0034013,FBg…
bulk RNAseq whole brains	elav-GS;TRE-dsRed>UAS-ND42-RNAi_vs_UAS-mCherry-RNAi	10d	Downregulated	GO_enrichment	neuromuscular junction development	GO:0007528	9.45E-06	FBgn0000464,FBgn0000500,FBgn0000578,FBgn0001624,FBgn0003169,FBgn0003301,FBgn0003371,FBgn0003429,FBgn0004449,FBgn0005427,FBgn0010379,FBgn0010389,FBgn0011817,FBgn0020493,FBgn0031866,FBgn0033055,FBgn0034135,FBgn0034265,FBgn0034720,FBgn0037130,FBgn0038063,FBgn0038826,FBgn0038975,FBgn0039617,FBgn0039914,FBgn0051814,FBgn0083963,FBgn0259168,FBgn0260934,FBgn0266417,FBgn0266521,FBgn0267002,FBgn0267428
bulk RNAseq whole brains	elav-GS;TRE-dsRed>UAS-ND42-RNAi_vs_UAS-mCherry-RNAi	10d	Downregulated	GO_enrichment	cell projection morphogenesis	GO:0048858	9.82E-06	FBgn0000253,FBgn0000464,FBgn0000546,FBgn0000578,FBgn0001078,FBgn0001085,FBgn0001404,FBgn0003090,FBgn0003169,FBgn0003301,FBgn0003396,FBgn0003896,FBgn0004369,FBgn0004435,FBgn0004449,FBgn0004652,FBgn0004666,FBgn0004859,FBgn0005631,FBgn0010105,FBgn0010452,FBgn0011592,FBgn0011739,FBgn0013433,FBgn0014007,FBgn0015774,FBgn0016061,FBgn0020493,FBgn0024836,FBgn0026375,FBgn0027339,FBgn0028645,FBgn0034013,FBg…
bulk RNAseq whole brains	elav-GS;TRE-dsRed>UAS-ND42-RNAi_vs_UAS-mCherry-RNAi	10d	Downregulated	GO_enrichment	plasma membrane bounded cell projection morphogenesis	GO:0120039	9.82E-06	FBgn0000253,FBgn0000464,FBgn0000546,FBgn0000578,FBgn0001078,FBgn0001085,FBgn0001404,FBgn0003090,FBgn0003169,FBgn0003301,FBgn0003396,FBgn0003896,FBgn0004369,FBgn0004435,FBgn0004449,FBgn0004652,FBgn0004666,FBgn0004859,FBgn0005631,FBgn0010105,FBgn0010452,FBgn0011592,FBgn0011739,FBgn0013433,FBgn0014007,FBgn0015774,FBgn0016061,FBgn0020493,FBgn0024836,FBgn0026375,FBgn0027339,FBgn0028645,FBgn0034013,FBg…
bulk RNAseq whole brains	elav-GS;TRE-dsRed>UAS-ND42-RNAi_vs_UAS-mCherry-RNAi	10d	Downregulated	GO_enrichment	neuropeptide signaling pathway	GO:0007218	1.27E-05	FBgn0000500,FBgn0000564,FBgn0011581,FBgn0012344,FBgn0027109,FBgn0029723,FBgn0032048,FBgn0032336,FBgn0033058,FBgn0036713,FBgn0036789,FBgn0039595,FBgn0039722,FBgn0050106,FBgn0052547,FBgn0260753,FBgn0264002,FBgn0266429
bulk RNAseq whole brains	elav-GS;TRE-dsRed>UAS-ND42-RNAi_vs_UAS-mCherry-RNAi	10d	Downregulated	GO_enrichment	motor neuron axon guidance	GO:0008045	1.30E-05	FBgn0000464,FBgn0003896,FBgn0004369,FBgn0004449,FBgn0005631,FBgn0010452,FBgn0011592,FBgn0013433,FBgn0014007,FBgn0015774,FBgn0016061,FBgn0028645,FBgn0034013,FBgn0038084,FBgn0038087,FBgn0038092,FBgn0038494,FBgn0053179,FBgn0261509,FBgn0284408
bulk RNAseq whole brains	elav-GS;TRE-dsRed>UAS-ND42-RNAi_vs_UAS-mCherry-RNAi	10d	Downregulated	GO_enrichment	cell-cell adhesion via plasma-membrane adhesion molecules	GO:0098742	1.30E-05	FBgn0000464,FBgn0000547,FBgn0001085,FBgn0013433,FBgn0024189,FBgn0024836,FBgn0028369,FBgn0028645,FBgn0034723,FBgn0037963,FBgn0038084,FBgn0038087,FBgn0038092,FBgn0038494,FBgn0039089,FBgn0053179,FBgn0250908,FBgn0261574,FBgn0262018,FBgn0263219
bulk RNAseq whole brains	elav-GS;TRE-dsRed>UAS-ND42-RNAi_vs_UAS-mCherry-RNAi	10d	Downregulated	GO_enrichment	cell morphogenesis involved in differentiation	GO:0000904	1.43E-05	FBgn0000253,FBgn0000464,FBgn0000546,FBgn0000578,FBgn0001078,FBgn0001085,FBgn0001404,FBgn0003169,FBgn0003301,FBgn0003371,FBgn0003396,FBgn0003896,FBgn0004369,FBgn0004435,FBgn0004449,FBgn0004652,FBgn0004666,FBgn0004859,FBgn0005631,FBgn0010105,FBgn0010452,FBgn0011592,FBgn0013433,FBgn0014007,FBgn0015774,FBgn0016061,FBgn0020493,FBgn0024836,FBgn0027339,FBgn0028645,FBgn0029881,FBgn0034013,FBgn0034720,FBg…
bulk RNAseq whole brains	elav-GS;TRE-dsRed>UAS-ND42-RNAi_vs_UAS-mCherry-RNAi	10d	Downregulated	GO_enrichment	tissue development	GO:0009888	1.46E-05	FBgn0000273,FBgn0000317,FBgn0000382,FBgn0000464,FBgn0000489,FBgn0000546,FBgn0000547,FBgn0000578,FBgn0001078,FBgn0001085,FBgn0001105,FBgn0001235,FBgn0001311,FBgn0001404,FBgn0001624,FBgn0003090,FBgn0003169,FBgn0003345,FBgn0003371,FBgn0003396,FBgn0003866,FBgn0003896,FBgn0004395,FBgn0004666,FBgn0004859,FBgn0004889,FBgn0004921,FBgn0005427,FBgn0005631,FBgn0005771,FBgn0010113,FBgn0010313,FBgn0010389,FBg…
bulk RNAseq whole brains	elav-GS;TRE-dsRed>UAS-ND42-RNAi_vs_UAS-mCherry-RNAi	10d	Downregulated	GO_enrichment	chemotaxis	GO:0006935	1.92E-05	FBgn0000253,FBgn0000464,FBgn0000578,FBgn0001085,FBgn0001404,FBgn0003090,FBgn0003169,FBgn0003896,FBgn0004369,FBgn0004435,FBgn0004449,FBgn0004652,FBgn0005631,FBgn0010105,FBgn0010452,FBgn0011592,FBgn0013433,FBgn0014007,FBgn0015774,FBgn0016061,FBgn0020493,FBgn0024836,FBgn0028645,FBgn0034013,FBgn0036494,FBgn0038084,FBgn0038087,FBgn0038092,FBgn0038494,FBgn0039617,FBgn0051352,FBgn0051721,FBgn0052227,FBg…
bulk RNAseq whole brains	elav-GS;TRE-dsRed>UAS-ND42-RNAi_vs_UAS-mCherry-RNAi	10d	Downregulated	GO_enrichment	cell part morphogenesis	GO:0032990	1.97E-05	FBgn0000253,FBgn0000464,FBgn0000546,FBgn0000578,FBgn0001078,FBgn0001085,FBgn0001404,FBgn0003090,FBgn0003169,FBgn0003301,FBgn0003396,FBgn0003896,FBgn0004369,FBgn0004435,FBgn0004449,FBgn0004652,FBgn0004666,FBgn0004859,FBgn0005631,FBgn0010105,FBgn0010452,FBgn0011592,FBgn0011739,FBgn0013433,FBgn0014007,FBgn0015774,FBgn0016061,FBgn0020493,FBgn0024836,FBgn0026375,FBgn0027339,FBgn0028645,FBgn0034013,FBg…
bulk RNAseq whole brains	elav-GS;TRE-dsRed>UAS-ND42-RNAi_vs_UAS-mCherry-RNAi	10d	Downregulated	GO_enrichment	anatomical structure development	GO:0048856	3.21E-05	FBgn0000114,FBgn0000183,FBgn0000253,FBgn0000273,FBgn0000317,FBgn0000382,FBgn0000448,FBgn0000464,FBgn0000489,FBgn0000527,FBgn0000536,FBgn0000546,FBgn0000547,FBgn0000564,FBgn0000568,FBgn0000578,FBgn0001078,FBgn0001085,FBgn0001105,FBgn0001235,FBgn0001311,FBgn0001404,FBgn0001624,FBgn0001994,FBgn0003042,FBgn0003090,FBgn0003169,FBgn0003292,FBgn0003301,FBgn0003339,FBgn0003345,FBgn0003371,FBgn0003396,FBg…
bulk RNAseq whole brains	elav-GS;TRE-dsRed>UAS-ND42-RNAi_vs_UAS-mCherry-RNAi	10d	Downregulated	GO_enrichment	system process	GO:0003008	3.67E-05	FBgn0000038,FBgn0000114,FBgn0000253,FBgn0000273,FBgn0000317,FBgn0000500,FBgn0000536,FBgn0000546,FBgn0001134,FBgn0002917,FBgn0003011,FBgn0003301,FBgn0003371,FBgn0004168,FBgn0004244,FBgn0004435,FBgn0004921,FBgn0005564,FBgn0010241,FBgn0010329,FBgn0010399,FBgn0011581,FBgn0011582,FBgn0011676,FBgn0014396,FBgn0023524,FBgn0024189,FBgn0024248,FBgn0025391,FBgn0025686,FBgn0027109,FBgn0027356,FBgn0028369,FBg…
bulk RNAseq whole brains	elav-GS;TRE-dsRed>UAS-ND42-RNAi_vs_UAS-mCherry-RNAi	10d	Downregulated	GO_enrichment	cell morphogenesis involved in neuron differentiation	GO:0048667	3.99E-05	FBgn0000253,FBgn0000464,FBgn0000546,FBgn0000578,FBgn0001078,FBgn0001085,FBgn0001404,FBgn0003169,FBgn0003301,FBgn0003396,FBgn0003896,FBgn0004369,FBgn0004435,FBgn0004449,FBgn0004652,FBgn0004666,FBgn0004859,FBgn0005631,FBgn0010105,FBgn0010452,FBgn0011592,FBgn0013433,FBgn0014007,FBgn0015774,FBgn0016061,FBgn0020493,FBgn0024836,FBgn0027339,FBgn0028645,FBgn0034013,FBgn0034720,FBgn0036059,FBgn0036494,FBg…
bulk RNAseq whole brains	elav-GS;TRE-dsRed>UAS-ND42-RNAi_vs_UAS-mCherry-RNAi	10d	Downregulated	GO_enrichment	response to chemical	GO:0042221	4.31E-05	FBgn0000037,FBgn0000253,FBgn0000273,FBgn0000382,FBgn0000464,FBgn0000546,FBgn0000568,FBgn0000578,FBgn0001078,FBgn0001248,FBgn0001404,FBgn0001624,FBgn0002868,FBgn0002917,FBgn0003011,FBgn0003169,FBgn0003301,FBgn0003371,FBgn0003396,FBgn0003429,FBgn0003896,FBgn0004168,FBgn0004244,FBgn0004369,FBgn0004435,FBgn0004449,FBgn0004652,FBgn0004921,FBgn0005631,FBgn0010105,FBgn0010241,FBgn0010329,FBgn0010379,FBg…
bulk RNAseq whole brains	elav-GS;TRE-dsRed>UAS-ND42-RNAi_vs_UAS-mCherry-RNAi	10d	Downregulated	GO_enrichment	developmental process	GO:0032502	4.47E-05	FBgn0000114,FBgn0000183,FBgn0000253,FBgn0000273,FBgn0000317,FBgn0000382,FBgn0000448,FBgn0000464,FBgn0000489,FBgn0000527,FBgn0000536,FBgn0000546,FBgn0000547,FBgn0000564,FBgn0000568,FBgn0000578,FBgn0001078,FBgn0001085,FBgn0001105,FBgn0001235,FBgn0001311,FBgn0001404,FBgn0001624,FBgn0001994,FBgn0003042,FBgn0003090,FBgn0003091,FBgn0003169,FBgn0003292,FBgn0003301,FBgn0003339,FBgn0003345,FBgn0003371,FBg…
bulk RNAseq whole brains	elav-GS;TRE-dsRed>UAS-ND42-RNAi_vs_UAS-mCherry-RNAi	10d	Downregulated	GO_enrichment	tissue morphogenesis	GO:0048729	7.84E-05	FBgn0000273,FBgn0000317,FBgn0000382,FBgn0000489,FBgn0000546,FBgn0000547,FBgn0000578,FBgn0001078,FBgn0001085,FBgn0001105,FBgn0001235,FBgn0001311,FBgn0001404,FBgn0001624,FBgn0003090,FBgn0003169,FBgn0003345,FBgn0003371,FBgn0003396,FBgn0003866,FBgn0003896,FBgn0004395,FBgn0004921,FBgn0005427,FBgn0005771,FBgn0010113,FBgn0010313,FBgn0010389,FBgn0010397,FBgn0010452,FBgn0011224,FBgn0011817,FBgn0020279,FBg…
bulk RNAseq whole brains	elav-GS;TRE-dsRed>UAS-ND42-RNAi_vs_UAS-mCherry-RNAi	10d	Downregulated	GO_enrichment	cell morphogenesis	GO:0000902	0.000116018	FBgn0000253,FBgn0000464,FBgn0000546,FBgn0000547,FBgn0000578,FBgn0001078,FBgn0001085,FBgn0001404,FBgn0003169,FBgn0003301,FBgn0003371,FBgn0003396,FBgn0003896,FBgn0004369,FBgn0004435,FBgn0004449,FBgn0004652,FBgn0004666,FBgn0004859,FBgn0005631,FBgn0010105,FBgn0010389,FBgn0010452,FBgn0011592,FBgn0011739,FBgn0013433,FBgn0014007,FBgn0015774,FBgn0016061,FBgn0020493,FBgn0024836,FBgn0027339,FBgn0028645,FBg…
bulk RNAseq whole brains	elav-GS;TRE-dsRed>UAS-ND42-RNAi_vs_UAS-mCherry-RNAi	10d	Downregulated	GO_enrichment	animal organ development	GO:0048513	0.000121203	FBgn0000253,FBgn0000273,FBgn0000317,FBgn0000382,FBgn0000448,FBgn0000464,FBgn0000489,FBgn0000536,FBgn0000546,FBgn0000547,FBgn0000578,FBgn0001078,FBgn0001085,FBgn0001105,FBgn0001235,FBgn0001311,FBgn0001624,FBgn0001994,FBgn0003042,FBgn0003090,FBgn0003169,FBgn0003292,FBgn0003339,FBgn0003345,FBgn0003371,FBgn0003396,FBgn0003866,FBgn0003889,FBgn0003896,FBgn0004395,FBgn0004449,FBgn0004652,FBgn0004666,FBg…
bulk RNAseq whole brains	elav-GS;TRE-dsRed>UAS-ND42-RNAi_vs_UAS-mCherry-RNAi	10d	Downregulated	GO_enrichment	cellular component morphogenesis	GO:0032989	0.000125122	FBgn0000114,FBgn0000253,FBgn0000464,FBgn0000546,FBgn0000547,FBgn0000578,FBgn0001078,FBgn0001085,FBgn0001404,FBgn0003090,FBgn0003169,FBgn0003292,FBgn0003301,FBgn0003396,FBgn0003896,FBgn0004369,FBgn0004435,FBgn0004449,FBgn0004652,FBgn0004666,FBgn0004859,FBgn0005631,FBgn0010105,FBgn0010452,FBgn0011592,FBgn0011739,FBgn0013433,FBgn0014007,FBgn0014863,FBgn0015774,FBgn0016061,FBgn0020493,FBgn0024836,FBg…
bulk RNAseq whole brains	elav-GS;TRE-dsRed>UAS-ND42-RNAi_vs_UAS-mCherry-RNAi	10d	Downregulated	GO_enrichment	locomotory behavior	GO:0007626	0.000212174	FBgn0000500,FBgn0000527,FBgn0000546,FBgn0001624,FBgn0002917,FBgn0003371,FBgn0004435,FBgn0004666,FBgn0010329,FBgn0011581,FBgn0012051,FBgn0012344,FBgn0014396,FBgn0027109,FBgn0030913,FBgn0031866,FBgn0039536,FBgn0040071,FBgn0040372,FBgn0051320,FBgn0052423,FBgn0053988,FBgn0085387,FBgn0259246,FBgn0260753,FBgn0260938,FBgn0261617,FBgn0261673,FBgn0264002,FBgn0265598,FBgn0267002
bulk RNAseq whole brains	elav-GS;TRE-dsRed>UAS-ND42-RNAi_vs_UAS-mCherry-RNAi	10d	Downregulated	GO_enrichment	plasma membrane bounded cell projection organization	GO:0120036	0.000222041	FBgn0000253,FBgn0000273,FBgn0000317,FBgn0000464,FBgn0000546,FBgn0000578,FBgn0001078,FBgn0001085,FBgn0001404,FBgn0003090,FBgn0003169,FBgn0003301,FBgn0003396,FBgn0003896,FBgn0004369,FBgn0004435,FBgn0004449,FBgn0004652,FBgn0004666,FBgn0004859,FBgn0005631,FBgn0010105,FBgn0010379,FBgn0010452,FBgn0010905,FBgn0011592,FBgn0011739,FBgn0011829,FBgn0013433,FBgn0014007,FBgn0015774,FBgn0016061,FBgn0020493,FBg…
bulk RNAseq whole brains	elav-GS;TRE-dsRed>UAS-ND42-RNAi_vs_UAS-mCherry-RNAi	10d	Downregulated	GO_enrichment	regulation of synapse structure or activity	GO:0050803	0.00031287	FBgn0000578,FBgn0001624,FBgn0003169,FBgn0003292,FBgn0003371,FBgn0003429,FBgn0004449,FBgn0005427,FBgn0010379,FBgn0010389,FBgn0010905,FBgn0011817,FBgn0020493,FBgn0024836,FBgn0031424,FBgn0031866,FBgn0033055,FBgn0034135,FBgn0034265,FBgn0034720,FBgn0037130,FBgn0038063,FBgn0038659,FBgn0038826,FBgn0038975,FBgn0039617,FBgn0039914,FBgn0259168,FBgn0263289,FBgn0266417,FBgn0267002
bulk RNAseq whole brains	elav-GS;TRE-dsRed>UAS-ND42-RNAi_vs_UAS-mCherry-RNAi	10d	Downregulated	GO_enrichment	regulation of system process	GO:0044057	0.000468255	FBgn0000114,FBgn0000500,FBgn0001134,FBgn0003301,FBgn0004244,FBgn0011581,FBgn0011582,FBgn0011676,FBgn0014396,FBgn0023524,FBgn0027356,FBgn0032336,FBgn0033494,FBgn0259978,FBgn0262739,FBgn0264308,FBgn0265597
bulk RNAseq whole brains	elav-GS;TRE-dsRed>UAS-ND42-RNAi_vs_UAS-mCherry-RNAi	10d	Downregulated	GO_enrichment	regulation of multicellular organismal development	GO:2000026	0.000525171	FBgn0000547,FBgn0000564,FBgn0000578,FBgn0001085,FBgn0001105,FBgn0001624,FBgn0003090,FBgn0003345,FBgn0003371,FBgn0004395,FBgn0004859,FBgn0004889,FBgn0004921,FBgn0005427,FBgn0010113,FBgn0010379,FBgn0010389,FBgn0010905,FBgn0011739,FBgn0011817,FBgn0011826,FBgn0020493,FBgn0024836,FBgn0031816,FBgn0033649,FBgn0034265,FBgn0034720,FBgn0036059,FBgn0038063,FBgn0038826,FBgn0040372,FBgn0051660,FBgn0259168,FBg…
bulk RNAseq whole brains	elav-GS;TRE-dsRed>UAS-ND42-RNAi_vs_UAS-mCherry-RNAi	10d	Downregulated	GO_enrichment	regulation of cellular component organization	GO:0051128	0.000528047	FBgn0000183,FBgn0000273,FBgn0000464,FBgn0000547,FBgn0000578,FBgn0001085,FBgn0001105,FBgn0001624,FBgn0003090,FBgn0003091,FBgn0003169,FBgn0003371,FBgn0003429,FBgn0004449,FBgn0004889,FBgn0004921,FBgn0005427,FBgn0005631,FBgn0010105,FBgn0010379,FBgn0010389,FBgn0010397,FBgn0010905,FBgn0011592,FBgn0011739,FBgn0011817,FBgn0011829,FBgn0020269,FBgn0020493,FBgn0024836,FBgn0026375,FBgn0026620,FBgn0028369,FBg…
bulk RNAseq whole brains	elav-GS;TRE-dsRed>UAS-ND42-RNAi_vs_UAS-mCherry-RNAi	10d	Downregulated	GO_enrichment	cell projection organization	GO:0030030	0.000548727	FBgn0000253,FBgn0000273,FBgn0000317,FBgn0000464,FBgn0000546,FBgn0000578,FBgn0001078,FBgn0001085,FBgn0001404,FBgn0003090,FBgn0003169,FBgn0003301,FBgn0003396,FBgn0003896,FBgn0004369,FBgn0004435,FBgn0004449,FBgn0004652,FBgn0004666,FBgn0004859,FBgn0005631,FBgn0010105,FBgn0010379,FBgn0010452,FBgn0010905,FBgn0011592,FBgn0011739,FBgn0011829,FBgn0013433,FBgn0014007,FBgn0015774,FBgn0016061,FBgn0020493,FBg…
bulk RNAseq whole brains	elav-GS;TRE-dsRed>UAS-ND42-RNAi_vs_UAS-mCherry-RNAi	10d	Downregulated	GO_enrichment	negative regulation of multicellular organismal process	GO:0051241	0.000659362	FBgn0000547,FBgn0000578,FBgn0001134,FBgn0001624,FBgn0003169,FBgn0003345,FBgn0003371,FBgn0003396,FBgn0003866,FBgn0004889,FBgn0005427,FBgn0010113,FBgn0010379,FBgn0010905,FBgn0011581,FBgn0011739,FBgn0020279,FBgn0020493,FBgn0031816,FBgn0032336,FBgn0034720,FBgn0037556,FBgn0038826,FBgn0261986,FBgn0262127,FBgn0263289,FBgn0266137,FBgn0267002
bulk RNAseq whole brains	elav-GS;TRE-dsRed>UAS-ND42-RNAi_vs_UAS-mCherry-RNAi	10d	Downregulated	GO_enrichment	heterophilic cell-cell adhesion via plasma membrane cell adhesion molecules	GO:0007157	0.000674573	FBgn0013433,FBgn0024189,FBgn0028369,FBgn0028645,FBgn0038084,FBgn0038087,FBgn0038092,FBgn0038494,FBgn0039089,FBgn0053179,FBgn0250908
bulk RNAseq whole brains	elav-GS;TRE-dsRed>UAS-ND42-RNAi_vs_UAS-mCherry-RNAi	10d	Downregulated	GO_enrichment	epithelium development	GO:0060429	0.000716294	FBgn0000273,FBgn0000317,FBgn0000382,FBgn0000464,FBgn0000489,FBgn0000546,FBgn0000547,FBgn0000578,FBgn0001078,FBgn0001085,FBgn0001105,FBgn0001235,FBgn0001311,FBgn0001404,FBgn0001624,FBgn0003090,FBgn0003169,FBgn0003345,FBgn0003371,FBgn0003396,FBgn0003866,FBgn0003896,FBgn0004395,FBgn0004666,FBgn0004859,FBgn0004889,FBgn0004921,FBgn0005427,FBgn0005631,FBgn0005771,FBgn0010113,FBgn0010313,FBgn0010452,FBg…
bulk RNAseq whole brains	elav-GS;TRE-dsRed>UAS-ND42-RNAi_vs_UAS-mCherry-RNAi	10d	Downregulated	GO_enrichment	circadian behavior	GO:0048512	0.001245049	FBgn0000273,FBgn0000527,FBgn0000546,FBgn0001624,FBgn0002917,FBgn0003371,FBgn0003429,FBgn0004168,FBgn0004244,FBgn0012344,FBgn0014396,FBgn0027109,FBgn0030913,FBgn0032048,FBgn0036260,FBgn0039536,FBgn0040071,FBgn0053988,FBgn0260753,FBgn0261617,FBgn0265598,FBgn0266137
bulk RNAseq whole brains	elav-GS;TRE-dsRed>UAS-ND42-RNAi_vs_UAS-mCherry-RNAi	10d	Downregulated	GO_enrichment	regulation of synapse organization	GO:0050807	0.001255869	FBgn0000578,FBgn0001624,FBgn0003169,FBgn0003371,FBgn0003429,FBgn0004449,FBgn0005427,FBgn0010379,FBgn0010389,FBgn0010905,FBgn0011817,FBgn0020493,FBgn0024836,FBgn0031866,FBgn0033055,FBgn0034135,FBgn0034265,FBgn0034720,FBgn0037130,FBgn0038063,FBgn0038826,FBgn0038975,FBgn0039617,FBgn0039914,FBgn0259168,FBgn0266417,FBgn0267002
bulk RNAseq whole brains	elav-GS;TRE-dsRed>UAS-ND42-RNAi_vs_UAS-mCherry-RNAi	10d	Downregulated	GO_enrichment	adenylate cyclase-modulating G protein-coupled receptor signaling pathway	GO:0007188	0.001406828	FBgn0000037,FBgn0003301,FBgn0004168,FBgn0004435,FBgn0011582,FBgn0032048,FBgn0038063,FBgn0038541,FBgn0038542,FBgn0040508,FBgn0053517,FBgn0260446,FBgn0260753,FBgn0263131,FBgn0264002,FBgn0266137
bulk RNAseq whole brains	elav-GS;TRE-dsRed>UAS-ND42-RNAi_vs_UAS-mCherry-RNAi	10d	Downregulated	GO_enrichment	rhythmic behavior	GO:0007622	0.00146942	FBgn0000273,FBgn0000527,FBgn0000546,FBgn0001624,FBgn0002917,FBgn0003371,FBgn0003429,FBgn0004168,FBgn0004244,FBgn0012344,FBgn0014396,FBgn0027109,FBgn0030913,FBgn0032048,FBgn0036260,FBgn0039536,FBgn0040071,FBgn0053988,FBgn0260753,FBgn0261617,FBgn0265598,FBgn0266137
bulk RNAseq whole brains	elav-GS;TRE-dsRed>UAS-ND42-RNAi_vs_UAS-mCherry-RNAi	10d	Downregulated	GO_enrichment	synaptic assembly at neuromuscular junction	GO:0051124	0.001513776	FBgn0000464,FBgn0000578,FBgn0001624,FBgn0003371,FBgn0003429,FBgn0004449,FBgn0005427,FBgn0010379,FBgn0010389,FBgn0011817,FBgn0020493,FBgn0031866,FBgn0033055,FBgn0034135,FBgn0034265,FBgn0034720,FBgn0037130,FBgn0038063,FBgn0038826,FBgn0038975,FBgn0259168,FBgn0260934,FBgn0266417,FBgn0266521,FBgn0267002
bulk RNAseq whole brains	elav-GS;TRE-dsRed>UAS-ND42-RNAi_vs_UAS-mCherry-RNAi	10d	Downregulated	GO_enrichment	morphogenesis of an epithelium	GO:0002009	0.001517923	FBgn0000273,FBgn0000317,FBgn0000382,FBgn0000489,FBgn0000546,FBgn0000547,FBgn0000578,FBgn0001078,FBgn0001085,FBgn0001105,FBgn0001235,FBgn0001311,FBgn0001404,FBgn0001624,FBgn0003090,FBgn0003169,FBgn0003345,FBgn0003371,FBgn0003396,FBgn0003866,FBgn0003896,FBgn0004395,FBgn0004921,FBgn0005427,FBgn0005771,FBgn0010113,FBgn0010313,FBgn0010452,FBgn0011224,FBgn0011817,FBgn0020279,FBgn0020493,FBgn0020621,FBg…
bulk RNAseq whole brains	elav-GS;TRE-dsRed>UAS-ND42-RNAi_vs_UAS-mCherry-RNAi	10d	Downregulated	GO_enrichment	regulation of developmental growth	GO:0048638	0.001904059	FBgn0000464,FBgn0000578,FBgn0001085,FBgn0001624,FBgn0003090,FBgn0003371,FBgn0003429,FBgn0005427,FBgn0010379,FBgn0010389,FBgn0011676,FBgn0011739,FBgn0011817,FBgn0020279,FBgn0020493,FBgn0024248,FBgn0024836,FBgn0033055,FBgn0034135,FBgn0034265,FBgn0034720,FBgn0035142,FBgn0037130,FBgn0038063,FBgn0038755,FBgn0038826,FBgn0259168,FBgn0259984,FBgn0261986,FBgn0262127,FBgn0263289,FBgn0266417,FBgn0266756,FBg…
bulk RNAseq whole brains	elav-GS;TRE-dsRed>UAS-ND42-RNAi_vs_UAS-mCherry-RNAi	10d	Downregulated	GO_enrichment	salivary gland boundary specification	GO:0007432	0.00216895	FBgn0001235,FBgn0003169,FBgn0003339,FBgn0003396,FBgn0003866,FBgn0005631,FBgn0011592,FBgn0015774,FBgn0034013
bulk RNAseq whole brains	elav-GS;TRE-dsRed>UAS-ND42-RNAi_vs_UAS-mCherry-RNAi	10d	Downregulated	GO_enrichment	wing disc development	GO:0035220	0.003522753	FBgn0000273,FBgn0000317,FBgn0000489,FBgn0000546,FBgn0000547,FBgn0001085,FBgn0001235,FBgn0003090,FBgn0003169,FBgn0003345,FBgn0003371,FBgn0003396,FBgn0003866,FBgn0003896,FBgn0004395,FBgn0004859,FBgn0005771,FBgn0010313,FBgn0011224,FBgn0011817,FBgn0011826,FBgn0020493,FBgn0020621,FBgn0024836,FBgn0035142,FBgn0035719,FBgn0036801,FBgn0036814,FBgn0038755,FBgn0039081,FBgn0039380,FBgn0039914,FBgn0040071,FBg…
bulk RNAseq whole brains	elav-GS;TRE-dsRed>UAS-ND42-RNAi_vs_UAS-mCherry-RNAi	10d	Downregulated	GO_enrichment	developmental growth	GO:0048589	0.003534862	FBgn0000273,FBgn0000464,FBgn0000578,FBgn0001085,FBgn0001624,FBgn0003090,FBgn0003301,FBgn0003371,FBgn0003429,FBgn0004449,FBgn0005427,FBgn0010379,FBgn0010389,FBgn0011676,FBgn0011739,FBgn0011817,FBgn0020279,FBgn0020493,FBgn0024248,FBgn0024836,FBgn0031866,FBgn0033055,FBgn0034135,FBgn0034265,FBgn0034720,FBgn0035142,FBgn0036494,FBgn0037130,FBgn0038063,FBgn0038755,FBgn0038826,FBgn0038975,FBgn0086655,FBg…
bulk RNAseq whole brains	elav-GS;TRE-dsRed>UAS-ND42-RNAi_vs_UAS-mCherry-RNAi	10d	Downregulated	GO_enrichment	regulation of neuromuscular junction development	GO:1904396	0.003805942	FBgn0000578,FBgn0001624,FBgn0003169,FBgn0003371,FBgn0003429,FBgn0005427,FBgn0010379,FBgn0010389,FBgn0011817,FBgn0020493,FBgn0033055,FBgn0034135,FBgn0034265,FBgn0034720,FBgn0037130,FBgn0038063,FBgn0038826,FBgn0039617,FBgn0039914,FBgn0259168,FBgn0266417,FBgn0267002
bulk RNAseq whole brains	elav-GS;TRE-dsRed>UAS-ND42-RNAi_vs_UAS-mCherry-RNAi	10d	Downregulated	GO_enrichment	learning	GO:0007612	0.004450891	FBgn0000273,FBgn0000536,FBgn0003301,FBgn0003371,FBgn0004244,FBgn0005564,FBgn0010329,FBgn0010399,FBgn0011582,FBgn0024248,FBgn0031855,FBgn0038975,FBgn0040372,FBgn0259168,FBgn0262739,FBgn0265597
bulk RNAseq whole brains	elav-GS;TRE-dsRed>UAS-ND42-RNAi_vs_UAS-mCherry-RNAi	10d	Downregulated	GO_enrichment	modulation of chemical synaptic transmission	GO:0050804	0.005053634	FBgn0000183,FBgn0000273,FBgn0003292,FBgn0003429,FBgn0004244,FBgn0004435,FBgn0004580,FBgn0010379,FBgn0011288,FBgn0024248,FBgn0031424,FBgn0031866,FBgn0036494,FBgn0038826,FBgn0038975,FBgn0039862,FBgn0083963,FBgn0083975,FBgn0259246,FBgn0259978,FBgn0261085,FBgn0261673,FBgn0264087,FBgn0264606
bulk RNAseq whole brains	elav-GS;TRE-dsRed>UAS-ND42-RNAi_vs_UAS-mCherry-RNAi	10d	Downregulated	GO_enrichment	regulation of trans-synaptic signaling	GO:0099177	0.005053634	FBgn0000183,FBgn0000273,FBgn0003292,FBgn0003429,FBgn0004244,FBgn0004435,FBgn0004580,FBgn0010379,FBgn0011288,FBgn0024248,FBgn0031424,FBgn0031866,FBgn0036494,FBgn0038826,FBgn0038975,FBgn0039862,FBgn0083963,FBgn0083975,FBgn0259246,FBgn0259978,FBgn0261085,FBgn0261673,FBgn0264087,FBgn0264606
bulk RNAseq whole brains	elav-GS;TRE-dsRed>UAS-ND42-RNAi_vs_UAS-mCherry-RNAi	10d	Downregulated	GO_enrichment	regulation of nervous system development	GO:0051960	0.005090189	FBgn0000547,FBgn0000578,FBgn0001085,FBgn0001624,FBgn0003090,FBgn0003345,FBgn0003371,FBgn0004395,FBgn0004889,FBgn0005427,FBgn0010113,FBgn0010379,FBgn0010389,FBgn0010905,FBgn0011739,FBgn0011817,FBgn0020493,FBgn0024836,FBgn0031816,FBgn0033649,FBgn0034265,FBgn0034720,FBgn0036059,FBgn0038063,FBgn0038826,FBgn0040372,FBgn0259168,FBgn0259789,FBgn0262127,FBgn0267002,FBgn0284408
bulk RNAseq whole brains	elav-GS;TRE-dsRed>UAS-ND42-RNAi_vs_UAS-mCherry-RNAi	10d	Downregulated	GO_enrichment	learning or memory	GO:0007611	0.007491451	FBgn0000273,FBgn0000536,FBgn0000546,FBgn0003301,FBgn0003371,FBgn0004168,FBgn0004244,FBgn0005564,FBgn0010329,FBgn0010399,FBgn0011582,FBgn0024248,FBgn0031855,FBgn0038975,FBgn0040372,FBgn0041210,FBgn0042185,FBgn0052062,FBgn0053517,FBgn0259168,FBgn0259246,FBgn0261673,FBgn0262739,FBgn0263289,FBgn0264307,FBgn0265597
bulk RNAseq whole brains	elav-GS;TRE-dsRed>UAS-ND42-RNAi_vs_UAS-mCherry-RNAi	10d	Downregulated	GO_enrichment	regulation of behavior	GO:0050795	0.007538331	FBgn0000273,FBgn0000546,FBgn0001404,FBgn0003301,FBgn0004168,FBgn0004244,FBgn0010329,FBgn0011582,FBgn0014396,FBgn0029768,FBgn0032048,FBgn0036713,FBgn0038839,FBgn0051721,FBgn0259168,FBgn0260753,FBgn0262739,FBgn0265598,FBgn0266137
bulk RNAseq whole brains	elav-GS;TRE-dsRed>UAS-ND42-RNAi_vs_UAS-mCherry-RNAi	10d	Downregulated	GO_enrichment	second-messenger-mediated signaling	GO:0019932	0.007787156	FBgn0000253,FBgn0000273,FBgn0003371,FBgn0010905,FBgn0011676,FBgn0011826,FBgn0013973,FBgn0035934,FBgn0038295,FBgn0039722,FBgn0052451,FBgn0259171,FBgn0260753,FBgn0263257
bulk RNAseq whole brains	elav-GS;TRE-dsRed>UAS-ND42-RNAi_vs_UAS-mCherry-RNAi	10d	Downregulated	GO_enrichment	mating behavior	GO:0007617	0.007973687	FBgn0001404,FBgn0001624,FBgn0003301,FBgn0003429,FBgn0003710,FBgn0004034,FBgn0004168,FBgn0004652,FBgn0010329,FBgn0014396,FBgn0020279,FBgn0027109,FBgn0029768,FBgn0031627,FBgn0031866,FBgn0034638,FBgn0034965,FBgn0038839,FBgn0052423,FBgn0264307,FBgn0264815,FBgn0265487
bulk RNAseq whole brains	elav-GS;TRE-dsRed>UAS-ND42-RNAi_vs_UAS-mCherry-RNAi	10d	Downregulated	GO_enrichment	male mating behavior	GO:0060179	0.008391989	FBgn0001404,FBgn0001624,FBgn0003429,FBgn0003710,FBgn0004034,FBgn0004168,FBgn0004652,FBgn0010329,FBgn0020279,FBgn0027109,FBgn0031627,FBgn0031866,FBgn0034965,FBgn0038839,FBgn0264307,FBgn0264815
bulk RNAseq whole brains	elav-GS;TRE-dsRed>UAS-ND42-RNAi_vs_UAS-mCherry-RNAi	10d	Downregulated	GO_enrichment	cognition	GO:0050890	0.008450124	FBgn0000273,FBgn0000536,FBgn0000546,FBgn0003301,FBgn0003371,FBgn0004168,FBgn0004244,FBgn0005564,FBgn0010329,FBgn0010399,FBgn0011582,FBgn0024248,FBgn0031855,FBgn0038975,FBgn0040372,FBgn0041210,FBgn0042185,FBgn0052062,FBgn0053517,FBgn0259168,FBgn0259246,FBgn0261673,FBgn0262739,FBgn0263289,FBgn0264307,FBgn0265597
bulk RNAseq whole brains	elav-GS;TRE-dsRed>UAS-ND42-RNAi_vs_UAS-mCherry-RNAi	10d	Downregulated	GO_enrichment	sensory organ development	GO:0007423	0.010686186	FBgn0000253,FBgn0000317,FBgn0000382,FBgn0000464,FBgn0000547,FBgn0000578,FBgn0001085,FBgn0001235,FBgn0003090,FBgn0003169,FBgn0003339,FBgn0003345,FBgn0003371,FBgn0003866,FBgn0003896,FBgn0004395,FBgn0004449,FBgn0004859,FBgn0004889,FBgn0005771,FBgn0011592,FBgn0011666,FBgn0011739,FBgn0011817,FBgn0013433,FBgn0015774,FBgn0024189,FBgn0024836,FBgn0027356,FBgn0028369,FBgn0028704,FBgn0031414,FBgn0034135,FBg…
bulk RNAseq whole brains	elav-GS;TRE-dsRed>UAS-ND42-RNAi_vs_UAS-mCherry-RNAi	10d	Downregulated	GO_enrichment	anesthesia-resistant memory	GO:0007615	0.010931355	FBgn0000273,FBgn0003301,FBgn0004168,FBgn0031855,FBgn0042185,FBgn0053517,FBgn0259246,FBgn0265597
bulk RNAseq whole brains	elav-GS;TRE-dsRed>UAS-ND42-RNAi_vs_UAS-mCherry-RNAi	10d	Downregulated	GO_enrichment	regulation of membrane potential	GO:0042391	0.011571683	FBgn0000038,FBgn0001134,FBgn0003011,FBgn0004244,FBgn0004435,FBgn0010399,FBgn0027589,FBgn0030707,FBgn0031424,FBgn0038165,FBgn0039081,FBgn0085387,FBgn0259242,FBgn0264087,FBgn0264606,FBgn0264908,FBgn0266347
bulk RNAseq whole brains	elav-GS;TRE-dsRed>UAS-ND42-RNAi_vs_UAS-mCherry-RNAi	10d	Downregulated	GO_enrichment	regulation of synapse assembly	GO:0051963	0.017578428	FBgn0000578,FBgn0001624,FBgn0003371,FBgn0003429,FBgn0005427,FBgn0010379,FBgn0010389,FBgn0010905,FBgn0011817,FBgn0020493,FBgn0024836,FBgn0033055,FBgn0034135,FBgn0034265,FBgn0034720,FBgn0037130,FBgn0038063,FBgn0038826,FBgn0259168,FBgn0266417,FBgn0267002
bulk RNAseq whole brains	elav-GS;TRE-dsRed>UAS-ND42-RNAi_vs_UAS-mCherry-RNAi	10d	Downregulated	GO_enrichment	wing disc morphogenesis	GO:0007472	0.018667164	FBgn0000273,FBgn0000317,FBgn0000489,FBgn0000546,FBgn0000547,FBgn0001085,FBgn0001235,FBgn0003090,FBgn0003169,FBgn0003345,FBgn0003371,FBgn0003396,FBgn0003866,FBgn0004395,FBgn0010313,FBgn0011224,FBgn0011817,FBgn0020493,FBgn0020621,FBgn0024836,FBgn0035142,FBgn0035719,FBgn0036801,FBgn0038755,FBgn0039914,FBgn0043364,FBgn0052062,FBgn0052666,FBgn0086655,FBgn0260934,FBgn0260938,FBgn0260941,FBgn0261285,FBg…
bulk RNAseq whole brains	elav-GS;TRE-dsRed>UAS-ND42-RNAi_vs_UAS-mCherry-RNAi	10d	Downregulated	GO_enrichment	regulation of locomotion	GO:0040012	0.020212261	FBgn0000578,FBgn0001085,FBgn0003090,FBgn0004449,FBgn0005631,FBgn0010329,FBgn0010379,FBgn0010389,FBgn0011592,FBgn0015774,FBgn0024248,FBgn0024836,FBgn0033652,FBgn0034013,FBgn0038839,FBgn0038975,FBgn0041092,FBgn0051721,FBgn0259984,FBgn0260934,FBgn0267002
bulk RNAseq whole brains	elav-GS;TRE-dsRed>UAS-ND42-RNAi_vs_UAS-mCherry-RNAi	10d	Downregulated	GO_enrichment	cyclic nucleotide metabolic process	GO:0009187	0.023152949	FBgn0003301,FBgn0013973,FBgn0038237,FBgn0038295,FBgn0040508,FBgn0085370,FBgn0259171,FBgn0263131,FBgn0264815,FBgn0266377
bulk RNAseq whole brains	elav-GS;TRE-dsRed>UAS-ND42-RNAi_vs_UAS-mCherry-RNAi	10d	Downregulated	GO_enrichment	response to abiotic stimulus	GO:0009628	0.023493244	FBgn0000253,FBgn0000273,FBgn0000536,FBgn0001624,FBgn0002174,FBgn0003011,FBgn0003042,FBgn0003301,FBgn0003710,FBgn0004244,FBgn0004435,FBgn0004646,FBgn0010399,FBgn0011582,FBgn0011666,FBgn0011739,FBgn0011817,FBgn0012042,FBgn0013278,FBgn0013973,FBgn0014396,FBgn0016054,FBgn0024248,FBgn0027108,FBgn0027375,FBgn0031414,FBgn0031885,FBgn0032048,FBgn0034335,FBgn0035142,FBgn0035934,FBgn0036260,FBgn0038295,FBg…
bulk RNAseq whole brains	elav-GS;TRE-dsRed>UAS-ND42-RNAi_vs_UAS-mCherry-RNAi	10d	Downregulated	GO_enrichment	growth	GO:0040007	0.024034084	FBgn0000273,FBgn0000464,FBgn0000578,FBgn0001085,FBgn0001624,FBgn0003090,FBgn0003301,FBgn0003371,FBgn0003429,FBgn0004449,FBgn0005427,FBgn0010379,FBgn0010389,FBgn0011676,FBgn0011739,FBgn0011817,FBgn0020279,FBgn0020493,FBgn0024248,FBgn0024836,FBgn0031866,FBgn0033055,FBgn0033784,FBgn0034135,FBgn0034265,FBgn0034720,FBgn0035142,FBgn0035424,FBgn0036494,FBgn0037130,FBgn0038063,FBgn0038755,FBgn0038826,FBg…
bulk RNAseq whole brains	elav-GS;TRE-dsRed>UAS-ND42-RNAi_vs_UAS-mCherry-RNAi	10d	Downregulated	GO_enrichment	cellular component organization	GO:0016043	0.024785297	FBgn0000114,FBgn0000183,FBgn0000253,FBgn0000273,FBgn0000317,FBgn0000382,FBgn0000464,FBgn0000500,FBgn0000546,FBgn0000547,FBgn0000578,FBgn0001078,FBgn0001085,FBgn0001105,FBgn0001404,FBgn0001624,FBgn0002174,FBgn0003016,FBgn0003042,FBgn0003090,FBgn0003091,FBgn0003169,FBgn0003292,FBgn0003301,FBgn0003371,FBgn0003396,FBgn0003429,FBgn0003638,FBgn0003889,FBgn0003896,FBgn0004369,FBgn0004373,FBgn0004403,FBg…
bulk RNAseq whole brains	elav-GS;TRE-dsRed>UAS-ND42-RNAi_vs_UAS-mCherry-RNAi	10d	Downregulated	GO_enrichment	response to external stimulus	GO:0009605	0.02535561	FBgn0000253,FBgn0000464,FBgn0000536,FBgn0000568,FBgn0000578,FBgn0001085,FBgn0001404,FBgn0001624,FBgn0003011,FBgn0003090,FBgn0003169,FBgn0003371,FBgn0003896,FBgn0004244,FBgn0004369,FBgn0004435,FBgn0004449,FBgn0004646,FBgn0004652,FBgn0004921,FBgn0005631,FBgn0010105,FBgn0010379,FBgn0010389,FBgn0010399,FBgn0010452,FBgn0011582,FBgn0011592,FBgn0011676,FBgn0011817,FBgn0012042,FBgn0012051,FBgn0013433,FBg…
bulk RNAseq whole brains	elav-GS;TRE-dsRed>UAS-ND42-RNAi_vs_UAS-mCherry-RNAi	10d	Downregulated	GO_enrichment	courtship behavior	GO:0007619	0.026764876	FBgn0001404,FBgn0001624,FBgn0003301,FBgn0003429,FBgn0003710,FBgn0004034,FBgn0004168,FBgn0004652,FBgn0010329,FBgn0027109,FBgn0031627,FBgn0031866,FBgn0034965,FBgn0038839,FBgn0052423,FBgn0264307
bulk RNAseq whole brains	elav-GS;TRE-dsRed>UAS-ND42-RNAi_vs_UAS-mCherry-RNAi	10d	Downregulated	GO_enrichment	regulation of cell junction assembly	GO:1901888	0.030406477	FBgn0000578,FBgn0001624,FBgn0003371,FBgn0003429,FBgn0005427,FBgn0010379,FBgn0010389,FBgn0010905,FBgn0011817,FBgn0020493,FBgn0024836,FBgn0033055,FBgn0034135,FBgn0034265,FBgn0034720,FBgn0037130,FBgn0038063,FBgn0038826,FBgn0259168,FBgn0266417,FBgn0267002
bulk RNAseq whole brains	elav-GS;TRE-dsRed>UAS-ND42-RNAi_vs_UAS-mCherry-RNAi	10d	Downregulated	GO_enrichment	aggressive behavior	GO:0002118	0.030708774	FBgn0004168,FBgn0004244,FBgn0004652,FBgn0010329,FBgn0031866,FBgn0033980,FBgn0034965,FBgn0038839
bulk RNAseq whole brains	elav-GS;TRE-dsRed>UAS-ND42-RNAi_vs_UAS-mCherry-RNAi	10d	Downregulated	GO_enrichment	tube development	GO:0035295	0.032210529	FBgn0000273,FBgn0000317,FBgn0000382,FBgn0000489,FBgn0000546,FBgn0000547,FBgn0001078,FBgn0001085,FBgn0001235,FBgn0001311,FBgn0001624,FBgn0003090,FBgn0003169,FBgn0003339,FBgn0003345,FBgn0003371,FBgn0003396,FBgn0003866,FBgn0003896,FBgn0004395,FBgn0004666,FBgn0004859,FBgn0004889,FBgn0004921,FBgn0005427,FBgn0005631,FBgn0005771,FBgn0010113,FBgn0010313,FBgn0010452,FBgn0011224,FBgn0011676,FBgn0011739,FBg…
bulk RNAseq whole brains	elav-GS;TRE-dsRed>UAS-ND42-RNAi_vs_UAS-mCherry-RNAi	10d	Downregulated	GO_enrichment	response to endogenous stimulus	GO:0009719	0.034346816	FBgn0000382,FBgn0000464,FBgn0000546,FBgn0000568,FBgn0001078,FBgn0003169,FBgn0003371,FBgn0003396,FBgn0004168,FBgn0004435,FBgn0010379,FBgn0010389,FBgn0011582,FBgn0011676,FBgn0012344,FBgn0020299,FBgn0020493,FBgn0024248,FBgn0033649,FBgn0033652,FBgn0038541,FBgn0038542,FBgn0039914,FBgn0040372,FBgn0041092,FBgn0041210,FBgn0053517,FBgn0266137
bulk RNAseq whole brains	elav-GS;TRE-dsRed>UAS-ND42-RNAi_vs_UAS-mCherry-RNAi	10d	Downregulated	GO_enrichment	imaginal disc development	GO:0007444	0.034934345	FBgn0000273,FBgn0000317,FBgn0000382,FBgn0000489,FBgn0000546,FBgn0000547,FBgn0001078,FBgn0001085,FBgn0001235,FBgn0001624,FBgn0003090,FBgn0003169,FBgn0003345,FBgn0003371,FBgn0003396,FBgn0003866,FBgn0003896,FBgn0004395,FBgn0004666,FBgn0004859,FBgn0004889,FBgn0005427,FBgn0005771,FBgn0010313,FBgn0011224,FBgn0011676,FBgn0011739,FBgn0011817,FBgn0011826,FBgn0020493,FBgn0020621,FBgn0024836,FBgn0031885,FBg…
bulk RNAseq whole brains	elav-GS;TRE-dsRed>UAS-ND42-RNAi_vs_UAS-mCherry-RNAi	10d	Downregulated	GO_enrichment	associative learning	GO:0008306	0.037194247	FBgn0000273,FBgn0000536,FBgn0003301,FBgn0003371,FBgn0004244,FBgn0005564,FBgn0010399,FBgn0011582,FBgn0024248,FBgn0038975,FBgn0259168,FBgn0262739,FBgn0265597
bulk RNAseq whole brains	elav-GS;TRE-dsRed>UAS-ND42-RNAi_vs_UAS-mCherry-RNAi	10d	Downregulated	GO_enrichment	neuron recognition	GO:0008038	0.038522296	FBgn0004369,FBgn0004435,FBgn0004449,FBgn0004652,FBgn0005631,FBgn0010105,FBgn0010114,FBgn0011592,FBgn0013433,FBgn0014007,FBgn0015774,FBgn0024836,FBgn0026375,FBgn0032666,FBgn0035236,FBgn0036202,FBgn0051721,FBgn0085414,FBgn0263219,FBgn0284408
bulk RNAseq whole brains	elav-GS;TRE-dsRed>UAS-ND42-RNAi_vs_UAS-mCherry-RNAi	10d	Downregulated	GO_enrichment	reproductive behavior	GO:0019098	0.039603522	FBgn0001404,FBgn0001624,FBgn0003301,FBgn0003429,FBgn0003710,FBgn0004034,FBgn0004168,FBgn0004652,FBgn0010329,FBgn0014396,FBgn0020279,FBgn0027109,FBgn0029768,FBgn0031627,FBgn0031866,FBgn0034638,FBgn0034965,FBgn0038839,FBgn0052423,FBgn0264307,FBgn0264815,FBgn0265487
bulk RNAseq whole brains	elav-GS;TRE-dsRed>UAS-ND42-RNAi_vs_UAS-mCherry-RNAi	10d	Downregulated	GO_enrichment	presynapse assembly	GO:0099054	0.039901773	FBgn0010905,FBgn0031866,FBgn0038975,FBgn0083963,FBgn0083975,FBgn0264606
bulk RNAseq whole brains	elav-GS;TRE-dsRed>UAS-ND42-RNAi_vs_UAS-mCherry-RNAi	10d	Downregulated	GO_enrichment	movement of cell or subcellular component	GO:0006928	0.041887808	FBgn0000253,FBgn0000317,FBgn0000382,FBgn0000464,FBgn0000546,FBgn0000578,FBgn0001085,FBgn0001105,FBgn0001404,FBgn0003090,FBgn0003169,FBgn0003896,FBgn0004369,FBgn0004435,FBgn0004449,FBgn0004652,FBgn0004921,FBgn0005631,FBgn0010105,FBgn0010379,FBgn0010389,FBgn0010452,FBgn0011592,FBgn0011739,FBgn0013433,FBgn0014007,FBgn0015774,FBgn0016061,FBgn0020299,FBgn0020493,FBgn0024248,FBgn0024836,FBgn0028645,FBg…
bulk RNAseq whole brains	elav-GS;TRE-dsRed>UAS-ND42-RNAi_vs_UAS-mCherry-RNAi	10d	Downregulated	GO_enrichment	imaginal disc-derived wing morphogenesis	GO:0007476	0.044312421	FBgn0000273,FBgn0000317,FBgn0000489,FBgn0000546,FBgn0000547,FBgn0001085,FBgn0001235,FBgn0003090,FBgn0003169,FBgn0003345,FBgn0003371,FBgn0003396,FBgn0003866,FBgn0004395,FBgn0010313,FBgn0011224,FBgn0011817,FBgn0020493,FBgn0024836,FBgn0035142,FBgn0035719,FBgn0036801,FBgn0038755,FBgn0039914,FBgn0052062,FBgn0052666,FBgn0086655,FBgn0260934,FBgn0260938,FBgn0260941,FBgn0261285,FBgn0261823,FBgn0263289,FBg…
bulk RNAseq whole brains	elav-GS;TRE-dsRed>UAS-ND42-RNAi_vs_UAS-mCherry-RNAi	10d	Downregulated	GO_enrichment	regulation of growth	GO:0040008	0.045590076	FBgn0000464,FBgn0000578,FBgn0001085,FBgn0001624,FBgn0003090,FBgn0003371,FBgn0003429,FBgn0005427,FBgn0010379,FBgn0010389,FBgn0011676,FBgn0011739,FBgn0011817,FBgn0020279,FBgn0020493,FBgn0024248,FBgn0024836,FBgn0033055,FBgn0033784,FBgn0034135,FBgn0034265,FBgn0034720,FBgn0035142,FBgn0035424,FBgn0037130,FBgn0038063,FBgn0038755,FBgn0038826,FBgn0041092,FBgn0259168,FBgn0259984,FBgn0261986,FBgn0262127,FBg…
bulk RNAseq whole brains	elav-GS;TRE-dsRed>UAS-ND42-RNAi_vs_UAS-mCherry-RNAi	10d	Downregulated	GO_enrichment	cellular response to endogenous stimulus	GO:0071495	0.046128096	FBgn0000382,FBgn0000464,FBgn0000546,FBgn0000568,FBgn0001078,FBgn0003169,FBgn0003371,FBgn0003396,FBgn0004168,FBgn0004435,FBgn0010379,FBgn0010389,FBgn0011582,FBgn0012344,FBgn0020299,FBgn0020493,FBgn0024248,FBgn0033649,FBgn0033652,FBgn0038541,FBgn0038542,FBgn0039914,FBgn0040372,FBgn0041092,FBgn0041210,FBgn0053517,FBgn0266137
bulk RNAseq whole brains	elav-GS;TRE-dsRed>UAS-ND42-RNAi_vs_UAS-mCherry-RNAi	10d	Downregulated	Reactome_pathway_enrichment	GPCR downstream signalling	R-DME-388396	1.89E-07	FBgn0000037,FBgn0000253,FBgn0000273,FBgn0001105,FBgn0003091,FBgn0003301,FBgn0004168,FBgn0004435,FBgn0004910,FBgn0004921,FBgn0010379,FBgn0011582,FBgn0024941,FBgn0033058,FBgn0036260,FBgn0036789,FBgn0036970,FBgn0038063,FBgn0038237,FBgn0038541,FBgn0038542,FBgn0039595,FBgn0040508,FBgn0050106,FBgn0052683,FBgn0053517,FBgn0261549,FBgn0263131,FBgn0264815,FBgn0266137,FBgn0266377,FBgn0266429
bulk RNAseq whole brains	elav-GS;TRE-dsRed>UAS-ND42-RNAi_vs_UAS-mCherry-RNAi	10d	Downregulated	Reactome_pathway_enrichment	Signaling by GPCR	R-DME-372790	3.15E-07	FBgn0000037,FBgn0000253,FBgn0000273,FBgn0001105,FBgn0003091,FBgn0003301,FBgn0004168,FBgn0004435,FBgn0004910,FBgn0004921,FBgn0010379,FBgn0011582,FBgn0024941,FBgn0033058,FBgn0036260,FBgn0036789,FBgn0036970,FBgn0038063,FBgn0038237,FBgn0038541,FBgn0038542,FBgn0039595,FBgn0040508,FBgn0050106,FBgn0052683,FBgn0053517,FBgn0261549,FBgn0263131,FBgn0264815,FBgn0266137,FBgn0266377,FBgn0266429
bulk RNAseq whole brains	elav-GS;TRE-dsRed>UAS-ND42-RNAi_vs_UAS-mCherry-RNAi	10d	Downregulated	Reactome_pathway_enrichment	G alpha (i) signalling events	R-DME-418594	2.08E-05	FBgn0000037,FBgn0000253,FBgn0000273,FBgn0001105,FBgn0003091,FBgn0003301,FBgn0004168,FBgn0004435,FBgn0004910,FBgn0004921,FBgn0024941,FBgn0036260,FBgn0036789,FBgn0036970,FBgn0040508,FBgn0053517,FBgn0263131,FBgn0264815,FBgn0266429
bulk RNAseq whole brains	elav-GS;TRE-dsRed>UAS-ND42-RNAi_vs_UAS-mCherry-RNAi	10d	Downregulated	Reactome_pathway_enrichment	Neuronal System	R-DME-112316	6.27E-05	FBgn0000024,FBgn0000038,FBgn0000253,FBgn0000273,FBgn0000464,FBgn0001105,FBgn0001134,FBgn0001624,FBgn0003011,FBgn0003301,FBgn0004244,FBgn0004910,FBgn0004921,FBgn0005564,FBgn0010399,FBgn0011288,FBgn0016126,FBgn0027589,FBgn0030707,FBgn0031424,FBgn0031866,FBgn0033494,FBgn0036926,FBgn0038165,FBgn0040508,FBgn0083963,FBgn0259978,FBgn0260446,FBgn0260964,FBgn0263131,FBgn0264606,FBgn0264908,FBgn0266347
bulk RNAseq whole brains	elav-GS;TRE-dsRed>UAS-ND42-RNAi_vs_UAS-mCherry-RNAi	10d	Downregulated	Reactome_pathway_enrichment	G alpha (q) signalling events	R-DME-416476	0.000131317	FBgn0000037,FBgn0001105,FBgn0003091,FBgn0004435,FBgn0004921,FBgn0033058,FBgn0036260,FBgn0036789,FBgn0036970,FBgn0038541,FBgn0038542,FBgn0039595,FBgn0050106,FBgn0261549,FBgn0266137,FBgn0266429
bulk RNAseq whole brains	elav-GS;TRE-dsRed>UAS-ND42-RNAi_vs_UAS-mCherry-RNAi	10d	Downregulated	Reactome_pathway_enrichment	Neurotransmitter receptors and postsynaptic signal transmission	R-DME-112314	0.000260458	FBgn0000038,FBgn0000253,FBgn0000273,FBgn0001105,FBgn0001134,FBgn0001624,FBgn0003011,FBgn0003301,FBgn0004244,FBgn0004910,FBgn0004921,FBgn0010399,FBgn0016126,FBgn0030707,FBgn0036926,FBgn0040508,FBgn0260446,FBgn0263131,FBgn0264908,FBgn0266347
bulk RNAseq whole brains	elav-GS;TRE-dsRed>UAS-ND42-RNAi_vs_UAS-mCherry-RNAi	10d	Downregulated	Reactome_pathway_enrichment	Class A/1 (Rhodopsin-like receptors)	R-DME-373076	0.000670716	FBgn0000037,FBgn0004168,FBgn0011582,FBgn0036260,FBgn0036789,FBgn0036970,FBgn0038063,FBgn0038541,FBgn0038542,FBgn0053517,FBgn0266137,FBgn0266429
bulk RNAseq whole brains	elav-GS;TRE-dsRed>UAS-ND42-RNAi_vs_UAS-mCherry-RNAi	10d	Downregulated	Reactome_pathway_enrichment	Opioid Signalling	R-DME-111885	0.000733239	FBgn0000253,FBgn0000273,FBgn0001105,FBgn0003091,FBgn0003301,FBgn0004435,FBgn0004910,FBgn0004921,FBgn0036260,FBgn0036789,FBgn0040508,FBgn0263131,FBgn0264815,FBgn0266429
bulk RNAseq whole brains	elav-GS;TRE-dsRed>UAS-ND42-RNAi_vs_UAS-mCherry-RNAi	10d	Downregulated	Reactome_pathway_enrichment	Amine ligand-binding receptors	R-DME-375280	0.001258956	FBgn0000037,FBgn0004168,FBgn0011582,FBgn0038063,FBgn0038541,FBgn0038542,FBgn0053517,FBgn0266137
bulk RNAseq whole brains	elav-GS;TRE-dsRed>UAS-ND42-RNAi_vs_UAS-mCherry-RNAi	10d	Downregulated	Reactome_pathway_enrichment	GPCR ligand binding	R-DME-500792	0.003095584	FBgn0000037,FBgn0004168,FBgn0011582,FBgn0036260,FBgn0036789,FBgn0036970,FBgn0038063,FBgn0038541,FBgn0038542,FBgn0053517,FBgn0266137,FBgn0266429
bulk RNAseq whole brains	elav-GS;TRE-dsRed>UAS-ND42-RNAi_vs_UAS-mCherry-RNAi	10d	Downregulated	Reactome_pathway_enrichment	G-protein activation	R-DME-202040	0.008267302	FBgn0001105,FBgn0004435,FBgn0004921,FBgn0036260,FBgn0036789,FBgn0266429
bulk RNAseq whole brains	elav-GS;TRE-dsRed>UAS-ND42-RNAi_vs_UAS-mCherry-RNAi	10d	Downregulated	Reactome_pathway_enrichment	Transmission across Chemical Synapses	R-DME-112315	0.014246013	FBgn0000024,FBgn0000038,FBgn0000253,FBgn0000273,FBgn0001105,FBgn0001134,FBgn0001624,FBgn0003011,FBgn0003301,FBgn0004244,FBgn0004910,FBgn0004921,FBgn0010399,FBgn0011288,FBgn0016126,FBgn0030707,FBgn0031424,FBgn0036926,FBgn0040508,FBgn0260446,FBgn0260964,FBgn0263131,FBgn0264606,FBgn0264908,FBgn0266347
bulk RNAseq whole brains	elav-GS;TRE-dsRed>UAS-ND42-RNAi_vs_UAS-mCherry-RNAi	10d	Downregulated	Reactome_pathway_enrichment	NCAM1 interactions	R-DME-419037	0.019380722	FBgn0031627,FBgn0039617,FBgn0051646,FBgn0051814,FBgn0053543,FBgn0085420,FBgn0267428
bulk RNAseq whole brains	elav-GS;TRE-dsRed>UAS-ND42-RNAi_vs_UAS-mCherry-RNAi	10d	Downregulated	Reactome_pathway_enrichment	GABA receptor activation	R-DME-977443	0.021197589	FBgn0001105,FBgn0001134,FBgn0003301,FBgn0004244,FBgn0004921,FBgn0030707,FBgn0040508,FBgn0260446,FBgn0263131
bulk RNAseq whole brains	elav-GS;TRE-dsRed>UAS-ND42-RNAi_vs_UAS-ND30-RNAi	10d	Upregulated	GO_enrichment	cellular response to stress	GO:0033554	1.20E-07	FBgn0000370,FBgn0001179,FBgn0001218,FBgn0001220,FBgn0001229,FBgn0001297,FBgn0002031,FBgn0002891,FBgn0003479,FBgn0003997,FBgn0004406,FBgn0004698,FBgn0004926,FBgn0005585,FBgn0005655,FBgn0010173,FBgn0011570,FBgn0011660,FBgn0011774,FBgn0014018,FBgn0015245,FBgn0015765,FBgn0015799,FBgn0020618,FBgn0021872,FBgn0024329,FBgn0024912,FBgn0024996,FBgn0026373,FBgn0027052,FBgn0027375,FBgn0027512,FBgn0028396,FBg…
bulk RNAseq whole brains	elav-GS;TRE-dsRed>UAS-ND42-RNAi_vs_UAS-ND30-RNAi	10d	Upregulated	GO_enrichment	response to stress	GO:0006950	1.85E-06	FBgn0000146,FBgn0000370,FBgn0001179,FBgn0001218,FBgn0001220,FBgn0001225,FBgn0001226,FBgn0001229,FBgn0001247,FBgn0001297,FBgn0002031,FBgn0002891,FBgn0003479,FBgn0003514,FBgn0003997,FBgn0004406,FBgn0004507,FBgn0004512,FBgn0004698,FBgn0004926,FBgn0005585,FBgn0005655,FBgn0005660,FBgn0008635,FBgn0010173,FBgn0011202,FBgn0011570,FBgn0011660,FBgn0011674,FBgn0011774,FBgn0014018,FBgn0014380,FBgn0015245,FBg…
bulk RNAseq whole brains	elav-GS;TRE-dsRed>UAS-ND42-RNAi_vs_UAS-ND30-RNAi	10d	Upregulated	GO_enrichment	tRNA aminoacylation for protein translation	GO:0006418	0.000109931	FBgn0002069,FBgn0005674,FBgn0010803,FBgn0027079,FBgn0027080,FBgn0027081,FBgn0027086,FBgn0027088,FBgn0027091,FBgn0027094,FBgn0029664,FBgn0031497,FBgn0034401,FBgn0086443,FBgn0284253
bulk RNAseq whole brains	elav-GS;TRE-dsRed>UAS-ND42-RNAi_vs_UAS-ND30-RNAi	10d	Upregulated	GO_enrichment	tRNA aminoacylation	GO:0043039	0.000250372	FBgn0002069,FBgn0005674,FBgn0010803,FBgn0027079,FBgn0027080,FBgn0027081,FBgn0027086,FBgn0027088,FBgn0027091,FBgn0027094,FBgn0029664,FBgn0031497,FBgn0034401,FBgn0086443,FBgn0284253
bulk RNAseq whole brains	elav-GS;TRE-dsRed>UAS-ND42-RNAi_vs_UAS-ND30-RNAi	10d	Upregulated	GO_enrichment	amino acid activation	GO:0043038	0.000538026	FBgn0002069,FBgn0005674,FBgn0010803,FBgn0027079,FBgn0027080,FBgn0027081,FBgn0027086,FBgn0027088,FBgn0027091,FBgn0027094,FBgn0029664,FBgn0031497,FBgn0034401,FBgn0086443,FBgn0284253
bulk RNAseq whole brains	elav-GS;TRE-dsRed>UAS-ND42-RNAi_vs_UAS-ND30-RNAi	10d	Upregulated	GO_enrichment	cytoplasmic translation	GO:0002181	0.001151183	FBgn0001942,FBgn0003279,FBgn0003517,FBgn0004926,FBgn0005593,FBgn0010078,FBgn0010408,FBgn0017545,FBgn0020910,FBgn0024733,FBgn0028697,FBgn0031980,FBgn0033902,FBgn0034029,FBgn0036213,FBgn0037328,FBgn0037351,FBgn0039713,FBgn0039857,FBgn0041588,FBgn0064225,FBgn0259152,FBgn0261599,FBgn0263740,FBgn0285948,FBgn0285950,FBgn0286213
bulk RNAseq whole brains	elav-GS;TRE-dsRed>UAS-ND42-RNAi_vs_UAS-ND30-RNAi	10d	Upregulated	GO_enrichment	cellular macromolecule biosynthetic process	GO:0034645	0.001159361	FBgn0000146,FBgn0000370,FBgn0000559,FBgn0001229,FBgn0001942,FBgn0001995,FBgn0002069,FBgn0002891,FBgn0003076,FBgn0003279,FBgn0003479,FBgn0003517,FBgn0003520,FBgn0004406,FBgn0004926,FBgn0005593,FBgn0005655,FBgn0005674,FBgn0010078,FBgn0010173,FBgn0010408,FBgn0010803,FBgn0014868,FBgn0015799,FBgn0017545,FBgn0020618,FBgn0020764,FBgn0020910,FBgn0021872,FBgn0024733,FBgn0024996,FBgn0027079,FBgn0027080,FBg…
bulk RNAseq whole brains	elav-GS;TRE-dsRed>UAS-ND42-RNAi_vs_UAS-ND30-RNAi	10d	Upregulated	GO_enrichment	cellular response to DNA damage stimulus	GO:0006974	0.007977972	FBgn0001179,FBgn0002891,FBgn0003479,FBgn0003997,FBgn0004406,FBgn0004698,FBgn0005655,FBgn0010173,FBgn0011660,FBgn0011774,FBgn0014018,FBgn0015799,FBgn0024912,FBgn0027375,FBgn0027512,FBgn0029825,FBgn0030506,FBgn0032698,FBgn0032906,FBgn0034728,FBgn0035601,FBgn0035996,FBgn0036126,FBgn0036486,FBgn0037554,FBgn0037874,FBgn0038854,FBgn0039858,FBgn0041627,FBgn0052438,FBgn0259152,FBgn0260817,FBgn0260985,FBg…
bulk RNAseq whole brains	elav-GS;TRE-dsRed>UAS-ND42-RNAi_vs_UAS-ND30-RNAi	10d	Upregulated	GO_enrichment	DNA repair	GO:0006281	0.021430334	FBgn0001179,FBgn0002891,FBgn0003479,FBgn0004406,FBgn0004698,FBgn0005655,FBgn0010173,FBgn0011660,FBgn0011774,FBgn0024912,FBgn0027375,FBgn0027512,FBgn0029825,FBgn0030506,FBgn0032906,FBgn0034728,FBgn0035601,FBgn0035996,FBgn0036126,FBgn0036486,FBgn0037554,FBgn0037874,FBgn0039858,FBgn0041627,FBgn0052438,FBgn0260817,FBgn0260985,FBgn0261113,FBgn0262619,FBgn0263831,FBgn0266421,FBgn0286075
bulk RNAseq whole brains	elav-GS;TRE-dsRed>UAS-ND42-RNAi_vs_UAS-ND30-RNAi	10d	Upregulated	Reactome_pathway_enrichment	Eukaryotic Translation Initiation	R-DME-72613	9.17E-06	FBgn0001942,FBgn0003279,FBgn0003517,FBgn0004926,FBgn0005593,FBgn0010078,FBgn0010408,FBgn0017545,FBgn0020910,FBgn0024733,FBgn0024996,FBgn0028697,FBgn0031980,FBgn0033902,FBgn0034029,FBgn0034237,FBgn0034858,FBgn0036213,FBgn0037328,FBgn0037351,FBgn0039713,FBgn0039726,FBgn0039857,FBgn0064225,FBgn0261599,FBgn0263740,FBgn0265297,FBgn0285948,FBgn0285950,FBgn0286213
bulk RNAseq whole brains	elav-GS;TRE-dsRed>UAS-ND42-RNAi_vs_UAS-ND30-RNAi	10d	Upregulated	Reactome_pathway_enrichment	Cap-dependent Translation Initiation	R-DME-72737	9.17E-06	FBgn0001942,FBgn0003279,FBgn0003517,FBgn0004926,FBgn0005593,FBgn0010078,FBgn0010408,FBgn0017545,FBgn0020910,FBgn0024733,FBgn0024996,FBgn0028697,FBgn0031980,FBgn0033902,FBgn0034029,FBgn0034237,FBgn0034858,FBgn0036213,FBgn0037328,FBgn0037351,FBgn0039713,FBgn0039726,FBgn0039857,FBgn0064225,FBgn0261599,FBgn0263740,FBgn0265297,FBgn0285948,FBgn0285950,FBgn0286213
bulk RNAseq whole brains	elav-GS;TRE-dsRed>UAS-ND42-RNAi_vs_UAS-ND30-RNAi	10d	Upregulated	Reactome_pathway_enrichment	L13a-mediated translational silencing of Ceruloplasmin expression	R-DME-156827	0.000424936	FBgn0001942,FBgn0003279,FBgn0003517,FBgn0004926,FBgn0005593,FBgn0010078,FBgn0010408,FBgn0017545,FBgn0020910,FBgn0024733,FBgn0028697,FBgn0031980,FBgn0033902,FBgn0034237,FBgn0036213,FBgn0037328,FBgn0037351,FBgn0039713,FBgn0039857,FBgn0064225,FBgn0261599,FBgn0263740,FBgn0265297,FBgn0285948,FBgn0285950,FBgn0286213
bulk RNAseq whole brains	elav-GS;TRE-dsRed>UAS-ND42-RNAi_vs_UAS-ND30-RNAi	10d	Upregulated	Reactome_pathway_enrichment	Processing of SMDT1	R-DME-8949664	0.001776236	FBgn0002031,FBgn0010551,FBgn0024992,FBgn0033235,FBgn0034792,FBgn0036702,FBgn0038271
bulk RNAseq whole brains	elav-GS;TRE-dsRed>UAS-ND42-RNAi_vs_UAS-ND30-RNAi	10d	Upregulated	Reactome_pathway_enrichment	Mismatch Repair	R-DME-5358508	0.005469188	FBgn0005655,FBgn0010173,FBgn0011660,FBgn0032906,FBgn0036486,FBgn0262619,FBgn0266421
bulk RNAseq whole brains	elav-GS;TRE-dsRed>UAS-ND42-RNAi_vs_UAS-ND30-RNAi	10d	Upregulated	Reactome_pathway_enrichment	Mismatch repair (MMR) directed by MSH2:MSH6 (MutSalpha)	R-DME-5358565	0.005469188	FBgn0005655,FBgn0010173,FBgn0011660,FBgn0032906,FBgn0036486,FBgn0262619,FBgn0266421
bulk RNAseq whole brains	elav-GS;TRE-dsRed>UAS-ND42-RNAi_vs_UAS-ND30-RNAi	10d	Upregulated	Reactome_pathway_enrichment	Formation of a pool of free 40S subunits	R-DME-72689	0.010968189	FBgn0003279,FBgn0003517,FBgn0005593,FBgn0010078,FBgn0010408,FBgn0017545,FBgn0020910,FBgn0024733,FBgn0028697,FBgn0031980,FBgn0033902,FBgn0034237,FBgn0036213,FBgn0037328,FBgn0037351,FBgn0039713,FBgn0039857,FBgn0064225,FBgn0261599,FBgn0285948,FBgn0285950,FBgn0286213
bulk RNAseq whole brains	elav-GS;TRE-dsRed>UAS-ND42-RNAi_vs_UAS-ND30-RNAi	10d	Upregulated	Reactome_pathway_enrichment	GTP hydrolysis and joining of the 60S ribosomal subunit	R-DME-72706	0.011076893	FBgn0003279,FBgn0003517,FBgn0005593,FBgn0010078,FBgn0010408,FBgn0017545,FBgn0020910,FBgn0024733,FBgn0028697,FBgn0031980,FBgn0036213,FBgn0037328,FBgn0037351,FBgn0039713,FBgn0039857,FBgn0064225,FBgn0261599,FBgn0285948,FBgn0285950,FBgn0286213
bulk RNAseq whole brains	elav-GS;TRE-dsRed>UAS-ND42-RNAi_vs_UAS-ND30-RNAi	10d	Upregulated	Reactome_pathway_enrichment	Translation	R-DME-72766	0.01154483	FBgn0000559,FBgn0001942,FBgn0001995,FBgn0003279,FBgn0003517,FBgn0004926,FBgn0005593,FBgn0010078,FBgn0010408,FBgn0017545,FBgn0020910,FBgn0024733,FBgn0024996,FBgn0028697,FBgn0028737,FBgn0029176,FBgn0031660,FBgn0031980,FBgn0033902,FBgn0034029,FBgn0034237,FBgn0034858,FBgn0035374,FBgn0036135,FBgn0036213,FBgn0037328,FBgn0037351,FBgn0039713,FBgn0039726,FBgn0039857,FBgn0064225,FBgn0261599,FBgn0263740,FBg…
bulk RNAseq whole brains	elav-GS;TRE-dsRed>UAS-ND42-RNAi_vs_UAS-ND30-RNAi	10d	Upregulated	Reactome_pathway_enrichment	Nonsense Mediated Decay (NMD) independent of the Exon Junction Complex (EJC)	R-DME-975956	0.014991708	FBgn0003279,FBgn0003517,FBgn0005593,FBgn0010078,FBgn0010408,FBgn0017545,FBgn0020910,FBgn0024733,FBgn0028697,FBgn0031980,FBgn0036213,FBgn0037328,FBgn0037351,FBgn0039713,FBgn0039857,FBgn0064225,FBgn0261599,FBgn0265297,FBgn0285948,FBgn0285950,FBgn0286213
bulk RNAseq whole brains	elav-GS;TRE-dsRed>UAS-ND42-RNAi_vs_UAS-ND30-RNAi	10d	Upregulated	Reactome_pathway_enrichment	Recycling of eIF2:GDP	R-DME-72731	0.015994037	FBgn0004926,FBgn0024996,FBgn0034029,FBgn0034858,FBgn0039726,FBgn0263740
bulk RNAseq whole brains	elav-GS;TRE-dsRed>UAS-ND42-RNAi_vs_UAS-ND30-RNAi	10d	Upregulated	Reactome_pathway_enrichment	SRP-dependent cotranslational protein targeting to membrane	R-DME-1799339	0.03018934	FBgn0003279,FBgn0003517,FBgn0005593,FBgn0010078,FBgn0010408,FBgn0017545,FBgn0020910,FBgn0024733,FBgn0028697,FBgn0031980,FBgn0036213,FBgn0037328,FBgn0037351,FBgn0039713,FBgn0039857,FBgn0064225,FBgn0261599,FBgn0285948,FBgn0285950,FBgn0286213
bulk RNAseq whole brains	elav-GS;TRE-dsRed>UAS-ND42-RNAi_vs_UAS-ND30-RNAi	10d	Upregulated	Reactome_pathway_enrichment	Mitochondrial calcium ion transport	R-DME-8949215	0.030729532	FBgn0002031,FBgn0010551,FBgn0024992,FBgn0033235,FBgn0034792,FBgn0036702,FBgn0038271
bulk RNAseq whole brains	elav-GS;TRE-dsRed>UAS-ND42-RNAi_vs_UAS-ND30-RNAi	10d	Downregulated	GO_enrichment	cell communication	GO:0007154	4.72E-10	FBgn0000024,FBgn0000037,FBgn0000382,FBgn0000489,FBgn0000500,FBgn0000546,FBgn0000547,FBgn0001085,FBgn0001134,FBgn0001169,FBgn0001965,FBgn0002945,FBgn0002973,FBgn0003011,FBgn0003091,FBgn0003165,FBgn0003429,FBgn0003502,FBgn0003557,FBgn0003744,FBgn0004168,FBgn0004373,FBgn0004449,FBgn0004514,FBgn0004580,FBgn0004646,FBgn0004839,FBgn0004859,FBgn0005427,FBgn0005564,FBgn0005631,FBgn0005695,FBgn0010213,FBg…
bulk RNAseq whole brains	elav-GS;TRE-dsRed>UAS-ND42-RNAi_vs_UAS-ND30-RNAi	10d	Downregulated	GO_enrichment	signaling	GO:0023052	1.62E-09	FBgn0000024,FBgn0000037,FBgn0000382,FBgn0000489,FBgn0000500,FBgn0000546,FBgn0000547,FBgn0001085,FBgn0001134,FBgn0001169,FBgn0001965,FBgn0002945,FBgn0002973,FBgn0003011,FBgn0003091,FBgn0003165,FBgn0003429,FBgn0003502,FBgn0003557,FBgn0003744,FBgn0004168,FBgn0004373,FBgn0004449,FBgn0004514,FBgn0004580,FBgn0004646,FBgn0004839,FBgn0004859,FBgn0005427,FBgn0005564,FBgn0005631,FBgn0005695,FBgn0010213,FBg…
bulk RNAseq whole brains	elav-GS;TRE-dsRed>UAS-ND42-RNAi_vs_UAS-ND30-RNAi	10d	Downregulated	GO_enrichment	behavior	GO:0007610	2.88E-08	FBgn0000153,FBgn0000500,FBgn0000527,FBgn0000536,FBgn0000546,FBgn0002917,FBgn0003011,FBgn0003165,FBgn0003429,FBgn0003502,FBgn0004034,FBgn0004168,FBgn0004646,FBgn0004666,FBgn0005564,FBgn0010329,FBgn0010399,FBgn0010473,FBgn0011204,FBgn0011582,FBgn0012051,FBgn0015380,FBgn0016926,FBgn0023094,FBgn0024248,FBgn0024291,FBgn0025394,FBgn0025680,FBgn0029521,FBgn0030913,FBgn0031759,FBgn0031866,FBgn0033980,FBg…
bulk RNAseq whole brains	elav-GS;TRE-dsRed>UAS-ND42-RNAi_vs_UAS-ND30-RNAi	10d	Downregulated	GO_enrichment	signal transduction	GO:0007165	2.10E-07	FBgn0000037,FBgn0000382,FBgn0000489,FBgn0000500,FBgn0000546,FBgn0000547,FBgn0001085,FBgn0001134,FBgn0001169,FBgn0001965,FBgn0002945,FBgn0002973,FBgn0003011,FBgn0003091,FBgn0003165,FBgn0003502,FBgn0003557,FBgn0003744,FBgn0004168,FBgn0004373,FBgn0004514,FBgn0004646,FBgn0004839,FBgn0004859,FBgn0005427,FBgn0005631,FBgn0005695,FBgn0010329,FBgn0010399,FBgn0010905,FBgn0011582,FBgn0011739,FBgn0011826,FBg…
bulk RNAseq whole brains	elav-GS;TRE-dsRed>UAS-ND42-RNAi_vs_UAS-ND30-RNAi	10d	Downregulated	GO_enrichment	response to stimulus	GO:0050896	5.69E-07	FBgn0000037,FBgn0000153,FBgn0000382,FBgn0000489,FBgn0000500,FBgn0000536,FBgn0000546,FBgn0000547,FBgn0001085,FBgn0001134,FBgn0001169,FBgn0001965,FBgn0002905,FBgn0002917,FBgn0002945,FBgn0002973,FBgn0003011,FBgn0003044,FBgn0003082,FBgn0003090,FBgn0003091,FBgn0003165,FBgn0003429,FBgn0003502,FBgn0003557,FBgn0003567,FBgn0003744,FBgn0003896,FBgn0004168,FBgn0004198,FBgn0004369,FBgn0004373,FBgn0004449,FBg…
bulk RNAseq whole brains	elav-GS;TRE-dsRed>UAS-ND42-RNAi_vs_UAS-ND30-RNAi	10d	Downregulated	GO_enrichment	biological regulation	GO:0065007	6.09E-07	FBgn0000024,FBgn0000037,FBgn0000114,FBgn0000382,FBgn0000489,FBgn0000500,FBgn0000527,FBgn0000529,FBgn0000546,FBgn0000547,FBgn0000964,FBgn0001085,FBgn0001134,FBgn0001169,FBgn0001965,FBgn0002789,FBgn0002917,FBgn0002945,FBgn0002973,FBgn0003011,FBgn0003044,FBgn0003090,FBgn0003091,FBgn0003165,FBgn0003429,FBgn0003502,FBgn0003557,FBgn0003567,FBgn0003744,FBgn0003896,FBgn0004034,FBgn0004117,FBgn0004168,FBg…
bulk RNAseq whole brains	elav-GS;TRE-dsRed>UAS-ND42-RNAi_vs_UAS-ND30-RNAi	10d	Downregulated	GO_enrichment	regulation of biological process	GO:0050789	1.09E-06	FBgn0000037,FBgn0000114,FBgn0000382,FBgn0000489,FBgn0000500,FBgn0000527,FBgn0000529,FBgn0000546,FBgn0000547,FBgn0000964,FBgn0001085,FBgn0001134,FBgn0001169,FBgn0001965,FBgn0002789,FBgn0002917,FBgn0002945,FBgn0002973,FBgn0003011,FBgn0003044,FBgn0003090,FBgn0003091,FBgn0003165,FBgn0003429,FBgn0003502,FBgn0003557,FBgn0003567,FBgn0003744,FBgn0003896,FBgn0004034,FBgn0004117,FBgn0004168,FBgn0004198,FBg…
bulk RNAseq whole brains	elav-GS;TRE-dsRed>UAS-ND42-RNAi_vs_UAS-ND30-RNAi	10d	Downregulated	GO_enrichment	regulation of cellular process	GO:0050794	0.000265934	FBgn0000037,FBgn0000114,FBgn0000382,FBgn0000489,FBgn0000500,FBgn0000527,FBgn0000529,FBgn0000546,FBgn0000547,FBgn0000964,FBgn0001085,FBgn0001134,FBgn0001169,FBgn0001965,FBgn0002789,FBgn0002945,FBgn0002973,FBgn0003011,FBgn0003044,FBgn0003090,FBgn0003091,FBgn0003165,FBgn0003429,FBgn0003502,FBgn0003557,FBgn0003567,FBgn0003744,FBgn0003896,FBgn0004117,FBgn0004168,FBgn0004198,FBgn0004373,FBgn0004449,FBg…
bulk RNAseq whole brains	elav-GS;TRE-dsRed>UAS-ND42-RNAi_vs_UAS-ND30-RNAi	10d	Downregulated	GO_enrichment	locomotion	GO:0040011	0.000351231	FBgn0000382,FBgn0000546,FBgn0000964,FBgn0001085,FBgn0001301,FBgn0001965,FBgn0002973,FBgn0003011,FBgn0003090,FBgn0003165,FBgn0003896,FBgn0004198,FBgn0004369,FBgn0004449,FBgn0004666,FBgn0004839,FBgn0005631,FBgn0010105,FBgn0010329,FBgn0010399,FBgn0010452,FBgn0010473,FBgn0011582,FBgn0011739,FBgn0015380,FBgn0015774,FBgn0016061,FBgn0020224,FBgn0020294,FBgn0020299,FBgn0020493,FBgn0024248,FBgn0024836,FBg…
bulk RNAseq whole brains	elav-GS;TRE-dsRed>UAS-ND42-RNAi_vs_UAS-ND30-RNAi	10d	Downregulated	GO_enrichment	cellular response to stimulus	GO:0051716	0.000649463	FBgn0000037,FBgn0000382,FBgn0000489,FBgn0000500,FBgn0000546,FBgn0001085,FBgn0001134,FBgn0001965,FBgn0002905,FBgn0003011,FBgn0003082,FBgn0003091,FBgn0003502,FBgn0003744,FBgn0004168,FBgn0004373,FBgn0004514,FBgn0004646,FBgn0004859,FBgn0005631,FBgn0010213,FBgn0010329,FBgn0010399,FBgn0010812,FBgn0010905,FBgn0011296,FBgn0011582,FBgn0011666,FBgn0011739,FBgn0011826,FBgn0013973,FBgn0015380,FBgn0020224,FBg…
bulk RNAseq whole brains	elav-GS;TRE-dsRed>UAS-ND42-RNAi_vs_UAS-ND30-RNAi	10d	Downregulated	GO_enrichment	taxis	GO:0042330	0.000738082	FBgn0001085,FBgn0001965,FBgn0003011,FBgn0003090,FBgn0003896,FBgn0004198,FBgn0004369,FBgn0004449,FBgn0004839,FBgn0005631,FBgn0010105,FBgn0010399,FBgn0010452,FBgn0010473,FBgn0011582,FBgn0015380,FBgn0015774,FBgn0016061,FBgn0020294,FBgn0020493,FBgn0024836,FBgn0025680,FBgn0031375,FBgn0034013,FBgn0034476,FBgn0035142,FBgn0036494,FBgn0038084,FBgn0038087,FBgn0039617,FBgn0041097,FBgn0051721,FBgn0053179,FBg…
bulk RNAseq whole brains	elav-GS;TRE-dsRed>UAS-ND42-RNAi_vs_UAS-ND30-RNAi	10d	Downregulated	GO_enrichment	circadian rhythm	GO:0007623	0.001148694	FBgn0000527,FBgn0000546,FBgn0001134,FBgn0002917,FBgn0003429,FBgn0004168,FBgn0005631,FBgn0011204,FBgn0016054,FBgn0023094,FBgn0025394,FBgn0025680,FBgn0030913,FBgn0031414,FBgn0031759,FBgn0033558,FBgn0034911,FBgn0035802,FBgn0036260,FBgn0040071,FBgn0043903,FBgn0044050,FBgn0053988,FBgn0260753,FBgn0261808,FBgn0263116,FBgn0265598,FBgn0266418
bulk RNAseq whole brains	elav-GS;TRE-dsRed>UAS-ND42-RNAi_vs_UAS-ND30-RNAi	10d	Downregulated	GO_enrichment	rhythmic process	GO:0048511	0.001319145	FBgn0000527,FBgn0000546,FBgn0001134,FBgn0002917,FBgn0003429,FBgn0004168,FBgn0005631,FBgn0011204,FBgn0016054,FBgn0023094,FBgn0025394,FBgn0025680,FBgn0030913,FBgn0031414,FBgn0031759,FBgn0033558,FBgn0034911,FBgn0035802,FBgn0036260,FBgn0040071,FBgn0043903,FBgn0044050,FBgn0053988,FBgn0260753,FBgn0261808,FBgn0263116,FBgn0265598,FBgn0266418
bulk RNAseq whole brains	elav-GS;TRE-dsRed>UAS-ND42-RNAi_vs_UAS-ND30-RNAi	10d	Downregulated	GO_enrichment	system development	GO:0048731	0.002431536	FBgn0000382,FBgn0000489,FBgn0000529,FBgn0000536,FBgn0000546,FBgn0000547,FBgn0000964,FBgn0001085,FBgn0001169,FBgn0001965,FBgn0002945,FBgn0002973,FBgn0003044,FBgn0003090,FBgn0003165,FBgn0003502,FBgn0003557,FBgn0003744,FBgn0003896,FBgn0004117,FBgn0004198,FBgn0004369,FBgn0004449,FBgn0004666,FBgn0004839,FBgn0004859,FBgn0005427,FBgn0005631,FBgn0005771,FBgn0010105,FBgn0010113,FBgn0010114,FBgn0010213,FBg…
bulk RNAseq whole brains	elav-GS;TRE-dsRed>UAS-ND42-RNAi_vs_UAS-ND30-RNAi	10d	Downregulated	GO_enrichment	circadian behavior	GO:0048512	0.015637928	FBgn0000527,FBgn0000546,FBgn0002917,FBgn0003429,FBgn0004168,FBgn0011204,FBgn0023094,FBgn0025394,FBgn0025680,FBgn0030913,FBgn0031759,FBgn0035802,FBgn0036260,FBgn0040071,FBgn0043903,FBgn0044050,FBgn0053988,FBgn0260753,FBgn0261808,FBgn0265598,FBgn0266418
bulk RNAseq whole brains	elav-GS;TRE-dsRed>UAS-ND42-RNAi_vs_UAS-ND30-RNAi	10d	Downregulated	GO_enrichment	regulation of multicellular organismal process	GO:0051239	0.016779071	FBgn0000114,FBgn0000500,FBgn0000546,FBgn0000547,FBgn0001085,FBgn0001134,FBgn0002973,FBgn0003090,FBgn0003091,FBgn0004168,FBgn0004859,FBgn0005427,FBgn0005631,FBgn0010113,FBgn0010213,FBgn0010905,FBgn0011204,FBgn0011582,FBgn0011739,FBgn0011826,FBgn0013753,FBgn0020224,FBgn0020493,FBgn0021764,FBgn0023094,FBgn0023388,FBgn0023524,FBgn0024248,FBgn0024836,FBgn0025394,FBgn0025680,FBgn0028514,FBgn0031005,FBg…
bulk RNAseq whole brains	elav-GS;TRE-dsRed>UAS-ND42-RNAi_vs_UAS-ND30-RNAi	10d	Downregulated	GO_enrichment	regulation of circadian rhythm	GO:0042752	0.017111733	FBgn0000546,FBgn0001134,FBgn0002917,FBgn0004168,FBgn0005631,FBgn0011204,FBgn0016054,FBgn0023094,FBgn0025394,FBgn0025680,FBgn0031414,FBgn0033558,FBgn0034911,FBgn0035802,FBgn0036260,FBgn0260753,FBgn0263116,FBgn0265598,FBgn0266418
bulk RNAseq whole brains	elav-GS;TRE-dsRed>UAS-ND42-RNAi_vs_UAS-ND30-RNAi	10d	Downregulated	GO_enrichment	rhythmic behavior	GO:0007622	0.018186764	FBgn0000527,FBgn0000546,FBgn0002917,FBgn0003429,FBgn0004168,FBgn0011204,FBgn0023094,FBgn0025394,FBgn0025680,FBgn0030913,FBgn0031759,FBgn0035802,FBgn0036260,FBgn0040071,FBgn0043903,FBgn0044050,FBgn0053988,FBgn0260753,FBgn0261808,FBgn0265598,FBgn0266418
bulk RNAseq whole brains	elav-GS;TRE-dsRed>UAS-ND42-RNAi_vs_UAS-ND30-RNAi	10d	Downregulated	GO_enrichment	chemotaxis	GO:0006935	0.023372647	FBgn0001085,FBgn0001965,FBgn0003090,FBgn0003896,FBgn0004198,FBgn0004369,FBgn0004449,FBgn0004839,FBgn0005631,FBgn0010105,FBgn0010452,FBgn0010473,FBgn0015380,FBgn0015774,FBgn0016061,FBgn0020294,FBgn0020493,FBgn0024836,FBgn0031375,FBgn0034013,FBgn0034476,FBgn0036494,FBgn0038084,FBgn0038087,FBgn0039617,FBgn0041097,FBgn0051721,FBgn0053179,FBgn0053202,FBgn0086655,FBgn0261509,FBgn0262018,FBgn0262473,FBg…
bulk RNAseq whole brains	elav-GS;TRE-dsRed>UAS-ND42-RNAi_vs_UAS-ND30-RNAi	10d	Downregulated	GO_enrichment	learning or memory	GO:0007611	0.025602119	FBgn0000536,FBgn0000546,FBgn0003165,FBgn0003502,FBgn0004168,FBgn0005564,FBgn0010329,FBgn0010399,FBgn0011582,FBgn0015380,FBgn0024248,FBgn0035770,FBgn0038975,FBgn0040372,FBgn0041111,FBgn0041164,FBgn0041210,FBgn0042185,FBgn0043903,FBgn0052062,FBgn0053513,FBgn0053517,FBgn0259246,FBgn0261673,FBgn0263289,FBgn0265597
bulk RNAseq whole brains	elav-GS;TRE-dsRed>UAS-ND42-RNAi_vs_UAS-ND30-RNAi	10d	Downregulated	GO_enrichment	cognition	GO:0050890	0.028784537	FBgn0000536,FBgn0000546,FBgn0003165,FBgn0003502,FBgn0004168,FBgn0005564,FBgn0010329,FBgn0010399,FBgn0011582,FBgn0015380,FBgn0024248,FBgn0035770,FBgn0038975,FBgn0040372,FBgn0041111,FBgn0041164,FBgn0041210,FBgn0042185,FBgn0043903,FBgn0052062,FBgn0053513,FBgn0053517,FBgn0259246,FBgn0261673,FBgn0263289,FBgn0265597
bulk RNAseq whole brains	elav-GS;TRE-dsRed>UAS-ND42-RNAi_vs_UAS-ND30-RNAi	10d	Downregulated	GO_enrichment	locomotory behavior	GO:0007626	0.031517538	FBgn0000500,FBgn0000527,FBgn0000546,FBgn0002917,FBgn0004666,FBgn0010329,FBgn0010473,FBgn0012051,FBgn0023094,FBgn0025680,FBgn0030913,FBgn0031759,FBgn0031866,FBgn0035331,FBgn0035385,FBgn0035802,FBgn0040071,FBgn0040372,FBgn0043903,FBgn0044050,FBgn0053988,FBgn0085387,FBgn0259246,FBgn0260753,FBgn0261673,FBgn0261808,FBgn0263782,FBgn0265598
bulk RNAseq whole brains	elav-GS;TRE-dsRed>UAS-ND42-RNAi_vs_UAS-ND30-RNAi	10d	Downregulated	GO_enrichment	nervous system development	GO:0007399	0.032071431	FBgn0000382,FBgn0000529,FBgn0000536,FBgn0000546,FBgn0000547,FBgn0001085,FBgn0001965,FBgn0002945,FBgn0002973,FBgn0003044,FBgn0003090,FBgn0003165,FBgn0003744,FBgn0003896,FBgn0004198,FBgn0004369,FBgn0004449,FBgn0004666,FBgn0004839,FBgn0004859,FBgn0005427,FBgn0005631,FBgn0005771,FBgn0010105,FBgn0010113,FBgn0010114,FBgn0010452,FBgn0010473,FBgn0010905,FBgn0011666,FBgn0011739,FBgn0012051,FBgn0015371,FBg…
bulk RNAseq whole brains	elav-GS;TRE-dsRed>UAS-ND42-RNAi_vs_UAS-ND30-RNAi	10d	Downregulated	GO_enrichment	multicellular organismal process	GO:0032501	0.038235845	FBgn0000114,FBgn0000153,FBgn0000382,FBgn0000477,FBgn0000489,FBgn0000500,FBgn0000527,FBgn0000529,FBgn0000536,FBgn0000546,FBgn0000547,FBgn0000964,FBgn0001085,FBgn0001112,FBgn0001134,FBgn0001169,FBgn0001301,FBgn0001965,FBgn0002917,FBgn0002945,FBgn0002973,FBgn0003011,FBgn0003044,FBgn0003090,FBgn0003091,FBgn0003165,FBgn0003429,FBgn0003502,FBgn0003557,FBgn0003744,FBgn0003748,FBgn0003896,FBgn0004034,FBg…
bulk RNAseq whole brains	elav-GS;TRE-dsRed>UAS-ND42-RNAi_vs_UAS-ND30-RNAi	10d	Downregulated	GO_enrichment	animal organ development	GO:0048513	0.040858504	FBgn0000382,FBgn0000489,FBgn0000529,FBgn0000536,FBgn0000546,FBgn0000547,FBgn0000964,FBgn0001085,FBgn0001169,FBgn0001965,FBgn0002973,FBgn0003044,FBgn0003090,FBgn0003502,FBgn0003557,FBgn0003744,FBgn0003896,FBgn0004117,FBgn0004198,FBgn0004449,FBgn0004666,FBgn0004839,FBgn0004859,FBgn0005427,FBgn0005631,FBgn0005771,FBgn0010113,FBgn0010213,FBgn0010313,FBgn0010452,FBgn0010473,FBgn0011666,FBgn0011739,FBg…
bulk RNAseq whole brains	elav-GS;TRE-dsRed>UAS-ND42-RNAi_vs_UAS-ND30-RNAi	10d	Downregulated	GO_enrichment	neuron projection morphogenesis	GO:0048812	0.042090547	FBgn0000546,FBgn0001085,FBgn0001965,FBgn0003090,FBgn0003165,FBgn0003744,FBgn0003896,FBgn0004198,FBgn0004369,FBgn0004449,FBgn0004666,FBgn0004839,FBgn0004859,FBgn0005631,FBgn0010105,FBgn0010452,FBgn0010473,FBgn0011739,FBgn0015371,FBgn0015380,FBgn0015774,FBgn0016061,FBgn0020294,FBgn0020493,FBgn0024836,FBgn0026375,FBgn0027339,FBgn0031375,FBgn0034013,FBgn0034476,FBgn0034720,FBgn0035802,FBgn0036494,FBg…
bulk RNAseq whole brains	elav-GS;TRE-dsRed>UAS-ND42-RNAi_vs_UAS-ND30-RNAi	10d	Downregulated	GO_enrichment	cell projection morphogenesis	GO:0048858	0.048000691	FBgn0000546,FBgn0001085,FBgn0001965,FBgn0003090,FBgn0003165,FBgn0003744,FBgn0003896,FBgn0004198,FBgn0004369,FBgn0004449,FBgn0004666,FBgn0004839,FBgn0004859,FBgn0005631,FBgn0010105,FBgn0010452,FBgn0010473,FBgn0011739,FBgn0015371,FBgn0015380,FBgn0015774,FBgn0016061,FBgn0020294,FBgn0020493,FBgn0024836,FBgn0026375,FBgn0027339,FBgn0031375,FBgn0034013,FBgn0034476,FBgn0034720,FBgn0035802,FBgn0036494,FBg…
bulk RNAseq whole brains	elav-GS;TRE-dsRed>UAS-ND42-RNAi_vs_UAS-ND30-RNAi	10d	Downregulated	GO_enrichment	plasma membrane bounded cell projection morphogenesis	GO:0120039	0.048000691	FBgn0000546,FBgn0001085,FBgn0001965,FBgn0003090,FBgn0003165,FBgn0003744,FBgn0003896,FBgn0004198,FBgn0004369,FBgn0004449,FBgn0004666,FBgn0004839,FBgn0004859,FBgn0005631,FBgn0010105,FBgn0010452,FBgn0010473,FBgn0011739,FBgn0015371,FBgn0015380,FBgn0015774,FBgn0016061,FBgn0020294,FBgn0020493,FBgn0024836,FBgn0026375,FBgn0027339,FBgn0031375,FBgn0034013,FBgn0034476,FBgn0034720,FBgn0035802,FBgn0036494,FBg…
bulk RNAseq whole brains	elav-GS;TRE-dsRed>UAS-ND42-RNAi_vs_UAS-ND30-RNAi	10d	Downregulated	Reactome_pathway_enrichment	GPCR downstream signalling	R-DME-388396	0.00245025	FBgn0000037,FBgn0001965,FBgn0003091,FBgn0003502,FBgn0004168,FBgn0004514,FBgn0011582,FBgn0023388,FBgn0028743,FBgn0035802,FBgn0036260,FBgn0036970,FBgn0039595,FBgn0050106,FBgn0052683,FBgn0053517,FBgn0085413,FBgn0250910,FBgn0261387,FBgn0261549,FBgn0261556,FBgn0263116,FBgn0263131,FBgn0264815,FBgn0266377,FBgn0266429
bulk RNAseq whole brains	elav-GS;TRE-dsRed>UAS-ND42-RNAi_vs_UAS-ND30-RNAi	10d	Downregulated	Reactome_pathway_enrichment	Signaling by GPCR	R-DME-372790	0.003528044	FBgn0000037,FBgn0001965,FBgn0003091,FBgn0003502,FBgn0004168,FBgn0004514,FBgn0011582,FBgn0023388,FBgn0028743,FBgn0035802,FBgn0036260,FBgn0036970,FBgn0039595,FBgn0050106,FBgn0052683,FBgn0053517,FBgn0085413,FBgn0250910,FBgn0261387,FBgn0261549,FBgn0261556,FBgn0263116,FBgn0263131,FBgn0264815,FBgn0266377,FBgn0266429
bulk RNAseq whole brains	elav-GS;TRE-dsRed>UAS-ND42-RNAi_vs_UAS-ND30-RNAi	10d	Downregulated	Reactome_pathway_enrichment	Amine ligand-binding receptors	R-DME-375280	0.026912536	FBgn0000037,FBgn0004168,FBgn0004514,FBgn0011582,FBgn0053517,FBgn0250910,FBgn0263116
bulk RNAseq whole brains	elav-GS;TRE-dsRed>UAS-ND42-RNAi_vs_UAS-ND30-RNAi	10d	Downregulated	Reactome_pathway_enrichment	Signal Transduction	R-DME-162582	0.03505824	FBgn0000037,FBgn0000546,FBgn0001085,FBgn0001965,FBgn0002973,FBgn0003090,FBgn0003091,FBgn0003502,FBgn0003557,FBgn0003744,FBgn0004117,FBgn0004168,FBgn0004514,FBgn0004859,FBgn0010452,FBgn0011582,FBgn0011739,FBgn0011826,FBgn0013753,FBgn0016919,FBgn0020224,FBgn0020299,FBgn0020621,FBgn0023388,FBgn0024248,FBgn0025455,FBgn0026374,FBgn0026375,FBgn0028743,FBgn0031118,FBgn0031216,FBgn0031446,FBgn0031681,FBg…
