# Supplementary material for: Senescent glia link mitochondrial dysfunction and lipid accumulation
Source: Nature. 2024 Jun 5;630(8016):475–83. doi: 10.1038/s41586-024-07516-8 (PMC11168935; doi:10.1038/s41586-024-07516-8)
Supplement: Supplementary file 4 — Supplementary Data files 1–17 [file 41586_2024_7516_MOESM4_ESM.zip › 2023-03-03957D-s4/Supplementary data 7.csv]

	log2FoldChange_ND42	padj_ND42	ensgene	symbol	log2FoldChange_ND30	padj_ND30
1	0.267504443367162	5.82222168152945e-05	FBgn0000008	a	0.289831283960261	1.22500958866195e-05
2	-0.218408438440565	1.79241665510282e-05	FBgn0000024	Ace	NA	NA
3	-0.197880793382951	5.82222168152945e-05	FBgn0000037	mAChR-A	NA	NA
4	-0.126045038796056	0.00622812023614973	FBgn0000038	nAChRbeta1	-0.110104805851668	0.0342016325952263
5	0.468322561545016	1.47598833790477e-09	FBgn0000064	Ald	NA	NA
6	0.538799453058474	2.03686992678584e-07	FBgn0000083	AnxB9	NA	NA
7	-0.244651194631209	9.70340213005873e-06	FBgn0000114	aret	NA	NA
8	0.204894042518913	0.0148586707273728	FBgn0000150	awd	NA	NA
9	0.403645706741022	0.00449254707115541	FBgn0000152	Axs	NA	NA
10	-0.138912360440176	0.00179398482828357	FBgn0000183	BicD	NA	NA
11	-0.217327789322931	0.00362963609165542	FBgn0000253	Cam	-0.198183616070041	0.0157680036998376
12	-0.189133091422403	0.00444345871250197	FBgn0000273	Pka-C1	NA	NA
13	-0.288089579934371	0.0340537903299269	FBgn0000317	ck	NA	NA
14	0.218299532130043	0.0153011431345434	FBgn0000339	cni	NA	NA
15	0.534340211909081	2.77190784149192e-14	FBgn0000370	crc	NA	NA
16	-0.173400191444407	0.0126628907960626	FBgn0000382	csw	NA	NA
17	0.14237446172184	0.0184085861835303	FBgn0000416	Sap-r	NA	NA
18	0.206668576954421	0.00705081254051306	FBgn0000447	Dhod	NA	NA
19	-0.22401884378069	0.00212656838394647	FBgn0000448	Hr46	NA	NA
20	-0.210517928087965	0.0360086241145336	FBgn0000464	Lar	NA	NA
21	-0.379653240207146	0.000105115218211148	FBgn0000489	Pka-C3	NA	NA
22	-0.474003200660177	1.0136540514219e-16	FBgn0000500	Dsk	-0.320121862725926	1.53872792746336e-07
23	-0.228191888750245	0.0102564450884337	FBgn0000527	e	NA	NA
24	-0.118379691033087	0.0497296534198011	FBgn0000536	eas	NA	NA
25	-0.228616872938462	0.000437008480304831	FBgn0000546	EcR	NA	NA
26	-0.134250286729296	0.0319445794644194	FBgn0000547	ed	NA	NA
27	0.243074312489512	1.268754634333e-05	FBgn0000559	EF2	-0.15005692663127	0.0276836088512416
28	-0.642374420422144	0.000772283576399707	FBgn0000564	Eh	-1.21979348440315	4.18916743919482e-15
29	-0.336755809586952	0.0315752400163611	FBgn0000568	Eip75B	NA	NA
30	-0.30261800603564	0.00914365708667117	FBgn0000578	ena	NA	NA
31	0.230690861814195	5.31722113484762e-06	FBgn0000579	Eno	-0.146513412126861	0.0159945833214489
32	0.48714713204528	0.0137968826815742	FBgn0001075	ft	NA	NA
33	-0.161444356389103	0.00163630336624453	FBgn0001078	ftz-f1	-0.121983289524836	0.0436929671885062
34	-0.165749519217021	0.0188302038488598	FBgn0001085	fz	NA	NA
35	0.293423822695171	4.34808891896436e-09	FBgn0001092	Gapdh2	-0.139131220164564	0.0313153081502176
36	-0.141763375088618	0.00740662502071199	FBgn0001105	Gbeta13F	NA	NA
37	-0.54191915397425	3.53978349191952e-06	FBgn0001134	Grd	NA	NA
38	-0.349355182129192	0.00628099798093613	FBgn0001149	GstD1	NA	NA
39	0.236621155642328	0.0223657288942531	FBgn0001179	hay	NA	NA
40	0.196204724955356	0.00473484106847681	FBgn0001197	His2Av	-0.165638943212545	0.0380652207919653
41	0.584122568537998	3.87320968521935e-08	FBgn0001229	Hsp67Bc	-0.309838675079464	0.0210336481017314
42	-0.227489856899523	2.51736775089244e-05	FBgn0001235	hth	-0.134464523395716	0.0476554561059215
43	0.218451971872804	0.000453889829502754	FBgn0001247	Ide	NA	NA
44	-0.196742827138731	0.0456697701144191	FBgn0001248	Idh	-0.220333064198287	0.0300535138739537
45	2.81051588119561	8.41170519496338e-77	FBgn0001258	ImpL3	NA	NA
46	-0.396214377910259	0.0492570476068628	FBgn0001311	kkv	NA	NA
47	-0.185466311405809	0.0161223615646493	FBgn0001404	egh	NA	NA
48	-0.115882522548294	0.014984748096252	FBgn0001624	dlg1	NA	NA
49	0.242541649069856	0.0150403484635032	FBgn0001941	ifc	NA	NA
50	0.127849631746993	0.0461070434654575	FBgn0001961	Arpc1	NA	NA
51	0.371740060425363	1.68759124375883e-07	FBgn0001977	CIAPIN1	0.2536545547411	0.00158374798795306
52	0.246395672395736	4.23630683878899e-06	FBgn0001978	stc	0.13661573407319	0.0452410764061141
53	-0.282961194477037	0.049680724099457	FBgn0001994	crp	NA	NA
54	0.161875451619842	0.0151012261159722	FBgn0002021	l(2)37Bb	0.245082733369332	4.55360049520662e-05
55	0.487314981062419	5.49878005789025e-20	FBgn0002031	l(2)37Cc	NA	NA
56	1.00175771351478	2.06484441553188e-29	FBgn0002069	Aats-asp	0.352278152608428	0.00129369421036683
57	-0.221873340227068	1.79241665510282e-05	FBgn0002174	l(2)tid	-0.132175015046313	0.0382891425630508
58	0.222037318594862	0.00889726959975417	FBgn0002183	dre4	NA	NA
59	0.155838080624189	0.00261243633861553	FBgn0002593	RpLP1	0.186514326865114	0.000247887549209145
60	0.149653586034181	0.0431161370962176	FBgn0002638	Rcc1	NA	NA
61	0.346496446123134	0.00202650476232818	FBgn0002641	mal	NA	NA
62	0.186908605012052	0.0112739198959781	FBgn0002645	Map205	0.312878348264869	1.74763918151186e-06
63	0.267788439817017	0.00255189545503084	FBgn0002736	mago	0.21638173391306	0.0339051956800737
64	-0.190816658317562	0.00150808551794963	FBgn0002868	MtnA	-0.193600708111451	0.00186318616794501
65	0.598538935577847	3.56604743621219e-06	FBgn0002891	mus205	NA	NA
66	-0.14355314462185	0.00240654483541689	FBgn0002917	na	NA	NA
67	-0.744614412409194	5.96591911521711e-10	FBgn0003011	ort	NA	NA
68	-0.214180763762405	0.00394482171530395	FBgn0003016	osp	-0.283528699216786	6.26085147484872e-05
69	-0.175794455412471	0.0221351721970341	FBgn0003042	Pc	NA	NA
70	0.289910448516707	0.0462294755702744	FBgn0003062	Fib	NA	NA
71	0.439417784650181	1.85403279697347e-27	FBgn0003071	Pfk	NA	NA
72	0.519088065003925	9.66373214749202e-30	FBgn0003074	Pgi	NA	NA
73	0.359887336219153	9.24272039423769e-07	FBgn0003076	Pgm	NA	NA
74	-0.402194361196723	0.00853715759376569	FBgn0003090	pk	NA	NA
75	-0.505756982700167	5.05487652778715e-36	FBgn0003091	Pkc53E	-0.31059417309449	2.04053217663016e-13
76	-0.28323945583521	0.00230760836982805	FBgn0003169	put	NA	NA
77	0.188446158327262	0.0175226415732301	FBgn0003268	rod	0.184862515889743	0.0302730064816409
78	-0.274279912663976	0.0415718918473421	FBgn0003292	rt	NA	NA
79	-0.134391355245156	0.0121849168367281	FBgn0003301	rut	NA	NA
80	0.202694782402373	0.019308454396115	FBgn0003310	S	NA	NA
81	0.375060241764684	0.0138756017736427	FBgn0003328	scb	NA	NA
82	-0.265811864317647	0.0197582534121071	FBgn0003339	Scr	NA	NA
83	-0.19309434962501	0.00669892600014985	FBgn0003345	sd	NA	NA
84	-0.129515201184425	0.0477824352787951	FBgn0003371	sgg	NA	NA
85	-0.302791588325044	0.0133189074381645	FBgn0003396	shn	NA	NA
86	-0.160410770803632	0.00461600824889632	FBgn0003429	slo	NA	NA
87	0.342471125420797	0.00735873091799945	FBgn0003479	spn-A	NA	NA
88	0.154979645633608	0.0103051032426747	FBgn0003514	sqh	NA	NA
89	-0.127360948129129	0.0120044689252808	FBgn0003638	su(w[a])	NA	NA
90	0.540065732911203	0.00186846446426015	FBgn0003655	swa	NA	NA
91	0.429169014157282	0.0241367406119032	FBgn0003683	term	NA	NA
92	-0.281171480874902	0.0125639562746966	FBgn0003710	tipE	NA	NA
93	0.327973540296049	8.9994965210096e-07	FBgn0003742	tra2	NA	NA
94	-0.471386332248811	2.3409725888154e-16	FBgn0003748	Treh	-0.18262204109086	0.0136200120772668
95	-0.260654589284564	0.021636794138069	FBgn0003866	tsh	NA	NA
96	-0.435346382001905	0.025843540566677	FBgn0003889	betaTub85D	NA	NA
97	-0.149990014769634	0.0457554525167457	FBgn0003896	tup	NA	NA
98	-0.665136228529353	5.32367589129062e-09	FBgn0004034	y	-0.340488714525282	0.0167537834050223
99	0.242635142132919	0.0107239821198907	FBgn0004108	Nrt	NA	NA
100	-0.235654684039122	3.46988150602932e-08	FBgn0004168	5-HT1A	NA	NA
101	-0.194445932420126	0.0173269019899831	FBgn0004244	Rdl	NA	NA
102	-0.325820458965478	0.00863309246782733	FBgn0004359	T48	NA	NA
103	0.155483477185151	0.044642916412897	FBgn0004364	18w	0.18389682579792	0.0179792625409727
104	-0.130819785804717	0.013871440328427	FBgn0004369	Ptp99A	NA	NA
105	-0.176379250180327	0.00198727491397298	FBgn0004373	fwd	NA	NA
106	0.340420109943932	0.0370044257139041	FBgn0004374	neb	0.58136574330107	5.11548425638883e-05
107	0.68644192379395	4.4104500677227e-06	FBgn0004379	Klp67A	NA	NA
108	-0.209200278355718	0.00213720986118224	FBgn0004395	unk	NA	NA
109	0.309245268877056	0.000719326434206626	FBgn0004397	Vinc	NA	NA
110	-0.111348445467553	0.0368174528116288	FBgn0004403	RpS14a	NA	NA
111	0.29942837986662	0.0119650144900393	FBgn0004406	tam	NA	NA
112	-0.237031093274273	0.00306675633979685	FBgn0004435	Galphaq	-0.20598748684065	0.0213219931916395
113	-0.129570410692794	0.0170610439554411	FBgn0004449	Ten-m	NA	NA
114	0.513941170624836	0.0019579830387484	FBgn0004511	dy	NA	NA
115	0.418067293138	0.00339816711276851	FBgn0004512	Mdr49	NA	NA
116	-0.206584279998495	5.03051262033494e-11	FBgn0004580	Cbp53E	-0.0897588034889758	0.0277409341779894
117	0.530307754610965	6.23680270770803e-06	FBgn0004635	rho	NA	NA
118	-0.23544175421603	1.34346123336049e-05	FBgn0004646	ogre	NA	NA
119	-0.161588081888504	0.0223657288942531	FBgn0004652	fru	-0.157988961052734	0.0400956079124939
120	-0.263783583635768	0.0353969624662747	FBgn0004666	sim	NA	NA
121	1.01728289239412	1.52177789817525e-10	FBgn0004795	retn	0.419971123032932	0.0216268079837805
122	-0.11610481583994	0.00383360824322179	FBgn0004828	His3.3B	NA	NA
123	0.189487951350885	0.013871440328427	FBgn0004832	Xpac	NA	NA
124	-0.412223871377551	0.000861564697751677	FBgn0004859	ci	NA	NA
125	-0.21601514575553	0.00523361232265729	FBgn0004880	scrt	-0.342282061300748	1.11675587367663e-06
126	-0.154217529446467	0.00173535355764123	FBgn0004889	tws	NA	NA
127	-0.219971780914693	8.64785065769177e-05	FBgn0004910	Eip63F-1	NA	NA
128	-0.125658731324134	0.0106413324116987	FBgn0004921	Ggamma1	NA	NA
129	0.546324613213526	5.4059889424726e-13	FBgn0004926	eIF-2beta	NA	NA
130	0.539132749719155	2.36073994615767e-47	FBgn0005278	Sam-S	NA	NA
131	-0.167007365026792	0.0135456375356964	FBgn0005427	ewg	NA	NA
132	-0.118446097346745	0.0301452277689456	FBgn0005564	Shal	NA	NA
133	0.127395227845325	0.03007864630487	FBgn0005585	Crc	NA	NA
134	-0.165518041180448	0.00615444319751957	FBgn0005631	robo	NA	NA
135	0.531068035715545	6.70546271392451e-09	FBgn0005640	Eip63E	NA	NA
136	1.2869677320891	7.27235641269886e-14	FBgn0005655	PCNA	NA	NA
137	0.602651776073426	2.05447603115021e-05	FBgn0005660	Ets21C	NA	NA
138	0.266844075216865	0.00511809491188819	FBgn0005674	Aats-glupro	NA	NA
139	-0.206311890670421	0.000194480007432185	FBgn0005771	noc	NA	NA
140	-0.38897021731593	9.65072170133008e-06	FBgn0010039	GstD3	NA	NA
141	0.373535171451667	0.0283046907926146	FBgn0010041	GstD5	NA	NA
142	0.159475867301689	0.00473808474643661	FBgn0010078	RpL23	NA	NA
143	-0.195526572144221	0.0490373540501947	FBgn0010105	comm	NA	NA
144	-0.210517090831434	0.0352823110600753	FBgn0010113	hdc	NA	NA
145	-0.411284058541335	1.68654046058519e-21	FBgn0010114	hig	NA	NA
146	0.498876813704688	1.27245345011072e-05	FBgn0010173	RpA-70	NA	NA
147	-0.205942748213871	0.0267261488099313	FBgn0010226	GstS1	NA	NA
148	0.546301549011848	3.03067074486882e-08	FBgn0010238	Lac	NA	NA
149	-0.330833653394725	0.0029507820582227	FBgn0010241	Mdr50	-0.337040799625597	0.00208080045686588
150	-0.181299846785285	0.00307373977559656	FBgn0010263	Rbp9	-0.158842144328738	0.0198929507833757
151	0.347915015961907	0.00056843467892907	FBgn0010278	Ssrp	NA	NA
152	-0.241311921470695	6.16461264875148e-08	FBgn0010313	corto	NA	NA
153	-0.326679990013907	1.53697955853149e-12	FBgn0010329	Tbh	-0.137112641017572	0.0213219931916395
154	-0.207874921316334	0.00034534142218763	FBgn0010379	Akt1	-0.13952596698617	0.0481440715547225
155	-0.369992723851631	7.76698503484612e-05	FBgn0010389	htl	NA	NA
156	-0.340889369012662	0.022543165897542	FBgn0010397	LamC	NA	NA
157	-0.101678272382088	0.0314410540258333	FBgn0010399	Nmdar1	NA	NA
158	-0.250951292211075	0.00129051013426626	FBgn0010452	trn	NA	NA
159	0.399709771518617	6.22429481378909e-13	FBgn0010551	Phb2	NA	NA
160	0.146104837780436	0.0435672760970031	FBgn0010590	Prosbeta1	NA	NA
161	0.206761114846994	0.0360450182667104	FBgn0010591	Sply	NA	NA
162	0.249010572344743	0.0283046907926146	FBgn0010611	Hmgs	NA	NA
163	0.196384403521291	0.00768825521249908	FBgn0010741	l(3)01239	NA	NA
164	0.177600058632468	0.026350029113005	FBgn0010774	Ref1	NA	NA
165	0.567599220781932	8.04665182702632e-22	FBgn0010803	Aats-trp	NA	NA
166	0.1247317825109	0.022700464946025	FBgn0010808	l(3)03670	-0.156757092960678	0.00352108922881326
167	-0.254128540744461	1.12338300705092e-05	FBgn0010905	Spn	NA	NA
168	-0.155371340747764	0.00541066098338731	FBgn0011224	heph	NA	NA
169	-0.123127178637331	0.0427577841755965	FBgn0011288	Snap25	-0.159771107836245	0.00638147419347375
170	-0.204910693113575	2.19054694386897e-05	FBgn0011581	Ms	-0.277484373266923	1.67078790061077e-09
171	-0.271572387272516	3.88970685081345e-05	FBgn0011582	Dop1R1	NA	NA
172	-0.176344340912895	0.0358890381735188	FBgn0011592	fra	NA	NA
173	0.468030388258638	0.00516218823872123	FBgn0011606	Klp3A	NA	NA
174	0.320525348121235	0.00226239998132731	FBgn0011638	La	NA	NA
175	-0.238680375164831	2.99790476505138e-07	FBgn0011666	msi	NA	NA
176	1.14150496474332	3.99752530698098e-13	FBgn0011674	insc	NA	NA
177	-0.210418846772389	0.0362957598479156	FBgn0011676	Nos	NA	NA
178	-0.413902550279605	0.000799266752332952	FBgn0011705	rost	NA	NA
179	0.791650814212416	1.69990548273219e-06	FBgn0011722	Tig	NA	NA
180	-0.174955742373221	0.00701852081920257	FBgn0011739	wts	NA	NA
181	0.953800136343062	1.87019365711326e-25	FBgn0011769	Fdxh	NA	NA
182	0.90903992944461	3.46459854962632e-10	FBgn0011774	Irbp	NA	NA
183	-0.195897371427482	0.00445710085971419	FBgn0011817	nmo	NA	NA
184	-0.165323778339152	0.00868007103117577	FBgn0011818	oaf	NA	NA
185	-0.121677746063719	0.0142374461829661	FBgn0011826	Pp2B-14D	NA	NA
186	-0.351681991367419	0.00630439353016956	FBgn0011829	Ret	NA	NA
187	-0.496033946853597	0.0126534150716322	FBgn0012042	AttA	-0.692513378140648	0.000102199074144985
188	-0.111976072196766	0.0201906143542501	FBgn0012051	CalpA	NA	NA
189	-0.229513399651956	7.01999344654412e-05	FBgn0012344	Dh44	-0.358571148471397	2.27072399221073e-11
190	-0.417706577522584	0.042066559442228	FBgn0013278	Hsp70Bb	-0.621144521882944	0.000593038661466699
191	0.150696195765461	0.0122334687054205	FBgn0013305	Nmda1	NA	NA
192	0.282518786052837	0.000300512758140674	FBgn0013432	bcn92	NA	NA
193	-0.222153450368418	0.00255189545503084	FBgn0013433	beat-Ia	NA	NA
194	-0.213689130179064	0.00160326859060768	FBgn0013467	igl	-0.283276285377361	1.07203245509631e-05
195	-0.162870202504098	0.000100886073679759	FBgn0013576	mtd	NA	NA
196	0.228726246139142	4.71946101602379e-09	FBgn0013674	mt:CoI	0.209340120416438	1.87100357179841e-07
197	0.188005746562983	0.00117945775601208	FBgn0013675	mt:CoII	0.233875150959592	3.01696024125022e-05
198	0.201601681810249	0.00133498194494215	FBgn0013678	mt:Cyt-b	NA	NA
199	-0.201780779034828	0.0395954637274227	FBgn0013681	mt:ND3	NA	NA
200	0.298545012516737	0.0433878052755613	FBgn0013684	mt:ND5	NA	NA
201	0.650357115119384	1.47921515344495e-35	FBgn0013686	mt:lrRNA	-0.235491079108794	0.000131740180051946
202	0.532570804661358	1.89868028436932e-07	FBgn0013688	mt:srRNA	NA	NA
203	0.282511736409827	0.00110438449505048	FBgn0013718	nuf	-0.249639702638149	0.00851372778802538
204	0.206632800002505	0.00473484106847681	FBgn0013765	cnn	NA	NA
205	-0.122104341241732	0.00323653932350507	FBgn0013799	Deaf1	NA	NA
206	-0.184442765074313	0.00043553002179887	FBgn0013973	Gycbeta100B	NA	NA
207	0.11362913520222	0.00861350429302872	FBgn0014002	Pdi	NA	NA
208	-0.160998886931341	0.034634001063074	FBgn0014007	Ptp69D	NA	NA
209	0.286154103497737	0.0189764433692747	FBgn0014011	Rac2	NA	NA
210	0.405524524434305	0.000852403646412138	FBgn0014018	Rel	NA	NA
211	0.743917278935463	8.42297918063291e-08	FBgn0014380	RhoL	NA	NA
212	-0.469962968979408	0.0133066646812767	FBgn0014396	tim	NA	NA
213	0.204723825088267	0.00321996266618393	FBgn0014857	His3.3A	NA	NA
214	-0.319630909078612	0.0294019685909278	FBgn0014863	Mlp84B	NA	NA
215	0.192316039034761	0.00516218823872123	FBgn0014868	Ost48	NA	NA
216	0.295919305629574	6.52002415692827e-09	FBgn0014869	Pglym78	-0.151432567614529	0.0181074591748338
217	1.82207804265825	2.23389086815621e-67	FBgn0015037	Cyp4p1	0.535359581805454	7.4654951350107e-06
218	-0.235221899379057	0.0303462728410785	FBgn0015239	Hr78	NA	NA
219	0.30851606672064	0.0306752950078826	FBgn0015393	hoip	NA	NA
220	-0.216726443167769	0.00225325351389054	FBgn0015399	kek1	NA	NA
221	-0.152572159407122	0.0133532990343281	FBgn0015400	kek2	NA	NA
222	0.314394486147122	1.74341627323062e-06	FBgn0015591	AstA	NA	NA
223	0.496292136206245	0.00494107176935228	FBgn0015625	CycB3	0.399902602761063	0.0488410976326167
224	0.488718511983356	1.22950336268284e-05	FBgn0015765	p38a	NA	NA
225	-0.260428183462873	0.000184154863005485	FBgn0015774	NetB	NA	NA
226	0.197012768253808	0.00146007836884167	FBgn0015799	Rbf	NA	NA
227	0.431709814755785	0.022700464946025	FBgn0015929	dpa	NA	NA
228	-1.10868825695863	1.98693987535884e-13	FBgn0016054	phr6-4	NA	NA
229	-0.160869398629898	0.000300512758140674	FBgn0016061	side	NA	NA
230	-0.177967652320548	0.00678766886303081	FBgn0016070	smg	NA	NA
231	0.937548373514254	6.52905038252822e-16	FBgn0016076	vri	NA	NA
232	-0.20576263056065	0.00553938740043554	FBgn0016123	Aph-4	NA	NA
233	-0.19642837499015	0.000156687665610453	FBgn0016126	CaMKI	NA	NA
234	0.51941294195698	2.47935425244233e-10	FBgn0016650	Lgr1	NA	NA
235	0.133995921245031	0.00472871204414109	FBgn0016672	Ipp	0.138010327879294	0.00520152742448018
236	1.5856993686513	1.36723597122923e-25	FBgn0016684	NaPi-T	NA	NA
237	-0.140130313042225	0.0189567276696115	FBgn0016694	Pdp1	NA	NA
238	0.174422304131514	0.0118594441651778	FBgn0016697	Prosalpha5	NA	NA
239	0.15450197919398	0.0432295878871897	FBgn0016698	Ptpa	NA	NA
240	-0.123747962669475	0.0175535034983256	FBgn0016754	sba	NA	NA
241	-0.326427268606101	0.0102794982124778	FBgn0017558	Pdk	NA	NA
242	0.265609820065916	5.80324146636548e-05	FBgn0019643	Dat	0.221124004879255	0.0021037590680177
243	-0.270418454707097	2.18545825344742e-05	FBgn0019661	roX1	-0.160940517477678	0.04398549248579
244	-1.32426986528455	1.28655440173743e-151	FBgn0019957	ND42	NA	NA
245	0.27673277412363	6.71719748372193e-07	FBgn0019982	Gs1l	0.299799588384639	6.24370665500728e-08
246	-0.238212107464316	0.0314410540258333	FBgn0020257	Ppa	NA	NA
247	-0.275567270111087	7.90905792077882e-08	FBgn0020269	mspo	NA	NA
248	0.486015023318084	0.00101343613716313	FBgn0020270	mre11	NA	NA
249	0.35060843590035	0.0287424632988314	FBgn0020272	mst	NA	NA
250	-0.0990104153603613	0.0139674159475714	FBgn0020279	lig	NA	NA
251	-0.269954410064561	1.2186990461674e-05	FBgn0020299	stumps	NA	NA
252	0.494224964889054	1.0136540514219e-16	FBgn0020388	Gcn5	NA	NA
253	0.145495713047709	0.00136200830550853	FBgn0020414	Idgf3	NA	NA
254	-0.192083524895223	0.00380529143281234	FBgn0020493	Dad	NA	NA
255	0.189728359837722	0.0285714352315735	FBgn0020545	kraken	NA	NA
256	-0.216829231662907	0.0114443674547773	FBgn0020617	Rx	NA	NA
257	-0.266663725140999	0.000182525317108646	FBgn0020621	Pkn	NA	NA
258	0.155003883328373	0.0235616733487871	FBgn0020653	Trxr-1	NA	NA
259	0.20625623118794	8.56522817991108e-07	FBgn0020764	Alas	NA	NA
260	0.280816792983035	0.000203333711775864	FBgn0021761	Nup154	NA	NA
261	0.148726763840929	0.000393197189829227	FBgn0021847	l(2)k14710	NA	NA
262	0.223860935088875	0.00601858388486959	FBgn0021856	l(2)k14505	0.20819032098344	0.0192355355379434
263	0.226325869621384	0.000540930147904729	FBgn0021872	Xbp1	NA	NA
264	0.261870262045	2.50480013305795e-07	FBgn0021967	Pdsw	0.232325375243883	1.10988606597928e-05
265	0.475800317970426	3.03067074486882e-08	FBgn0022029	l(2)k01209	NA	NA
266	0.23491444490581	0.0139779102720655	FBgn0022355	Tsf1	NA	NA
267	-0.139609125548512	0.0368174528116288	FBgn0022361	Pur-alpha	NA	NA
268	0.764479437813939	1.01353547732038e-05	FBgn0022772	Orc1	NA	NA
269	0.149403667102239	0.0239412310940793	FBgn0022959	yps	NA	NA
270	-0.37152380022042	0.0416824529919872	FBgn0023091	dimm	-0.407255034838305	0.0313153081502176
271	0.527478398465919	8.32593138514124e-14	FBgn0023178	Pdf	NA	NA
272	0.408048230757068	0.0190107733030441	FBgn0023180	Orc6	NA	NA
273	-0.180859983996661	0.0112226295811089	FBgn0023524	CG3078	NA	NA
274	-0.310339889418212	0.0228893698410691	FBgn0023534	CG17778	NA	NA
275	-0.350218216984558	0.00213404985030158	FBgn0023549	Mct1	NA	NA
276	-0.144614179279248	0.0149112234483541	FBgn0024183	vig	NA	NA
277	-0.197062531128685	0.000669554728657992	FBgn0024189	sns	NA	NA
278	0.595441947532932	5.02776849486963e-05	FBgn0024227	aurB	1.49589075826512	1.50757769019698e-27
279	-0.17521385233176	0.0314410540258333	FBgn0024248	chico	NA	NA
280	-0.464119003042459	8.97885538439507e-10	FBgn0024293	Spn43Ab	-0.395142464136499	5.43197268152738e-07
281	0.334006653713438	0.00236408604573924	FBgn0024558	Dph5	NA	NA
282	-0.288521178924329	3.61656770117099e-05	FBgn0024836	stan	NA	NA
283	0.508454208146923	0.00230760836982805	FBgn0024912	agt	NA	NA
284	-0.15001820649047	0.0245102199027402	FBgn0024941	RSG7	NA	NA
285	0.1548106408096	0.0416456662101092	FBgn0024958	Irp-1A	NA	NA
286	0.172340987002342	0.00411054502868812	FBgn0024973	CG2701	NA	NA
287	0.463580755081443	6.21551608033759e-20	FBgn0024992	CG2658	NA	NA
288	-0.206359510619646	0.00604339276162398	FBgn0024995	CG2680	NA	NA
289	0.230116470020777	0.00707117499163022	FBgn0024996	eIF2B-beta	NA	NA
290	0.204678125715566	0.00337092385583384	FBgn0025382	Rab27	NA	NA
291	-0.310655944641786	1.33735952358213e-06	FBgn0025391	Scgdelta	NA	NA
292	0.424121383296529	2.06474447348466e-09	FBgn0025628	CG4199	NA	NA
293	0.182589831997892	0.0398315664799852	FBgn0025631	moody	NA	NA
294	-0.148522606451555	0.0103470591581542	FBgn0025639	Hmt4-20	NA	NA
295	0.169685785956764	0.00427715265511075	FBgn0025640	CG13369	NA	NA
296	-0.46432628088299	0.0134344467541163	FBgn0025686	Amnionless	-0.462409788470447	0.0214984647730422
297	-0.101691635294612	0.0309551112341691	FBgn0025702	srpk79D	NA	NA
298	0.17930209195523	0.0014899624747309	FBgn0025724	beta'COP	NA	NA
299	0.275716721963312	0.00833295207115382	FBgn0025820	JTBR	NA	NA
300	-0.225226368836238	0.0321959777351248	FBgn0025830	IntS8	NA	NA
301	-0.18511573922583	0.00785130355286409	FBgn0026160	tna	NA	NA
302	-0.113434765327556	0.0223657288942531	FBgn0026375	RhoGAPp190	NA	NA
303	0.178361165210534	0.022543165897542	FBgn0026380	Prosbeta3	NA	NA
304	1.19737677385841	3.68942321514716e-15	FBgn0026403	Ndg	NA	NA
305	0.219652428752288	0.0273317202697377	FBgn0026439	Eaat1	NA	NA
306	-0.190871251296776	0.00450430725733322	FBgn0026533	Dek	NA	NA
307	0.215021830871347	0.0198657393997671	FBgn0026566	CG1307	NA	NA
308	-0.148284057553265	0.00604339276162398	FBgn0026577	CG8677	NA	NA
309	-0.136967436973563	0.00481303043529297	FBgn0026620	tacc	-0.19369173548804	2.00552224828426e-05
310	0.314164254187951	0.000211172242430855	FBgn0026666	l(1)G0136	NA	NA
311	0.220712714927342	0.000367839826320181	FBgn0026722	drosha	0.162268261859158	0.0247682940674856
312	0.39044023772211	3.53978349191952e-06	FBgn0026737	CG6171	0.397822569894951	2.546322122959e-06
313	0.251280871175532	0.0141719999178467	FBgn0026751	XRCC1	NA	NA
314	0.184777682151549	0.0233733303109417	FBgn0027054	CSN4	NA	NA
315	-0.549408860653394	0.000206259469341328	FBgn0027070	CG17322	-0.866788831121342	2.62288833769754e-10
316	0.242113909565853	0.00782837004055381	FBgn0027073	CG4302	0.220117962979324	0.0292922662947933
317	0.383896004127446	2.07919840327907e-05	FBgn0027079	Aats-val	NA	NA
318	0.207155840786826	0.00775858486011269	FBgn0027086	Aats-ile	NA	NA
319	0.325404492578316	6.89684390951292e-06	FBgn0027088	Aats-gly	NA	NA
320	0.369905786582124	3.80246789645125e-06	FBgn0027091	Aats-cys	NA	NA
321	0.395108053169783	3.17806879155843e-08	FBgn0027094	Aats-ala	NA	NA
322	-0.365652200459523	6.93688716921128e-13	FBgn0027108	Inx2	NA	NA
323	-0.333870287263681	4.67627125463595e-10	FBgn0027109	NPF	-0.276880435281156	7.03262035459769e-07
324	0.356945157468852	0.000249194197103216	FBgn0027280	l(1)G0193	NA	NA
325	-0.192866391322517	0.00828261818527443	FBgn0027339	jim	NA	NA
326	-0.229167123718488	0.000672444873548325	FBgn0027356	Amph	-0.213693093141949	0.00284384487654374
327	-0.140831234323588	0.0292440273540657	FBgn0027375	RecQ5	-0.299308076704822	3.04315757733314e-08
328	0.184938267837764	0.0465729863909715	FBgn0027496	epsilonCOP	NA	NA
329	0.194728110802879	0.0306752950078826	FBgn0027509	CG7261	NA	NA
330	0.299605941005603	0.0161573016678776	FBgn0027524	CG3909	NA	NA
331	0.828418409988536	4.30320299564476e-07	FBgn0027527	Osi6	NA	NA
332	0.224792130136928	0.00984806930398688	FBgn0027535	botv	0.266806593083279	0.00186503850613095
333	-0.247131954832084	0.00689973458342756	FBgn0027552	CG10863	NA	NA
334	0.220335514583255	0.000265057408000603	FBgn0027554	CG8042	NA	NA
335	0.195059973168545	0.00707222850326582	FBgn0027582	CG6230	NA	NA
336	-0.273262435573304	3.67036821986915e-05	FBgn0027589	CG1688	NA	NA
337	1.42130588033955	5.39475141460918e-44	FBgn0027836	Dgp-1	NA	NA
338	-0.15007525936931	0.0231563920288498	FBgn0028369	kirre	NA	NA
339	-0.239718852456865	0.0256977991974071	FBgn0028370	kek3	NA	NA
340	0.53256618422143	0.00396768337740678	FBgn0028396	TotA	NA	NA
341	0.314360420036326	0.00236995900479125	FBgn0028425	JhI-21	NA	NA
342	-0.236124212541099	4.98502910395287e-06	FBgn0028480	CG17841	NA	NA
343	0.350443483607629	1.01438878712542e-09	FBgn0028490	CG31705	NA	NA
344	-0.161505235073735	0.0192088431529488	FBgn0028496	CG30116	NA	NA
345	0.411454792124789	9.09848997353487e-05	FBgn0028515	EndoGI	NA	NA
346	-0.644927572840402	1.40645038605281e-07	FBgn0028516	ZnT35C	NA	NA
347	0.160931357390453	0.0262285572883823	FBgn0028523	CG5888	NA	NA
348	-0.190460173731693	0.00133006564602161	FBgn0028550	Atf3	NA	NA
349	0.110225818863847	0.0243270090698174	FBgn0028579	phtf	NA	NA
350	-0.193766654156242	0.00134066385023293	FBgn0028645	beat-Ib	NA	NA
351	0.23991063969245	4.10939981917246e-05	FBgn0028692	Rpn2	NA	NA
352	-0.193826224587845	0.0491782338010137	FBgn0028699	Rh50	NA	NA
353	-0.240202404890932	5.78321302745665e-05	FBgn0028704	Nckx30C	NA	NA
354	-0.215293060139552	0.00167544165247255	FBgn0028737	Ef1beta	-0.391460095551026	1.44132436505252e-10
355	-0.182688060647992	0.000318062179858309	FBgn0028879	CG15270	NA	NA
356	1.11601753897458	8.80257129304755e-27	FBgn0028899	CG31817	0.948529283945949	2.81212400920885e-19
357	0.2334664085087	0.00719966206929647	FBgn0028926	NC2beta	0.213990693863706	0.0244645388896099
358	0.221624828320233	0.00254028032135647	FBgn0028970	betaggt-II	NA	NA
359	-0.229272117180656	0.000368294898271665	FBgn0029082	hbs	NA	NA
360	0.203264946471595	0.00821990167136107	FBgn0029158	Las	NA	NA
361	0.692613860330898	5.93336890194642e-05	FBgn0029507	Tsp42Ed	NA	NA
362	0.705873748845166	6.22095048701845e-05	FBgn0029508	Tsp42Ea	NA	NA
363	0.331971223451061	0.00868817389855592	FBgn0029523	CR18275	NA	NA
364	-0.309594339523046	0.045557357327829	FBgn0029606	CG14052	NA	NA
365	-0.253935901409501	0.0472432353940781	FBgn0029608	CG3091	NA	NA
366	0.497668699300653	1.86775217684259e-14	FBgn0029664	CG10802	NA	NA
367	0.327768179665348	0.000734364294740672	FBgn0029689	CG6428	NA	NA
368	0.405412920409871	9.68906036519244e-07	FBgn0029710	CG3568	NA	NA
369	-0.246516269445505	0.00689973458342756	FBgn0029723	Proc-R	NA	NA
370	0.922307289497614	5.59058036669233e-13	FBgn0029766	CG15784	NA	NA
371	-0.35027391264204	0.001469440418861	FBgn0029768	SPR	NA	NA
372	-0.216169825216256	0.0179315357336676	FBgn0029801	CG15771	NA	NA
373	-0.20177274081581	0.00137103333492678	FBgn0029864	CG15894	NA	NA
374	-0.145308745037218	0.0273702668460571	FBgn0029881	pigs	NA	NA
375	-0.217431716024695	0.0094541473425399	FBgn0029893	CG14442	NA	NA
376	-0.211975532291582	0.0294019685909278	FBgn0029922	CG14431	NA	NA
377	0.245914515585069	0.0180078716937523	FBgn0029924	CG4586	NA	NA
378	-0.241487532194032	0.038290713375156	FBgn0029930	CG12541	NA	NA
379	-0.113159194446054	0.0224177815249978	FBgn0029941	CG1677	NA	NA
380	-0.184874122991618	0.0309809710826607	FBgn0029950	CG9657	NA	NA
381	-0.245835840037186	0.00727154966836357	FBgn0029955	CG15478	NA	NA
382	-0.266916877257852	0.000191348762489383	FBgn0029962	CG1402	NA	NA
383	0.288757869390307	0.0163765349776137	FBgn0029999	CG1575	NA	NA
384	0.186399177553076	0.0473733609715284	FBgn0030007	CG2263	NA	NA
385	0.254766496112593	0.0412291068169585	FBgn0030025	CG2147	NA	NA
386	0.264346240489451	0.00362468630513295	FBgn0030026	sni	NA	NA
387	0.479269620770172	0.00553682075318878	FBgn0030048	CG12112	NA	NA
388	-0.156238738370085	0.00297379793013879	FBgn0030049	Trf4-1	NA	NA
389	0.480224107636744	0.0118132548672945	FBgn0030051	spirit	NA	NA
390	-0.351747411334023	0.048629623823936	FBgn0030091	CG7065	NA	NA
391	0.209628948129336	0.0146536177920446	FBgn0030096	Zpr1	NA	NA
392	0.344601633108687	0.00223963784212845	FBgn0030122	CG16892	NA	NA
393	1.13158619348542	5.81695867915025e-13	FBgn0030159	CG9689	NA	NA
394	0.50847837194531	2.56872540632289e-05	FBgn0030160	CG9691	NA	NA
395	0.399282614125023	0.000215152900365205	FBgn0030189	CG2909	NA	NA
396	-0.137429165771056	0.0416294284885527	FBgn0030196	Psf3	NA	NA
397	0.483077873496476	0.012761029387848	FBgn0030241	feo	NA	NA
398	0.264964215827943	6.44792917322831e-06	FBgn0030246	CG1582	NA	NA
399	-0.226730679010966	4.28680143885658e-05	FBgn0030259	CG1545	NA	NA
400	-0.197199426630828	0.00952378277876826	FBgn0030301	HP5	NA	NA
401	0.552128829318892	0.002893857728986	FBgn0030310	PGRP-SA	NA	NA
402	0.278385149716593	0.00875945693260475	FBgn0030321	CG1703	NA	NA
403	0.153115566711216	0.00455173843257167	FBgn0030329	prtp	NA	NA
404	0.408044975662978	0.0064777136878082	FBgn0030347	CG15739	NA	NA
405	0.331607770621916	0.0219795585362917	FBgn0030377	CG1924	NA	NA
406	-0.402370728160178	0.00153397086920072	FBgn0030439	CG12716	NA	NA
407	0.718438585629919	0.000135647140526785	FBgn0030455	CG4318	NA	NA
408	0.295260333506296	0.000439453364002402	FBgn0030460	CG2453	NA	NA
409	0.343845252742796	8.77448131851077e-06	FBgn0030506	Lig4	NA	NA
410	0.493882841526585	1.12750914845336e-05	FBgn0030575	CG5321	NA	NA
411	0.41938033815485	0.0438872223925057	FBgn0030586	CG12539	NA	NA
412	0.229909942190284	0.0149112234483541	FBgn0030610	CG9065	NA	NA
413	-0.170457312951882	0.00614942192556557	FBgn0030613	Rab3-GEF	NA	NA
414	-0.318287516899756	0.0355253022522037	FBgn0030707	CG8916	NA	NA
415	0.319316816597078	0.000318062179858309	FBgn0030749	AnxB11	NA	NA
416	-0.486494041465288	0.00142748392408053	FBgn0030769	CG13012	NA	NA
417	-0.168961606190112	0.00518733300005604	FBgn0030796	CG4829	NA	NA
418	0.382647401002602	0.0194242780186335	FBgn0030803	CG4880	NA	NA
419	0.603157304115464	3.61232776906975e-06	FBgn0030808	RhoGAP15B	NA	NA
420	-0.328711754601416	3.32685669896232e-05	FBgn0030816	CG16700	-0.202713504127809	0.0370387697107746
421	-0.308744577814137	0.0091886852499084	FBgn0030817	CG4991	NA	NA
422	-0.184859207689818	0.000672444873548325	FBgn0030913	CG6123	NA	NA
423	-0.238225851442799	0.000630377877887423	FBgn0030960	Atg101	NA	NA
424	0.559070155679623	0.00247762961562712	FBgn0030993	Mec2	NA	NA
425	-0.118387119013027	0.015256158108128	FBgn0030997	CG7990	NA	NA
426	-0.145054975207878	0.0312697152996336	FBgn0031023	CG14200	NA	NA
427	0.194652936835416	0.000410530571643451	FBgn0031048	CG12237	NA	NA
428	0.187083457594206	0.022700464946025	FBgn0031052	CG14215	NA	NA
429	0.663156222207313	7.988880514314e-19	FBgn0031068	Alr	NA	NA
430	0.224643854810262	0.00123452047497274	FBgn0031093	CG9581	NA	NA
431	0.452383040668533	1.03702349362061e-13	FBgn0031114	cactin	NA	NA
432	0.358265641687667	2.35842683507813e-07	FBgn0031115	CG11710	NA	NA
433	-0.129109198233414	0.0438704573648312	FBgn0031116	CG1695	NA	NA
434	0.180840764094541	0.00647151941682559	FBgn0031188	CG14613	NA	NA
435	0.946965415542714	1.52890298515653e-16	FBgn0031263	CG2789	NA	NA
436	0.772224653365667	6.3377186381694e-11	FBgn0031264	CG11835	0.90849051017453	4.18916743919482e-15
437	0.104057078394483	0.0349266065876918	FBgn0031266	CG2807	0.117204835484698	0.0193955300009141
438	-0.121929886702195	0.025843540566677	FBgn0031275	GABA-B-R3	NA	NA
439	0.300644802193233	0.000628580982952012	FBgn0031284	CG3876	0.338917780614341	9.7605431091581e-05
440	-0.222193812466224	0.0312697152996336	FBgn0031299	CG4629	NA	NA
441	2.27458540618978	3.76380343241123e-62	FBgn0031307	MFS3	NA	NA
442	1.66444607959274	1.45328054214065e-31	FBgn0031367	c-cup	NA	NA
443	-0.184017936549285	0.00013393412341997	FBgn0031374	CG7337	NA	NA
444	0.445394329065186	0.00719966206929647	FBgn0031378	CG15362	0.414389122950159	0.0216268079837805
445	0.213489867080104	0.000120881480080721	FBgn0031381	Npc2a	NA	NA
446	-0.169254894163535	0.00618563642731676	FBgn0031414	eys	NA	NA
447	-0.187574460425937	0.0328846280297092	FBgn0031424	VGlut	NA	NA
448	0.396502096782646	1.5396760414285e-10	FBgn0031450	Hrs	0.214320645604813	0.00367548491129425
449	0.422289603833768	0.000393197189829227	FBgn0031451	CG9961	0.170103718900003	0.0317886355459065
450	0.220084764737863	0.00524954881601753	FBgn0031483	CG9641	NA	NA
451	-0.39191256873433	0.00285422008580033	FBgn0031489	CG17224	NA	NA
452	0.922554771653865	6.40111967541377e-45	FBgn0031497	CG17259	NA	NA
453	-0.265704322749696	9.44936162143471e-09	FBgn0031530	pgant2	NA	NA
454	0.567030801744111	0.00093516654111171	FBgn0031533	CG2772	NA	NA
455	0.150362240048768	0.0468744512808198	FBgn0031544	CG17593	NA	NA
456	0.218148433094717	7.46739872005664e-05	FBgn0031566	CG2818	0.138694407315369	0.0404137672508725
457	0.403894332682973	0.00339816711276851	FBgn0031571	CG3921	NA	NA
458	0.268644485203929	0.0112739198959781	FBgn0031589	CG3714	NA	NA
459	-0.539715194758857	0.00179746044312297	FBgn0031592	Art2	NA	NA
460	0.228507744653684	0.0044631453027548	FBgn0031602	CG15431	NA	NA
461	0.24075189191859	0.0347914045687492	FBgn0031604	Elp3	NA	NA
462	-0.14464621419156	0.0116900649947293	FBgn0031627	CG15630	NA	NA
463	0.278594252184118	0.000801361229778517	FBgn0031633	Fnta	NA	NA
464	0.109848262437312	0.0356081187830528	FBgn0031637	mxt	NA	NA
465	0.609637181423267	3.96918979479879e-10	FBgn0031643	CG3008	NA	NA
466	0.30929655275406	7.56190798176297e-07	FBgn0031660	mRpL28	NA	NA
467	-0.172080204712146	0.00213328573446576	FBgn0031681	pgant5	NA	NA
468	-0.543201916251467	1.22426620633561e-06	FBgn0031689	Cyp28d1	-0.827884711278041	4.15578037804031e-15
469	-0.400423191482227	0.0381078355681936	FBgn0031694	Cyp4ac2	NA	NA
470	0.695484466533531	9.30480713260556e-13	FBgn0031695	Cyp4ac3	0.441082395805041	4.27384016239543e-05
471	-0.19837030340242	0.00031120530706879	FBgn0031698	Ncoa6	NA	NA
472	0.351710616660368	1.6775125024418e-06	FBgn0031713	CG7277	NA	NA
473	0.788011728692874	8.88423686417221e-07	FBgn0031735	CG11029	0.608530660901949	0.000336888134093377
474	0.248933034821334	0.0032890598087988	FBgn0031736	CG11030	0.277698385744462	0.00113171234673363
475	-0.307504848958637	0.000205595078726315	FBgn0031765	CG9109	NA	NA
476	0.205819006134109	0.0198593392105781	FBgn0031779	CG9175	NA	NA
477	0.333887068422554	0.000672444873548325	FBgn0031782	WDR79	0.337475253359771	0.000797403803794539
478	-0.398727590995889	0.0121096346191177	FBgn0031816	CG16947	NA	NA
479	-0.163106975362107	0.0361255645970345	FBgn0031820	DLP	NA	NA
480	0.876557420305817	6.84951287120533e-10	FBgn0031821	KFase	NA	NA
481	-0.165697111436493	0.00242018779728464	FBgn0031835	CG11319	-1.29082642682706	5.51240887882036e-187
482	0.368953551953309	3.90595652731744e-06	FBgn0031851	Aatf	NA	NA
483	-0.378543556959228	0.0110546091191241	FBgn0031855	CG11221	NA	NA
484	-0.179115874601135	0.000917995195132746	FBgn0031866	Nlg2	NA	NA
485	0.391616851752441	0.00840923110457862	FBgn0031881	CG3476	NA	NA
486	-0.145286412982954	3.03977925854553e-05	FBgn0031885	Mnn1	NA	NA
487	0.202786764331284	0.00658872829619003	FBgn0031987	CG12375	NA	NA
488	-0.209426105924564	0.00510752169748403	FBgn0032013	Scgalpha	NA	NA
489	0.234378640784363	0.00192579422717781	FBgn0032015	Ostgamma	NA	NA
490	0.165497349055814	0.0100972352654399	FBgn0032018	CG7806	NA	NA
491	-0.137946862625576	0.00273040262173611	FBgn0032036	CG13384	NA	NA
492	-0.191322245407358	0.00113968366472871	FBgn0032048	Dh31	NA	NA
493	0.300899438094066	0.0431161370962176	FBgn0032117	FucTB	NA	NA
494	0.156183305988475	0.0190524321966916	FBgn0032156	CG13124	NA	NA
495	0.256257285347781	0.00367757181875565	FBgn0032204	CG4953	0.204470438570976	0.0461531698356239
496	0.233318046871228	0.000456392275791163	FBgn0032246	CG5168	NA	NA
497	0.290146295732727	0.0480134337129286	FBgn0032252	loh	NA	NA
498	0.534173470149944	0.000765232644437959	FBgn0032264	Lip4	NA	NA
499	0.447940979167072	0.00321996266618393	FBgn0032322	CG16743	0.557903466555491	0.000166336047409948
500	-0.442781614156267	4.45089948023953e-16	FBgn0032336	AstC	NA	NA
501	0.272308147868727	0.000933887578393724	FBgn0032350	CG6287	NA	NA
502	0.290792772318845	0.0412291068169585	FBgn0032354	CG4788	NA	NA
503	0.381904679200751	0.0104476054514608	FBgn0032387	CG16965	NA	NA
504	0.181707627448509	0.0471077737597502	FBgn0032388	CG6686	NA	NA
505	0.81477861687759	3.40288726491323e-11	FBgn0032390	dgt2	NA	NA
506	0.689741655185125	3.36451984734086e-17	FBgn0032393	CG12264	NA	NA
507	-0.407022801578185	0.005399501789871	FBgn0032400	CG6770	-0.367167725127958	0.0236849901331723
508	-0.309489881117564	0.0309646106830731	FBgn0032414	CG17211	NA	NA
509	0.469542044985643	0.00689973458342756	FBgn0032415	rho-6	NA	NA
510	-1.51713307896171	6.52905038252822e-16	FBgn0032419	CG17217	-1.47052433935514	5.97670482056171e-16
511	0.223061804325288	0.0366291915633077	FBgn0032420	CG6583	0.383395434504215	3.10701926164737e-05
512	0.381717424655711	0.0224394887757099	FBgn0032422	atilla	NA	NA
513	-0.489694006100791	4.36325549086574e-05	FBgn0032428	CG6405	-0.295915777028706	0.044044069307424
514	-0.647522865289835	0.000335733520544308	FBgn0032448	CG5781	-0.789365954355847	4.73807411371398e-06
515	-0.478669183880482	0.00255189545503084	FBgn0032449	CG17036	-0.464606357796118	0.00566096638042245
516	0.359360875465839	4.68060811493184e-08	FBgn0032456	MRP	NA	NA
517	0.416130180800829	1.53146227699144e-10	FBgn0032484	kek4	0.521619086170879	1.37535775369595e-16
518	-0.202416660034494	0.00118799952814322	FBgn0032506	CG9395	-0.212640296122368	0.000827713048937286
519	0.369608418014204	0.0318974093012516	FBgn0032507	CG9377	0.900406658377572	2.11342832667882e-08
520	0.462718461164572	1.17462370698557e-09	FBgn0032512	CG9305	NA	NA
521	0.161470934350744	0.00167544165247255	FBgn0032515	loqs	0.172534661607757	0.000931077317356348
522	0.391673631079784	1.09370769148315e-05	FBgn0032597	CG17904	NA	NA
523	0.204293263417929	0.0102806885601895	FBgn0032643	CG6453	NA	NA
524	-0.144795522893946	0.0396672085128904	FBgn0032666	CG5758	NA	NA
525	0.571565170464021	0.00119870772611017	FBgn0032670	CG5783	NA	NA
526	-0.208032496697824	0.00874548589761459	FBgn0032700	CG10338	NA	NA
527	0.385674963262329	0.000606319105629696	FBgn0032705	Grip71	NA	NA
528	-0.346694739846404	0.0274777723278409	FBgn0032713	CG17323	-0.516778476256341	0.000318163998629687
529	-0.200011536075615	0.0186191596719928	FBgn0032719	CG17321	NA	NA
530	0.443560711609372	0.000680672081870558	FBgn0032744	Ttc19	NA	NA
531	0.193347757932192	0.0464576282737865	FBgn0032746	CG10470	NA	NA
532	0.494601002007306	3.3103378477146e-12	FBgn0032781	CG9987	NA	NA
533	0.369903917644874	0.0154478947944494	FBgn0032793	CG10189	NA	NA
534	0.23537264020142	0.0394478265949238	FBgn0032799	CG10166	NA	NA
535	-0.225721794444659	0.000192587511453675	FBgn0032817	CG10631	NA	NA
536	0.298918410104562	0.00345733268257651	FBgn0032819	CG10463	NA	NA
537	-0.877604738235806	4.00471279054519e-07	FBgn0032867	CG15475	-0.912201133368468	1.41667905712987e-07
538	0.317055994710942	0.000138937656356513	FBgn0032881	CG9319	NA	NA
539	0.177998190470269	0.0310847825812287	FBgn0032884	Pomp	NA	NA
540	0.472249456224086	0.000202291283766208	FBgn0032897	CG9336	NA	NA
541	0.375096455337975	0.004494719008453	FBgn0032906	RPA2	NA	NA
542	0.262217440433087	0.0186191596719928	FBgn0032919	CG9253	NA	NA
543	-0.137702596685391	0.0416233238783072	FBgn0032949	Lamp1	NA	NA
544	-0.255381566487336	0.03763654927078	FBgn0032997	CG17486	NA	NA
545	1.56059734746557	1.37439036262634e-20	FBgn0033027	TpnC4	NA	NA
546	0.316361459829276	0.000168179395229045	FBgn0033038	CG7791	NA	NA
547	-1.63803846406268	1.94860551172275e-24	FBgn0033051	Strica	-1.61507128167961	1.62029811145386e-23
548	0.349766265794428	2.40403591276055e-06	FBgn0033052	SCAP	0.290025662233413	0.000265709131392712
549	-0.152745603963906	0.040814890524332	FBgn0033055	Tbce	NA	NA
550	-0.339199686339209	0.0375527334617618	FBgn0033058	CCHa2-R	NA	NA
551	-0.438488490524968	0.00462728377730324	FBgn0033101	CG9436	-0.383599052223813	0.0272612508779439
552	-0.206590114832192	5.82222168152945e-05	FBgn0033108	CG15236	-0.150779062569725	0.0107871534854987
553	0.207855716495539	0.0254223210123061	FBgn0033117	CG3358	0.220849986686642	0.0223341682414259
554	0.469934062513236	0.00709103452651014	FBgn0033139	Tsp42Er	-0.71750786545228	2.40862110875513e-06
555	1.38664754154192	1.26437641660204e-22	FBgn0033153	Gadd45	0.548979423631669	0.000581067490734391
556	0.472666056992383	7.8438637334808e-08	FBgn0033169	CG11123	0.440513825979023	1.0177067937386e-06
557	0.542641985811576	7.64786881443043e-05	FBgn0033170	sPLA2	0.649118866498608	1.27358440411907e-06
558	0.253013192160749	0.0487316112774395	FBgn0033187	CG2144	NA	NA
559	-0.201397725186281	0.00106192054229442	FBgn0033192	Corin	NA	NA
560	1.01325531183298	4.94174091451023e-23	FBgn0033205	CG2064	NA	NA
561	0.595266703890414	7.57747984674011e-22	FBgn0033226	CG1882	NA	NA
562	0.249929252772372	0.0137968826815742	FBgn0033235	CG8728	NA	NA
563	-0.166567421881841	0.00622812023614973	FBgn0033236	CG14764	NA	NA
564	0.188856635665109	0.0287435278025665	FBgn0033264	Nup50	NA	NA
565	0.166041268721985	0.0472132734716905	FBgn0033273	Gasz	NA	NA
566	0.170945879552256	0.0385182354447795	FBgn0033309	CG8735	NA	NA
567	0.536944108346433	0.00136200830550853	FBgn0033354	FANCI	0.527000174757525	0.00264864649533796
568	-0.146674402882938	0.0117415957725436	FBgn0033377	Pmm45A	-0.258107007090566	5.1438349890959e-07
569	0.343648652822327	0.0163765349776137	FBgn0033381	GstE13	NA	NA
570	0.663083779098074	8.54740548161864e-05	FBgn0033388	CG8046	0.429226984000861	0.0274106059196244
571	2.6990466066985	9.59766030960657e-278	FBgn0033395	Cyp4p2	1.60103487159364	1.3569046492193e-96
572	1.4304774503822	3.17906648083978e-20	FBgn0033397	Cyp4p3	NA	NA
573	-0.421557251649437	3.25271164720795e-24	FBgn0033403	CG13739	-0.418498533201583	7.44670906377058e-24
574	-0.478713397190959	5.05762151422154e-09	FBgn0033404	Or45a	NA	NA
575	0.361175810643912	1.42950111982489e-07	FBgn0033428	Updo	NA	NA
576	0.29245292127752	0.0464922481047938	FBgn0033431	CG1827	NA	NA
577	0.199473735913662	0.00146007836884167	FBgn0033437	CG12926	NA	NA
578	-0.350469228667501	0.0247389727656209	FBgn0033453	CG1667	NA	NA
579	0.286045396337594	0.00106192054229442	FBgn0033454	CG1671	NA	NA
580	-0.16316953970325	0.00708769690146934	FBgn0033463	CG1513	NA	NA
581	0.346888413603709	0.000244896078941407	FBgn0033480	mRpL42	NA	NA
582	-0.149197241931843	0.0470559349127709	FBgn0033484	CG2269	0.426595789016476	4.06762763518478e-13
583	-0.291218015158209	0.00137103333492678	FBgn0033494	KCNQ	NA	NA
584	0.367737763092515	0.00463942056458139	FBgn0033502	CG12910	NA	NA
585	-0.246364730207256	0.00281193225978827	FBgn0033579	CG13229	NA	NA
586	-0.52426107779202	0.000348856521489238	FBgn0033603	Cpr47Ef	-0.984419245319119	6.30559023963582e-14
587	0.391427130657955	0.0046385457667897	FBgn0033628	CG13203	NA	NA
588	-0.499333753739481	8.03877152114166e-07	FBgn0033649	pyr	NA	NA
589	-0.138845195131243	0.0416104158199719	FBgn0033652	ths	NA	NA
590	0.270160233035947	0.0359933930420209	FBgn0033653	CG13192	0.33078723581688	0.00892802364826436
591	0.255703758777055	2.74152250228322e-07	FBgn0033669	PI31	NA	NA
592	0.242901558444171	0.00534464885354552	FBgn0033672	rho-7	NA	NA
593	0.222977527353167	0.0287825702987244	FBgn0033734	CG8520	NA	NA
594	0.433784510908518	0.00397985409547963	FBgn0033750	CG13151	NA	NA
595	0.241384676497397	0.0082849738780978	FBgn0033755	ClC-b	0.208261611521712	0.0456784928371627
596	1.32048474260859	6.54578622544779e-28	FBgn0033756	CG17760	0.944472301463755	2.09820232512674e-14
597	-0.148505634980184	0.00728344537217301	FBgn0033762	ZnT49B	NA	NA
598	0.280324502896701	0.0228893698410691	FBgn0033769	CG8768	NA	NA
599	-0.167621774351139	0.0137968826815742	FBgn0033784	CG13322	NA	NA
600	0.652027150718061	1.17781036862419e-05	FBgn0033785	Sans	0.289441715086713	0.0355484644456444
601	-0.382333979470927	3.89169329947893e-20	FBgn0033793	CG3955	NA	NA
602	0.343877444403497	0.0401327112419048	FBgn0033807	AQP	NA	NA
603	0.146425490080553	0.0175724378083205	FBgn0033812	Pex13	NA	NA
604	-0.909795954297808	1.74105423252e-11	FBgn0033821	CG10799	-0.806445016807426	6.68305760322144e-09
605	-0.673962175733148	7.87508231088897e-05	FBgn0033826	CG4734	-1.05994927366298	1.51450469621233e-11
606	-1.19713291619295	2.17894255225054e-13	FBgn0033836	CG18278	-0.683513625071532	0.000402886876519913
607	0.323506855080833	0.0155653186489448	FBgn0033845	mars	NA	NA
608	0.340280675696044	0.00568944219845575	FBgn0033853	CG6145	0.299575702781917	0.0299510071751892
609	-0.521446378950929	0.00367320482120178	FBgn0033863	CG13337	NA	NA
610	-0.287879748728381	0.0313912733268213	FBgn0033865	CG6220	NA	NA
611	0.329290668128234	0.00411054502868812	FBgn0033879	CG6543	NA	NA
612	0.265055308145011	0.00033750675286149	FBgn0033883	CG16935	NA	NA
613	-0.544538335446127	0.00229757296933443	FBgn0033885	DJ-1alpha	-0.485451818440555	0.0141143613572598
614	0.25105299615963	0.00198727491397298	FBgn0033889	CG6701	NA	NA
615	0.267178492096979	0.00029977433731949	FBgn0033897	Rcd1	0.196589573591712	0.0224740889777577
616	0.235733852464936	0.0221339962674263	FBgn0033900	CG8257	NA	NA
617	-0.318154764081326	0.0438872223925057	FBgn0033904	CG18327	-0.553946018806183	5.57361041334693e-05
618	0.257835101845704	0.00282252616749003	FBgn0033918	CG8531	NA	NA
619	1.91740025860622	2.0400312071006e-81	FBgn0033926	Arc1	-0.324284649513464	0.0174719695172929
620	2.6361905874711	3.50333808157176e-113	FBgn0033927	CR10102	-0.416911271443523	0.00812996908271915
621	1.52387045407561	4.81989783233851e-42	FBgn0033928	Arc2	-0.501368685301093	0.000239400324658395
622	0.713193078656994	3.35544514708686e-05	FBgn0033943	CG12869	NA	NA
623	0.632010835164247	2.75697926431262e-06	FBgn0033945	CG12868	NA	NA
624	0.251999879872934	0.0418305967535223	FBgn0033973	HPS1	NA	NA
625	-0.336900332202925	0.025843540566677	FBgn0033980	Cyp6a20	NA	NA
626	-0.732632547008847	1.21426119598473e-05	FBgn0033982	Cyp317a1	NA	NA
627	-0.144971435220399	0.024560148641369	FBgn0034013	unc-5	NA	NA
628	0.29120828261156	0.00135874275932126	FBgn0034029	eIF2B-gamma	NA	NA
629	-0.17255543767836	0.0232715904167048	FBgn0034046	tun	NA	NA
630	0.261356259346108	0.0336040237821851	FBgn0034059	CG8320	NA	NA
631	0.219748033324182	0.0461070434654575	FBgn0034062	CG8388	NA	NA
632	0.200493164275641	0.0485018708237214	FBgn0034081	CG10731	0.311464328207735	0.000581067490734391
633	-0.191225322357805	0.0116998696200622	FBgn0034083	lbk	NA	NA
634	0.209971077233139	0.00990943522003932	FBgn0034113	CG8060	NA	NA
635	0.263603689765327	0.000425806756749509	FBgn0034118	Nup62	NA	NA
636	0.200858679663975	0.00635754970652388	FBgn0034128	CG4409	0.217459449563518	0.00394736201383849
637	-0.17864948526614	0.0112739198959781	FBgn0034135	Syn2	NA	NA
638	0.42629555254676	8.78308929473984e-09	FBgn0034141	CG8311	NA	NA
639	-0.459935665216651	0.00716985055782728	FBgn0034154	CG5267	NA	NA
640	-0.796336139909562	7.90905792077882e-08	FBgn0034157	resilin	NA	NA
641	-0.219883619136378	3.09287694719082e-07	FBgn0034158	CG5522	NA	NA
642	0.198577469121985	0.0250039283009555	FBgn0034259	P32	NA	NA
643	0.449591888883648	0.000471050808352059	FBgn0034261	HPS4	NA	NA
644	-0.30335516610789	0.0486261684556537	FBgn0034265	Snx16	NA	NA
645	0.134393471782629	0.0488695518143826	FBgn0034269	CG6406	NA	NA
646	0.219963730667647	0.00367320482120178	FBgn0034277	OstDelta	NA	NA
647	0.481735873797728	2.39174472517114e-05	FBgn0034312	CG10916	NA	NA
648	-0.668401200411653	2.2105234794763e-07	FBgn0034335	GstE1	NA	NA
649	0.1670775713426	0.0311543924778615	FBgn0034346	CG12263	NA	NA
650	0.527495029944597	0.00197369973541348	FBgn0034354	GstE11	0.433900387247188	0.0228758508570022
651	0.181113531707271	0.00188809812267058	FBgn0034368	CG5482	NA	NA
652	0.197742156938098	0.0359933930420209	FBgn0034371	SP2637	NA	NA
653	0.273889309864025	0.0179724484996815	FBgn0034381	List	-0.277426506673214	0.0246767041363393
654	1.16038783190139	8.1433707314571e-15	FBgn0034391	CG15080	NA	NA
655	-0.155482072380062	0.014984748096252	FBgn0034398	CG15098	-0.156681524272756	0.0216268079837805
656	0.207772653517225	0.0138157488752086	FBgn0034406	Jheh3	NA	NA
657	0.168361054605236	0.00446522812680887	FBgn0034419	CG15111	NA	NA
658	0.186741272802913	1.24569935175708e-05	FBgn0034420	CG10737	NA	NA
659	0.263317249342197	0.00367320482120178	FBgn0034455	CG11007	NA	NA
660	0.905567293179268	5.65047159330813e-08	FBgn0034473	Or56a	NA	NA
661	0.418353923829208	0.032821079838118	FBgn0034490	CG9864	NA	NA
662	0.382003592056763	0.0258671545805404	FBgn0034500	CG11200	NA	NA
663	-0.195577470900363	0.002490316709542	FBgn0034504	CG8929	NA	NA
664	-0.675385782280201	2.78207914639909e-07	FBgn0034505	CG16739	NA	NA
665	0.214428337110088	0.0485018708237214	FBgn0034543	CG30152	NA	NA
666	1.29982891932137	2.81711905127451e-20	FBgn0034564	CG9344	NA	NA
667	0.68486247065733	3.82639780662508e-05	FBgn0034566	CG9313	NA	NA
668	0.164866960665819	0.0453697751309665	FBgn0034577	cpa	NA	NA
669	0.377141963378396	3.28390820398324e-05	FBgn0034583	CG10527	NA	NA
670	0.304748846647824	0.0249635693625053	FBgn0034590	Magi	NA	NA
671	0.456200273638207	2.40900920646907e-05	FBgn0034605	CG15661	NA	NA
672	0.390881695061317	0.028148669131603	FBgn0034614	CG9752	NA	NA
673	0.175129784179304	0.022700464946025	FBgn0034618	CG9485	NA	NA
674	-0.404036483864684	2.0336934644192e-05	FBgn0034638	CG10433	NA	NA
675	0.196894498409296	0.0415718918473421	FBgn0034641	mahj	NA	NA
676	-0.141062642691057	0.0494638305743924	FBgn0034644	CG10082	NA	NA
677	-0.409917311977329	0.0373219465022947	FBgn0034687	CG11475	NA	NA
678	-0.431538247538968	0.0250759371364254	FBgn0034709	Swim	NA	NA
679	-0.223679910001033	0.00113968366472871	FBgn0034716	Oatp58Dc	NA	NA
680	-0.124532206292781	0.00119870772611017	FBgn0034720	Liprin-gamma	NA	NA
681	-0.307179143297997	0.000467524908006138	FBgn0034723	CG13506	NA	NA
682	0.437649473855748	6.52308428458928e-07	FBgn0034728	rad50	NA	NA
683	-0.193885663370572	0.00556592318393836	FBgn0034731	CG10384	-0.165605872023712	0.0373843641936154
684	0.248368572169269	0.0210580669212995	FBgn0034734	CG4554	0.25737119281137	0.0234308014245416
685	0.592944575299426	0.000440695150319144	FBgn0034739	CG3927	NA	NA
686	0.274548916294466	2.96809119555737e-10	FBgn0034792	CG3499	NA	NA
687	0.886854984642102	2.30694564145162e-42	FBgn0034793	asrij	NA	NA
688	0.30348327774796	0.0261739879104072	FBgn0034849	CG3500	NA	NA
689	-0.395600206049697	0.0267261488099313	FBgn0034856	yellow-d2	NA	NA
690	0.286159937569302	0.000157619957808857	FBgn0034876	wmd	NA	NA
691	-0.458091806904373	0.000587206669711826	FBgn0034903	CG9850	-0.360026519811022	0.0172596317790544
692	0.47421992090408	3.08924450607651e-05	FBgn0034915	eIF6	NA	NA
693	0.219233516129412	0.044642916412897	FBgn0034936	CG2970	NA	NA
694	0.414537304117774	4.12249429522748e-11	FBgn0034938	CG3803	NA	NA
695	-0.576328506066763	0.000852403646412138	FBgn0034943	Fmo-1	NA	NA
696	-0.196012072011006	0.014984748096252	FBgn0034958	CG3907	NA	NA
697	-0.467529889146081	0.00782728479702466	FBgn0034965	ppk29	NA	NA
698	-0.422133606503651	0.0254950416014141	FBgn0034966	CG13563	NA	NA
699	-0.127955189450611	0.0281319725057101	FBgn0034975	enok	NA	NA
700	-0.170892478957161	0.0125639562746966	FBgn0035010	CG13579	NA	NA
701	-0.250322321682245	1.87854855595542e-08	FBgn0035026	Fcp1	NA	NA
702	-0.187169464626517	0.00489855957957794	FBgn0035033	CG3548	NA	NA
703	0.401159478356751	0.00427715265511075	FBgn0035039	CG3608	NA	NA
704	0.24342539350596	0.0222652780192447	FBgn0035043	CG4781	NA	NA
705	-0.36590726251398	0.0418305967535223	FBgn0035044	CG3663	NA	NA
706	0.399927950127534	0.0179646274118874	FBgn0035049	Mmp1	NA	NA
707	-0.48193502328249	1.13078773259475e-05	FBgn0035076	Ance-5	NA	NA
708	0.25328072770678	0.0193471435851624	FBgn0035134	CG1231	NA	NA
709	-0.18572223400984	0.00173042000922126	FBgn0035142	hipk	NA	NA
710	0.321360781725059	0.00371051537301905	FBgn0035164	CG13901	NA	NA
711	0.27331568885959	0.0200067904349797	FBgn0035165	CG13887	NA	NA
712	-0.140108383135211	0.0112251015851463	FBgn0035170	dpr20	NA	NA
713	-0.109564437493061	0.0161529417084088	FBgn0035236	CG12004	NA	NA
714	0.237607955419758	0.00034534142218763	FBgn0035251	CG7967	NA	NA
715	-0.177243753563588	0.0103470591581542	FBgn0035287	CG13937	NA	NA
716	0.802165444455904	1.91665140664065e-08	FBgn0035317	Oseg2	NA	NA
717	-0.138019444607821	0.0362957598479156	FBgn0035424	CG11505	NA	NA
718	0.429037776657448	4.96306701878754e-05	FBgn0035438	PHGPx	NA	NA
719	-0.402352469830194	0.0045750164486487	FBgn0035461	ntc	NA	NA
720	-0.217886197653421	0.0187602824426856	FBgn0035475	CG10866	NA	NA
721	-0.21127432998813	0.0168123360845638	FBgn0035481	CG12605	NA	NA
722	0.307068420601623	0.012145171913632	FBgn0035482	CG14985	0.322666435441263	0.0110504057569223
723	0.316193243148489	3.03067074486882e-08	FBgn0035498	Fit1	NA	NA
724	-0.234545030708439	0.00031257628972799	FBgn0035504	Teh4	NA	NA
725	-0.248428201628469	0.00209835521207274	FBgn0035505	Teh2	NA	NA
726	0.31308878825999	0.0206176230653506	FBgn0035571	CG12493	NA	NA
727	-0.384878679455614	0.000962372663637578	FBgn0035575	CG7509	NA	NA
728	0.372661241921628	0.0088667020701656	FBgn0035589	CHMP2B	NA	NA
729	0.285842966878476	0.00421674788338415	FBgn0035591	CG4611	0.35982842684175	0.000184211135982704
730	0.297849778511339	0.0488818909114284	FBgn0035611	CG13285	NA	NA
731	0.539984416304957	0.00209555495948079	FBgn0035612	CG10625	NA	NA
732	0.152731622361717	0.0348996205496512	FBgn0035631	Txl	0.253966730627636	5.61821742057549e-05
733	0.158417565444357	0.0461032917369187	FBgn0035692	CG13298	NA	NA
734	0.483570440541362	3.24291554238125e-05	FBgn0035697	CG10163	NA	NA
735	-0.189924515296891	0.049063400550465	FBgn0035710	SP1173	-0.255746662477507	0.00533532931482619
736	0.164371307238401	0.0433195604833549	FBgn0035715	CG10103	NA	NA
737	-0.458676397760804	0.0150852823454062	FBgn0035718	CG14820	NA	NA
738	-0.142091791795494	0.0224394887757099	FBgn0035719	tow	NA	NA
739	0.359379044809894	0.0447671554241549	FBgn0035727	CG10063	NA	NA
740	-0.281078964174395	0.00315004982426881	FBgn0035900	ZC3H3	-0.280591411900248	0.00485726420206695
741	-0.124965555161657	0.0294963623713672	FBgn0035903	CG6765	NA	NA
742	-0.188057765266283	0.00232317271000173	FBgn0035914	CG6282	NA	NA
743	-0.323838506974211	0.00209555495948079	FBgn0035934	TrpA1	NA	NA
744	0.400867963775969	0.0472132734716905	FBgn0035996	CG3448	NA	NA
745	-0.13475467390625	0.0118643030582007	FBgn0036004	Jarid2	-0.134385717551923	0.0190098459755565
746	0.321477975948949	0.00559329912990132	FBgn0036031	CG6761	NA	NA
747	-0.292670870026744	0.00345733268257651	FBgn0036044	Zasp67	-0.250394380192413	0.0254943177372878
748	-0.184814116255582	0.00863414054634998	FBgn0036059	nudE	NA	NA
749	0.687090905324735	2.08936443246104e-09	FBgn0036126	CG6272	NA	NA
750	0.173995081520826	0.025843540566677	FBgn0036136	Ufd1-like	NA	NA
751	0.250112669778293	0.00614942192556557	FBgn0036173	CG7394	NA	NA
752	-0.17447200109906	0.0381078355681936	FBgn0036179	CG7368	NA	NA
753	-0.280393261524107	4.33417857398493e-06	FBgn0036202	CG6024	NA	NA
754	0.301122904139798	0.0148320551668865	FBgn0036210	CG14130	NA	NA
755	-0.267873274161964	0.00712131486448856	FBgn0036260	Rh7	NA	NA
756	-0.171868711097099	0.0413865852090411	FBgn0036273	CG10426	NA	NA
757	0.443132354907945	1.67948721778487e-06	FBgn0036290	CG10638	NA	NA
758	-0.203052111354707	6.18860144686703e-06	FBgn0036369	CG10089	-0.245396568280119	2.03565991315474e-08
759	-0.401748996340113	0.0442671453231487	FBgn0036377	CG10710	NA	NA
760	-0.11965602257062	0.040814890524332	FBgn0036391	CG17364	NA	NA
761	0.149256458840495	0.0448865316571908	FBgn0036448	mop	NA	NA
762	-0.201537515555587	5.65170294299962e-06	FBgn0036494	Toll-6	NA	NA
763	0.477502501682192	9.25209935666158e-08	FBgn0036502	CG7841	NA	NA
764	0.223888671500628	0.00605769553820558	FBgn0036515	CG12304	NA	NA
765	0.840924552523982	6.07006083332644e-57	FBgn0036556	CG5830	-1.8152255345922	2.06957100144239e-260
766	-0.220992295369656	0.0432269754716573	FBgn0036576	CG5151	-0.321331394327785	0.0014229801445489
767	-0.494111869223804	0.00716358970349595	FBgn0036583	CG13055	NA	NA
768	0.269691889599643	0.0194242780186335	FBgn0036607	CG13059	NA	NA
769	0.493357699470525	3.43599740761813e-13	FBgn0036702	CG6512	NA	NA
770	-1.03387228932461	1.0503193703082e-104	FBgn0036713	Mip	NA	NA
771	0.563650419085373	0.000409449193389912	FBgn0036764	CG5535	NA	NA
772	-0.243222040766052	0.00353504951158166	FBgn0036773	CG13698	NA	NA
773	-0.204075611447954	0.000898562947334899	FBgn0036789	AstC-R2	-0.194044952540241	0.00261622267371251
774	-0.196989648780212	0.00103008584971701	FBgn0036801	MYPT-75D	-0.145655084484585	0.0400956079124939
775	-0.159461710816662	0.000331181338739644	FBgn0036814	CG14073	NA	NA
776	-0.375125622482609	0.0452210575606355	FBgn0036836	CG11619	NA	NA
777	-0.322862688017583	6.71719748372193e-07	FBgn0036851	CG14082	NA	NA
778	0.173450772055085	0.0279540026520541	FBgn0036853	mRpL21	NA	NA
779	0.273579417134655	4.2049085513497e-05	FBgn0036862	Gbs-76A	NA	NA
780	-0.127801733238708	0.0229321010456858	FBgn0036882	CG9279	NA	NA
781	-0.166272542783083	0.000684895156938066	FBgn0036926	CG7646	NA	NA
782	-0.378402041582376	0.0440100448547603	FBgn0036931	CG14183	NA	NA
783	0.384211453864324	0.00029977433731949	FBgn0036945	Ssk	0.764201337541881	5.57626197663134e-16
784	-0.437489665299375	0.0145616683739447	FBgn0036970	Spn77Bc	NA	NA
785	0.127689055310765	0.0223304283971615	FBgn0037001	CG6020	NA	NA
786	-0.230908400193854	0.045557357327829	FBgn0037007	CG5059	NA	NA
787	0.15501031746163	0.0283781441820347	FBgn0037063	CG9391	NA	NA
788	1.69490290014106	1.18473029365429e-19	FBgn0037078	CG12971	NA	NA
789	-0.137970029340732	0.0149191974624227	FBgn0037130	Syn1	NA	NA
790	0.331492273308643	0.0425180705393131	FBgn0037141	DNApol-eta	NA	NA
791	1.74483238148634	1.05227079886401e-40	FBgn0037151	CG7130	NA	NA
792	-0.216783751975147	0.000713432575842871	FBgn0037153	olf413	NA	NA
793	0.457936778528504	0.000239098818583652	FBgn0037166	CG11426	NA	NA
794	-0.304239068549836	0.0297489862198736	FBgn0037186	CG11241	NA	NA
795	-0.164187415969984	0.00254028032135647	FBgn0037234	CG9795	NA	NA
796	-0.251513158471431	0.000428193894585636	FBgn0037295	dpr16	NA	NA
797	-0.216425309691599	0.00249243687147774	FBgn0037326	CG14669	NA	NA
798	0.289109915598136	0.0107239821198907	FBgn0037354	CG12171	NA	NA
799	0.246327965262214	0.0177295591728125	FBgn0037356	CG12170	NA	NA
800	0.198133768956558	0.0178472581257742	FBgn0037376	CG2051	NA	NA
801	0.201313786406791	0.00990316474213391	FBgn0037382	Hpr1	NA	NA
802	0.540424832744361	3.51354301806704e-12	FBgn0037391	CG2017	NA	NA
803	-0.342133810462787	0.00357120439394698	FBgn0037435	CG18048	NA	NA
804	-0.463712867704911	0.00472584097224807	FBgn0037448	CG15186	NA	NA
805	0.221334647301584	0.0285714352315735	FBgn0037465	CG1105	0.343950542005084	0.000157346421294146
806	-0.213873427972053	0.000256505461370258	FBgn0037475	Fer1	-0.208089140875548	0.000569927427819599
807	0.235462463660261	0.0163765349776137	FBgn0037504	CG1142	0.349650390278693	9.46421177506374e-05
808	1.06751861568382	4.52831243122331e-14	FBgn0037515	Sp7	NA	NA
809	-0.144252778278827	0.00147740117254671	FBgn0037521	CG2993	0.27070841792299	1.51450469621233e-11
810	0.644521756102122	0.000688903327928436	FBgn0037531	CG10445	NA	NA
811	0.149377373118312	0.00657714510930635	FBgn0037536	CG2698	NA	NA
812	-0.146423468630519	9.81247219823844e-05	FBgn0037541	CG2747	NA	NA
813	-0.164915433825328	0.0325787336071848	FBgn0037546	mAChR-B	NA	NA
814	0.362732528679105	0.00252058997070824	FBgn0037554	DNApol-iota	NA	NA
815	-0.221868352059096	0.00974179933713003	FBgn0037556	CG9636	NA	NA
816	0.183027674045885	0.0156427135807031	FBgn0037566	mRpL1	NA	NA
817	0.280626538324119	6.63839523431522e-14	FBgn0037580	DppIII	NA	NA
818	0.253536977900214	0.0175724378083205	FBgn0037609	CG9773	NA	NA
819	-0.872056544693147	3.98899359387843e-16	FBgn0037635	CG9837	-0.631109492709279	2.4111816270862e-08
820	0.363052731556467	5.91967866031151e-08	FBgn0037637	CG9836	-0.25961294033592	0.000483769804056664
821	0.198328606071796	0.0122873894008373	FBgn0037653	CG11982	NA	NA
822	-0.217257025410958	0.0418305967535223	FBgn0037715	CG9399	NA	NA
823	0.315548134432277	0.00349697873870035	FBgn0037720	CG8312	NA	NA
824	0.286485125066222	2.19054694386897e-05	FBgn0037743	CG8412	NA	NA
825	0.393982149281295	0.0111308316056871	FBgn0037746	CG8478	NA	NA
826	0.73672331907447	2.74480762762085e-08	FBgn0037759	CG8526	NA	NA
827	0.315202396306064	0.000537720430545949	FBgn0037792	TAF1B	NA	NA
828	0.242393950402895	0.00295049973666154	FBgn0037798	CG12817	NA	NA
829	0.191372469251039	0.00408309185241103	FBgn0037834	Art1	NA	NA
830	0.571117789046435	0.00183224584975599	FBgn0037844	CG4570	NA	NA
831	0.47889517930043	0.00032717106556181	FBgn0037850	CG14695	NA	NA
832	0.390696979309723	4.44104857275048e-08	FBgn0037852	Tpc1	NA	NA
833	0.212572155346996	0.0467248473357003	FBgn0037878	CG6693	NA	NA
834	0.273113122057507	0.00764442400704361	FBgn0037880	CG17726	NA	NA
835	-0.196601211611937	0.00348689587017413	FBgn0037902	CG5281	NA	NA
836	0.434240794371158	1.13147115949162e-08	FBgn0037926	Elp1	NA	NA
837	-0.264299238925465	3.35946137649512e-09	FBgn0037941	CG12594	NA	NA
838	0.281047501134965	0.00043553002179887	FBgn0037942	CG14721	NA	NA
839	-0.262846583156121	0.000446986306186264	FBgn0037963	Cad87A	NA	NA
840	-0.542522627783817	2.5966104385564e-15	FBgn0038020	GstD9	NA	NA
841	0.407894065442703	8.4873781320801e-05	FBgn0038035	lig3	NA	NA
842	-0.12501888735653	0.0335248127245998	FBgn0038063	Octbeta2R	NA	NA
843	-0.216497176194697	0.00569693846368007	FBgn0038084	beat-Vc	NA	NA
844	-0.206764738664418	0.00016681566318403	FBgn0038087	beat-Va	NA	NA
845	0.693302505691794	5.69994799182519e-08	FBgn0038088	CG10126	NA	NA
846	-0.187833035097618	0.0346252282808564	FBgn0038092	beat-Vb	NA	NA
847	-0.271243651723767	0.0279540026520541	FBgn0038115	CG7966	NA	NA
848	-0.238775222510007	0.00294847076031268	FBgn0038156	CG14372	NA	NA
849	-0.112346737780118	0.00995874282197057	FBgn0038165	Task6	-0.11837869778264	0.00897061198167076
850	1.28436469471215	1.02543015240113e-21	FBgn0038198	Npc2b	NA	NA
851	0.420967998906994	0.00161493513211839	FBgn0038199	CCHa1	NA	NA
852	0.420057982128869	0.00344655147014818	FBgn0038207	CG14356	NA	NA
853	-0.227530057903622	8.64785065769177e-05	FBgn0038237	Pde6	-0.210584606115956	0.000550596895253609
854	-0.200153667572941	2.45788759094635e-08	FBgn0038246	CG14853	NA	NA
855	0.214363716628013	7.11925017391212e-05	FBgn0038271	CG3731	NA	NA
856	-0.165549703928112	0.0064777136878082	FBgn0038282	dpr9	NA	NA
857	-0.244457056122183	7.18675557127443e-08	FBgn0038295	Gyc88E	NA	NA
858	0.259024086008527	0.00878714023616339	FBgn0038306	Art3	NA	NA
859	0.234459422297423	0.00591591810863771	FBgn0038307	mRpS10	0.197009458215838	0.0434531568156618
860	0.479330654112646	0.00641020519259915	FBgn0038311	CG14864	NA	NA
861	-0.292113518538723	0.000672444873548325	FBgn0038321	CG6218	NA	NA
862	-0.680683064941907	3.01449890844669e-47	FBgn0038343	Trissin	-0.296986420985655	5.54055770015864e-09
863	0.283703245129265	0.00158776720123818	FBgn0038344	CG5205	NA	NA
864	0.573959783955771	0.00101921689325511	FBgn0038419	CG14879	NA	NA
865	0.573604180932974	0.00232317271000173	FBgn0038455	CG14907	NA	NA
866	0.845550408827729	6.07140847491033e-12	FBgn0038470	CG18213	NA	NA
867	0.193396442306126	0.000875601741049732	FBgn0038478	cal1	NA	NA
868	-0.225738299303762	0.000607124249316864	FBgn0038494	beat-IIb	NA	NA
869	-0.556516764315725	3.56604743621219e-06	FBgn0038541	TyrRII	-0.478748986489383	0.000138148320631387
870	-0.220880924849135	0.00555998286550966	FBgn0038542	TyrR	NA	NA
871	0.238286498980955	0.00594119698174944	FBgn0038593	Vps39	NA	NA
872	-0.360666355641801	1.97906550930505e-09	FBgn0038606	CG15803	NA	NA
873	0.133316064725662	0.0399605733763516	FBgn0038617	CG12333	NA	NA
874	0.185426577569052	0.0394478265949238	FBgn0038639	CG7705	NA	NA
875	-0.209496244150628	6.57488168978265e-06	FBgn0038659	EndoA	NA	NA
876	0.534412460052336	1.26776064180915e-05	FBgn0038660	CG14291	0.446552864643072	0.000683616292167048
877	0.704118087845895	1.94253345881322e-06	FBgn0038682	CG5835	NA	NA
878	0.237576923647298	0.0287773847393929	FBgn0038722	Nup58	NA	NA
879	0.492073895601943	0.000315848797640181	FBgn0038733	CG11407	NA	NA
880	-0.158828073007307	0.0418305967535223	FBgn0038755	Hs6st	NA	NA
881	0.238798609494765	0.00472871204414109	FBgn0038806	CG5412	NA	NA
882	-0.199946687248636	4.77594525294383e-05	FBgn0038826	Syp	NA	NA
883	-0.18899063135758	0.00601041615031052	FBgn0038839	CG10830	NA	NA
884	0.482683334925873	0.0107401117027469	FBgn0038846	CG5697	NA	NA
885	0.254326474880464	0.00293517938224651	FBgn0038854	CG7044	NA	NA
886	0.204708499218162	0.0283544420237324	FBgn0038876	CG5919	NA	NA
887	-0.398404003079653	0.000453889829502754	FBgn0038877	CG3308	NA	NA
888	0.276451302685317	0.00314693223464234	FBgn0038889	CG7922	NA	NA
889	0.514618898354151	1.68759124375883e-07	FBgn0038893	CG6353	0.283876972558134	0.0199055376650505
890	0.175871876291685	0.00997004970632699	FBgn0038925	Cchl	NA	NA
891	0.189320960962262	0.000428522155076852	FBgn0038947	Sar1	0.155437790734694	0.00947401456661317
892	0.380473410154636	0.00843615921333223	FBgn0038951	CG5380	NA	NA
893	0.320681115827465	0.0468744512808198	FBgn0038953	CG18596	NA	NA
894	0.511806665269221	0.00183693122099336	FBgn0038972	CG7054	1.12019569634413	1.15886711889133e-13
895	-0.139610827095696	0.0032455330817611	FBgn0038975	Nrx-1	NA	NA
896	0.368221549046917	0.00297379793013879	FBgn0039007	CCAP	0.405442165331363	0.00115119074271584
897	-0.470451682054089	0.0102599203572638	FBgn0039022	CG4725	NA	NA
898	0.639981946251385	2.21677561559076e-07	FBgn0039043	CG17121	0.398806895355849	0.00580468401977729
899	-0.243759231786492	0.000121785498228475	FBgn0039081	Irk2	0.174895386248745	0.0179792625409727
900	-0.230427909246483	2.39758216899255e-08	FBgn0039089	beat-IV	NA	NA
901	0.426399477376961	0.000366153192183807	FBgn0039098	GILT3	0.510791900204755	1.10988606597928e-05
902	0.41129001151718	0.000456392275791163	FBgn0039099	GILT2	0.481481924268493	2.90687789114266e-05
903	-0.254189502202796	0.0101149364832128	FBgn0039118	CG10208	NA	NA
904	0.338811049841923	2.84632672308177e-09	FBgn0039120	Nup98-96	NA	NA
905	0.189383972231095	0.0304430205486596	FBgn0039156	CG6178	NA	NA
906	-0.298371386419559	2.52038949424158e-06	FBgn0039187	CG6454	NA	NA
907	0.488105703111113	8.69524620313373e-06	FBgn0039205	CG13623	NA	NA
908	0.196371829763101	0.00576906294265913	FBgn0039252	CG11771	NA	NA
909	-0.111145033992155	0.0497192748078617	FBgn0039277	CG13650	NA	NA
910	-0.14957886304538	0.0143123878556628	FBgn0039282	Bili	NA	NA
911	0.241493015941066	0.00783957899333397	FBgn0039296	CG10420	NA	NA
912	0.317679142905341	0.0455435708733064	FBgn0039336	CG4553	NA	NA
913	-0.229917398039381	0.00752242801289735	FBgn0039380	CG5890	NA	NA
914	-0.152367694605447	0.045557357327829	FBgn0039381	SppL	NA	NA
915	-0.213460323282404	2.14788878701641e-06	FBgn0039420	CG6154	0.126519957184575	0.0191948685142793
916	-0.182897181883021	0.00427715265511075	FBgn0039464	CG6330	NA	NA
917	-0.191621535287759	0.0125639562746966	FBgn0039465	Tsp97E	NA	NA
918	0.389260170604382	0.00797696473661467	FBgn0039486	CG6074	0.330086600408946	0.03640867031084
919	-0.242806302100022	0.0297218113913785	FBgn0039492	CG6051	NA	NA
920	-0.336448699364575	6.16461264875148e-08	FBgn0039507	mrt	NA	NA
921	0.442792028422637	9.62344529329349e-05	FBgn0039525	CG5646	NA	NA
922	-0.163395157292537	0.0270322708609362	FBgn0039536	unc80	NA	NA
923	0.317293204001279	0.0206851533336273	FBgn0039543	CG12428	NA	NA
924	0.854310240514376	4.58744310341574e-06	FBgn0039551	Or98a	-0.278803945891128	0.0303832137654529
925	0.20108973882344	0.0470119915949766	FBgn0039580	Gfat2	NA	NA
926	-0.624127998061015	2.58171864533023e-05	FBgn0039595	AstA-R2	NA	NA
927	0.260041875183927	0.00216992576949792	FBgn0039601	CG1523	NA	NA
928	-0.401744314140066	0.0355374621460258	FBgn0039611	CG14528	NA	NA
929	-0.137009564701904	0.0264004933842554	FBgn0039617	CG14521	NA	NA
930	0.347901136695402	0.000446986306186264	FBgn0039644	CG11897	NA	NA
931	-0.488261546700218	0.00159331444868305	FBgn0039645	CG11898	-0.449523352655526	0.00645314373601082
932	-0.248284173099038	0.000339361553483731	FBgn0039722	Capa	-0.326374300590818	7.97152434146196e-07
933	0.578833586370702	1.02543015240113e-21	FBgn0039723	CG15522	NA	NA
934	0.447980675868392	0.000675574210093254	FBgn0039780	PH4alphaNE1	NA	NA
935	0.397415250982534	1.03694391780799e-05	FBgn0039828	CG1542	NA	NA
936	0.129986872680266	0.000195958624754271	FBgn0039858	CycG	NA	NA
937	-0.238676405760861	3.61180957031941e-07	FBgn0039862	kek6	-0.145183770496036	0.00936238521152483
938	0.294212021363251	0.00833635616515611	FBgn0039869	CG1890	NA	NA
939	0.13694034149889	0.0437843250293677	FBgn0039882	CG11576	NA	NA
940	-0.154076567798687	0.00209076085985516	FBgn0039900	Syt7	NA	NA
941	-0.359470584259614	4.12256376030039e-05	FBgn0039914	mav	NA	NA
942	-0.588937707815933	3.45693414037905e-05	FBgn0039972	CG17018	NA	NA
943	-0.152870684398517	0.00523180527943822	FBgn0039977	CG17454	NA	NA
944	-0.122621640484446	0.0494638305743924	FBgn0040005	CG17883	NA	NA
945	-0.251914357723092	0.00497190382875943	FBgn0040056	CG17698	NA	NA
946	-0.317227037349572	0.000558989602645779	FBgn0040071	tara	NA	NA
947	0.222559769108716	0.0166681587879954	FBgn0040075	rept	NA	NA
948	0.55812717892795	1.94429655014258e-08	FBgn0040091	Ugt58Fa	-0.61531158927804	2.19455526218658e-09
949	0.506123614058372	0.00553682075318878	FBgn0040232	cmet	NA	NA
950	0.231775544009564	3.68474676615604e-05	FBgn0040236	c11.1	NA	NA
951	0.56157908661971	6.92472925929945e-10	FBgn0040237	bor	NA	NA
952	-0.217249629978654	0.00273040262173611	FBgn0040256	Ugt86Dd	0.615855962981655	3.64772309459716e-25
953	0.279596931049242	7.86234024656277e-07	FBgn0040309	Jafrac1	NA	NA
954	-0.152955708993285	0.00506252053120601	FBgn0040372	G9a	NA	NA
955	-0.285802512792465	0.0435592668638231	FBgn0040383	CG5254	NA	NA
956	0.240544634688397	0.0190107733030441	FBgn0040396	CG3939	NA	NA
957	-0.212707807658818	0.00186846446426015	FBgn0040397	CG3655	NA	NA
958	0.305221763094755	0.000440337833409668	FBgn0040475	SH3PX1	NA	NA
959	0.765781869198656	8.56143452888426e-09	FBgn0040507	ACXD	NA	NA
960	-0.641751617381919	0.000409449193389912	FBgn0040508	ACXC	-0.665075175545653	0.000300309994637038
961	-0.31086497508952	0.0244456211577515	FBgn0040554	CR17025	-0.403340282198552	0.00233139131198566
962	-0.393480837845588	0.0349311356576343	FBgn0040600	CG13631	NA	NA
963	1.21382650810829	1.32394264948869e-10	FBgn0040602	CG14545	NA	NA
964	0.15447498196008	0.0486614694516749	FBgn0040775	CG12158	NA	NA
965	-0.386466672804055	0.0350791070101321	FBgn0040794	CG13056	NA	NA
966	2.23934391747596	1.05443165144232e-56	FBgn0040837	CG8620	NA	NA
967	0.437946494968361	0.00411054502868812	FBgn0040922	CG15036	NA	NA
968	-0.283745856938086	0.0202690939626565	FBgn0040968	CG14933	NA	NA
969	-0.165732134451657	0.000119402980432265	FBgn0041092	tai	NA	NA
970	-0.151544685207479	0.00257987295486106	FBgn0041210	HDAC4	NA	NA
971	0.425895368265041	0.00281193225978827	FBgn0041237	Gr58c	NA	NA
972	0.594253873281822	4.76826648565201e-12	FBgn0041588	ligatin	NA	NA
973	0.446576257574266	0.0264378214253593	FBgn0041627	Ku80	NA	NA
974	0.271952893040625	0.03763654927078	FBgn0042083	CG3267	NA	NA
975	0.222654428886478	6.73529367476997e-05	FBgn0042085	Bap170	NA	NA
976	-0.288781029714222	0.00658872829619003	FBgn0042135	CG18812	NA	NA
977	-0.20968464874699	0.00328884127486943	FBgn0042185	CG18769	NA	NA
978	-0.216080798400213	0.00255189545503084	FBgn0042696	NfI	NA	NA
979	0.284820295508546	2.45788759094635e-08	FBgn0042712	HBS1	NA	NA
980	-0.450561221445381	0.0143433080536195	FBgn0043364	cbt	NA	NA
981	0.188819496857218	0.00245044235765354	FBgn0043791	CG8147	0.268163921008977	0.000345454780207052
982	0.26211056976842	0.00156902022766043	FBgn0043806	CG32032	NA	NA
983	0.659130802648802	3.47627415864859e-20	FBgn0043841	vir-1	0.331668192928547	4.62481823431492e-05
984	-0.218373368153409	0.000493514066009613	FBgn0044328	CG32052	-0.195421558574284	0.00377023178560609
985	0.967523827182284	2.57135536359914e-09	FBgn0044810	TotX	NA	NA
986	0.211898813887205	0.0133189074381645	FBgn0045800	Uhg1	NA	NA
987	0.207799736389901	0.011812817946723	FBgn0046114	Gclm	NA	NA
988	0.392756077289316	0.00323653932350507	FBgn0046685	Wsck	NA	NA
989	0.242751730376472	0.0130597668954321	FBgn0046696	RNaseP:RNA	0.297537365774035	0.00181564266565884
990	-0.297848922266074	0.0334536055671831	FBgn0046763	CG17278	NA	NA
991	0.38657744509605	0.000228827496371577	FBgn0050000	GstT1	NA	NA
992	0.299988588026802	0.0123742407644251	FBgn0050005	GstT2	NA	NA
993	-0.374377538592024	0.00323653932350507	FBgn0050044	s-cup	-0.310136876892871	0.0317718126762146
994	-0.293960983835184	2.21627389637796e-07	FBgn0050089	CG30089	NA	NA
995	-0.214977148776387	0.0396747206375484	FBgn0050106	CCHa1-R	NA	NA
996	0.672891264744917	8.22232149621962e-05	FBgn0050108	CG30108	0.401078718939859	0.0444482509268398
997	0.335189091338656	0.000672444873548325	FBgn0050109	CG30109	NA	NA
998	0.351179724997905	0.0425180705393131	FBgn0050125	Ir56a	NA	NA
999	0.65123744132216	2.79436529077694e-13	FBgn0050197	CG30197	NA	NA
1000	-0.333512390886945	0.00893668090218976	FBgn0050263	stum	-0.400480270456314	0.0014229801445489
1001	0.236800052069721	0.00476258223939849	FBgn0050285	CG30285	NA	NA
1002	0.161114337957361	0.0374275541874381	FBgn0050291	CG30291	NA	NA
1003	-0.375266372610611	0.00509735491563818	FBgn0050295	Ipk1	NA	NA
1004	0.421906505325965	0.021733662853103	FBgn0050339	CG30339	NA	NA
1005	-0.216637981531366	4.88378889093505e-07	FBgn0050361	mtt	-0.156515516722572	0.00106078760859544
1006	0.25057428189047	0.000120881480080721	FBgn0050373	CG30373	NA	NA
1007	1.97823981336238	2.56234004613144e-133	FBgn0050377	CG30377	NA	NA
1008	0.240959811706502	0.000964770468430061	FBgn0050389	CG30389	NA	NA
1009	0.22377688913747	0.0228551356023943	FBgn0050390	Sgf29	0.237430791488171	0.0201311762569875
1010	-0.236038709721442	0.0167233231818127	FBgn0050418	nord	NA	NA
1011	0.686446192444679	5.42574233868029e-05	FBgn0050438	CG30438	NA	NA
1012	-0.177301650527374	0.0193233662893755	FBgn0050463	CG30463	NA	NA
1013	0.552412737921339	0.00129051013426626	FBgn0051089	CG31089	NA	NA
1014	0.425491571569816	0.0273702668460571	FBgn0051091	CG31091	NA	NA
1015	-0.187150858095393	0.000187908021372976	FBgn0051158	Efa6	NA	NA
1016	-0.14880736534471	0.033095072083655	FBgn0051163	SKIP	NA	NA
1017	-0.208720234987631	0.000563508368820032	FBgn0051211	CG31211	NA	NA
1018	-0.458838720534588	0.00207019370565596	FBgn0051248	CG31248	NA	NA
1019	-0.276665489673899	0.0262819561215899	FBgn0051320	CG31320	NA	NA
1020	0.228538341696463	5.18542822507866e-05	FBgn0051344	CG31344	-0.559194133197917	1.03026872159231e-27
1021	-0.227606804361671	0.0322414138971795	FBgn0051352	Unc-115a	NA	NA
1022	-0.2278674585463	1.96504791721226e-06	FBgn0051361	dpr17	NA	NA
1023	0.698402899903133	2.51441279855561e-09	FBgn0051371	CG31371	NA	NA
1024	0.459199374547336	8.04954163443169e-05	FBgn0051374	sals	0.424843016145928	0.000508597439061243
1025	0.16409874001175	0.037570558281951	FBgn0051472	sgll	NA	NA
1026	-0.383123641400375	3.93446298229255e-06	FBgn0051475	CG31475	-0.281108606449331	0.00241540333733041
1027	0.288253109470909	0.000226865772023901	FBgn0051549	CG31549	NA	NA
1028	-0.152561760649173	1.43387871405303e-05	FBgn0051619	CG31619	NA	NA
1029	-0.138201812252994	0.0469170465969961	FBgn0051638	CG31638	NA	NA
1030	-0.224525734104339	0.000578874260555707	FBgn0051646	CG31646	NA	NA
1031	-0.117847338635328	0.0130563963341864	FBgn0051660	pog	NA	NA
1032	0.687486458270775	8.02841465931023e-06	FBgn0051664	CG31664	NA	NA
1033	-0.126386832045106	0.00229757296933443	FBgn0051665	wry	NA	NA
1034	-0.413123668635185	5.78632147535834e-08	FBgn0051687	CG31687	NA	NA
1035	-0.292814393012888	0.000211172242430855	FBgn0051690	CG31690	NA	NA
1036	0.219761133019065	8.05903027011895e-06	FBgn0051694	CG31694	NA	NA
1037	-0.199974969859676	0.000202291283766208	FBgn0051706	CG31706	NA	NA
1038	-0.166570047651349	0.014984748096252	FBgn0051721	Trim9	NA	NA
1039	0.120172052014026	0.0416095287619379	FBgn0051739	CG31739	NA	NA
1040	-0.141491486452149	0.0360018295479742	FBgn0051774	fred	NA	NA
1041	-0.396233731218677	0.0416233238783072	FBgn0051777	CG31777	NA	NA
1042	0.261662426617328	3.84425395835902e-05	FBgn0051793	CG31793	NA	NA
1043	-0.253784879435681	3.56140575389957e-10	FBgn0051814	CG31814	NA	NA
1044	-0.913314596391765	8.02414259997144e-08	FBgn0051861	CG31861	-0.781791255587216	1.60133163492582e-05
1045	0.680432383566878	3.56604743621219e-06	FBgn0051864	Qtzl	NA	NA
1046	-0.254112245785679	0.049680724099457	FBgn0051869	CG31869	0.377887909228323	0.0014229801445489
1047	0.561991623860695	0.00169272791110193	FBgn0051898	CG31898	NA	NA
1048	1.44319669611796	5.721805401217e-23	FBgn0051955	CG31955	0.57684031459598	0.000245338640967697
1049	0.340662425558883	0.0401377377295957	FBgn0051957	CG31957	NA	NA
1050	-0.425371175770261	9.84631188671973e-10	FBgn0051997	CG31997	NA	NA
1051	-0.192384847052702	0.00034534142218763	FBgn0051999	CG31999	NA	NA
1052	-0.135449698121743	0.0452666798581757	FBgn0052000	CG32000	NA	NA
1053	-0.150616144996725	0.00697724310654426	FBgn0052062	A2bp1	NA	NA
1054	0.58623579802262	7.40575808715865e-05	FBgn0052091	CG32091	NA	NA
1055	-0.141291726065528	0.0194242780186335	FBgn0052103	CG32103	NA	NA
1056	-0.37834418378283	0.0360086241145336	FBgn0052189	CG32189	NA	NA
1057	-0.305473958296855	3.03067074486882e-08	FBgn0052204	CG32204	NA	NA
1058	-0.221425007620792	0.000672444873548325	FBgn0052220	Csas	-0.27085220043676	1.85528502854271e-05
1059	-0.161680747042852	0.00201703734190576	FBgn0052227	gogo	NA	NA
1060	-0.207101604563031	0.0292440273540657	FBgn0052243	CG32243	NA	NA
1061	0.174554396578364	0.0355835401974008	FBgn0052250	CG32250	NA	NA
1062	-0.251579729032672	0.000230118824272841	FBgn0052264	CG32264	-0.230337718642678	0.00147434286412031
1063	-0.188191681409885	0.0101149364832128	FBgn0052333	CG32333	NA	NA
1064	-0.162414263842242	0.0312697152996336	FBgn0052423	shep	NA	NA
1065	3.53934408052119	1.72229243493664e-149	FBgn0052437	CG32437	NA	NA
1066	3.04772974927728	5.53828791030022e-82	FBgn0052440	CG32440	NA	NA
1067	-0.105080432610441	0.0247389727656209	FBgn0052451	SPoCk	NA	NA
1068	-0.225124972537814	0.00396768337740678	FBgn0052547	CG32547	NA	NA
1069	0.330685733228022	0.0306752950078826	FBgn0052553	CG32553	0.425855534408202	0.00904907741199446
1070	-0.421211066304453	0.00728344537217301	FBgn0052581	CG32581	NA	NA
1071	-0.570083011479935	0.00136200830550853	FBgn0052602	Muc12Ea	-0.443070730260094	0.0351151314252242
1072	0.665326529405601	0.000176144643400109	FBgn0052625	CG32625	NA	NA
1073	0.312152927714396	0.0457554525167457	FBgn0052645	CG32645	NA	NA
1074	-0.344454446384745	7.93969270673636e-10	FBgn0052647	CG32647	NA	NA
1075	0.233294834121503	0.0455767042517088	FBgn0052649	CG32649	NA	NA
1076	-0.150969095466421	0.00433102924496527	FBgn0052666	Drak	NA	NA
1077	-0.180538913068465	0.0211150076129985	FBgn0052683	CG32683	NA	NA
1078	-0.149483111377094	0.0139779102720655	FBgn0052758	CG32758	NA	NA
1079	-0.226896262742787	0.00323653932350507	FBgn0052843	Dh31-R	NA	NA
1080	0.461210494459058	0.0259284466404012	FBgn0052865	alphagamma-element:CR32865	NA	NA
1081	0.287239580233374	0.00316678078980671	FBgn0053002	mRpL27	0.261013481814771	0.0141143613572598
1082	-0.214519439721634	0.0460539169777389	FBgn0053080	CG33080	NA	NA
1083	-0.154917618211202	0.00782690175484938	FBgn0053100	4EHP	NA	NA
1084	0.346390952487755	6.71922296259113e-07	FBgn0053107	CG33107	NA	NA
1085	0.518230105561369	3.4067561659851e-09	FBgn0053126	NLaz	NA	NA
1086	-0.176526663434366	6.18045230019075e-06	FBgn0053129	CG33129	NA	NA
1087	-0.308032782908503	1.68759124375883e-07	FBgn0053147	Hs3st-A	NA	NA
1088	0.787326789255133	1.21672994788826e-06	FBgn0053155	CG33155	0.55739814257349	0.00138232853372055
1089	0.166698962947074	0.0288514354463916	FBgn0053156	CG33156	0.188790452436179	0.014649046058382
1090	0.393401268943687	0.000161254774857424	FBgn0053158	CG33158	NA	NA
1091	-0.254592631326489	3.06161341201191e-08	FBgn0053179	beat-IIIb	NA	NA
1092	-0.227645811352826	0.018357487193015	FBgn0053233	CG33233	NA	NA
1093	-0.253018792350218	0.0281319725057101	FBgn0053234	CG33234	NA	NA
1094	0.606854967766496	3.84425395835902e-05	FBgn0053310	CG33310	NA	NA
1095	-0.571441810593275	0.00209076085985516	FBgn0053509	CG33509	-0.558659271023979	0.00431328327495409
1096	-0.15324949387758	0.00124510677009094	FBgn0053512	dpr4	NA	NA
1097	-0.148618961487824	0.0274318381033278	FBgn0053516	dpr3	-0.156295400169335	0.027462184046662
1098	-0.157960112278729	0.0102637306117386	FBgn0053517	Dop2R	NA	NA
1099	0.365986677643042	0.00400212494824804	FBgn0053527	SIFa	NA	NA
1100	-0.199094952048412	0.00775858486011269	FBgn0053543	CG33543	NA	NA
1101	-0.23409226461429	0.0479470920528814	FBgn0053639	CG33639	NA	NA
1102	-0.133341771535527	0.0198593392105781	FBgn0053653	Caps	NA	NA
1103	-0.315549818477116	0.0318470663274513	FBgn0053758	CG33758	NA	NA
1104	0.932954635449981	9.61043584895957e-08	FBgn0053774	CG33774	NA	NA
1105	0.438328735361289	0.00795124869119555	FBgn0053914	CG33914	0.925145466458207	2.99495615660907e-10
1106	-0.265654542448234	0.00096616808573675	FBgn0053978	CG33978	-0.492606284311029	9.64549237989822e-12
1107	-0.166476014564729	5.59668390938857e-06	FBgn0053988	Mid1	NA	NA
1108	0.39829065444392	0.0446253831706553	FBgn0054045	CG34045	NA	NA
1109	-0.244723782545768	2.15423730484616e-07	FBgn0058178	CG40178	-0.136673662653005	0.0190098459755565
1110	0.321442679025183	0.00457564679377443	FBgn0058198	CG40198	NA	NA
1111	-0.162062009830484	0.0137968826815742	FBgn0058470	CG40470	NA	NA
1112	0.611295567501012	2.75524844401407e-05	FBgn0060296	pain	NA	NA
1113	-0.136343686313543	0.0234162436095891	FBgn0061515	endos	-0.135296838581695	0.0370387697107746
1114	-0.250836374337584	0.041384266101063	FBgn0062978	CG31808	-1.04639561780193	1.11593407940613e-29
1115	-0.307417603527981	1.53939965751611e-11	FBgn0063498	GstE2	-0.160283117605421	0.00284769333134184
1116	-0.139886071517635	0.0448973549757711	FBgn0066101	LpR1	NA	NA
1117	0.393433116061953	1.60934943143521e-10	FBgn0067779	dbr	0.406277133624913	3.89935230570788e-11
1118	0.211206795567608	0.038721928828671	FBgn0069242	eca	NA	NA
1119	-0.244411370663561	1.55218021345762e-05	FBgn0069969	CG40498	-0.392518078485417	8.54905976344003e-14
1120	-0.198000586460561	2.83217688180338e-05	FBgn0083950	CG34114	NA	NA
1121	-0.146081990071953	0.010140731669091	FBgn0083963	CG34127	NA	NA
1122	-0.160200450622492	0.018561713209211	FBgn0083975	Nlg4	NA	NA
1123	-0.454243502586442	0.0147902172745752	FBgn0085218	CG34189	NA	NA
1124	0.267887024584596	0.0126408826701145	FBgn0085257	CG34228	NA	NA
1125	-0.201487201032171	3.84583475983326e-05	FBgn0085370	Pde11	NA	NA
1126	-0.169410706189822	0.030314314720091	FBgn0085376	CG34347	NA	NA
1127	-0.337576530773839	0.000206259469341328	FBgn0085387	shakB	NA	NA
1128	-0.259221491617813	0.000962372663637578	FBgn0085396	CG34367	NA	NA
1129	-0.23250586291727	3.55540998485223e-08	FBgn0085400	CG34371	NA	NA
1130	-0.237097434234715	2.1256058523766e-05	FBgn0085409	CG34380	NA	NA
1131	-0.448830636945905	4.87467535310092e-10	FBgn0085410	TrissinR	-0.347679264075531	4.93636430361121e-06
1132	-0.143998112261984	0.00296363358356877	FBgn0085412	CG34383	NA	NA
1133	-0.175819305378822	0.000335733520544308	FBgn0085414	dpr12	NA	NA
1134	-0.193451778606274	0.000317154256832309	FBgn0085420	CG34391	NA	NA
1135	-0.296716849470169	4.83920020758924e-10	FBgn0085421	Epac	NA	NA
1136	-0.200435335059769	0.00136200830550853	FBgn0085430	CG34401	NA	NA
1137	-0.101282689356681	0.0363793121432831	FBgn0085433	CG34404	NA	NA
1138	0.694572659644616	0.000142153325041362	FBgn0085452	CG34423	NA	NA
1139	0.310199509156377	4.4164172040314e-11	FBgn0086346	ALiX	NA	NA
1140	0.186290383954311	0.000658645919306974	FBgn0086355	Tpi	NA	NA
1141	0.292060643992422	2.0099063314243e-07	FBgn0086443	Aats-asn	0.156117450355884	0.0274106059196244
1142	-0.242444608658033	4.77950135237253e-09	FBgn0086604	CG12484	-0.200189129455281	4.10205204642692e-06
1143	-0.288009265599783	1.05752693017385e-06	FBgn0086655	jing	NA	NA
1144	-0.211413797554775	0.00388778907112591	FBgn0086674	Tango13	NA	NA
1145	-0.201502768503154	0.000363893341936264	FBgn0086686	l(3)L1231	NA	NA
1146	0.445153408465601	0.00344655147014818	FBgn0086695	hd	NA	NA
1147	-0.204631257215471	0.00140256894741954	FBgn0086758	chinmo	NA	NA
1148	0.407642516360569	0.00840783941892283	FBgn0087021	Spc25	NA	NA
1149	0.177178216903626	0.0299079687930465	FBgn0243516	Vrp1	NA	NA
1150	0.137394767591925	0.0416104158199719	FBgn0250785	vari	NA	NA
1151	-0.389522148687732	0.000745728852508005	FBgn0250819	CG33521	NA	NA
1152	0.185203243109513	0.0107900238000756	FBgn0250843	Prosalpha6	NA	NA
1153	-0.169380963999737	0.0100546935964496	FBgn0250867	CG42238	NA	NA
1154	0.255484901161568	0.00604143924539348	FBgn0250906	Pgk	NA	NA
1155	-0.240989625744528	6.5493389378096e-06	FBgn0250908	beat-VII	NA	NA
1156	0.613805441044686	2.66552170768445e-05	FBgn0259112	CR42254	0.719008016168375	5.72769920950658e-07
1157	-0.140258194752483	0.0377570854757375	FBgn0259143	CG42258	NA	NA
1158	0.720584405768379	1.52054078271345e-13	FBgn0259145	CG42260	NA	NA
1159	-0.275708985568828	0.0431853541181815	FBgn0259146	CG42261	NA	NA
1160	0.753369161269533	3.61232776906975e-06	FBgn0259151	CG42266	0.756692892993167	4.47211250176319e-06
1161	0.218614275307845	0.0152242112625956	FBgn0259152	Clbn	NA	NA
1162	-0.203564515048445	0.00701520514236894	FBgn0259168	mnb	NA	NA
1163	-0.184864818245572	0.0112739198959781	FBgn0259171	Pde9	NA	NA
1164	-0.261260499581715	0.00247762961562712	FBgn0259216	RhoGAP102A	NA	NA
1165	-0.172110140895913	0.00634871072236182	FBgn0259242	CG42340	NA	NA
1166	-0.162156706531487	0.00096986519127419	FBgn0259244	CG42342	NA	NA
1167	-0.259667005299856	5.82222168152945e-05	FBgn0259246	brp	NA	NA
1168	-0.478258263163645	0.00036120890815649	FBgn0259247	laccase2	NA	NA
1169	0.592266450416827	1.68759124375883e-07	FBgn0259711	CG42365	NA	NA
1170	-0.192816796062789	0.00181015102327801	FBgn0259789	vfl	-0.285242673838759	6.17030822455103e-07
1171	-0.540862559558985	0.00199733303277717	FBgn0259878	Fs	NA	NA
1172	-0.187882101926895	9.81789247697708e-05	FBgn0259978	vlc	0.183644078447059	0.000178161532257031
1173	-0.129900856599677	0.0466465700547041	FBgn0259984	kuz	NA	NA
1174	-0.126789318715631	0.01867973014299	FBgn0259994	CG42492	NA	NA
1175	-0.386675738473083	0.0209059733796329	FBgn0259996	CR40341	NA	NA
1176	-0.142892176471194	0.025843540566677	FBgn0260446	GABA-B-R1	NA	NA
1177	0.25653829511543	1.79241665510282e-05	FBgn0260639	gammaTub23C	NA	NA
1178	-0.207896979429181	0.000206307998556818	FBgn0260753	Pdfr	NA	NA
1179	0.699379607060325	8.1433707314571e-15	FBgn0260755	CG42553	NA	NA
1180	0.163291558021941	0.00218243131799366	FBgn0260795	CG42575	-0.192851736476204	0.000246572222434109
1181	0.536823640077859	9.06421028783615e-23	FBgn0260817	gkt	0.244352132733703	0.000125580445962831
1182	0.23752477879653	0.00126457276857434	FBgn0260855	Sec22	NA	NA
1183	0.275436092459841	0.00644777020621219	FBgn0260857	Bet1	NA	NA
1184	0.460657047754373	0.000309786151621103	FBgn0260933	rempA	NA	NA
1185	-0.137432407648144	0.000652783297433901	FBgn0260934	par-1	NA	NA
1186	-0.173782768278519	0.00257987295486106	FBgn0260938	tay	NA	NA
1187	-0.164441794099044	0.00309111085571872	FBgn0260941	app	-0.217017694634123	4.19302407341717e-05
1188	0.217519107860068	0.0152218379281295	FBgn0260962	pic	NA	NA
1189	-0.383473208064409	1.69373965779917e-13	FBgn0260964	Vmat	-0.352580300298818	2.75526041724371e-11
1190	0.476312682774506	4.81936626317405e-05	FBgn0260965	CG42588	NA	NA
1191	-0.450939360806385	1.64091045876516e-08	FBgn0260972	alc	-0.354559560510184	3.17587278555882e-05
1192	0.401210156924352	0.00627214549887034	FBgn0260985	RfC4	NA	NA
1193	-0.183930932807679	0.000542005421853611	FBgn0260995	CG42596	NA	NA
1194	0.183925693531173	0.0116515438332887	FBgn0261064	Rbsn-5	0.225150975247047	0.00143295088867039
1195	-0.175500492997612	0.0287698308279289	FBgn0261085	Syt12	NA	NA
1196	-0.206773023108854	8.56143452888426e-09	FBgn0261089	Sytalpha	-0.205746023844353	1.31784274157755e-08
1197	0.41757522367755	0.000433518014605618	FBgn0261113	Xrp1	NA	NA
1198	-0.220853449120095	0.0374275541874381	FBgn0261261	plx	NA	NA
1199	-0.123563494860447	0.00419162202871274	FBgn0261262	CG42613	NA	NA
1200	0.149863679483195	0.00096042313204019	FBgn0261276	Opa1	NA	NA
1201	-0.195063580200668	0.022700464946025	FBgn0261285	Ppcs	NA	NA
1202	0.36136316876548	0.0427425332185327	FBgn0261385	scra	NA	NA
1203	-0.214023858637128	0.00335536035242996	FBgn0261397	didum	-0.222562877591061	0.00313438039059789
1204	-0.380784502449127	0.0370044257139041	FBgn0261429	CR42646	NA	NA
1205	0.0892165712168838	0.0213009454621083	FBgn0261439	SdhA	NA	NA
1206	-0.218733907763806	2.31137086064577e-07	FBgn0261444	CG3638	NA	NA
1207	-0.259267115599126	0.0416294284885527	FBgn0261477	slim	NA	NA
1208	-0.229097781069253	6.38692489388483e-05	FBgn0261509	haf	NA	NA
1209	0.937619383953227	1.34173522845619e-08	FBgn0261514	NimA	NA	NA
1210	-0.209813379538113	0.000244065719958849	FBgn0261549	rdgA	NA	NA
1211	-0.169019934915484	0.0132133464982485	FBgn0261552	ps	NA	NA
1212	-0.176013567893104	2.74655200042151e-05	FBgn0261553	CG42671	NA	NA
1213	-0.202926619036507	0.00113285702143926	FBgn0261574	kug	NA	NA
1214	-0.454848419387657	0.0132133464982485	FBgn0261584	CG42694	NA	NA
1215	0.144602833226865	0.004494719008453	FBgn0261596	RpS24	NA	NA
1216	-0.157653907249667	0.0287407304212334	FBgn0261608	RpL37A	NA	NA
1217	-0.169173637437102	0.0208119975280505	FBgn0261617	nej	NA	NA
1218	-0.182791326813819	9.49039332468538e-05	FBgn0261649	tinc	NA	NA
1219	-0.26246347702581	0.000625418128332644	FBgn0261673	nemy	NA	NA
1220	0.134504495902232	0.0432233766697483	FBgn0261674	CG42709	NA	NA
1221	-0.140873628766726	0.00351454927882559	FBgn0261698	CG42732	NA	NA
1222	-0.18045152127976	0.00326516241091374	FBgn0261804	CG42750	NA	NA
1223	-0.178913596456091	0.00128344418456667	FBgn0261823	Asx	NA	NA
1224	-0.500854786128182	2.12411763842314e-10	FBgn0261871	dpr2	-0.385087877304079	3.92390804657076e-06
1225	-0.0972172628874453	0.00331070370630296	FBgn0261873	sdt	NA	NA
1226	0.219316885480308	0.000149725357339541	FBgn0261984	Ire1	NA	NA
1227	-0.171220715010349	0.00795642932050635	FBgn0261986	RASSF8	NA	NA
1228	-0.539388308246913	0.001469440418861	FBgn0261989	CG42807	NA	NA
1229	0.269992051477794	0.000161057211331588	FBgn0261995	CG42813	0.260825260638094	0.000431975000129131
1230	-0.242755479289878	4.80662761398804e-05	FBgn0262018	CadN2	NA	NA
1231	-0.192846400756398	0.00230760836982805	FBgn0262109	CR42862	NA	NA
1232	-0.246922849149518	0.00983636272888154	FBgn0262123	l(2)41Ab	NA	NA
1233	0.17526032720166	0.00238754703603862	FBgn0262125	Sec23	NA	NA
1234	-0.188436756943952	0.0184094138747948	FBgn0262127	kibra	NA	NA
1235	0.721093713423865	7.40575808715865e-05	FBgn0262141	CG42867	NA	NA
1236	-0.259756499689111	2.82531281132241e-05	FBgn0262160	CG9932	NA	NA
1237	1.6218231938184	8.0303269322898e-29	FBgn0262357	CG43055	NA	NA
1238	-0.567456903468453	6.90515412239221e-06	FBgn0262476	CG43066	NA	NA
1239	-0.213393207370495	7.14411052535396e-07	FBgn0262508	CG43078	NA	NA
1240	0.857692392907396	8.89293356043786e-09	FBgn0262524	ver	NA	NA
1241	0.40675638696853	5.02775803972649e-10	FBgn0262579	Ect4	NA	NA
1242	0.642353982922183	0.000609181240402558	FBgn0262598	mtsh	NA	NA
1243	-0.147325378342828	0.018252688286531	FBgn0262617	CG43143	NA	NA
1244	0.440828426421937	0.0014814967390037	FBgn0262619	DNA-ligI	NA	NA
1245	-0.292424898808473	0.00345733268257651	FBgn0262631	CR43148	-0.417497869336849	7.75171493820876e-06
1246	-0.424615293797154	0.016465894765036	FBgn0262682	CR43152	NA	NA
1247	-0.131042115323789	0.00733535041396047	FBgn0262734	Rbp2	-0.137323896498175	0.00685276950505995
1248	-0.174018151530612	0.0045984671930505	FBgn0262739	AGO1	NA	NA
1249	-0.18415345167379	0.00546672156226552	FBgn0262743	Fs(2)Ket	NA	NA
1250	-0.374599122711904	0.000606319105629696	FBgn0262828	CR43199	NA	NA
1251	-0.1797967101985	0.0221242212351186	FBgn0262869	Gfrl	NA	NA
1252	0.126428930989409	0.0410728120891804	FBgn0262975	cnc	NA	NA
1253	-0.130663096527481	0.0180157889773208	FBgn0263072	CG43347	NA	NA
1254	-0.218004841450316	0.0148187720836738	FBgn0263131	CG43373	NA	NA
1255	-0.185428042084564	0.00372367237170054	FBgn0263219	Dscam4	NA	NA
1256	-0.145285344424059	0.0174239228354931	FBgn0263257	Cngl	NA	NA
1257	0.288251130895679	0.0036914018462158	FBgn0263260	sel	NA	NA
1258	-0.17171707097426	0.00183224584975599	FBgn0263289	scrib	NA	NA
1259	0.425964620141334	0.0294019685909278	FBgn0263321	CG43402	NA	NA
1260	-0.119940706418838	0.0155872821117406	FBgn0263346	CG43427	NA	NA
1261	-0.188987323604194	0.000678095716055534	FBgn0263354	CG42784	NA	NA
1262	-0.174475913672821	0.00183693122099336	FBgn0263355	CG31688	NA	NA
1263	1.29679114633976	2.34327053272781e-14	FBgn0263376	CR43428	NA	NA
1264	-0.173991805010851	2.77915823672892e-06	FBgn0263391	hts	NA	NA
1265	-0.168445698350544	0.0103887489402851	FBgn0263392	Tet	NA	NA
1266	-0.280557814929786	0.00255189545503084	FBgn0263413	CR43459	-0.312401378154986	0.000797403803794539
1267	-0.413422196074275	0.0125129623619838	FBgn0263459	snoRNA:2R:9445410	NA	NA
1268	-0.711673383010182	1.90663668862121e-07	FBgn0263660	CR43651	-0.514170209138471	0.000568547944258979
1269	0.165734920567441	0.0496068078856491	FBgn0263768	CR43685	NA	NA
1270	-0.351122761881211	0.0487830961242275	FBgn0263774	CG43691	NA	NA
1271	-0.228429501722395	0.000191338931171927	FBgn0263780	CG17684	-0.183887914418008	0.00683868329089809
1272	0.237063944744028	0.000697868993139814	FBgn0263832	Rcd5	NA	NA
1273	-0.323145608065251	0.0268900016578616	FBgn0263855	BubR1	NA	NA
1274	0.452454015764348	7.89531523541953e-08	FBgn0263873	sick	NA	NA
1275	0.358137572642467	0.00349697873870035	FBgn0263988	Dic61B	NA	NA
1276	-0.229558448697081	0.0353873149348538	FBgn0264002	MsR2	NA	NA
1277	-0.212591790172716	0.00164633758186227	FBgn0264087	Slob	NA	NA
1278	-0.260490453905564	0.00167431462560362	FBgn0264090	CG43759	NA	NA
1279	-0.169442976295308	0.00727154966836357	FBgn0264307	orb2	NA	NA
1280	-0.265169345017986	4.36652213008464e-13	FBgn0264308	CG43778	NA	NA
1281	-0.392006228715076	0.000652238244743534	FBgn0264330	CG43789	NA	NA
1282	0.532878522382067	0.00273891907295697	FBgn0264361	CG43813	0.463906629589198	0.0161695140857679
1283	0.37603124949812	0.0355253022522037	FBgn0264385	CR43837	0.390456229760854	0.0396444019825984
1284	-0.549338507303068	0.00217920736695351	FBgn0264390	CR43838	NA	NA
1285	-0.18512126228047	0.0412580922594157	FBgn0264443	CG43861	NA	NA
1286	-0.177132785341251	0.0110189358670814	FBgn0264490	Eip93F	NA	NA
1287	-0.161808201755166	0.0279622658500627	FBgn0264606	Fife	NA	NA
1288	-0.376766701133897	0.00024733563379398	FBgn0264617	CR43957	NA	NA
1289	0.507942515706232	7.61397537699567e-05	FBgn0264679	CR43964	NA	NA
1290	-0.479448650572729	5.4053917667002e-35	FBgn0264815	Pde1c	NA	NA
1291	-0.173791793672244	0.0136820222787379	FBgn0264895	RapGAP1	NA	NA
1292	-0.194073636262935	0.0458492776151579	FBgn0264907	CG44098	NA	NA
1293	-0.203833145095192	5.60255588233465e-05	FBgn0264908	pHCl	NA	NA
1294	0.319701603600436	0.025843540566677	FBgn0264986	CR44137	NA	NA
1295	1.17744941771983	8.75683116872175e-13	FBgn0264987	CR44138	NA	NA
1296	0.313479528949694	0.0431161370962176	FBgn0264999	CR44150	NA	NA
1297	-0.308595667866902	0.00872396684618047	FBgn0265045	Strn-Mlck	NA	NA
1298	-0.511113140206244	0.000129835441381966	FBgn0265104	CR44206	NA	NA
1299	-0.566703203475722	0.0014899624747309	FBgn0265105	CR44207	NA	NA
1300	-0.78344720950778	9.55587814982417e-07	FBgn0265106	CR44208	-0.741292711415722	5.72196208516277e-06
1301	0.48547565748124	0.00944300436637735	FBgn0265153	CR44222	NA	NA
1302	0.277502342300121	0.040495991899777	FBgn0265174	PIG-V	NA	NA
1303	-0.237597738505164	0.0175462928413032	FBgn0265192	Snp	NA	NA
1304	-0.184338331040669	0.000326365133598517	FBgn0265194	Trpm	-0.129049436919548	0.0352394414591406
1305	-0.334691568082398	0.0082849738780978	FBgn0265274	Inx3	NA	NA
1306	-0.312912285415819	0.0171140826807961	FBgn0265379	CR44320	NA	NA
1307	0.482609994328564	0.00162953779277669	FBgn0265413	CG44325	NA	NA
1308	-0.189259485492654	5.52967450952852e-08	FBgn0265487	mbl	0.235828971078525	2.96368803947296e-12
1309	-0.476515264853708	0.00828261818527443	FBgn0265508	CR44370	NA	NA
1310	-0.196735763760304	0.012145171913632	FBgn0265523	Smr	NA	NA
1311	0.572897266358276	0.000193470532923023	FBgn0265578	CG44405	0.361810083588077	0.0146009454830486
1312	-0.251084598952724	9.66290074218634e-06	FBgn0265595	CG44422	NA	NA
1313	-0.138526140017871	0.0439945025033205	FBgn0265597	rad	NA	NA
1314	-0.172224091418739	0.000658021042431677	FBgn0265598	Bx	NA	NA
1315	-0.301981068528823	0.0138554355660283	FBgn0265634	CR44441	NA	NA
1316	0.373316034829841	0.00305712745195486	FBgn0265651	CR44458	NA	NA
1317	-0.448598846272456	0.017594181718043	FBgn0265693	CR44500	NA	NA
1318	2.09371734567605	9.07460061854527e-19	FBgn0265715	CR44522	NA	NA
1319	0.397009714217229	0.0398206091157293	FBgn0265809	CR44598	NA	NA
1320	-0.17879777446386	0.00255189545503084	FBgn0265974	ttv	NA	NA
1321	0.183970541453848	2.56799993004043e-05	FBgn0266064	GlyS	NA	NA
1322	-0.151790066245301	0.00782728479702466	FBgn0266100	CG44837	NA	NA
1323	0.317952171428323	0.0317270719791942	FBgn0266111	ana3	NA	NA
1324	0.35939252607748	0.0192088431529488	FBgn0266115	CR44841	NA	NA
1325	-0.165189359961739	0.0369082700796671	FBgn0266137	Dop1R2	NA	NA
1326	0.650416165932926	2.49138563425175e-33	FBgn0266268	FeCH	NA	NA
1327	-0.165217048653374	0.0216563926439929	FBgn0266347	nAChRalpha4	NA	NA
1328	-0.38305046447757	0.0464857026907802	FBgn0266376	CR45018	NA	NA
1329	-0.314496254657226	6.48071179449594e-13	FBgn0266377	Pde8	NA	NA
1330	0.413375871453894	0.0314410540258333	FBgn0266408	CR45048	NA	NA
1331	0.252143518805817	0.00340099986499999	FBgn0266411	sima	NA	NA
1332	-0.265163813220143	0.030314314720091	FBgn0266414	CR45054	NA	NA
1333	-0.190677792823195	0.00753197263941698	FBgn0266417	CG45057	NA	NA
1334	0.564830859834843	5.06693066756838e-08	FBgn0266421	RPA3	NA	NA
1335	-0.243894171980646	0.00204696172684426	FBgn0266429	AstA-R1	NA	NA
1336	-0.436107293512882	0.0283046907926146	FBgn0266432	CG45062	NA	NA
1337	-0.146318014087902	0.042285673890469	FBgn0266521	stai	NA	NA
1338	-0.124625301618906	0.00757477650756717	FBgn0266579	tau	NA	NA
1339	0.41671283593938	0.0290786487152875	FBgn0266624	CR45131	NA	NA
1340	-0.158977452621383	0.0155257159006357	FBgn0266696	CG45186	NA	NA
1341	0.217079068377021	0.000193470532923023	FBgn0266711	EloC	0.148836212356194	0.0328561637518837
1342	0.397525276649339	0.000558989602645779	FBgn0266719	Unc-13-4B	NA	NA
1343	-0.149928697706462	0.0195629535790458	FBgn0266756	btsz	NA	NA
1344	-0.140403553260434	0.0201906143542501	FBgn0266758	Esyt2	NA	NA
1345	0.670482864339521	3.69348031734415e-05	FBgn0266766	CR45231	NA	NA
1346	-0.606495422194974	0.000745728852508005	FBgn0266777	CR45242	-0.540944888183955	0.00566282532409701
1347	-0.371945291619352	0.0250072396830197	FBgn0266786	CR45251	-0.743809157868285	1.62888060970074e-07
1348	-0.181231442824769	0.000273328381237942	FBgn0266801	CG45263	NA	NA
1349	-0.424031986855297	0.0232666976768433	FBgn0266819	CR45281	NA	NA
1350	0.685129136301151	5.31722113484762e-06	FBgn0266860	CR45321	0.531581122326095	5.75955935343787e-05
1351	0.384670362470141	0.0464105309364788	FBgn0266878	CR45339	0.498756102363963	0.00979731743019799
1352	-0.890157396464279	2.25711711101304e-07	FBgn0266886	CR45347	-0.968548210350871	1.00754179989986e-08
1353	-0.345369581667909	0.00218243131799366	FBgn0266918	CG32486	NA	NA
1354	-0.144904837486125	0.0137968826815742	FBgn0267002	unc-104	NA	NA
1355	-1.24306323092034	2.90756905462521e-09	FBgn0267026	CR45470	-1.21679510305212	1.22042571036181e-10
1356	-0.168190972763034	0.0416104158199719	FBgn0267033	mamo	NA	NA
1357	0.411490261555627	0.0415504889777052	FBgn0267073	CR45517	NA	NA
1358	-0.462527362552842	2.89093584661347e-09	FBgn0267089	CR45533	NA	NA
1359	0.623887821260004	0.000500398541597662	FBgn0267101	CR45541	NA	NA
1360	-0.191048322416803	0.000606319105629696	FBgn0267253	CG32700	-0.135782664291859	0.0418292577854922
1361	0.874556364990203	6.21102741609175e-06	FBgn0267281	CR45717	NA	NA
1362	0.149755091037882	0.0231449870068592	FBgn0267330	KdelR	NA	NA
1363	-0.193295465570817	0.0139752910801697	FBgn0267336	Glut4EF	NA	NA
1364	-0.36494165233072	1.03487841670362e-07	FBgn0267428	CG45781	NA	NA
1365	-0.368140387945629	0.0416233238783072	FBgn0267590	CR45928	NA	NA
1366	-0.304136918967445	0.0483884667585251	FBgn0267679	CR46015	NA	NA
1367	0.338474839549699	0.000331384267444387	FBgn0267795	CG32138	NA	NA
1368	1.14701637336713	2.25636854177707e-19	FBgn0267936	NA	0.432069490135743	0.005809133391122
1369	0.74100318710165	1.32764025032413e-06	FBgn0267987	NA	0.674334560858724	1.93025605757663e-05
1370	-0.40127856064966	0.0476697759767066	FBgn0283428	NA	NA	NA
1371	-0.218975054923731	0.0240729506140807	FBgn0283473	NA	NA	NA
1372	0.565067584469474	1.31917490531405e-22	FBgn0284253	NA	NA	NA
1373	-0.1599923643379	0.0476360567935802	FBgn0284408	NA	NA	NA
1374	-0.336154353812081	0.0169103609136167	FBgn0284435	NA	NA	NA
1375	0.157167294762522	3.67036821986915e-05	FBgn0285948	NA	NA	NA
1376	0.136648979446135	0.0252102948491291	FBgn0285950	NA	NA	NA
1377	-0.217737988489365	0.0437049652102855	FBgn0285963	NA	NA	NA
1378	NA	NA	FBgn0000003	7SLRNA:CR32864	-0.610139303092555	3.90723016976437e-07
1379	NA	NA	FBgn0000045	Act79B	-0.44240885242763	2.00552224828426e-05
1380	NA	NA	FBgn0000055	Adh	-1.59882408115199	9.4728842848262e-32
1381	NA	NA	FBgn0000121	Arr2	0.359183945086934	0.0370782626250216
1382	NA	NA	FBgn0000181	bic	-0.199918903065849	9.83478099683572e-06
1383	NA	NA	FBgn0000414	Dab	-0.213615180853798	0.0145210198988412
1384	NA	NA	FBgn0000477	DNaseII	0.289413983738115	0.00985221954288719
1385	NA	NA	FBgn0000529	bsh	0.566438395933247	3.90723016976437e-07
1386	NA	NA	FBgn0000533	ea	0.423150045050395	0.00608547555255688
1387	NA	NA	FBgn0001098	Gdh	-0.204226746694231	5.93878924070216e-05
1388	NA	NA	FBgn0001942	eIF-4a	-0.1447075948743	0.00427343003096018
1389	NA	NA	FBgn0002283	l(3)73Ah	-0.219114013493363	0.0113476078847086
1390	NA	NA	FBgn0002524	lace	-0.219226464771212	0.000341267630633734
1391	NA	NA	FBgn0002542	lds	-0.987955988840205	1.032567814563e-17
1392	NA	NA	FBgn0002626	RpL32	0.219801738904364	2.1631154712441e-07
1393	NA	NA	FBgn0002778	mnd	-0.3309082921871	0.0158084431877783
1394	NA	NA	FBgn0002905	mus308	0.535574373311657	5.07487338676255e-06
1395	NA	NA	FBgn0003082	phr	2.73911848337315	3.68183955541012e-160
1396	NA	NA	FBgn0003502	Btk29A	0.44274800168249	7.31596559055426e-06
1397	NA	NA	FBgn0003517	sta	-0.1808479494857	0.00198149027465619
1398	NA	NA	FBgn0003965	v	-0.384186587927241	0.00897061198167076
1399	NA	NA	FBgn0003997	hid	-0.305266047399521	0.0184411292440777
1400	NA	NA	FBgn0004242	Syt1	-0.161770510170158	0.0453047402538031
1401	NA	NA	FBgn0004513	Mdr65	-0.397183540037303	0.00104914751272845
1402	NA	NA	FBgn0004574	Rop	-0.109675076581934	0.00897061198167076
1403	NA	NA	FBgn0004620	GluRIIA	-0.649607668655993	4.3577518758115e-12
1404	NA	NA	FBgn0004839	otk	0.53387458636479	0.000131740180051946
1405	NA	NA	FBgn0004872	piwi	-0.768513289758717	1.22852252256644e-06
1406	NA	NA	FBgn0004907	14-3-3zeta	-0.164396091850623	0.00737327010180437
1407	NA	NA	FBgn0010213	Sod2	0.196461249982473	0.00136566747720818
1408	NA	NA	FBgn0010225	Gel	-0.151579980287787	0.0145210198988412
1409	NA	NA	FBgn0010288	Uch	-0.259288445081314	0.00644795133071366
1410	NA	NA	FBgn0010408	RpS9	-0.189514033000161	0.0481082786132312
1411	NA	NA	FBgn0010434	cora	-0.186751793842567	0.007108623013332
1412	NA	NA	FBgn0010470	Fkbp14	-0.235543863906704	0.0427523830647669
1413	NA	NA	FBgn0010504	kermit	-0.402078360168245	0.0101267103848274
1414	NA	NA	FBgn0010548	Aldh-III	-0.378137295648566	8.4685431091866e-07
1415	NA	NA	FBgn0010786	l(3)02640	0.288247044860567	1.86695049409728e-05
1416	NA	NA	FBgn0010812	unc-45	0.417755539175558	2.991840884182e-05
1417	NA	NA	FBgn0011206	bol	-0.156997915759787	0.00757150990283092
1418	NA	NA	FBgn0011230	poe	-0.412617836905378	3.83433105044395e-07
1419	NA	NA	FBgn0013531	MED20	-0.430855188603084	0.00480052984898657
1420	NA	NA	FBgn0013981	His4r	-0.144367244956532	0.00143824268862875
1421	NA	NA	FBgn0015035	Cyp4e3	-0.804295039722347	6.53861550654557e-09
1422	NA	NA	FBgn0015222	Fer1HCH	-0.169568899575877	0.000484581674778027
1423	NA	NA	FBgn0015766	Msr-110	0.091636359765003	0.0441927435431907
1424	NA	NA	FBgn0016693	Past1	0.224717980425631	0.00264980927645947
1425	NA	NA	FBgn0016919	nompB	2.23287488696971	6.18955354135514e-82
1426	NA	NA	FBgn0017430	Nelf-E	0.338985423499163	0.00019377532553636
1427	NA	NA	FBgn0017545	RpS3A	-0.182393749868908	0.000345299695481607
1428	NA	NA	FBgn0017551	Rca1	0.347990678155581	0.00585773551256539
1429	NA	NA	FBgn0017581	Lk6	-0.198649028042316	0.0244645388896099
1430	NA	NA	FBgn0020224	Cbl	0.12193702434109	0.0371542684949245
1431	NA	NA	FBgn0020391	Nrk	0.272445574061504	0.0187219781297573
1432	NA	NA	FBgn0020508	Ag5r2	-0.342211461198418	0.0386701150134274
1433	NA	NA	FBgn0020618	Rack1	-0.161300276925055	0.00892102488664323
1434	NA	NA	FBgn0020910	RpL3	-0.264555546403234	5.80809341756506e-07
1435	NA	NA	FBgn0023000	mth	0.377975115558823	0.0133387874027953
1436	NA	NA	FBgn0023094	cyc	0.294089488484099	0.00136566747720818
1437	NA	NA	FBgn0024187	syd	-0.199224018487201	0.000658367050541992
1438	NA	NA	FBgn0024315	Picot	0.271912746132289	0.00450659224684983
1439	NA	NA	FBgn0024432	Dlc90F	-0.350638610033748	7.0679894277372e-07
1440	NA	NA	FBgn0024698	Cpsf160	0.202223975524156	0.0365871236376455
1441	NA	NA	FBgn0024733	RpL10	-0.15251646346878	0.0178201232439139
1442	NA	NA	FBgn0025390	Mur2B	-0.20983141441718	0.0218935762227459
1443	NA	NA	FBgn0025583	IM2	0.692873626748244	8.10791852326511e-05
1444	NA	NA	FBgn0025866	CalpB	0.284519245354296	0.0247673303116277
1445	NA	NA	FBgn0026176	SkpB	0.555078229043127	0.000785621944437824
1446	NA	NA	FBgn0026197	noe	0.299632163991237	0.00291597169817437
1447	NA	NA	FBgn0026397	Or22b	-0.659870485055037	0.000123152479103485
1448	NA	NA	FBgn0026398	Or22a	-0.692881648235594	3.13396807143728e-05
1449	NA	NA	FBgn0026634	ldlCp	0.204008220246933	0.0345545898290959
1450	NA	NA	FBgn0026755	Ugt37b1	-0.336642528492423	0.0356757496190796
1451	NA	NA	FBgn0027052	CHIP	-0.198238010550952	0.000508043088170811
1452	NA	NA	FBgn0027085	Aats-leu	0.165811958829256	0.0122885733103789
1453	NA	NA	FBgn0027338	Kap-alpha3	-0.0754130741518249	0.0444482509268398
1454	NA	NA	FBgn0027495	CG8378	0.195324817648226	0.0382891425630508
1455	NA	NA	FBgn0027500	spd-2	-0.537893992653791	0.00283895903315762
1456	NA	NA	FBgn0027529	CG8920	-0.193831024832337	6.17030822455103e-07
1457	NA	NA	FBgn0027590	GstE12	0.223466511282558	0.0374848095191062
1458	NA	NA	FBgn0027598	cindr	-0.232237155882997	0.0012056232542507
1459	NA	NA	FBgn0027654	jdp	-0.249529582969577	4.71832550043319e-09
1460	NA	NA	FBgn0027783	SMC2	0.30240180713627	0.043911174950802
1461	NA	NA	FBgn0027793	CG14787	-0.467763433321414	0.0164729885710679
1462	NA	NA	FBgn0027873	Cpsf100	0.389789723181612	0.000165091961043616
1463	NA	NA	FBgn0027885	Aac11	-0.161900228471419	0.0343340911729548
1464	NA	NA	FBgn0028374	Hug	-0.177841634731991	0.00622616711546472
1465	NA	NA	FBgn0028475	Hrd3	0.154769412967064	0.039409723463457
1466	NA	NA	FBgn0028509	CenG1A	-0.188198308513534	0.000100507353535162
1467	NA	NA	FBgn0028513	CG9254	-0.503724741005086	0.00992310301162209
1468	NA	NA	FBgn0028519	CG4500	-0.159955224122587	0.0382891425630508
1469	NA	NA	FBgn0028546	ics	-0.265582410978001	0.00301714028123205
1470	NA	NA	FBgn0028675	Sur	-0.430542007094757	9.13415033991256e-06
1471	NA	NA	FBgn0028697	RpL15	-0.185433343908218	0.00042965411686703
1472	NA	NA	FBgn0028931	CG16863	0.301455158218826	0.0476554561059215
1473	NA	NA	FBgn0028940	Cyp28a5	0.273121581877504	0.00170835525025328
1474	NA	NA	FBgn0029176	Ef1gamma	-0.228163449259008	0.000906329988728176
1475	NA	NA	FBgn0029506	Tsp42Ee	-0.235145982142333	0.0313153081502176
1476	NA	NA	FBgn0029687	Vap-33A	-0.151400644455914	0.0390465925646278
1477	NA	NA	FBgn0029810	CG12239	-0.271212815988016	0.000334855490895699
1478	NA	NA	FBgn0030272	CG15201	0.182626316127739	0.00645314373601082
1479	NA	NA	FBgn0030332	CG9360	-0.610039337543786	1.22042571036181e-10
1480	NA	NA	FBgn0030348	CG10352	0.347969250116645	0.000211291477531282
1481	NA	NA	FBgn0030479	Rbp1-like	-0.265458121005161	0.0222427666345487
1482	NA	NA	FBgn0030559	CG13404	0.27897495212256	0.00445716344731482
1483	NA	NA	FBgn0030847	CG12991	-0.0988664504670672	0.0482699715487057
1484	NA	NA	FBgn0030863	CG8188	-0.146692424761713	0.0493066965958577
1485	NA	NA	FBgn0030966	CG7280	0.226771948562167	0.005809133391122
1486	NA	NA	FBgn0031216	Zir	0.149998096140446	0.00708080258497667
1487	NA	NA	FBgn0031296	CG4415	-0.810057149033977	6.90197725039473e-07
1488	NA	NA	FBgn0031327	CG5397	-0.733859412577801	2.84953740317721e-09
1489	NA	NA	FBgn0031347	CG10869	0.585522368015646	0.00238346453335437
1490	NA	NA	FBgn0031375	erm	0.192119749107651	0.0383373715310607
1491	NA	NA	FBgn0031377	CG15356	-0.155701020945027	0.006786886994875
1492	NA	NA	FBgn0031389	CG4259	-0.550939685214912	0.000449564775823293
1493	NA	NA	FBgn0031397	CG15385	-0.212652978667879	0.0199928145991757
1494	NA	NA	FBgn0031428	CG9886	0.332489042908804	0.00129068583630544
1495	NA	NA	FBgn0031446	CG15398	0.934029307949216	1.96139955802841e-07
1496	NA	NA	FBgn0031460	CG15399	-0.463502091288379	0.0218935762227459
1497	NA	NA	FBgn0031631	CG3225	0.255895726347351	0.00915006382744714
1498	NA	NA	FBgn0031688	Cyp28d2	0.503450150056642	1.81274535053144e-08
1499	NA	NA	FBgn0031690	CG7742	-0.404639598253965	0.0111522194994732
1500	NA	NA	FBgn0031701	TotM	-0.2692504017686	0.00744965107088354
1501	NA	NA	FBgn0031738	CG9171	0.247845944104278	0.031926242744883
1502	NA	NA	FBgn0031741	CG11034	-0.457552629219819	0.0199928145991757
1503	NA	NA	FBgn0031746	CG9029	0.272516186313072	0.0210336481017314
1504	NA	NA	FBgn0031775	CG9150	0.80410806216467	7.31596559055426e-06
1505	NA	NA	FBgn0031801	CG9498	-0.520850291965338	0.00541535453487447
1506	NA	NA	FBgn0031805	CG9505	0.629106096125463	0.000637264870931378
1507	NA	NA	FBgn0031814	retm	-0.173530748940214	0.014649046058382
1508	NA	NA	FBgn0031936	CG13794	-0.394776955607357	0.0314045084537902
1509	NA	NA	FBgn0031952	cdc14	-0.454929062455334	1.64676821915622e-20
1510	NA	NA	FBgn0031972	Wwox	0.241493167463512	0.0137013853361466
1511	NA	NA	FBgn0031996	CG8460	-0.480889347410588	1.13253886390249e-10
1512	NA	NA	FBgn0032010	CG8086	-0.360700467020101	0.0185455822809459
1513	NA	NA	FBgn0032077	CG9515	0.334998129558486	0.0218151180648914
1514	NA	NA	FBgn0032138	CG4364	-0.367344375261044	0.00264864649533796
1515	NA	NA	FBgn0032235	CG5096	-0.935880737140106	3.2139597978946e-13
1516	NA	NA	FBgn0032242	CG5355	-0.155094879921416	0.00651532486105867
1517	NA	NA	FBgn0032253	CG5322	-0.272953112493229	0.0125225133386532
1518	NA	NA	FBgn0032261	CG6094	0.488102618055203	6.57580619028803e-06
1519	NA	NA	FBgn0032299	CG17127	-0.368177609618256	0.0161644285522609
1520	NA	NA	FBgn0032363	CG6509	0.159130805325733	0.0457180225468992
1521	NA	NA	FBgn0032397	Tom70	-0.194322458658321	0.0240973854052465
1522	NA	NA	FBgn0032406	CG14947	-0.752317101420289	3.1919115186557e-06
1523	NA	NA	FBgn0032451	spict	-0.250427028701885	0.0116492613187992
1524	NA	NA	FBgn0032601	yellow-b	0.358069474288813	0.0490728213777455
1525	NA	NA	FBgn0032634	Rpb11	0.24851748328794	0.00288356652439914
1526	NA	NA	FBgn0032651	Oli	-0.189768821161552	0.0136056826998026
1527	NA	NA	FBgn0032671	CG7200	0.327488618328901	0.0237225783956623
1528	NA	NA	FBgn0032685	CG10211	0.415690920077954	0.00450591917933906
1529	NA	NA	FBgn0032726	CG10621	-0.381758988303227	0.0299510071751892
1530	NA	NA	FBgn0032768	CG17564	0.40920873126608	0.0156289078809137
1531	NA	NA	FBgn0032774	CG17549	-0.380691549066523	0.0134130655731804
1532	NA	NA	FBgn0032845	CG10747	-0.193966204212191	0.0374848095191062
1533	NA	NA	FBgn0032850	Kua	0.337995841762521	0.0452410764061141
1534	NA	NA	FBgn0032856	CG16798	0.571665518925352	0.00129369421036683
1535	NA	NA	FBgn0032889	CG9331	-0.319209466629562	0.00226202638897806
1536	NA	NA	FBgn0032900	CG14401	-0.787721200838012	2.91613545823169e-08
1537	NA	NA	FBgn0033031	CG8245	-0.882592540546111	3.68033139742544e-89
1538	NA	NA	FBgn0033061	CG14590	0.506793877573735	0.00502661938524462
1539	NA	NA	FBgn0033065	Cyp6w1	-1.13742537954859	3.33931626589213e-19
1540	NA	NA	FBgn0033067	CG11211	0.419822094889406	0.0193955300009141
1541	NA	NA	FBgn0033112	Spn42Db	0.420058902828841	0.0249452653721074
1542	NA	NA	FBgn0033127	Tsp42Ef	-0.159772556691934	0.00994121463346413
1543	NA	NA	FBgn0033135	Tsp42En	0.456342605061454	0.00947401456661317
1544	NA	NA	FBgn0033138	Tsp42Eq	-0.39274535104508	0.00977214239421501
1545	NA	NA	FBgn0033140	CG12836	-0.400312062777176	0.0159965116525099
1546	NA	NA	FBgn0033174	CG11125	0.528637955410719	0.00226202638897806
1547	NA	NA	FBgn0033204	CG2065	-0.653795790513903	1.37492550427055e-05
1548	NA	NA	FBgn0033214	CG1941	-1.2178678590659	5.19426625116311e-26
1549	NA	NA	FBgn0033257	CG8713	0.409037035442177	0.0351968361228858
1550	NA	NA	FBgn0033268	Obp44a	-0.266262793114316	0.00404163054884032
1551	NA	NA	FBgn0033339	Sec31	0.522370665049427	9.56637071033414e-16
1552	NA	NA	FBgn0033340	CG13751	0.396205964842021	0.00024540673589478
1553	NA	NA	FBgn0033358	CG8216	-0.397334093310634	1.11675587367663e-06
1554	NA	NA	FBgn0033366	Ance-4	-0.465072230754882	0.0223341682414259
1555	NA	NA	FBgn0033371	CNT1	0.398165473842978	0.000181852608648275
1556	NA	NA	FBgn0033413	prel	-0.319754751041803	2.95996205592466e-10
1557	NA	NA	FBgn0033465	Etf-QO	-0.277190591873681	0.00287298924703062
1558	NA	NA	FBgn0033482	CG1371	-0.17907479803227	0.00645314373601082
1559	NA	NA	FBgn0033490	CG12917	-0.279833236553902	0.0378291743199869
1560	NA	NA	FBgn0033520	Prx2540-1	-0.668967466888736	3.31534078535872e-05
1561	NA	NA	FBgn0033574	Spn47C	-0.436302581343197	0.0198774726280945
1562	NA	NA	FBgn0033635	CG7777	0.314184537063328	0.0436579860467486
1563	NA	NA	FBgn0033686	Hen1	-0.302975657180393	0.0447598133375476
1564	NA	NA	FBgn0033702	CG8854	0.512799388115282	0.0107871534854987
1565	NA	NA	FBgn0033717	CG8839	-0.171520998737666	0.0491041174810298
1566	NA	NA	FBgn0033742	CG8550	-0.61021319617325	0.00025870064873048
1567	NA	NA	FBgn0033748	vis	0.607436966308497	0.00184344738677835
1568	NA	NA	FBgn0033749	achi	-0.35913294375572	0.0283049364003198
1569	NA	NA	FBgn0033813	fsd	0.393082109814565	0.00427343003096018
1570	NA	NA	FBgn0033814	CG4670	0.298904199031049	0.000315498018699144
1571	NA	NA	FBgn0033873	CG6337	-0.738581365833469	6.51180319299873e-06
1572	NA	NA	FBgn0033884	CG13344	-0.256356528564686	0.000508841610477125
1573	NA	NA	FBgn0033903	CG8323	-0.201121079525602	0.0243260865794052
1574	NA	NA	FBgn0034045	CG8249	-0.520140160738003	0.000152887553163306
1575	NA	NA	FBgn0034054	CG8366	0.327871528053891	0.000348600403481818
1576	NA	NA	FBgn0034069	CG8401	-0.250862098897162	0.0138908199131653
1577	NA	NA	FBgn0034094	Tsf3	-0.446234423239357	0.0242833994019248
1578	NA	NA	FBgn0034098	krimp	0.497398143377518	0.0077034780091176
1579	NA	NA	FBgn0034103	CG15704	-0.647837111235816	6.08359377811928e-14
1580	NA	NA	FBgn0034126	CG4398	-0.694151205191428	3.55858515891303e-05
1581	NA	NA	FBgn0034129	CG15925	-0.964834064808003	4.07746801398135e-10
1582	NA	NA	FBgn0034138	RpS15	-0.111253735345789	0.0241232003278896
1583	NA	NA	FBgn0034218	CG18467	0.340138903790775	0.000343208807855938
1584	NA	NA	FBgn0034223	Tes	0.288377594201742	0.00275332027072714
1585	NA	NA	FBgn0034237	eIF3-S9	-0.249760934303648	0.0105598846072749
1586	NA	NA	FBgn0034249	RhoGAP54D	-0.436102571081119	0.00343792516472143
1587	NA	NA	FBgn0034276	Sardh	-0.334293535744014	0.0410609230732767
1588	NA	NA	FBgn0034329	IM1	-0.478949413906577	0.0118834675903548
1589	NA	NA	FBgn0034356	CG10924	-2.17948225446766	6.26063892831683e-61
1590	NA	NA	FBgn0034396	CG15097	0.208485650174303	0.0354681423663208
1591	NA	NA	FBgn0034451	TBCB	-0.286158222471604	0.011103866258347
1592	NA	NA	FBgn0034493	CG8908	0.42545591451568	0.0314045084537902
1593	NA	NA	FBgn0034498	CG16868	0.165078660248305	0.0443417904112562
1594	NA	NA	FBgn0034506	CG13870	-0.496353450602008	0.00580468401977729
1595	NA	NA	FBgn0034538	CG16799	-0.380187340205912	0.0414334770795976
1596	NA	NA	FBgn0034540	Lrt	-0.425831589477003	0.0317718126762146
1597	NA	NA	FBgn0034588	CG9394	0.301487558012637	2.4111816270862e-08
1598	NA	NA	FBgn0034595	CG15657	0.46158895111588	0.0200274476214504
1599	NA	NA	FBgn0034647	pirk	-0.427630723947629	0.0180126097527856
1600	NA	NA	FBgn0034858	eIF2B-delta	-0.265376946683577	0.00624256754623164
1601	NA	NA	FBgn0034901	CG11300	-0.295255847131795	0.00466719537183672
1602	NA	NA	FBgn0034982	CG4065	0.220026677008962	0.0184788080188051
1603	NA	NA	FBgn0034999	CG3394	-0.311535315007856	0.0317718126762146
1604	NA	NA	FBgn0035007	CG3492	1.76206290038889	3.32757280680206e-20
1605	NA	NA	FBgn0035008	CG3494	0.589814260625778	0.00215635220661874
1606	NA	NA	FBgn0035009	CG16837	0.494046392239622	0.00201604253232263
1607	NA	NA	FBgn0035050	ST6Gal	-0.260929764656325	0.00131110466951957
1608	NA	NA	FBgn0035084	CG15861	0.80859659743963	4.53867981300851e-06
1609	NA	NA	FBgn0035085	CG3770	0.9838702275635	6.53861550654557e-09
1610	NA	NA	FBgn0035092	Nplp1	-0.173180928428525	0.0442975069939203
1611	NA	NA	FBgn0035094	CG9380	0.72118853955903	9.15732468555425e-16
1612	NA	NA	FBgn0035158	CG13895	-0.611194480267481	0.000100222858991268
1613	NA	NA	FBgn0035162	CG13900	0.712431826243028	3.3847401334878e-48
1614	NA	NA	FBgn0035168	CG13889	1.44961080863973	7.48380898305166e-36
1615	NA	NA	FBgn0035205	CG2469	-0.383123366031445	2.92862438888997e-06
1616	NA	NA	FBgn0035232	CG12099	-0.20999627840877	0.00672132233882075
1617	NA	NA	FBgn0035241	CG12105	0.45563560447438	0.0217610121500933
1618	NA	NA	FBgn0035246	CG13928	-0.232020408864022	0.000281162312081928
1619	NA	NA	FBgn0035247	metl	0.394978875977408	6.42428322659928e-07
1620	NA	NA	FBgn0035260	CG7991	-0.168741614269078	0.0105598846072749
1621	NA	NA	FBgn0035334	CG8993	0.198517936497454	0.0102595514063093
1622	NA	NA	FBgn0035382	Or63a	0.623870355917734	9.71883623606288e-19
1623	NA	NA	FBgn0035409	CG14963	0.416789280420491	0.0171688894093695
1624	NA	NA	FBgn0035410	CG14964	0.482438692171882	0.0269281670736049
1625	NA	NA	FBgn0035431	CG14968	-0.42827070014647	0.00636272463875597
1626	NA	NA	FBgn0035440	CG14969	0.220132412552456	0.005809133391122
1627	NA	NA	FBgn0035469	CG14977	0.291011978982622	0.00967196089069691
1628	NA	NA	FBgn0035484	CG11594	-0.580060924456935	4.70765902906846e-06
1629	NA	NA	FBgn0035550	CG11349	-0.713540593849725	5.8357783021607e-11
1630	NA	NA	FBgn0035578	CG13707	-0.285251972264073	0.00184344738677835
1631	NA	NA	FBgn0035600	CG4769	-0.133244900377823	0.00842089505900504
1632	NA	NA	FBgn0035601	Uev1A	-0.134664805683422	0.0181074591748338
1633	NA	NA	FBgn0035610	Lkr	-0.572939577218683	2.88615316644588e-06
1634	NA	NA	FBgn0035669	CG6592	0.333435561472616	0.0441927435431907
1635	NA	NA	FBgn0035677	CG13293	0.241893197835026	9.43311297753599e-06
1636	NA	NA	FBgn0035688	CG10289	-0.15847651128827	0.0101316131962263
1637	NA	NA	FBgn0035691	CG7386	0.686107176314507	2.4111816270862e-08
1638	NA	NA	FBgn0035725	Mis12	-0.587911050549441	3.06486143577115e-18
1639	NA	NA	FBgn0035756	unc-13-4A	-0.211126552382703	0.000280615501984225
1640	NA	NA	FBgn0035770	pst	0.466330671712732	3.51868603551145e-06
1641	NA	NA	FBgn0035771	Sec63	0.249215183602904	0.000204254737785193
1642	NA	NA	FBgn0035868	CG7194	0.466316385777637	0.0285507779918214
1643	NA	NA	FBgn0035871	BI-1	-0.14540933657763	0.0461531698356239
1644	NA	NA	FBgn0035901	CG6745	0.436341920872717	0.000258790459237508
1645	NA	NA	FBgn0035975	PGRP-LA	-0.343026247412958	6.77025976291559e-06
1646	NA	NA	FBgn0035976	PGRP-LC	-0.279625959938264	0.0319686481882525
1647	NA	NA	FBgn0035999	CG3552	0.296852297546957	0.0393718799707467
1648	NA	NA	FBgn0036032	CG16711	0.106445459446618	0.00480052984898657
1649	NA	NA	FBgn0036046	Ilp2	-0.504509121165596	1.77022229139934e-09
1650	NA	NA	FBgn0036094	CG14153	0.50405553644573	5.32444232696771e-07
1651	NA	NA	FBgn0036101	NijA	-0.4375046760141	0.023000920028484
1652	NA	NA	FBgn0036121	CG6310	-0.491301966294675	0.000559315212573692
1653	NA	NA	FBgn0036135	mRpL2	-0.220992718018775	0.0132536654598541
1654	NA	NA	FBgn0036146	CG14141	0.340348005266552	0.000559315212573692
1655	NA	NA	FBgn0036150	Ir68a	0.34219897322889	0.00641477107789509
1656	NA	NA	FBgn0036194	CG11652	0.246785151729431	0.0477111809462793
1657	NA	NA	FBgn0036213	RpL10Ab	-0.155418316704059	0.0136610811652477
1658	NA	NA	FBgn0036271	Pbgs	0.289109291405277	0.0183755748202231
1659	NA	NA	FBgn0036368	CG10738	0.238568693919298	0.0493896705602427
1660	NA	NA	FBgn0036423	CG3919	0.459154881856854	0.0200938541264818
1661	NA	NA	FBgn0036433	CG9628	-0.379514787850464	0.00275332027072714
1662	NA	NA	FBgn0036484	Pex3	-0.293701902438216	8.4685431091866e-07
1663	NA	NA	FBgn0036486	Msh6	-0.402248348553989	0.00072205002895102
1664	NA	NA	FBgn0036493	CG7255	-0.496981314164363	0.0014913633850314
1665	NA	NA	FBgn0036553	CG17027	-0.514717192324247	0.000581067490734391
1666	NA	NA	FBgn0036557	mRpS31	0.207561362826215	0.0454743772969883
1667	NA	NA	FBgn0036560	CG5895	0.329042134227613	2.073505472965e-11
1668	NA	NA	FBgn0036579	CG5027	0.190032168665049	0.000304364293666555
1669	NA	NA	FBgn0036670	CG13029	-0.245712173377105	0.0368490809402061
1670	NA	NA	FBgn0036740	Vps60	-0.193619525449074	0.0360616522807842
1671	NA	NA	FBgn0036747	CG6052	0.774997736691484	1.50157447104873e-05
1672	NA	NA	FBgn0036749	CG7460	-0.864245636306063	3.4239427007391e-16
1673	NA	NA	FBgn0036751	Adgf-B	-0.458916942914182	0.00213582989556348
1674	NA	NA	FBgn0036787	CG4306	-0.776421090386888	3.21857326293413e-10
1675	NA	NA	FBgn0036795	CG18233	-0.513474973243685	0.00740858550165634
1676	NA	NA	FBgn0036811	MED11	-0.34518963883017	0.0226699405404907
1677	NA	NA	FBgn0036824	CG3902	-0.364465580020197	0.0150541754540772
1678	NA	NA	FBgn0036848	CG10424	-0.286577452019076	0.0273199129952497
1679	NA	NA	FBgn0036857	CG9629	-0.260284556425702	0.0234896099203849
1680	NA	NA	FBgn0037003	CG18281	-0.506602503016841	0.0102501823856623
1681	NA	NA	FBgn0037016	CG13252	-0.507416339180516	0.000369247438017664
1682	NA	NA	FBgn0037074	CG7324	0.189125796928988	0.00468471322036739
1683	NA	NA	FBgn0037105	S1P	-0.19845614314798	0.0108801806176244
1684	NA	NA	FBgn0037131	CG14564	0.62289234656072	7.09520577197235e-05
1685	NA	NA	FBgn0037134	CG7407	-0.162029237851537	0.0237609712170889
1686	NA	NA	FBgn0037229	CG9766	-0.449231766149483	6.59737230599522e-12
1687	NA	NA	FBgn0037299	Vps37B	0.228251508499171	0.00608547555255688
1688	NA	NA	FBgn0037304	CG1113	0.505829143567223	0.00312372235267026
1689	NA	NA	FBgn0037526	CG10092	0.255911265022464	0.0323640047615452
1690	NA	NA	FBgn0037548	CG7900	-0.459084525221104	0.0111533797939173
1691	NA	NA	FBgn0037550	CG9667	0.309622415700596	0.00181376924964201
1692	NA	NA	FBgn0037552	CG7800	-0.329756525285186	0.00155043003658227
1693	NA	NA	FBgn0037579	CG18193	-0.437804154329692	0.0228329168500384
1694	NA	NA	FBgn0037607	CG8036	-0.310503026341714	0.0193001216926279
1695	NA	NA	FBgn0037614	CG8116	0.291432322762465	0.00474236755290087
1696	NA	NA	FBgn0037617	CG8145	0.373302668734729	0.0264546498956178
1697	NA	NA	FBgn0037684	CG8129	-0.441687979942317	0.0314432939114205
1698	NA	NA	FBgn0037703	JHDM2	-0.307387790767049	1.96224318785332e-05
1699	NA	NA	FBgn0037721	CG9427	0.441709784208451	0.0379769042811101
1700	NA	NA	FBgn0037749	CG9471	0.262460017659161	0.0121585989941803
1701	NA	NA	FBgn0037770	Art4	0.280677086488517	0.0315475388967858
1702	NA	NA	FBgn0037788	CG3940	0.178177463887018	0.0436850012606854
1703	NA	NA	FBgn0037816	CG6345	0.331553073491232	0.0214900582510977
1704	NA	NA	FBgn0037843	CG4511	0.215477022241891	0.000408620745831848
1705	NA	NA	FBgn0037845	CG14694	-0.53811266880312	0.00261622267371251
1706	NA	NA	FBgn0037870	CG18577	0.60780098543404	0.000534025862190733
1707	NA	NA	FBgn0037874	Tctp	-0.130965333828776	0.0273199129952497
1708	NA	NA	FBgn0037894	Ranbp9	-0.381200745766383	2.68765070944091e-05
1709	NA	NA	FBgn0037912	sea	-0.46588786637235	0.0191948685142793
1710	NA	NA	FBgn0037935	CG6834	-1.57236817046729	1.38689102606079e-61
1711	NA	NA	FBgn0037998	CG4848	0.204413755221048	0.0215879642546875
1712	NA	NA	FBgn0038034	Cyp9f3Psi	0.253997386360259	0.0139931629925179
1713	NA	NA	FBgn0038080	CG12279	-0.419477305340279	0.00470517363806233
1714	NA	NA	FBgn0038196	CG9922	0.248686757063589	0.0246464676177149
1715	NA	NA	FBgn0038205	Kif19A	0.406767717023826	0.0192635502259172
1716	NA	NA	FBgn0038211	CG9649	0.517018272399395	0.000757484361532259
1717	NA	NA	FBgn0038260	CG14855	0.491090511665144	0.000210076236298522
1718	NA	NA	FBgn0038290	CG6912	-3.62369942587922	0
1719	NA	NA	FBgn0038292	CG3987	-0.791920281360124	6.32388696432304e-08
1720	NA	NA	FBgn0038437	CG14898	0.257798237912251	0.0351968361228858
1721	NA	NA	FBgn0038461	CG3678	-0.209754482546949	0.000632890961397559
1722	NA	NA	FBgn0038465	Irc	0.274674944718689	0.00188730439529379
1723	NA	NA	FBgn0038467	AdSL	-0.377019323144129	0.00520075012398622
1724	NA	NA	FBgn0038601	CG18600	0.347371403229884	0.00278538158089191
1725	NA	NA	FBgn0038653	CG18208	-0.293247922529749	4.85565184056069e-07
1726	NA	NA	FBgn0038672	CG6005	-0.269420080754914	0.000469529500154726
1727	NA	NA	FBgn0038681	Cyp12a4	-0.458294891705419	3.09431421627636e-14
1728	NA	NA	FBgn0038686	CG5555	-0.239995191639918	0.00449157430784127
1729	NA	NA	FBgn0038705	CG11626	0.581075883832963	0.00206878568574423
1730	NA	NA	FBgn0038811	CG4159	0.318754438408954	0.00283895903315762
1731	NA	NA	FBgn0038830	CG17272	-1.01015431679898	1.99019001941515e-37
1732	NA	NA	FBgn0038833	CG15696	-0.325347079662168	0.0136991510165991
1733	NA	NA	FBgn0038840	CG5621	0.767654065317184	2.83246932961794e-33
1734	NA	NA	FBgn0038865	CG10824	-0.423680734187884	0.0437107307203864
1735	NA	NA	FBgn0038946	rdhB	0.683176126708855	1.66183839859519e-09
1736	NA	NA	FBgn0039025	Usp12-46	0.279162328794612	0.0193955300009141
1737	NA	NA	FBgn0039094	CG10184	-0.365846891022431	0.00994121463346413
1738	NA	NA	FBgn0039109	CG10365	-0.252461629597047	0.00201456676984701
1739	NA	NA	FBgn0039140	Miro	0.178098075271376	0.00883076497101395
1740	NA	NA	FBgn0039152	Rootletin	0.441208923735443	0.0151780867264717
1741	NA	NA	FBgn0039178	CG6356	-0.414620639730053	0.00892802364826436
1742	NA	NA	FBgn0039358	CG5028	-0.152768320849364	0.00777508308189903
1743	NA	NA	FBgn0039417	CG6073	-0.282571590269721	0.0276496944942481
1744	NA	NA	FBgn0039429	CG14238	0.442208332858103	0.00603941454984049
1745	NA	NA	FBgn0039431	plum	-0.209888881692916	0.000683616292167048
1746	NA	NA	FBgn0039459	IntS12	-1.6684570439101	4.80022448018812e-57
1747	NA	NA	FBgn0039487	gb	-0.432373658217478	0.00019377532553636
1748	NA	NA	FBgn0039530	Tusp	0.155214850109945	0.0254905717154533
1749	NA	NA	FBgn0039638	dgt6	0.405407646858691	0.0139214377510221
1750	NA	NA	FBgn0039651	CG14508	-0.462579560142128	0.0168363533375281
1751	NA	NA	FBgn0039678	Obp99a	-2.50080457198684	1.43547521235817e-49
1752	NA	NA	FBgn0039711	CG7824	-0.303552407484645	0.030453296855165
1753	NA	NA	FBgn0039728	CG7896	-0.425491268370026	0.0138908199131653
1754	NA	NA	FBgn0039733	CG11504	0.154085428853631	0.0382891425630508
1755	NA	NA	FBgn0039764	CG15535	-0.348854508864309	0.0403446926595697
1756	NA	NA	FBgn0039774	CDase	-0.193880759514872	6.80650585168115e-08
1757	NA	NA	FBgn0039776	PH4alphaEFB	0.200414624703846	0.00167400438532739
1758	NA	NA	FBgn0039798	CG11313	-1.73244007030735	3.12776759087387e-16
1759	NA	NA	FBgn0039802	dj-1beta	0.146270301509329	0.0493118544026136
1760	NA	NA	FBgn0040070	Trx-2	0.179921468158301	0.0246464676177149
1761	NA	NA	FBgn0040092	lectin-46Cb	0.355340000604925	0.00154180348440055
1762	NA	NA	FBgn0040238	Best1	0.284820917619465	0.000960728630427763
1763	NA	NA	FBgn0040323	GNBP1	-0.332196054854538	0.0147086696590232
1764	NA	NA	FBgn0040502	CG8343	0.175726262707041	0.027339658704321
1765	NA	NA	FBgn0040524	CG11052	-1.41992293582732	2.14072674780321e-18
1766	NA	NA	FBgn0040532	CG8369	-0.307477217875778	0.000449330149619706
1767	NA	NA	FBgn0040571	CG17193	0.431219892038054	9.25513133405898e-07
1768	NA	NA	FBgn0040601	CG13643	-1.05118383591877	5.28762750479572e-12
1769	NA	NA	FBgn0040609	CG3348	0.427699474929751	0.00143115242656197
1770	NA	NA	FBgn0040650	CG15456	0.333338364900501	0.00897061198167076
1771	NA	NA	FBgn0040801	CG13053	-0.700847277615542	5.36239667638784e-05
1772	NA	NA	FBgn0040832	CG8012	-0.483851175840571	0.000679723465466553
1773	NA	NA	FBgn0040965	CR13130	0.418992691229748	0.000658367050541992
1774	NA	NA	FBgn0041180	Tep4	-0.395954986470058	0.0232244947893489
1775	NA	NA	FBgn0041182	Tep2	-0.45474538930993	0.000125381540906714
1776	NA	NA	FBgn0041241	Gr47b	-0.255875883059017	0.0299510071751892
1777	NA	NA	FBgn0041621	Or82a	-0.39312589202725	0.0246767041363393
1778	NA	NA	FBgn0042178	CG32165	0.346770794143419	0.005809133391122
1779	NA	NA	FBgn0042201	Nplp3	0.456816260953609	0.00283895903315762
1780	NA	NA	FBgn0044050	Ilp3	0.242063391818	0.00892102488664323
1781	NA	NA	FBgn0045063	fdl	0.185972060475588	0.000797693517925968
1782	NA	NA	FBgn0045479	Gr64a	2.33196995764783	8.59715780297386e-32
1783	NA	NA	FBgn0046113	GluRIIC	0.399702433174049	0.0223341682414259
1784	NA	NA	FBgn0046875	Obp83g	-0.503656129696717	0.000926330756234073
1785	NA	NA	FBgn0050018	mthl13	0.416574971358478	0.0200274476214504
1786	NA	NA	FBgn0050076	CG30076	0.729263004157566	6.96718714187135e-05
1787	NA	NA	FBgn0050094	CG30094	0.346416171182321	0.00146210743013211
1788	NA	NA	FBgn0050098	CG30098	0.481004934088921	0.0158084431877783
1789	NA	NA	FBgn0050184	CG30184	0.385131387642195	0.0457180225468992
1790	NA	NA	FBgn0050284	CG30284	-0.510630698959162	0.00106078760859544
1791	NA	NA	FBgn0050380	CG30380	-0.645977547107043	0.000233859540641416
1792	NA	NA	FBgn0050384	CG30384	-0.732024556072993	5.15156939826109e-07
1793	NA	NA	FBgn0050419	CG30419	-0.281523550657574	7.76246471856353e-05
1794	NA	NA	FBgn0050424	CG30424	1.81055988674049	3.29737205660629e-83
1795	NA	NA	FBgn0050485	CG30485	-0.334736078988111	0.0280767642414374
1796	NA	NA	FBgn0051072	Lerp	-0.146341048378867	0.0319383440905758
1797	NA	NA	FBgn0051199	CG31199	0.392658387712542	0.00181376924964201
1798	NA	NA	FBgn0051347	CG31347	0.45428751648064	0.0276313697764108
1799	NA	NA	FBgn0051547	CG31547	-0.372790215933451	0.0400912375052232
1800	NA	NA	FBgn0051673	CG31673	0.265759754198293	0.0229846517170332
1801	NA	NA	FBgn0051674	CG31674	-0.418613646980167	0.00563180581541656
1802	NA	NA	FBgn0051676	CG31676	-0.288939408433962	0.00049601801708309
1803	NA	NA	FBgn0051683	CG31683	2.44993904895415	2.97564810797841e-41
1804	NA	NA	FBgn0051712	CG31712	-0.139302633507471	0.0102595514063093
1805	NA	NA	FBgn0051807	CG31807	1.04460201518682	6.53363208273931e-09
1806	NA	NA	FBgn0052029	Cpr66D	-0.291839717643375	0.0427431085585094
1807	NA	NA	FBgn0052068	CG32068	-0.33925442088266	0.00220715809716992
1808	NA	NA	FBgn0052104	CG32104	0.464655078028125	4.20601255829746e-06
1809	NA	NA	FBgn0052199	CG32199	-0.457402471426587	0.0234441404131526
1810	NA	NA	FBgn0052201	CG32201	-0.435686095705721	0.0342160136373813
1811	NA	NA	FBgn0052267	CG32267	-0.288993374629311	0.00446729436083187
1812	NA	NA	FBgn0052407	CG32407	0.444944294933245	7.09520577197235e-05
1813	NA	NA	FBgn0052428	CG32428	0.197200102753024	0.0248438758257568
1814	NA	NA	FBgn0052450	CG32450	-0.738762651730236	2.46811480403565e-06
1815	NA	NA	FBgn0052485	CG32485	0.175353941548139	0.000541784797402605
1816	NA	NA	FBgn0053145	CG33145	-0.273953616912958	7.76246471856353e-05
1817	NA	NA	FBgn0053294	CR33294	-0.382509816300132	0.0443812822483168
1818	NA	NA	FBgn0053470	CG33470	-0.3256488807907	0.00361079041080902
1819	NA	NA	FBgn0053504	snRNA:U7	-0.496447371460192	0.00143921333192044
1820	NA	NA	FBgn0053552	CG33552	0.603744586260303	0.00136566747720818
1821	NA	NA	FBgn0053696	CNMaR	-0.38489256372717	4.72938239583809e-08
1822	NA	NA	FBgn0053922	CG33922	-0.23172837602424	0.0458805280005442
1823	NA	NA	FBgn0053958	CG33958	0.670958321029593	2.15725636961343e-12
1824	NA	NA	FBgn0054002	CG34002	-0.412968848329157	0.0374560901993492
1825	NA	NA	FBgn0054056	CG34056	-0.64211693051026	0.000141766957605804
1826	NA	NA	FBgn0054057	CG34057	-0.437773393834089	0.0343625121248447
1827	NA	NA	FBgn0061197	SIP2	0.562303955150318	0.00411173039823122
1828	NA	NA	FBgn0064225	RpL5	-0.177869490326918	0.00209437965975642
1829	NA	NA	FBgn0065098	RNaseMRP:RNA	-0.422196742293202	0.0454743772969883
1830	NA	NA	FBgn0065110	ppk10	-0.566527203555199	0.00146210743013211
1831	NA	NA	FBgn0069354	Porin2	-0.258677729938497	0.0471564567405448
1832	NA	NA	FBgn0082598	akirin	-0.14886728464817	0.00619511014333651
1833	NA	NA	FBgn0083124	Uhg4	-0.228921691432907	0.0314472665904981
1834	NA	NA	FBgn0083960	CG34124	0.315486327737602	0.0388872453576332
1835	NA	NA	FBgn0085224	CG34195	0.305262744603273	0.0182516209707675
1836	NA	NA	FBgn0085261	CG34232	-0.955543819631586	1.11895647001285e-10
1837	NA	NA	FBgn0085380	CG34351	-0.422776343267074	1.12624831401869e-21
1838	NA	NA	FBgn0085417	natalisin	-0.220663773660609	0.0286130121192759
1839	NA	NA	FBgn0085732	CR40190	-0.329748643378565	0.00913192357685102
1840	NA	NA	FBgn0086073	snoRNA:Me18S-A1494	0.551921439551638	0.00574574560405623
1841	NA	NA	FBgn0086408	stl	-0.327769456626218	0.0166262447886541
1842	NA	NA	FBgn0086704	stops	0.508969900643107	0.00271263092356479
1843	NA	NA	FBgn0087040	alphaTub67C	-0.562743474926619	0.000465360345733126
1844	NA	NA	FBgn0243586	Tb	0.875906426580062	4.34880044728415e-10
1845	NA	NA	FBgn0250816	AGO3	-0.742337509552897	1.87100357179841e-07
1846	NA	NA	FBgn0250827	whip	0.460170143574813	0.0117454581798321
1847	NA	NA	FBgn0250835	CG15394	-0.719560760607121	1.23181213456272e-06
1848	NA	NA	FBgn0250842	CG17575	-0.444529286023595	0.0220732074896346
1849	NA	NA	FBgn0250848	26-29-p	-0.315456991104632	2.69574488521292e-09
1850	NA	NA	FBgn0250910	Octbeta3R	0.264284450392317	1.53622560220009e-06
1851	NA	NA	FBgn0259111	Ndae1	0.11816731751969	0.0038481446927213
1852	NA	NA	FBgn0259226	CG42326	-0.930034302422893	1.12536119117847e-09
1853	NA	NA	FBgn0259715	CG42369	0.722334417407791	3.16647537033874e-07
1854	NA	NA	FBgn0259739	CG42393	0.429921336882763	0.0466930263049149
1855	NA	NA	FBgn0260011	NimC4	-0.403027713296492	0.0269432836211627
1856	NA	NA	FBgn0260388	CG42514	0.300675583332988	0.000400897541213992
1857	NA	NA	FBgn0260475	CG30059	0.644499820001495	0.0013824461579516
1858	NA	NA	FBgn0260719	CR42546	0.881332639477052	7.80440083864403e-08
1859	NA	NA	FBgn0260874	Ir76a	-0.65912481465967	1.87808487318711e-10
1860	NA	NA	FBgn0261015	Pif1A	-0.382727709956217	0.0334661614098316
1861	NA	NA	FBgn0261278	grp	0.173161696977503	0.0456784928371627
1862	NA	NA	FBgn0261292	CheB53a	-0.773772245263167	9.30980440428811e-07
1863	NA	NA	FBgn0261349	Mst36Fb	0.482625989531466	0.0139214377510221
1864	NA	NA	FBgn0261387	CG17528	0.334193433248254	1.91203549509848e-07
1865	NA	NA	FBgn0261504	7SLRNA:CR42652	-0.381004232141208	0.00284384487654374
1866	NA	NA	FBgn0261505	CR42653	0.866411360635145	1.13095337632083e-07
1867	NA	NA	FBgn0261545	CG42663	-0.510306364962432	9.73992110723961e-14
1868	NA	NA	FBgn0261554	CG42672	-0.230529943140548	0.00113171234673363
1869	NA	NA	FBgn0261599	RpS29	-0.172862787092222	0.000109854537173811
1870	NA	NA	FBgn0261625	CG42708	-0.297855169885764	0.0417054688120889
1871	NA	NA	FBgn0261628	CG42711	-0.483913737702853	0.00574702962929524
1872	NA	NA	FBgn0261792	snRNP-U1-C	0.228162112789626	0.0299907568407513
1873	NA	NA	FBgn0261833	CR42765	0.50758166091419	0.0139214377510221
1874	NA	NA	FBgn0261836	Msp300	0.223394331504131	0.0254905717154533
1875	NA	NA	FBgn0262531	CG43085	-1.04459398827537	8.03884341161984e-13
1876	NA	NA	FBgn0262717	Skeletor	-0.516846859396672	0.00689058142783824
1877	NA	NA	FBgn0262816	CG43187	1.01624659961983	1.70610891004733e-09
1878	NA	NA	FBgn0262870	axo	0.123235181146588	0.044044069307424
1879	NA	NA	FBgn0262877	CG43232	-0.651394862905692	0.000102813054820658
1880	NA	NA	FBgn0262887	CR43242	-0.791541584003831	6.21621372082955e-27
1881	NA	NA	FBgn0262889	CG43244	0.542210332783046	0.000253465429099151
1882	NA	NA	FBgn0262901	CR43256	0.376998100943468	0.0193001216926279
1883	NA	NA	FBgn0262985	CG43293	-0.482080020680324	0.00406093135957259
1884	NA	NA	FBgn0263021	CG43316	0.378412422337172	0.0192641708782414
1885	NA	NA	FBgn0263025	CG43320	0.630762540962674	1.10727670509492e-05
1886	NA	NA	FBgn0263109	CG43366	0.441557084104946	0.0313811169446033
1887	NA	NA	FBgn0263117	CG34377	-0.911472987664017	1.88334396516509e-10
1888	NA	NA	FBgn0263240	Coop	-0.513558052067723	0.000965866381095346
1889	NA	NA	FBgn0263351	AP-2mu	0.312866052427256	0.00815991743222486
1890	NA	NA	FBgn0263390	Nha2	-0.449456053669853	0.00947401456661317
1891	NA	NA	FBgn0263738	Ada2a	-0.751402370376633	6.83360023176069e-08
1892	NA	NA	FBgn0263744	CR43669	2.09593522261525	1.41405289177204e-31
1893	NA	NA	FBgn0263802	CR43605	0.452813727451786	0.0235520273795375
1894	NA	NA	FBgn0263930	dally	0.155563315669512	0.0213378434288223
1895	NA	NA	FBgn0263995	cpo	0.168157922638767	0.00683313843169023
1896	NA	NA	FBgn0264272	mwh	0.564656146774808	0.00158374798795306
1897	NA	NA	FBgn0264344	CG43800	-0.43568437664725	0.0104057995694373
1898	NA	NA	FBgn0264437	CR43855	-0.39278703632935	0.040256081688539
1899	NA	NA	FBgn0264462	CR43870	-0.317531448043167	0.0192189168456451
1900	NA	NA	FBgn0264476	CR43884	0.439250620237354	0.0111376284926252
1901	NA	NA	FBgn0264745	CR44003	-0.702769487570995	1.53325981435707e-06
1902	NA	NA	FBgn0264788	CR44018	0.328788567549029	0.0242833994019248
1903	NA	NA	FBgn0265268	CG18234	-0.416964068658581	0.0476554561059215
1904	NA	NA	FBgn0265318	CR44291	0.83387455853372	1.40248215370422e-06
1905	NA	NA	FBgn0265347	CR44301	0.279025772362905	0.0249789916954398
1906	NA	NA	FBgn0265374	CR44315	0.835391311451616	2.46597689103649e-05
1907	NA	NA	FBgn0265448	CR44348	-0.627477875978548	0.000258808751782799
1908	NA	NA	FBgn0265689	CR44496	-0.181042226695646	0.0308025975952078
1909	NA	NA	FBgn0265691	CR44498	-0.275373201163332	0.0310414910565326
1910	NA	NA	FBgn0265699	CR44506	-1.57972982758371	2.12960572672576e-35
1911	NA	NA	FBgn0265707	CR44514	-0.50832923166741	0.00761238223222947
1912	NA	NA	FBgn0265735	CR44542	-0.700739095981028	1.1565255539169e-05
1913	NA	NA	FBgn0265839	CR44628	-0.581953256980235	0.000446791607607667
1914	NA	NA	FBgn0265961	CR44748	-0.422849056315258	0.0431332794242564
1915	NA	NA	FBgn0266020	CR44785	-0.929942730687345	1.36082589365408e-12
1916	NA	NA	FBgn0266084	Fhos	0.334950633779771	0.0413483583256936
1917	NA	NA	FBgn0266086	CR44828	-0.53936733952272	0.00278538158089191
1918	NA	NA	FBgn0266095	CR44832	-0.538881489143783	4.15578037804031e-15
1919	NA	NA	FBgn0266227	CR44922	-0.683911764611197	3.33134463384774e-17
1920	NA	NA	FBgn0266252	CR44947	0.413724218196751	0.0144057971410587
1921	NA	NA	FBgn0266310	CR44975	0.989628297077983	6.23429873098999e-07
1922	NA	NA	FBgn0266389	CR45029	0.589622977593061	0.00330776327049132
1923	NA	NA	FBgn0266448	CG45078	0.39654414712537	0.0481082786132312
1924	NA	NA	FBgn0266581	pit	-0.328500185893888	0.00127050551864276
1925	NA	NA	FBgn0266582	NDUFS3	-1.01231403333383	4.35798330320476e-99
1926	NA	NA	FBgn0266626	CR45133	-0.570331906100418	0.00163932479760504
1927	NA	NA	FBgn0266876	CR45337	0.73951767609857	8.67102673753992e-05
1928	NA	NA	FBgn0266877	CR45338	0.374628943519752	0.0343340911729548
1929	NA	NA	FBgn0266952	CR45403	-0.958420705686742	1.56472064578596e-09
1930	NA	NA	FBgn0267116	CR45556	0.451069467381385	0.00842089505900504
1931	NA	NA	FBgn0267130	CR45570	-0.614708654407357	1.00347719838729e-05
1932	NA	NA	FBgn0267160	CR45600	-2.75874951328361	4.19627130917536e-123
1933	NA	NA	FBgn0267236	CG45676	0.311950336574861	0.0304809133544397
1934	NA	NA	FBgn0267243	CR45683	0.373445533827317	0.0138908199131653
1935	NA	NA	FBgn0267270	CR45706	0.898735213084581	2.84953740317721e-09
1936	NA	NA	FBgn0267337	rn	-0.206892722600341	0.00585773551256539
1937	NA	NA	FBgn0267351	Topors	0.182035533753626	0.0457180225468992
1938	NA	NA	FBgn0267399	CR45761	-0.434412966632886	0.00997826895002495
1939	NA	NA	FBgn0267408	AOX1	-0.332907350560288	0.0442878141215805
1940	NA	NA	FBgn0267469	CR45819	-0.671535049790115	6.64522260661749e-05
1941	NA	NA	FBgn0267667	CR46005	0.451837514415954	0.0368855967745167
1942	NA	NA	FBgn0267687	CR46023	-0.842078168154468	1.90807516802255e-08
1943	NA	NA	FBgn0267706	CR46039	-0.43710893250864	0.040256081688539
1944	NA	NA	FBgn0267763	CR46094	0.541056823602179	0.00343787466261155
1945	NA	NA	FBgn0267802	NA	-0.554398133223183	0.00131827761176475
1946	NA	NA	FBgn0278604	NA	0.397134153604984	0.00613664866831096
1947	NA	NA	FBgn0283535	NA	-0.151490498965514	0.0144613899138702
1948	NA	NA	FBgn0284245	NA	-0.21329692710436	0.0254943177372878
1949	NA	NA	FBgn0285991	NA	-0.156702491383994	0.00708080258497667
