# Supplementary material for: Senescent glia link mitochondrial dysfunction and lipid accumulation
Source: Nature. 2024 Jun 5;630(8016):475–83. doi: 10.1038/s41586-024-07516-8 (PMC11168935; doi:10.1038/s41586-024-07516-8)
Supplement: Supplementary file 4 — Supplementary Data files 1–17 [file 41586_2024_7516_MOESM4_ESM.zip › 2023-03-03957D-s4/Supplementary data 8.csv]

Sample_info,Comparison,Genotype,Flybase_ID,Entrez_ID,symbol,baseMean,log2FoldChange,padj,biotype,description
bulk RNAseq FACS-isolated cells,dsRed+_vs_dsRed-,TREdsRed	elavGS>UAS-ND42_RNAi,FBgn0000008,43852,a,631.6500398,1.639879055,0.00044792,protein_coding,arc [Source:FlyBase	Acc:FBgn0000008]
bulk RNAseq FACS-isolated cells,dsRed+_vs_dsRed-,TREdsRed	elavGS>UAS-ND42_RNAi,FBgn0000024,41625,Ace,6939.178349,-0.664531407,0.001625613,protein_coding,Acetylcholine esterase [Source:FlyBase	Acc:FBgn0000024]
bulk RNAseq FACS-isolated cells,dsRed+_vs_dsRed-,TREdsRed	elavGS>UAS-ND42_RNAi,FBgn0000028,47080,acj6,198.0238372,-5.63053865,1.10E-08,protein_coding,abnormal chemosensory jump 6 [Source:FlyBase	Acc:FBgn0000028]
bulk RNAseq FACS-isolated cells,dsRed+_vs_dsRed-,TREdsRed	elavGS>UAS-ND42_RNAi,FBgn0000036,42918,nAChRalpha1,503.9994996,-2.736453795,1.38E-07,protein_coding,nicotinic Acetylcholine Receptor alpha1 [Source:FlyBase	Acc:FBgn0000036]
bulk RNAseq FACS-isolated cells,dsRed+_vs_dsRed-,TREdsRed	elavGS>UAS-ND42_RNAi,FBgn0000037,37892,mAChR-A,1783.645454,-2.333801364,3.56E-05,protein_coding,"muscarinic Acetylcholine Receptor, A-type [Source:FlyBase	Acc:FBgn0000037]"
bulk RNAseq FACS-isolated cells,dsRed+_vs_dsRed-,TREdsRed	elavGS>UAS-ND42_RNAi,FBgn0000038,38545,nAChRbeta1,4030.791237,-2.309679286,2.03E-05,protein_coding,nicotinic Acetylcholine Receptor beta1 [Source:FlyBase	Acc:FBgn0000038]
bulk RNAseq FACS-isolated cells,dsRed+_vs_dsRed-,TREdsRed	elavGS>UAS-ND42_RNAi,FBgn0000039,42919,nAChRalpha2,1950.990479,-2.32150187,2.05E-15,protein_coding,nicotinic Acetylcholine Receptor alpha2 [Source:FlyBase	Acc:FBgn0000039]
bulk RNAseq FACS-isolated cells,dsRed+_vs_dsRed-,TREdsRed	elavGS>UAS-ND42_RNAi,FBgn0000042,31521,Act5C,42414.05624,1.660651103,3.97E-22,protein_coding,Actin 5C [Source:FlyBase	Acc:FBgn0000042]
bulk RNAseq FACS-isolated cells,dsRed+_vs_dsRed-,TREdsRed	elavGS>UAS-ND42_RNAi,FBgn0000045,40444,Act79B,8074.899446,3.441166836,7.61E-12,protein_coding,Actin 79B [Source:FlyBase	Acc:FBgn0000045]
bulk RNAseq FACS-isolated cells,dsRed+_vs_dsRed-,TREdsRed	elavGS>UAS-ND42_RNAi,FBgn0000053,33986,ade3,1077.465605,3.742033633,0.000812362,protein_coding,adenosine 3 [Source:FlyBase	Acc:FBgn0000053]
bulk RNAseq FACS-isolated cells,dsRed+_vs_dsRed-,TREdsRed	elavGS>UAS-ND42_RNAi,FBgn0000055,NA,Adh,93.06134082,4.702182087,4.90E-27,protein_coding,Alcohol dehydrogenase [Source:FlyBase	Acc:FBgn0000055]
bulk RNAseq FACS-isolated cells,dsRed+_vs_dsRed-,TREdsRed	elavGS>UAS-ND42_RNAi,FBgn0000083,42492,AnxB9,6735.989156,5.164637012,5.08E-85,protein_coding,Annexin B9 [Source:FlyBase	Acc:FBgn0000083]
bulk RNAseq FACS-isolated cells,dsRed+_vs_dsRed-,TREdsRed	elavGS>UAS-ND42_RNAi,FBgn0000084,33019,AnxB10,2004.225283,1.804453047,1.94E-22,protein_coding,Annexin B10 [Source:FlyBase	Acc:FBgn0000084]
bulk RNAseq FACS-isolated cells,dsRed+_vs_dsRed-,TREdsRed	elavGS>UAS-ND42_RNAi,FBgn0000097,33392,aop,1404.326741,1.731875094,9.83E-08,protein_coding,anterior open [Source:FlyBase	Acc:FBgn0000097]
bulk RNAseq FACS-isolated cells,dsRed+_vs_dsRed-,TREdsRed	elavGS>UAS-ND42_RNAi,FBgn0000108,31002,Appl,16560.79884,-2.457222189,1.31E-12,protein_coding,beta amyloid protein precursor-like [Source:FlyBase	Acc:FBgn0000108]
bulk RNAseq FACS-isolated cells,dsRed+_vs_dsRed-,TREdsRed	elavGS>UAS-ND42_RNAi,FBgn0000115,39745,Arl1,222.2978122,0.993052906,0.023632449,protein_coding,ADP ribosylation factor-like 1 [Source:FlyBase	Acc:FBgn0000115]
bulk RNAseq FACS-isolated cells,dsRed+_vs_dsRed-,TREdsRed	elavGS>UAS-ND42_RNAi,FBgn0000116,39041,Argk,97565.38507,1.175901713,4.47E-21,protein_coding,Arginine kinase [Source:FlyBase	Acc:FBgn0000116]
bulk RNAseq FACS-isolated cells,dsRed+_vs_dsRed-,TREdsRed	elavGS>UAS-ND42_RNAi,FBgn0000117,31151,arm,8984.656428,-0.686667419,1.03E-06,protein_coding,armadillo [Source:FlyBase	Acc:FBgn0000117]
bulk RNAseq FACS-isolated cells,dsRed+_vs_dsRed-,TREdsRed	elavGS>UAS-ND42_RNAi,FBgn0000139,42936,ash2,673.0465027,1.23932648,1.64E-05,protein_coding,"absent, small, or homeotic discs 2 [Source:FlyBase	Acc:FBgn0000139]"
bulk RNAseq FACS-isolated cells,dsRed+_vs_dsRed-,TREdsRed	elavGS>UAS-ND42_RNAi,FBgn0000146,34524,aub,30.06441135,-3.409101891,0.011617973,protein_coding,aubergine [Source:FlyBase	Acc:FBgn0000146]
bulk RNAseq FACS-isolated cells,dsRed+_vs_dsRed-,TREdsRed	elavGS>UAS-ND42_RNAi,FBgn0000152,32645,Axs,382.9398857,2.308866751,6.65E-07,protein_coding,Abnormal X segregation [Source:FlyBase	Acc:FBgn0000152]
bulk RNAseq FACS-isolated cells,dsRed+_vs_dsRed-,TREdsRed	elavGS>UAS-ND42_RNAi,FBgn0000157,37973,Dll,897.7173712,1.732558188,1.30E-08,protein_coding,Distal-less [Source:FlyBase	Acc:FBgn0000157]
bulk RNAseq FACS-isolated cells,dsRed+_vs_dsRed-,TREdsRed	elavGS>UAS-ND42_RNAi,FBgn0000163,32703,baz,59.21954664,2.701927578,0.011551264,protein_coding,bazooka [Source:FlyBase	Acc:FBgn0000163]
bulk RNAseq FACS-isolated cells,dsRed+_vs_dsRed-,TREdsRed	elavGS>UAS-ND42_RNAi,FBgn0000183,35051,BicD,915.2146885,-1.221849145,0.000116396,protein_coding,Bicaudal D [Source:FlyBase	Acc:FBgn0000183]
bulk RNAseq FACS-isolated cells,dsRed+_vs_dsRed-,TREdsRed	elavGS>UAS-ND42_RNAi,FBgn0000229,44801,bsk,2117.727534,-0.955239023,0.000223206,protein_coding,basket [Source:FlyBase	Acc:FBgn0000229]
bulk RNAseq FACS-isolated cells,dsRed+_vs_dsRed-,TREdsRed	elavGS>UAS-ND42_RNAi,FBgn0000244,41144,by,530.9382866,3.096527517,0.00067288,protein_coding,blistery [Source:FlyBase	Acc:FBgn0000244]
bulk RNAseq FACS-isolated cells,dsRed+_vs_dsRed-,TREdsRed	elavGS>UAS-ND42_RNAi,FBgn0000250,34969,cact,1217.40716,0.826498364,0.000700863,protein_coding,cactus [Source:FlyBase	Acc:FBgn0000250]
bulk RNAseq FACS-isolated cells,dsRed+_vs_dsRed-,TREdsRed	elavGS>UAS-ND42_RNAi,FBgn0000253,36329,Cam,7689.535758,-1.260354548,0.000430225,protein_coding,Calmodulin [Source:FlyBase	Acc:FBgn0000253]
bulk RNAseq FACS-isolated cells,dsRed+_vs_dsRed-,TREdsRed	elavGS>UAS-ND42_RNAi,FBgn0000256,33611,capu,1022.486982,2.105929854,3.72E-08,protein_coding,cappuccino [Source:FlyBase	Acc:FBgn0000256]
bulk RNAseq FACS-isolated cells,dsRed+_vs_dsRed-,TREdsRed	elavGS>UAS-ND42_RNAi,FBgn0000257,32947,car,1425.345123,-0.530281758,0.033818562,protein_coding,carnation [Source:FlyBase	Acc:FBgn0000257]
bulk RNAseq FACS-isolated cells,dsRed+_vs_dsRed-,TREdsRed	elavGS>UAS-ND42_RNAi,FBgn0000261,40048,Cat,2996.773732,2.745207851,1.29E-19,protein_coding,Catalase [Source:FlyBase	Acc:FBgn0000261]
bulk RNAseq FACS-isolated cells,dsRed+_vs_dsRed-,TREdsRed	elavGS>UAS-ND42_RNAi,FBgn0000283,41848,Cp190,3127.155671,-0.999135985,8.12E-10,protein_coding,Centrosomal protein 190kD [Source:FlyBase	Acc:FBgn0000283]
bulk RNAseq FACS-isolated cells,dsRed+_vs_dsRed-,TREdsRed	elavGS>UAS-ND42_RNAi,FBgn0000289,36571,cg,6907.97552,-0.653622717,0.000123533,protein_coding,combgap [Source:FlyBase	Acc:FBgn0000289]
bulk RNAseq FACS-isolated cells,dsRed+_vs_dsRed-,TREdsRed	elavGS>UAS-ND42_RNAi,FBgn0000299,33727,Cg25C,1730.030961,4.38707777,4.61E-06,protein_coding,Collagen type IV [Source:FlyBase	Acc:FBgn0000299]
bulk RNAseq FACS-isolated cells,dsRed+_vs_dsRed-,TREdsRed	elavGS>UAS-ND42_RNAi,FBgn0000303,NA,Cha,2723.295659,-1.923860869,7.45E-08,protein_coding,Choline acetyltransferase [Source:FlyBase	Acc:FBgn0000303]
bulk RNAseq FACS-isolated cells,dsRed+_vs_dsRed-,TREdsRed	elavGS>UAS-ND42_RNAi,FBgn0000308,33834,chic,4417.585462,1.176238099,1.21E-19,protein_coding,chickadee [Source:FlyBase	Acc:FBgn0000308]
bulk RNAseq FACS-isolated cells,dsRed+_vs_dsRed-,TREdsRed	elavGS>UAS-ND42_RNAi,FBgn0000316,30973,cin,619.8508822,-1.635806831,0.000268894,protein_coding,cinnamon [Source:FlyBase	Acc:FBgn0000316]
bulk RNAseq FACS-isolated cells,dsRed+_vs_dsRed-,TREdsRed	elavGS>UAS-ND42_RNAi,FBgn0000317,34882,ck,163.0590643,4.261727422,1.31E-06,protein_coding,crinkled [Source:FlyBase	Acc:FBgn0000317]
bulk RNAseq FACS-isolated cells,dsRed+_vs_dsRed-,TREdsRed	elavGS>UAS-ND42_RNAi,FBgn0000319,32537,Chc,5364.327197,0.953789194,0.011090169,protein_coding,Clathrin heavy chain [Source:FlyBase	Acc:FBgn0000319]
bulk RNAseq FACS-isolated cells,dsRed+_vs_dsRed-,TREdsRed	elavGS>UAS-ND42_RNAi,FBgn0000330,31647,cm,631.0433974,0.923876741,0.002944933,protein_coding,carmine [Source:FlyBase	Acc:FBgn0000330]
bulk RNAseq FACS-isolated cells,dsRed+_vs_dsRed-,TREdsRed	elavGS>UAS-ND42_RNAi,FBgn0000346,47091,comt,6506.049526,-1.830870178,1.37E-07,protein_coding,comatose [Source:FlyBase	Acc:FBgn0000346]
bulk RNAseq FACS-isolated cells,dsRed+_vs_dsRed-,TREdsRed	elavGS>UAS-ND42_RNAi,FBgn0000352,35653,cos,766.6431518,-2.392631043,4.71E-12,protein_coding,costa [Source:FlyBase	Acc:FBgn0000352]
bulk RNAseq FACS-isolated cells,dsRed+_vs_dsRed-,TREdsRed	elavGS>UAS-ND42_RNAi,FBgn0000357,38998,Cp18,2.895469882,-3.313650524,0.049371867,protein_coding,Chorion protein 18 [Source:FlyBase	Acc:FBgn0000357]
bulk RNAseq FACS-isolated cells,dsRed+_vs_dsRed-,TREdsRed	elavGS>UAS-ND42_RNAi,FBgn0000382,45278,csw,2876.541574,-0.731155865,0.001413628,protein_coding,corkscrew [Source:FlyBase	Acc:FBgn0000382]
bulk RNAseq FACS-isolated cells,dsRed+_vs_dsRed-,TREdsRed	elavGS>UAS-ND42_RNAi,FBgn0000394,44510,cv,192.355258,3.859701414,2.31E-05,protein_coding,crossveinless [Source:FlyBase	Acc:FBgn0000394]
bulk RNAseq FACS-isolated cells,dsRed+_vs_dsRed-,TREdsRed	elavGS>UAS-ND42_RNAi,FBgn0000411,39570,D,1565.701775,-2.243626934,2.43E-13,protein_coding,Dichaete [Source:FlyBase	Acc:FBgn0000411]
bulk RNAseq FACS-isolated cells,dsRed+_vs_dsRed-,TREdsRed	elavGS>UAS-ND42_RNAi,FBgn0000416,43662,Sap-r,20497.93458,1.839803406,8.89E-38,protein_coding,Saposin-related [Source:FlyBase	Acc:FBgn0000416]
bulk RNAseq FACS-isolated cells,dsRed+_vs_dsRed-,TREdsRed	elavGS>UAS-ND42_RNAi,FBgn0000422,35190,Ddc,6558.046009,-1.649142862,7.52E-08,protein_coding,Dopa decarboxylase [Source:FlyBase	Acc:FBgn0000422]
bulk RNAseq FACS-isolated cells,dsRed+_vs_dsRed-,TREdsRed	elavGS>UAS-ND42_RNAi,FBgn0000442,33253,Pkg21D,4.394274884,3.097598265,0.046781257,protein_coding,cGMP-dependent protein kinase 21D [Source:FlyBase	Acc:FBgn0000442]
bulk RNAseq FACS-isolated cells,dsRed+_vs_dsRed-,TREdsRed	elavGS>UAS-ND42_RNAi,FBgn0000448,36073,Hr46,42.23438897,-2.396999074,0.027813126,protein_coding,Hormone receptor-like in 46 [Source:FlyBase	Acc:FBgn0000448]
bulk RNAseq FACS-isolated cells,dsRed+_vs_dsRed-,TREdsRed	elavGS>UAS-ND42_RNAi,FBgn0000454,48450,Dip-B,1241.348225,1.111877844,0.018352576,protein_coding,Dipeptidase B [Source:FlyBase	Acc:FBgn0000454]
bulk RNAseq FACS-isolated cells,dsRed+_vs_dsRed-,TREdsRed	elavGS>UAS-ND42_RNAi,FBgn0000455,47769,Dip-C,606.4020751,0.920765395,0.015287609,protein_coding,Dipeptidase C [Source:FlyBase	Acc:FBgn0000455]
bulk RNAseq FACS-isolated cells,dsRed+_vs_dsRed-,TREdsRed	elavGS>UAS-ND42_RNAi,FBgn0000459,32579,disco,82.7142285,-3.597005557,0.001949003,protein_coding,disconnected [Source:FlyBase	Acc:FBgn0000459]
bulk RNAseq FACS-isolated cells,dsRed+_vs_dsRed-,TREdsRed	elavGS>UAS-ND42_RNAi,FBgn0000463,42313,Dl,11.73428012,2.69787278,0.040493977,protein_coding,Delta [Source:FlyBase	Acc:FBgn0000463]
bulk RNAseq FACS-isolated cells,dsRed+_vs_dsRed-,TREdsRed	elavGS>UAS-ND42_RNAi,FBgn0000464,35259,Lar,356.0489459,-2.225577968,4.75E-14,protein_coding,Leukocyte-antigen-related-like [Source:FlyBase	Acc:FBgn0000464]
bulk RNAseq FACS-isolated cells,dsRed+_vs_dsRed-,TREdsRed	elavGS>UAS-ND42_RNAi,FBgn0000473,35587,Cyp6a2,379.2668025,3.99590759,3.00E-05,protein_coding,Cytochrome P450-6a2 [Source:FlyBase	Acc:FBgn0000473]
bulk RNAseq FACS-isolated cells,dsRed+_vs_dsRed-,TREdsRed	elavGS>UAS-ND42_RNAi,FBgn0000477,48228,DNaseII,2490.35401,5.317149014,6.78E-15,protein_coding,Deoxyribonuclease II [Source:FlyBase	Acc:FBgn0000477]
bulk RNAseq FACS-isolated cells,dsRed+_vs_dsRed-,TREdsRed	elavGS>UAS-ND42_RNAi,FBgn0000479,31309,dnc,3138.086309,0.43602099,0.016950734,protein_coding,dunce [Source:FlyBase	Acc:FBgn0000479]
bulk RNAseq FACS-isolated cells,dsRed+_vs_dsRed-,TREdsRed	elavGS>UAS-ND42_RNAi,FBgn0000490,33432,dpp,18.75660086,3.206473205,0.010773141,protein_coding,decapentaplegic [Source:FlyBase	Acc:FBgn0000490]
bulk RNAseq FACS-isolated cells,dsRed+_vs_dsRed-,TREdsRed	elavGS>UAS-ND42_RNAi,FBgn0000499,32078,dsh,1190.502521,-1.038908206,0.004009061,protein_coding,dishevelled [Source:FlyBase	Acc:FBgn0000499]
bulk RNAseq FACS-isolated cells,dsRed+_vs_dsRed-,TREdsRed	elavGS>UAS-ND42_RNAi,FBgn0000504,40940,dsx,165.787609,1.621286803,0.019884193,protein_coding,doublesex [Source:FlyBase	Acc:FBgn0000504]
bulk RNAseq FACS-isolated cells,dsRed+_vs_dsRed-,TREdsRed	elavGS>UAS-ND42_RNAi,FBgn0000524,31589,dx,135.0311078,3.146457238,0.034409663,protein_coding,deltex [Source:FlyBase	Acc:FBgn0000524]
bulk RNAseq FACS-isolated cells,dsRed+_vs_dsRed-,TREdsRed	elavGS>UAS-ND42_RNAi,FBgn0000527,42521,e,6490.894138,4.315339396,3.91E-09,protein_coding,ebony [Source:FlyBase	Acc:FBgn0000527]
bulk RNAseq FACS-isolated cells,dsRed+_vs_dsRed-,TREdsRed	elavGS>UAS-ND42_RNAi,FBgn0000535,32428,eag,691.2395599,-1.749296157,0.018008717,protein_coding,ether a go-go [Source:FlyBase	Acc:FBgn0000535]
bulk RNAseq FACS-isolated cells,dsRed+_vs_dsRed-,TREdsRed	elavGS>UAS-ND42_RNAi,FBgn0000536,32585,eas,476.6647875,-1.5126549,8.00E-06,protein_coding,easily shocked [Source:FlyBase	Acc:FBgn0000536]
bulk RNAseq FACS-isolated cells,dsRed+_vs_dsRed-,TREdsRed	elavGS>UAS-ND42_RNAi,FBgn0000546,35540,EcR,1307.555723,-1.306972222,3.96E-07,protein_coding,Ecdysone receptor [Source:FlyBase	Acc:FBgn0000546]
bulk RNAseq FACS-isolated cells,dsRed+_vs_dsRed-,TREdsRed	elavGS>UAS-ND42_RNAi,FBgn0000547,33619,ed,603.424348,-1.34686477,0.008973285,protein_coding,echinoid [Source:FlyBase	Acc:FBgn0000547]
bulk RNAseq FACS-isolated cells,dsRed+_vs_dsRed-,TREdsRed	elavGS>UAS-ND42_RNAi,FBgn0000551,40354,Edg78E,3.767960602,-3.193488891,0.049310208,protein_coding,Ecdysone-dependent gene 78E [Source:FlyBase	Acc:FBgn0000551]
bulk RNAseq FACS-isolated cells,dsRed+_vs_dsRed-,TREdsRed	elavGS>UAS-ND42_RNAi,FBgn0000557,43736,Ef1alpha100E,7826.595235,-1.642726712,6.51E-05,protein_coding,Elongation factor 1alpha100E [Source:FlyBase	Acc:FBgn0000557]
bulk RNAseq FACS-isolated cells,dsRed+_vs_dsRed-,TREdsRed	elavGS>UAS-ND42_RNAi,FBgn0000562,37757,egl,1001.307893,1.726073393,5.34E-06,protein_coding,egalitarian [Source:FlyBase	Acc:FBgn0000562]
bulk RNAseq FACS-isolated cells,dsRed+_vs_dsRed-,TREdsRed	elavGS>UAS-ND42_RNAi,FBgn0000565,39675,Eip71CD,1363.829229,1.735894421,8.87E-11,protein_coding,Ecdysone-induced protein 28/29kD [Source:FlyBase	Acc:FBgn0000565]
bulk RNAseq FACS-isolated cells,dsRed+_vs_dsRed-,TREdsRed	elavGS>UAS-ND42_RNAi,FBgn0000566,37143,Eip55E,635.0485993,1.116522422,4.61E-05,protein_coding,Eip55E [Source:FlyBase	Acc:FBgn0000566]
bulk RNAseq FACS-isolated cells,dsRed+_vs_dsRed-,TREdsRed	elavGS>UAS-ND42_RNAi,FBgn0000568,39999,Eip75B,5370.371721,-0.672331928,0.000136099,protein_coding,Ecdysone-induced protein 75B [Source:FlyBase	Acc:FBgn0000568]
bulk RNAseq FACS-isolated cells,dsRed+_vs_dsRed-,TREdsRed	elavGS>UAS-ND42_RNAi,FBgn0000577,36240,en,16.92528459,4.034335792,0.012457775,protein_coding,engrailed [Source:FlyBase	Acc:FBgn0000577]
bulk RNAseq FACS-isolated cells,dsRed+_vs_dsRed-,TREdsRed	elavGS>UAS-ND42_RNAi,FBgn0000579,33351,Eno,48206.97039,0.726367905,4.54E-10,protein_coding,Enolase [Source:FlyBase	Acc:FBgn0000579]
bulk RNAseq FACS-isolated cells,dsRed+_vs_dsRed-,TREdsRed	elavGS>UAS-ND42_RNAi,FBgn0000611,32567,exd,1793.151333,-0.723643416,7.44E-05,protein_coding,extradenticle [Source:FlyBase	Acc:FBgn0000611]
bulk RNAseq FACS-isolated cells,dsRed+_vs_dsRed-,TREdsRed	elavGS>UAS-ND42_RNAi,FBgn0000618,45848,e(y)2,114.198575,1.930614032,6.06E-09,protein_coding,enhancer of yellow 2 [Source:FlyBase	Acc:FBgn0000618]
bulk RNAseq FACS-isolated cells,dsRed+_vs_dsRed-,TREdsRed	elavGS>UAS-ND42_RNAi,FBgn0000633,36521,fas,532.5991107,-2.55731097,1.68E-07,protein_coding,faint sausage [Source:FlyBase	Acc:FBgn0000633]
bulk RNAseq FACS-isolated cells,dsRed+_vs_dsRed-,TREdsRed	elavGS>UAS-ND42_RNAi,FBgn0000636,35097,Fas3,1599.459118,1.477698824,1.23E-05,protein_coding,Fasciclin 3 [Source:FlyBase	Acc:FBgn0000636]
bulk RNAseq FACS-isolated cells,dsRed+_vs_dsRed-,TREdsRed	elavGS>UAS-ND42_RNAi,FBgn0000639,39566,Fbp1,14.34665575,4.42552603,0.000357084,protein_coding,Fat body protein 1 [Source:FlyBase	Acc:FBgn0000639]
bulk RNAseq FACS-isolated cells,dsRed+_vs_dsRed-,TREdsRed	elavGS>UAS-ND42_RNAi,FBgn0000659,43383,fkh,716.3021426,-2.715232735,0.024478297,protein_coding,fork head [Source:FlyBase	Acc:FBgn0000659]
bulk RNAseq FACS-isolated cells,dsRed+_vs_dsRed-,TREdsRed	elavGS>UAS-ND42_RNAi,FBgn0000719,33148,fog,420.1545023,4.060676275,9.91E-07,protein_coding,folded gastrulation [Source:FlyBase	Acc:FBgn0000719]
bulk RNAseq FACS-isolated cells,dsRed+_vs_dsRed-,TREdsRed	elavGS>UAS-ND42_RNAi,FBgn0000721,44817,for,435.5678632,3.306093838,0.001304386,protein_coding,foraging [Source:FlyBase	Acc:FBgn0000721]
bulk RNAseq FACS-isolated cells,dsRed+_vs_dsRed-,TREdsRed	elavGS>UAS-ND42_RNAi,FBgn0000723,41118,FER,369.5235315,2.753621047,0.002729558,protein_coding,FER ortholog (H. sapiens) [Source:FlyBase	Acc:FBgn0000723]
bulk RNAseq FACS-isolated cells,dsRed+_vs_dsRed-,TREdsRed	elavGS>UAS-ND42_RNAi,FBgn0000808,32159,gd,46.7458068,5.810730852,5.59E-06,protein_coding,gastrulation-defective [Source:FlyBase	Acc:FBgn0000808]
bulk RNAseq FACS-isolated cells,dsRed+_vs_dsRed-,TREdsRed	elavGS>UAS-ND42_RNAi,FBgn0000928,31262,fs(1)Yb,127.5556277,5.369737727,1.54E-05,protein_coding,female sterile (1) Yb [Source:FlyBase	Acc:FBgn0000928]
bulk RNAseq FACS-isolated cells,dsRed+_vs_dsRed-,TREdsRed	elavGS>UAS-ND42_RNAi,FBgn0001078,40045,ftz-f1,728.262871,-2.206336655,1.70E-07,protein_coding,ftz transcription factor 1 [Source:FlyBase	Acc:FBgn0001078]
bulk RNAseq FACS-isolated cells,dsRed+_vs_dsRed-,TREdsRed	elavGS>UAS-ND42_RNAi,FBgn0001089,33839,Gal,108.6377469,3.647505245,2.50E-07,protein_coding,beta galactosidase [Source:FlyBase	Acc:FBgn0001089]
bulk RNAseq FACS-isolated cells,dsRed+_vs_dsRed-,TREdsRed	elavGS>UAS-ND42_RNAi,FBgn0001090,32872,bnb,13108.32618,5.17014813,4.71E-49,protein_coding,bangles and beads [Source:FlyBase	Acc:FBgn0001090]
bulk RNAseq FACS-isolated cells,dsRed+_vs_dsRed-,TREdsRed	elavGS>UAS-ND42_RNAi,FBgn0001091,35728,Gapdh1,15995.40469,1.870628088,1.04E-41,protein_coding,Glyceraldehyde 3 phosphate dehydrogenase 1 [Source:FlyBase	Acc:FBgn0001091]
bulk RNAseq FACS-isolated cells,dsRed+_vs_dsRed-,TREdsRed	elavGS>UAS-ND42_RNAi,FBgn0001092,32545,Gapdh2,43222.85691,0.688545726,3.20E-08,protein_coding,Glyceraldehyde 3 phosphate dehydrogenase 2 [Source:FlyBase	Acc:FBgn0001092]
bulk RNAseq FACS-isolated cells,dsRed+_vs_dsRed-,TREdsRed	elavGS>UAS-ND42_RNAi,FBgn0001098,42832,Gdh,5539.116695,-1.20871041,0.015128697,protein_coding,Glutamate dehydrogenase [Source:FlyBase	Acc:FBgn0001098]
bulk RNAseq FACS-isolated cells,dsRed+_vs_dsRed-,TREdsRed	elavGS>UAS-ND42_RNAi,FBgn0001104,38765,Galphai,2018.239454,4.849511611,1.21E-26,protein_coding,G protein alpha i subunit [Source:FlyBase	Acc:FBgn0001104]
bulk RNAseq FACS-isolated cells,dsRed+_vs_dsRed-,TREdsRed	elavGS>UAS-ND42_RNAi,FBgn0001122,36104,Galphao,6880.93786,-1.280275736,6.47E-24,protein_coding,G protein alpha o subunit [Source:FlyBase	Acc:FBgn0001122]
bulk RNAseq FACS-isolated cells,dsRed+_vs_dsRed-,TREdsRed	elavGS>UAS-ND42_RNAi,FBgn0001124,36782,Got1,11996.35283,3.071493947,4.66E-83,protein_coding,Glutamate oxaloacetate transaminase 1 [Source:FlyBase	Acc:FBgn0001124]
bulk RNAseq FACS-isolated cells,dsRed+_vs_dsRed-,TREdsRed	elavGS>UAS-ND42_RNAi,FBgn0001125,33373,Got2,3181.017245,2.397453479,7.56E-27,protein_coding,Glutamate oxaloacetate transaminase 2 [Source:FlyBase	Acc:FBgn0001125]
bulk RNAseq FACS-isolated cells,dsRed+_vs_dsRed-,TREdsRed	elavGS>UAS-ND42_RNAi,FBgn0001134,39984,Grd,56.25579981,-4.016822189,0.000215922,protein_coding,Glycine receptor [Source:FlyBase	Acc:FBgn0001134]
bulk RNAseq FACS-isolated cells,dsRed+_vs_dsRed-,TREdsRed	elavGS>UAS-ND42_RNAi,FBgn0001142,33172,Gs1,1622.582399,-1.588310716,0.000361496,protein_coding,Glutamine synthetase 1 [Source:FlyBase	Acc:FBgn0001142]
bulk RNAseq FACS-isolated cells,dsRed+_vs_dsRed-,TREdsRed	elavGS>UAS-ND42_RNAi,FBgn0001145,32087,Gs2,62906.59995,3.863826748,8.28E-38,protein_coding,Glutamine synthetase 2 [Source:FlyBase	Acc:FBgn0001145]
bulk RNAseq FACS-isolated cells,dsRed+_vs_dsRed-,TREdsRed	elavGS>UAS-ND42_RNAi,FBgn0001149,41503,GstD1,9436.481784,4.594596376,4.24E-89,protein_coding,Glutathione S transferase D1 [Source:FlyBase	Acc:FBgn0001149]
bulk RNAseq FACS-isolated cells,dsRed+_vs_dsRed-,TREdsRed	elavGS>UAS-ND42_RNAi,FBgn0001168,38995,h,1098.100459,4.636951953,4.61E-06,protein_coding,hairy [Source:FlyBase	Acc:FBgn0001168]
bulk RNAseq FACS-isolated cells,dsRed+_vs_dsRed-,TREdsRed	elavGS>UAS-ND42_RNAi,FBgn0001180,41032,hb,39.67393625,-4.641737498,0.000423168,protein_coding,hunchback [Source:FlyBase	Acc:FBgn0001180]
bulk RNAseq FACS-isolated cells,dsRed+_vs_dsRed-,TREdsRed	elavGS>UAS-ND42_RNAi,FBgn0001189,31120,hfw,1232.871111,3.710111572,9.43E-25,protein_coding,halfway [Source:FlyBase	Acc:FBgn0001189]
bulk RNAseq FACS-isolated cells,dsRed+_vs_dsRed-,TREdsRed	elavGS>UAS-ND42_RNAi,FBgn0001197,43229,His2Av,1477.514024,-1.282125963,9.56E-20,protein_coding,Histone H2A variant [Source:FlyBase	Acc:FBgn0001197]
bulk RNAseq FACS-isolated cells,dsRed+_vs_dsRed-,TREdsRed	elavGS>UAS-ND42_RNAi,FBgn0001202,35169,hk,2602.457391,-0.65736787,0.032947492,protein_coding,hook [Source:FlyBase	Acc:FBgn0001202]
bulk RNAseq FACS-isolated cells,dsRed+_vs_dsRed-,TREdsRed	elavGS>UAS-ND42_RNAi,FBgn0001215,43385,Hrb98DE,3140.336662,-0.717496241,0.003009453,protein_coding,Heterogeneous nuclear ribonucleoprotein at 98DE [Source:FlyBase	Acc:FBgn0001215]
bulk RNAseq FACS-isolated cells,dsRed+_vs_dsRed-,TREdsRed	elavGS>UAS-ND42_RNAi,FBgn0001220,36583,Hsc70-5,2458.736369,-0.639648212,3.42E-05,protein_coding,Heat shock protein cognate 5 [Source:FlyBase	Acc:FBgn0001220]
bulk RNAseq FACS-isolated cells,dsRed+_vs_dsRed-,TREdsRed	elavGS>UAS-ND42_RNAi,FBgn0001222,37068,Hsf,1656.030094,-0.510903562,0.03509312,protein_coding,Heat shock factor [Source:FlyBase	Acc:FBgn0001222]
bulk RNAseq FACS-isolated cells,dsRed+_vs_dsRed-,TREdsRed	elavGS>UAS-ND42_RNAi,FBgn0001227,39076,Hsp67Ba,11.7085947,-2.523817039,0.014435443,protein_coding,Heat shock gene 67Ba [Source:FlyBase	Acc:FBgn0001227]
bulk RNAseq FACS-isolated cells,dsRed+_vs_dsRed-,TREdsRed	elavGS>UAS-ND42_RNAi,FBgn0001229,39071,Hsp67Bc,382.8516136,-2.11409156,5.47E-05,protein_coding,Heat shock gene 67Bc [Source:FlyBase	Acc:FBgn0001229]
bulk RNAseq FACS-isolated cells,dsRed+_vs_dsRed-,TREdsRed	elavGS>UAS-ND42_RNAi,FBgn0001235,41273,hth,2371.303162,0.730352341,0.015974331,protein_coding,homothorax [Source:FlyBase	Acc:FBgn0001235]
bulk RNAseq FACS-isolated cells,dsRed+_vs_dsRed-,TREdsRed	elavGS>UAS-ND42_RNAi,FBgn0001247,40248,Ide,4098.205105,-1.063716884,2.05E-05,protein_coding,Insulin degrading metalloproteinase [Source:FlyBase	Acc:FBgn0001247]
bulk RNAseq FACS-isolated cells,dsRed+_vs_dsRed-,TREdsRed	elavGS>UAS-ND42_RNAi,FBgn0001248,44291,Idh,3130.610682,1.834981443,1.00E-11,protein_coding,Isocitrate dehydrogenase [Source:FlyBase	Acc:FBgn0001248]
bulk RNAseq FACS-isolated cells,dsRed+_vs_dsRed-,TREdsRed	elavGS>UAS-ND42_RNAi,FBgn0001253,45879,ImpE1,468.1806149,5.376125394,1.57E-06,protein_coding,Ecdysone-inducible gene E1 [Source:FlyBase	Acc:FBgn0001253]
bulk RNAseq FACS-isolated cells,dsRed+_vs_dsRed-,TREdsRed	elavGS>UAS-ND42_RNAi,FBgn0001257,38513,ImpL2,388.4945451,2.583385282,0.000268894,protein_coding,Ecdysone-inducible gene L2 [Source:FlyBase	Acc:FBgn0001257]
bulk RNAseq FACS-isolated cells,dsRed+_vs_dsRed-,TREdsRed	elavGS>UAS-ND42_RNAi,FBgn0001258,45880,ImpL3,9887.775821,-1.959448645,2.38E-08,protein_coding,Ecdysone-inducible gene L3 [Source:FlyBase	Acc:FBgn0001258]
bulk RNAseq FACS-isolated cells,dsRed+_vs_dsRed-,TREdsRed	elavGS>UAS-ND42_RNAi,FBgn0001269,36239,inv,30.03002132,-3.139817303,0.02928033,protein_coding,invected [Source:FlyBase	Acc:FBgn0001269]
bulk RNAseq FACS-isolated cells,dsRed+_vs_dsRed-,TREdsRed	elavGS>UAS-ND42_RNAi,FBgn0001291,36057,Jra,905.1929011,1.145515974,1.56E-05,protein_coding,Jun-related antigen [Source:FlyBase	Acc:FBgn0001291]
bulk RNAseq FACS-isolated cells,dsRed+_vs_dsRed-,TREdsRed	elavGS>UAS-ND42_RNAi,FBgn0001297,3772082,kay,5651.296726,1.484793867,1.34E-10,protein_coding,kayak [Source:FlyBase	Acc:FBgn0001297]
bulk RNAseq FACS-isolated cells,dsRed+_vs_dsRed-,TREdsRed	elavGS>UAS-ND42_RNAi,FBgn0001308,36810,Khc,3427.851505,0.823779597,5.48E-05,protein_coding,Kinesin heavy chain [Source:FlyBase	Acc:FBgn0001308]
bulk RNAseq FACS-isolated cells,dsRed+_vs_dsRed-,TREdsRed	elavGS>UAS-ND42_RNAi,FBgn0001319,45318,kn,185.6836435,-4.319827922,5.17E-05,protein_coding,knot [Source:FlyBase	Acc:FBgn0001319]
bulk RNAseq FACS-isolated cells,dsRed+_vs_dsRed-,TREdsRed	elavGS>UAS-ND42_RNAi,FBgn0001565,33118,Hlc,646.2138721,0.865118013,0.025420944,protein_coding,Helicase [Source:FlyBase	Acc:FBgn0001565]
bulk RNAseq FACS-isolated cells,dsRed+_vs_dsRed-,TREdsRed	elavGS>UAS-ND42_RNAi,FBgn0001941,33836,ifc,1505.137754,3.20422119,2.63E-22,protein_coding,infertile crescent [Source:FlyBase	Acc:FBgn0001941]
bulk RNAseq FACS-isolated cells,dsRed+_vs_dsRed-,TREdsRed	elavGS>UAS-ND42_RNAi,FBgn0001942,33835,eIF-4a,13517.91006,0.528205017,6.51E-05,protein_coding,Eukaryotic initiation factor 4a [Source:FlyBase	Acc:FBgn0001942]
bulk RNAseq FACS-isolated cells,dsRed+_vs_dsRed-,TREdsRed	elavGS>UAS-ND42_RNAi,FBgn0001961,34793,Arpc1,3411.151245,1.710518705,2.85E-20,protein_coding,"Actin-related protein 2/3 complex, subunit 1 [Source:FlyBase	Acc:FBgn0001961]"
bulk RNAseq FACS-isolated cells,dsRed+_vs_dsRed-,TREdsRed	elavGS>UAS-ND42_RNAi,FBgn0001974,34877,l(2)35Bd,328.6166475,0.754536316,0.013723125,protein_coding,lethal (2) 35Bd [Source:FlyBase	Acc:FBgn0001974]
bulk RNAseq FACS-isolated cells,dsRed+_vs_dsRed-,TREdsRed	elavGS>UAS-ND42_RNAi,FBgn0001987,34927,Gli,154.9509505,4.272843723,0.001017056,protein_coding,Gliotactin [Source:FlyBase	Acc:FBgn0001987]
bulk RNAseq FACS-isolated cells,dsRed+_vs_dsRed-,TREdsRed	elavGS>UAS-ND42_RNAi,FBgn0001991,34950,Ca-alpha1D,653.6693929,-2.328693293,2.66E-06,protein_coding,Ca[2+]-channel protein alpha[[1]] subunit D [Source:FlyBase	Acc:FBgn0001991]
bulk RNAseq FACS-isolated cells,dsRed+_vs_dsRed-,TREdsRed	elavGS>UAS-ND42_RNAi,FBgn0002022,48805,Catsup,880.9909563,1.169762379,1.82E-08,protein_coding,Catecholamines up [Source:FlyBase	Acc:FBgn0002022]
bulk RNAseq FACS-isolated cells,dsRed+_vs_dsRed-,TREdsRed	elavGS>UAS-ND42_RNAi,FBgn0002023,35184,Lim3,437.4161845,-3.93916186,5.08E-08,protein_coding,Lim3 [Source:FlyBase	Acc:FBgn0002023]
bulk RNAseq FACS-isolated cells,dsRed+_vs_dsRed-,TREdsRed	elavGS>UAS-ND42_RNAi,FBgn0002121,33156,l(2)gl,1558.08712,3.826263664,1.45E-18,protein_coding,lethal (2) giant larvae [Source:FlyBase	Acc:FBgn0002121]
bulk RNAseq FACS-isolated cells,dsRed+_vs_dsRed-,TREdsRed	elavGS>UAS-ND42_RNAi,FBgn0002284,39855,Prosbeta6,805.3621834,0.841358092,1.94E-05,protein_coding,Proteasome beta6 subunit [Source:FlyBase	Acc:FBgn0002284]
bulk RNAseq FACS-isolated cells,dsRed+_vs_dsRed-,TREdsRed	elavGS>UAS-ND42_RNAi,FBgn0002521,43819,pho,1194.52193,-0.843779819,3.48E-05,protein_coding,pleiohomeotic [Source:FlyBase	Acc:FBgn0002521]
bulk RNAseq FACS-isolated cells,dsRed+_vs_dsRed-,TREdsRed	elavGS>UAS-ND42_RNAi,FBgn0002525,33782,Lam,1051.626745,-1.034919593,0.009301828,protein_coding,Lamin [Source:FlyBase	Acc:FBgn0002525]
bulk RNAseq FACS-isolated cells,dsRed+_vs_dsRed-,TREdsRed	elavGS>UAS-ND42_RNAi,FBgn0002526,NA,LanA,121.2664373,4.428165631,5.37E-06,protein_coding,Laminin A [Source:FlyBase	Acc:FBgn0002526]
bulk RNAseq FACS-isolated cells,dsRed+_vs_dsRed-,TREdsRed	elavGS>UAS-ND42_RNAi,FBgn0002552,45325,lin,502.2684862,1.460617734,0.012241801,protein_coding,lines [Source:FlyBase	Acc:FBgn0002552]
bulk RNAseq FACS-isolated cells,dsRed+_vs_dsRed-,TREdsRed	elavGS>UAS-ND42_RNAi,FBgn0002562,32199,Lsp1alpha,15.3125647,3.772940594,0.037376821,protein_coding,Larval serum protein 1 alpha [Source:FlyBase	Acc:FBgn0002562]
bulk RNAseq FACS-isolated cells,dsRed+_vs_dsRed-,TREdsRed	elavGS>UAS-ND42_RNAi,FBgn0002566,3355130,lt,950.8445535,-0.579266232,0.001162717,protein_coding,light [Source:FlyBase	Acc:FBgn0002566]
bulk RNAseq FACS-isolated cells,dsRed+_vs_dsRed-,TREdsRed	elavGS>UAS-ND42_RNAi,FBgn0002567,35940,ltd,3968.895628,4.350689385,0.000375953,protein_coding,lightoid [Source:FlyBase	Acc:FBgn0002567]
bulk RNAseq FACS-isolated cells,dsRed+_vs_dsRed-,TREdsRed	elavGS>UAS-ND42_RNAi,FBgn0002571,35826,Mal-A3,22.44329101,4.259713317,0.007849088,protein_coding,Maltase A3 [Source:FlyBase	Acc:FBgn0002571]
bulk RNAseq FACS-isolated cells,dsRed+_vs_dsRed-,TREdsRed	elavGS>UAS-ND42_RNAi,FBgn0002577,44835,m,17.45837394,3.409086268,0.034806777,protein_coding,miniature [Source:FlyBase	Acc:FBgn0002577]
bulk RNAseq FACS-isolated cells,dsRed+_vs_dsRed-,TREdsRed	elavGS>UAS-ND42_RNAi,FBgn0002579,31009,RpL36,1457.432809,0.701797205,3.19E-05,protein_coding,Ribosomal protein L36 [Source:FlyBase	Acc:FBgn0002579]
bulk RNAseq FACS-isolated cells,dsRed+_vs_dsRed-,TREdsRed	elavGS>UAS-ND42_RNAi,FBgn0002590,32700,RpS5a,1457.043114,1.008265047,1.07E-06,protein_coding,Ribosomal protein S5a [Source:FlyBase	Acc:FBgn0002590]
bulk RNAseq FACS-isolated cells,dsRed+_vs_dsRed-,TREdsRed	elavGS>UAS-ND42_RNAi,FBgn0002593,33214,RpLP1,2428.465968,1.254349232,9.03E-13,protein_coding,Ribosomal protein LP1 [Source:FlyBase	Acc:FBgn0002593]
bulk RNAseq FACS-isolated cells,dsRed+_vs_dsRed-,TREdsRed	elavGS>UAS-ND42_RNAi,FBgn0002609,43156,E(spl)m3-HLH,88.42506432,5.80790327,1.47E-07,protein_coding,"Enhancer of split m3, helix-loop-helix [Source:FlyBase	Acc:FBgn0002609]"
bulk RNAseq FACS-isolated cells,dsRed+_vs_dsRed-,TREdsRed	elavGS>UAS-ND42_RNAi,FBgn0002622,42761,RpS3,1122.874806,0.605439004,0.010117224,protein_coding,Ribosomal protein S3 [Source:FlyBase	Acc:FBgn0002622]
bulk RNAseq FACS-isolated cells,dsRed+_vs_dsRed-,TREdsRed	elavGS>UAS-ND42_RNAi,FBgn0002626,43573,RpL32,634.5493997,1.107226972,2.08E-05,protein_coding,Ribosomal protein L32 [Source:FlyBase	Acc:FBgn0002626]
bulk RNAseq FACS-isolated cells,dsRed+_vs_dsRed-,TREdsRed	elavGS>UAS-ND42_RNAi,FBgn0002643,36555,mam,391.1858326,-0.919157755,0.001079256,protein_coding,mastermind [Source:FlyBase	Acc:FBgn0002643]
bulk RNAseq FACS-isolated cells,dsRed+_vs_dsRed-,TREdsRed	elavGS>UAS-ND42_RNAi,FBgn0002723,32114,Met,687.1975303,-1.052870275,0.004136417,protein_coding,Methoprene-tolerant [Source:FlyBase	Acc:FBgn0002723]
bulk RNAseq FACS-isolated cells,dsRed+_vs_dsRed-,TREdsRed	elavGS>UAS-ND42_RNAi,FBgn0002732,43153,E(spl)malpha-BFM,10.66172827,3.397396317,0.036877986,protein_coding,"Enhancer of split malpha, Bearded family member [Source:FlyBase	Acc:FBgn0002732]"
bulk RNAseq FACS-isolated cells,dsRed+_vs_dsRed-,TREdsRed	elavGS>UAS-ND42_RNAi,FBgn0002733,43152,E(spl)mbeta-HLH,224.2415441,5.412869978,1.89E-07,protein_coding,"Enhancer of split mbeta, helix-loop-helix [Source:FlyBase	Acc:FBgn0002733]"
bulk RNAseq FACS-isolated cells,dsRed+_vs_dsRed-,TREdsRed	elavGS>UAS-ND42_RNAi,FBgn0002774,35523,mle,2067.382323,-1.095775817,3.27E-05,protein_coding,maleless [Source:FlyBase	Acc:FBgn0002774]
bulk RNAseq FACS-isolated cells,dsRed+_vs_dsRed-,TREdsRed	elavGS>UAS-ND42_RNAi,FBgn0002778,39625,mnd,1957.486572,2.912155105,8.50E-08,protein_coding,minidiscs [Source:FlyBase	Acc:FBgn0002778]
bulk RNAseq FACS-isolated cells,dsRed+_vs_dsRed-,TREdsRed	elavGS>UAS-ND42_RNAi,FBgn0002781,49228,mod(mdg4),2870.093017,-0.711164899,0.000768997,protein_coding,modifier of mdg4 [Source:FlyBase	Acc:FBgn0002781]
bulk RNAseq FACS-isolated cells,dsRed+_vs_dsRed-,TREdsRed	elavGS>UAS-ND42_RNAi,FBgn0002868,41202,MtnA,6018.072725,4.213465767,7.22E-135,protein_coding,Metallothionein A [Source:FlyBase	Acc:FBgn0002868]
bulk RNAseq FACS-isolated cells,dsRed+_vs_dsRed-,TREdsRed	elavGS>UAS-ND42_RNAi,FBgn0002917,45338,na,137.8897994,-5.150723412,6.79E-12,protein_coding,narrow abdomen [Source:FlyBase	Acc:FBgn0002917]
bulk RNAseq FACS-isolated cells,dsRed+_vs_dsRed-,TREdsRed	elavGS>UAS-ND42_RNAi,FBgn0002921,48971,Atpalpha,116243.0606,0.913311082,2.10E-06,protein_coding,Na pump alpha subunit [Source:FlyBase	Acc:FBgn0002921]
bulk RNAseq FACS-isolated cells,dsRed+_vs_dsRed-,TREdsRed	elavGS>UAS-ND42_RNAi,FBgn0002930,45908,nec,741.2415252,3.039388075,1.10E-07,protein_coding,necrotic [Source:FlyBase	Acc:FBgn0002930]
bulk RNAseq FACS-isolated cells,dsRed+_vs_dsRed-,TREdsRed	elavGS>UAS-ND42_RNAi,FBgn0002937,41678,ninaB,3963.45426,3.24632913,3.36E-13,protein_coding,neither inactivation nor afterpotential B [Source:FlyBase	Acc:FBgn0002937]
bulk RNAseq FACS-isolated cells,dsRed+_vs_dsRed-,TREdsRed	elavGS>UAS-ND42_RNAi,FBgn0002941,42547,slou,65.04449342,-5.256718319,2.86E-14,protein_coding,slouch [Source:FlyBase	Acc:FBgn0002941]
bulk RNAseq FACS-isolated cells,dsRed+_vs_dsRed-,TREdsRed	elavGS>UAS-ND42_RNAi,FBgn0002973,34263,numb,484.6125065,-1.851004973,0.000215686,protein_coding,numb [Source:FlyBase	Acc:FBgn0002973]
bulk RNAseq FACS-isolated cells,dsRed+_vs_dsRed-,TREdsRed	elavGS>UAS-ND42_RNAi,FBgn0003002,40605,opa,1058.064124,4.422679376,5.95E-10,protein_coding,odd paired [Source:FlyBase	Acc:FBgn0003002]
bulk RNAseq FACS-isolated cells,dsRed+_vs_dsRed-,TREdsRed	elavGS>UAS-ND42_RNAi,FBgn0003008,43943,or,187.3358825,0.772439351,0.040991213,protein_coding,orange [Source:FlyBase	Acc:FBgn0003008]
bulk RNAseq FACS-isolated cells,dsRed+_vs_dsRed-,TREdsRed	elavGS>UAS-ND42_RNAi,FBgn0003041,38879,pbl,960.6055156,5.518542685,1.24E-08,protein_coding,pebble [Source:FlyBase	Acc:FBgn0003041]
bulk RNAseq FACS-isolated cells,dsRed+_vs_dsRed-,TREdsRed	elavGS>UAS-ND42_RNAi,FBgn0003042,40358,Pc,887.0226065,-1.180038714,0.000431647,protein_coding,Polycomb [Source:FlyBase	Acc:FBgn0003042]
bulk RNAseq FACS-isolated cells,dsRed+_vs_dsRed-,TREdsRed	elavGS>UAS-ND42_RNAi,FBgn0003076,44010,Pgm,4716.001982,1.273354189,6.50E-12,protein_coding,phosphoglucose mutase [Source:FlyBase	Acc:FBgn0003076]
bulk RNAseq FACS-isolated cells,dsRed+_vs_dsRed-,TREdsRed	elavGS>UAS-ND42_RNAi,FBgn0003079,31221,phl,1321.851626,-1.373226259,0.000449382,protein_coding,pole hole [Source:FlyBase	Acc:FBgn0003079]
bulk RNAseq FACS-isolated cells,dsRed+_vs_dsRed-,TREdsRed	elavGS>UAS-ND42_RNAi,FBgn0003093,43428,Pkc98E,8956.656144,-0.463026519,0.023202616,protein_coding,Protein C kinase 98E [Source:FlyBase	Acc:FBgn0003093]
bulk RNAseq FACS-isolated cells,dsRed+_vs_dsRed-,TREdsRed	elavGS>UAS-ND42_RNAi,FBgn0003118,42757,pnt,1025.304343,3.971846589,2.52E-07,protein_coding,pointed [Source:FlyBase	Acc:FBgn0003118]
bulk RNAseq FACS-isolated cells,dsRed+_vs_dsRed-,TREdsRed	elavGS>UAS-ND42_RNAi,FBgn0003134,42922,Pp1alpha-96A,1815.165901,-0.402770249,0.015031843,protein_coding,Protein phosphatase 1alpha at 96A [Source:FlyBase	Acc:FBgn0003134]
bulk RNAseq FACS-isolated cells,dsRed+_vs_dsRed-,TREdsRed	elavGS>UAS-ND42_RNAi,FBgn0003141,35292,pr,884.5494704,2.095859014,1.48E-11,protein_coding,purple [Source:FlyBase	Acc:FBgn0003141]
bulk RNAseq FACS-isolated cells,dsRed+_vs_dsRed-,TREdsRed	elavGS>UAS-ND42_RNAi,FBgn0003159,44529,ptr,1544.304034,3.213880489,1.99E-09,protein_coding,proximal to raf [Source:FlyBase	Acc:FBgn0003159]
bulk RNAseq FACS-isolated cells,dsRed+_vs_dsRed-,TREdsRed	elavGS>UAS-ND42_RNAi,FBgn0003165,41094,pum,4072.588879,0.954426181,0.000604529,protein_coding,pumilio [Source:FlyBase	Acc:FBgn0003165]
bulk RNAseq FACS-isolated cells,dsRed+_vs_dsRed-,TREdsRed	elavGS>UAS-ND42_RNAi,FBgn0003174,44011,pwn,24.30812773,3.255838342,0.001564332,protein_coding,pawn [Source:FlyBase	Acc:FBgn0003174]
bulk RNAseq FACS-isolated cells,dsRed+_vs_dsRed-,TREdsRed	elavGS>UAS-ND42_RNAi,FBgn0003175,37573,px,909.9417787,-1.42273863,1.39E-06,protein_coding,plexus [Source:FlyBase	Acc:FBgn0003175]
bulk RNAseq FACS-isolated cells,dsRed+_vs_dsRed-,TREdsRed	elavGS>UAS-ND42_RNAi,FBgn0003209,44851,raw,956.2632935,-1.24933139,0.000122016,protein_coding,raw [Source:FlyBase	Acc:FBgn0003209]
bulk RNAseq FACS-isolated cells,dsRed+_vs_dsRed-,TREdsRed	elavGS>UAS-ND42_RNAi,FBgn0003218,32340,rdgB,3303.523756,0.506759232,0.046085007,protein_coding,retinal degeneration B [Source:FlyBase	Acc:FBgn0003218]
bulk RNAseq FACS-isolated cells,dsRed+_vs_dsRed-,TREdsRed	elavGS>UAS-ND42_RNAi,FBgn0003227,49241,rec,12.86281309,-4.751190465,0.001736689,protein_coding,recombination-defective [Source:FlyBase	Acc:FBgn0003227]
bulk RNAseq FACS-isolated cells,dsRed+_vs_dsRed-,TREdsRed	elavGS>UAS-ND42_RNAi,FBgn0003231,35246,ref(2)P,6230.297175,0.552719491,0.004810464,protein_coding,refractory to sigma P [Source:FlyBase	Acc:FBgn0003231]
bulk RNAseq FACS-isolated cells,dsRed+_vs_dsRed-,TREdsRed	elavGS>UAS-ND42_RNAi,FBgn0003257,42493,r-l,187.5072046,1.349056638,0.036629539,protein_coding,rudimentary-like [Source:FlyBase	Acc:FBgn0003257]
bulk RNAseq FACS-isolated cells,dsRed+_vs_dsRed-,TREdsRed	elavGS>UAS-ND42_RNAi,FBgn0003261,40739,Rm62,17016.67813,-0.483796419,7.12E-06,protein_coding,Rm62 [Source:FlyBase	Acc:FBgn0003261]
bulk RNAseq FACS-isolated cells,dsRed+_vs_dsRed-,TREdsRed	elavGS>UAS-ND42_RNAi,FBgn0003274,36855,RpLP2,1840.833606,1.03769545,5.46E-08,protein_coding,Ribosomal protein LP2 [Source:FlyBase	Acc:FBgn0003274]
bulk RNAseq FACS-isolated cells,dsRed+_vs_dsRed-,TREdsRed	elavGS>UAS-ND42_RNAi,FBgn0003279,43349,RpL4,2488.177462,0.558641278,0.004505494,protein_coding,Ribosomal protein L4 [Source:FlyBase	Acc:FBgn0003279]
bulk RNAseq FACS-isolated cells,dsRed+_vs_dsRed-,TREdsRed	elavGS>UAS-ND42_RNAi,FBgn0003300,33059,run,66.42886076,-7.241512036,3.94E-11,protein_coding,runt [Source:FlyBase	Acc:FBgn0003300]
bulk RNAseq FACS-isolated cells,dsRed+_vs_dsRed-,TREdsRed	elavGS>UAS-ND42_RNAi,FBgn0003310,33281,S,4587.823228,3.409802485,4.91E-29,protein_coding,Star [Source:FlyBase	Acc:FBgn0003310]
bulk RNAseq FACS-isolated cells,dsRed+_vs_dsRed-,TREdsRed	elavGS>UAS-ND42_RNAi,FBgn0003326,36411,sca,1313.043848,-2.440914409,0.004314386,protein_coding,scabrous [Source:FlyBase	Acc:FBgn0003326]
bulk RNAseq FACS-isolated cells,dsRed+_vs_dsRed-,TREdsRed	elavGS>UAS-ND42_RNAi,FBgn0003334,41168,Scm,2062.230055,-1.339773556,3.36E-07,protein_coding,Sex comb on midleg [Source:FlyBase	Acc:FBgn0003334]
bulk RNAseq FACS-isolated cells,dsRed+_vs_dsRed-,TREdsRed	elavGS>UAS-ND42_RNAi,FBgn0003339,40833,Scr,88.51795307,-4.727805443,0.000301886,protein_coding,Sex combs reduced [Source:FlyBase	Acc:FBgn0003339]
bulk RNAseq FACS-isolated cells,dsRed+_vs_dsRed-,TREdsRed	elavGS>UAS-ND42_RNAi,FBgn0003353,37843,sei,1495.691272,-2.218027714,6.05E-10,protein_coding,seizure [Source:FlyBase	Acc:FBgn0003353]
bulk RNAseq FACS-isolated cells,dsRed+_vs_dsRed-,TREdsRed	elavGS>UAS-ND42_RNAi,FBgn0003366,NA,sev,682.721492,3.687932015,2.17E-06,protein_coding,sevenless [Source:FlyBase	Acc:FBgn0003366]
bulk RNAseq FACS-isolated cells,dsRed+_vs_dsRed-,TREdsRed	elavGS>UAS-ND42_RNAi,FBgn0003371,31248,sgg,6798.88339,-0.807183701,3.51E-07,protein_coding,shaggy [Source:FlyBase	Acc:FBgn0003371]
bulk RNAseq FACS-isolated cells,dsRed+_vs_dsRed-,TREdsRed	elavGS>UAS-ND42_RNAi,FBgn0003380,32780,Sh,4751.378445,-2.382642114,9.42E-12,protein_coding,Shaker [Source:FlyBase	Acc:FBgn0003380]
bulk RNAseq FACS-isolated cells,dsRed+_vs_dsRed-,TREdsRed	elavGS>UAS-ND42_RNAi,FBgn0003386,33599,Shaw,761.8504044,-2.892318005,3.93E-05,protein_coding,Shaker cognate w [Source:FlyBase	Acc:FBgn0003386]
bulk RNAseq FACS-isolated cells,dsRed+_vs_dsRed-,TREdsRed	elavGS>UAS-ND42_RNAi,FBgn0003388,39592,shd,15.2765043,3.563835369,0.016466222,protein_coding,shade [Source:FlyBase	Acc:FBgn0003388]
bulk RNAseq FACS-isolated cells,dsRed+_vs_dsRed-,TREdsRed	elavGS>UAS-ND42_RNAi,FBgn0003390,31617,shf,664.4944854,5.176567668,5.85E-17,protein_coding,shifted [Source:FlyBase	Acc:FBgn0003390]
bulk RNAseq FACS-isolated cells,dsRed+_vs_dsRed-,TREdsRed	elavGS>UAS-ND42_RNAi,FBgn0003392,45928,shi,25826.41155,-1.479039922,5.09E-16,protein_coding,shibire [Source:FlyBase	Acc:FBgn0003392]
bulk RNAseq FACS-isolated cells,dsRed+_vs_dsRed-,TREdsRed	elavGS>UAS-ND42_RNAi,FBgn0003396,36171,shn,559.4926,1.331961218,3.03E-05,protein_coding,schnurri [Source:FlyBase	Acc:FBgn0003396]
bulk RNAseq FACS-isolated cells,dsRed+_vs_dsRed-,TREdsRed	elavGS>UAS-ND42_RNAi,FBgn0003423,33117,slgA,7404.21088,-1.069920214,8.58E-08,protein_coding,sluggish A [Source:FlyBase	Acc:FBgn0003423]
bulk RNAseq FACS-isolated cells,dsRed+_vs_dsRed-,TREdsRed	elavGS>UAS-ND42_RNAi,FBgn0003429,42940,slo,2425.970426,-2.546180224,5.71E-13,protein_coding,slowpoke [Source:FlyBase	Acc:FBgn0003429]
bulk RNAseq FACS-isolated cells,dsRed+_vs_dsRed-,TREdsRed	elavGS>UAS-ND42_RNAi,FBgn0003430,33607,slp1,224.8180219,1.238052778,0.019282013,protein_coding,sloppy paired 1 [Source:FlyBase	Acc:FBgn0003430]
bulk RNAseq FACS-isolated cells,dsRed+_vs_dsRed-,TREdsRed	elavGS>UAS-ND42_RNAi,FBgn0003435,37254,sm,4282.940466,-1.402005247,9.53E-10,protein_coding,smooth [Source:FlyBase	Acc:FBgn0003435]
bulk RNAseq FACS-isolated cells,dsRed+_vs_dsRed-,TREdsRed	elavGS>UAS-ND42_RNAi,FBgn0003462,39251,Sod,8454.455061,1.223984195,3.52E-37,protein_coding,Superoxide dismutase [Source:FlyBase	Acc:FBgn0003462]
bulk RNAseq FACS-isolated cells,dsRed+_vs_dsRed-,TREdsRed	elavGS>UAS-ND42_RNAi,FBgn0003463,32498,sog,295.3316364,2.176700317,0.016474459,protein_coding,short gastrulation [Source:FlyBase	Acc:FBgn0003463]
bulk RNAseq FACS-isolated cells,dsRed+_vs_dsRed-,TREdsRed	elavGS>UAS-ND42_RNAi,FBgn0003464,44014,sol,2460.201036,-1.283351317,0.007895689,protein_coding,small optic lobes [Source:FlyBase	Acc:FBgn0003464]
bulk RNAseq FACS-isolated cells,dsRed+_vs_dsRed-,TREdsRed	elavGS>UAS-ND42_RNAi,FBgn0003482,318579,spn-D,5.632778858,3.906652515,0.026389767,protein_coding,spindle D [Source:FlyBase	Acc:FBgn0003482]
bulk RNAseq FACS-isolated cells,dsRed+_vs_dsRed-,TREdsRed	elavGS>UAS-ND42_RNAi,FBgn0003495,43256,spz,245.0011831,2.593838428,7.99E-05,protein_coding,spatzle [Source:FlyBase	Acc:FBgn0003495]
bulk RNAseq FACS-isolated cells,dsRed+_vs_dsRed-,TREdsRed	elavGS>UAS-ND42_RNAi,FBgn0003499,42162,sr,1293.352491,-3.278762404,3.92E-05,protein_coding,stripe [Source:FlyBase	Acc:FBgn0003499]
bulk RNAseq FACS-isolated cells,dsRed+_vs_dsRed-,TREdsRed	elavGS>UAS-ND42_RNAi,FBgn0003502,34132,Btk29A,671.8769259,2.853363754,1.56E-11,protein_coding,Btk family kinase at 29A [Source:FlyBase	Acc:FBgn0003502]
bulk RNAseq FACS-isolated cells,dsRed+_vs_dsRed-,TREdsRed	elavGS>UAS-ND42_RNAi,FBgn0003507,41944,srp,6.716231193,-2.84920113,0.047996049,protein_coding,serpent [Source:FlyBase	Acc:FBgn0003507]
bulk RNAseq FACS-isolated cells,dsRed+_vs_dsRed-,TREdsRed	elavGS>UAS-ND42_RNAi,FBgn0003514,31554,sqh,2532.168359,0.648072872,0.000281923,protein_coding,spaghetti squash [Source:FlyBase	Acc:FBgn0003514]
bulk RNAseq FACS-isolated cells,dsRed+_vs_dsRed-,TREdsRed	elavGS>UAS-ND42_RNAi,FBgn0003515,39836,st,117.9868585,4.570356141,1.86E-20,protein_coding,scarlet [Source:FlyBase	Acc:FBgn0003515]
bulk RNAseq FACS-isolated cells,dsRed+_vs_dsRed-,TREdsRed	elavGS>UAS-ND42_RNAi,FBgn0003517,31106,sta,3783.398784,0.516155906,0.015417038,protein_coding,stubarista [Source:FlyBase	Acc:FBgn0003517]
bulk RNAseq FACS-isolated cells,dsRed+_vs_dsRed-,TREdsRed	elavGS>UAS-ND42_RNAi,FBgn0003607,34119,Su(var)205,994.74973,-0.462515551,0.004087294,protein_coding,Suppressor of variegation 205 [Source:FlyBase	Acc:FBgn0003607]
bulk RNAseq FACS-isolated cells,dsRed+_vs_dsRed-,TREdsRed	elavGS>UAS-ND42_RNAi,FBgn0003612,35927,Su(var)2-10,1731.654291,-1.108371952,2.19E-06,protein_coding,Suppressor of variegation 2-10 [Source:FlyBase	Acc:FBgn0003612]
bulk RNAseq FACS-isolated cells,dsRed+_vs_dsRed-,TREdsRed	elavGS>UAS-ND42_RNAi,FBgn0003654,44160,sw,763.7734764,-1.124975252,6.03E-07,protein_coding,short wing [Source:FlyBase	Acc:FBgn0003654]
bulk RNAseq FACS-isolated cells,dsRed+_vs_dsRed-,TREdsRed	elavGS>UAS-ND42_RNAi,FBgn0003655,31580,swa,13.17907695,-4.072846674,0.009792387,protein_coding,swallow [Source:FlyBase	Acc:FBgn0003655]
bulk RNAseq FACS-isolated cells,dsRed+_vs_dsRed-,TREdsRed	elavGS>UAS-ND42_RNAi,FBgn0003660,36080,Syb,1021.495587,2.933981437,2.30E-32,protein_coding,Synaptobrevin [Source:FlyBase	Acc:FBgn0003660]
bulk RNAseq FACS-isolated cells,dsRed+_vs_dsRed-,TREdsRed	elavGS>UAS-ND42_RNAi,FBgn0003676,42649,T-cp1,1659.620399,0.562785184,0.031902849,protein_coding,Tcp1-like [Source:FlyBase	Acc:FBgn0003676]
bulk RNAseq FACS-isolated cells,dsRed+_vs_dsRed-,TREdsRed	elavGS>UAS-ND42_RNAi,FBgn0003710,38504,tipE,1073.866022,-2.422316438,0.003694193,protein_coding,temperature-induced paralytic E [Source:FlyBase	Acc:FBgn0003710]
bulk RNAseq FACS-isolated cells,dsRed+_vs_dsRed-,TREdsRed	elavGS>UAS-ND42_RNAi,FBgn0003716,33753,tkv,2492.370141,2.558262162,2.36E-12,protein_coding,thickveins [Source:FlyBase	Acc:FBgn0003716]
bulk RNAseq FACS-isolated cells,dsRed+_vs_dsRed-,TREdsRed	elavGS>UAS-ND42_RNAi,FBgn0003721,41852,Tm1,1150.498095,1.310511436,8.71E-08,protein_coding,Tropomyosin 1 [Source:FlyBase	Acc:FBgn0003721]
bulk RNAseq FACS-isolated cells,dsRed+_vs_dsRed-,TREdsRed	elavGS>UAS-ND42_RNAi,FBgn0003744,40165,trc,1753.799853,-0.504458054,0.037676233,protein_coding,tricornered [Source:FlyBase	Acc:FBgn0003744]
bulk RNAseq FACS-isolated cells,dsRed+_vs_dsRed-,TREdsRed	elavGS>UAS-ND42_RNAi,FBgn0003748,45368,Treh,23399.16745,4.038431014,3.11E-79,protein_coding,Trehalase [Source:FlyBase	Acc:FBgn0003748]
bulk RNAseq FACS-isolated cells,dsRed+_vs_dsRed-,TREdsRed	elavGS>UAS-ND42_RNAi,FBgn0003870,48317,ttk,1519.612021,3.634756713,2.68E-18,protein_coding,tramtrack [Source:FlyBase	Acc:FBgn0003870]
bulk RNAseq FACS-isolated cells,dsRed+_vs_dsRed-,TREdsRed	elavGS>UAS-ND42_RNAi,FBgn0003884,40848,alphaTub84B,14145.41196,0.437251664,5.95E-09,protein_coding,alpha-Tubulin at 84B [Source:FlyBase	Acc:FBgn0003884]
bulk RNAseq FACS-isolated cells,dsRed+_vs_dsRed-,TREdsRed	elavGS>UAS-ND42_RNAi,FBgn0003885,40904,alphaTub84D,4477.071238,0.418286885,0.011894636,protein_coding,alpha-Tubulin at 84D [Source:FlyBase	Acc:FBgn0003885]
bulk RNAseq FACS-isolated cells,dsRed+_vs_dsRed-,TREdsRed	elavGS>UAS-ND42_RNAi,FBgn0003888,37888,betaTub60D,356.8401507,10.35153713,5.31E-22,protein_coding,beta-Tubulin at 60D [Source:FlyBase	Acc:FBgn0003888]
bulk RNAseq FACS-isolated cells,dsRed+_vs_dsRed-,TREdsRed	elavGS>UAS-ND42_RNAi,FBgn0003890,43359,betaTub97EF,2882.071499,4.239786761,2.63E-19,protein_coding,beta-Tubulin at 97EF [Source:FlyBase	Acc:FBgn0003890]
bulk RNAseq FACS-isolated cells,dsRed+_vs_dsRed-,TREdsRed	elavGS>UAS-ND42_RNAi,FBgn0003891,37417,tud,2368.792994,1.171110482,0.000401365,protein_coding,tudor [Source:FlyBase	Acc:FBgn0003891]
bulk RNAseq FACS-isolated cells,dsRed+_vs_dsRed-,TREdsRed	elavGS>UAS-ND42_RNAi,FBgn0003941,33629,RpL40,2907.11886,0.79327741,2.95E-06,protein_coding,Ribosomal protein L40 [Source:FlyBase	Acc:FBgn0003941]
bulk RNAseq FACS-isolated cells,dsRed+_vs_dsRed-,TREdsRed	elavGS>UAS-ND42_RNAi,FBgn0003942,34420,RpS27A,851.7685253,0.587989632,0.025503951,protein_coding,Ribosomal protein S27A [Source:FlyBase	Acc:FBgn0003942]
bulk RNAseq FACS-isolated cells,dsRed+_vs_dsRed-,TREdsRed	elavGS>UAS-ND42_RNAi,FBgn0003943,38456,Ubi-p63E,2592.275883,0.665946394,0.002136497,protein_coding,Ubiquitin-63E [Source:FlyBase	Acc:FBgn0003943]
bulk RNAseq FACS-isolated cells,dsRed+_vs_dsRed-,TREdsRed	elavGS>UAS-ND42_RNAi,FBgn0003964,31165,usp,2564.433439,0.479092705,0.009192548,protein_coding,ultraspiracle [Source:FlyBase	Acc:FBgn0003964]
bulk RNAseq FACS-isolated cells,dsRed+_vs_dsRed-,TREdsRed	elavGS>UAS-ND42_RNAi,FBgn0003977,47869,vir,119.6545824,2.944504218,0.005411671,protein_coding,virilizer [Source:FlyBase	Acc:FBgn0003977]
bulk RNAseq FACS-isolated cells,dsRed+_vs_dsRed-,TREdsRed	elavGS>UAS-ND42_RNAi,FBgn0003996,NA,w,611.8463574,3.305037278,5.90E-05,protein_coding,white [Source:FlyBase	Acc:FBgn0003996]
bulk RNAseq FACS-isolated cells,dsRed+_vs_dsRed-,TREdsRed	elavGS>UAS-ND42_RNAi,FBgn0004055,38002,uzip,5609.015826,1.683567436,3.58E-17,protein_coding,unzipped [Source:FlyBase	Acc:FBgn0004055]
bulk RNAseq FACS-isolated cells,dsRed+_vs_dsRed-,TREdsRed	elavGS>UAS-ND42_RNAi,FBgn0004057,32974,Zw,132.1970833,6.043990067,1.36E-06,protein_coding,Zwischenferment [Source:FlyBase	Acc:FBgn0004057]
bulk RNAseq FACS-isolated cells,dsRed+_vs_dsRed-,TREdsRed	elavGS>UAS-ND42_RNAi,FBgn0004066,32584,Prosalpha4,460.0977231,0.624705234,0.009920697,protein_coding,Proteasome alpha4 subunit [Source:FlyBase	Acc:FBgn0004066]
bulk RNAseq FACS-isolated cells,dsRed+_vs_dsRed-,TREdsRed	elavGS>UAS-ND42_RNAi,FBgn0004087,42003,Dhfr,101.293677,4.159925442,2.37E-09,protein_coding,Dihydrofolate reductase [Source:FlyBase	Acc:FBgn0004087]
bulk RNAseq FACS-isolated cells,dsRed+_vs_dsRed-,TREdsRed	elavGS>UAS-ND42_RNAi,FBgn0004103,49260,Pp1-87B,4015.359958,0.353682075,0.033661414,protein_coding,Protein phosphatase 1 at 87B [Source:FlyBase	Acc:FBgn0004103]
bulk RNAseq FACS-isolated cells,dsRed+_vs_dsRed-,TREdsRed	elavGS>UAS-ND42_RNAi,FBgn0004107,42453,Cdk2,94.06540166,-2.610372062,0.040875685,protein_coding,Cyclin-dependent kinase 2 [Source:FlyBase	Acc:FBgn0004107]
bulk RNAseq FACS-isolated cells,dsRed+_vs_dsRed-,TREdsRed	elavGS>UAS-ND42_RNAi,FBgn0004108,39873,Nrt,3199.140406,0.847294922,0.028146943,protein_coding,Neurotactin [Source:FlyBase	Acc:FBgn0004108]
bulk RNAseq FACS-isolated cells,dsRed+_vs_dsRed-,TREdsRed	elavGS>UAS-ND42_RNAi,FBgn0004118,42920,nAChRbeta2,2683.174731,-2.384676359,1.20E-14,protein_coding,nicotinic Acetylcholine Receptor beta2 [Source:FlyBase	Acc:FBgn0004118]
bulk RNAseq FACS-isolated cells,dsRed+_vs_dsRed-,TREdsRed	elavGS>UAS-ND42_RNAi,FBgn0004132,48986,boca,856.8976366,0.724755983,4.60E-05,protein_coding,boca [Source:FlyBase	Acc:FBgn0004132]
bulk RNAseq FACS-isolated cells,dsRed+_vs_dsRed-,TREdsRed	elavGS>UAS-ND42_RNAi,FBgn0004133,35694,blow,1320.362126,4.405140415,1.98E-08,protein_coding,blown fuse [Source:FlyBase	Acc:FBgn0004133]
bulk RNAseq FACS-isolated cells,dsRed+_vs_dsRed-,TREdsRed	elavGS>UAS-ND42_RNAi,FBgn0004168,NA,5-HT1A,352.6459385,-1.778433283,0.02897064,protein_coding,5-hydroxytryptamine (serotonin) receptor 1A [Source:FlyBase	Acc:FBgn0004168]
bulk RNAseq FACS-isolated cells,dsRed+_vs_dsRed-,TREdsRed	elavGS>UAS-ND42_RNAi,FBgn0004177,45959,mts,7525.927461,0.319340797,0.006210577,protein_coding,microtubule star [Source:FlyBase	Acc:FBgn0004177]
bulk RNAseq FACS-isolated cells,dsRed+_vs_dsRed-,TREdsRed	elavGS>UAS-ND42_RNAi,FBgn0004179,40459,Csp,3248.028418,-0.876735007,4.38E-07,protein_coding,Cysteine string protein [Source:FlyBase	Acc:FBgn0004179]
bulk RNAseq FACS-isolated cells,dsRed+_vs_dsRed-,TREdsRed	elavGS>UAS-ND42_RNAi,FBgn0004198,44540,ct,1768.589457,1.833472257,4.09E-08,protein_coding,cut [Source:FlyBase	Acc:FBgn0004198]
bulk RNAseq FACS-isolated cells,dsRed+_vs_dsRed-,TREdsRed	elavGS>UAS-ND42_RNAi,FBgn0004227,32603,nonA,1770.041805,-1.031237005,2.37E-07,protein_coding,no on or off transient A [Source:FlyBase	Acc:FBgn0004227]
bulk RNAseq FACS-isolated cells,dsRed+_vs_dsRed-,TREdsRed	elavGS>UAS-ND42_RNAi,FBgn0004237,48535,Hrb87F,1406.888373,-0.519259994,0.003750777,protein_coding,Heterogeneous nuclear ribonucleoprotein at 87F [Source:FlyBase	Acc:FBgn0004237]
bulk RNAseq FACS-isolated cells,dsRed+_vs_dsRed-,TREdsRed	elavGS>UAS-ND42_RNAi,FBgn0004242,33473,Syt1,7761.629581,-2.184143135,1.21E-11,protein_coding,Synaptotagmin 1 [Source:FlyBase	Acc:FBgn0004242]
bulk RNAseq FACS-isolated cells,dsRed+_vs_dsRed-,TREdsRed	elavGS>UAS-ND42_RNAi,FBgn0004244,39054,Rdl,5811.809835,-2.307043464,6.09E-11,protein_coding,Resistant to dieldrin [Source:FlyBase	Acc:FBgn0004244]
bulk RNAseq FACS-isolated cells,dsRed+_vs_dsRed-,TREdsRed	elavGS>UAS-ND42_RNAi,FBgn0004359,43235,T48,217.9231634,3.158350506,0.009400244,protein_coding,Transcript 48 [Source:FlyBase	Acc:FBgn0004359]
bulk RNAseq FACS-isolated cells,dsRed+_vs_dsRed-,TREdsRed	elavGS>UAS-ND42_RNAi,FBgn0004362,37481,HmgD,1101.041658,-0.895305615,0.00015893,protein_coding,High mobility group protein D [Source:FlyBase	Acc:FBgn0004362]
bulk RNAseq FACS-isolated cells,dsRed+_vs_dsRed-,TREdsRed	elavGS>UAS-ND42_RNAi,FBgn0004364,37277,18w,2869.056875,4.91009688,5.56E-09,protein_coding,18 wheeler [Source:FlyBase	Acc:FBgn0004364]
bulk RNAseq FACS-isolated cells,dsRed+_vs_dsRed-,TREdsRed	elavGS>UAS-ND42_RNAi,FBgn0004368,31425,Ptp4E,2241.617469,2.937007335,1.41E-09,protein_coding,Protein tyrosine phosphatase 4E [Source:FlyBase	Acc:FBgn0004368]
bulk RNAseq FACS-isolated cells,dsRed+_vs_dsRed-,TREdsRed	elavGS>UAS-ND42_RNAi,FBgn0004370,32115,Ptp10D,1080.231433,1.448419171,0.00530246,protein_coding,Protein tyrosine phosphatase 10D [Source:FlyBase	Acc:FBgn0004370]
bulk RNAseq FACS-isolated cells,dsRed+_vs_dsRed-,TREdsRed	elavGS>UAS-ND42_RNAi,FBgn0004380,38611,Klp64D,1819.251207,-1.13238306,1.25E-05,protein_coding,Kinesin-like protein at 64D [Source:FlyBase	Acc:FBgn0004380]
bulk RNAseq FACS-isolated cells,dsRed+_vs_dsRed-,TREdsRed	elavGS>UAS-ND42_RNAi,FBgn0004381,39332,Klp68D,1968.31861,-1.256748157,6.38E-06,protein_coding,Kinesin-like protein at 68D [Source:FlyBase	Acc:FBgn0004381]
bulk RNAseq FACS-isolated cells,dsRed+_vs_dsRed-,TREdsRed	elavGS>UAS-ND42_RNAi,FBgn0004395,42738,unk,2161.227007,-0.818815253,4.14E-05,protein_coding,unkempt [Source:FlyBase	Acc:FBgn0004395]
bulk RNAseq FACS-isolated cells,dsRed+_vs_dsRed-,TREdsRed	elavGS>UAS-ND42_RNAi,FBgn0004396,39682,CrebA,303.484663,3.655676488,9.41E-14,protein_coding,Cyclic-AMP response element binding protein A [Source:FlyBase	Acc:FBgn0004396]
bulk RNAseq FACS-isolated cells,dsRed+_vs_dsRed-,TREdsRed	elavGS>UAS-ND42_RNAi,FBgn0004397,31201,Vinc,1038.58363,3.442673279,0.000250517,protein_coding,Vinculin [Source:FlyBase	Acc:FBgn0004397]
bulk RNAseq FACS-isolated cells,dsRed+_vs_dsRed-,TREdsRed	elavGS>UAS-ND42_RNAi,FBgn0004403,47218,RpS14a,1397.647469,0.823260646,8.64E-06,protein_coding,Ribosomal protein S14a [Source:FlyBase	Acc:FBgn0004403]
bulk RNAseq FACS-isolated cells,dsRed+_vs_dsRed-,TREdsRed	elavGS>UAS-ND42_RNAi,FBgn0004404,47218,RpS14b,350.7326588,1.114696767,0.001292996,protein_coding,Ribosomal protein S14b [Source:FlyBase	Acc:FBgn0004404]
bulk RNAseq FACS-isolated cells,dsRed+_vs_dsRed-,TREdsRed	elavGS>UAS-ND42_RNAi,FBgn0004432,32595,Cyp1,10989.09633,1.396774143,2.96E-50,protein_coding,Cyclophilin 1 [Source:FlyBase	Acc:FBgn0004432]
bulk RNAseq FACS-isolated cells,dsRed+_vs_dsRed-,TREdsRed	elavGS>UAS-ND42_RNAi,FBgn0004436,40610,Ubc6,2533.087258,-0.866342138,3.66E-06,protein_coding,Ubiquitin conjugating enzyme 6 [Source:FlyBase	Acc:FBgn0004436]
bulk RNAseq FACS-isolated cells,dsRed+_vs_dsRed-,TREdsRed	elavGS>UAS-ND42_RNAi,FBgn0004507,33386,GlyP,9952.497462,0.839489026,1.11E-16,protein_coding,Glycogen phosphorylase [Source:FlyBase	Acc:FBgn0004507]
bulk RNAseq FACS-isolated cells,dsRed+_vs_dsRed-,TREdsRed	elavGS>UAS-ND42_RNAi,FBgn0004514,42452,Oct-TyrR,553.2833728,-2.93180438,0.012285602,protein_coding,Octopamine-Tyramine receptor [Source:FlyBase	Acc:FBgn0004514]
bulk RNAseq FACS-isolated cells,dsRed+_vs_dsRed-,TREdsRed	elavGS>UAS-ND42_RNAi,FBgn0004516,38484,Gad1,24800.43341,-2.916255706,4.51E-08,protein_coding,Glutamic acid decarboxylase 1 [Source:FlyBase	Acc:FBgn0004516]
bulk RNAseq FACS-isolated cells,dsRed+_vs_dsRed-,TREdsRed	elavGS>UAS-ND42_RNAi,FBgn0004569,39833,aos,54.96656332,2.845003872,0.025763996,protein_coding,argos [Source:FlyBase	Acc:FBgn0004569]
bulk RNAseq FACS-isolated cells,dsRed+_vs_dsRed-,TREdsRed	elavGS>UAS-ND42_RNAi,FBgn0004574,38493,Rop,12562.42512,-0.703191857,2.58E-07,protein_coding,Ras opposite [Source:FlyBase	Acc:FBgn0004574]
bulk RNAseq FACS-isolated cells,dsRed+_vs_dsRed-,TREdsRed	elavGS>UAS-ND42_RNAi,FBgn0004575,NA,Syn,5239.00562,-2.075841864,2.78E-09,protein_coding,Synapsin [Source:FlyBase	Acc:FBgn0004575]
bulk RNAseq FACS-isolated cells,dsRed+_vs_dsRed-,TREdsRed	elavGS>UAS-ND42_RNAi,FBgn0004581,47873,bgcn,6.592498401,3.880665287,0.003009453,protein_coding,benign gonial cell neoplasm [Source:FlyBase	Acc:FBgn0004581]
bulk RNAseq FACS-isolated cells,dsRed+_vs_dsRed-,TREdsRed	elavGS>UAS-ND42_RNAi,FBgn0004583,33218,ex,20.49617401,3.196258181,0.003009453,protein_coding,expanded [Source:FlyBase	Acc:FBgn0004583]
bulk RNAseq FACS-isolated cells,dsRed+_vs_dsRed-,TREdsRed	elavGS>UAS-ND42_RNAi,FBgn0004595,41363,pros,9200.839999,-2.548949666,4.69E-17,protein_coding,prospero [Source:FlyBase	Acc:FBgn0004595]
bulk RNAseq FACS-isolated cells,dsRed+_vs_dsRed-,TREdsRed	elavGS>UAS-ND42_RNAi,FBgn0004606,43650,zfh1,2950.162553,3.594919393,2.72E-15,protein_coding,Zn finger homeodomain 1 [Source:FlyBase	Acc:FBgn0004606]
bulk RNAseq FACS-isolated cells,dsRed+_vs_dsRed-,TREdsRed	elavGS>UAS-ND42_RNAi,FBgn0004607,43795,zfh2,3036.802795,3.367671025,1.08E-10,protein_coding,Zn finger homeodomain 2 [Source:FlyBase	Acc:FBgn0004607]
bulk RNAseq FACS-isolated cells,dsRed+_vs_dsRed-,TREdsRed	elavGS>UAS-ND42_RNAi,FBgn0004611,33204,Plc21C,2105.763409,-1.625201514,1.85E-06,protein_coding,Phospholipase C at 21C [Source:FlyBase	Acc:FBgn0004611]
bulk RNAseq FACS-isolated cells,dsRed+_vs_dsRed-,TREdsRed	elavGS>UAS-ND42_RNAi,FBgn0004619,38742,GluRIA,955.4548787,-2.44760593,2.89E-06,protein_coding,Glutamate receptor IA [Source:FlyBase	Acc:FBgn0004619]
bulk RNAseq FACS-isolated cells,dsRed+_vs_dsRed-,TREdsRed	elavGS>UAS-ND42_RNAi,FBgn0004620,33788,GluRIIA,263.4622287,3.660244909,0.000732421,protein_coding,Glutamate receptor IIA [Source:FlyBase	Acc:FBgn0004620]
bulk RNAseq FACS-isolated cells,dsRed+_vs_dsRed-,TREdsRed	elavGS>UAS-ND42_RNAi,FBgn0004635,38168,rho,15566.4076,4.739920934,2.52E-55,protein_coding,rhomboid [Source:FlyBase	Acc:FBgn0004635]
bulk RNAseq FACS-isolated cells,dsRed+_vs_dsRed-,TREdsRed	elavGS>UAS-ND42_RNAi,FBgn0004636,38244,R,2061.720837,0.842551557,1.24E-08,protein_coding,Roughened [Source:FlyBase	Acc:FBgn0004636]
bulk RNAseq FACS-isolated cells,dsRed+_vs_dsRed-,TREdsRed	elavGS>UAS-ND42_RNAi,FBgn0004646,45382,ogre,5748.231588,3.600987592,1.79E-15,protein_coding,optic ganglion reduced [Source:FlyBase	Acc:FBgn0004646]
bulk RNAseq FACS-isolated cells,dsRed+_vs_dsRed-,TREdsRed	elavGS>UAS-ND42_RNAi,FBgn0004647,31293,N,1162.453155,4.478785516,3.30E-38,protein_coding,Notch [Source:FlyBase	Acc:FBgn0004647]
bulk RNAseq FACS-isolated cells,dsRed+_vs_dsRed-,TREdsRed	elavGS>UAS-ND42_RNAi,FBgn0004648,30998,svr,3253.037734,-1.425587881,2.74E-11,protein_coding,silver [Source:FlyBase	Acc:FBgn0004648]
bulk RNAseq FACS-isolated cells,dsRed+_vs_dsRed-,TREdsRed	elavGS>UAS-ND42_RNAi,FBgn0004654,31185,Pgd,470.571114,3.176936197,0.003526558,protein_coding,Phosphogluconate dehydrogenase [Source:FlyBase	Acc:FBgn0004654]
bulk RNAseq FACS-isolated cells,dsRed+_vs_dsRed-,TREdsRed	elavGS>UAS-ND42_RNAi,FBgn0004657,44885,mys,3308.388121,1.119885045,8.17E-05,protein_coding,myospheroid [Source:FlyBase	Acc:FBgn0004657]
bulk RNAseq FACS-isolated cells,dsRed+_vs_dsRed-,TREdsRed	elavGS>UAS-ND42_RNAi,FBgn0004687,31474,Mlc-c,1717.331288,2.014636433,2.05E-21,protein_coding,Myosin light chain cytoplasmic [Source:FlyBase	Acc:FBgn0004687]
bulk RNAseq FACS-isolated cells,dsRed+_vs_dsRed-,TREdsRed	elavGS>UAS-ND42_RNAi,FBgn0004698,36697,mus210,1829.992052,-1.285177568,5.51E-05,protein_coding,mutagen-sensitive 210 [Source:FlyBase	Acc:FBgn0004698]
bulk RNAseq FACS-isolated cells,dsRed+_vs_dsRed-,TREdsRed	elavGS>UAS-ND42_RNAi,FBgn0004797,44887,mdy,835.7994048,3.766635279,0.000271338,protein_coding,midway [Source:FlyBase	Acc:FBgn0004797]
bulk RNAseq FACS-isolated cells,dsRed+_vs_dsRed-,TREdsRed	elavGS>UAS-ND42_RNAi,FBgn0004828,31848,His3.3B,15104.30552,-0.78192361,8.99E-11,protein_coding,Histone H3.3B [Source:FlyBase	Acc:FBgn0004828]
bulk RNAseq FACS-isolated cells,dsRed+_vs_dsRed-,TREdsRed	elavGS>UAS-ND42_RNAi,FBgn0004859,43767,ci,462.5658857,2.77218194,6.19E-06,protein_coding,cubitus interruptus [Source:FlyBase	Acc:FBgn0004859]
bulk RNAseq FACS-isolated cells,dsRed+_vs_dsRed-,TREdsRed	elavGS>UAS-ND42_RNAi,FBgn0004867,34309,RpS2,4436.307383,0.401366333,0.013303226,protein_coding,Ribosomal protein S2 [Source:FlyBase	Acc:FBgn0004867]
bulk RNAseq FACS-isolated cells,dsRed+_vs_dsRed-,TREdsRed	elavGS>UAS-ND42_RNAi,FBgn0004870,38116,bab1,528.5068362,-2.856993909,0.000455343,protein_coding,bric a brac 1 [Source:FlyBase	Acc:FBgn0004870]
bulk RNAseq FACS-isolated cells,dsRed+_vs_dsRed-,TREdsRed	elavGS>UAS-ND42_RNAi,FBgn0004872,34521,piwi,42.97800654,4.438770398,0.000371321,protein_coding,piwi [Source:FlyBase	Acc:FBgn0004872]
bulk RNAseq FACS-isolated cells,dsRed+_vs_dsRed-,TREdsRed	elavGS>UAS-ND42_RNAi,FBgn0004875,44543,enc,1542.741149,-1.062316131,0.010106337,protein_coding,encore [Source:FlyBase	Acc:FBgn0004875]
bulk RNAseq FACS-isolated cells,dsRed+_vs_dsRed-,TREdsRed	elavGS>UAS-ND42_RNAi,FBgn0004876,42289,cdi,1595.827962,1.227060553,0.001512337,protein_coding,center divider [Source:FlyBase	Acc:FBgn0004876]
bulk RNAseq FACS-isolated cells,dsRed+_vs_dsRed-,TREdsRed	elavGS>UAS-ND42_RNAi,FBgn0004880,38469,scrt,2047.491279,-2.210383581,7.25E-15,protein_coding,scratch [Source:FlyBase	Acc:FBgn0004880]
bulk RNAseq FACS-isolated cells,dsRed+_vs_dsRed-,TREdsRed	elavGS>UAS-ND42_RNAi,FBgn0004885,42944,tok,703.1215777,-1.78317651,0.002101257,protein_coding,tolkin [Source:FlyBase	Acc:FBgn0004885]
bulk RNAseq FACS-isolated cells,dsRed+_vs_dsRed-,TREdsRed	elavGS>UAS-ND42_RNAi,FBgn0004888,38447,Scsalpha,4603.678997,0.283387072,0.014606122,protein_coding,Succinyl coenzyme A synthetase alpha subunit [Source:FlyBase	Acc:FBgn0004888]
bulk RNAseq FACS-isolated cells,dsRed+_vs_dsRed-,TREdsRed	elavGS>UAS-ND42_RNAi,FBgn0004901,40935,Prat,357.9611666,2.647224386,3.09E-05,protein_coding,Phosphoribosylamidotransferase [Source:FlyBase	Acc:FBgn0004901]
bulk RNAseq FACS-isolated cells,dsRed+_vs_dsRed-,TREdsRed	elavGS>UAS-ND42_RNAi,FBgn0004907,36059,14-3-3zeta,17465.45896,-0.268682728,0.034254418,protein_coding,14-3-3zeta [Source:FlyBase	Acc:FBgn0004907]
bulk RNAseq FACS-isolated cells,dsRed+_vs_dsRed-,TREdsRed	elavGS>UAS-ND42_RNAi,FBgn0004914,44544,Hnf4,803.4872505,5.291512573,4.50E-16,protein_coding,Hepatocyte nuclear factor 4 [Source:FlyBase	Acc:FBgn0004914]
bulk RNAseq FACS-isolated cells,dsRed+_vs_dsRed-,TREdsRed	elavGS>UAS-ND42_RNAi,FBgn0004919,38006,gol,541.6252936,-1.62558905,0.005373109,protein_coding,goliath [Source:FlyBase	Acc:FBgn0004919]
bulk RNAseq FACS-isolated cells,dsRed+_vs_dsRed-,TREdsRed	elavGS>UAS-ND42_RNAi,FBgn0004921,35881,Ggamma1,11512.40021,-1.235994685,1.05E-20,protein_coding,G protein gamma 1 [Source:FlyBase	Acc:FBgn0004921]
bulk RNAseq FACS-isolated cells,dsRed+_vs_dsRed-,TREdsRed	elavGS>UAS-ND42_RNAi,FBgn0004926,39433,eIF-2beta,1346.528334,-0.829108359,0.000357983,protein_coding,Eukaryotic initiation factor 2beta [Source:FlyBase	Acc:FBgn0004926]
bulk RNAseq FACS-isolated cells,dsRed+_vs_dsRed-,TREdsRed	elavGS>UAS-ND42_RNAi,FBgn0005278,48552,Sam-S,5670.552006,-1.810242766,2.87E-20,protein_coding,S-adenosylmethionine Synthetase [Source:FlyBase	Acc:FBgn0005278]
bulk RNAseq FACS-isolated cells,dsRed+_vs_dsRed-,TREdsRed	elavGS>UAS-ND42_RNAi,FBgn0005386,40133,ash1,625.4252006,-1.661116296,0.026367676,protein_coding,"absent, small, or homeotic discs 1 [Source:FlyBase	Acc:FBgn0005386]"
bulk RNAseq FACS-isolated cells,dsRed+_vs_dsRed-,TREdsRed	elavGS>UAS-ND42_RNAi,FBgn0005427,NA,ewg,1166.014368,-1.307754023,4.44E-07,protein_coding,erect wing [Source:FlyBase	Acc:FBgn0005427]
bulk RNAseq FACS-isolated cells,dsRed+_vs_dsRed-,TREdsRed	elavGS>UAS-ND42_RNAi,FBgn0005533,39088,RpS17,958.8247083,0.711485854,0.001139696,protein_coding,Ribosomal protein S17 [Source:FlyBase	Acc:FBgn0005533]
bulk RNAseq FACS-isolated cells,dsRed+_vs_dsRed-,TREdsRed	elavGS>UAS-ND42_RNAi,FBgn0005536,49070,Mbs,1359.049014,-0.685442725,0.038883365,protein_coding,Myosin binding subunit [Source:FlyBase	Acc:FBgn0005536]
bulk RNAseq FACS-isolated cells,dsRed+_vs_dsRed-,TREdsRed	elavGS>UAS-ND42_RNAi,FBgn0005558,43812,ey,651.7604014,-2.525432311,0.025365164,protein_coding,eyeless [Source:FlyBase	Acc:FBgn0005558]
bulk RNAseq FACS-isolated cells,dsRed+_vs_dsRed-,TREdsRed	elavGS>UAS-ND42_RNAi,FBgn0005564,40129,Shal,1604.156252,-2.462323704,4.83E-14,protein_coding,Shaker cognate l [Source:FlyBase	Acc:FBgn0005564]
bulk RNAseq FACS-isolated cells,dsRed+_vs_dsRed-,TREdsRed	elavGS>UAS-ND42_RNAi,FBgn0005585,41166,Crc,7175.324278,0.394799439,0.001064101,protein_coding,Calreticulin [Source:FlyBase	Acc:FBgn0005585]
bulk RNAseq FACS-isolated cells,dsRed+_vs_dsRed-,TREdsRed	elavGS>UAS-ND42_RNAi,FBgn0005586,36127,Rab3,7958.241876,-2.212740253,1.88E-21,protein_coding,Rab3 [Source:FlyBase	Acc:FBgn0005586]
bulk RNAseq FACS-isolated cells,dsRed+_vs_dsRed-,TREdsRed	elavGS>UAS-ND42_RNAi,FBgn0005593,34352,RpL7,2040.982087,0.847488202,0.000180004,protein_coding,Ribosomal protein L7 [Source:FlyBase	Acc:FBgn0005593]
bulk RNAseq FACS-isolated cells,dsRed+_vs_dsRed-,TREdsRed	elavGS>UAS-ND42_RNAi,FBgn0005612,37822,Sox14,417.8010507,4.835764478,3.49E-08,protein_coding,Sox box protein 14 [Source:FlyBase	Acc:FBgn0005612]
bulk RNAseq FACS-isolated cells,dsRed+_vs_dsRed-,TREdsRed	elavGS>UAS-ND42_RNAi,FBgn0005633,40185,fln,200.4033656,6.11819186,2.14E-19,protein_coding,flightin [Source:FlyBase	Acc:FBgn0005633]
bulk RNAseq FACS-isolated cells,dsRed+_vs_dsRed-,TREdsRed	elavGS>UAS-ND42_RNAi,FBgn0005636,37886,nvy,174.1991184,-3.603403504,8.12E-05,protein_coding,nervy [Source:FlyBase	Acc:FBgn0005636]
bulk RNAseq FACS-isolated cells,dsRed+_vs_dsRed-,TREdsRed	elavGS>UAS-ND42_RNAi,FBgn0005640,38433,Eip63E,3928.824243,0.851187362,0.002135236,protein_coding,Ecdysone-induced protein 63E [Source:FlyBase	Acc:FBgn0005640]
bulk RNAseq FACS-isolated cells,dsRed+_vs_dsRed-,TREdsRed	elavGS>UAS-ND42_RNAi,FBgn0005671,41550,Vha55,15996.13069,-0.430619657,8.90E-09,protein_coding,Vacuolar H[+]-ATPase 55kD subunit [Source:FlyBase	Acc:FBgn0005671]
bulk RNAseq FACS-isolated cells,dsRed+_vs_dsRed-,TREdsRed	elavGS>UAS-ND42_RNAi,FBgn0005672,35253,spi,3898.419996,1.43182636,1.00E-24,protein_coding,spitz [Source:FlyBase	Acc:FBgn0005672]
bulk RNAseq FACS-isolated cells,dsRed+_vs_dsRed-,TREdsRed	elavGS>UAS-ND42_RNAi,FBgn0005694,40370,Aef1,1463.174448,-1.365881141,0.000206136,protein_coding,Adult enhancer factor 1 [Source:FlyBase	Acc:FBgn0005694]
bulk RNAseq FACS-isolated cells,dsRed+_vs_dsRed-,TREdsRed	elavGS>UAS-ND42_RNAi,FBgn0005771,34847,noc,1274.050118,1.036343222,0.003590436,protein_coding,no ocelli [Source:FlyBase	Acc:FBgn0005771]
bulk RNAseq FACS-isolated cells,dsRed+_vs_dsRed-,TREdsRed	elavGS>UAS-ND42_RNAi,FBgn0005775,38590,Con,3124.123748,-2.888321516,3.11E-15,protein_coding,Connectin [Source:FlyBase	Acc:FBgn0005775]
bulk RNAseq FACS-isolated cells,dsRed+_vs_dsRed-,TREdsRed	elavGS>UAS-ND42_RNAi,FBgn0008635,32820,betaCOP,2780.310643,0.934337781,6.51E-05,protein_coding,Coat Protein (coatomer) beta [Source:FlyBase	Acc:FBgn0008635]
bulk RNAseq FACS-isolated cells,dsRed+_vs_dsRed-,TREdsRed	elavGS>UAS-ND42_RNAi,FBgn0010014,44317,CanB,3133.113533,-2.100533276,1.75E-10,protein_coding,Calcineurin B [Source:FlyBase	Acc:FBgn0010014]
bulk RNAseq FACS-isolated cells,dsRed+_vs_dsRed-,TREdsRed	elavGS>UAS-ND42_RNAi,FBgn0010038,48335,GstD2,89.9909291,5.655902546,1.23E-05,protein_coding,Glutathione S transferase D2 [Source:FlyBase	Acc:FBgn0010038]
bulk RNAseq FACS-isolated cells,dsRed+_vs_dsRed-,TREdsRed	elavGS>UAS-ND42_RNAi,FBgn0010039,48336,GstD3,257.0126922,4.444536353,6.95E-07,protein_coding,Glutathione S transferase D3 [Source:FlyBase	Acc:FBgn0010039]
bulk RNAseq FACS-isolated cells,dsRed+_vs_dsRed-,TREdsRed	elavGS>UAS-ND42_RNAi,FBgn0010053,251984,Jheh1,2328.047693,4.572379188,2.38E-34,protein_coding,Juvenile hormone epoxide hydrolase 1 [Source:FlyBase	Acc:FBgn0010053]
bulk RNAseq FACS-isolated cells,dsRed+_vs_dsRed-,TREdsRed	elavGS>UAS-ND42_RNAi,FBgn0010078,37628,RpL23,1369.700949,0.582680067,0.001596537,protein_coding,Ribosomal protein L23 [Source:FlyBase	Acc:FBgn0010078]
bulk RNAseq FACS-isolated cells,dsRed+_vs_dsRed-,TREdsRed	elavGS>UAS-ND42_RNAi,FBgn0010100,44149,Acon,7417.171244,-0.701666296,1.72E-05,protein_coding,Aconitase [Source:FlyBase	Acc:FBgn0010100]
bulk RNAseq FACS-isolated cells,dsRed+_vs_dsRed-,TREdsRed	elavGS>UAS-ND42_RNAi,FBgn0010105,39717,comm,792.4282548,-1.919804989,0.000881638,protein_coding,commissureless [Source:FlyBase	Acc:FBgn0010105]
bulk RNAseq FACS-isolated cells,dsRed+_vs_dsRed-,TREdsRed	elavGS>UAS-ND42_RNAi,FBgn0010114,35949,hig,8648.734063,-3.520556328,7.29E-20,protein_coding,hikaru genki [Source:FlyBase	Acc:FBgn0010114]
bulk RNAseq FACS-isolated cells,dsRed+_vs_dsRed-,TREdsRed	elavGS>UAS-ND42_RNAi,FBgn0010194,32838,Wnt5,312.4422316,-3.436518361,0.002015655,protein_coding,Wnt oncogene analog 5 [Source:FlyBase	Acc:FBgn0010194]
bulk RNAseq FACS-isolated cells,dsRed+_vs_dsRed-,TREdsRed	elavGS>UAS-ND42_RNAi,FBgn0010198,44150,RpS15Aa,683.4019862,1.237136749,2.40E-05,protein_coding,Ribosomal protein S15Aa [Source:FlyBase	Acc:FBgn0010198]
bulk RNAseq FACS-isolated cells,dsRed+_vs_dsRed-,TREdsRed	elavGS>UAS-ND42_RNAi,FBgn0010213,36878,Sod2,2127.820943,0.751362239,1.86E-08,protein_coding,Superoxide dismutase 2 (Mn) [Source:FlyBase	Acc:FBgn0010213]
bulk RNAseq FACS-isolated cells,dsRed+_vs_dsRed-,TREdsRed	elavGS>UAS-ND42_RNAi,FBgn0010215,40517,alpha-Cat,3001.737723,-0.69682489,0.000105933,protein_coding,alpha Catenin [Source:FlyBase	Acc:FBgn0010215]
bulk RNAseq FACS-isolated cells,dsRed+_vs_dsRed-,TREdsRed	elavGS>UAS-ND42_RNAi,FBgn0010222,47895,Nmdmc,537.4632368,2.322217248,5.34E-09,protein_coding,NAD-dependent methylenetetrahydrofolate dehydrogenase [Source:FlyBase	Acc:FBgn0010222]
bulk RNAseq FACS-isolated cells,dsRed+_vs_dsRed-,TREdsRed	elavGS>UAS-ND42_RNAi,FBgn0010225,46008,Gel,9334.513783,4.21874818,1.96E-89,protein_coding,Gelsolin [Source:FlyBase	Acc:FBgn0010225]
bulk RNAseq FACS-isolated cells,dsRed+_vs_dsRed-,TREdsRed	elavGS>UAS-ND42_RNAi,FBgn0010226,36927,GstS1,3684.909401,4.313957526,3.63E-26,protein_coding,Glutathione S transferase S1 [Source:FlyBase	Acc:FBgn0010226]
bulk RNAseq FACS-isolated cells,dsRed+_vs_dsRed-,TREdsRed	elavGS>UAS-ND42_RNAi,FBgn0010238,36363,Lac,1172.101821,1.953021706,1.19E-15,protein_coding,Lachesin [Source:FlyBase	Acc:FBgn0010238]
bulk RNAseq FACS-isolated cells,dsRed+_vs_dsRed-,TREdsRed	elavGS>UAS-ND42_RNAi,FBgn0010240,32554,Lcch3,720.9618283,-2.303680768,3.53E-09,protein_coding,Ligand-gated chloride channel homolog 3 [Source:FlyBase	Acc:FBgn0010240]
bulk RNAseq FACS-isolated cells,dsRed+_vs_dsRed-,TREdsRed	elavGS>UAS-ND42_RNAi,FBgn0010247,3355109,Parp,604.4220907,-0.716573781,0.028824985,protein_coding,Poly-(ADP-ribose) polymerase [Source:FlyBase	Acc:FBgn0010247]
bulk RNAseq FACS-isolated cells,dsRed+_vs_dsRed-,TREdsRed	elavGS>UAS-ND42_RNAi,FBgn0010265,34149,RpS13,1659.304649,1.269392858,3.51E-14,protein_coding,Ribosomal protein S13 [Source:FlyBase	Acc:FBgn0010265]
bulk RNAseq FACS-isolated cells,dsRed+_vs_dsRed-,TREdsRed	elavGS>UAS-ND42_RNAi,FBgn0010269,31872,Dsor1,709.5843873,-0.899647605,0.002211384,protein_coding,Downstream of raf1 [Source:FlyBase	Acc:FBgn0010269]
bulk RNAseq FACS-isolated cells,dsRed+_vs_dsRed-,TREdsRed	elavGS>UAS-ND42_RNAi,FBgn0010278,37767,Ssrp,1568.007059,-0.763151511,0.040991213,protein_coding,Structure specific recognition protein [Source:FlyBase	Acc:FBgn0010278]
bulk RNAseq FACS-isolated cells,dsRed+_vs_dsRed-,TREdsRed	elavGS>UAS-ND42_RNAi,FBgn0010282,40790,TfIIFalpha,432.1009193,-0.835467345,0.005429664,protein_coding,Transcription factor IIFalpha [Source:FlyBase	Acc:FBgn0010282]
bulk RNAseq FACS-isolated cells,dsRed+_vs_dsRed-,TREdsRed	elavGS>UAS-ND42_RNAi,FBgn0010300,35197,brat,1573.149991,-2.073874838,0.000769497,protein_coding,brain tumor [Source:FlyBase	Acc:FBgn0010300]
bulk RNAseq FACS-isolated cells,dsRed+_vs_dsRed-,TREdsRed	elavGS>UAS-ND42_RNAi,FBgn0010309,35200,pigeon,1231.540963,-1.137565524,0.033535044,protein_coding,pigeon [Source:FlyBase	Acc:FBgn0010309]
bulk RNAseq FACS-isolated cells,dsRed+_vs_dsRed-,TREdsRed	elavGS>UAS-ND42_RNAi,FBgn0010317,38428,CycJ,168.9962708,-2.337250441,0.015074056,protein_coding,Cyclin J [Source:FlyBase	Acc:FBgn0010317]
bulk RNAseq FACS-isolated cells,dsRed+_vs_dsRed-,TREdsRed	elavGS>UAS-ND42_RNAi,FBgn0010329,31718,Tbh,412.0393613,-2.70391469,0.000984847,protein_coding,Tyramine beta hydroxylase [Source:FlyBase	Acc:FBgn0010329]
bulk RNAseq FACS-isolated cells,dsRed+_vs_dsRed-,TREdsRed	elavGS>UAS-ND42_RNAi,FBgn0010333,38146,Rac1,1901.645776,0.613769658,0.001487799,protein_coding,Rac1 [Source:FlyBase	Acc:FBgn0010333]
bulk RNAseq FACS-isolated cells,dsRed+_vs_dsRed-,TREdsRed	elavGS>UAS-ND42_RNAi,FBgn0010341,32981,Cdc42,3478.680562,1.642557265,6.11E-37,protein_coding,Cdc42 [Source:FlyBase	Acc:FBgn0010341]
bulk RNAseq FACS-isolated cells,dsRed+_vs_dsRed-,TREdsRed	elavGS>UAS-ND42_RNAi,FBgn0010342,35991,Map60,844.1115446,-0.696143008,0.009338139,protein_coding,Microtubule-associated protein 60 [Source:FlyBase	Acc:FBgn0010342]
bulk RNAseq FACS-isolated cells,dsRed+_vs_dsRed-,TREdsRed	elavGS>UAS-ND42_RNAi,FBgn0010350,43950,CdsA,4711.954287,-0.682224611,0.021226436,protein_coding,CDP diglyceride synthetase [Source:FlyBase	Acc:FBgn0010350]
bulk RNAseq FACS-isolated cells,dsRed+_vs_dsRed-,TREdsRed	elavGS>UAS-ND42_RNAi,FBgn0010352,39899,Nc73EF,10023.51762,-0.456630881,0.039507196,protein_coding,Neural conserved at 73EF [Source:FlyBase	Acc:FBgn0010352]
bulk RNAseq FACS-isolated cells,dsRed+_vs_dsRed-,TREdsRed	elavGS>UAS-ND42_RNAi,FBgn0010379,41957,Akt1,1168.107865,1.005292238,2.30E-05,protein_coding,Akt1 [Source:FlyBase	Acc:FBgn0010379]
bulk RNAseq FACS-isolated cells,dsRed+_vs_dsRed-,TREdsRed	elavGS>UAS-ND42_RNAi,FBgn0010382,34924,CycE,7.189070836,3.42523127,0.017942883,protein_coding,Cyclin E [Source:FlyBase	Acc:FBgn0010382]
bulk RNAseq FACS-isolated cells,dsRed+_vs_dsRed-,TREdsRed	elavGS>UAS-ND42_RNAi,FBgn0010385,36047,Def,6.63750735,4.273675091,0.002512012,protein_coding,Defensin [Source:FlyBase	Acc:FBgn0010385]
bulk RNAseq FACS-isolated cells,dsRed+_vs_dsRed-,TREdsRed	elavGS>UAS-ND42_RNAi,FBgn0010387,38784,Dbi,1966.158237,4.327291557,1.42E-20,protein_coding,Diazepam-binding inhibitor [Source:FlyBase	Acc:FBgn0010387]
bulk RNAseq FACS-isolated cells,dsRed+_vs_dsRed-,TREdsRed	elavGS>UAS-ND42_RNAi,FBgn0010389,42160,htl,2147.866955,4.706085424,2.69E-11,protein_coding,heartless [Source:FlyBase	Acc:FBgn0010389]
bulk RNAseq FACS-isolated cells,dsRed+_vs_dsRed-,TREdsRed	elavGS>UAS-ND42_RNAi,FBgn0010391,47251,Gtp-bp,1952.791173,1.005773188,0.000103293,protein_coding,GTP-binding protein [Source:FlyBase	Acc:FBgn0010391]
bulk RNAseq FACS-isolated cells,dsRed+_vs_dsRed-,TREdsRed	elavGS>UAS-ND42_RNAi,FBgn0010399,40665,Nmdar1,881.1173886,-2.025477983,0.008914181,protein_coding,NMDA receptor 1 [Source:FlyBase	Acc:FBgn0010399]
bulk RNAseq FACS-isolated cells,dsRed+_vs_dsRed-,TREdsRed	elavGS>UAS-ND42_RNAi,FBgn0010407,34367,Ror,367.6318044,-2.133892021,0.045578562,protein_coding,Ror [Source:FlyBase	Acc:FBgn0010407]
bulk RNAseq FACS-isolated cells,dsRed+_vs_dsRed-,TREdsRed	elavGS>UAS-ND42_RNAi,FBgn0010409,36985,RpL18A,2842.21243,0.978641036,1.64E-08,protein_coding,Ribosomal protein L18A [Source:FlyBase	Acc:FBgn0010409]
bulk RNAseq FACS-isolated cells,dsRed+_vs_dsRed-,TREdsRed	elavGS>UAS-ND42_RNAi,FBgn0010411,37292,RpS18,1163.451293,0.532363375,0.004123881,protein_coding,Ribosomal protein S18 [Source:FlyBase	Acc:FBgn0010411]
bulk RNAseq FACS-isolated cells,dsRed+_vs_dsRed-,TREdsRed	elavGS>UAS-ND42_RNAi,FBgn0010412,32635,RpS19a,838.2499073,0.707776379,0.000727468,protein_coding,Ribosomal protein S19a [Source:FlyBase	Acc:FBgn0010412]
bulk RNAseq FACS-isolated cells,dsRed+_vs_dsRed-,TREdsRed	elavGS>UAS-ND42_RNAi,FBgn0010414,37895,SerT,72.23529558,3.731440885,0.005491795,protein_coding,Serotonin transporter [Source:FlyBase	Acc:FBgn0010414]
bulk RNAseq FACS-isolated cells,dsRed+_vs_dsRed-,TREdsRed	elavGS>UAS-ND42_RNAi,FBgn0010415,37447,Sdc,5512.984181,-0.850262973,3.56E-11,protein_coding,Syndecan [Source:FlyBase	Acc:FBgn0010415]
bulk RNAseq FACS-isolated cells,dsRed+_vs_dsRed-,TREdsRed	elavGS>UAS-ND42_RNAi,FBgn0010416,32607,TH1,935.7713596,0.73507182,0.006828407,protein_coding,TH1 [Source:FlyBase	Acc:FBgn0010416]
bulk RNAseq FACS-isolated cells,dsRed+_vs_dsRed-,TREdsRed	elavGS>UAS-ND42_RNAi,FBgn0010421,41290,TfIIFbeta,161.2799268,-0.957732852,0.041114669,protein_coding,Transcription factor TFIIFbeta [Source:FlyBase	Acc:FBgn0010421]
bulk RNAseq FACS-isolated cells,dsRed+_vs_dsRed-,TREdsRed	elavGS>UAS-ND42_RNAi,FBgn0010434,37205,cora,5792.37741,2.035573215,3.87E-09,protein_coding,coracle [Source:FlyBase	Acc:FBgn0010434]
bulk RNAseq FACS-isolated cells,dsRed+_vs_dsRed-,TREdsRed	elavGS>UAS-ND42_RNAi,FBgn0010441,43283,pll,201.8208991,2.857523446,0.000184598,protein_coding,pelle [Source:FlyBase	Acc:FBgn0010441]
bulk RNAseq FACS-isolated cells,dsRed+_vs_dsRed-,TREdsRed	elavGS>UAS-ND42_RNAi,FBgn0010452,39491,trn,558.4893103,-2.394436958,0.00276435,protein_coding,tartan [Source:FlyBase	Acc:FBgn0010452]
bulk RNAseq FACS-isolated cells,dsRed+_vs_dsRed-,TREdsRed	elavGS>UAS-ND42_RNAi,FBgn0010453,34007,Wnt4,255.8938195,-2.561552302,0.045654599,protein_coding,Wnt oncogene analog 4 [Source:FlyBase	Acc:FBgn0010453]
bulk RNAseq FACS-isolated cells,dsRed+_vs_dsRed-,TREdsRed	elavGS>UAS-ND42_RNAi,FBgn0010470,37449,Fkbp14,201.2305298,2.168182585,0.00134245,protein_coding,FK506-binding protein 14 ortholog [Source:FlyBase	Acc:FBgn0010470]
bulk RNAseq FACS-isolated cells,dsRed+_vs_dsRed-,TREdsRed	elavGS>UAS-ND42_RNAi,FBgn0010473,46015,tutl,2967.377258,-2.402193527,5.03E-07,protein_coding,turtle [Source:FlyBase	Acc:FBgn0010473]
bulk RNAseq FACS-isolated cells,dsRed+_vs_dsRed-,TREdsRed	elavGS>UAS-ND42_RNAi,FBgn0010501,37729,Dcp-1,114.4812886,-0.960924481,0.033524636,protein_coding,Death caspase-1 [Source:FlyBase	Acc:FBgn0010501]
bulk RNAseq FACS-isolated cells,dsRed+_vs_dsRed-,TREdsRed	elavGS>UAS-ND42_RNAi,FBgn0010504,46027,kermit,186.5157853,5.445414585,2.97E-11,protein_coding,kermit [Source:FlyBase	Acc:FBgn0010504]
bulk RNAseq FACS-isolated cells,dsRed+_vs_dsRed-,TREdsRed	elavGS>UAS-ND42_RNAi,FBgn0010516,36252,wal,2259.536741,3.158372893,3.92E-66,protein_coding,walrus [Source:FlyBase	Acc:FBgn0010516]
bulk RNAseq FACS-isolated cells,dsRed+_vs_dsRed-,TREdsRed	elavGS>UAS-ND42_RNAi,FBgn0010551,46038,Phb2,3401.494936,-0.670511325,0.000236168,protein_coding,Prohibitin 2 [Source:FlyBase	Acc:FBgn0010551]
bulk RNAseq FACS-isolated cells,dsRed+_vs_dsRed-,TREdsRed	elavGS>UAS-ND42_RNAi,FBgn0010583,33262,dock,3622.775521,-1.382706826,1.38E-18,protein_coding,dreadlocks [Source:FlyBase	Acc:FBgn0010583]
bulk RNAseq FACS-isolated cells,dsRed+_vs_dsRed-,TREdsRed	elavGS>UAS-ND42_RNAi,FBgn0010590,46058,Prosbeta1,789.0568247,0.509970913,0.01530802,protein_coding,Proteasome beta1 subunit [Source:FlyBase	Acc:FBgn0010590]
bulk RNAseq FACS-isolated cells,dsRed+_vs_dsRed-,TREdsRed	elavGS>UAS-ND42_RNAi,FBgn0010611,44154,Hmgs,1594.036783,1.137014598,0.000124333,protein_coding,HMG Coenzyme A synthase [Source:FlyBase	Acc:FBgn0010611]
bulk RNAseq FACS-isolated cells,dsRed+_vs_dsRed-,TREdsRed	elavGS>UAS-ND42_RNAi,FBgn0010612,46069,l(2)06225,2595.576927,0.394352358,0.007908231,protein_coding,lethal (2) 06225 [Source:FlyBase	Acc:FBgn0010612]
bulk RNAseq FACS-isolated cells,dsRed+_vs_dsRed-,TREdsRed	elavGS>UAS-ND42_RNAi,FBgn0010621,36308,Cct5,1933.517255,1.490269457,1.10E-08,protein_coding,T-complex Chaperonin 5 [Source:FlyBase	Acc:FBgn0010621]
bulk RNAseq FACS-isolated cells,dsRed+_vs_dsRed-,TREdsRed	elavGS>UAS-ND42_RNAi,FBgn0010622,46074,l(2)06496,523.642662,0.489363826,0.01501836,protein_coding,lethal (2) 06496 [Source:FlyBase	Acc:FBgn0010622]
bulk RNAseq FACS-isolated cells,dsRed+_vs_dsRed-,TREdsRed	elavGS>UAS-ND42_RNAi,FBgn0010651,46085,l(2)08717,281.0166468,2.435474716,0.002543197,protein_coding,lethal (2) 08717 [Source:FlyBase	Acc:FBgn0010651]
bulk RNAseq FACS-isolated cells,dsRed+_vs_dsRed-,TREdsRed	elavGS>UAS-ND42_RNAi,FBgn0010762,39212,simj,698.9293211,-1.27614384,0.011568689,protein_coding,simjang [Source:FlyBase	Acc:FBgn0010762]
bulk RNAseq FACS-isolated cells,dsRed+_vs_dsRed-,TREdsRed	elavGS>UAS-ND42_RNAi,FBgn0010772,40699,Xe7,2902.699174,-0.58645427,0.009218569,protein_coding,Xe7 [Source:FlyBase	Acc:FBgn0010772]
bulk RNAseq FACS-isolated cells,dsRed+_vs_dsRed-,TREdsRed	elavGS>UAS-ND42_RNAi,FBgn0010786,46140,l(3)02640,1285.398236,-1.192583557,0.000450495,protein_coding,lethal (3) 02640 [Source:FlyBase	Acc:FBgn0010786]
bulk RNAseq FACS-isolated cells,dsRed+_vs_dsRed-,TREdsRed	elavGS>UAS-ND42_RNAi,FBgn0010803,45399,Aats-trp,795.3784003,-1.167595885,1.24E-07,protein_coding,Tryptophanyl-tRNA synthetase [Source:FlyBase	Acc:FBgn0010803]
bulk RNAseq FACS-isolated cells,dsRed+_vs_dsRed-,TREdsRed	elavGS>UAS-ND42_RNAi,FBgn0010812,44910,unc-45,417.3679641,1.42128858,0.038780336,protein_coding,FI21225p1 [Source:UniProtKB/TrEMBL	Acc:Q9VHW4]
bulk RNAseq FACS-isolated cells,dsRed+_vs_dsRed-,TREdsRed	elavGS>UAS-ND42_RNAi,FBgn0010830,46158,l(3)04053,938.4040675,-1.371274637,4.01E-38,protein_coding,lethal (3) 04053 [Source:FlyBase	Acc:FBgn0010830]
bulk RNAseq FACS-isolated cells,dsRed+_vs_dsRed-,TREdsRed	elavGS>UAS-ND42_RNAi,FBgn0010877,47260,l(3)05822,3057.634325,2.255977548,2.37E-15,protein_coding,lethal (3) 05822 [Source:FlyBase	Acc:FBgn0010877]
bulk RNAseq FACS-isolated cells,dsRed+_vs_dsRed-,TREdsRed	elavGS>UAS-ND42_RNAi,FBgn0010894,46187,sinu,679.7927139,2.095232554,1.72E-07,protein_coding,sinuous [Source:FlyBase	Acc:FBgn0010894]
bulk RNAseq FACS-isolated cells,dsRed+_vs_dsRed-,TREdsRed	elavGS>UAS-ND42_RNAi,FBgn0010905,46194,Spn,747.4679141,-1.264216263,0.000149047,protein_coding,Spinophilin [Source:FlyBase	Acc:FBgn0010905]
bulk RNAseq FACS-isolated cells,dsRed+_vs_dsRed-,TREdsRed	elavGS>UAS-ND42_RNAi,FBgn0011016,39768,SsRbeta,871.0247178,0.90672067,4.39E-12,protein_coding,Signal sequence receptor beta [Source:FlyBase	Acc:FBgn0011016]
bulk RNAseq FACS-isolated cells,dsRed+_vs_dsRed-,TREdsRed	elavGS>UAS-ND42_RNAi,FBgn0011202,35340,dia,1426.091662,1.2608794,0.000835716,protein_coding,diaphanous [Source:FlyBase	Acc:FBgn0011202]
bulk RNAseq FACS-isolated cells,dsRed+_vs_dsRed-,TREdsRed	elavGS>UAS-ND42_RNAi,FBgn0011206,39049,bol,1852.006809,-1.961703954,7.30E-09,protein_coding,boule [Source:FlyBase	Acc:FBgn0011206]
bulk RNAseq FACS-isolated cells,dsRed+_vs_dsRed-,TREdsRed	elavGS>UAS-ND42_RNAi,FBgn0011217,41785,eff,4870.28524,0.478683081,1.87E-06,protein_coding,effete [Source:FlyBase	Acc:FBgn0011217]
bulk RNAseq FACS-isolated cells,dsRed+_vs_dsRed-,TREdsRed	elavGS>UAS-ND42_RNAi,FBgn0011225,42889,jar,16495.5668,2.133430851,2.72E-11,protein_coding,jaguar [Source:FlyBase	Acc:FBgn0011225]
bulk RNAseq FACS-isolated cells,dsRed+_vs_dsRed-,TREdsRed	elavGS>UAS-ND42_RNAi,FBgn0011236,37785,ken,612.369867,5.023375807,3.06E-07,protein_coding,ken and barbie [Source:FlyBase	Acc:FBgn0011236]
bulk RNAseq FACS-isolated cells,dsRed+_vs_dsRed-,TREdsRed	elavGS>UAS-ND42_RNAi,FBgn0011260,36846,Sema-2a,1031.191315,-2.127511214,2.05E-15,protein_coding,Sema-2a [Source:FlyBase	Acc:FBgn0011260]
bulk RNAseq FACS-isolated cells,dsRed+_vs_dsRed-,TREdsRed	elavGS>UAS-ND42_RNAi,FBgn0011272,34329,RpL13,2765.09093,0.673385337,1.77E-06,protein_coding,Ribosomal protein L13 [Source:FlyBase	Acc:FBgn0011272]
bulk RNAseq FACS-isolated cells,dsRed+_vs_dsRed-,TREdsRed	elavGS>UAS-ND42_RNAi,FBgn0011274,35045,Dif,1121.490834,4.657163178,5.38E-20,protein_coding,Dorsal-related immunity factor [Source:FlyBase	Acc:FBgn0011274]
bulk RNAseq FACS-isolated cells,dsRed+_vs_dsRed-,TREdsRed	elavGS>UAS-ND42_RNAi,FBgn0011276,31249,HLH3B,12.74197833,-3.169613382,0.039324989,protein_coding,Helix loop helix protein 3B [Source:FlyBase	Acc:FBgn0011276]
bulk RNAseq FACS-isolated cells,dsRed+_vs_dsRed-,TREdsRed	elavGS>UAS-ND42_RNAi,FBgn0011281,40737,Obp83a,18.24973346,-4.441754857,0.000465509,protein_coding,Odorant-binding protein 83a [Source:FlyBase	Acc:FBgn0011281]
bulk RNAseq FACS-isolated cells,dsRed+_vs_dsRed-,TREdsRed	elavGS>UAS-ND42_RNAi,FBgn0011282,40874,Obp84a,4.754824819,-4.270317435,0.001705504,protein_coding,Odorant-binding protein 84a [Source:FlyBase	Acc:FBgn0011282]
bulk RNAseq FACS-isolated cells,dsRed+_vs_dsRed-,TREdsRed	elavGS>UAS-ND42_RNAi,FBgn0011284,39484,RpS4,2118.80326,1.005248837,0.00019798,protein_coding,Ribosomal protein S4 [Source:FlyBase	Acc:FBgn0011284]
bulk RNAseq FACS-isolated cells,dsRed+_vs_dsRed-,TREdsRed	elavGS>UAS-ND42_RNAi,FBgn0011286,49090,RyR,226.2941936,-3.091730063,0.001124734,protein_coding,Ryanodine receptor [Source:FlyBase	Acc:FBgn0011286]
bulk RNAseq FACS-isolated cells,dsRed+_vs_dsRed-,TREdsRed	elavGS>UAS-ND42_RNAi,FBgn0011288,3355084,Snap25,11121.67915,-2.329733493,2.62E-13,protein_coding,Synaptosomal-associated protein 25kDa [Source:FlyBase	Acc:FBgn0011288]
bulk RNAseq FACS-isolated cells,dsRed+_vs_dsRed-,TREdsRed	elavGS>UAS-ND42_RNAi,FBgn0011293,39906,a10,1392.823291,3.751289814,0.022339343,protein_coding,antennal protein 10 [Source:FlyBase	Acc:FBgn0011293]
bulk RNAseq FACS-isolated cells,dsRed+_vs_dsRed-,TREdsRed	elavGS>UAS-ND42_RNAi,FBgn0011327,39102,Uch-L5,377.3143657,-0.807635594,0.00176233,protein_coding,Ubiquitin carboxy-terminal hydrolase L5 ortholog [Source:FlyBase	Acc:FBgn0011327]
bulk RNAseq FACS-isolated cells,dsRed+_vs_dsRed-,TREdsRed	elavGS>UAS-ND42_RNAi,FBgn0011335,39374,l(3)j2D3,399.5055846,-0.533861277,0.027425981,protein_coding,lethal (3) j2D3 [Source:FlyBase	Acc:FBgn0011335]
bulk RNAseq FACS-isolated cells,dsRed+_vs_dsRed-,TREdsRed	elavGS>UAS-ND42_RNAi,FBgn0011336,43005,OstStt3,1894.317111,0.607371558,0.049125521,protein_coding,Oligosaccharyl transferase 3 [Source:FlyBase	Acc:FBgn0011336]
bulk RNAseq FACS-isolated cells,dsRed+_vs_dsRed-,TREdsRed	elavGS>UAS-ND42_RNAi,FBgn0011481,42177,Ssdp,2956.277494,-0.842817517,0.000138577,protein_coding,Sequence-specific single-stranded DNA-binding protein [Source:FlyBase	Acc:FBgn0011481]
bulk RNAseq FACS-isolated cells,dsRed+_vs_dsRed-,TREdsRed	elavGS>UAS-ND42_RNAi,FBgn0011509,47283,SrpRbeta,662.3554303,0.843609265,0.001191426,protein_coding,Signal recognition particle receptor beta [Source:FlyBase	Acc:FBgn0011509]
bulk RNAseq FACS-isolated cells,dsRed+_vs_dsRed-,TREdsRed	elavGS>UAS-ND42_RNAi,FBgn0011570,33346,cpb,610.3696099,1.59804559,6.22E-08,protein_coding,capping protein beta [Source:FlyBase	Acc:FBgn0011570]
bulk RNAseq FACS-isolated cells,dsRed+_vs_dsRed-,TREdsRed	elavGS>UAS-ND42_RNAi,FBgn0011573,38232,Cdc37,630.7136923,0.587275446,0.018191388,protein_coding,Cdc37 [Source:FlyBase	Acc:FBgn0011573]
bulk RNAseq FACS-isolated cells,dsRed+_vs_dsRed-,TREdsRed	elavGS>UAS-ND42_RNAi,FBgn0011582,41726,Dop1R1,2466.731021,1.616903456,5.85E-08,protein_coding,Dopamine 1-like receptor 1 [Source:FlyBase	Acc:FBgn0011582]
bulk RNAseq FACS-isolated cells,dsRed+_vs_dsRed-,TREdsRed	elavGS>UAS-ND42_RNAi,FBgn0011584,34333,Trp1,3191.56301,0.930231576,1.41E-09,protein_coding,Translocation protein 1 [Source:FlyBase	Acc:FBgn0011584]
bulk RNAseq FACS-isolated cells,dsRed+_vs_dsRed-,TREdsRed	elavGS>UAS-ND42_RNAi,FBgn0011589,37047,Elk,493.6213927,-2.750675284,0.012314833,protein_coding,Eag-like K[+] channel [Source:FlyBase	Acc:FBgn0011589]
bulk RNAseq FACS-isolated cells,dsRed+_vs_dsRed-,TREdsRed	elavGS>UAS-ND42_RNAi,FBgn0011591,40314,fng,975.1015684,4.374533157,8.35E-06,protein_coding,fringe [Source:FlyBase	Acc:FBgn0011591]
bulk RNAseq FACS-isolated cells,dsRed+_vs_dsRed-,TREdsRed	elavGS>UAS-ND42_RNAi,FBgn0011603,33659,ine,5139.522532,4.760263015,7.06E-31,protein_coding,inebriated [Source:FlyBase	Acc:FBgn0011603]
bulk RNAseq FACS-isolated cells,dsRed+_vs_dsRed-,TREdsRed	elavGS>UAS-ND42_RNAi,FBgn0011638,35305,La,1499.275541,-1.091219058,0.006301799,protein_coding,La autoantigen-like [Source:FlyBase	Acc:FBgn0011638]
bulk RNAseq FACS-isolated cells,dsRed+_vs_dsRed-,TREdsRed	elavGS>UAS-ND42_RNAi,FBgn0011640,38811,lark,2973.665066,-0.420661662,0.011867867,protein_coding,lark [Source:FlyBase	Acc:FBgn0011640]
bulk RNAseq FACS-isolated cells,dsRed+_vs_dsRed-,TREdsRed	elavGS>UAS-ND42_RNAi,FBgn0011661,31816,Moe,6023.843918,1.582346467,3.77E-11,protein_coding,Moesin [Source:FlyBase	Acc:FBgn0011661]
bulk RNAseq FACS-isolated cells,dsRed+_vs_dsRed-,TREdsRed	elavGS>UAS-ND42_RNAi,FBgn0011666,43087,msi,1601.783883,-1.271079188,2.89E-06,protein_coding,musashi [Source:FlyBase	Acc:FBgn0011666]
bulk RNAseq FACS-isolated cells,dsRed+_vs_dsRed-,TREdsRed	elavGS>UAS-ND42_RNAi,FBgn0011672,42490,Mvl,3084.2898,2.186116614,1.09E-13,protein_coding,Malvolio [Source:FlyBase	Acc:FBgn0011672]
bulk RNAseq FACS-isolated cells,dsRed+_vs_dsRed-,TREdsRed	elavGS>UAS-ND42_RNAi,FBgn0011674,37355,insc,409.5777549,7.122957893,5.10E-10,protein_coding,inscuteable [Source:FlyBase	Acc:FBgn0011674]
bulk RNAseq FACS-isolated cells,dsRed+_vs_dsRed-,TREdsRed	elavGS>UAS-ND42_RNAi,FBgn0011676,34495,Nos,1551.287201,-2.715862728,9.45E-07,protein_coding,Nitric oxide synthase [Source:FlyBase	Acc:FBgn0011676]
bulk RNAseq FACS-isolated cells,dsRed+_vs_dsRed-,TREdsRed	elavGS>UAS-ND42_RNAi,FBgn0011693,39812,Pdh,2871.434701,4.031274133,0.007567177,protein_coding,Photoreceptor dehydrogenase [Source:FlyBase	Acc:FBgn0011693]
bulk RNAseq FACS-isolated cells,dsRed+_vs_dsRed-,TREdsRed	elavGS>UAS-ND42_RNAi,FBgn0011695,49821,PebIII,463.1878172,2.881003086,3.48E-05,protein_coding,Ejaculatory bulb protein III [Source:FlyBase	Acc:FBgn0011695]
bulk RNAseq FACS-isolated cells,dsRed+_vs_dsRed-,TREdsRed	elavGS>UAS-ND42_RNAi,FBgn0011701,47285,repo,3275.720356,5.402655538,6.30E-83,protein_coding,reversed polarity [Source:FlyBase	Acc:FBgn0011701]
bulk RNAseq FACS-isolated cells,dsRed+_vs_dsRed-,TREdsRed	elavGS>UAS-ND42_RNAi,FBgn0011704,36280,RnrS,51.57695293,5.202177429,3.45E-05,protein_coding,Ribonucleoside diphosphate reductase small subunit [Source:FlyBase	Acc:FBgn0011704]
bulk RNAseq FACS-isolated cells,dsRed+_vs_dsRed-,TREdsRed	elavGS>UAS-ND42_RNAi,FBgn0011710,33114,1-Sep,651.5495857,0.943277718,0.017463942,protein_coding,Septin 1 [Source:FlyBase	Acc:FBgn0011710]
bulk RNAseq FACS-isolated cells,dsRed+_vs_dsRed-,TREdsRed	elavGS>UAS-ND42_RNAi,FBgn0011722,33896,Tig,422.4046921,8.269258718,2.58E-24,protein_coding,Tiggrin [Source:FlyBase	Acc:FBgn0011722]
bulk RNAseq FACS-isolated cells,dsRed+_vs_dsRed-,TREdsRed	elavGS>UAS-ND42_RNAi,FBgn0011725,42880,twin,2183.774818,-0.864756821,5.72E-05,protein_coding,twin [Source:FlyBase	Acc:FBgn0011725]
bulk RNAseq FACS-isolated cells,dsRed+_vs_dsRed-,TREdsRed	elavGS>UAS-ND42_RNAi,FBgn0011726,37841,tsr,3744.881023,2.412541555,4.36E-82,protein_coding,twinstar [Source:FlyBase	Acc:FBgn0011726]
bulk RNAseq FACS-isolated cells,dsRed+_vs_dsRed-,TREdsRed	elavGS>UAS-ND42_RNAi,FBgn0011737,33965,Wee1,1295.589186,-1.425659782,2.30E-06,protein_coding,Wee1 ortholog (S. pombe) [Source:FlyBase	Acc:FBgn0011737]
bulk RNAseq FACS-isolated cells,dsRed+_vs_dsRed-,TREdsRed	elavGS>UAS-ND42_RNAi,FBgn0011739,43651,wts,353.2005926,1.287389829,0.00031606,protein_coding,warts [Source:FlyBase	Acc:FBgn0011739]
bulk RNAseq FACS-isolated cells,dsRed+_vs_dsRed-,TREdsRed	elavGS>UAS-ND42_RNAi,FBgn0011740,41126,alpha-Man-II,1093.604643,-1.065169253,0.003466469,protein_coding,alpha Mannosidase II [Source:FlyBase	Acc:FBgn0011740]
bulk RNAseq FACS-isolated cells,dsRed+_vs_dsRed-,TREdsRed	elavGS>UAS-ND42_RNAi,FBgn0011742,32623,Arp2,3110.86804,0.84292861,0.000508402,protein_coding,Actin-related protein 2 [Source:FlyBase	Acc:FBgn0011742]
bulk RNAseq FACS-isolated cells,dsRed+_vs_dsRed-,TREdsRed	elavGS>UAS-ND42_RNAi,FBgn0011746,35913,ana,4151.950672,5.490362433,6.43E-24,protein_coding,anachronism [Source:FlyBase	Acc:FBgn0011746]
bulk RNAseq FACS-isolated cells,dsRed+_vs_dsRed-,TREdsRed	elavGS>UAS-ND42_RNAi,FBgn0011754,32120,PhKgamma,4525.4188,0.456229768,0.019164615,protein_coding,Phosphorylase kinase gamma [Source:FlyBase	Acc:FBgn0011754]
bulk RNAseq FACS-isolated cells,dsRed+_vs_dsRed-,TREdsRed	elavGS>UAS-ND42_RNAi,FBgn0011760,31405,ctp,7214.748238,-1.193068834,6.34E-09,protein_coding,cut up [Source:FlyBase	Acc:FBgn0011760]
bulk RNAseq FACS-isolated cells,dsRed+_vs_dsRed-,TREdsRed	elavGS>UAS-ND42_RNAi,FBgn0011768,41311,Fdh,616.5760261,2.734949109,5.02E-12,protein_coding,Formaldehyde dehydrogenase [Source:FlyBase	Acc:FBgn0011768]
bulk RNAseq FACS-isolated cells,dsRed+_vs_dsRed-,TREdsRed	elavGS>UAS-ND42_RNAi,FBgn0011769,39070,Fdxh,428.8730587,-1.44519075,6.60E-12,protein_coding,Ferredoxin [Source:FlyBase	Acc:FBgn0011769]
bulk RNAseq FACS-isolated cells,dsRed+_vs_dsRed-,TREdsRed	elavGS>UAS-ND42_RNAi,FBgn0011817,38890,nmo,1003.980862,-1.477065634,0.000170536,protein_coding,nemo [Source:FlyBase	Acc:FBgn0011817]
bulk RNAseq FACS-isolated cells,dsRed+_vs_dsRed-,TREdsRed	elavGS>UAS-ND42_RNAi,FBgn0011826,32624,Pp2B-14D,1889.032536,-1.452537575,1.31E-10,protein_coding,Protein phosphatase 2B at 14D [Source:FlyBase	Acc:FBgn0011826]
bulk RNAseq FACS-isolated cells,dsRed+_vs_dsRed-,TREdsRed	elavGS>UAS-ND42_RNAi,FBgn0011828,38326,Pxn,1986.958433,-1.509478805,0.01698807,protein_coding,Peroxidasin [Source:FlyBase	Acc:FBgn0011828]
bulk RNAseq FACS-isolated cells,dsRed+_vs_dsRed-,TREdsRed	elavGS>UAS-ND42_RNAi,FBgn0011837,32222,Tis11,800.2877287,3.911270366,7.10E-09,protein_coding,Tis11 homolog [Source:FlyBase	Acc:FBgn0011837]
bulk RNAseq FACS-isolated cells,dsRed+_vs_dsRed-,TREdsRed	elavGS>UAS-ND42_RNAi,FBgn0012034,40348,AcCoAS,10357.5622,-2.00502427,9.91E-11,protein_coding,Acetyl Coenzyme A synthase [Source:FlyBase	Acc:FBgn0012034]
bulk RNAseq FACS-isolated cells,dsRed+_vs_dsRed-,TREdsRed	elavGS>UAS-ND42_RNAi,FBgn0012036,34256,Aldh,5954.455506,3.00249886,1.13E-32,protein_coding,Aldehyde dehydrogenase [Source:FlyBase	Acc:FBgn0012036]
bulk RNAseq FACS-isolated cells,dsRed+_vs_dsRed-,TREdsRed	elavGS>UAS-ND42_RNAi,FBgn0012344,41170,Dh44,865.7919657,-4.533107891,3.24E-05,protein_coding,Diuretic hormone 44 [Source:FlyBase	Acc:FBgn0012344]
bulk RNAseq FACS-isolated cells,dsRed+_vs_dsRed-,TREdsRed	elavGS>UAS-ND42_RNAi,FBgn0013263,2768981,Trl,81.63049908,2.172573591,5.10E-10,protein_coding,Trithorax-like [Source:FlyBase	Acc:FBgn0013263]
bulk RNAseq FACS-isolated cells,dsRed+_vs_dsRed-,TREdsRed	elavGS>UAS-ND42_RNAi,FBgn0013272,37549,Gp150,1503.159623,2.502401394,0.002043668,protein_coding,Gp150 [Source:FlyBase	Acc:FBgn0013272]
bulk RNAseq FACS-isolated cells,dsRed+_vs_dsRed-,TREdsRed	elavGS>UAS-ND42_RNAi,FBgn0013278,44921,Hsp70Bb,106.3687481,-2.361183536,0.000130308,protein_coding,Heat-shock-protein-70Bb [Source:FlyBase	Acc:FBgn0013278]
bulk RNAseq FACS-isolated cells,dsRed+_vs_dsRed-,TREdsRed	elavGS>UAS-ND42_RNAi,FBgn0013303,40186,Nca,2248.818887,-1.154394282,9.16E-08,protein_coding,Neurocalcin [Source:FlyBase	Acc:FBgn0013303]
bulk RNAseq FACS-isolated cells,dsRed+_vs_dsRed-,TREdsRed	elavGS>UAS-ND42_RNAi,FBgn0013305,36419,Nmda1,7537.472669,1.694656609,9.10E-25,protein_coding,N-methyl-D-aspartate receptor-associated protein [Source:FlyBase	Acc:FBgn0013305]
bulk RNAseq FACS-isolated cells,dsRed+_vs_dsRed-,TREdsRed	elavGS>UAS-ND42_RNAi,FBgn0013307,35766,Odc1,24.24548165,-3.371065411,0.012917595,protein_coding,Ornithine decarboxylase 1 [Source:FlyBase	Acc:FBgn0013307]
bulk RNAseq FACS-isolated cells,dsRed+_vs_dsRed-,TREdsRed	elavGS>UAS-ND42_RNAi,FBgn0013323,33238,Ptth,48.39528849,3.077166985,0.044522745,protein_coding,Prothoracicotropic hormone [Source:FlyBase	Acc:FBgn0013323]
bulk RNAseq FACS-isolated cells,dsRed+_vs_dsRed-,TREdsRed	elavGS>UAS-ND42_RNAi,FBgn0013325,37235,RpL11,761.2447753,1.499299336,1.86E-08,protein_coding,Ribosomal protein L11 [Source:FlyBase	Acc:FBgn0013325]
bulk RNAseq FACS-isolated cells,dsRed+_vs_dsRed-,TREdsRed	elavGS>UAS-ND42_RNAi,FBgn0013334,41938,Sap47,20286.23847,-1.779313357,2.37E-11,protein_coding,Synapse-associated protein 47kD [Source:FlyBase	Acc:FBgn0013334]
bulk RNAseq FACS-isolated cells,dsRed+_vs_dsRed-,TREdsRed	elavGS>UAS-ND42_RNAi,FBgn0013342,38196,nSyb,11674.14481,-1.529122363,5.50E-06,protein_coding,neuronal Synaptobrevin [Source:FlyBase	Acc:FBgn0013342]
bulk RNAseq FACS-isolated cells,dsRed+_vs_dsRed-,TREdsRed	elavGS>UAS-ND42_RNAi,FBgn0013433,34947,beat-Ia,395.1841433,-3.405043815,4.45E-07,protein_coding,beaten path Ia [Source:FlyBase	Acc:FBgn0013433]
bulk RNAseq FACS-isolated cells,dsRed+_vs_dsRed-,TREdsRed	elavGS>UAS-ND42_RNAi,FBgn0013435,36051,cdc2rk,149.806663,-1.33060494,0.008378053,protein_coding,cdc2-related-kinase [Source:FlyBase	Acc:FBgn0013435]
bulk RNAseq FACS-isolated cells,dsRed+_vs_dsRed-,TREdsRed	elavGS>UAS-ND42_RNAi,FBgn0013467,36681,igl,4023.381873,-2.180089116,9.66E-05,protein_coding,igloo [Source:FlyBase	Acc:FBgn0013467]
bulk RNAseq FACS-isolated cells,dsRed+_vs_dsRed-,TREdsRed	elavGS>UAS-ND42_RNAi,FBgn0013576,45467,mtd,6553.152946,-1.164862129,1.78E-08,protein_coding,mustard [Source:FlyBase	Acc:FBgn0013576]
bulk RNAseq FACS-isolated cells,dsRed+_vs_dsRed-,TREdsRed	elavGS>UAS-ND42_RNAi,FBgn0013674,19893533,mt:CoI,20971.55421,1.115684958,8.17E-07,protein_coding,mitochondrial Cytochrome c oxidase subunit I [Source:FlyBase	Acc:FBgn0013674]
bulk RNAseq FACS-isolated cells,dsRed+_vs_dsRed-,TREdsRed	elavGS>UAS-ND42_RNAi,FBgn0013675,19893535,mt:CoII,8014.516368,0.750715278,0.000831768,protein_coding,mitochondrial Cytochrome c oxidase subunit II [Source:FlyBase	Acc:FBgn0013675]
bulk RNAseq FACS-isolated cells,dsRed+_vs_dsRed-,TREdsRed	elavGS>UAS-ND42_RNAi,FBgn0013676,19893540,mt:CoIII,6280.229551,0.978671739,0.000490822,protein_coding,mitochondrial Cytochrome c oxidase subunit III [Source:FlyBase	Acc:FBgn0013676]
bulk RNAseq FACS-isolated cells,dsRed+_vs_dsRed-,TREdsRed	elavGS>UAS-ND42_RNAi,FBgn0013678,NA,mt:Cyt-b,14072.86787,1.071853534,8.46E-06,protein_coding,mitochondrial Cytochrome b [Source:FlyBase	Acc:FBgn0013678]
bulk RNAseq FACS-isolated cells,dsRed+_vs_dsRed-,TREdsRed	elavGS>UAS-ND42_RNAi,FBgn0013679,NA,mt:ND1,344.9656206,1.02570527,0.002563609,protein_coding,mitochondrial NADH-ubiquinone oxidoreductase chain 1 [Source:FlyBase	Acc:FBgn0013679]
bulk RNAseq FACS-isolated cells,dsRed+_vs_dsRed-,TREdsRed	elavGS>UAS-ND42_RNAi,FBgn0013680,NA,mt:ND2,146.7957214,1.363731834,0.000962293,protein_coding,mitochondrial NADH-ubiquinone oxidoreductase chain 2 [Source:FlyBase	Acc:FBgn0013680]
bulk RNAseq FACS-isolated cells,dsRed+_vs_dsRed-,TREdsRed	elavGS>UAS-ND42_RNAi,FBgn0013681,NA,mt:ND3,56.03438244,0.922474129,0.009370573,protein_coding,mitochondrial NADH-ubiquinone oxidoreductase chain 3 [Source:FlyBase	Acc:FBgn0013681]
bulk RNAseq FACS-isolated cells,dsRed+_vs_dsRed-,TREdsRed	elavGS>UAS-ND42_RNAi,FBgn0013683,19893552,mt:ND4L,211.0145656,1.438835989,6.96E-11,protein_coding,mitochondrial NADH-ubiquinone oxidoreductase chain 4L [Source:FlyBase	Acc:FBgn0013683]
bulk RNAseq FACS-isolated cells,dsRed+_vs_dsRed-,TREdsRed	elavGS>UAS-ND42_RNAi,FBgn0013684,NA,mt:ND5,1418.203916,1.312461783,1.37E-05,protein_coding,mitochondrial NADH-ubiquinone oxidoreductase chain 5 [Source:FlyBase	Acc:FBgn0013684]
bulk RNAseq FACS-isolated cells,dsRed+_vs_dsRed-,TREdsRed	elavGS>UAS-ND42_RNAi,FBgn0013685,NA,mt:ND6,136.9633479,1.191094778,0.002947664,protein_coding,mitochondrial NADH-ubiquinone oxidoreductase chain 6 [Source:FlyBase	Acc:FBgn0013685]
bulk RNAseq FACS-isolated cells,dsRed+_vs_dsRed-,TREdsRed	elavGS>UAS-ND42_RNAi,FBgn0013686,NA,mt:lrRNA,139634.2589,0.674920092,0.004074899,rRNA,mitochondrial large ribosomal RNA [Source:FlyBase	Acc:FBgn0013686]
bulk RNAseq FACS-isolated cells,dsRed+_vs_dsRed-,TREdsRed	elavGS>UAS-ND42_RNAi,FBgn0013717,40030,not,664.7095998,-0.65851681,0.011548612,protein_coding,non-stop [Source:FlyBase	Acc:FBgn0013717]
bulk RNAseq FACS-isolated cells,dsRed+_vs_dsRed-,TREdsRed	elavGS>UAS-ND42_RNAi,FBgn0013718,39572,nuf,4252.189294,2.604631999,9.55E-21,protein_coding,nuclear fallout [Source:FlyBase	Acc:FBgn0013718]
bulk RNAseq FACS-isolated cells,dsRed+_vs_dsRed-,TREdsRed	elavGS>UAS-ND42_RNAi,FBgn0013725,36606,phyl,786.3929093,-1.8505832,8.71E-22,protein_coding,phyllopod [Source:FlyBase	Acc:FBgn0013725]
bulk RNAseq FACS-isolated cells,dsRed+_vs_dsRed-,TREdsRed	elavGS>UAS-ND42_RNAi,FBgn0013726,35801,pnut,2956.304524,-0.580062001,0.005918023,protein_coding,peanut [Source:FlyBase	Acc:FBgn0013726]
bulk RNAseq FACS-isolated cells,dsRed+_vs_dsRed-,TREdsRed	elavGS>UAS-ND42_RNAi,FBgn0013733,36542,shot,3677.59616,1.237501823,9.43E-07,protein_coding,short stop [Source:FlyBase	Acc:FBgn0013733]
bulk RNAseq FACS-isolated cells,dsRed+_vs_dsRed-,TREdsRed	elavGS>UAS-ND42_RNAi,FBgn0013750,36699,Arf51F,2561.742679,1.40150215,3.57E-15,protein_coding,ADP ribosylation factor at 51F [Source:FlyBase	Acc:FBgn0013750]
bulk RNAseq FACS-isolated cells,dsRed+_vs_dsRed-,TREdsRed	elavGS>UAS-ND42_RNAi,FBgn0013753,38198,Bgb,967.206717,-0.633970563,0.008717758,protein_coding,Big brother [Source:FlyBase	Acc:FBgn0013753]
bulk RNAseq FACS-isolated cells,dsRed+_vs_dsRed-,TREdsRed	elavGS>UAS-ND42_RNAi,FBgn0013759,42567,CASK,7950.676586,-1.453772217,4.54E-14,protein_coding,CASK ortholog [Source:FlyBase	Acc:FBgn0013759]
bulk RNAseq FACS-isolated cells,dsRed+_vs_dsRed-,TREdsRed	elavGS>UAS-ND42_RNAi,FBgn0013770,36546,Cp1,3998.301841,1.219573356,1.52E-16,protein_coding,Cysteine proteinase-1 [Source:FlyBase	Acc:FBgn0013770]
bulk RNAseq FACS-isolated cells,dsRed+_vs_dsRed-,TREdsRed	elavGS>UAS-ND42_RNAi,FBgn0013771,NA,Cyp6a9,114.1938369,5.380312858,4.24E-05,protein_coding,Cytochrome P450-6a9 [Source:FlyBase	Acc:FBgn0013771]
bulk RNAseq FACS-isolated cells,dsRed+_vs_dsRed-,TREdsRed	elavGS>UAS-ND42_RNAi,FBgn0013799,40164,Deaf1,2716.953965,-0.914648006,1.36E-20,protein_coding,Deformed epidermal autoregulatory factor-1 [Source:FlyBase	Acc:FBgn0013799]
bulk RNAseq FACS-isolated cells,dsRed+_vs_dsRed-,TREdsRed	elavGS>UAS-ND42_RNAi,FBgn0013812,42485,Dhc93AB,14.75492331,2.014079628,0.027198117,protein_coding,Dynein heavy chain at 93AB [Source:FlyBase	Acc:FBgn0013812]
bulk RNAseq FACS-isolated cells,dsRed+_vs_dsRed-,TREdsRed	elavGS>UAS-ND42_RNAi,FBgn0013949,42970,Ela,3123.259326,5.222914466,3.72E-16,protein_coding,Elastin-like [Source:FlyBase	Acc:FBgn0013949]
bulk RNAseq FACS-isolated cells,dsRed+_vs_dsRed-,TREdsRed	elavGS>UAS-ND42_RNAi,FBgn0013972,43493,Gycalpha99B,6214.995876,-2.175050073,6.33E-09,protein_coding,Guanylyl cyclase alpha-subunit at 99B [Source:FlyBase	Acc:FBgn0013972]
bulk RNAseq FACS-isolated cells,dsRed+_vs_dsRed-,TREdsRed	elavGS>UAS-ND42_RNAi,FBgn0013973,43682,Gycbeta100B,3049.775227,-2.73278859,1.16E-14,protein_coding,Guanylyl cyclase beta-subunit at 100B [Source:FlyBase	Acc:FBgn0013973]
bulk RNAseq FACS-isolated cells,dsRed+_vs_dsRed-,TREdsRed	elavGS>UAS-ND42_RNAi,FBgn0013983,44339,imd,419.405946,1.21739775,0.000642169,protein_coding,immune deficiency [Source:FlyBase	Acc:FBgn0013983]
bulk RNAseq FACS-isolated cells,dsRed+_vs_dsRed-,TREdsRed	elavGS>UAS-ND42_RNAi,FBgn0013995,42481,Calx,875.3534906,-2.276334003,5.55E-05,protein_coding,Na/Ca-exchange protein [Source:FlyBase	Acc:FBgn0013995]
bulk RNAseq FACS-isolated cells,dsRed+_vs_dsRed-,TREdsRed	elavGS>UAS-ND42_RNAi,FBgn0013997,39387,Nrx-IV,2111.830227,-1.011069635,0.00441688,protein_coding,Neurexin IV [Source:FlyBase	Acc:FBgn0013997]
bulk RNAseq FACS-isolated cells,dsRed+_vs_dsRed-,TREdsRed	elavGS>UAS-ND42_RNAi,FBgn0014000,44038,Hf,251.9410501,2.758130172,0.003677893,protein_coding,Helical Factor [Source:FlyBase	Acc:FBgn0014000]
bulk RNAseq FACS-isolated cells,dsRed+_vs_dsRed-,TREdsRed	elavGS>UAS-ND42_RNAi,FBgn0014002,39651,Pdi,2491.361883,1.205474946,9.18E-17,protein_coding,Protein disulfide isomerase [Source:FlyBase	Acc:FBgn0014002]
bulk RNAseq FACS-isolated cells,dsRed+_vs_dsRed-,TREdsRed	elavGS>UAS-ND42_RNAi,FBgn0014006,42366,Pk92B,502.7095328,0.864513605,0.019391804,protein_coding,Protein kinase at 92B [Source:FlyBase	Acc:FBgn0014006]
bulk RNAseq FACS-isolated cells,dsRed+_vs_dsRed-,TREdsRed	elavGS>UAS-ND42_RNAi,FBgn0014009,35577,Rab2,3534.299539,0.476020039,0.00142441,protein_coding,Rab2 [Source:FlyBase	Acc:FBgn0014009]
bulk RNAseq FACS-isolated cells,dsRed+_vs_dsRed-,TREdsRed	elavGS>UAS-ND42_RNAi,FBgn0014010,33418,Rab5,4137.108623,0.854583441,8.02E-17,protein_coding,Rab5 [Source:FlyBase	Acc:FBgn0014010]
bulk RNAseq FACS-isolated cells,dsRed+_vs_dsRed-,TREdsRed	elavGS>UAS-ND42_RNAi,FBgn0014011,38831,Rac2,881.3287877,6.195153946,4.27E-23,protein_coding,Rac2 [Source:FlyBase	Acc:FBgn0014011]
bulk RNAseq FACS-isolated cells,dsRed+_vs_dsRed-,TREdsRed	elavGS>UAS-ND42_RNAi,FBgn0014018,41087,Rel,1535.194794,2.355122086,2.88E-14,protein_coding,Relish [Source:FlyBase	Acc:FBgn0014018]
bulk RNAseq FACS-isolated cells,dsRed+_vs_dsRed-,TREdsRed	elavGS>UAS-ND42_RNAi,FBgn0014020,36775,Rho1,4200.227844,1.688065449,5.66E-29,protein_coding,Rho1 [Source:FlyBase	Acc:FBgn0014020]
bulk RNAseq FACS-isolated cells,dsRed+_vs_dsRed-,TREdsRed	elavGS>UAS-ND42_RNAi,FBgn0014024,31448,Rnp4F,1045.303307,-1.075802226,3.96E-06,protein_coding,RNA-binding protein 4F [Source:FlyBase	Acc:FBgn0014024]
bulk RNAseq FACS-isolated cells,dsRed+_vs_dsRed-,TREdsRed	elavGS>UAS-ND42_RNAi,FBgn0014026,31588,RpL7A,2163.747453,1.339980285,9.56E-11,protein_coding,Ribosomal protein L7A [Source:FlyBase	Acc:FBgn0014026]
bulk RNAseq FACS-isolated cells,dsRed+_vs_dsRed-,TREdsRed	elavGS>UAS-ND42_RNAi,FBgn0014028,35590,SdhB,3320.946621,-0.417209607,0.025056759,protein_coding,Succinate dehydrogenase B [Source:FlyBase	Acc:FBgn0014028]
bulk RNAseq FACS-isolated cells,dsRed+_vs_dsRed-,TREdsRed	elavGS>UAS-ND42_RNAi,FBgn0014029,42438,2-Sep,1584.007973,0.83809515,0.000261189,protein_coding,Septin 2 [Source:FlyBase	Acc:FBgn0014029]
bulk RNAseq FACS-isolated cells,dsRed+_vs_dsRed-,TREdsRed	elavGS>UAS-ND42_RNAi,FBgn0014032,31781,Sptr,383.6185434,0.894195041,0.014232885,protein_coding,Sepiapterin reductase [Source:FlyBase	Acc:FBgn0014032]
bulk RNAseq FACS-isolated cells,dsRed+_vs_dsRed-,TREdsRed	elavGS>UAS-ND42_RNAi,FBgn0014037,40171,Su(Tpl),1698.073449,1.09019912,5.58E-05,protein_coding,Su(Tpl) [Source:FlyBase	Acc:FBgn0014037]
bulk RNAseq FACS-isolated cells,dsRed+_vs_dsRed-,TREdsRed	elavGS>UAS-ND42_RNAi,FBgn0014073,38559,Tie,78.81759377,4.681983746,0.000103078,protein_coding,Tie-like receptor tyrosine kinase [Source:FlyBase	Acc:FBgn0014073]
bulk RNAseq FACS-isolated cells,dsRed+_vs_dsRed-,TREdsRed	elavGS>UAS-ND42_RNAi,FBgn0014075,40055,Ugt,1591.17651,1.390572791,0.007294865,protein_coding,UDP-glucose-glycoprotein glucosyltransferase [Source:FlyBase	Acc:FBgn0014075]
bulk RNAseq FACS-isolated cells,dsRed+_vs_dsRed-,TREdsRed	elavGS>UAS-ND42_RNAi,FBgn0014133,32119,bif,949.889813,-1.387340174,0.00046567,protein_coding,bifocal [Source:FlyBase	Acc:FBgn0014133]
bulk RNAseq FACS-isolated cells,dsRed+_vs_dsRed-,TREdsRed	elavGS>UAS-ND42_RNAi,FBgn0014141,42066,cher,390.8772733,5.192281752,9.44E-07,protein_coding,cheerio [Source:FlyBase	Acc:FBgn0014141]
bulk RNAseq FACS-isolated cells,dsRed+_vs_dsRed-,TREdsRed	elavGS>UAS-ND42_RNAi,FBgn0014143,40374,croc,91.35625992,-3.921382586,0.001377679,protein_coding,crocodile [Source:FlyBase	Acc:FBgn0014143]
bulk RNAseq FACS-isolated cells,dsRed+_vs_dsRed-,TREdsRed	elavGS>UAS-ND42_RNAi,FBgn0014163,39826,fax,1238.818614,-0.937937425,0.047341303,protein_coding,failed axon connections [Source:FlyBase	Acc:FBgn0014163]
bulk RNAseq FACS-isolated cells,dsRed+_vs_dsRed-,TREdsRed	elavGS>UAS-ND42_RNAi,FBgn0014184,36307,Oda,16621.38137,1.478974441,3.09E-67,protein_coding,Ornithine decarboxylase antizyme [Source:FlyBase	Acc:FBgn0014184]
bulk RNAseq FACS-isolated cells,dsRed+_vs_dsRed-,TREdsRed	elavGS>UAS-ND42_RNAi,FBgn0014380,41136,RhoL,543.7954567,5.175457532,8.27E-09,protein_coding,Rho-like [Source:FlyBase	Acc:FBgn0014380]
bulk RNAseq FACS-isolated cells,dsRed+_vs_dsRed-,TREdsRed	elavGS>UAS-ND42_RNAi,FBgn0014391,44046,sun,1654.205593,0.655394223,1.37E-05,protein_coding,stunted [Source:FlyBase	Acc:FBgn0014391]
bulk RNAseq FACS-isolated cells,dsRed+_vs_dsRed-,TREdsRed	elavGS>UAS-ND42_RNAi,FBgn0014396,33571,tim,3153.440626,3.803784796,1.38E-13,protein_coding,timeless [Source:FlyBase	Acc:FBgn0014396]
bulk RNAseq FACS-isolated cells,dsRed+_vs_dsRed-,TREdsRed	elavGS>UAS-ND42_RNAi,FBgn0014417,46386,CG13397,526.3381973,3.199049976,5.18E-05,protein_coding,LP03571p [Source:UniProtKB/TrEMBL	Acc:Q9VLL5]
bulk RNAseq FACS-isolated cells,dsRed+_vs_dsRed-,TREdsRed	elavGS>UAS-ND42_RNAi,FBgn0014427,46391,CG11899,462.2731716,2.390144517,2.44E-08,protein_coding,Probable phosphoserine aminotransferase [Source:UniProtKB/Swiss-Prot	Acc:Q9VAN0]
bulk RNAseq FACS-isolated cells,dsRed+_vs_dsRed-,TREdsRed	elavGS>UAS-ND42_RNAi,FBgn0014464,3885650,Cp7Fa,97.30820807,-3.372581648,0.007082668,protein_coding,Chorion protein a at 7F [Source:FlyBase	Acc:FBgn0014464]
bulk RNAseq FACS-isolated cells,dsRed+_vs_dsRed-,TREdsRed	elavGS>UAS-ND42_RNAi,FBgn0014465,31785,Cp7Fb,79.21208297,-4.09688086,4.15E-06,protein_coding,Chorion protein b at 7F [Source:FlyBase	Acc:FBgn0014465]
bulk RNAseq FACS-isolated cells,dsRed+_vs_dsRed-,TREdsRed	elavGS>UAS-ND42_RNAi,FBgn0014857,31848,His3.3A,799.5720744,-0.818979902,0.001773507,protein_coding,Histone H3.3A [Source:FlyBase	Acc:FBgn0014857]
bulk RNAseq FACS-isolated cells,dsRed+_vs_dsRed-,TREdsRed	elavGS>UAS-ND42_RNAi,FBgn0014859,35332,Hr38,318.4915232,-4.365090539,1.59E-08,protein_coding,Hormone receptor-like in 38 [Source:FlyBase	Acc:FBgn0014859]
bulk RNAseq FACS-isolated cells,dsRed+_vs_dsRed-,TREdsRed	elavGS>UAS-ND42_RNAi,FBgn0014863,40849,Mlp84B,147.5851948,4.034387243,3.80E-05,protein_coding,Muscle LIM protein at 84B [Source:FlyBase	Acc:FBgn0014863]
bulk RNAseq FACS-isolated cells,dsRed+_vs_dsRed-,TREdsRed	elavGS>UAS-ND42_RNAi,FBgn0014869,43447,Pglym78,14548.60006,0.831824071,2.04E-13,protein_coding,Phosphoglyceromutase [Source:FlyBase	Acc:FBgn0014869]
bulk RNAseq FACS-isolated cells,dsRed+_vs_dsRed-,TREdsRed	elavGS>UAS-ND42_RNAi,FBgn0014906,33532,Hydr2,4072.049581,1.663078227,9.34E-16,protein_coding,alpha/beta hydrolase2 [Source:FlyBase	Acc:FBgn0014906]
bulk RNAseq FACS-isolated cells,dsRed+_vs_dsRed-,TREdsRed	elavGS>UAS-ND42_RNAi,FBgn0015000,33704,betaggt-I,541.683432,1.500555624,0.008921352,protein_coding,beta subunit of type I geranylgeranyl transferase [Source:FlyBase	Acc:FBgn0015000]
bulk RNAseq FACS-isolated cells,dsRed+_vs_dsRed-,TREdsRed	elavGS>UAS-ND42_RNAi,FBgn0015019,42029,Cctgamma,736.5774917,1.126396925,0.000131137,protein_coding,Cctgamma [Source:FlyBase	Acc:FBgn0015019]
bulk RNAseq FACS-isolated cells,dsRed+_vs_dsRed-,TREdsRed	elavGS>UAS-ND42_RNAi,FBgn0015024,32221,CkIalpha,5580.566916,-0.387547764,0.001640511,protein_coding,Casein kinase Ialpha [Source:FlyBase	Acc:FBgn0015024]
bulk RNAseq FACS-isolated cells,dsRed+_vs_dsRed-,TREdsRed	elavGS>UAS-ND42_RNAi,FBgn0015031,46040,cype,2706.821636,0.329829709,0.04423178,protein_coding,cyclope [Source:FlyBase	Acc:FBgn0015031]
bulk RNAseq FACS-isolated cells,dsRed+_vs_dsRed-,TREdsRed	elavGS>UAS-ND42_RNAi,FBgn0015221,44965,Fer2LCH,7171.353285,0.944241856,1.92E-14,protein_coding,Ferritin 2 light chain homologue [Source:FlyBase	Acc:FBgn0015221]
bulk RNAseq FACS-isolated cells,dsRed+_vs_dsRed-,TREdsRed	elavGS>UAS-ND42_RNAi,FBgn0015222,46415,Fer1HCH,12203.90077,0.665705652,1.81E-07,protein_coding,Ferritin 1 heavy chain homologue [Source:FlyBase	Acc:FBgn0015222]
bulk RNAseq FACS-isolated cells,dsRed+_vs_dsRed-,TREdsRed	elavGS>UAS-ND42_RNAi,FBgn0015239,40378,Hr78,696.4960774,1.514849701,0.00011274,protein_coding,Hormone-receptor-like in 78 [Source:FlyBase	Acc:FBgn0015239]
bulk RNAseq FACS-isolated cells,dsRed+_vs_dsRed-,TREdsRed	elavGS>UAS-ND42_RNAi,FBgn0015245,32045,Hsp60,24431.55323,-1.415296948,2.45E-09,protein_coding,Heat shock protein 60 [Source:FlyBase	Acc:FBgn0015245]
bulk RNAseq FACS-isolated cells,dsRed+_vs_dsRed-,TREdsRed	elavGS>UAS-ND42_RNAi,FBgn0015247,36748,Diap2,2213.04834,-0.703236931,0.017188995,protein_coding,Death-associated inhibitor of apoptosis 2 [Source:FlyBase	Acc:FBgn0015247]
bulk RNAseq FACS-isolated cells,dsRed+_vs_dsRed-,TREdsRed	elavGS>UAS-ND42_RNAi,FBgn0015269,43149,Nf1,380.4906966,-1.092406255,0.038219576,protein_coding,Neurofibromin 1 [Source:FlyBase	Acc:FBgn0015269]
bulk RNAseq FACS-isolated cells,dsRed+_vs_dsRed-,TREdsRed	elavGS>UAS-ND42_RNAi,FBgn0015279,42446,Pi3K92E,2022.345449,1.327358455,1.35E-05,protein_coding,Pi3K92E [Source:FlyBase	Acc:FBgn0015279]
bulk RNAseq FACS-isolated cells,dsRed+_vs_dsRed-,TREdsRed	elavGS>UAS-ND42_RNAi,FBgn0015282,42828,Rpt2,1518.440263,0.525041494,0.04830655,protein_coding,Regulatory particle triple-A ATPase 2 [Source:FlyBase	Acc:FBgn0015282]
bulk RNAseq FACS-isolated cells,dsRed+_vs_dsRed-,TREdsRed	elavGS>UAS-ND42_RNAi,FBgn0015286,31332,Rala,622.0744078,0.808414856,0.000274318,protein_coding,Ras-like protein A [Source:FlyBase	Acc:FBgn0015286]
bulk RNAseq FACS-isolated cells,dsRed+_vs_dsRed-,TREdsRed	elavGS>UAS-ND42_RNAi,FBgn0015288,31022,RpL22,1737.866804,2.279323128,1.25E-33,protein_coding,Ribosomal protein L22 [Source:FlyBase	Acc:FBgn0015288]
bulk RNAseq FACS-isolated cells,dsRed+_vs_dsRed-,TREdsRed	elavGS>UAS-ND42_RNAi,FBgn0015296,44052,Shc,853.3853262,1.050728633,0.00014852,protein_coding,SHC-adaptor protein [Source:FlyBase	Acc:FBgn0015296]
bulk RNAseq FACS-isolated cells,dsRed+_vs_dsRed-,TREdsRed	elavGS>UAS-ND42_RNAi,FBgn0015299,34120,Ssb-c31a,529.4290709,-0.404146413,0.030643625,protein_coding,Single stranded-binding protein c31A [Source:FlyBase	Acc:FBgn0015299]
bulk RNAseq FACS-isolated cells,dsRed+_vs_dsRed-,TREdsRed	elavGS>UAS-ND42_RNAi,FBgn0015360,38288,oxt,759.0429895,0.927716955,0.000123842,protein_coding,peptide O-xylosyltransferase [Source:FlyBase	Acc:FBgn0015360]
bulk RNAseq FACS-isolated cells,dsRed+_vs_dsRed-,TREdsRed	elavGS>UAS-ND42_RNAi,FBgn0015371,36678,chn,4674.158101,-2.4015958,4.46E-45,protein_coding,charlatan [Source:FlyBase	Acc:FBgn0015371]
bulk RNAseq FACS-isolated cells,dsRed+_vs_dsRed-,TREdsRed	elavGS>UAS-ND42_RNAi,FBgn0015372,44172,RabX1,426.3608226,1.028341304,0.000124022,protein_coding,RabX1 [Source:FlyBase	Acc:FBgn0015372]
bulk RNAseq FACS-isolated cells,dsRed+_vs_dsRed-,TREdsRed	elavGS>UAS-ND42_RNAi,FBgn0015380,44355,drl,999.8238979,-2.211456011,0.001253558,protein_coding,derailed [Source:FlyBase	Acc:FBgn0015380]
bulk RNAseq FACS-isolated cells,dsRed+_vs_dsRed-,TREdsRed	elavGS>UAS-ND42_RNAi,FBgn0015381,33823,dsf,23.77275773,-3.772629389,0.000806961,protein_coding,dissatisfaction [Source:FlyBase	Acc:FBgn0015381]
bulk RNAseq FACS-isolated cells,dsRed+_vs_dsRed-,TREdsRed	elavGS>UAS-ND42_RNAi,FBgn0015399,34688,kek1,1179.295682,-1.798513159,4.62E-09,protein_coding,kekkon-1 [Source:FlyBase	Acc:FBgn0015399]
bulk RNAseq FACS-isolated cells,dsRed+_vs_dsRed-,TREdsRed	elavGS>UAS-ND42_RNAi,FBgn0015400,34582,kek2,630.0914898,-2.924712104,2.87E-05,protein_coding,kekkon-2 [Source:FlyBase	Acc:FBgn0015400]
bulk RNAseq FACS-isolated cells,dsRed+_vs_dsRed-,TREdsRed	elavGS>UAS-ND42_RNAi,FBgn0015513,42817,mbc,1143.760036,1.849570368,0.000139103,protein_coding,myoblast city [Source:FlyBase	Acc:FBgn0015513]
bulk RNAseq FACS-isolated cells,dsRed+_vs_dsRed-,TREdsRed	elavGS>UAS-ND42_RNAi,FBgn0015519,31767,nAChRalpha3,800.6751486,-2.189036817,0.002092992,protein_coding,nicotinic Acetylcholine Receptor alpha3 [Source:FlyBase	Acc:FBgn0015519]
bulk RNAseq FACS-isolated cells,dsRed+_vs_dsRed-,TREdsRed	elavGS>UAS-ND42_RNAi,FBgn0015520,42026,nonA-l,319.9464421,-1.217062105,0.003281708,protein_coding,nonA-like [Source:FlyBase	Acc:FBgn0015520]
bulk RNAseq FACS-isolated cells,dsRed+_vs_dsRed-,TREdsRed	elavGS>UAS-ND42_RNAi,FBgn0015521,33487,RpS21,189.3350053,0.888100932,0.000187421,protein_coding,Ribosomal protein S21 [Source:FlyBase	Acc:FBgn0015521]
bulk RNAseq FACS-isolated cells,dsRed+_vs_dsRed-,TREdsRed	elavGS>UAS-ND42_RNAi,FBgn0015522,37039,olf186-M,57.56673613,4.40170186,0.00067682,protein_coding,olf186-M [Source:FlyBase	Acc:FBgn0015522]
bulk RNAseq FACS-isolated cells,dsRed+_vs_dsRed-,TREdsRed	elavGS>UAS-ND42_RNAi,FBgn0015544,43958,spag,365.4376915,-1.212676757,0.036877986,protein_coding,spaghetti [Source:FlyBase	Acc:FBgn0015544]
bulk RNAseq FACS-isolated cells,dsRed+_vs_dsRed-,TREdsRed	elavGS>UAS-ND42_RNAi,FBgn0015553,35119,tos,261.2564662,2.058193236,2.63E-06,protein_coding,tosca [Source:FlyBase	Acc:FBgn0015553]
bulk RNAseq FACS-isolated cells,dsRed+_vs_dsRed-,TREdsRed	elavGS>UAS-ND42_RNAi,FBgn0015558,33109,tty,936.4133318,-2.402843092,6.81E-14,protein_coding,tweety [Source:FlyBase	Acc:FBgn0015558]
bulk RNAseq FACS-isolated cells,dsRed+_vs_dsRed-,TREdsRed	elavGS>UAS-ND42_RNAi,FBgn0015568,40909,alpha-Est1,60.03987811,6.269994071,1.06E-06,protein_coding,alpha-Esterase-1 [Source:FlyBase	Acc:FBgn0015568]
bulk RNAseq FACS-isolated cells,dsRed+_vs_dsRed-,TREdsRed	elavGS>UAS-ND42_RNAi,FBgn0015572,40906,alpha-Est4,29.74323776,5.549424288,4.52E-05,protein_coding,alpha-Esterase-4 [Source:FlyBase	Acc:FBgn0015572]
bulk RNAseq FACS-isolated cells,dsRed+_vs_dsRed-,TREdsRed	elavGS>UAS-ND42_RNAi,FBgn0015576,40899,alpha-Est8,569.7883026,3.781928275,7.95E-05,protein_coding,alpha-Esterase-8 [Source:FlyBase	Acc:FBgn0015576]
bulk RNAseq FACS-isolated cells,dsRed+_vs_dsRed-,TREdsRed	elavGS>UAS-ND42_RNAi,FBgn0015577,40897,alpha-Est9,1536.601772,1.088137013,0.000611245,protein_coding,alpha-Esterase-9 [Source:FlyBase	Acc:FBgn0015577]
bulk RNAseq FACS-isolated cells,dsRed+_vs_dsRed-,TREdsRed	elavGS>UAS-ND42_RNAi,FBgn0015609,35070,CadN,906.5640228,-2.548497337,8.00E-06,protein_coding,Cadherin-N [Source:FlyBase	Acc:FBgn0015609]
bulk RNAseq FACS-isolated cells,dsRed+_vs_dsRed-,TREdsRed	elavGS>UAS-ND42_RNAi,FBgn0015622,44643,Cnx99A,7591.622702,0.687791153,4.53E-05,protein_coding,Calnexin 99A [Source:FlyBase	Acc:FBgn0015622]
bulk RNAseq FACS-isolated cells,dsRed+_vs_dsRed-,TREdsRed	elavGS>UAS-ND42_RNAi,FBgn0015623,33883,Cpr,1813.12408,2.111627518,6.78E-09,protein_coding,Cytochrome P450 reductase [Source:FlyBase	Acc:FBgn0015623]
bulk RNAseq FACS-isolated cells,dsRed+_vs_dsRed-,TREdsRed	elavGS>UAS-ND42_RNAi,FBgn0015625,42971,CycB3,30.29967844,-3.899853394,0.005905001,protein_coding,Cyclin B3 [Source:FlyBase	Acc:FBgn0015625]
bulk RNAseq FACS-isolated cells,dsRed+_vs_dsRed-,TREdsRed	elavGS>UAS-ND42_RNAi,FBgn0015663,44058,Dot,50.71082458,5.904435936,3.99E-06,protein_coding,Dorothy [Source:FlyBase	Acc:FBgn0015663]
bulk RNAseq FACS-isolated cells,dsRed+_vs_dsRed-,TREdsRed	elavGS>UAS-ND42_RNAi,FBgn0015714,45556,Cyp6a17,1051.435263,5.376307678,1.14E-10,protein_coding,Cytochrome P450-6a17 [Source:FlyBase	Acc:FBgn0015714]
bulk RNAseq FACS-isolated cells,dsRed+_vs_dsRed-,TREdsRed	elavGS>UAS-ND42_RNAi,FBgn0015754,36791,Lis-1,8539.621877,-0.942673211,2.77E-25,protein_coding,Lissencephaly-1 [Source:FlyBase	Acc:FBgn0015754]
bulk RNAseq FACS-isolated cells,dsRed+_vs_dsRed-,TREdsRed	elavGS>UAS-ND42_RNAi,FBgn0015756,34526,RpL9,844.7803414,0.90495138,0.000115588,protein_coding,Ribosomal protein L9 [Source:FlyBase	Acc:FBgn0015756]
bulk RNAseq FACS-isolated cells,dsRed+_vs_dsRed-,TREdsRed	elavGS>UAS-ND42_RNAi,FBgn0015765,42866,p38a,610.8546067,3.356762499,1.09E-08,protein_coding,p38a MAP kinase [Source:FlyBase	Acc:FBgn0015765]
bulk RNAseq FACS-isolated cells,dsRed+_vs_dsRed-,TREdsRed	elavGS>UAS-ND42_RNAi,FBgn0015766,38629,Msr-110,60803.847,4.930846658,2.76E-67,protein_coding,Msr-110 [Source:FlyBase	Acc:FBgn0015766]
bulk RNAseq FACS-isolated cells,dsRed+_vs_dsRed-,TREdsRed	elavGS>UAS-ND42_RNAi,FBgn0015774,32400,NetB,1408.649904,-2.994425347,1.87E-09,protein_coding,Netrin-B [Source:FlyBase	Acc:FBgn0015774]
bulk RNAseq FACS-isolated cells,dsRed+_vs_dsRed-,TREdsRed	elavGS>UAS-ND42_RNAi,FBgn0015777,33953,nrv2,149540.9897,5.340336599,6.89E-118,protein_coding,nervana 2 [Source:FlyBase	Acc:FBgn0015777]
bulk RNAseq FACS-isolated cells,dsRed+_vs_dsRed-,TREdsRed	elavGS>UAS-ND42_RNAi,FBgn0015781,42284,P5cr,624.0246281,-0.720033505,0.044414032,protein_coding,Pyrroline 5-carboyxlate reductase [Source:FlyBase	Acc:FBgn0015781]
bulk RNAseq FACS-isolated cells,dsRed+_vs_dsRed-,TREdsRed	elavGS>UAS-ND42_RNAi,FBgn0015789,33025,Rab10,1413.284587,1.044694959,3.17E-05,protein_coding,Rab10 [Source:FlyBase	Acc:FBgn0015789]
bulk RNAseq FACS-isolated cells,dsRed+_vs_dsRed-,TREdsRed	elavGS>UAS-ND42_RNAi,FBgn0015790,42501,Rab11,5277.923824,1.085164105,1.17E-21,protein_coding,Rab11 [Source:FlyBase	Acc:FBgn0015790]
bulk RNAseq FACS-isolated cells,dsRed+_vs_dsRed-,TREdsRed	elavGS>UAS-ND42_RNAi,FBgn0015791,34840,Rab14,2591.659849,0.600602842,0.000687771,protein_coding,Rab14 [Source:FlyBase	Acc:FBgn0015791]
bulk RNAseq FACS-isolated cells,dsRed+_vs_dsRed-,TREdsRed	elavGS>UAS-ND42_RNAi,FBgn0015794,44360,Rab18,759.6181124,1.328287502,2.65E-08,protein_coding,Rab18 [Source:FlyBase	Acc:FBgn0015794]
bulk RNAseq FACS-isolated cells,dsRed+_vs_dsRed-,TREdsRed	elavGS>UAS-ND42_RNAi,FBgn0015795,42841,Rab7,5529.046612,1.392657459,3.99E-25,protein_coding,Rab7 [Source:FlyBase	Acc:FBgn0015795]
bulk RNAseq FACS-isolated cells,dsRed+_vs_dsRed-,TREdsRed	elavGS>UAS-ND42_RNAi,FBgn0015797,34636,Rab6,1904.383098,0.996302599,3.03E-05,protein_coding,Rab6 [Source:FlyBase	Acc:FBgn0015797]
bulk RNAseq FACS-isolated cells,dsRed+_vs_dsRed-,TREdsRed	elavGS>UAS-ND42_RNAi,FBgn0015801,37968,Reg-5,460.3879653,3.506641408,0.003774868,protein_coding,Rhythmically expressed gene 5 [Source:FlyBase	Acc:FBgn0015801]
bulk RNAseq FACS-isolated cells,dsRed+_vs_dsRed-,TREdsRed	elavGS>UAS-ND42_RNAi,FBgn0015803,35306,RtGEF,1216.219163,0.99978279,0.012542771,protein_coding,Rho-type guanine nucleotide exchange factor [Source:FlyBase	Acc:FBgn0015803]
bulk RNAseq FACS-isolated cells,dsRed+_vs_dsRed-,TREdsRed	elavGS>UAS-ND42_RNAi,FBgn0015808,44183,ScpX,1272.476285,1.154555489,0.000892145,protein_coding,Sterol carrier protein X-related thiolase [Source:FlyBase	Acc:FBgn0015808]
bulk RNAseq FACS-isolated cells,dsRed+_vs_dsRed-,TREdsRed	elavGS>UAS-ND42_RNAi,FBgn0015818,31558,Spx,486.4565486,-0.881592582,0.002299185,protein_coding,Spliceosomal protein on the X [Source:FlyBase	Acc:FBgn0015818]
bulk RNAseq FACS-isolated cells,dsRed+_vs_dsRed-,TREdsRed	elavGS>UAS-ND42_RNAi,FBgn0015904,39439,ara,168.4376826,-2.68705987,0.025191871,protein_coding,araucan [Source:FlyBase	Acc:FBgn0015904]
bulk RNAseq FACS-isolated cells,dsRed+_vs_dsRed-,TREdsRed	elavGS>UAS-ND42_RNAi,FBgn0015919,39440,caup,36.69955844,-4.990584776,4.27E-06,protein_coding,caupolican [Source:FlyBase	Acc:FBgn0015919]
bulk RNAseq FACS-isolated cells,dsRed+_vs_dsRed-,TREdsRed	elavGS>UAS-ND42_RNAi,FBgn0015924,33219,crq,3786.014553,1.906627764,4.72E-25,protein_coding,croquemort [Source:FlyBase	Acc:FBgn0015924]
bulk RNAseq FACS-isolated cells,dsRed+_vs_dsRed-,TREdsRed	elavGS>UAS-ND42_RNAi,FBgn0015926,32459,dah,48.84693287,4.74467634,0.002029639,protein_coding,discontinuous actin hexagon [Source:FlyBase	Acc:FBgn0015926]
bulk RNAseq FACS-isolated cells,dsRed+_vs_dsRed-,TREdsRed	elavGS>UAS-ND42_RNAi,FBgn0015949,49636,hrg,2260.644283,-0.97339028,0.00437886,protein_coding,hiiragi [Source:FlyBase	Acc:FBgn0015949]
bulk RNAseq FACS-isolated cells,dsRed+_vs_dsRed-,TREdsRed	elavGS>UAS-ND42_RNAi,FBgn0016034,40489,mael,106.1494852,-2.700256554,0.028481461,protein_coding,maelstrom [Source:FlyBase	Acc:FBgn0016034]
bulk RNAseq FACS-isolated cells,dsRed+_vs_dsRed-,TREdsRed	elavGS>UAS-ND42_RNAi,FBgn0016041,44978,Tom40,1708.034409,-0.613517799,0.037641953,protein_coding,Translocase of outer membrane 40 [Source:FlyBase	Acc:FBgn0016041]
bulk RNAseq FACS-isolated cells,dsRed+_vs_dsRed-,TREdsRed	elavGS>UAS-ND42_RNAi,FBgn0016059,37007,Sema-1b,1718.616403,1.407104526,1.13E-05,protein_coding,Sema-1b [Source:FlyBase	Acc:FBgn0016059]
bulk RNAseq FACS-isolated cells,dsRed+_vs_dsRed-,TREdsRed	elavGS>UAS-ND42_RNAi,FBgn0016061,43300,side,366.1936072,-3.138389639,1.83E-09,protein_coding,sidestep [Source:FlyBase	Acc:FBgn0016061]
bulk RNAseq FACS-isolated cells,dsRed+_vs_dsRed-,TREdsRed	elavGS>UAS-ND42_RNAi,FBgn0016075,33726,vkg,2310.357851,5.168443574,1.91E-09,protein_coding,viking [Source:FlyBase	Acc:FBgn0016075]
bulk RNAseq FACS-isolated cells,dsRed+_vs_dsRed-,TREdsRed	elavGS>UAS-ND42_RNAi,FBgn0016076,33759,vri,1048.482071,2.466555141,0.000946585,protein_coding,vrille [Source:FlyBase	Acc:FBgn0016076]
bulk RNAseq FACS-isolated cells,dsRed+_vs_dsRed-,TREdsRed	elavGS>UAS-ND42_RNAi,FBgn0016078,35966,wun,2826.001709,1.977459933,2.38E-25,protein_coding,wunen [Source:FlyBase	Acc:FBgn0016078]
bulk RNAseq FACS-isolated cells,dsRed+_vs_dsRed-,TREdsRed	elavGS>UAS-ND42_RNAi,FBgn0016123,43671,Aph-4,4912.237248,3.958454579,2.18E-23,protein_coding,Alkaline phosphatase 4 [Source:FlyBase	Acc:FBgn0016123]
bulk RNAseq FACS-isolated cells,dsRed+_vs_dsRed-,TREdsRed	elavGS>UAS-ND42_RNAi,FBgn0016126,43792,CaMKI,4159.685289,-0.810719418,2.63E-05,protein_coding,Calcium/calmodulin-dependent protein kinase I [Source:FlyBase	Acc:FBgn0016126]
bulk RNAseq FACS-isolated cells,dsRed+_vs_dsRed-,TREdsRed	elavGS>UAS-ND42_RNAi,FBgn0016131,36854,Cdk4,182.2237284,4.724093627,1.49E-06,protein_coding,Cyclin-dependent kinase 4 [Source:FlyBase	Acc:FBgn0016131]
bulk RNAseq FACS-isolated cells,dsRed+_vs_dsRed-,TREdsRed	elavGS>UAS-ND42_RNAi,FBgn0016641,37461,PTP-ER,1207.782666,-1.842784004,3.20E-08,protein_coding,Protein tyrosine phosphatase-ERK/Enhancer of Ras1 [Source:FlyBase	Acc:FBgn0016641]
bulk RNAseq FACS-isolated cells,dsRed+_vs_dsRed-,TREdsRed	elavGS>UAS-ND42_RNAi,FBgn0016650,42133,Lgr1,27.3214048,-2.915477709,0.023192869,protein_coding,Leucine-rich repeat-containing G protein-coupled receptor 1 [Source:FlyBase	Acc:FBgn0016650]
bulk RNAseq FACS-isolated cells,dsRed+_vs_dsRed-,TREdsRed	elavGS>UAS-ND42_RNAi,FBgn0016684,36651,NaPi-T,1586.611208,4.955796717,3.63E-25,protein_coding,Na[+]-dependent inorganic phosphate cotransporter [Source:FlyBase	Acc:FBgn0016684]
bulk RNAseq FACS-isolated cells,dsRed+_vs_dsRed-,TREdsRed	elavGS>UAS-ND42_RNAi,FBgn0016693,41569,Past1,4303.245652,2.023123474,6.20E-23,protein_coding,Putative Achaete Scute Target 1 [Source:FlyBase	Acc:FBgn0016693]
bulk RNAseq FACS-isolated cells,dsRed+_vs_dsRed-,TREdsRed	elavGS>UAS-ND42_RNAi,FBgn0016696,40292,Pitslre,2843.815371,-1.07765792,7.93E-06,protein_coding,Pitslre [Source:FlyBase	Acc:FBgn0016696]
bulk RNAseq FACS-isolated cells,dsRed+_vs_dsRed-,TREdsRed	elavGS>UAS-ND42_RNAi,FBgn0016726,37430,RpL29,464.7081281,0.745763368,0.006020025,protein_coding,Ribosomal protein L29 [Source:FlyBase	Acc:FBgn0016726]
bulk RNAseq FACS-isolated cells,dsRed+_vs_dsRed-,TREdsRed	elavGS>UAS-ND42_RNAi,FBgn0016754,42824,sba,914.6287572,-1.611812807,2.59E-11,protein_coding,six-banded [Source:FlyBase	Acc:FBgn0016754]
bulk RNAseq FACS-isolated cells,dsRed+_vs_dsRed-,TREdsRed	elavGS>UAS-ND42_RNAi,FBgn0016794,38321,dos,1263.235093,1.120819422,0.006893297,protein_coding,daughter of sevenless [Source:FlyBase	Acc:FBgn0016794]
bulk RNAseq FACS-isolated cells,dsRed+_vs_dsRed-,TREdsRed	elavGS>UAS-ND42_RNAi,FBgn0016797,40090,fz2,683.5833417,-0.982371515,0.047096946,protein_coding,frizzled 2 [Source:FlyBase	Acc:FBgn0016797]
bulk RNAseq FACS-isolated cells,dsRed+_vs_dsRed-,TREdsRed	elavGS>UAS-ND42_RNAi,FBgn0016917,42428,Stat92E,2901.696984,0.729963818,0.030263234,protein_coding,Signal-transducer and activator of transcription protein at 92E [Source:FlyBase	Acc:FBgn0016917]
bulk RNAseq FACS-isolated cells,dsRed+_vs_dsRed-,TREdsRed	elavGS>UAS-ND42_RNAi,FBgn0016919,35414,nompB,16.41216461,-3.725334473,0.006926315,protein_coding,no mechanoreceptor potential B [Source:FlyBase	Acc:FBgn0016919]
bulk RNAseq FACS-isolated cells,dsRed+_vs_dsRed-,TREdsRed	elavGS>UAS-ND42_RNAi,FBgn0016926,33288,Pino,2205.102986,3.068453244,5.91E-14,protein_coding,Pinocchio [Source:FlyBase	Acc:FBgn0016926]
bulk RNAseq FACS-isolated cells,dsRed+_vs_dsRed-,TREdsRed	elavGS>UAS-ND42_RNAi,FBgn0016930,34831,Dyrk2,595.685177,-1.048768784,0.03921773,protein_coding,Dual-specificity tyrosine phosphorylation-regulated kinase 2 [Source:FlyBase	Acc:FBgn0016930]
bulk RNAseq FACS-isolated cells,dsRed+_vs_dsRed-,TREdsRed	elavGS>UAS-ND42_RNAi,FBgn0016978,33982,snRNP-U1-70K,709.9098994,-1.352915674,0.002501443,protein_coding,small ribonucleoprotein particle U1 subunit 70K [Source:FlyBase	Acc:FBgn0016978]
bulk RNAseq FACS-isolated cells,dsRed+_vs_dsRed-,TREdsRed	elavGS>UAS-ND42_RNAi,FBgn0016984,37356,sktl,175.7426924,3.974350026,0.000676199,protein_coding,skittles [Source:FlyBase	Acc:FBgn0016984]
bulk RNAseq FACS-isolated cells,dsRed+_vs_dsRed-,TREdsRed	elavGS>UAS-ND42_RNAi,FBgn0017418,32796,ari-1,2092.174213,-0.699848662,0.013117926,protein_coding,ariadne 1 [Source:FlyBase	Acc:FBgn0017418]
bulk RNAseq FACS-isolated cells,dsRed+_vs_dsRed-,TREdsRed	elavGS>UAS-ND42_RNAi,FBgn0017430,38982,Nelf-E,380.6871166,-0.81016488,0.01608811,protein_coding,Negative elongation factor E [Source:FlyBase	Acc:FBgn0017430]
bulk RNAseq FACS-isolated cells,dsRed+_vs_dsRed-,TREdsRed	elavGS>UAS-ND42_RNAi,FBgn0017482,37551,T3dh,57.93979419,3.195344967,0.006013037,protein_coding,Type III alcohol dehydrogenase [Source:FlyBase	Acc:FBgn0017482]
bulk RNAseq FACS-isolated cells,dsRed+_vs_dsRed-,TREdsRed	elavGS>UAS-ND42_RNAi,FBgn0017545,43768,RpS3A,4219.517157,0.870559843,3.24E-14,protein_coding,Ribosomal protein S3A [Source:FlyBase	Acc:FBgn0017545]
bulk RNAseq FACS-isolated cells,dsRed+_vs_dsRed-,TREdsRed	elavGS>UAS-ND42_RNAi,FBgn0017558,35970,Pdk,5321.548137,2.570232722,1.93E-61,protein_coding,Pyruvate dehydrogenase kinase [Source:FlyBase	Acc:FBgn0017558]
bulk RNAseq FACS-isolated cells,dsRed+_vs_dsRed-,TREdsRed	elavGS>UAS-ND42_RNAi,FBgn0017561,32020,Ork1,2722.132884,4.915313064,3.93E-06,protein_coding,Open rectifier K[+] channel 1 [Source:FlyBase	Acc:FBgn0017561]
bulk RNAseq FACS-isolated cells,dsRed+_vs_dsRed-,TREdsRed	elavGS>UAS-ND42_RNAi,FBgn0017566,31762,ND75,9176.917828,-0.21944426,0.009194994,protein_coding,NADH:ubiquinone reductase 75kD subunit precursor [Source:FlyBase	Acc:FBgn0017566]
bulk RNAseq FACS-isolated cells,dsRed+_vs_dsRed-,TREdsRed	elavGS>UAS-ND42_RNAi,FBgn0017578,40095,Max,173.4998737,-0.789995654,0.025056759,protein_coding,Max [Source:FlyBase	Acc:FBgn0017578]
bulk RNAseq FACS-isolated cells,dsRed+_vs_dsRed-,TREdsRed	elavGS>UAS-ND42_RNAi,FBgn0017579,38983,RpL14,1840.906592,1.059680227,8.37E-14,protein_coding,Ribosomal protein L14 [Source:FlyBase	Acc:FBgn0017579]
bulk RNAseq FACS-isolated cells,dsRed+_vs_dsRed-,TREdsRed	elavGS>UAS-ND42_RNAi,FBgn0017581,44672,Lk6,10753.53693,1.155776701,1.74E-10,protein_coding,Lk6 [Source:FlyBase	Acc:FBgn0017581]
bulk RNAseq FACS-isolated cells,dsRed+_vs_dsRed-,TREdsRed	elavGS>UAS-ND42_RNAi,FBgn0017590,42707,klg,819.0634517,-2.182702247,3.84E-07,protein_coding,klingon [Source:FlyBase	Acc:FBgn0017590]
bulk RNAseq FACS-isolated cells,dsRed+_vs_dsRed-,TREdsRed	elavGS>UAS-ND42_RNAi,FBgn0019643,37867,Dat,1928.727937,1.56115618,1.97E-09,protein_coding,Dopamine N acetyltransferase [Source:FlyBase	Acc:FBgn0019643]
bulk RNAseq FACS-isolated cells,dsRed+_vs_dsRed-,TREdsRed	elavGS>UAS-ND42_RNAi,FBgn0019650,43833,toy,1314.66928,-1.675976507,0.008188912,protein_coding,twin of eyeless [Source:FlyBase	Acc:FBgn0019650]
bulk RNAseq FACS-isolated cells,dsRed+_vs_dsRed-,TREdsRed	elavGS>UAS-ND42_RNAi,FBgn0019660,NA,roX2,2499.570562,-0.620927708,0.000104863,lincRNA,RNA on the X 2 [Source:FlyBase	Acc:FBgn0019660]
bulk RNAseq FACS-isolated cells,dsRed+_vs_dsRed-,TREdsRed	elavGS>UAS-ND42_RNAi,FBgn0019662,38816,qm,967.6403085,-1.45933193,3.35E-06,protein_coding,quemao [Source:FlyBase	Acc:FBgn0019662]
bulk RNAseq FACS-isolated cells,dsRed+_vs_dsRed-,TREdsRed	elavGS>UAS-ND42_RNAi,FBgn0019686,35288,lok,123.3070735,2.10008026,0.03985507,protein_coding,loki [Source:FlyBase	Acc:FBgn0019686]
bulk RNAseq FACS-isolated cells,dsRed+_vs_dsRed-,TREdsRed	elavGS>UAS-ND42_RNAi,FBgn0019809,34280,gcm2,10.92809202,-3.165561692,0.042248942,protein_coding,gcm2 [Source:FlyBase	Acc:FBgn0019809]
bulk RNAseq FACS-isolated cells,dsRed+_vs_dsRed-,TREdsRed	elavGS>UAS-ND42_RNAi,FBgn0019830,33470,colt,853.4349959,2.074069933,2.97E-08,protein_coding,congested-like trachea [Source:FlyBase	Acc:FBgn0019830]
bulk RNAseq FACS-isolated cells,dsRed+_vs_dsRed-,TREdsRed	elavGS>UAS-ND42_RNAi,FBgn0019890,34804,Smg5,4015.596989,-1.019856053,4.80E-09,protein_coding,Smg5 [Source:FlyBase	Acc:FBgn0019890]
bulk RNAseq FACS-isolated cells,dsRed+_vs_dsRed-,TREdsRed	elavGS>UAS-ND42_RNAi,FBgn0019925,41864,Surf4,1435.678713,0.523460231,0.03334938,protein_coding,Surfeit 4 [Source:FlyBase	Acc:FBgn0019925]
bulk RNAseq FACS-isolated cells,dsRed+_vs_dsRed-,TREdsRed	elavGS>UAS-ND42_RNAi,FBgn0019929,31917,Ser7,28.13231625,2.907401318,0.019351775,protein_coding,Ser7 [Source:FlyBase	Acc:FBgn0019929]
bulk RNAseq FACS-isolated cells,dsRed+_vs_dsRed-,TREdsRed	elavGS>UAS-ND42_RNAi,FBgn0019936,42464,RpS20,1063.880885,1.226634649,5.14E-08,protein_coding,Ribosomal protein S20 [Source:FlyBase	Acc:FBgn0019936]
bulk RNAseq FACS-isolated cells,dsRed+_vs_dsRed-,TREdsRed	elavGS>UAS-ND42_RNAi,FBgn0019949,37586,Cdk9,497.4812543,1.020704893,0.007599377,protein_coding,Cyclin-dependent kinase 9 [Source:FlyBase	Acc:FBgn0019949]
bulk RNAseq FACS-isolated cells,dsRed+_vs_dsRed-,TREdsRed	elavGS>UAS-ND42_RNAi,FBgn0019952,42891,Orct,7016.268749,6.238451735,1.53E-48,protein_coding,Organic cation transporter [Source:FlyBase	Acc:FBgn0019952]
bulk RNAseq FACS-isolated cells,dsRed+_vs_dsRed-,TREdsRed	elavGS>UAS-ND42_RNAi,FBgn0019957,42591,ND42,3186.753319,2.184385705,1.09E-51,protein_coding,NADH:ubiquinone reductase 42kD subunit precursor [Source:FlyBase	Acc:FBgn0019957]
bulk RNAseq FACS-isolated cells,dsRed+_vs_dsRed-,TREdsRed	elavGS>UAS-ND42_RNAi,FBgn0019985,43838,mGluR,2467.506901,-2.923258128,9.92E-25,protein_coding,metabotropic Glutamate Receptor [Source:FlyBase	Acc:FBgn0019985]
bulk RNAseq FACS-isolated cells,dsRed+_vs_dsRed-,TREdsRed	elavGS>UAS-ND42_RNAi,FBgn0020224,38961,Cbl,2193.899152,-0.879242866,7.66E-09,protein_coding,Cbl proto-oncogene ortholog [Source:FlyBase	Acc:FBgn0020224]
bulk RNAseq FACS-isolated cells,dsRed+_vs_dsRed-,TREdsRed	elavGS>UAS-ND42_RNAi,FBgn0020236,36760,ATPCL,5583.716382,-0.832358314,0.002775682,protein_coding,ATP citrate lyase [Source:FlyBase	Acc:FBgn0020236]
bulk RNAseq FACS-isolated cells,dsRed+_vs_dsRed-,TREdsRed	elavGS>UAS-ND42_RNAi,FBgn0020248,38169,stet,40.15615159,-2.843625555,0.028980556,protein_coding,stem cell tumor [Source:FlyBase	Acc:FBgn0020248]
bulk RNAseq FACS-isolated cells,dsRed+_vs_dsRed-,TREdsRed	elavGS>UAS-ND42_RNAi,FBgn0020249,40999,stck,2553.476713,1.169148175,2.39E-08,protein_coding,steamer duck [Source:FlyBase	Acc:FBgn0020249]
bulk RNAseq FACS-isolated cells,dsRed+_vs_dsRed-,TREdsRed	elavGS>UAS-ND42_RNAi,FBgn0020251,38736,sfl,844.3996688,-1.353206468,0.006107281,protein_coding,sulfateless [Source:FlyBase	Acc:FBgn0020251]
bulk RNAseq FACS-isolated cells,dsRed+_vs_dsRed-,TREdsRed	elavGS>UAS-ND42_RNAi,FBgn0020255,44072,Ran,1525.262913,-0.751533262,4.16E-06,protein_coding,Ran [Source:FlyBase	Acc:FBgn0020255]
bulk RNAseq FACS-isolated cells,dsRed+_vs_dsRed-,TREdsRed	elavGS>UAS-ND42_RNAi,FBgn0020269,36632,mspo,1215.526329,-1.813166732,0.002990526,protein_coding,M-spondin [Source:FlyBase	Acc:FBgn0020269]
bulk RNAseq FACS-isolated cells,dsRed+_vs_dsRed-,TREdsRed	elavGS>UAS-ND42_RNAi,FBgn0020278,42672,loco,1819.383822,4.091585773,2.24E-12,protein_coding,locomotion defects [Source:FlyBase	Acc:FBgn0020278]
bulk RNAseq FACS-isolated cells,dsRed+_vs_dsRed-,TREdsRed	elavGS>UAS-ND42_RNAi,FBgn0020299,41770,stumps,2018.102179,4.278752735,8.31E-20,protein_coding,stumps [Source:FlyBase	Acc:FBgn0020299]
bulk RNAseq FACS-isolated cells,dsRed+_vs_dsRed-,TREdsRed	elavGS>UAS-ND42_RNAi,FBgn0020300,50263,gk,18.23846177,3.767566165,0.006065177,protein_coding,geko [Source:FlyBase	Acc:FBgn0020300]
bulk RNAseq FACS-isolated cells,dsRed+_vs_dsRed-,TREdsRed	elavGS>UAS-ND42_RNAi,FBgn0020304,33263,drongo,4190.814373,1.812002944,9.41E-13,protein_coding,drongo [Source:FlyBase	Acc:FBgn0020304]
bulk RNAseq FACS-isolated cells,dsRed+_vs_dsRed-,TREdsRed	elavGS>UAS-ND42_RNAi,FBgn0020369,33105,Rpt6,1234.039736,0.393930858,0.012184316,protein_coding,Regulatory particle triple-A ATPase 6 [Source:FlyBase	Acc:FBgn0020369]
bulk RNAseq FACS-isolated cells,dsRed+_vs_dsRed-,TREdsRed	elavGS>UAS-ND42_RNAi,FBgn0020372,37786,TM4SF,4834.483865,-2.693689143,8.78E-18,protein_coding,Transmembrane 4 superfamily [Source:FlyBase	Acc:FBgn0020372]
bulk RNAseq FACS-isolated cells,dsRed+_vs_dsRed-,TREdsRed	elavGS>UAS-ND42_RNAi,FBgn0020381,31011,Dredd,932.9640715,2.622262406,5.42E-09,protein_coding,Death related ced-3/Nedd2-like caspase [Source:FlyBase	Acc:FBgn0020381]
bulk RNAseq FACS-isolated cells,dsRed+_vs_dsRed-,TREdsRed	elavGS>UAS-ND42_RNAi,FBgn0020388,39431,Gcn5,2887.295439,-0.649339357,0.020541806,protein_coding,Gcn5 ortholog [Source:FlyBase	Acc:FBgn0020388]
bulk RNAseq FACS-isolated cells,dsRed+_vs_dsRed-,TREdsRed	elavGS>UAS-ND42_RNAi,FBgn0020389,40167,Papss,1626.317182,-1.162873846,0.003154686,protein_coding,PAPS synthetase [Source:FlyBase	Acc:FBgn0020389]
bulk RNAseq FACS-isolated cells,dsRed+_vs_dsRed-,TREdsRed	elavGS>UAS-ND42_RNAi,FBgn0020414,34981,Idgf3,4179.361059,4.883243845,8.80E-44,protein_coding,Imaginal disc growth factor 3 [Source:FlyBase	Acc:FBgn0020414]
bulk RNAseq FACS-isolated cells,dsRed+_vs_dsRed-,TREdsRed	elavGS>UAS-ND42_RNAi,FBgn0020415,34979,Idgf2,1005.698359,3.981776872,1.46E-06,protein_coding,Imaginal disc growth factor 2 [Source:FlyBase	Acc:FBgn0020415]
bulk RNAseq FACS-isolated cells,dsRed+_vs_dsRed-,TREdsRed	elavGS>UAS-ND42_RNAi,FBgn0020416,34978,Idgf1,56.69609434,4.470445869,4.51E-08,protein_coding,Imaginal disc growth factor 1 [Source:FlyBase	Acc:FBgn0020416]
bulk RNAseq FACS-isolated cells,dsRed+_vs_dsRed-,TREdsRed	elavGS>UAS-ND42_RNAi,FBgn0020440,37233,Fak,934.4917132,-0.9898552,0.017219993,protein_coding,Focal adhesion kinase [Source:FlyBase	Acc:FBgn0020440]
bulk RNAseq FACS-isolated cells,dsRed+_vs_dsRed-,TREdsRed	elavGS>UAS-ND42_RNAi,FBgn0020445,43895,E23,254.9242735,4.035069743,1.36E-05,protein_coding,Early gene at 23 [Source:FlyBase	Acc:FBgn0020445]
bulk RNAseq FACS-isolated cells,dsRed+_vs_dsRed-,TREdsRed	elavGS>UAS-ND42_RNAi,FBgn0020493,42059,Dad,387.6939227,-1.139693075,0.019266387,protein_coding,Daughters against dpp [Source:FlyBase	Acc:FBgn0020493]
bulk RNAseq FACS-isolated cells,dsRed+_vs_dsRed-,TREdsRed	elavGS>UAS-ND42_RNAi,FBgn0020503,35042,CLIP-190,3164.817991,2.263090673,4.55E-39,protein_coding,Cytoplasmic linker protein 190 [Source:FlyBase	Acc:FBgn0020503]
bulk RNAseq FACS-isolated cells,dsRed+_vs_dsRed-,TREdsRed	elavGS>UAS-ND42_RNAi,FBgn0020617,NA,Rx,149.7875235,-5.188325971,3.76E-06,protein_coding,Retinal Homeobox [Source:FlyBase	Acc:FBgn0020617]
bulk RNAseq FACS-isolated cells,dsRed+_vs_dsRed-,TREdsRed	elavGS>UAS-ND42_RNAi,FBgn0020618,34070,Rack1,1196.034835,0.766562012,0.014660345,protein_coding,Receptor of activated protein kinase C 1 [Source:FlyBase	Acc:FBgn0020618]
bulk RNAseq FACS-isolated cells,dsRed+_vs_dsRed-,TREdsRed	elavGS>UAS-ND42_RNAi,FBgn0020621,35950,Pkn,4015.875206,2.483239788,9.31E-08,protein_coding,Protein kinase related to protein kinase N [Source:FlyBase	Acc:FBgn0020621]
bulk RNAseq FACS-isolated cells,dsRed+_vs_dsRed-,TREdsRed	elavGS>UAS-ND42_RNAi,FBgn0020626,42985,Osbp,2428.63642,-0.683976201,4.60E-05,protein_coding,Oxysterol binding protein [Source:FlyBase	Acc:FBgn0020626]
bulk RNAseq FACS-isolated cells,dsRed+_vs_dsRed-,TREdsRed	elavGS>UAS-ND42_RNAi,FBgn0020647,42843,KrT95D,2110.040923,0.927414793,0.011728186,protein_coding,Krueppel target at 95D [Source:FlyBase	Acc:FBgn0020647]
bulk RNAseq FACS-isolated cells,dsRed+_vs_dsRed-,TREdsRed	elavGS>UAS-ND42_RNAi,FBgn0020653,31760,Trxr-1,3030.666407,0.622867353,0.009395759,protein_coding,Thioredoxin reductase-1 [Source:FlyBase	Acc:FBgn0020653]
bulk RNAseq FACS-isolated cells,dsRed+_vs_dsRed-,TREdsRed	elavGS>UAS-ND42_RNAi,FBgn0020764,37815,Alas,1470.267145,-1.044574039,4.60E-06,protein_coding,Aminolevulinate synthase [Source:FlyBase	Acc:FBgn0020764]
bulk RNAseq FACS-isolated cells,dsRed+_vs_dsRed-,TREdsRed	elavGS>UAS-ND42_RNAi,FBgn0020767,36643,Spred,3496.510805,-1.469623289,3.23E-08,protein_coding,Sprouty-related protein with EVH-1 domain [Source:FlyBase	Acc:FBgn0020767]
bulk RNAseq FACS-isolated cells,dsRed+_vs_dsRed-,TREdsRed	elavGS>UAS-ND42_RNAi,FBgn0020910,41347,RpL3,2617.155989,0.952846101,1.38E-06,protein_coding,Ribosomal protein L3 [Source:FlyBase	Acc:FBgn0020910]
bulk RNAseq FACS-isolated cells,dsRed+_vs_dsRed-,TREdsRed	elavGS>UAS-ND42_RNAi,FBgn0020930,36408,Dgkepsilon,1851.685093,-0.725377595,0.043652115,protein_coding,Diacyl glycerol kinase epsilon [Source:FlyBase	Acc:FBgn0020930]
bulk RNAseq FACS-isolated cells,dsRed+_vs_dsRed-,TREdsRed	elavGS>UAS-ND42_RNAi,FBgn0021765,32789,scu,1611.101638,1.337130467,2.68E-09,protein_coding,scully [Source:FlyBase	Acc:FBgn0021765]
bulk RNAseq FACS-isolated cells,dsRed+_vs_dsRed-,TREdsRed	elavGS>UAS-ND42_RNAi,FBgn0021795,45680,Tapdelta,1552.959921,1.726383971,2.38E-11,protein_coding,Translocon-associated protein delta [Source:FlyBase	Acc:FBgn0021795]
bulk RNAseq FACS-isolated cells,dsRed+_vs_dsRed-,TREdsRed	elavGS>UAS-ND42_RNAi,FBgn0021800,47399,Reph,1686.170586,-1.463535729,2.70E-05,protein_coding,Regulator of eph expression [Source:FlyBase	Acc:FBgn0021800]
bulk RNAseq FACS-isolated cells,dsRed+_vs_dsRed-,TREdsRed	elavGS>UAS-ND42_RNAi,FBgn0021814,47408,Vps28,1435.650104,1.439553436,2.09E-17,protein_coding,Vacuolar protein sorting 28 [Source:FlyBase	Acc:FBgn0021814]
bulk RNAseq FACS-isolated cells,dsRed+_vs_dsRed-,TREdsRed	elavGS>UAS-ND42_RNAi,FBgn0021825,44086,Dmn,899.1000575,0.681535027,7.83E-05,protein_coding,Dynamitin [Source:FlyBase	Acc:FBgn0021825]
bulk RNAseq FACS-isolated cells,dsRed+_vs_dsRed-,TREdsRed	elavGS>UAS-ND42_RNAi,FBgn0021847,48387,l(2)k14710,3358.674914,-0.962256461,3.17E-06,protein_coding,lethal (2) k14710 [Source:FlyBase	Acc:FBgn0021847]
bulk RNAseq FACS-isolated cells,dsRed+_vs_dsRed-,TREdsRed	elavGS>UAS-ND42_RNAi,FBgn0021872,44226,Xbp1,6885.919364,0.932405011,2.61E-06,protein_coding,X box binding protein-1 [Source:FlyBase	Acc:FBgn0021872]
bulk RNAseq FACS-isolated cells,dsRed+_vs_dsRed-,TREdsRed	elavGS>UAS-ND42_RNAi,FBgn0021895,47457,ytr,725.1557972,-1.159995359,2.21E-09,protein_coding,yantar [Source:FlyBase	Acc:FBgn0021895]
bulk RNAseq FACS-isolated cells,dsRed+_vs_dsRed-,TREdsRed	elavGS>UAS-ND42_RNAi,FBgn0021906,44390,RFeSP,7229.65325,-0.228504905,0.032445208,protein_coding,Rieske iron-sulfur protein [Source:FlyBase	Acc:FBgn0021906]
bulk RNAseq FACS-isolated cells,dsRed+_vs_dsRed-,TREdsRed	elavGS>UAS-ND42_RNAi,FBgn0021979,37661,l(2)k09913,6638.265967,1.213080422,5.58E-17,protein_coding,lethal (2) k09913 [Source:FlyBase	Acc:FBgn0021979]
bulk RNAseq FACS-isolated cells,dsRed+_vs_dsRed-,TREdsRed	elavGS>UAS-ND42_RNAi,FBgn0022023,45682,eIF-3p40,1417.282376,0.705136453,0.001407768,protein_coding,Eukaryotic initiation factor 3 p40 subunit [Source:FlyBase	Acc:FBgn0022023]
bulk RNAseq FACS-isolated cells,dsRed+_vs_dsRed-,TREdsRed	elavGS>UAS-ND42_RNAi,FBgn0022160,47611,Gpo-1,2608.57756,-1.23760547,3.38E-10,protein_coding,Glycerophosphate oxidase-1 [Source:FlyBase	Acc:FBgn0022160]
bulk RNAseq FACS-isolated cells,dsRed+_vs_dsRed-,TREdsRed	elavGS>UAS-ND42_RNAi,FBgn0022224,35592,ubl,107.5304453,0.777552109,0.037423499,protein_coding,ubiquitin like [Source:FlyBase	Acc:FBgn0022224]
bulk RNAseq FACS-isolated cells,dsRed+_vs_dsRed-,TREdsRed	elavGS>UAS-ND42_RNAi,FBgn0022349,43741,CG1910,1272.735953,0.542451449,0.013536853,protein_coding,"CG1910, isoform A [Source:UniProtKB/TrEMBL	Acc:Q9V9U3]"
bulk RNAseq FACS-isolated cells,dsRed+_vs_dsRed-,TREdsRed	elavGS>UAS-ND42_RNAi,FBgn0022355,32821,Tsf1,227168.4351,5.208193596,5.16E-161,protein_coding,Transferrin 1 [Source:FlyBase	Acc:FBgn0022355]
bulk RNAseq FACS-isolated cells,dsRed+_vs_dsRed-,TREdsRed	elavGS>UAS-ND42_RNAi,FBgn0022359,41313,Sodh-2,224.5999034,1.708694134,1.13E-10,protein_coding,Sorbitol dehydrogenase-2 [Source:FlyBase	Acc:FBgn0022359]
bulk RNAseq FACS-isolated cells,dsRed+_vs_dsRed-,TREdsRed	elavGS>UAS-ND42_RNAi,FBgn0022361,43797,Pur-alpha,2412.915458,-0.891039773,1.42E-06,protein_coding,Purine-rich binding protein-alpha [Source:FlyBase	Acc:FBgn0022361]
bulk RNAseq FACS-isolated cells,dsRed+_vs_dsRed-,TREdsRed	elavGS>UAS-ND42_RNAi,FBgn0022382,36041,Pka-R2,2366.111891,-1.177480327,0.014186638,protein_coding,cAMP-dependent protein kinase R2 [Source:FlyBase	Acc:FBgn0022382]
bulk RNAseq FACS-isolated cells,dsRed+_vs_dsRed-,TREdsRed	elavGS>UAS-ND42_RNAi,FBgn0022699,38717,D19B,1363.21048,-0.803228462,0.040613323,protein_coding,D19B [Source:FlyBase	Acc:FBgn0022699]
bulk RNAseq FACS-isolated cells,dsRed+_vs_dsRed-,TREdsRed	elavGS>UAS-ND42_RNAi,FBgn0022702,38223,Cht2,20.33873071,4.256505382,0.002386538,protein_coding,Chitinase 2 [Source:FlyBase	Acc:FBgn0022702]
bulk RNAseq FACS-isolated cells,dsRed+_vs_dsRed-,TREdsRed	elavGS>UAS-ND42_RNAi,FBgn0022764,36382,Sin3A,1776.044717,1.269607267,0.014811647,protein_coding,Sin3A [Source:FlyBase	Acc:FBgn0022764]
bulk RNAseq FACS-isolated cells,dsRed+_vs_dsRed-,TREdsRed	elavGS>UAS-ND42_RNAi,FBgn0022960,35609,vimar,1245.635573,-0.954145608,0.000152907,protein_coding,visceral mesodermal armadillo-repeats [Source:FlyBase	Acc:FBgn0022960]
bulk RNAseq FACS-isolated cells,dsRed+_vs_dsRed-,TREdsRed	elavGS>UAS-ND42_RNAi,FBgn0022984,37559,qkr58E-3,1224.498944,-0.827418064,5.36E-06,protein_coding,quaking related 58E-3 [Source:FlyBase	Acc:FBgn0022984]
bulk RNAseq FACS-isolated cells,dsRed+_vs_dsRed-,TREdsRed	elavGS>UAS-ND42_RNAi,FBgn0023000,38058,mth,179.8685974,5.031202858,7.38E-08,protein_coding,methuselah [Source:FlyBase	Acc:FBgn0023000]
bulk RNAseq FACS-isolated cells,dsRed+_vs_dsRed-,TREdsRed	elavGS>UAS-ND42_RNAi,FBgn0023001,38785,melt,16.92970192,3.044446944,0.024884765,protein_coding,melted [Source:FlyBase	Acc:FBgn0023001]
bulk RNAseq FACS-isolated cells,dsRed+_vs_dsRed-,TREdsRed	elavGS>UAS-ND42_RNAi,FBgn0023076,38872,Clk,396.8456122,4.014125925,0.000323228,protein_coding,Clock [Source:FlyBase	Acc:FBgn0023076]
bulk RNAseq FACS-isolated cells,dsRed+_vs_dsRed-,TREdsRed	elavGS>UAS-ND42_RNAi,FBgn0023083,44233,fray,3265.953207,0.701485673,0.000420788,protein_coding,frayed [Source:FlyBase	Acc:FBgn0023083]
bulk RNAseq FACS-isolated cells,dsRed+_vs_dsRed-,TREdsRed	elavGS>UAS-ND42_RNAi,FBgn0023094,40162,cyc,594.080697,0.724557673,0.047833698,protein_coding,cycle [Source:FlyBase	Acc:FBgn0023094]
bulk RNAseq FACS-isolated cells,dsRed+_vs_dsRed-,TREdsRed	elavGS>UAS-ND42_RNAi,FBgn0023097,44235,bon,1593.640696,-0.815190452,0.000358605,protein_coding,bonus [Source:FlyBase	Acc:FBgn0023097]
bulk RNAseq FACS-isolated cells,dsRed+_vs_dsRed-,TREdsRed	elavGS>UAS-ND42_RNAi,FBgn0023129,39085,aay,4059.490892,3.981736304,2.07E-19,protein_coding,astray [Source:FlyBase	Acc:FBgn0023129]
bulk RNAseq FACS-isolated cells,dsRed+_vs_dsRed-,TREdsRed	elavGS>UAS-ND42_RNAi,FBgn0023167,36306,SmD3,107.6180688,2.150553102,1.13E-05,protein_coding,Small ribonucleoprotein particle protein SmD3 [Source:FlyBase	Acc:FBgn0023167]
bulk RNAseq FACS-isolated cells,dsRed+_vs_dsRed-,TREdsRed	elavGS>UAS-ND42_RNAi,FBgn0023170,37849,RpL39,691.3272889,1.124582046,1.15E-12,protein_coding,Ribosomal protein L39 [Source:FlyBase	Acc:FBgn0023170]
bulk RNAseq FACS-isolated cells,dsRed+_vs_dsRed-,TREdsRed	elavGS>UAS-ND42_RNAi,FBgn0023172,36915,RhoGEF2,314.343767,1.636285489,0.000510424,protein_coding,Rho guanine nucleotide exchange factor 2 [Source:FlyBase	Acc:FBgn0023172]
bulk RNAseq FACS-isolated cells,dsRed+_vs_dsRed-,TREdsRed	elavGS>UAS-ND42_RNAi,FBgn0023174,39628,Prosbeta2,490.0035782,0.664886792,0.00190238,protein_coding,Proteasome beta2 subunit [Source:FlyBase	Acc:FBgn0023174]
bulk RNAseq FACS-isolated cells,dsRed+_vs_dsRed-,TREdsRed	elavGS>UAS-ND42_RNAi,FBgn0023175,36018,Prosalpha7,642.4827966,0.804284144,0.001078995,protein_coding,Proteasome alpha7 subunit [Source:FlyBase	Acc:FBgn0023175]
bulk RNAseq FACS-isolated cells,dsRed+_vs_dsRed-,TREdsRed	elavGS>UAS-ND42_RNAi,FBgn0023179,43215,amon,4050.140078,-2.49200429,9.23E-08,protein_coding,amontillado [Source:FlyBase	Acc:FBgn0023179]
bulk RNAseq FACS-isolated cells,dsRed+_vs_dsRed-,TREdsRed	elavGS>UAS-ND42_RNAi,FBgn0023214,37149,edl,83.84716286,5.154385105,2.96E-06,protein_coding,ETS-domain lacking [Source:FlyBase	Acc:FBgn0023214]
bulk RNAseq FACS-isolated cells,dsRed+_vs_dsRed-,TREdsRed	elavGS>UAS-ND42_RNAi,FBgn0023388,35378,Dap160,2331.425962,-2.227429734,1.06E-06,protein_coding,Dynamin associated protein 160 [Source:FlyBase	Acc:FBgn0023388]
bulk RNAseq FACS-isolated cells,dsRed+_vs_dsRed-,TREdsRed	elavGS>UAS-ND42_RNAi,FBgn0023407,34767,B4,3711.817032,0.811917254,0.038005785,protein_coding,B4 [Source:FlyBase	Acc:FBgn0023407]
bulk RNAseq FACS-isolated cells,dsRed+_vs_dsRed-,TREdsRed	elavGS>UAS-ND42_RNAi,FBgn0023416,35419,Ac3,1729.84125,-2.428130515,1.35E-06,protein_coding,Ac3 [Source:FlyBase	Acc:FBgn0023416]
bulk RNAseq FACS-isolated cells,dsRed+_vs_dsRed-,TREdsRed	elavGS>UAS-ND42_RNAi,FBgn0023477,37804,Tal,4703.258907,3.332926314,1.80E-23,protein_coding,Tal [Source:FlyBase	Acc:FBgn0023477]
bulk RNAseq FACS-isolated cells,dsRed+_vs_dsRed-,TREdsRed	elavGS>UAS-ND42_RNAi,FBgn0023479,39048,Tequila,22539.35132,5.27100708,1.50E-31,protein_coding,Tequila [Source:FlyBase	Acc:FBgn0023479]
bulk RNAseq FACS-isolated cells,dsRed+_vs_dsRed-,TREdsRed	elavGS>UAS-ND42_RNAi,FBgn0023507,31184,CG3835,2393.518267,3.278019678,4.71E-11,protein_coding,"CG3835, isoform A [Source:UniProtKB/TrEMBL	Acc:Q7K511]"
bulk RNAseq FACS-isolated cells,dsRed+_vs_dsRed-,TREdsRed	elavGS>UAS-ND42_RNAi,FBgn0023509,31153,mip130,336.6541759,-1.762205364,0.041539146,protein_coding,Myb-interacting protein 130 [Source:FlyBase	Acc:FBgn0023509]
bulk RNAseq FACS-isolated cells,dsRed+_vs_dsRed-,TREdsRed	elavGS>UAS-ND42_RNAi,FBgn0023518,31149,trr,116.4546793,-4.245254155,9.51E-06,protein_coding,trithorax-related [Source:FlyBase	Acc:FBgn0023518]
bulk RNAseq FACS-isolated cells,dsRed+_vs_dsRed-,TREdsRed	elavGS>UAS-ND42_RNAi,FBgn0023524,31211,CG3078,2389.202351,-2.265893651,0.020821599,protein_coding,"CG3078, isoform B [Source:UniProtKB/TrEMBL	Acc:X2JDK7]"
bulk RNAseq FACS-isolated cells,dsRed+_vs_dsRed-,TREdsRed	elavGS>UAS-ND42_RNAi,FBgn0023526,31217,CG2865,330.9476678,-1.028419717,0.016193239,protein_coding,"CG2865, isoform A [Source:UniProtKB/TrEMBL	Acc:O46070]"
bulk RNAseq FACS-isolated cells,dsRed+_vs_dsRed-,TREdsRed	elavGS>UAS-ND42_RNAi,FBgn0023529,31215,CG2918,2670.64128,-0.561613864,0.011887792,protein_coding,"CG2918, isoform A [Source:UniProtKB/TrEMBL	Acc:O46067]"
bulk RNAseq FACS-isolated cells,dsRed+_vs_dsRed-,TREdsRed	elavGS>UAS-ND42_RNAi,FBgn0023531,31121,CG32809,1593.813092,-2.126713501,1.89E-13,protein_coding,"Uncharacterized protein, isoform G [Source:UniProtKB/TrEMBL	Acc:M9NEP4]"
bulk RNAseq FACS-isolated cells,dsRed+_vs_dsRed-,TREdsRed	elavGS>UAS-ND42_RNAi,FBgn0023534,30996,CG17778,335.6135332,-2.026448858,1.05E-06,protein_coding,RH02374p [Source:UniProtKB/TrEMBL	Acc:Q8MYW2]
bulk RNAseq FACS-isolated cells,dsRed+_vs_dsRed-,TREdsRed	elavGS>UAS-ND42_RNAi,FBgn0023537,30995,CG17896,6110.840028,2.825727923,6.73E-58,protein_coding,"Probable methylmalonate-semialdehyde dehydrogenase [acylating], mitochondrial [Source:UniProtKB/Swiss-Prot	Acc:Q7KW39]"
bulk RNAseq FACS-isolated cells,dsRed+_vs_dsRed-,TREdsRed	elavGS>UAS-ND42_RNAi,FBgn0024179,44096,wit,938.9593755,-2.289139705,0.015649564,protein_coding,wishful thinking [Source:FlyBase	Acc:FBgn0024179]
bulk RNAseq FACS-isolated cells,dsRed+_vs_dsRed-,TREdsRed	elavGS>UAS-ND42_RNAi,FBgn0024183,34885,vig,8283.196539,-0.542036046,3.85E-07,protein_coding,vasa intronic gene [Source:FlyBase	Acc:FBgn0024183]
bulk RNAseq FACS-isolated cells,dsRed+_vs_dsRed-,TREdsRed	elavGS>UAS-ND42_RNAi,FBgn0024184,32757,unc-4,21.25595748,-3.753201608,0.004579426,protein_coding,unc-4 [Source:FlyBase	Acc:FBgn0024184]
bulk RNAseq FACS-isolated cells,dsRed+_vs_dsRed-,TREdsRed	elavGS>UAS-ND42_RNAi,FBgn0024189,44097,sns,178.5424855,-1.663339017,0.047309078,protein_coding,sticks and stones [Source:FlyBase	Acc:FBgn0024189]
bulk RNAseq FACS-isolated cells,dsRed+_vs_dsRed-,TREdsRed	elavGS>UAS-ND42_RNAi,FBgn0024191,44238,sip1,213.6985881,-2.669423285,0.002877696,protein_coding,septin interacting protein 1 [Source:FlyBase	Acc:FBgn0024191]
bulk RNAseq FACS-isolated cells,dsRed+_vs_dsRed-,TREdsRed	elavGS>UAS-ND42_RNAi,FBgn0024222,NA,ird5,268.8221793,3.508383177,0.010908659,protein_coding,immune response deficient 5 [Source:FlyBase	Acc:FBgn0024222]
bulk RNAseq FACS-isolated cells,dsRed+_vs_dsRed-,TREdsRed	elavGS>UAS-ND42_RNAi,FBgn0024234,37778,gbb,1287.936296,4.568280171,1.26E-50,protein_coding,glass bottom boat [Source:FlyBase	Acc:FBgn0024234]
bulk RNAseq FACS-isolated cells,dsRed+_vs_dsRed-,TREdsRed	elavGS>UAS-ND42_RNAi,FBgn0024238,32721,Fim,5198.67251,1.038279498,3.34E-07,protein_coding,Fimbrin [Source:FlyBase	Acc:FBgn0024238]
bulk RNAseq FACS-isolated cells,dsRed+_vs_dsRed-,TREdsRed	elavGS>UAS-ND42_RNAi,FBgn0024250,31665,brk,375.0927369,3.084309588,0.001646407,protein_coding,brinker [Source:FlyBase	Acc:FBgn0024250]
bulk RNAseq FACS-isolated cells,dsRed+_vs_dsRed-,TREdsRed	elavGS>UAS-ND42_RNAi,FBgn0024293,45040,Spn43Ab,5830.803776,4.64603271,1.77E-30,protein_coding,Serpin 43Ab [Source:FlyBase	Acc:FBgn0024293]
bulk RNAseq FACS-isolated cells,dsRed+_vs_dsRed-,TREdsRed	elavGS>UAS-ND42_RNAi,FBgn0024294,45041,Spn43Aa,10.32258649,4.942205292,0.001051157,protein_coding,Serpin 43Aa [Source:FlyBase	Acc:FBgn0024294]
bulk RNAseq FACS-isolated cells,dsRed+_vs_dsRed-,TREdsRed	elavGS>UAS-ND42_RNAi,FBgn0024315,36865,Picot,19695.23623,5.722641713,1.09E-93,protein_coding,Picot [Source:FlyBase	Acc:FBgn0024315]
bulk RNAseq FACS-isolated cells,dsRed+_vs_dsRed-,TREdsRed	elavGS>UAS-ND42_RNAi,FBgn0024321,41747,NK7.1,865.2961599,1.238164193,3.29E-05,protein_coding,NK7.1 [Source:FlyBase	Acc:FBgn0024321]
bulk RNAseq FACS-isolated cells,dsRed+_vs_dsRed-,TREdsRed	elavGS>UAS-ND42_RNAi,FBgn0024326,41020,Mkk4,2213.356905,-0.53567927,0.001606711,protein_coding,MAP kinase kinase 4 [Source:FlyBase	Acc:FBgn0024326]
bulk RNAseq FACS-isolated cells,dsRed+_vs_dsRed-,TREdsRed	elavGS>UAS-ND42_RNAi,FBgn0024432,42199,Dlc90F,747.2859411,0.75602742,0.000674537,protein_coding,Dynein light chain 90F [Source:FlyBase	Acc:FBgn0024432]
bulk RNAseq FACS-isolated cells,dsRed+_vs_dsRed-,TREdsRed	elavGS>UAS-ND42_RNAi,FBgn0024555,41675,flfl,2137.562403,-1.311365617,3.76E-09,protein_coding,falafel [Source:FlyBase	Acc:FBgn0024555]
bulk RNAseq FACS-isolated cells,dsRed+_vs_dsRed-,TREdsRed	elavGS>UAS-ND42_RNAi,FBgn0024728,43809,Slip1,2487.656262,-1.088174358,2.17E-07,protein_coding,Slip1 [Source:FlyBase	Acc:FBgn0024728]
bulk RNAseq FACS-isolated cells,dsRed+_vs_dsRed-,TREdsRed	elavGS>UAS-ND42_RNAi,FBgn0024732,36290,Drep-1,1182.115413,-1.976990586,7.08E-06,protein_coding,DNA fragmentation factor-related protein 1 [Source:FlyBase	Acc:FBgn0024732]
bulk RNAseq FACS-isolated cells,dsRed+_vs_dsRed-,TREdsRed	elavGS>UAS-ND42_RNAi,FBgn0024754,36726,Flo1,2302.575833,0.416249976,0.028850096,protein_coding,Flotillin 1 [Source:FlyBase	Acc:FBgn0024754]
bulk RNAseq FACS-isolated cells,dsRed+_vs_dsRed-,TREdsRed	elavGS>UAS-ND42_RNAi,FBgn0024807,43981,DIP1,13163.89271,-0.681919418,0.000205452,protein_coding,DISCO Interacting Protein 1 [Source:FlyBase	Acc:FBgn0024807]
bulk RNAseq FACS-isolated cells,dsRed+_vs_dsRed-,TREdsRed	elavGS>UAS-ND42_RNAi,FBgn0024811,43775,Crk,1385.655991,-0.526941327,0.003631472,protein_coding,Crk [Source:FlyBase	Acc:FBgn0024811]
bulk RNAseq FACS-isolated cells,dsRed+_vs_dsRed-,TREdsRed	elavGS>UAS-ND42_RNAi,FBgn0024814,40221,Clc,2636.983371,0.581431541,1.31E-15,protein_coding,Clathrin light chain [Source:FlyBase	Acc:FBgn0024814]
bulk RNAseq FACS-isolated cells,dsRed+_vs_dsRed-,TREdsRed	elavGS>UAS-ND42_RNAi,FBgn0024836,36125,stan,96.52779637,-4.057159354,2.98E-09,protein_coding,starry night [Source:FlyBase	Acc:FBgn0024836]
bulk RNAseq FACS-isolated cells,dsRed+_vs_dsRed-,TREdsRed	elavGS>UAS-ND42_RNAi,FBgn0024897,31124,b6,92.32797971,5.075355248,0.000190253,protein_coding,b6 [Source:FlyBase	Acc:FBgn0024897]
bulk RNAseq FACS-isolated cells,dsRed+_vs_dsRed-,TREdsRed	elavGS>UAS-ND42_RNAi,FBgn0024913,43826,Actbeta,1235.248669,-1.759977231,2.33E-05,protein_coding,Activin-beta [Source:FlyBase	Acc:FBgn0024913]
bulk RNAseq FACS-isolated cells,dsRed+_vs_dsRed-,TREdsRed	elavGS>UAS-ND42_RNAi,FBgn0024921,38721,Trn,2046.212034,-1.018432458,1.77E-05,protein_coding,Transportin [Source:FlyBase	Acc:FBgn0024921]
bulk RNAseq FACS-isolated cells,dsRed+_vs_dsRed-,TREdsRed	elavGS>UAS-ND42_RNAi,FBgn0024941,32674,RSG7,2924.567592,-2.412475819,0.000178694,protein_coding,Regulator of G-protein signalling 7 [Source:FlyBase	Acc:FBgn0024941]
bulk RNAseq FACS-isolated cells,dsRed+_vs_dsRed-,TREdsRed	elavGS>UAS-ND42_RNAi,FBgn0024944,43982,Oamb,353.155336,-2.509329279,0.038124729,protein_coding,Octopamine receptor in mushroom bodies [Source:FlyBase	Acc:FBgn0024944]
bulk RNAseq FACS-isolated cells,dsRed+_vs_dsRed-,TREdsRed	elavGS>UAS-ND42_RNAi,FBgn0024945,38029,NitFhit,590.4094463,1.754060591,0.002103401,protein_coding,Nitrilase and fragile histidine triad fusion protein [Source:FlyBase	Acc:FBgn0024945]
bulk RNAseq FACS-isolated cells,dsRed+_vs_dsRed-,TREdsRed	elavGS>UAS-ND42_RNAi,FBgn0024947,33495,NTPase,2169.550746,0.820650981,0.000215249,protein_coding,NTPase [Source:FlyBase	Acc:FBgn0024947]
bulk RNAseq FACS-isolated cells,dsRed+_vs_dsRed-,TREdsRed	elavGS>UAS-ND42_RNAi,FBgn0024963,42350,GluClalpha,3702.319406,-1.837176106,4.93E-12,protein_coding,GluClalpha [Source:FlyBase	Acc:FBgn0024963]
bulk RNAseq FACS-isolated cells,dsRed+_vs_dsRed-,TREdsRed	elavGS>UAS-ND42_RNAi,FBgn0024980,31269,Syx4,1046.404813,5.099782269,5.76E-09,protein_coding,Syntaxin 4 [Source:FlyBase	Acc:FBgn0024980]
bulk RNAseq FACS-isolated cells,dsRed+_vs_dsRed-,TREdsRed	elavGS>UAS-ND42_RNAi,FBgn0024985,31090,CG11448,4095.502913,-0.75456135,9.29E-05,protein_coding,"Uncharacterized protein, isoform C [Source:UniProtKB/TrEMBL	Acc:M9PGM0]"
bulk RNAseq FACS-isolated cells,dsRed+_vs_dsRed-,TREdsRed	elavGS>UAS-ND42_RNAi,FBgn0024987,31086,ssx,2503.437811,-0.84492174,5.48E-06,protein_coding,sister-of-Sex-lethal [Source:FlyBase	Acc:FBgn0024987]
bulk RNAseq FACS-isolated cells,dsRed+_vs_dsRed-,TREdsRed	elavGS>UAS-ND42_RNAi,FBgn0024992,31253,CG2658,1031.853695,-1.019376508,0.000292322,protein_coding,"CG2658, isoform A [Source:UniProtKB/TrEMBL	Acc:Q9W4W8]"
bulk RNAseq FACS-isolated cells,dsRed+_vs_dsRed-,TREdsRed	elavGS>UAS-ND42_RNAi,FBgn0024995,31257,CG2680,1689.627561,1.393466622,2.45E-15,protein_coding,CG2680 [Source:UniProtKB/TrEMBL	Acc:Q9W4W5]
bulk RNAseq FACS-isolated cells,dsRed+_vs_dsRed-,TREdsRed	elavGS>UAS-ND42_RNAi,FBgn0025111,32008,Ant2,9.944460044,-3.700644951,0.010762169,protein_coding,Adenine nucleotide translocase 2 [Source:FlyBase	Acc:FBgn0025111]
bulk RNAseq FACS-isolated cells,dsRed+_vs_dsRed-,TREdsRed	elavGS>UAS-ND42_RNAi,FBgn0025335,37782,CG4585,498.994764,1.669758333,0.002198833,protein_coding,Ceramide phosphoethanolamine synthase [Source:UniProtKB/Swiss-Prot	Acc:O77475]
bulk RNAseq FACS-isolated cells,dsRed+_vs_dsRed-,TREdsRed	elavGS>UAS-ND42_RNAi,FBgn0025336,37787,CG4882,1071.43696,-0.923801805,0.006574602,protein_coding,"CG4882, isoform A [Source:UniProtKB/TrEMBL	Acc:O77477]"
bulk RNAseq FACS-isolated cells,dsRed+_vs_dsRed-,TREdsRed	elavGS>UAS-ND42_RNAi,FBgn0025352,37784,Thiolase,2043.633299,2.721554752,2.84E-44,protein_coding,Thiolase [Source:FlyBase	Acc:FBgn0025352]
bulk RNAseq FACS-isolated cells,dsRed+_vs_dsRed-,TREdsRed	elavGS>UAS-ND42_RNAi,FBgn0025366,34419,Ip259,591.2208731,0.770312811,0.008902169,protein_coding,Intronic Protein 259 [Source:FlyBase	Acc:FBgn0025366]
bulk RNAseq FACS-isolated cells,dsRed+_vs_dsRed-,TREdsRed	elavGS>UAS-ND42_RNAi,FBgn0025381,31105,rush,1487.774136,1.296055162,8.47E-07,protein_coding,rush hour [Source:FlyBase	Acc:FBgn0025381]
bulk RNAseq FACS-isolated cells,dsRed+_vs_dsRed-,TREdsRed	elavGS>UAS-ND42_RNAi,FBgn0025382,31103,Rab27,656.3949328,-2.437250413,2.36E-07,protein_coding,Rab27 [Source:FlyBase	Acc:FBgn0025382]
bulk RNAseq FACS-isolated cells,dsRed+_vs_dsRed-,TREdsRed	elavGS>UAS-ND42_RNAi,FBgn0025390,31111,Mur2B,1003.741858,1.913139545,7.54E-07,protein_coding,Mucin related 2B [Source:FlyBase	Acc:FBgn0025390]
bulk RNAseq FACS-isolated cells,dsRed+_vs_dsRed-,TREdsRed	elavGS>UAS-ND42_RNAi,FBgn0025394,31110,inc,2206.747112,0.576816934,0.008586858,protein_coding,insomniac [Source:FlyBase	Acc:FBgn0025394]
bulk RNAseq FACS-isolated cells,dsRed+_vs_dsRed-,TREdsRed	elavGS>UAS-ND42_RNAi,FBgn0025456,42092,CREG,99.89702425,2.13056379,0.00210447,protein_coding,Cellular Repressor of E1A-stimulated Genes [Source:FlyBase	Acc:FBgn0025456]
bulk RNAseq FACS-isolated cells,dsRed+_vs_dsRed-,TREdsRed	elavGS>UAS-ND42_RNAi,FBgn0025463,32268,Bap60,1400.069246,-0.4642858,0.019247049,protein_coding,Brahma associated protein 60kD [Source:FlyBase	Acc:FBgn0025463]
bulk RNAseq FACS-isolated cells,dsRed+_vs_dsRed-,TREdsRed	elavGS>UAS-ND42_RNAi,FBgn0025549,31664,unc-119,1719.654291,-1.019703258,0.002080014,protein_coding,unc-119 [Source:FlyBase	Acc:FBgn0025549]
bulk RNAseq FACS-isolated cells,dsRed+_vs_dsRed-,TREdsRed	elavGS>UAS-ND42_RNAi,FBgn0025574,42821,Pli,1366.504169,-0.871183306,0.007949264,protein_coding,Pellino [Source:FlyBase	Acc:FBgn0025574]
bulk RNAseq FACS-isolated cells,dsRed+_vs_dsRed-,TREdsRed	elavGS>UAS-ND42_RNAi,FBgn0025582,39877,Int6,999.1736797,0.658590808,0.010908932,protein_coding,Int6 homologue [Source:FlyBase	Acc:FBgn0025582]
bulk RNAseq FACS-isolated cells,dsRed+_vs_dsRed-,TREdsRed	elavGS>UAS-ND42_RNAi,FBgn0025592,43913,Gyk,1019.665853,0.713036901,0.005405035,protein_coding,Glycerol kinase [Source:FlyBase	Acc:FBgn0025592]
bulk RNAseq FACS-isolated cells,dsRed+_vs_dsRed-,TREdsRed	elavGS>UAS-ND42_RNAi,FBgn0025608,35129,Faf,3011.240066,-0.405139991,0.023461698,protein_coding,Fas-associated factor [Source:FlyBase	Acc:FBgn0025608]
bulk RNAseq FACS-isolated cells,dsRed+_vs_dsRed-,TREdsRed	elavGS>UAS-ND42_RNAi,FBgn0025624,31177,CG4025,1110.613298,0.990724083,0.005939571,protein_coding,CG4025 [Source:UniProtKB/TrEMBL	Acc:O77262]
bulk RNAseq FACS-isolated cells,dsRed+_vs_dsRed-,TREdsRed	elavGS>UAS-ND42_RNAi,FBgn0025625,31170,Sik2,1027.279411,-0.959842217,0.010339685,protein_coding,Salt-inducible kinase 2 [Source:FlyBase	Acc:FBgn0025625]
bulk RNAseq FACS-isolated cells,dsRed+_vs_dsRed-,TREdsRed	elavGS>UAS-ND42_RNAi,FBgn0025628,31174,CG4199,1389.827171,1.219447184,2.62E-06,protein_coding,"CG4199, isoform B [Source:UniProtKB/TrEMBL	Acc:Q960D4]"
bulk RNAseq FACS-isolated cells,dsRed+_vs_dsRed-,TREdsRed	elavGS>UAS-ND42_RNAi,FBgn0025630,31175,CG4061,413.9921548,-1.723976885,0.000493606,protein_coding,RNA 3'-terminal phosphate cyclase [Source:UniProtKB/Swiss-Prot	Acc:O77264]
bulk RNAseq FACS-isolated cells,dsRed+_vs_dsRed-,TREdsRed	elavGS>UAS-ND42_RNAi,FBgn0025631,31168,moody,3942.761614,5.116184795,1.71E-27,protein_coding,moody [Source:FlyBase	Acc:FBgn0025631]
bulk RNAseq FACS-isolated cells,dsRed+_vs_dsRed-,TREdsRed	elavGS>UAS-ND42_RNAi,FBgn0025634,31013,CG13367,470.1911888,0.656620782,0.043717966,protein_coding,EG:115C2.8 protein [Source:UniProtKB/TrEMBL	Acc:Q9W5E2]
bulk RNAseq FACS-isolated cells,dsRed+_vs_dsRed-,TREdsRed	elavGS>UAS-ND42_RNAi,FBgn0025635,47718,CG17829,451.6593825,-1.301322857,0.032100237,protein_coding,EG:115C2.6 protein [Source:UniProtKB/TrEMBL	Acc:O77260]
bulk RNAseq FACS-isolated cells,dsRed+_vs_dsRed-,TREdsRed	elavGS>UAS-ND42_RNAi,FBgn0025638,31014,Roc1a,1597.717949,0.484220489,0.001774794,protein_coding,Regulator of cullins 1a [Source:FlyBase	Acc:FBgn0025638]
bulk RNAseq FACS-isolated cells,dsRed+_vs_dsRed-,TREdsRed	elavGS>UAS-ND42_RNAi,FBgn0025639,31015,Hmt4-20,1573.184134,-1.167640474,0.033251723,protein_coding,Histone methyltransferase 4-20 [Source:FlyBase	Acc:FBgn0025639]
bulk RNAseq FACS-isolated cells,dsRed+_vs_dsRed-,TREdsRed	elavGS>UAS-ND42_RNAi,FBgn0025676,38088,CkIIalpha-i3,496.7096123,-0.848435646,0.003553541,protein_coding,CKII-alpha subunit interactor-3 [Source:FlyBase	Acc:FBgn0025676]
bulk RNAseq FACS-isolated cells,dsRed+_vs_dsRed-,TREdsRed	elavGS>UAS-ND42_RNAi,FBgn0025680,42305,cry,1469.98496,3.052533877,4.22E-12,protein_coding,cryptochrome [Source:FlyBase	Acc:FBgn0025680]
bulk RNAseq FACS-isolated cells,dsRed+_vs_dsRed-,TREdsRed	elavGS>UAS-ND42_RNAi,FBgn0025682,38145,scf,1686.872323,1.295952801,1.81E-08,protein_coding,supercoiling factor [Source:FlyBase	Acc:FBgn0025682]
bulk RNAseq FACS-isolated cells,dsRed+_vs_dsRed-,TREdsRed	elavGS>UAS-ND42_RNAi,FBgn0025683,33171,CG3164,1886.918994,3.461099609,5.24E-17,protein_coding,"CG3164, isoform A [Source:UniProtKB/TrEMBL	Acc:Q8IPV3]"
bulk RNAseq FACS-isolated cells,dsRed+_vs_dsRed-,TREdsRed	elavGS>UAS-ND42_RNAi,FBgn0025693,35513,ZnT41F,255.3535625,6.798572559,4.30E-11,protein_coding,Zinc transporter 41F [Source:FlyBase	Acc:FBgn0025693]
bulk RNAseq FACS-isolated cells,dsRed+_vs_dsRed-,TREdsRed	elavGS>UAS-ND42_RNAi,FBgn0025697,34024,santa-maria,1648.860634,3.085740625,2.03E-08,protein_coding,scavenger receptor acting in neural tissue and majority of rhodopsin is absent [Source:FlyBase	Acc:FBgn0025697]
bulk RNAseq FACS-isolated cells,dsRed+_vs_dsRed-,TREdsRed	elavGS>UAS-ND42_RNAi,FBgn0025700,34314,CG5885,627.1293561,1.680923618,2.21E-09,protein_coding,"CG5885, isoform A [Source:UniProtKB/TrEMBL	Acc:Q9VL69]"
bulk RNAseq FACS-isolated cells,dsRed+_vs_dsRed-,TREdsRed	elavGS>UAS-ND42_RNAi,FBgn0025702,40461,srpk79D,1377.706006,-0.665509544,0.001546132,protein_coding,serine-arginine protein kinase at 79D [Source:FlyBase	Acc:FBgn0025702]
bulk RNAseq FACS-isolated cells,dsRed+_vs_dsRed-,TREdsRed	elavGS>UAS-ND42_RNAi,FBgn0025712,38203,CG13920,628.3592621,-1.783520126,0.000105615,protein_coding,GH07209p [Source:UniProtKB/TrEMBL	Acc:Q8T0T9]
bulk RNAseq FACS-isolated cells,dsRed+_vs_dsRed-,TREdsRed	elavGS>UAS-ND42_RNAi,FBgn0025720,37288,Ate1,507.6458794,-0.841710648,0.023552637,protein_coding,Ate1 [Source:FlyBase	Acc:FBgn0025720]
bulk RNAseq FACS-isolated cells,dsRed+_vs_dsRed-,TREdsRed	elavGS>UAS-ND42_RNAi,FBgn0025724,45757,beta'COP,2560.644478,0.771944148,0.0064659,protein_coding,Coat Protein (coatomer) beta' [Source:FlyBase	Acc:FBgn0025724]
bulk RNAseq FACS-isolated cells,dsRed+_vs_dsRed-,TREdsRed	elavGS>UAS-ND42_RNAi,FBgn0025726,43841,unc-13,6608.247339,-1.37503857,8.19E-20,protein_coding,unc-13 [Source:FlyBase	Acc:FBgn0025726]
bulk RNAseq FACS-isolated cells,dsRed+_vs_dsRed-,TREdsRed	elavGS>UAS-ND42_RNAi,FBgn0025740,43766,PlexB,668.0800929,-1.245503467,0.004479352,protein_coding,Plexin B [Source:FlyBase	Acc:FBgn0025740]
bulk RNAseq FACS-isolated cells,dsRed+_vs_dsRed-,TREdsRed	elavGS>UAS-ND42_RNAi,FBgn0025742,33845,mtm,1254.33311,0.694976604,0.044587975,protein_coding,myotubularin [Source:FlyBase	Acc:FBgn0025742]
bulk RNAseq FACS-isolated cells,dsRed+_vs_dsRed-,TREdsRed	elavGS>UAS-ND42_RNAi,FBgn0025800,31738,Smox,5424.705571,-0.436160691,0.000676853,protein_coding,Smad on X [Source:FlyBase	Acc:FBgn0025800]
bulk RNAseq FACS-isolated cells,dsRed+_vs_dsRed-,TREdsRed	elavGS>UAS-ND42_RNAi,FBgn0025814,44110,Mgstl,15.03115619,1.694748126,0.038903621,protein_coding,Microsomal glutathione S-transferase-like [Source:FlyBase	Acc:FBgn0025814]
bulk RNAseq FACS-isolated cells,dsRed+_vs_dsRed-,TREdsRed	elavGS>UAS-ND42_RNAi,FBgn0025833,36896,CG8910,886.948258,-2.003693754,0.019884193,protein_coding,CG8910 [Source:UniProtKB/TrEMBL	Acc:A1ZAL4]
bulk RNAseq FACS-isolated cells,dsRed+_vs_dsRed-,TREdsRed	elavGS>UAS-ND42_RNAi,FBgn0025839,31190,CG3621,885.8353172,0.651958139,6.14E-06,protein_coding,EG:152A3.7 protein [Source:UniProtKB/TrEMBL	Acc:O97418]
bulk RNAseq FACS-isolated cells,dsRed+_vs_dsRed-,TREdsRed	elavGS>UAS-ND42_RNAi,FBgn0025866,39165,CalpB,970.8535309,2.128243069,6.60E-05,protein_coding,Calpain-B [Source:FlyBase	Acc:FBgn0025866]
bulk RNAseq FACS-isolated cells,dsRed+_vs_dsRed-,TREdsRed	elavGS>UAS-ND42_RNAi,FBgn0025878,37555,wrapper,4183.887869,3.01956171,2.02E-07,protein_coding,wrapper [Source:FlyBase	Acc:FBgn0025878]
bulk RNAseq FACS-isolated cells,dsRed+_vs_dsRed-,TREdsRed	elavGS>UAS-ND42_RNAi,FBgn0025879,41248,Timp,4701.202674,4.358427622,2.98E-43,protein_coding,Tissue inhibitor of metalloproteases [Source:FlyBase	Acc:FBgn0025879]
bulk RNAseq FACS-isolated cells,dsRed+_vs_dsRed-,TREdsRed	elavGS>UAS-ND42_RNAi,FBgn0025885,35671,Inos,6021.890763,0.613712164,0.016314701,protein_coding,Inos [Source:FlyBase	Acc:FBgn0025885]
bulk RNAseq FACS-isolated cells,dsRed+_vs_dsRed-,TREdsRed	elavGS>UAS-ND42_RNAi,FBgn0025936,43803,Eph,3106.198331,-0.620403431,0.004459421,protein_coding,Eph receptor tyrosine kinase [Source:FlyBase	Acc:FBgn0025936]
bulk RNAseq FACS-isolated cells,dsRed+_vs_dsRed-,TREdsRed	elavGS>UAS-ND42_RNAi,FBgn0026056,42484,Rlip,2454.616654,-1.378684671,2.65E-09,protein_coding,Ral interacting protein [Source:FlyBase	Acc:FBgn0026056]
bulk RNAseq FACS-isolated cells,dsRed+_vs_dsRed-,TREdsRed	elavGS>UAS-ND42_RNAi,FBgn0026076,32541,UBL3,3492.636084,-0.350135531,0.022742288,protein_coding,UBL3 [Source:FlyBase	Acc:FBgn0026076]
bulk RNAseq FACS-isolated cells,dsRed+_vs_dsRed-,TREdsRed	elavGS>UAS-ND42_RNAi,FBgn0026084,31359,cib,1840.952013,2.804059037,1.13E-23,protein_coding,ciboulot [Source:FlyBase	Acc:FBgn0026084]
bulk RNAseq FACS-isolated cells,dsRed+_vs_dsRed-,TREdsRed	elavGS>UAS-ND42_RNAi,FBgn0026147,47729,CG16833,2145.156112,-0.909280482,0.003102967,protein_coding,"Uncharacterized protein, isoform D [Source:UniProtKB/TrEMBL	Acc:Q8IPB2]"
bulk RNAseq FACS-isolated cells,dsRed+_vs_dsRed-,TREdsRed	elavGS>UAS-ND42_RNAi,FBgn0026148,47730,CG12253,248.3696702,-1.500961185,0.000693824,protein_coding,LD32974p [Source:UniProtKB/TrEMBL	Acc:Q9VKM0]
bulk RNAseq FACS-isolated cells,dsRed+_vs_dsRed-,TREdsRed	elavGS>UAS-ND42_RNAi,FBgn0026149,31890,BCL7-like,184.4104569,-1.476247243,0.019333527,protein_coding,BCL7-like [Source:FlyBase	Acc:FBgn0026149]
bulk RNAseq FACS-isolated cells,dsRed+_vs_dsRed-,TREdsRed	elavGS>UAS-ND42_RNAi,FBgn0026150,35029,ApepP,494.0348874,1.898488469,0.025056759,protein_coding,Aminopeptidase P [Source:FlyBase	Acc:FBgn0026150]
bulk RNAseq FACS-isolated cells,dsRed+_vs_dsRed-,TREdsRed	elavGS>UAS-ND42_RNAi,FBgn0026181,43916,Rok,868.4319465,1.678198052,0.015663758,protein_coding,Rho kinase [Source:FlyBase	Acc:FBgn0026181]
bulk RNAseq FACS-isolated cells,dsRed+_vs_dsRed-,TREdsRed	elavGS>UAS-ND42_RNAi,FBgn0026197,43918,noe,121737.9565,-1.248932091,2.39E-09,protein_coding,noe [Source:FlyBase	Acc:FBgn0026197]
bulk RNAseq FACS-isolated cells,dsRed+_vs_dsRed-,TREdsRed	elavGS>UAS-ND42_RNAi,FBgn0026199,43811,myo,1399.972339,3.026801143,1.40E-17,protein_coding,myoglianin [Source:FlyBase	Acc:FBgn0026199]
bulk RNAseq FACS-isolated cells,dsRed+_vs_dsRed-,TREdsRed	elavGS>UAS-ND42_RNAi,FBgn0026206,45775,mei-P26,9996.7695,-0.664528438,0.014023705,protein_coding,meiotic P26 [Source:FlyBase	Acc:FBgn0026206]
bulk RNAseq FACS-isolated cells,dsRed+_vs_dsRed-,TREdsRed	elavGS>UAS-ND42_RNAi,FBgn0026239,53563,gukh,469.0176042,-1.725374966,0.000623415,protein_coding,GUK-holder [Source:FlyBase	Acc:FBgn0026239]
bulk RNAseq FACS-isolated cells,dsRed+_vs_dsRed-,TREdsRed	elavGS>UAS-ND42_RNAi,FBgn0026252,44747,msk,3209.344688,0.57664073,0.00407627,protein_coding,moleskin [Source:FlyBase	Acc:FBgn0026252]
bulk RNAseq FACS-isolated cells,dsRed+_vs_dsRed-,TREdsRed	elavGS>UAS-ND42_RNAi,FBgn0026257,42881,cav,71.71299644,-1.957314629,0.033401903,protein_coding,caravaggio [Source:FlyBase	Acc:FBgn0026257]
bulk RNAseq FACS-isolated cells,dsRed+_vs_dsRed-,TREdsRed	elavGS>UAS-ND42_RNAi,FBgn0026263,38891,bip1,93.9309851,1.01959926,0.033797599,protein_coding,bip1 [Source:FlyBase	Acc:FBgn0026263]
bulk RNAseq FACS-isolated cells,dsRed+_vs_dsRed-,TREdsRed	elavGS>UAS-ND42_RNAi,FBgn0026313,252671,X11L,1648.570781,-1.477515895,1.05E-05,protein_coding,X11L [Source:FlyBase	Acc:FBgn0026313]
bulk RNAseq FACS-isolated cells,dsRed+_vs_dsRed-,TREdsRed	elavGS>UAS-ND42_RNAi,FBgn0026314,41333,Ugt35b,23871.65318,6.217025859,3.05E-80,protein_coding,UDP-glycosyltransferase 35b [Source:FlyBase	Acc:FBgn0026314]
bulk RNAseq FACS-isolated cells,dsRed+_vs_dsRed-,TREdsRed	elavGS>UAS-ND42_RNAi,FBgn0026315,41334,Ugt35a,93.39387608,4.036909112,0.001080299,protein_coding,UDP-glycosyltransferase 35a [Source:FlyBase	Acc:FBgn0026315]
bulk RNAseq FACS-isolated cells,dsRed+_vs_dsRed-,TREdsRed	elavGS>UAS-ND42_RNAi,FBgn0026319,33638,Traf4,23.65767797,2.987392812,0.041270148,protein_coding,TNF-receptor-associated factor 4 [Source:FlyBase	Acc:FBgn0026319]
bulk RNAseq FACS-isolated cells,dsRed+_vs_dsRed-,TREdsRed	elavGS>UAS-ND42_RNAi,FBgn0026361,43990,5-Sep,68.04582418,-6.860599588,3.04E-10,protein_coding,Septin 5 [Source:FlyBase	Acc:FBgn0026361]
bulk RNAseq FACS-isolated cells,dsRed+_vs_dsRed-,TREdsRed	elavGS>UAS-ND42_RNAi,FBgn0026372,38208,RpL23A,2798.593172,0.617590118,0.002220893,protein_coding,Ribosomal protein L23A [Source:FlyBase	Acc:FBgn0026372]
bulk RNAseq FACS-isolated cells,dsRed+_vs_dsRed-,TREdsRed	elavGS>UAS-ND42_RNAi,FBgn0026378,37246,Rep,634.1214209,1.047198127,0.028673758,protein_coding,Rab escort protein [Source:FlyBase	Acc:FBgn0026378]
bulk RNAseq FACS-isolated cells,dsRed+_vs_dsRed-,TREdsRed	elavGS>UAS-ND42_RNAi,FBgn0026380,41079,Prosbeta3,1337.303883,0.738036221,2.55E-06,protein_coding,Proteasome beta3 subunit [Source:FlyBase	Acc:FBgn0026380]
bulk RNAseq FACS-isolated cells,dsRed+_vs_dsRed-,TREdsRed	elavGS>UAS-ND42_RNAi,FBgn0026400,43384,Noa36,526.064112,0.974549735,0.023184297,protein_coding,Noa36 [Source:FlyBase	Acc:FBgn0026400]
bulk RNAseq FACS-isolated cells,dsRed+_vs_dsRed-,TREdsRed	elavGS>UAS-ND42_RNAi,FBgn0026401,3355136,Nipped-B,1504.117815,-0.660087944,0.00077531,protein_coding,Nipped-B [Source:FlyBase	Acc:FBgn0026401]
bulk RNAseq FACS-isolated cells,dsRed+_vs_dsRed-,TREdsRed	elavGS>UAS-ND42_RNAi,FBgn0026403,36089,Ndg,32.75451348,-3.448474609,0.019357978,protein_coding,Nidogen/entactin [Source:FlyBase	Acc:FBgn0026403]
bulk RNAseq FACS-isolated cells,dsRed+_vs_dsRed-,TREdsRed	elavGS>UAS-ND42_RNAi,FBgn0026411,31813,Lim1,373.7897881,-6.622476128,1.11E-18,protein_coding,DLim1 [Source:UniProtKB/TrEMBL	Acc:Q9V472]
bulk RNAseq FACS-isolated cells,dsRed+_vs_dsRed-,TREdsRed	elavGS>UAS-ND42_RNAi,FBgn0026415,31926,Idgf4,11330.43848,4.583827681,2.88E-40,protein_coding,Imaginal disc growth factor 4 [Source:FlyBase	Acc:FBgn0026415]
bulk RNAseq FACS-isolated cells,dsRed+_vs_dsRed-,TREdsRed	elavGS>UAS-ND42_RNAi,FBgn0026428,32461,HDAC6,13264.18573,3.845314523,9.61E-61,protein_coding,HDAC6 [Source:FlyBase	Acc:FBgn0026428]
bulk RNAseq FACS-isolated cells,dsRed+_vs_dsRed-,TREdsRed	elavGS>UAS-ND42_RNAi,FBgn0026430,32946,Grip84,1276.530867,1.701292933,0.00049929,protein_coding,Gamma-tubulin ring protein 84 [Source:FlyBase	Acc:FBgn0026430]
bulk RNAseq FACS-isolated cells,dsRed+_vs_dsRed-,TREdsRed	elavGS>UAS-ND42_RNAi,FBgn0026438,33247,Eaat2,11136.54897,2.647596398,2.82E-27,protein_coding,Excitatory amino acid transporter 2 [Source:FlyBase	Acc:FBgn0026438]
bulk RNAseq FACS-isolated cells,dsRed+_vs_dsRed-,TREdsRed	elavGS>UAS-ND42_RNAi,FBgn0026439,34251,Eaat1,7730.002745,1.343603171,0.000309926,protein_coding,Excitatory amino acid transporter 1 [Source:FlyBase	Acc:FBgn0026439]
bulk RNAseq FACS-isolated cells,dsRed+_vs_dsRed-,TREdsRed	elavGS>UAS-ND42_RNAi,FBgn0026441,44451,ear,732.2139697,-1.486254125,0.000180475,protein_coding,ENL/AF9-related [Source:FlyBase	Acc:FBgn0026441]
bulk RNAseq FACS-isolated cells,dsRed+_vs_dsRed-,TREdsRed	elavGS>UAS-ND42_RNAi,FBgn0026479,33445,Drp1,3911.362016,-0.510639386,0.00697606,protein_coding,Dynamin related protein 1 [Source:FlyBase	Acc:FBgn0026479]
bulk RNAseq FACS-isolated cells,dsRed+_vs_dsRed-,TREdsRed	elavGS>UAS-ND42_RNAi,FBgn0026533,47906,Dek,2276.336692,-0.586078413,0.046991116,protein_coding,Dek [Source:FlyBase	Acc:FBgn0026533]
bulk RNAseq FACS-isolated cells,dsRed+_vs_dsRed-,TREdsRed	elavGS>UAS-ND42_RNAi,FBgn0026562,43230,BM-40-SPARC,7329.694124,4.563061866,1.88E-33,protein_coding,BM-40-SPARC [Source:FlyBase	Acc:FBgn0026562]
bulk RNAseq FACS-isolated cells,dsRed+_vs_dsRed-,TREdsRed	elavGS>UAS-ND42_RNAi,FBgn0026570,48613,CG5704,116.352567,4.645938249,0.000169434,protein_coding,"CG5704, isoform A [Source:UniProtKB/TrEMBL	Acc:Q9W047]"
bulk RNAseq FACS-isolated cells,dsRed+_vs_dsRed-,TREdsRed	elavGS>UAS-ND42_RNAi,FBgn0026573,36278,ADD1,1509.962384,-0.72597281,0.046787014,protein_coding,ADD domain-containing protein 1 [Source:FlyBase	Acc:FBgn0026573]
bulk RNAseq FACS-isolated cells,dsRed+_vs_dsRed-,TREdsRed	elavGS>UAS-ND42_RNAi,FBgn0026592,38452,Fie,4231.847447,1.200975891,3.88E-07,protein_coding,Fire exit [Source:FlyBase	Acc:FBgn0026592]
bulk RNAseq FACS-isolated cells,dsRed+_vs_dsRed-,TREdsRed	elavGS>UAS-ND42_RNAi,FBgn0026593,48422,CG5707,146.510515,2.844490673,0.000774717,protein_coding,"CG5707, isoform B [Source:UniProtKB/TrEMBL	Acc:D5SHT6]"
bulk RNAseq FACS-isolated cells,dsRed+_vs_dsRed-,TREdsRed	elavGS>UAS-ND42_RNAi,FBgn0026620,40589,tacc,1482.649489,0.426813653,0.015490364,protein_coding,transforming acidic coiled-coil protein [Source:FlyBase	Acc:FBgn0026620]
bulk RNAseq FACS-isolated cells,dsRed+_vs_dsRed-,TREdsRed	elavGS>UAS-ND42_RNAi,FBgn0026630,40093,nes,1021.300531,1.138768708,3.09E-05,protein_coding,nessy [Source:FlyBase	Acc:FBgn0026630]
bulk RNAseq FACS-isolated cells,dsRed+_vs_dsRed-,TREdsRed	elavGS>UAS-ND42_RNAi,FBgn0026666,32513,l(1)G0136,393.3784123,-1.125354008,7.20E-05,protein_coding,lethal (1) G0136 [Source:FlyBase	Acc:FBgn0026666]
bulk RNAseq FACS-isolated cells,dsRed+_vs_dsRed-,TREdsRed	elavGS>UAS-ND42_RNAi,FBgn0026718,34176,fu12,701.8117134,2.610945933,6.17E-08,protein_coding,fu12 [Source:FlyBase	Acc:FBgn0026718]
bulk RNAseq FACS-isolated cells,dsRed+_vs_dsRed-,TREdsRed	elavGS>UAS-ND42_RNAi,FBgn0026721,36919,fat-spondin,2416.111887,3.85804026,7.07E-12,protein_coding,fat-spondin [Source:FlyBase	Acc:FBgn0026721]
bulk RNAseq FACS-isolated cells,dsRed+_vs_dsRed-,TREdsRed	elavGS>UAS-ND42_RNAi,FBgn0026722,35747,drosha,511.7834316,-1.73669776,0.002217892,protein_coding,drosha [Source:FlyBase	Acc:FBgn0026722]
bulk RNAseq FACS-isolated cells,dsRed+_vs_dsRed-,TREdsRed	elavGS>UAS-ND42_RNAi,FBgn0026737,41872,CG6171,363.7051436,-0.861385042,0.007939733,protein_coding,Aprataxin and PNK-like factor [Source:UniProtKB/Swiss-Prot	Acc:A8JR14]
bulk RNAseq FACS-isolated cells,dsRed+_vs_dsRed-,TREdsRed	elavGS>UAS-ND42_RNAi,FBgn0026872,31099,CG14777,2092.713181,1.275254473,2.69E-13,protein_coding,IP10007p [Source:UniProtKB/TrEMBL	Acc:Q9W588]
bulk RNAseq FACS-isolated cells,dsRed+_vs_dsRed-,TREdsRed	elavGS>UAS-ND42_RNAi,FBgn0026873,31140,MED18,302.4790805,0.852461116,0.000432917,protein_coding,Mediator complex subunit 18 [Source:FlyBase	Acc:FBgn0026873]
bulk RNAseq FACS-isolated cells,dsRed+_vs_dsRed-,TREdsRed	elavGS>UAS-ND42_RNAi,FBgn0026879,50364,CG13364,709.9125375,0.527121863,0.001776143,protein_coding,Translation machinery-associated protein 7 homolog [Source:UniProtKB/Swiss-Prot	Acc:Q9XZS3]
bulk RNAseq FACS-isolated cells,dsRed+_vs_dsRed-,TREdsRed	elavGS>UAS-ND42_RNAi,FBgn0027073,37420,CG4302,1127.351921,2.9841713,2.36E-17,protein_coding,UDP-glucuronosyltransferase [Source:UniProtKB/TrEMBL	Acc:Q9W2J4]
bulk RNAseq FACS-isolated cells,dsRed+_vs_dsRed-,TREdsRed	elavGS>UAS-ND42_RNAi,FBgn0027079,45783,Aats-val,1475.67795,-1.348105178,4.53E-05,protein_coding,Valyl-tRNA synthetase [Source:FlyBase	Acc:FBgn0027079]
bulk RNAseq FACS-isolated cells,dsRed+_vs_dsRed-,TREdsRed	elavGS>UAS-ND42_RNAi,FBgn0027081,45784,Aats-thr,2654.44216,-0.848213511,0.001438565,protein_coding,Threonyl-tRNA synthetase [Source:FlyBase	Acc:FBgn0027081]
bulk RNAseq FACS-isolated cells,dsRed+_vs_dsRed-,TREdsRed	elavGS>UAS-ND42_RNAi,FBgn0027087,32841,Aats-his,1328.734915,0.65505845,0.048747278,protein_coding,Histidyl-tRNA synthetase [Source:FlyBase	Acc:FBgn0027087]
bulk RNAseq FACS-isolated cells,dsRed+_vs_dsRed-,TREdsRed	elavGS>UAS-ND42_RNAi,FBgn0027090,45786,Aats-gln,1002.212769,1.312221187,0.000430444,protein_coding,Glutaminyl-tRNA synthetase [Source:FlyBase	Acc:FBgn0027090]
bulk RNAseq FACS-isolated cells,dsRed+_vs_dsRed-,TREdsRed	elavGS>UAS-ND42_RNAi,FBgn0027108,31646,Inx2,5941.230474,4.580210559,6.07E-34,protein_coding,Innexin 2 [Source:FlyBase	Acc:FBgn0027108]
bulk RNAseq FACS-isolated cells,dsRed+_vs_dsRed-,TREdsRed	elavGS>UAS-ND42_RNAi,FBgn0027109,42018,NPF,27.21755114,-4.081517028,0.002418519,protein_coding,neuropeptide F [Source:FlyBase	Acc:FBgn0027109]
bulk RNAseq FACS-isolated cells,dsRed+_vs_dsRed-,TREdsRed	elavGS>UAS-ND42_RNAi,FBgn0027111,38047,miple,12657.83304,-2.341189356,3.57E-15,protein_coding,miple [Source:FlyBase	Acc:FBgn0027111]
bulk RNAseq FACS-isolated cells,dsRed+_vs_dsRed-,TREdsRed	elavGS>UAS-ND42_RNAi,FBgn0027280,31712,l(1)G0193,5804.528583,3.373329998,1.09E-33,protein_coding,lethal (1) G0193 [Source:FlyBase	Acc:FBgn0027280]
bulk RNAseq FACS-isolated cells,dsRed+_vs_dsRed-,TREdsRed	elavGS>UAS-ND42_RNAi,FBgn0027296,31212,temp,1895.948379,1.608525181,2.33E-12,protein_coding,tempura [Source:FlyBase	Acc:FBgn0027296]
bulk RNAseq FACS-isolated cells,dsRed+_vs_dsRed-,TREdsRed	elavGS>UAS-ND42_RNAi,FBgn0027329,32518,Tcp-1zeta,1658.849751,0.824030928,0.011894636,protein_coding,T-cp1zeta [Source:FlyBase	Acc:FBgn0027329]
bulk RNAseq FACS-isolated cells,dsRed+_vs_dsRed-,TREdsRed	elavGS>UAS-ND42_RNAi,FBgn0027335,32850,Rip11,1337.311267,0.812359628,0.038780336,protein_coding,Rab11 interacting protein [Source:FlyBase	Acc:FBgn0027335]
bulk RNAseq FACS-isolated cells,dsRed+_vs_dsRed-,TREdsRed	elavGS>UAS-ND42_RNAi,FBgn0027338,41158,Kap-alpha3,4972.168611,0.658616541,0.000432263,protein_coding,karyopherin alpha3 [Source:FlyBase	Acc:FBgn0027338]
bulk RNAseq FACS-isolated cells,dsRed+_vs_dsRed-,TREdsRed	elavGS>UAS-ND42_RNAi,FBgn0027341,3354921,Gfat1,38.66663097,-3.138347216,0.028396187,protein_coding,Glutamine:fructose-6-phosphate aminotransferase 1 [Source:FlyBase	Acc:FBgn0027341]
bulk RNAseq FACS-isolated cells,dsRed+_vs_dsRed-,TREdsRed	elavGS>UAS-ND42_RNAi,FBgn0027356,36383,Amph,5566.751011,2.702333174,2.23E-25,protein_coding,Amphiphysin [Source:FlyBase	Acc:FBgn0027356]
bulk RNAseq FACS-isolated cells,dsRed+_vs_dsRed-,TREdsRed	elavGS>UAS-ND42_RNAi,FBgn0027359,32081,Tim8,561.7986021,-0.552853598,0.012852751,protein_coding,Tim8 [Source:FlyBase	Acc:FBgn0027359]
bulk RNAseq FACS-isolated cells,dsRed+_vs_dsRed-,TREdsRed	elavGS>UAS-ND42_RNAi,FBgn0027491,34385,Cdk5alpha,3091.423128,-1.664784391,3.54E-05,protein_coding,Cdk5 activator-like protein [Source:FlyBase	Acc:FBgn0027491]
bulk RNAseq FACS-isolated cells,dsRed+_vs_dsRed-,TREdsRed	elavGS>UAS-ND42_RNAi,FBgn0027493,NA,AdSS,3266.530941,1.527217771,1.60E-37,protein_coding,Adenylosuccinate Synthetase [Source:FlyBase	Acc:FBgn0027493]
bulk RNAseq FACS-isolated cells,dsRed+_vs_dsRed-,TREdsRed	elavGS>UAS-ND42_RNAi,FBgn0027496,33908,epsilonCOP,618.7767601,0.762621171,0.000883662,protein_coding,Coat Protein (coatomer) epsilon [Source:FlyBase	Acc:FBgn0027496]
bulk RNAseq FACS-isolated cells,dsRed+_vs_dsRed-,TREdsRed	elavGS>UAS-ND42_RNAi,FBgn0027499,36133,wde,1231.498384,-0.781598865,0.002790544,protein_coding,windei [Source:FlyBase	Acc:FBgn0027499]
bulk RNAseq FACS-isolated cells,dsRed+_vs_dsRed-,TREdsRed	elavGS>UAS-ND42_RNAi,FBgn0027508,43095,Tnks,978.7069753,-1.356378633,0.001023572,protein_coding,tankyrase [Source:FlyBase	Acc:FBgn0027508]
bulk RNAseq FACS-isolated cells,dsRed+_vs_dsRed-,TREdsRed	elavGS>UAS-ND42_RNAi,FBgn0027509,33389,CG7261,1258.598069,1.693055409,2.97E-05,protein_coding,LD16031p [Source:UniProtKB/TrEMBL	Acc:Q9VQ78]
bulk RNAseq FACS-isolated cells,dsRed+_vs_dsRed-,TREdsRed	elavGS>UAS-ND42_RNAi,FBgn0027525,36146,CG7686,1262.860598,0.634560378,0.008635916,protein_coding,"CG7686, isoform B [Source:UniProtKB/TrEMBL	Acc:A0A0B4LF59]"
bulk RNAseq FACS-isolated cells,dsRed+_vs_dsRed-,TREdsRed	elavGS>UAS-ND42_RNAi,FBgn0027528,32660,CG9634,543.8646867,3.893649308,9.01E-10,protein_coding,Protein gone early [Source:UniProtKB/Swiss-Prot	Acc:Q9XZ14]
bulk RNAseq FACS-isolated cells,dsRed+_vs_dsRed-,TREdsRed	elavGS>UAS-ND42_RNAi,FBgn0027547,38262,CG1927,1006.130839,1.09240414,5.19E-06,protein_coding,BcDNA.GH11112 [Source:UniProtKB/TrEMBL	Acc:Q9Y107]
bulk RNAseq FACS-isolated cells,dsRed+_vs_dsRed-,TREdsRed	elavGS>UAS-ND42_RNAi,FBgn0027550,34486,CG6495,1329.054444,-2.230047894,1.52E-22,protein_coding,BcDNA.GH10711 [Source:UniProtKB/TrEMBL	Acc:Q9Y110]
bulk RNAseq FACS-isolated cells,dsRed+_vs_dsRed-,TREdsRed	elavGS>UAS-ND42_RNAi,FBgn0027552,38463,CG10863,4299.805993,4.029018235,9.60E-89,protein_coding,BcDNA.GH10614 [Source:UniProtKB/TrEMBL	Acc:Q9Y112]
bulk RNAseq FACS-isolated cells,dsRed+_vs_dsRed-,TREdsRed	elavGS>UAS-ND42_RNAi,FBgn0027561,35929,CG18659,6128.826142,2.030850307,3.39E-15,protein_coding,"Uncharacterized protein, isoform A [Source:UniProtKB/TrEMBL	Acc:A1Z7Q5]"
bulk RNAseq FACS-isolated cells,dsRed+_vs_dsRed-,TREdsRed	elavGS>UAS-ND42_RNAi,FBgn0027564,31489,CG3149,839.3987752,-0.75309234,0.035770407,protein_coding,Protein RFT1 homolog [Source:UniProtKB/Swiss-Prot	Acc:Q9Y123]
bulk RNAseq FACS-isolated cells,dsRed+_vs_dsRed-,TREdsRed	elavGS>UAS-ND42_RNAi,FBgn0027565,40250,CG5498,545.267205,1.506016113,1.49E-05,protein_coding,BcDNA.GH08385 [Source:UniProtKB/TrEMBL	Acc:Q9Y124]
bulk RNAseq FACS-isolated cells,dsRed+_vs_dsRed-,TREdsRed	elavGS>UAS-ND42_RNAi,FBgn0027567,39161,CG8108,3176.103218,-0.522506883,0.037532591,protein_coding,"CG8108, isoform A [Source:UniProtKB/TrEMBL	Acc:Q9VT61]"
bulk RNAseq FACS-isolated cells,dsRed+_vs_dsRed-,TREdsRed	elavGS>UAS-ND42_RNAi,FBgn0027569,38928,cert,1630.467158,0.868986591,0.000102089,protein_coding,ceramide transfer protein [Source:FlyBase	Acc:FBgn0027569]
bulk RNAseq FACS-isolated cells,dsRed+_vs_dsRed-,TREdsRed	elavGS>UAS-ND42_RNAi,FBgn0027575,42561,GABA-B-R2,2296.762098,-2.493630878,8.36E-15,protein_coding,metabotropic GABA-B receptor subtype 2 [Source:FlyBase	Acc:FBgn0027575]
bulk RNAseq FACS-isolated cells,dsRed+_vs_dsRed-,TREdsRed	elavGS>UAS-ND42_RNAi,FBgn0027579,43350,mino,849.5107768,2.790325127,4.46E-16,protein_coding,minotaur [Source:FlyBase	Acc:FBgn0027579]
bulk RNAseq FACS-isolated cells,dsRed+_vs_dsRed-,TREdsRed	elavGS>UAS-ND42_RNAi,FBgn0027581,36513,CG6191,9.803878227,-2.350368199,0.000215249,protein_coding,"CG6191, isoform C [Source:UniProtKB/TrEMBL	Acc:A0A0B4KF19]"
bulk RNAseq FACS-isolated cells,dsRed+_vs_dsRed-,TREdsRed	elavGS>UAS-ND42_RNAi,FBgn0027586,34728,CG5867,30.83431989,4.08493419,0.003694193,protein_coding,BcDNA.GH05536 [Source:UniProtKB/TrEMBL	Acc:Q9Y143]
bulk RNAseq FACS-isolated cells,dsRed+_vs_dsRed-,TREdsRed	elavGS>UAS-ND42_RNAi,FBgn0027589,36005,CG1688,468.307855,-3.136527017,1.68E-08,protein_coding,BcDNA.GH04802 [Source:UniProtKB/TrEMBL	Acc:Q7KMM5]
bulk RNAseq FACS-isolated cells,dsRed+_vs_dsRed-,TREdsRed	elavGS>UAS-ND42_RNAi,FBgn0027590,37960,GstE12,4822.983868,4.474377547,8.76E-41,protein_coding,Glutathione S transferase E12 [Source:FlyBase	Acc:FBgn0027590]
bulk RNAseq FACS-isolated cells,dsRed+_vs_dsRed-,TREdsRed	elavGS>UAS-ND42_RNAi,FBgn0027594,38218,drpr,5401.887896,1.519796887,1.13E-06,protein_coding,draper [Source:FlyBase	Acc:FBgn0027594]
bulk RNAseq FACS-isolated cells,dsRed+_vs_dsRed-,TREdsRed	elavGS>UAS-ND42_RNAi,FBgn0027596,36668,CG10249,409.0159686,-1.604694276,0.000630157,protein_coding,"Kank, isoform D [Source:UniProtKB/TrEMBL	Acc:A8DYE0]"
bulk RNAseq FACS-isolated cells,dsRed+_vs_dsRed-,TREdsRed	elavGS>UAS-ND42_RNAi,FBgn0027601,32426,pdgy,4370.332891,4.276917502,1.04E-35,protein_coding,pudgy [Source:FlyBase	Acc:FBgn0027601]
bulk RNAseq FACS-isolated cells,dsRed+_vs_dsRed-,TREdsRed	elavGS>UAS-ND42_RNAi,FBgn0027610,41640,Dic1,1748.529664,1.447837645,4.68E-08,protein_coding,Dicarboxylate carrier 1 [Source:FlyBase	Acc:FBgn0027610]
bulk RNAseq FACS-isolated cells,dsRed+_vs_dsRed-,TREdsRed	elavGS>UAS-ND42_RNAi,FBgn0027611,34437,LM408,5003.838628,4.204331794,1.52E-27,protein_coding,Lysosomal alpha-mannosidase [Source:FlyBase	Acc:FBgn0027611]
bulk RNAseq FACS-isolated cells,dsRed+_vs_dsRed-,TREdsRed	elavGS>UAS-ND42_RNAi,FBgn0027620,43751,Acf1,627.473287,-1.820007332,0.000817785,protein_coding,ATP-dependent chromatin assembly factor large subunit [Source:FlyBase	Acc:FBgn0027620]
bulk RNAseq FACS-isolated cells,dsRed+_vs_dsRed-,TREdsRed	elavGS>UAS-ND42_RNAi,FBgn0027654,43630,jdp,3902.439538,-0.791464168,0.000794789,protein_coding,jdp [Source:FlyBase	Acc:FBgn0027654]
bulk RNAseq FACS-isolated cells,dsRed+_vs_dsRed-,TREdsRed	elavGS>UAS-ND42_RNAi,FBgn0027657,41930,glob1,668.4501218,1.972851066,1.31E-10,protein_coding,globin 1 [Source:FlyBase	Acc:FBgn0027657]
bulk RNAseq FACS-isolated cells,dsRed+_vs_dsRed-,TREdsRed	elavGS>UAS-ND42_RNAi,FBgn0027791,31098,O-fut2,152.3647062,1.356412919,0.007147074,protein_coding,O-fucosyltransferase 2 [Source:FlyBase	Acc:FBgn0027791]
bulk RNAseq FACS-isolated cells,dsRed+_vs_dsRed-,TREdsRed	elavGS>UAS-ND42_RNAi,FBgn0027795,31094,CG14785,30.07350058,-3.474998999,0.005889969,protein_coding,EG:BACN32G11.2 protein [Source:UniProtKB/TrEMBL	Acc:Q9W593]
bulk RNAseq FACS-isolated cells,dsRed+_vs_dsRed-,TREdsRed	elavGS>UAS-ND42_RNAi,FBgn0027835,37116,Dp1,2192.853406,1.447969845,0.000644905,protein_coding,Dodeca-satellite-binding protein 1 [Source:FlyBase	Acc:FBgn0027835]
bulk RNAseq FACS-isolated cells,dsRed+_vs_dsRed-,TREdsRed	elavGS>UAS-ND42_RNAi,FBgn0027836,37080,Dgp-1,3438.613334,-1.055387719,0.000446918,protein_coding,Dgp-1 [Source:FlyBase	Acc:FBgn0027836]
bulk RNAseq FACS-isolated cells,dsRed+_vs_dsRed-,TREdsRed	elavGS>UAS-ND42_RNAi,FBgn0027843,39390,CAH2,1096.924657,3.37953964,0.002239847,protein_coding,Carbonic anhydrase 2 [Source:FlyBase	Acc:FBgn0027843]
bulk RNAseq FACS-isolated cells,dsRed+_vs_dsRed-,TREdsRed	elavGS>UAS-ND42_RNAi,FBgn0027844,34786,CAH1,1069.114303,5.248182897,1.83E-27,protein_coding,Carbonic anhydrase 1 [Source:FlyBase	Acc:FBgn0027844]
bulk RNAseq FACS-isolated cells,dsRed+_vs_dsRed-,TREdsRed	elavGS>UAS-ND42_RNAi,FBgn0027865,43127,Tsp96F,1645.058859,-2.02795668,9.27E-06,protein_coding,Tetraspanin 96F [Source:FlyBase	Acc:FBgn0027865]
bulk RNAseq FACS-isolated cells,dsRed+_vs_dsRed-,TREdsRed	elavGS>UAS-ND42_RNAi,FBgn0027885,35053,Aac11,2972.235655,-0.575956642,9.30E-05,protein_coding,Aac11 [Source:FlyBase	Acc:FBgn0027885]
bulk RNAseq FACS-isolated cells,dsRed+_vs_dsRed-,TREdsRed	elavGS>UAS-ND42_RNAi,FBgn0027932,34170,Akap200,3538.590126,1.27049008,1.62E-10,protein_coding,A kinase anchor protein 200 [Source:FlyBase	Acc:FBgn0027932]
bulk RNAseq FACS-isolated cells,dsRed+_vs_dsRed-,TREdsRed	elavGS>UAS-ND42_RNAi,FBgn0027951,40693,MTA1-like,2003.672625,-0.78832253,0.007752039,protein_coding,MTA1-like [Source:FlyBase	Acc:FBgn0027951]
bulk RNAseq FACS-isolated cells,dsRed+_vs_dsRed-,TREdsRed	elavGS>UAS-ND42_RNAi,FBgn0028325,31406,l(1)G0334,4931.34559,0.830112185,1.64E-09,protein_coding,lethal (1) G0334 [Source:FlyBase	Acc:FBgn0028325]
bulk RNAseq FACS-isolated cells,dsRed+_vs_dsRed-,TREdsRed	elavGS>UAS-ND42_RNAi,FBgn0028327,326234,l(1)G0320,1109.849869,0.56061005,0.011443483,protein_coding,lethal (1) G0320 [Source:FlyBase	Acc:FBgn0028327]
bulk RNAseq FACS-isolated cells,dsRed+_vs_dsRed-,TREdsRed	elavGS>UAS-ND42_RNAi,FBgn0028331,31964,l(1)G0289,3714.866977,1.468837751,9.04E-08,protein_coding,lethal (1) G0289 [Source:FlyBase	Acc:FBgn0028331]
bulk RNAseq FACS-isolated cells,dsRed+_vs_dsRed-,TREdsRed	elavGS>UAS-ND42_RNAi,FBgn0028336,31605,l(1)G0255,5333.79948,0.567047334,5.56E-05,protein_coding,lethal (1) G0255 [Source:FlyBase	Acc:FBgn0028336]
bulk RNAseq FACS-isolated cells,dsRed+_vs_dsRed-,TREdsRed	elavGS>UAS-ND42_RNAi,FBgn0028341,31907,l(1)G0232,4076.807427,-0.593944121,0.000250517,protein_coding,lethal (1) G0232 [Source:FlyBase	Acc:FBgn0028341]
bulk RNAseq FACS-isolated cells,dsRed+_vs_dsRed-,TREdsRed	elavGS>UAS-ND42_RNAi,FBgn0028369,31292,kirre,152.8771913,-1.203123202,0.010367228,protein_coding,kin of irre [Source:FlyBase	Acc:FBgn0028369]
bulk RNAseq FACS-isolated cells,dsRed+_vs_dsRed-,TREdsRed	elavGS>UAS-ND42_RNAi,FBgn0028370,34912,kek3,1240.85486,-2.183075513,2.10E-05,protein_coding,kekkon-3 [Source:FlyBase	Acc:FBgn0028370]
bulk RNAseq FACS-isolated cells,dsRed+_vs_dsRed-,TREdsRed	elavGS>UAS-ND42_RNAi,FBgn0028371,43997,jbug,152.924164,5.055646147,3.61E-08,protein_coding,jitterbug [Source:FlyBase	Acc:FBgn0028371]
bulk RNAseq FACS-isolated cells,dsRed+_vs_dsRed-,TREdsRed	elavGS>UAS-ND42_RNAi,FBgn0028387,43928,chm,595.95749,-0.765418041,0.018273841,protein_coding,chameau [Source:FlyBase	Acc:FBgn0028387]
bulk RNAseq FACS-isolated cells,dsRed+_vs_dsRed-,TREdsRed	elavGS>UAS-ND42_RNAi,FBgn0028394,34191,CG17834,26.82190545,4.851592697,0.000191562,protein_coding,FI04485p [Source:UniProtKB/TrEMBL	Acc:Q9VLJ4]
bulk RNAseq FACS-isolated cells,dsRed+_vs_dsRed-,TREdsRed	elavGS>UAS-ND42_RNAi,FBgn0028397,32574,Tob,1317.50111,-0.650020504,0.000640816,protein_coding,Tob [Source:FlyBase	Acc:FBgn0028397]
bulk RNAseq FACS-isolated cells,dsRed+_vs_dsRed-,TREdsRed	elavGS>UAS-ND42_RNAi,FBgn0028399,39827,TMS1,4547.276724,-0.456217315,0.033191731,protein_coding,TMS1 [Source:FlyBase	Acc:FBgn0028399]
bulk RNAseq FACS-isolated cells,dsRed+_vs_dsRed-,TREdsRed	elavGS>UAS-ND42_RNAi,FBgn0028400,40876,Syt4,8193.185263,-1.875340348,1.74E-10,protein_coding,Synaptotagmin 4 [Source:FlyBase	Acc:FBgn0028400]
bulk RNAseq FACS-isolated cells,dsRed+_vs_dsRed-,TREdsRed	elavGS>UAS-ND42_RNAi,FBgn0028406,34734,Drep-4,70.19798153,-1.221977466,0.049848258,protein_coding,DNA fragmentation factor-related protein 4 [Source:FlyBase	Acc:FBgn0028406]
bulk RNAseq FACS-isolated cells,dsRed+_vs_dsRed-,TREdsRed	elavGS>UAS-ND42_RNAi,FBgn0028407,36292,Drep-3,335.6542507,-1.691560825,0.02302191,protein_coding,DNA fragmentation factor-related protein 3 [Source:FlyBase	Acc:FBgn0028407]
bulk RNAseq FACS-isolated cells,dsRed+_vs_dsRed-,TREdsRed	elavGS>UAS-ND42_RNAi,FBgn0028408,35955,Drep-2,711.101689,-2.262476943,0.000330028,protein_coding,DNA fragmentation factor-related protein 2 [Source:FlyBase	Acc:FBgn0028408]
bulk RNAseq FACS-isolated cells,dsRed+_vs_dsRed-,TREdsRed	elavGS>UAS-ND42_RNAi,FBgn0028412,34578,Mst33A,7.635185573,-4.539347943,0.005476184,protein_coding,Mst33A [Source:FlyBase	Acc:FBgn0028412]
bulk RNAseq FACS-isolated cells,dsRed+_vs_dsRed-,TREdsRed	elavGS>UAS-ND42_RNAi,FBgn0028421,32071,Kap3,1911.360286,-1.756791436,8.23E-06,protein_coding,Kinesin associated protein 3 [Source:FlyBase	Acc:FBgn0028421]
bulk RNAseq FACS-isolated cells,dsRed+_vs_dsRed-,TREdsRed	elavGS>UAS-ND42_RNAi,FBgn0028427,53573,Ilk,1031.226092,2.138457781,8.72E-13,protein_coding,Integrin linked kinase [Source:FlyBase	Acc:FBgn0028427]
bulk RNAseq FACS-isolated cells,dsRed+_vs_dsRed-,TREdsRed	elavGS>UAS-ND42_RNAi,FBgn0028436,40732,ECSIT,289.6990517,1.127220628,0.003617693,protein_coding,ECSIT [Source:FlyBase	Acc:FBgn0028436]
bulk RNAseq FACS-isolated cells,dsRed+_vs_dsRed-,TREdsRed	elavGS>UAS-ND42_RNAi,FBgn0028467,33932,CG11070,896.9401119,0.625421473,0.031642606,protein_coding,BcDNA.LD34475 [Source:UniProtKB/TrEMBL	Acc:Q9U4F8]
bulk RNAseq FACS-isolated cells,dsRed+_vs_dsRed-,TREdsRed	elavGS>UAS-ND42_RNAi,FBgn0028473,35963,Non1,2301.794354,0.856540167,2.77E-05,protein_coding,Novel nucleolar protein 1 [Source:FlyBase	Acc:FBgn0028473]
bulk RNAseq FACS-isolated cells,dsRed+_vs_dsRed-,TREdsRed	elavGS>UAS-ND42_RNAi,FBgn0028476,43462,CG15817,640.1812397,-0.934071208,0.039889453,protein_coding,BcDNA.LD22910 [Source:UniProtKB/TrEMBL	Acc:Q8I077]
bulk RNAseq FACS-isolated cells,dsRed+_vs_dsRed-,TREdsRed	elavGS>UAS-ND42_RNAi,FBgn0028479,34276,Mtpalpha,2487.052457,2.64462046,1.75E-18,protein_coding,Mitochondrial trifunctional protein alpha subunit [Source:FlyBase	Acc:FBgn0028479]
bulk RNAseq FACS-isolated cells,dsRed+_vs_dsRed-,TREdsRed	elavGS>UAS-ND42_RNAi,FBgn0028480,31965,CG17841,12209.33703,2.180425452,1.90E-57,protein_coding,BcDNA.GH12326 [Source:UniProtKB/TrEMBL	Acc:Q9V3S7]
bulk RNAseq FACS-isolated cells,dsRed+_vs_dsRed-,TREdsRed	elavGS>UAS-ND42_RNAi,FBgn0028481,33276,CG4341,2303.351929,-2.724556442,1.36E-12,protein_coding,Transmembrane and TPR repeat-containing protein CG4341 [Source:UniProtKB/Swiss-Prot	Acc:Q9V3X5]
bulk RNAseq FACS-isolated cells,dsRed+_vs_dsRed-,TREdsRed	elavGS>UAS-ND42_RNAi,FBgn0028482,33635,CG16857,6465.383036,5.12315479,7.22E-37,protein_coding,Protein borderless [Source:UniProtKB/Swiss-Prot	Acc:Q9U4G1]
bulk RNAseq FACS-isolated cells,dsRed+_vs_dsRed-,TREdsRed	elavGS>UAS-ND42_RNAi,FBgn0028490,34577,CG31705,52948.06326,5.127627229,1.38E-60,protein_coding,BcDNA.GH07269 [Source:UniProtKB/TrEMBL	Acc:Q9VKG4]
bulk RNAseq FACS-isolated cells,dsRed+_vs_dsRed-,TREdsRed	elavGS>UAS-ND42_RNAi,FBgn0028491,31341,CG2930,538.3191387,4.358518229,3.75E-05,protein_coding,"CG2930, isoform E [Source:UniProtKB/TrEMBL	Acc:X2JCG8]"
bulk RNAseq FACS-isolated cells,dsRed+_vs_dsRed-,TREdsRed	elavGS>UAS-ND42_RNAi,FBgn0028496,37126,CG30116,793.1078327,-2.391854516,8.02E-05,protein_coding,"Uncharacterized protein, isoform A [Source:UniProtKB/TrEMBL	Acc:A1ZB93]"
bulk RNAseq FACS-isolated cells,dsRed+_vs_dsRed-,TREdsRed	elavGS>UAS-ND42_RNAi,FBgn0028497,37707,CG3530,5567.381198,-1.763655896,1.91E-12,protein_coding,"CG3530, isoform A [Source:UniProtKB/TrEMBL	Acc:Q8MLR7]"
bulk RNAseq FACS-isolated cells,dsRed+_vs_dsRed-,TREdsRed	elavGS>UAS-ND42_RNAi,FBgn0028499,42178,CG7985,1187.664649,-1.980335937,9.89E-07,protein_coding,BcDNA.GH04120 [Source:UniProtKB/TrEMBL	Acc:Q9VEB8]
bulk RNAseq FACS-isolated cells,dsRed+_vs_dsRed-,TREdsRed	elavGS>UAS-ND42_RNAi,FBgn0028504,38324,CG12182,247.5524316,-1.335668042,0.004166702,protein_coding,FI03949p [Source:UniProtKB/TrEMBL	Acc:Q9VZZ7]
bulk RNAseq FACS-isolated cells,dsRed+_vs_dsRed-,TREdsRed	elavGS>UAS-ND42_RNAi,FBgn0028507,34928,CG3793,918.7968242,-0.84120033,0.012004815,protein_coding,"CG3793, isoform B [Source:UniProtKB/TrEMBL	Acc:M9NF32]"
bulk RNAseq FACS-isolated cells,dsRed+_vs_dsRed-,TREdsRed	elavGS>UAS-ND42_RNAi,FBgn0028515,34953,EndoGI,805.0045813,2.189195907,1.41E-12,protein_coding,Endonuclease G inhibitor [Source:FlyBase	Acc:FBgn0028515]
bulk RNAseq FACS-isolated cells,dsRed+_vs_dsRed-,TREdsRed	elavGS>UAS-ND42_RNAi,FBgn0028516,34890,ZnT35C,9.223335312,3.540223098,0.022256202,protein_coding,Zinc transporter 35C [Source:FlyBase	Acc:FBgn0028516]
bulk RNAseq FACS-isolated cells,dsRed+_vs_dsRed-,TREdsRed	elavGS>UAS-ND42_RNAi,FBgn0028523,34980,CG5888,1616.505294,6.07077493,7.15E-23,protein_coding,"CG5888, isoform A [Source:UniProtKB/TrEMBL	Acc:Q7KT58]"
bulk RNAseq FACS-isolated cells,dsRed+_vs_dsRed-,TREdsRed	elavGS>UAS-ND42_RNAi,FBgn0028542,34814,NimB4,400.8284674,8.038973365,1.98E-14,protein_coding,Nimrod B4 [Source:FlyBase	Acc:FBgn0028542]
bulk RNAseq FACS-isolated cells,dsRed+_vs_dsRed-,TREdsRed	elavGS>UAS-ND42_RNAi,FBgn0028546,34774,ics,410.2316329,2.952124657,1.65E-36,protein_coding,icarus [Source:FlyBase	Acc:FBgn0028546]
bulk RNAseq FACS-isolated cells,dsRed+_vs_dsRed-,TREdsRed	elavGS>UAS-ND42_RNAi,FBgn0028550,43867,Atf3,237.0227747,1.550682909,4.53E-09,protein_coding,Activating transcription factor 3 [Source:FlyBase	Acc:FBgn0028550]
bulk RNAseq FACS-isolated cells,dsRed+_vs_dsRed-,TREdsRed	elavGS>UAS-ND42_RNAi,FBgn0028552,37842,gammaSnap1,562.3873837,-1.469052384,9.53E-10,protein_coding,gamma Soluble NSF attachment protein 1 [Source:FlyBase	Acc:FBgn0028552]
bulk RNAseq FACS-isolated cells,dsRed+_vs_dsRed-,TREdsRed	elavGS>UAS-ND42_RNAi,FBgn0028554,33967,x16,299.4988689,-1.33150042,0.017872156,protein_coding,DXl6 protein [Source:UniProtKB/TrEMBL	Acc:Q9V3V0]
bulk RNAseq FACS-isolated cells,dsRed+_vs_dsRed-,TREdsRed	elavGS>UAS-ND42_RNAi,FBgn0028572,33739,qtc,1137.201425,-1.418455914,0.010141738,protein_coding,quick-to-court [Source:FlyBase	Acc:FBgn0028572]
bulk RNAseq FACS-isolated cells,dsRed+_vs_dsRed-,TREdsRed	elavGS>UAS-ND42_RNAi,FBgn0028577,38173,pUf68,3772.137586,-0.455834688,0.008578911,protein_coding,poly U binding factor 68kD [Source:FlyBase	Acc:FBgn0028577]
bulk RNAseq FACS-isolated cells,dsRed+_vs_dsRed-,TREdsRed	elavGS>UAS-ND42_RNAi,FBgn0028582,38846,lqf,2796.016534,2.119026275,2.87E-13,protein_coding,liquid facets [Source:FlyBase	Acc:FBgn0028582]
bulk RNAseq FACS-isolated cells,dsRed+_vs_dsRed-,TREdsRed	elavGS>UAS-ND42_RNAi,FBgn0028622,47065,qsm,88.19082825,3.337848351,0.038359038,protein_coding,quasimodo [Source:FlyBase	Acc:FBgn0028622]
bulk RNAseq FACS-isolated cells,dsRed+_vs_dsRed-,TREdsRed	elavGS>UAS-ND42_RNAi,FBgn0028644,34945,beat-Ic,1068.117021,-2.597362849,4.02E-05,protein_coding,beaten path Ic [Source:FlyBase	Acc:FBgn0028644]
bulk RNAseq FACS-isolated cells,dsRed+_vs_dsRed-,TREdsRed	elavGS>UAS-ND42_RNAi,FBgn0028645,34939,beat-Ib,570.3976444,-2.860498074,9.77E-07,protein_coding,beaten path Ib [Source:FlyBase	Acc:FBgn0028645]
bulk RNAseq FACS-isolated cells,dsRed+_vs_dsRed-,TREdsRed	elavGS>UAS-ND42_RNAi,FBgn0028646,43616,aralar1,3983.571489,2.315221333,4.21E-20,protein_coding,aralar1 [Source:FlyBase	Acc:FBgn0028646]
bulk RNAseq FACS-isolated cells,dsRed+_vs_dsRed-,TREdsRed	elavGS>UAS-ND42_RNAi,FBgn0028648,38796,mRpL50,362.4372331,-1.014234784,0.003678981,protein_coding,mitochondrial ribosomal protein L50 [Source:FlyBase	Acc:FBgn0028648]
bulk RNAseq FACS-isolated cells,dsRed+_vs_dsRed-,TREdsRed	elavGS>UAS-ND42_RNAi,FBgn0028663,40389,VhaM9.7-b,1281.557964,1.421356364,1.07E-29,protein_coding,Vacuolar H[+] ATPase M9.7 subunit b [Source:FlyBase	Acc:FBgn0028663]
bulk RNAseq FACS-isolated cells,dsRed+_vs_dsRed-,TREdsRed	elavGS>UAS-ND42_RNAi,FBgn0028664,38503,VhaM9.7-c,238.8496175,2.604942727,3.66E-11,protein_coding,Vacuolar H[+] ATPase M9.7 subunit c [Source:FlyBase	Acc:FBgn0028664]
bulk RNAseq FACS-isolated cells,dsRed+_vs_dsRed-,TREdsRed	elavGS>UAS-ND42_RNAi,FBgn0028670,42216,Vha100-2,263.408849,2.540784981,0.020245738,protein_coding,Vacuolar H[+] ATPase 100kD subunit 2 [Source:FlyBase	Acc:FBgn0028670]
bulk RNAseq FACS-isolated cells,dsRed+_vs_dsRed-,TREdsRed	elavGS>UAS-ND42_RNAi,FBgn0028671,43442,Vha100-1,8932.308971,-0.383966222,0.01333006,protein_coding,Vacuolar H[+] ATPase 100kD subunit 1 [Source:FlyBase	Acc:FBgn0028671]
bulk RNAseq FACS-isolated cells,dsRed+_vs_dsRed-,TREdsRed	elavGS>UAS-ND42_RNAi,FBgn0028675,34350,Sur,52.84567999,3.428683013,0.007673423,protein_coding,Sulfonylurea receptor [Source:FlyBase	Acc:FBgn0028675]
bulk RNAseq FACS-isolated cells,dsRed+_vs_dsRed-,TREdsRed	elavGS>UAS-ND42_RNAi,FBgn0028688,42641,Rpn7,1144.677642,1.178864711,5.08E-07,protein_coding,Regulatory particle non-ATPase 7 [Source:FlyBase	Acc:FBgn0028688]
bulk RNAseq FACS-isolated cells,dsRed+_vs_dsRed-,TREdsRed	elavGS>UAS-ND42_RNAi,FBgn0028689,36638,Rpn6,2244.523918,1.008031834,9.70E-12,protein_coding,Regulatory particle non-ATPase 6 [Source:FlyBase	Acc:FBgn0028689]
bulk RNAseq FACS-isolated cells,dsRed+_vs_dsRed-,TREdsRed	elavGS>UAS-ND42_RNAi,FBgn0028697,3354918,RpL15,1938.526405,0.493969909,0.000274017,protein_coding,Ribosomal protein L15 [Source:FlyBase	Acc:FBgn0028697]
bulk RNAseq FACS-isolated cells,dsRed+_vs_dsRed-,TREdsRed	elavGS>UAS-ND42_RNAi,FBgn0028699,38589,Rh50,10779.73044,5.900349762,8.13E-95,protein_coding,Rh50 [Source:FlyBase	Acc:FBgn0028699]
bulk RNAseq FACS-isolated cells,dsRed+_vs_dsRed-,TREdsRed	elavGS>UAS-ND42_RNAi,FBgn0028703,33939,Nhe3,9245.982712,0.809183097,0.000171979,protein_coding,Na[+]/H[+] hydrogen exchanger 3 [Source:FlyBase	Acc:FBgn0028703]
bulk RNAseq FACS-isolated cells,dsRed+_vs_dsRed-,TREdsRed	elavGS>UAS-ND42_RNAi,FBgn0028704,45248,Nckx30C,10203.79542,-2.184168316,3.09E-14,protein_coding,Nckx30C [Source:FlyBase	Acc:FBgn0028704]
bulk RNAseq FACS-isolated cells,dsRed+_vs_dsRed-,TREdsRed	elavGS>UAS-ND42_RNAi,FBgn0028737,45249,Ef1beta,1185.830904,1.244471009,3.77E-21,protein_coding,Elongation factor 1 beta [Source:FlyBase	Acc:FBgn0028737]
bulk RNAseq FACS-isolated cells,dsRed+_vs_dsRed-,TREdsRed	elavGS>UAS-ND42_RNAi,FBgn0028743,37037,Dhit,405.34066,-1.637292648,2.68E-05,protein_coding,Double hit [Source:FlyBase	Acc:FBgn0028743]
bulk RNAseq FACS-isolated cells,dsRed+_vs_dsRed-,TREdsRed	elavGS>UAS-ND42_RNAi,FBgn0028841,34977,jhamt,129.4340225,4.103888813,0.0057542,protein_coding,juvenile hormone acid methyltransferase [Source:FlyBase	Acc:FBgn0028841]
bulk RNAseq FACS-isolated cells,dsRed+_vs_dsRed-,TREdsRed	elavGS>UAS-ND42_RNAi,FBgn0028862,34891,dao,2358.731908,-2.248477853,2.53E-06,protein_coding,down and out [Source:FlyBase	Acc:FBgn0028862]
bulk RNAseq FACS-isolated cells,dsRed+_vs_dsRed-,TREdsRed	elavGS>UAS-ND42_RNAi,FBgn0028863,34921,CG4587,876.0576267,-1.984315458,0.001136874,protein_coding,"CG4587, isoform H [Source:UniProtKB/TrEMBL	Acc:X2J9Z3]"
bulk RNAseq FACS-isolated cells,dsRed+_vs_dsRed-,TREdsRed	elavGS>UAS-ND42_RNAi,FBgn0028875,34826,nAChRalpha5,1027.674769,-2.715470355,9.59E-07,protein_coding,nicotinic Acetylcholine Receptor alpha5 [Source:FlyBase	Acc:FBgn0028875]
bulk RNAseq FACS-isolated cells,dsRed+_vs_dsRed-,TREdsRed	elavGS>UAS-ND42_RNAi,FBgn0028879,34886,CG15270,1243.303038,-3.209042095,1.53E-06,protein_coding,Anoctamin [Source:UniProtKB/TrEMBL	Acc:Q9V416]
bulk RNAseq FACS-isolated cells,dsRed+_vs_dsRed-,TREdsRed	elavGS>UAS-ND42_RNAi,FBgn0028888,34889,CG4168,612.5739269,-2.569335674,0.0181169,protein_coding,"CG4168, isoform B [Source:UniProtKB/TrEMBL	Acc:Q9VJQ0]"
bulk RNAseq FACS-isolated cells,dsRed+_vs_dsRed-,TREdsRed	elavGS>UAS-ND42_RNAi,FBgn0028894,34963,CG5869,197.3810953,1.608504026,3.81E-06,protein_coding,GEO09696p1 [Source:UniProtKB/TrEMBL	Acc:Q9VJL6]
bulk RNAseq FACS-isolated cells,dsRed+_vs_dsRed-,TREdsRed	elavGS>UAS-ND42_RNAi,FBgn0028899,260659,CG31817,19.09943406,-3.397651993,0.002202586,protein_coding,
bulk RNAseq FACS-isolated cells,dsRed+_vs_dsRed-,TREdsRed	elavGS>UAS-ND42_RNAi,FBgn0028916,34835,CG33090,1579.952962,-1.544484315,7.11E-05,protein_coding,Non-lysosomal glucosylceramidase [Source:UniProtKB/Swiss-Prot	Acc:Q7KT91]
bulk RNAseq FACS-isolated cells,dsRed+_vs_dsRed-,TREdsRed	elavGS>UAS-ND42_RNAi,FBgn0028919,34788,CG16865,135.6916074,-1.44492138,0.041084831,protein_coding,UPF0428 protein CG16865 [Source:UniProtKB/Swiss-Prot	Acc:Q9V412]
bulk RNAseq FACS-isolated cells,dsRed+_vs_dsRed-,TREdsRed	elavGS>UAS-ND42_RNAi,FBgn0028939,34818,NimC2,57.8532911,5.039874074,0.000170077,protein_coding,Nimrod C2 [Source:FlyBase	Acc:FBgn0028939]
bulk RNAseq FACS-isolated cells,dsRed+_vs_dsRed-,TREdsRed	elavGS>UAS-ND42_RNAi,FBgn0028940,34817,Cyp28a5,5476.232245,4.768912511,8.22E-22,protein_coding,Cyp28a5 [Source:FlyBase	Acc:FBgn0028940]
bulk RNAseq FACS-isolated cells,dsRed+_vs_dsRed-,TREdsRed	elavGS>UAS-ND42_RNAi,FBgn0028969,45250,deltaCOP,2650.69857,0.348027144,0.021829828,protein_coding,Coat Protein (coatomer) delta [Source:FlyBase	Acc:FBgn0028969]
bulk RNAseq FACS-isolated cells,dsRed+_vs_dsRed-,TREdsRed	elavGS>UAS-ND42_RNAi,FBgn0028970,47757,betaggt-II,2569.273204,1.516065784,2.03E-12,protein_coding,beta subunit of type II geranylgeranyl transferase [Source:FlyBase	Acc:FBgn0028970]
bulk RNAseq FACS-isolated cells,dsRed+_vs_dsRed-,TREdsRed	elavGS>UAS-ND42_RNAi,FBgn0028978,43999,trbl,158.1304356,3.000427873,0.006485904,protein_coding,tribbles [Source:FlyBase	Acc:FBgn0028978]
bulk RNAseq FACS-isolated cells,dsRed+_vs_dsRed-,TREdsRed	elavGS>UAS-ND42_RNAi,FBgn0028983,49803,Spn55B,354.7017021,2.316501725,1.56E-06,protein_coding,Serpin 55B [Source:FlyBase	Acc:FBgn0028983]
bulk RNAseq FACS-isolated cells,dsRed+_vs_dsRed-,TREdsRed	elavGS>UAS-ND42_RNAi,FBgn0028984,49804,Spn88Ea,1065.385903,3.606313902,2.14E-21,protein_coding,Serpin 88Ea [Source:FlyBase	Acc:FBgn0028984]
bulk RNAseq FACS-isolated cells,dsRed+_vs_dsRed-,TREdsRed	elavGS>UAS-ND42_RNAi,FBgn0028988,49808,Spn42Dd,114.2097915,2.69167156,0.038544768,protein_coding,Serpin 42Dd [Source:FlyBase	Acc:FBgn0028988]
bulk RNAseq FACS-isolated cells,dsRed+_vs_dsRed-,TREdsRed	elavGS>UAS-ND42_RNAi,FBgn0028990,45815,Spn27A,917.8619894,3.976871419,1.02E-15,protein_coding,Serpin 27A [Source:FlyBase	Acc:FBgn0028990]
bulk RNAseq FACS-isolated cells,dsRed+_vs_dsRed-,TREdsRed	elavGS>UAS-ND42_RNAi,FBgn0028993,3355151,scro,2245.202482,-0.488749748,0.003422091,protein_coding,scarecrow [Source:FlyBase	Acc:FBgn0028993]
bulk RNAseq FACS-isolated cells,dsRed+_vs_dsRed-,TREdsRed	elavGS>UAS-ND42_RNAi,FBgn0028996,45816,onecut,3419.558813,-2.229899936,2.49E-06,protein_coding,onecut [Source:FlyBase	Acc:FBgn0028996]
bulk RNAseq FACS-isolated cells,dsRed+_vs_dsRed-,TREdsRed	elavGS>UAS-ND42_RNAi,FBgn0028999,44786,nerfin-1,28.13157988,3.960622513,0.010536848,protein_coding,nervous fingers 1 [Source:FlyBase	Acc:FBgn0028999]
bulk RNAseq FACS-isolated cells,dsRed+_vs_dsRed-,TREdsRed	elavGS>UAS-ND42_RNAi,FBgn0029079,36997,icln,155.1364119,-1.494841346,0.00077765,protein_coding,icln [Source:FlyBase	Acc:FBgn0029079]
bulk RNAseq FACS-isolated cells,dsRed+_vs_dsRed-,TREdsRed	elavGS>UAS-ND42_RNAi,FBgn0029082,44129,hbs,723.1477772,-2.921999302,0.009275488,protein_coding,hibris [Source:FlyBase	Acc:FBgn0029082]
bulk RNAseq FACS-isolated cells,dsRed+_vs_dsRed-,TREdsRed	elavGS>UAS-ND42_RNAi,FBgn0029084,43934,gom,22.56758748,3.48276908,0.012651473,protein_coding,gomdanji [Source:FlyBase	Acc:FBgn0029084]
bulk RNAseq FACS-isolated cells,dsRed+_vs_dsRed-,TREdsRed	elavGS>UAS-ND42_RNAi,FBgn0029092,35971,ced-6,5251.183951,5.095512149,1.17E-32,protein_coding,ced-6 [Source:FlyBase	Acc:FBgn0029092]
bulk RNAseq FACS-isolated cells,dsRed+_vs_dsRed-,TREdsRed	elavGS>UAS-ND42_RNAi,FBgn0029093,45268,cathD,11680.66461,2.171684844,2.44E-58,protein_coding,cathD [Source:FlyBase	Acc:FBgn0029093]
bulk RNAseq FACS-isolated cells,dsRed+_vs_dsRed-,TREdsRed	elavGS>UAS-ND42_RNAi,FBgn0029105,49713,alpha-catenin-related,1923.523917,-1.129793139,2.71E-07,protein_coding,alpha-catenin related [Source:FlyBase	Acc:FBgn0029105]
bulk RNAseq FACS-isolated cells,dsRed+_vs_dsRed-,TREdsRed	elavGS>UAS-ND42_RNAi,FBgn0029131,53585,Debcl,923.1670383,4.678874532,1.14E-32,protein_coding,Death executioner Bcl-2 homologue [Source:FlyBase	Acc:FBgn0029131]
bulk RNAseq FACS-isolated cells,dsRed+_vs_dsRed-,TREdsRed	elavGS>UAS-ND42_RNAi,FBgn0029134,45269,Prosbeta5,2497.856366,0.423820178,0.001024169,protein_coding,Proteasome beta5 subunit [Source:FlyBase	Acc:FBgn0029134]
bulk RNAseq FACS-isolated cells,dsRed+_vs_dsRed-,TREdsRed	elavGS>UAS-ND42_RNAi,FBgn0029137,34634,Patsas,580.7824682,-2.424979197,0.0019145,protein_coding,Patsas [Source:FlyBase	Acc:FBgn0029137]
bulk RNAseq FACS-isolated cells,dsRed+_vs_dsRed-,TREdsRed	elavGS>UAS-ND42_RNAi,FBgn0029155,43936,Men-b,15507.88211,1.474723074,3.14E-12,protein_coding,Malic enzyme b [Source:FlyBase	Acc:FBgn0029155]
bulk RNAseq FACS-isolated cells,dsRed+_vs_dsRed-,TREdsRed	elavGS>UAS-ND42_RNAi,FBgn0029175,3772101,Ext2,981.0571488,-0.877811234,0.04898101,protein_coding,Ext2 [Source:FlyBase	Acc:FBgn0029175]
bulk RNAseq FACS-isolated cells,dsRed+_vs_dsRed-,TREdsRed	elavGS>UAS-ND42_RNAi,FBgn0029176,44791,Ef1gamma,2531.047431,1.27248705,1.52E-16,protein_coding,Ef1gamma [Source:FlyBase	Acc:FBgn0029176]
bulk RNAseq FACS-isolated cells,dsRed+_vs_dsRed-,TREdsRed	elavGS>UAS-ND42_RNAi,FBgn0029502,44007,COQ7,2959.03053,1.316923961,3.01E-08,protein_coding,COQ7 [Source:FlyBase	Acc:FBgn0029502]
bulk RNAseq FACS-isolated cells,dsRed+_vs_dsRed-,TREdsRed	elavGS>UAS-ND42_RNAi,FBgn0029506,35614,Tsp42Ee,8846.061802,2.9918057,7.93E-49,protein_coding,Tetraspanin 42Ee [Source:FlyBase	Acc:FBgn0029506]
bulk RNAseq FACS-isolated cells,dsRed+_vs_dsRed-,TREdsRed	elavGS>UAS-ND42_RNAi,FBgn0029507,35613,Tsp42Ed,2444.743537,5.053095852,1.25E-18,protein_coding,Tetraspanin 42Ed [Source:FlyBase	Acc:FBgn0029507]
bulk RNAseq FACS-isolated cells,dsRed+_vs_dsRed-,TREdsRed	elavGS>UAS-ND42_RNAi,FBgn0029508,59178,Tsp42Ea,429.4334399,6.260298236,4.26E-28,protein_coding,Tetraspanin 42Ea [Source:FlyBase	Acc:FBgn0029508]
bulk RNAseq FACS-isolated cells,dsRed+_vs_dsRed-,TREdsRed	elavGS>UAS-ND42_RNAi,FBgn0029514,38161,CG9166,279.7630621,-0.730338658,0.033052639,protein_coding,312 [Source:FlyBase	Acc:FBgn0029514]
bulk RNAseq FACS-isolated cells,dsRed+_vs_dsRed-,TREdsRed	elavGS>UAS-ND42_RNAi,FBgn0029526,NA,CR18166,532.1305232,-1.70242005,1.69E-06,pseudogene,
bulk RNAseq FACS-isolated cells,dsRed+_vs_dsRed-,TREdsRed	elavGS>UAS-ND42_RNAi,FBgn0029573,31085,CG14770,74.40874894,1.331433448,0.039251487,protein_coding,GEO13396p1 [Source:UniProtKB/TrEMBL	Acc:Q9W5A2]
bulk RNAseq FACS-isolated cells,dsRed+_vs_dsRed-,TREdsRed	elavGS>UAS-ND42_RNAi,FBgn0029580,31100,CG14778,291.8765471,1.336385801,0.008666288,protein_coding,
bulk RNAseq FACS-isolated cells,dsRed+_vs_dsRed-,TREdsRed	elavGS>UAS-ND42_RNAi,FBgn0029589,31131,CG14810,5.153566447,3.561739768,0.029080574,protein_coding,IP06812p [Source:UniProtKB/TrEMBL	Acc:Q4V5I6]
bulk RNAseq FACS-isolated cells,dsRed+_vs_dsRed-,TREdsRed	elavGS>UAS-ND42_RNAi,FBgn0029608,31210,CG3091,432.9118638,5.02923385,2.48E-09,protein_coding,"CG3091, isoform A [Source:UniProtKB/TrEMBL	Acc:Q9W503]"
bulk RNAseq FACS-isolated cells,dsRed+_vs_dsRed-,TREdsRed	elavGS>UAS-ND42_RNAi,FBgn0029648,31289,CG3603,158.3806902,5.346820148,8.63E-07,protein_coding,"CG3603, isoform A [Source:UniProtKB/TrEMBL	Acc:Q9W4U2]"
bulk RNAseq FACS-isolated cells,dsRed+_vs_dsRed-,TREdsRed	elavGS>UAS-ND42_RNAi,FBgn0029663,31317,CG10804,666.4006352,-1.985135613,0.004746123,protein_coding,Transporter [Source:UniProtKB/TrEMBL	Acc:B7Z122]
bulk RNAseq FACS-isolated cells,dsRed+_vs_dsRed-,TREdsRed	elavGS>UAS-ND42_RNAi,FBgn0029664,31318,CG10802,733.7430678,-0.96029446,0.011522533,protein_coding,LD13611p [Source:UniProtKB/TrEMBL	Acc:Q9W4R9]
bulk RNAseq FACS-isolated cells,dsRed+_vs_dsRed-,TREdsRed	elavGS>UAS-ND42_RNAi,FBgn0029676,31335,HIP-R,545.5175314,0.40977252,0.030805485,protein_coding,Hsc/Hsp70-interacting protein related [Source:FlyBase	Acc:FBgn0029676]
bulk RNAseq FACS-isolated cells,dsRed+_vs_dsRed-,TREdsRed	elavGS>UAS-ND42_RNAi,FBgn0029685,31347,CG2938,1684.639074,-1.349812263,0.006601167,protein_coding,"CG2938, isoform B [Source:UniProtKB/TrEMBL	Acc:Q9W4P0]"
bulk RNAseq FACS-isolated cells,dsRed+_vs_dsRed-,TREdsRed	elavGS>UAS-ND42_RNAi,FBgn0029687,31349,Vap-33A,3490.492949,-0.715092033,6.94E-06,protein_coding,VAMP-associated protein of 33kDa ortholog A [Source:FlyBase	Acc:FBgn0029687]
bulk RNAseq FACS-isolated cells,dsRed+_vs_dsRed-,TREdsRed	elavGS>UAS-ND42_RNAi,FBgn0029689,31351,CG6428,1004.65918,-1.255529437,0.000438986,protein_coding,CG6428 [Source:UniProtKB/TrEMBL	Acc:Q9W4N6]
bulk RNAseq FACS-isolated cells,dsRed+_vs_dsRed-,TREdsRed	elavGS>UAS-ND42_RNAi,FBgn0029706,31377,CG3626,698.4405657,1.610772763,2.35E-06,protein_coding,CG3626 [Source:UniProtKB/TrEMBL	Acc:Q9W4K8]
bulk RNAseq FACS-isolated cells,dsRed+_vs_dsRed-,TREdsRed	elavGS>UAS-ND42_RNAi,FBgn0029708,31380,CG3556,2148.646849,-1.778355651,0.000522709,protein_coding,Uncharacterized protein CG3556 [Source:UniProtKB/Swiss-Prot	Acc:Q9W4K2]
bulk RNAseq FACS-isolated cells,dsRed+_vs_dsRed-,TREdsRed	elavGS>UAS-ND42_RNAi,FBgn0029709,31382,CHOp24,2043.139272,0.428800642,0.02318352,protein_coding,CHOp24 [Source:FlyBase	Acc:FBgn0029709]
bulk RNAseq FACS-isolated cells,dsRed+_vs_dsRed-,TREdsRed	elavGS>UAS-ND42_RNAi,FBgn0029711,31384,Usf,853.1645829,-0.631850608,0.018780353,protein_coding,Usf [Source:FlyBase	Acc:FBgn0029711]
bulk RNAseq FACS-isolated cells,dsRed+_vs_dsRed-,TREdsRed	elavGS>UAS-ND42_RNAi,FBgn0029713,31386,CG11436,518.9196607,-0.933149449,0.011887792,protein_coding,LD19190p [Source:UniProtKB/TrEMBL	Acc:Q9W4J6]
bulk RNAseq FACS-isolated cells,dsRed+_vs_dsRed-,TREdsRed	elavGS>UAS-ND42_RNAi,FBgn0029715,31388,CG11444,937.3948949,1.024851045,2.90E-06,protein_coding,GM14292p [Source:UniProtKB/TrEMBL	Acc:Q9W4J4]
bulk RNAseq FACS-isolated cells,dsRed+_vs_dsRed-,TREdsRed	elavGS>UAS-ND42_RNAi,FBgn0029719,31401,CG15473,159.9779034,-1.256654347,0.02209627,protein_coding,
bulk RNAseq FACS-isolated cells,dsRed+_vs_dsRed-,TREdsRed	elavGS>UAS-ND42_RNAi,FBgn0029720,31402,CG3009,1198.704215,-1.810048795,4.15E-05,protein_coding,"CG3009, isoform A [Source:UniProtKB/TrEMBL	Acc:Q9W4I0]"
bulk RNAseq FACS-isolated cells,dsRed+_vs_dsRed-,TREdsRed	elavGS>UAS-ND42_RNAi,FBgn0029723,31408,Proc-R,1749.234602,5.675686477,6.88E-13,protein_coding,Proctolin receptor [Source:FlyBase	Acc:FBgn0029723]
bulk RNAseq FACS-isolated cells,dsRed+_vs_dsRed-,TREdsRed	elavGS>UAS-ND42_RNAi,FBgn0029730,31416,CG12681,15.41533241,-3.446488368,0.009680657,protein_coding,CG12681-PA [Source:UniProtKB/TrEMBL	Acc:Q9W4G4]
bulk RNAseq FACS-isolated cells,dsRed+_vs_dsRed-,TREdsRed	elavGS>UAS-ND42_RNAi,FBgn0029733,31419,CG6927,16.46351177,-4.212930427,0.008329752,protein_coding,CG6927 [Source:UniProtKB/TrEMBL	Acc:Q9W4G1]
bulk RNAseq FACS-isolated cells,dsRed+_vs_dsRed-,TREdsRed	elavGS>UAS-ND42_RNAi,FBgn0029737,31423,CG6903,2051.691127,1.042359404,9.15E-05,protein_coding,"CG6903, isoform A [Source:UniProtKB/TrEMBL	Acc:Q9W4F7]"
bulk RNAseq FACS-isolated cells,dsRed+_vs_dsRed-,TREdsRed	elavGS>UAS-ND42_RNAi,FBgn0029761,31456,SK,2001.387381,-2.003955633,1.72E-07,protein_coding,small conductance calcium-activated potassium channel [Source:FlyBase	Acc:FBgn0029761]
bulk RNAseq FACS-isolated cells,dsRed+_vs_dsRed-,TREdsRed	elavGS>UAS-ND42_RNAi,FBgn0029766,31461,CG15784,359.4799181,1.904301019,0.000835716,protein_coding,IP13321p [Source:UniProtKB/TrEMBL	Acc:Q9W4C1]
bulk RNAseq FACS-isolated cells,dsRed+_vs_dsRed-,TREdsRed	elavGS>UAS-ND42_RNAi,FBgn0029768,31463,SPR,3904.533669,2.630259799,1.43E-10,protein_coding,Sex peptide receptor [Source:FlyBase	Acc:FBgn0029768]
bulk RNAseq FACS-isolated cells,dsRed+_vs_dsRed-,TREdsRed	elavGS>UAS-ND42_RNAi,FBgn0029771,31466,CG12730,7397.155802,5.10955128,4.92E-60,protein_coding,RE01432p [Source:UniProtKB/TrEMBL	Acc:Q9W4B6]
bulk RNAseq FACS-isolated cells,dsRed+_vs_dsRed-,TREdsRed	elavGS>UAS-ND42_RNAi,FBgn0029785,31483,RpL35,1606.096553,0.807558907,5.79E-07,protein_coding,Ribosomal protein L35 [Source:FlyBase	Acc:FBgn0029785]
bulk RNAseq FACS-isolated cells,dsRed+_vs_dsRed-,TREdsRed	elavGS>UAS-ND42_RNAi,FBgn0029791,31490,CG4096,146.5506643,3.642010129,0.015974331,protein_coding,"CG4096, isoform B [Source:UniProtKB/TrEMBL	Acc:Q9W493]"
bulk RNAseq FACS-isolated cells,dsRed+_vs_dsRed-,TREdsRed	elavGS>UAS-ND42_RNAi,FBgn0029795,31494,CG15773,11.60211479,2.849573652,0.047176084,protein_coding,"Uncharacterized protein, isoform A [Source:UniProtKB/TrEMBL	Acc:Q9W487]"
bulk RNAseq FACS-isolated cells,dsRed+_vs_dsRed-,TREdsRed	elavGS>UAS-ND42_RNAi,FBgn0029799,31498,CG15772,392.7574169,-1.609215414,0.003799121,protein_coding,GH18971p [Source:UniProtKB/TrEMBL	Acc:Q9W483]
bulk RNAseq FACS-isolated cells,dsRed+_vs_dsRed-,TREdsRed	elavGS>UAS-ND42_RNAi,FBgn0029800,31499,lin-52,387.8307674,-0.8360039,0.00163972,protein_coding,lin-52 [Source:FlyBase	Acc:FBgn0029800]
bulk RNAseq FACS-isolated cells,dsRed+_vs_dsRed-,TREdsRed	elavGS>UAS-ND42_RNAi,FBgn0029801,31500,CG15771,662.2239221,0.635426826,0.00116973,protein_coding,LD15807p [Source:UniProtKB/TrEMBL	Acc:Q9W481]
bulk RNAseq FACS-isolated cells,dsRed+_vs_dsRed-,TREdsRed	elavGS>UAS-ND42_RNAi,FBgn0029804,31503,CG3097,389.6946181,4.297234594,4.20E-06,protein_coding,CG3097 [Source:UniProtKB/TrEMBL	Acc:Q9W478]
bulk RNAseq FACS-isolated cells,dsRed+_vs_dsRed-,TREdsRed	elavGS>UAS-ND42_RNAi,FBgn0029814,31513,CG15765,9895.686856,-2.911982512,4.59E-21,protein_coding,GH28601p [Source:UniProtKB/TrEMBL	Acc:Q9W468]
bulk RNAseq FACS-isolated cells,dsRed+_vs_dsRed-,TREdsRed	elavGS>UAS-ND42_RNAi,FBgn0029820,31520,CG16721,1482.333601,1.223648408,6.14E-07,protein_coding,LD23868p [Source:UniProtKB/TrEMBL	Acc:Q9W461]
bulk RNAseq FACS-isolated cells,dsRed+_vs_dsRed-,TREdsRed	elavGS>UAS-ND42_RNAi,FBgn0029822,31523,CG12236,1519.825345,-0.650786482,0.000190603,protein_coding,FI01104p [Source:UniProtKB/TrEMBL	Acc:Q9W458]
bulk RNAseq FACS-isolated cells,dsRed+_vs_dsRed-,TREdsRed	elavGS>UAS-ND42_RNAi,FBgn0029823,31524,CG3011,729.0793272,1.472141022,4.45E-05,protein_coding,Serine hydroxymethyltransferase [Source:UniProtKB/TrEMBL	Acc:Q9W457]
bulk RNAseq FACS-isolated cells,dsRed+_vs_dsRed-,TREdsRed	elavGS>UAS-ND42_RNAi,FBgn0029824,31525,CG3726,709.3697071,-1.294338578,0.001271869,protein_coding,"CG3726, isoform B [Source:UniProtKB/TrEMBL	Acc:X2JDV1]"
bulk RNAseq FACS-isolated cells,dsRed+_vs_dsRed-,TREdsRed	elavGS>UAS-ND42_RNAi,FBgn0029834,31537,CG5937,274.7724281,-5.372204912,3.79E-10,protein_coding,"CG5937, isoform C [Source:UniProtKB/TrEMBL	Acc:Q9W444]"
bulk RNAseq FACS-isolated cells,dsRed+_vs_dsRed-,TREdsRed	elavGS>UAS-ND42_RNAi,FBgn0029837,31540,Tsp5D,4909.298825,4.491480429,9.20E-38,protein_coding,Tetraspanin 5D [Source:FlyBase	Acc:FBgn0029837]
bulk RNAseq FACS-isolated cells,dsRed+_vs_dsRed-,TREdsRed	elavGS>UAS-ND42_RNAi,FBgn0029838,31541,CG4666,149.1776904,3.284082638,0.000915089,protein_coding,Protein THEM6 [Source:UniProtKB/Swiss-Prot	Acc:Q9W440]
bulk RNAseq FACS-isolated cells,dsRed+_vs_dsRed-,TREdsRed	elavGS>UAS-ND42_RNAi,FBgn0029849,31553,Efr,1648.260688,1.647243312,3.53E-16,protein_coding,ER GDP-fucose transporter [Source:FlyBase	Acc:FBgn0029849]
bulk RNAseq FACS-isolated cells,dsRed+_vs_dsRed-,TREdsRed	elavGS>UAS-ND42_RNAi,FBgn0029858,31568,CG15896,227.0541147,1.658671515,0.003735165,protein_coding,FI21245p1 [Source:UniProtKB/TrEMBL	Acc:Q9W413]
bulk RNAseq FACS-isolated cells,dsRed+_vs_dsRed-,TREdsRed	elavGS>UAS-ND42_RNAi,FBgn0029860,3772383,CG15891,374.4162674,0.520785902,0.008389646,protein_coding,"Uncharacterized protein, isoform A [Source:UniProtKB/TrEMBL	Acc:Q9W411]"
bulk RNAseq FACS-isolated cells,dsRed+_vs_dsRed-,TREdsRed	elavGS>UAS-ND42_RNAi,FBgn0029861,31571,CG3815,501.6135767,-1.112450573,0.03572355,protein_coding,CG3815 [Source:UniProtKB/TrEMBL	Acc:Q9W410]
bulk RNAseq FACS-isolated cells,dsRed+_vs_dsRed-,TREdsRed	elavGS>UAS-ND42_RNAi,FBgn0029863,31573,CG3823,113.1619115,3.531550782,0.016719341,protein_coding,CG3823 [Source:UniProtKB/TrEMBL	Acc:Q9W408]
bulk RNAseq FACS-isolated cells,dsRed+_vs_dsRed-,TREdsRed	elavGS>UAS-ND42_RNAi,FBgn0029864,31574,CG15894,450.9509713,-3.343927794,0.002513289,protein_coding,"Uncharacterized protein, isoform B [Source:UniProtKB/TrEMBL	Acc:A8JUZ7]"
bulk RNAseq FACS-isolated cells,dsRed+_vs_dsRed-,TREdsRed	elavGS>UAS-ND42_RNAi,FBgn0029879,31594,APC7,83.7212775,2.354928431,0.021072406,protein_coding,Anaphase Promoting Complex subunit 7 [Source:FlyBase	Acc:FBgn0029879]
bulk RNAseq FACS-isolated cells,dsRed+_vs_dsRed-,TREdsRed	elavGS>UAS-ND42_RNAi,FBgn0029887,31602,CG3198,1532.78215,-0.834653247,4.83E-06,protein_coding,CG3198 [Source:UniProtKB/TrEMBL	Acc:Q9W3X8]
bulk RNAseq FACS-isolated cells,dsRed+_vs_dsRed-,TREdsRed	elavGS>UAS-ND42_RNAi,FBgn0029891,31607,Pink1,2320.291695,1.41103001,1.43E-09,protein_coding,PTEN-induced putative kinase 1 [Source:FlyBase	Acc:FBgn0029891]
bulk RNAseq FACS-isolated cells,dsRed+_vs_dsRed-,TREdsRed	elavGS>UAS-ND42_RNAi,FBgn0029893,31609,CG14442,2132.785134,-0.594783986,0.036139044,protein_coding,"Uncharacterized protein, isoform A [Source:UniProtKB/TrEMBL	Acc:Q9W3X2]"
bulk RNAseq FACS-isolated cells,dsRed+_vs_dsRed-,TREdsRed	elavGS>UAS-ND42_RNAi,FBgn0029894,31610,CG14440,1061.629995,-1.402986837,6.29E-08,protein_coding,MIP14304p [Source:UniProtKB/TrEMBL	Acc:Q9W3X1]
bulk RNAseq FACS-isolated cells,dsRed+_vs_dsRed-,TREdsRed	elavGS>UAS-ND42_RNAi,FBgn0029896,31612,CG3168,1529.737535,2.705838816,2.48E-09,protein_coding,"CG3168, isoform A [Source:UniProtKB/TrEMBL	Acc:Q9W3W9]"
bulk RNAseq FACS-isolated cells,dsRed+_vs_dsRed-,TREdsRed	elavGS>UAS-ND42_RNAi,FBgn0029897,31613,RpL17,1189.308182,1.450072605,4.45E-17,protein_coding,Ribosomal protein L17 [Source:FlyBase	Acc:FBgn0029897]
bulk RNAseq FACS-isolated cells,dsRed+_vs_dsRed-,TREdsRed	elavGS>UAS-ND42_RNAi,FBgn0029898,31614,CG14439,35.90592546,3.028139982,0.019486866,protein_coding,LP14756p [Source:UniProtKB/TrEMBL	Acc:Q9W3W7]
bulk RNAseq FACS-isolated cells,dsRed+_vs_dsRed-,TREdsRed	elavGS>UAS-ND42_RNAi,FBgn0029911,31628,CG14435,682.8244542,1.010294879,1.21E-07,protein_coding,"Uncharacterized protein, isoform A [Source:UniProtKB/TrEMBL	Acc:Q9W3V3]"
bulk RNAseq FACS-isolated cells,dsRed+_vs_dsRed-,TREdsRed	elavGS>UAS-ND42_RNAi,FBgn0029913,31630,Cht11,467.1265281,1.140521969,0.000928708,protein_coding,Cht11 [Source:FlyBase	Acc:FBgn0029913]
bulk RNAseq FACS-isolated cells,dsRed+_vs_dsRed-,TREdsRed	elavGS>UAS-ND42_RNAi,FBgn0029922,31639,CG14431,483.033773,-2.779050847,0.028027581,protein_coding,MIP31509p [Source:UniProtKB/TrEMBL	Acc:Q9W3U2]
bulk RNAseq FACS-isolated cells,dsRed+_vs_dsRed-,TREdsRed	elavGS>UAS-ND42_RNAi,FBgn0029924,31641,CG4586,560.9778761,-1.248038345,0.036629539,protein_coding,Acyl-coenzyme A oxidase [Source:UniProtKB/TrEMBL	Acc:Q9W3U0]
bulk RNAseq FACS-isolated cells,dsRed+_vs_dsRed-,TREdsRed	elavGS>UAS-ND42_RNAi,FBgn0029925,31642,CG3040,490.9691465,0.841826668,0.000245454,protein_coding,CG3040 [Source:UniProtKB/TrEMBL	Acc:Q9W3T9]
bulk RNAseq FACS-isolated cells,dsRed+_vs_dsRed-,TREdsRed	elavGS>UAS-ND42_RNAi,FBgn0029929,31649,CG4593,324.7409594,0.841407804,0.006354227,protein_coding,"CG4593, isoform A [Source:UniProtKB/TrEMBL	Acc:Q9W3T2]"
bulk RNAseq FACS-isolated cells,dsRed+_vs_dsRed-,TREdsRed	elavGS>UAS-ND42_RNAi,FBgn0029935,31656,CG4615,951.8862815,1.18728445,5.20E-05,protein_coding,CG4615 [Source:UniProtKB/TrEMBL	Acc:Q9W3S5]
bulk RNAseq FACS-isolated cells,dsRed+_vs_dsRed-,TREdsRed	elavGS>UAS-ND42_RNAi,FBgn0029939,31660,CG9650,345.4573332,-2.339992857,0.000225008,protein_coding,"CG9650, isoform G [Source:UniProtKB/TrEMBL	Acc:A8JV12]"
bulk RNAseq FACS-isolated cells,dsRed+_vs_dsRed-,TREdsRed	elavGS>UAS-ND42_RNAi,FBgn0029942,31663,CG2059,546.4286532,0.664262722,0.039422866,protein_coding,"CG2059, isoform A [Source:UniProtKB/TrEMBL	Acc:Q9W3R8]"
bulk RNAseq FACS-isolated cells,dsRed+_vs_dsRed-,TREdsRed	elavGS>UAS-ND42_RNAi,FBgn0029945,31668,CG18155,14.93482405,4.333123229,0.004219212,protein_coding,MIP16841p [Source:UniProtKB/TrEMBL	Acc:Q7KVU5]
bulk RNAseq FACS-isolated cells,dsRed+_vs_dsRed-,TREdsRed	elavGS>UAS-ND42_RNAi,FBgn0029950,31674,CG9657,38137.37546,6.259151336,3.55E-102,protein_coding,"CG9657, isoform A [Source:UniProtKB/TrEMBL	Acc:Q9W3R0]"
bulk RNAseq FACS-isolated cells,dsRed+_vs_dsRed-,TREdsRed	elavGS>UAS-ND42_RNAi,FBgn0029958,31683,Pdp,1016.280895,0.697014777,0.012917595,protein_coding,Pyruvate dehydrogenase phosphatase [Source:FlyBase	Acc:FBgn0029958]
bulk RNAseq FACS-isolated cells,dsRed+_vs_dsRed-,TREdsRed	elavGS>UAS-ND42_RNAi,FBgn0029959,31684,Rab39,757.6653907,1.011976093,6.14E-07,protein_coding,Rab39 [Source:FlyBase	Acc:FBgn0029959]
bulk RNAseq FACS-isolated cells,dsRed+_vs_dsRed-,TREdsRed	elavGS>UAS-ND42_RNAi,FBgn0029962,31687,CG1402,148.4198274,-2.633094879,0.018227624,protein_coding,"CG1402, isoform B [Source:UniProtKB/TrEMBL	Acc:Q9W3P7]"
bulk RNAseq FACS-isolated cells,dsRed+_vs_dsRed-,TREdsRed	elavGS>UAS-ND42_RNAi,FBgn0029969,31695,CG10932,875.6620961,2.528659341,3.25E-12,protein_coding,LD24105p [Source:UniProtKB/TrEMBL	Acc:Q9W3N9]
bulk RNAseq FACS-isolated cells,dsRed+_vs_dsRed-,TREdsRed	elavGS>UAS-ND42_RNAi,FBgn0029974,31702,dpr14,1580.03707,-2.26724813,9.05E-07,protein_coding,dpr14 [Source:FlyBase	Acc:FBgn0029974]
bulk RNAseq FACS-isolated cells,dsRed+_vs_dsRed-,TREdsRed	elavGS>UAS-ND42_RNAi,FBgn0029975,31703,CG1444,2564.235934,-0.619463326,0.006203924,protein_coding,CG1444 [Source:UniProtKB/TrEMBL	Acc:Q9W3N1]
bulk RNAseq FACS-isolated cells,dsRed+_vs_dsRed-,TREdsRed	elavGS>UAS-ND42_RNAi,FBgn0029976,31704,snz,899.9751594,-1.544953117,6.30E-05,protein_coding,snazarus [Source:FlyBase	Acc:FBgn0029976]
bulk RNAseq FACS-isolated cells,dsRed+_vs_dsRed-,TREdsRed	elavGS>UAS-ND42_RNAi,FBgn0029977,31705,hdm,37.43817959,-4.290915248,0.000738641,protein_coding,hold'em [Source:FlyBase	Acc:FBgn0029977]
bulk RNAseq FACS-isolated cells,dsRed+_vs_dsRed-,TREdsRed	elavGS>UAS-ND42_RNAi,FBgn0029979,31707,CG10777,3501.429816,-0.556794625,0.007010645,protein_coding,LD32873p [Source:UniProtKB/TrEMBL	Acc:Q9W3M7]
bulk RNAseq FACS-isolated cells,dsRed+_vs_dsRed-,TREdsRed	elavGS>UAS-ND42_RNAi,FBgn0029980,31708,CG10778,189.2259578,-1.040090811,0.000821515,protein_coding,"Ditrans,polycis-polyprenyl diphosphate synthase ((2E,6E)-farnesyl diphosphate specific) [Source:UniProtKB/TrEMBL	Acc:Q9W3M6]"
bulk RNAseq FACS-isolated cells,dsRed+_vs_dsRed-,TREdsRed	elavGS>UAS-ND42_RNAi,FBgn0029994,31726,CG2254,1778.901383,5.08022464,6.99E-07,protein_coding,CG2254 [Source:UniProtKB/TrEMBL	Acc:Q9W3K9]
bulk RNAseq FACS-isolated cells,dsRed+_vs_dsRed-,TREdsRed	elavGS>UAS-ND42_RNAi,FBgn0029997,31729,CG2258,4524.585938,-1.48243478,2.35E-09,protein_coding,"CG2258, isoform A [Source:UniProtKB/TrEMBL	Acc:Q9W3K6]"
bulk RNAseq FACS-isolated cells,dsRed+_vs_dsRed-,TREdsRed	elavGS>UAS-ND42_RNAi,FBgn0030011,31744,Gbeta5,2775.265202,-1.339111657,4.36E-05,protein_coding,Gbeta5 [Source:FlyBase	Acc:FBgn0030011]
bulk RNAseq FACS-isolated cells,dsRed+_vs_dsRed-,TREdsRed	elavGS>UAS-ND42_RNAi,FBgn0030025,31759,CG2147,208.2002419,1.392488201,1.53E-06,protein_coding,CG2147 [Source:UniProtKB/TrEMBL	Acc:Q9W3H5]
bulk RNAseq FACS-isolated cells,dsRed+_vs_dsRed-,TREdsRed	elavGS>UAS-ND42_RNAi,FBgn0030028,31764,Corp,55.97186726,4.008844482,0.000917627,protein_coding,Companion of reaper [Source:FlyBase	Acc:FBgn0030028]
bulk RNAseq FACS-isolated cells,dsRed+_vs_dsRed-,TREdsRed	elavGS>UAS-ND42_RNAi,FBgn0030030,31766,CG1636,645.7920662,-1.674238319,6.56E-07,protein_coding,"CG1636, isoform A [Source:UniProtKB/TrEMBL	Acc:Q9W3G7]"
bulk RNAseq FACS-isolated cells,dsRed+_vs_dsRed-,TREdsRed	elavGS>UAS-ND42_RNAi,FBgn0030038,31776,CG1440,1175.798757,1.52428924,1.56E-08,protein_coding,"CG1440, isoform D [Source:UniProtKB/TrEMBL	Acc:X2JEJ0]"
bulk RNAseq FACS-isolated cells,dsRed+_vs_dsRed-,TREdsRed	elavGS>UAS-ND42_RNAi,FBgn0030051,31797,spirit,112.5731974,2.995903873,0.027544756,protein_coding,Serine Protease Immune Response Integrator [Source:FlyBase	Acc:FBgn0030051]
bulk RNAseq FACS-isolated cells,dsRed+_vs_dsRed-,TREdsRed	elavGS>UAS-ND42_RNAi,FBgn0030052,31798,CG12065,540.8868876,4.02286802,8.16E-31,protein_coding,"Uncharacterized protein, isoform A [Source:UniProtKB/TrEMBL	Acc:Q9W3D6]"
bulk RNAseq FACS-isolated cells,dsRed+_vs_dsRed-,TREdsRed	elavGS>UAS-ND42_RNAi,FBgn0030054,31801,Caf1-180,44.95794768,5.680072734,8.02E-07,protein_coding,Caf1-180 [Source:FlyBase	Acc:FBgn0030054]
bulk RNAseq FACS-isolated cells,dsRed+_vs_dsRed-,TREdsRed	elavGS>UAS-ND42_RNAi,FBgn0030058,31807,CG11294,377.9594776,-1.123345219,0.030793082,protein_coding,IP01065p [Source:UniProtKB/TrEMBL	Acc:Q9W3C6]
bulk RNAseq FACS-isolated cells,dsRed+_vs_dsRed-,TREdsRed	elavGS>UAS-ND42_RNAi,FBgn0030060,31809,CG2004,568.2032221,1.122345731,0.005972948,protein_coding,"CG2004, isoform A [Source:UniProtKB/TrEMBL	Acc:Q9W3C3]"
bulk RNAseq FACS-isolated cells,dsRed+_vs_dsRed-,TREdsRed	elavGS>UAS-ND42_RNAi,FBgn0030065,31815,CG12075,48.37464737,5.191803737,2.17E-05,protein_coding,LP09875p [Source:UniProtKB/TrEMBL	Acc:Q9W3B8]
bulk RNAseq FACS-isolated cells,dsRed+_vs_dsRed-,TREdsRed	elavGS>UAS-ND42_RNAi,FBgn0030077,31829,CG15365,21.41100084,3.695900422,0.008217344,protein_coding,"Uncharacterized protein, isoform B [Source:UniProtKB/TrEMBL	Acc:X2JD14]"
bulk RNAseq FACS-isolated cells,dsRed+_vs_dsRed-,TREdsRed	elavGS>UAS-ND42_RNAi,FBgn0030090,31843,fend,2160.46365,-1.898905112,0.000146047,protein_coding,forked end [Source:FlyBase	Acc:FBgn0030090]
bulk RNAseq FACS-isolated cells,dsRed+_vs_dsRed-,TREdsRed	elavGS>UAS-ND42_RNAi,FBgn0030114,31873,CG17754,2201.707886,1.219161821,0.000151051,protein_coding,LP02641p [Source:UniProtKB/TrEMBL	Acc:Q7K0L2]
bulk RNAseq FACS-isolated cells,dsRed+_vs_dsRed-,TREdsRed	elavGS>UAS-ND42_RNAi,FBgn0030136,31897,RpS28b,919.9787754,1.180288839,2.26E-08,protein_coding,Ribosomal protein S28b [Source:FlyBase	Acc:FBgn0030136]
bulk RNAseq FACS-isolated cells,dsRed+_vs_dsRed-,TREdsRed	elavGS>UAS-ND42_RNAi,FBgn0030151,31914,CG1354,400.8490945,0.966772702,0.037634778,protein_coding,Obg-like ATPase 1 [Source:UniProtKB/Swiss-Prot	Acc:Q8SWU7]
bulk RNAseq FACS-isolated cells,dsRed+_vs_dsRed-,TREdsRed	elavGS>UAS-ND42_RNAi,FBgn0030157,31920,CG1468,938.0151344,4.185116191,4.77E-11,protein_coding,CG1468 [Source:UniProtKB/TrEMBL	Acc:Q9W310]
bulk RNAseq FACS-isolated cells,dsRed+_vs_dsRed-,TREdsRed	elavGS>UAS-ND42_RNAi,FBgn0030158,31921,CG9686,64901.43473,5.351016524,9.92E-184,protein_coding,CG9686 [Source:UniProtKB/TrEMBL	Acc:Q9W309]
bulk RNAseq FACS-isolated cells,dsRed+_vs_dsRed-,TREdsRed	elavGS>UAS-ND42_RNAi,FBgn0030159,31922,CG9689,21192.7396,6.563750743,6.95E-32,protein_coding,"CG9689, isoform A [Source:UniProtKB/TrEMBL	Acc:Q9W308]"
bulk RNAseq FACS-isolated cells,dsRed+_vs_dsRed-,TREdsRed	elavGS>UAS-ND42_RNAi,FBgn0030160,31923,CG9691,5154.013435,4.902431691,1.21E-11,protein_coding,"CG9691, isoform A [Source:UniProtKB/TrEMBL	Acc:Q9W306]"
bulk RNAseq FACS-isolated cells,dsRed+_vs_dsRed-,TREdsRed	elavGS>UAS-ND42_RNAi,FBgn0030164,31928,CG1889,43.45377057,3.450727796,0.009562104,protein_coding,"CG1889, isoform D [Source:UniProtKB/TrEMBL	Acc:Q8IRM2]"
bulk RNAseq FACS-isolated cells,dsRed+_vs_dsRed-,TREdsRed	elavGS>UAS-ND42_RNAi,FBgn0030189,31958,CG2909,252.7599669,-1.241542428,0.040098275,protein_coding,CG2909 [Source:UniProtKB/TrEMBL	Acc:Q9W2W5]
bulk RNAseq FACS-isolated cells,dsRed+_vs_dsRed-,TREdsRed	elavGS>UAS-ND42_RNAi,FBgn0030196,31967,Psf3,352.9072026,1.359405645,4.22E-07,protein_coding,Psf3 [Source:FlyBase	Acc:FBgn0030196]
bulk RNAseq FACS-isolated cells,dsRed+_vs_dsRed-,TREdsRed	elavGS>UAS-ND42_RNAi,FBgn0030218,31990,CG1628,103.2992957,2.197349161,0.035321148,protein_coding,"CG1628, isoform B [Source:UniProtKB/TrEMBL	Acc:Q7KVQ8]"
bulk RNAseq FACS-isolated cells,dsRed+_vs_dsRed-,TREdsRed	elavGS>UAS-ND42_RNAi,FBgn0030230,32002,Rph,1249.490862,-2.416146179,1.67E-06,protein_coding,Rabphilin [Source:FlyBase	Acc:FBgn0030230]
bulk RNAseq FACS-isolated cells,dsRed+_vs_dsRed-,TREdsRed	elavGS>UAS-ND42_RNAi,FBgn0030234,32006,CG15211,140.7166219,2.427545836,0.039637889,protein_coding,RE01453p [Source:UniProtKB/TrEMBL	Acc:Q9VZ71]
bulk RNAseq FACS-isolated cells,dsRed+_vs_dsRed-,TREdsRed	elavGS>UAS-ND42_RNAi,FBgn0030237,32011,CG15209,9857.206863,4.476063428,7.74E-127,protein_coding,SD22308p [Source:UniProtKB/TrEMBL	Acc:Q9VZ66]
bulk RNAseq FACS-isolated cells,dsRed+_vs_dsRed-,TREdsRed	elavGS>UAS-ND42_RNAi,FBgn0030239,32013,CG17333,245.8657496,1.444083259,0.000290593,protein_coding,Probable 6-phosphogluconolactonase [Source:UniProtKB/Swiss-Prot	Acc:Q9VZ64]
bulk RNAseq FACS-isolated cells,dsRed+_vs_dsRed-,TREdsRed	elavGS>UAS-ND42_RNAi,FBgn0030241,32015,feo,45.73145041,-5.5503372,1.34E-05,protein_coding,fascetto [Source:FlyBase	Acc:FBgn0030241]
bulk RNAseq FACS-isolated cells,dsRed+_vs_dsRed-,TREdsRed	elavGS>UAS-ND42_RNAi,FBgn0030245,32019,CG1637,5088.162829,0.58367362,1.39E-06,protein_coding,Purple acid phosphatase [Source:UniProtKB/TrEMBL	Acc:X2JB52]
bulk RNAseq FACS-isolated cells,dsRed+_vs_dsRed-,TREdsRed	elavGS>UAS-ND42_RNAi,FBgn0030258,32035,CG1552,9401.006437,5.325426323,6.41E-60,protein_coding,"CG1552, isoform C [Source:UniProtKB/TrEMBL	Acc:X2JES6]"
bulk RNAseq FACS-isolated cells,dsRed+_vs_dsRed-,TREdsRed	elavGS>UAS-ND42_RNAi,FBgn0030259,32036,CG1545,3301.053842,4.381089911,4.86E-50,protein_coding,CG1545 [Source:UniProtKB/TrEMBL	Acc:Q9VZ39]
bulk RNAseq FACS-isolated cells,dsRed+_vs_dsRed-,TREdsRed	elavGS>UAS-ND42_RNAi,FBgn0030260,32037,CG1537,881.2711485,3.757881286,8.79E-15,protein_coding,CG1537 [Source:UniProtKB/TrEMBL	Acc:Q9VZ38]
bulk RNAseq FACS-isolated cells,dsRed+_vs_dsRed-,TREdsRed	elavGS>UAS-ND42_RNAi,FBgn0030261,32038,CG15203,309.451852,2.877587839,1.52E-07,protein_coding,"Uncharacterized protein, isoform A [Source:UniProtKB/TrEMBL	Acc:Q9VZ37]"
bulk RNAseq FACS-isolated cells,dsRed+_vs_dsRed-,TREdsRed	elavGS>UAS-ND42_RNAi,FBgn0030271,32052,CG15202,168.9542999,2.966765261,0.006455123,protein_coding,"Uncharacterized protein, isoform A [Source:UniProtKB/TrEMBL	Acc:Q9VZ25]"
bulk RNAseq FACS-isolated cells,dsRed+_vs_dsRed-,TREdsRed	elavGS>UAS-ND42_RNAi,FBgn0030272,32053,CG15201,12151.05235,4.928129425,1.18E-47,protein_coding,GEO11412p1 [Source:UniProtKB/TrEMBL	Acc:Q9VZ24]
bulk RNAseq FACS-isolated cells,dsRed+_vs_dsRed-,TREdsRed	elavGS>UAS-ND42_RNAi,FBgn0030286,32070,CG1657,1899.77389,-1.056045752,0.042817274,protein_coding,Receptor-mediated endocytosis protein 6 homolog [Source:UniProtKB/Swiss-Prot	Acc:Q9VZ08]
bulk RNAseq FACS-isolated cells,dsRed+_vs_dsRed-,TREdsRed	elavGS>UAS-ND42_RNAi,FBgn0030289,32073,CG1597,1493.971996,-0.597344292,0.009780893,protein_coding,"Glucosidase 1, isoform B [Source:UniProtKB/TrEMBL	Acc:Q9VZ04]"
bulk RNAseq FACS-isolated cells,dsRed+_vs_dsRed-,TREdsRed	elavGS>UAS-ND42_RNAi,FBgn0030294,32079,Pa1,438.749848,-0.689675085,0.003138492,protein_coding,PTIP associated 1 [Source:FlyBase	Acc:FBgn0030294]
bulk RNAseq FACS-isolated cells,dsRed+_vs_dsRed-,TREdsRed	elavGS>UAS-ND42_RNAi,FBgn0030300,32089,Sk1,2060.727708,5.147542583,1.31E-11,protein_coding,Sphingosine kinase 1 [Source:FlyBase	Acc:FBgn0030300]
bulk RNAseq FACS-isolated cells,dsRed+_vs_dsRed-,TREdsRed	elavGS>UAS-ND42_RNAi,FBgn0030304,32093,Cyp4g15,10579.78861,4.090082279,1.99E-17,protein_coding,Cyp4g15 [Source:FlyBase	Acc:FBgn0030304]
bulk RNAseq FACS-isolated cells,dsRed+_vs_dsRed-,TREdsRed	elavGS>UAS-ND42_RNAi,FBgn0030306,32095,Spase25,481.0588064,1.31104076,4.19E-11,protein_coding,Spase 25-subunit [Source:FlyBase	Acc:FBgn0030306]
bulk RNAseq FACS-isolated cells,dsRed+_vs_dsRed-,TREdsRed	elavGS>UAS-ND42_RNAi,FBgn0030309,32098,CG1572,689.4526978,4.574443581,5.70E-24,protein_coding,"CG1572, isoform A [Source:UniProtKB/TrEMBL	Acc:Q9VYX8]"
bulk RNAseq FACS-isolated cells,dsRed+_vs_dsRed-,TREdsRed	elavGS>UAS-ND42_RNAi,FBgn0030310,32099,PGRP-SA,245.7059241,4.232837972,0.000109218,protein_coding,Peptidoglycan recognition protein SA [Source:FlyBase	Acc:FBgn0030310]
bulk RNAseq FACS-isolated cells,dsRed+_vs_dsRed-,TREdsRed	elavGS>UAS-ND42_RNAi,FBgn0030316,32106,CG11695,619.8944636,0.919121639,0.009676906,protein_coding,GH18834p [Source:UniProtKB/TrEMBL	Acc:Q9VYX0]
bulk RNAseq FACS-isolated cells,dsRed+_vs_dsRed-,TREdsRed	elavGS>UAS-ND42_RNAi,FBgn0030317,32108,CG1561,6349.390682,3.195515267,0.030698946,protein_coding,CG1561 [Source:UniProtKB/TrEMBL	Acc:Q7KV34]
bulk RNAseq FACS-isolated cells,dsRed+_vs_dsRed-,TREdsRed	elavGS>UAS-ND42_RNAi,FBgn0030320,32111,CG2247,891.4097331,-1.256848784,0.001375987,protein_coding,"CG2247, isoform A [Source:UniProtKB/TrEMBL	Acc:Q9VYW5]"
bulk RNAseq FACS-isolated cells,dsRed+_vs_dsRed-,TREdsRed	elavGS>UAS-ND42_RNAi,FBgn0030321,32112,CG1703,560.3416908,1.094944077,0.00902638,protein_coding,"CG1703, isoform A [Source:UniProtKB/TrEMBL	Acc:Q9VYW4]"
bulk RNAseq FACS-isolated cells,dsRed+_vs_dsRed-,TREdsRed	elavGS>UAS-ND42_RNAi,FBgn0030328,32123,Amun,5250.893877,-0.579384423,0.002517372,protein_coding,Amun [Source:FlyBase	Acc:FBgn0030328]
bulk RNAseq FACS-isolated cells,dsRed+_vs_dsRed-,TREdsRed	elavGS>UAS-ND42_RNAi,FBgn0030330,32125,Tango10,1227.878824,-0.974267287,0.010554516,protein_coding,Transport and Golgi organization 10 [Source:FlyBase	Acc:FBgn0030330]
bulk RNAseq FACS-isolated cells,dsRed+_vs_dsRed-,TREdsRed	elavGS>UAS-ND42_RNAi,FBgn0030331,32127,CG15221,14.39007883,4.12548128,0.016535738,protein_coding,
bulk RNAseq FACS-isolated cells,dsRed+_vs_dsRed-,TREdsRed	elavGS>UAS-ND42_RNAi,FBgn0030332,32128,CG9360,4056.954357,5.7080395,2.89E-47,protein_coding,CG9360 [Source:UniProtKB/TrEMBL	Acc:Q9VYU9]
bulk RNAseq FACS-isolated cells,dsRed+_vs_dsRed-,TREdsRed	elavGS>UAS-ND42_RNAi,FBgn0030336,32135,CG1578,2630.184663,-1.031596013,0.001610047,protein_coding,"CG1578, isoform A [Source:UniProtKB/TrEMBL	Acc:Q8MRI4]"
bulk RNAseq FACS-isolated cells,dsRed+_vs_dsRed-,TREdsRed	elavGS>UAS-ND42_RNAi,FBgn0030339,32138,Cyp28c1,924.2515676,6.245832997,3.41E-09,protein_coding,Cyp28c1 [Source:FlyBase	Acc:FBgn0030339]
bulk RNAseq FACS-isolated cells,dsRed+_vs_dsRed-,TREdsRed	elavGS>UAS-ND42_RNAi,FBgn0030343,32142,ATP7,1205.749448,1.046774284,0.011926521,protein_coding,ATP7 [Source:FlyBase	Acc:FBgn0030343]
bulk RNAseq FACS-isolated cells,dsRed+_vs_dsRed-,TREdsRed	elavGS>UAS-ND42_RNAi,FBgn0030348,32147,CG10352,1637.358538,5.796064025,1.77E-67,protein_coding,
bulk RNAseq FACS-isolated cells,dsRed+_vs_dsRed-,TREdsRed	elavGS>UAS-ND42_RNAi,FBgn0030350,32149,SelG,330.8000955,1.109607747,1.40E-05,protein_coding,Selenoprotein G [Source:FlyBase	Acc:FBgn0030350]
bulk RNAseq FACS-isolated cells,dsRed+_vs_dsRed-,TREdsRed	elavGS>UAS-ND42_RNAi,FBgn0030357,32156,Sclp,39.67156646,6.236334693,5.99E-07,protein_coding,Sclp [Source:FlyBase	Acc:FBgn0030357]
bulk RNAseq FACS-isolated cells,dsRed+_vs_dsRed-,TREdsRed	elavGS>UAS-ND42_RNAi,FBgn0030359,32161,CG18130,5.71920974,-4.976132531,0.003552551,protein_coding,FI06001p [Source:UniProtKB/TrEMBL	Acc:Q9VYR5]
bulk RNAseq FACS-isolated cells,dsRed+_vs_dsRed-,TREdsRed	elavGS>UAS-ND42_RNAi,FBgn0030361,32164,CG1492,1225.647249,-1.643454344,5.53E-05,protein_coding,"CG1492, isoform A [Source:UniProtKB/TrEMBL	Acc:Q9VYR2]"
bulk RNAseq FACS-isolated cells,dsRed+_vs_dsRed-,TREdsRed	elavGS>UAS-ND42_RNAi,FBgn0030362,32165,regucalcin,1571.51029,2.888652323,3.56E-26,protein_coding,regucalcin [Source:FlyBase	Acc:FBgn0030362]
bulk RNAseq FACS-isolated cells,dsRed+_vs_dsRed-,TREdsRed	elavGS>UAS-ND42_RNAi,FBgn0030398,32203,Cpr11B,34.06065665,-4.453022132,1.02E-05,protein_coding,Cuticular protein 11B [Source:FlyBase	Acc:FBgn0030398]
bulk RNAseq FACS-isolated cells,dsRed+_vs_dsRed-,TREdsRed	elavGS>UAS-ND42_RNAi,FBgn0030400,32205,CG11138,1282.35116,-0.959235062,0.000726307,protein_coding,"Uncharacterized protein, isoform D [Source:UniProtKB/TrEMBL	Acc:B7Z143]"
bulk RNAseq FACS-isolated cells,dsRed+_vs_dsRed-,TREdsRed	elavGS>UAS-ND42_RNAi,FBgn0030412,32217,Tomosyn,6311.249639,-1.679994301,2.32E-07,protein_coding,Tomosyn ortholog [Source:FlyBase	Acc:FBgn0030412]
bulk RNAseq FACS-isolated cells,dsRed+_vs_dsRed-,TREdsRed	elavGS>UAS-ND42_RNAi,FBgn0030420,32229,CG12717,557.390855,-1.445266215,0.004162088,protein_coding,FI06413p [Source:UniProtKB/TrEMBL	Acc:Q9VYJ5]
bulk RNAseq FACS-isolated cells,dsRed+_vs_dsRed-,TREdsRed	elavGS>UAS-ND42_RNAi,FBgn0030432,32241,CG4404,2438.667623,1.905483963,2.00E-15,protein_coding,CG4404 [Source:UniProtKB/TrEMBL	Acc:Q9VYI4]
bulk RNAseq FACS-isolated cells,dsRed+_vs_dsRed-,TREdsRed	elavGS>UAS-ND42_RNAi,FBgn0030439,32248,CG12716,108.2431736,-6.644664346,7.55E-08,protein_coding,MIP13722p [Source:UniProtKB/TrEMBL	Acc:Q9VYH7]
bulk RNAseq FACS-isolated cells,dsRed+_vs_dsRed-,TREdsRed	elavGS>UAS-ND42_RNAi,FBgn0030451,32262,CG15717,13.50250745,5.415493953,8.54E-07,protein_coding,CG15717-PA [Source:UniProtKB/TrEMBL	Acc:Q9VYG8]
bulk RNAseq FACS-isolated cells,dsRed+_vs_dsRed-,TREdsRed	elavGS>UAS-ND42_RNAi,FBgn0030456,32267,CG4332,276.0850835,2.14227812,0.001080299,protein_coding,CG4332 [Source:UniProtKB/TrEMBL	Acc:Q9VYG3]
bulk RNAseq FACS-isolated cells,dsRed+_vs_dsRed-,TREdsRed	elavGS>UAS-ND42_RNAi,FBgn0030468,32282,CG1622,511.2232567,-1.260545128,1.19E-07,protein_coding,"CG1622, isoform A [Source:UniProtKB/TrEMBL	Acc:Q9VYE9]"
bulk RNAseq FACS-isolated cells,dsRed+_vs_dsRed-,TREdsRed	elavGS>UAS-ND42_RNAi,FBgn0030478,32292,CG1640,6275.918496,1.134051455,1.83E-17,protein_coding,AT04676p [Source:UniProtKB/TrEMBL	Acc:Q9VYD9]
bulk RNAseq FACS-isolated cells,dsRed+_vs_dsRed-,TREdsRed	elavGS>UAS-ND42_RNAi,FBgn0030479,32293,Rbp1-like,1117.863869,-1.042339668,8.05E-08,protein_coding,Rbp1-like [Source:FlyBase	Acc:FBgn0030479]
bulk RNAseq FACS-isolated cells,dsRed+_vs_dsRed-,TREdsRed	elavGS>UAS-ND42_RNAi,FBgn0030482,32297,CG1673,60.35071268,3.191090283,0.010117224,protein_coding,Branched-chain-amino-acid aminotransferase [Source:UniProtKB/TrEMBL	Acc:Q9VYD5]
bulk RNAseq FACS-isolated cells,dsRed+_vs_dsRed-,TREdsRed	elavGS>UAS-ND42_RNAi,FBgn0030484,32299,GstT4,382.0710023,2.41245775,0.041113616,protein_coding,Glutathione S transferase T4 [Source:FlyBase	Acc:FBgn0030484]
bulk RNAseq FACS-isolated cells,dsRed+_vs_dsRed-,TREdsRed	elavGS>UAS-ND42_RNAi,FBgn0030485,32300,CG1998,3041.642992,0.524364039,0.018873799,protein_coding,"CG1998, isoform A [Source:UniProtKB/TrEMBL	Acc:Q9VYD2]"
bulk RNAseq FACS-isolated cells,dsRed+_vs_dsRed-,TREdsRed	elavGS>UAS-ND42_RNAi,FBgn0030499,32315,CG11178,903.3781344,-0.671600421,0.0261557,protein_coding,LD19061p [Source:UniProtKB/TrEMBL	Acc:Q9VYB2]
bulk RNAseq FACS-isolated cells,dsRed+_vs_dsRed-,TREdsRed	elavGS>UAS-ND42_RNAi,FBgn0030505,32321,NFAT,2705.506849,0.777038831,0.020208167,protein_coding,NFAT homolog [Source:FlyBase	Acc:FBgn0030505]
bulk RNAseq FACS-isolated cells,dsRed+_vs_dsRed-,TREdsRed	elavGS>UAS-ND42_RNAi,FBgn0030508,32324,CG15760,925.3181162,-1.16169261,0.001899905,protein_coding,"Uncharacterized protein, isoform B [Source:UniProtKB/TrEMBL	Acc:M9PHR3]"
bulk RNAseq FACS-isolated cells,dsRed+_vs_dsRed-,TREdsRed	elavGS>UAS-ND42_RNAi,FBgn0030510,32326,CG12177,5870.538813,4.590434849,4.93E-38,protein_coding,RE18811p [Source:UniProtKB/TrEMBL	Acc:Q9VYA1]
bulk RNAseq FACS-isolated cells,dsRed+_vs_dsRed-,TREdsRed	elavGS>UAS-ND42_RNAi,FBgn0030519,32335,CG11151,603.7225453,1.397033639,2.54E-06,protein_coding,GEO07753p1 [Source:UniProtKB/TrEMBL	Acc:Q9VY92]
bulk RNAseq FACS-isolated cells,dsRed+_vs_dsRed-,TREdsRed	elavGS>UAS-ND42_RNAi,FBgn0030520,32337,Pdcd4,6736.992592,-1.766923502,2.36E-17,protein_coding,Programmed cell death 4 ortholog [Source:FlyBase	Acc:FBgn0030520]
bulk RNAseq FACS-isolated cells,dsRed+_vs_dsRed-,TREdsRed	elavGS>UAS-ND42_RNAi,FBgn0030521,32341,CtsB1,3452.318874,0.918280245,6.61E-11,protein_coding,Cathepsin B1 [Source:FlyBase	Acc:FBgn0030521]
bulk RNAseq FACS-isolated cells,dsRed+_vs_dsRed-,TREdsRed	elavGS>UAS-ND42_RNAi,FBgn0030522,NA,CG11103,424.164468,1.370586917,1.49E-05,protein_coding,
bulk RNAseq FACS-isolated cells,dsRed+_vs_dsRed-,TREdsRed	elavGS>UAS-ND42_RNAi,FBgn0030529,32349,Clic,1838.289677,0.384511059,0.034151288,protein_coding,Chloride intracellular channel [Source:FlyBase	Acc:FBgn0030529]
bulk RNAseq FACS-isolated cells,dsRed+_vs_dsRed-,TREdsRed	elavGS>UAS-ND42_RNAi,FBgn0030559,32382,CG13404,586.5588162,-1.793755773,0.001811477,protein_coding,
bulk RNAseq FACS-isolated cells,dsRed+_vs_dsRed-,TREdsRed	elavGS>UAS-ND42_RNAi,FBgn0030572,32395,mRpS25,484.0884644,-0.893259397,9.15E-06,protein_coding,mitochondrial ribosomal protein S25 [Source:FlyBase	Acc:FBgn0030572]
bulk RNAseq FACS-isolated cells,dsRed+_vs_dsRed-,TREdsRed	elavGS>UAS-ND42_RNAi,FBgn0030574,32397,CG9413,2101.71097,-1.256204856,0.000101183,protein_coding,"CG9413, isoform B [Source:UniProtKB/TrEMBL	Acc:Q8IR48]"
bulk RNAseq FACS-isolated cells,dsRed+_vs_dsRed-,TREdsRed	elavGS>UAS-ND42_RNAi,FBgn0030575,32399,CG5321,760.5161601,4.881004306,2.44E-06,protein_coding,"CG5321, isoform B [Source:UniProtKB/TrEMBL	Acc:Q9VY24]"
bulk RNAseq FACS-isolated cells,dsRed+_vs_dsRed-,TREdsRed	elavGS>UAS-ND42_RNAi,FBgn0030576,32401,CG15890,585.032933,4.096108557,0.000118044,protein_coding,FI18259p1 [Source:UniProtKB/TrEMBL	Acc:Q9VY22]
bulk RNAseq FACS-isolated cells,dsRed+_vs_dsRed-,TREdsRed	elavGS>UAS-ND42_RNAi,FBgn0030581,32407,CG14408,2483.794689,-1.221194202,8.05E-07,protein_coding,LD13933p1 [Source:UniProtKB/TrEMBL	Acc:Q8IR46]
bulk RNAseq FACS-isolated cells,dsRed+_vs_dsRed-,TREdsRed	elavGS>UAS-ND42_RNAi,FBgn0030593,32419,CG9512,315.9971531,1.938949174,0.007905862,protein_coding,"CG9512, isoform A [Source:UniProtKB/TrEMBL	Acc:Q9VY05]"
bulk RNAseq FACS-isolated cells,dsRed+_vs_dsRed-,TREdsRed	elavGS>UAS-ND42_RNAi,FBgn0030594,32420,CG9509,54.96467113,2.509692677,0.028824985,protein_coding,"CG9509, isoform A [Source:UniProtKB/TrEMBL	Acc:Q9VY04]"
bulk RNAseq FACS-isolated cells,dsRed+_vs_dsRed-,TREdsRed	elavGS>UAS-ND42_RNAi,FBgn0030600,32429,hiw,418.7668634,-2.22977519,0.012606762,protein_coding,highwire [Source:FlyBase	Acc:FBgn0030600]
bulk RNAseq FACS-isolated cells,dsRed+_vs_dsRed-,TREdsRed	elavGS>UAS-ND42_RNAi,FBgn0030603,2768877,CG5541,168.8643775,2.309570815,0.031727581,protein_coding,"CG5541, isoform A [Source:UniProtKB/TrEMBL	Acc:Q9VXZ2]"
bulk RNAseq FACS-isolated cells,dsRed+_vs_dsRed-,TREdsRed	elavGS>UAS-ND42_RNAi,FBgn0030605,32434,CG5548,1292.678679,0.6747484,4.02E-05,protein_coding,GEO07190p1 [Source:UniProtKB/TrEMBL	Acc:Q9VXZ0]
bulk RNAseq FACS-isolated cells,dsRed+_vs_dsRed-,TREdsRed	elavGS>UAS-ND42_RNAi,FBgn0030608,32437,Lsd-2,3838.339899,4.475184837,8.00E-27,protein_coding,Lipid storage droplet-2 [Source:FlyBase	Acc:FBgn0030608]
bulk RNAseq FACS-isolated cells,dsRed+_vs_dsRed-,TREdsRed	elavGS>UAS-ND42_RNAi,FBgn0030610,32439,CG9065,777.8064433,-0.641480937,0.00195492,protein_coding,CG9065 [Source:UniProtKB/TrEMBL	Acc:Q9VXY5]
bulk RNAseq FACS-isolated cells,dsRed+_vs_dsRed-,TREdsRed	elavGS>UAS-ND42_RNAi,FBgn0030612,32441,CG5599,200.09201,1.988902365,4.51E-08,protein_coding,Dihydrolipoamide acetyltransferase component of pyruvate dehydrogenase complex [Source:UniProtKB/TrEMBL	Acc:Q9VXY3]
bulk RNAseq FACS-isolated cells,dsRed+_vs_dsRed-,TREdsRed	elavGS>UAS-ND42_RNAi,FBgn0030613,32442,Rab3-GEF,798.2796352,-1.704522115,2.38E-05,protein_coding,Rab3 GDP-GTP exchange factor [Source:FlyBase	Acc:FBgn0030613]
bulk RNAseq FACS-isolated cells,dsRed+_vs_dsRed-,TREdsRed	elavGS>UAS-ND42_RNAi,FBgn0030615,32444,Cyp4s3,975.3816057,5.110078309,9.12E-10,protein_coding,Cyp4s3 [Source:FlyBase	Acc:FBgn0030615]
bulk RNAseq FACS-isolated cells,dsRed+_vs_dsRed-,TREdsRed	elavGS>UAS-ND42_RNAi,FBgn0030616,32446,RpL37a,2468.587,0.910459612,1.99E-08,protein_coding,Ribosomal protein L37a [Source:FlyBase	Acc:FBgn0030616]
bulk RNAseq FACS-isolated cells,dsRed+_vs_dsRed-,TREdsRed	elavGS>UAS-ND42_RNAi,FBgn0030628,32460,CG9114,254.5120842,1.99793137,0.032604306,protein_coding,CG9114 [Source:UniProtKB/TrEMBL	Acc:Q9VXW5]
bulk RNAseq FACS-isolated cells,dsRed+_vs_dsRed-,TREdsRed	elavGS>UAS-ND42_RNAi,FBgn0030631,32464,CG6227,517.0196857,-1.483612427,0.000219131,protein_coding,CG6227 [Source:UniProtKB/TrEMBL	Acc:Q9VXW2]
bulk RNAseq FACS-isolated cells,dsRed+_vs_dsRed-,TREdsRed	elavGS>UAS-ND42_RNAi,FBgn0030634,32467,CG9164,728.7938419,-1.240877533,0.019814653,protein_coding,WSCD family member CG9164 [Source:UniProtKB/Swiss-Prot	Acc:Q9VXV9]
bulk RNAseq FACS-isolated cells,dsRed+_vs_dsRed-,TREdsRed	elavGS>UAS-ND42_RNAi,FBgn0030638,32472,CG11655,409.0532169,3.608878265,0.000233432,protein_coding,RH04535p [Source:UniProtKB/TrEMBL	Acc:Q9VXV4]
bulk RNAseq FACS-isolated cells,dsRed+_vs_dsRed-,TREdsRed	elavGS>UAS-ND42_RNAi,FBgn0030648,32482,CG6340,1336.798657,-1.017488433,2.49E-09,protein_coding,"CG6340, isoform B [Source:UniProtKB/TrEMBL	Acc:Q9VXU3]"
bulk RNAseq FACS-isolated cells,dsRed+_vs_dsRed-,TREdsRed	elavGS>UAS-ND42_RNAi,FBgn0030653,32488,CG7860,818.9000212,3.759162706,1.24E-11,protein_coding,Probable isoaspartyl peptidase/L-asparaginase CG7860 [Source:UniProtKB/Swiss-Prot	Acc:Q9VXT7]
bulk RNAseq FACS-isolated cells,dsRed+_vs_dsRed-,TREdsRed	elavGS>UAS-ND42_RNAi,FBgn0030658,32493,CG7872,718.4125161,1.330837194,0.002957662,protein_coding,DnaJ homolog subfamily C member 25 homolog [Source:UniProtKB/Swiss-Prot	Acc:Q9VXT2]
bulk RNAseq FACS-isolated cells,dsRed+_vs_dsRed-,TREdsRed	elavGS>UAS-ND42_RNAi,FBgn0030661,32496,CG8105,32.40091961,4.698213674,0.003075218,protein_coding,AT01495p [Source:UniProtKB/TrEMBL	Acc:Q9VXS8]
bulk RNAseq FACS-isolated cells,dsRed+_vs_dsRed-,TREdsRed	elavGS>UAS-ND42_RNAi,FBgn0030662,32497,CG9220,2843.59217,5.352412725,1.24E-06,protein_coding,"CG9220, isoform C [Source:UniProtKB/TrEMBL	Acc:Q7KUZ9]"
bulk RNAseq FACS-isolated cells,dsRed+_vs_dsRed-,TREdsRed	elavGS>UAS-ND42_RNAi,FBgn0030668,32504,CG8128,647.0691384,1.440905499,3.91E-07,protein_coding,"CG8128, isoform A [Source:UniProtKB/TrEMBL	Acc:Q9VXR9]"
bulk RNAseq FACS-isolated cells,dsRed+_vs_dsRed-,TREdsRed	elavGS>UAS-ND42_RNAi,FBgn0030675,32511,CG8191,44.18899509,4.068050647,0.000854879,protein_coding,CG8191 [Source:UniProtKB/TrEMBL	Acc:Q9VXR2]
bulk RNAseq FACS-isolated cells,dsRed+_vs_dsRed-,TREdsRed	elavGS>UAS-ND42_RNAi,FBgn0030678,32515,CG11679,113.7951293,1.306569852,0.030930341,protein_coding,GM02445p [Source:UniProtKB/TrEMBL	Acc:Q9VXQ8]
bulk RNAseq FACS-isolated cells,dsRed+_vs_dsRed-,TREdsRed	elavGS>UAS-ND42_RNAi,FBgn0030685,32522,Graf,1196.663968,-0.932558998,6.17E-05,protein_coding,GRAF ortholog (H. sapiens) [Source:FlyBase	Acc:FBgn0030685]
bulk RNAseq FACS-isolated cells,dsRed+_vs_dsRed-,TREdsRed	elavGS>UAS-ND42_RNAi,FBgn0030693,32532,CG8974,1509.536796,0.834596443,8.48E-07,protein_coding,"CG8974, isoform A [Source:UniProtKB/TrEMBL	Acc:Q9VXP1]"
bulk RNAseq FACS-isolated cells,dsRed+_vs_dsRed-,TREdsRed	elavGS>UAS-ND42_RNAi,FBgn0030701,32546,CG16952,1427.511184,-0.988277556,0.000106976,protein_coding,FI02083p [Source:UniProtKB/TrEMBL	Acc:Q9VXM6]
bulk RNAseq FACS-isolated cells,dsRed+_vs_dsRed-,TREdsRed	elavGS>UAS-ND42_RNAi,FBgn0030703,32548,MSBP,2566.527098,1.428020012,1.72E-17,protein_coding,membrane steroid binding protein [Source:FlyBase	Acc:FBgn0030703]
bulk RNAseq FACS-isolated cells,dsRed+_vs_dsRed-,TREdsRed	elavGS>UAS-ND42_RNAi,FBgn0030706,32552,CG8909,2935.53685,-3.022871856,3.31E-05,protein_coding,"CG8909, isoform B [Source:UniProtKB/TrEMBL	Acc:Q9VXM0]"
bulk RNAseq FACS-isolated cells,dsRed+_vs_dsRed-,TREdsRed	elavGS>UAS-ND42_RNAi,FBgn0030707,32553,CG8916,604.0891518,-2.70948116,0.023184297,protein_coding,"CG8916, isoform B [Source:UniProtKB/TrEMBL	Acc:Q9VXL9]"
bulk RNAseq FACS-isolated cells,dsRed+_vs_dsRed-,TREdsRed	elavGS>UAS-ND42_RNAi,FBgn0030710,32557,CG8924,723.1004484,-1.531832794,2.94E-05,protein_coding,CG8924 [Source:UniProtKB/TrEMBL	Acc:Q9VXL5]
bulk RNAseq FACS-isolated cells,dsRed+_vs_dsRed-,TREdsRed	elavGS>UAS-ND42_RNAi,FBgn0030715,32562,Or13a,12.80455156,-3.079551183,0.028745439,protein_coding,Odorant receptor 13a [Source:FlyBase	Acc:FBgn0030715]
bulk RNAseq FACS-isolated cells,dsRed+_vs_dsRed-,TREdsRed	elavGS>UAS-ND42_RNAi,FBgn0030716,32563,CG9170,2960.44823,-2.070250088,5.02E-07,protein_coding,"CG9170, isoform A [Source:UniProtKB/TrEMBL	Acc:Q9VXK9]"
bulk RNAseq FACS-isolated cells,dsRed+_vs_dsRed-,TREdsRed	elavGS>UAS-ND42_RNAi,FBgn0030719,32566,eIF5,15.8368716,-1.571078001,0.016626341,protein_coding,eIF5 [Source:FlyBase	Acc:FBgn0030719]
bulk RNAseq FACS-isolated cells,dsRed+_vs_dsRed-,TREdsRed	elavGS>UAS-ND42_RNAi,FBgn0030721,32570,CG12698,172.5356062,-1.030964633,0.046325195,protein_coding,
bulk RNAseq FACS-isolated cells,dsRed+_vs_dsRed-,TREdsRed	elavGS>UAS-ND42_RNAi,FBgn0030723,32572,dpr18,1876.517745,-2.815553361,2.18E-11,protein_coding,dpr18 [Source:FlyBase	Acc:FBgn0030723]
bulk RNAseq FACS-isolated cells,dsRed+_vs_dsRed-,TREdsRed	elavGS>UAS-ND42_RNAi,FBgn0030724,32573,Nipsnap,1728.421718,0.547866804,8.37E-05,protein_coding,Nipsnap [Source:FlyBase	Acc:FBgn0030724]
bulk RNAseq FACS-isolated cells,dsRed+_vs_dsRed-,TREdsRed	elavGS>UAS-ND42_RNAi,FBgn0030731,32582,Mfe2,1401.639216,1.235230029,1.16E-06,protein_coding,peroxisomal Multifunctional enzyme type 2 [Source:FlyBase	Acc:FBgn0030731]
bulk RNAseq FACS-isolated cells,dsRed+_vs_dsRed-,TREdsRed	elavGS>UAS-ND42_RNAi,FBgn0030734,32588,CG9911,1413.021149,0.618834162,0.01479895,protein_coding,"CG9911, isoform A [Source:UniProtKB/TrEMBL	Acc:Q95TL8]"
bulk RNAseq FACS-isolated cells,dsRed+_vs_dsRed-,TREdsRed	elavGS>UAS-ND42_RNAi,FBgn0030740,32596,CG9917,3756.316352,2.386015627,2.54E-31,protein_coding,"CG9917, isoform A [Source:UniProtKB/TrEMBL	Acc:Q9VXH7]"
bulk RNAseq FACS-isolated cells,dsRed+_vs_dsRed-,TREdsRed	elavGS>UAS-ND42_RNAi,FBgn0030742,32598,CG9919,1953.468188,-2.246951233,1.03E-08,protein_coding,"CG9919, isoform A [Source:UniProtKB/TrEMBL	Acc:Q9VXH5]"
bulk RNAseq FACS-isolated cells,dsRed+_vs_dsRed-,TREdsRed	elavGS>UAS-ND42_RNAi,FBgn0030743,32599,CG9921,467.0297819,0.989358109,2.31E-05,protein_coding,"CG9921, isoform B [Source:UniProtKB/TrEMBL	Acc:Q9VXH4]"
bulk RNAseq FACS-isolated cells,dsRed+_vs_dsRed-,TREdsRed	elavGS>UAS-ND42_RNAi,FBgn0030749,32612,AnxB11,556.1888618,3.19835568,3.03E-16,protein_coding,Annexin B11 [Source:FlyBase	Acc:FBgn0030749]
bulk RNAseq FACS-isolated cells,dsRed+_vs_dsRed-,TREdsRed	elavGS>UAS-ND42_RNAi,FBgn0030752,32615,CG9947,1129.517533,0.349229947,0.004188676,protein_coding,"CG9947, isoform A [Source:UniProtKB/TrEMBL	Acc:Q9VXG0]"
bulk RNAseq FACS-isolated cells,dsRed+_vs_dsRed-,TREdsRed	elavGS>UAS-ND42_RNAi,FBgn0030753,32616,rngo,1006.644958,0.600156675,0.011071947,protein_coding,rings lost [Source:FlyBase	Acc:FBgn0030753]
bulk RNAseq FACS-isolated cells,dsRed+_vs_dsRed-,TREdsRed	elavGS>UAS-ND42_RNAi,FBgn0030759,32626,CG13014,127.7898486,1.257592281,0.010773141,protein_coding,RE09848p [Source:UniProtKB/TrEMBL	Acc:Q9VXF0]
bulk RNAseq FACS-isolated cells,dsRed+_vs_dsRed-,TREdsRed	elavGS>UAS-ND42_RNAi,FBgn0030766,32637,mthl1,323.7690592,1.165845443,0.017221662,protein_coding,methuselah-like 1 [Source:FlyBase	Acc:FBgn0030766]
bulk RNAseq FACS-isolated cells,dsRed+_vs_dsRed-,TREdsRed	elavGS>UAS-ND42_RNAi,FBgn0030769,32642,CG13012,351.0813699,3.985115321,2.88E-09,protein_coding,MIP21060p [Source:UniProtKB/TrEMBL	Acc:Q9VXD3]
bulk RNAseq FACS-isolated cells,dsRed+_vs_dsRed-,TREdsRed	elavGS>UAS-ND42_RNAi,FBgn0030778,32652,CG4678,2151.00871,-1.444213148,1.66E-12,protein_coding,"CG4678, isoform E [Source:UniProtKB/TrEMBL	Acc:B7Z0Z5]"
bulk RNAseq FACS-isolated cells,dsRed+_vs_dsRed-,TREdsRed	elavGS>UAS-ND42_RNAi,FBgn0030786,32662,mRpL22,647.3725796,-0.838539554,0.001470483,protein_coding,mitochondrial ribosomal protein L22 [Source:FlyBase	Acc:FBgn0030786]
bulk RNAseq FACS-isolated cells,dsRed+_vs_dsRed-,TREdsRed	elavGS>UAS-ND42_RNAi,FBgn0030790,32666,CG4768,1382.216452,-1.2837786,8.54E-07,protein_coding,"CG4768, isoform A [Source:UniProtKB/TrEMBL	Acc:Q9VXB1]"
bulk RNAseq FACS-isolated cells,dsRed+_vs_dsRed-,TREdsRed	elavGS>UAS-ND42_RNAi,FBgn0030791,2768881,CG9132,1509.751923,-1.178849759,1.64E-17,protein_coding,NECAP-like protein CG9132 [Source:UniProtKB/Swiss-Prot	Acc:Q9VXB0]
bulk RNAseq FACS-isolated cells,dsRed+_vs_dsRed-,TREdsRed	elavGS>UAS-ND42_RNAi,FBgn0030792,32668,CG4789,1011.801701,0.66952198,0.004553856,protein_coding,CG4789 [Source:UniProtKB/TrEMBL	Acc:Q9VXA9]
bulk RNAseq FACS-isolated cells,dsRed+_vs_dsRed-,TREdsRed	elavGS>UAS-ND42_RNAi,FBgn0030796,32672,CG4829,7487.414396,5.027188314,1.23E-36,protein_coding,"CG4829, isoform B [Source:UniProtKB/TrEMBL	Acc:Q7KUX2]"
bulk RNAseq FACS-isolated cells,dsRed+_vs_dsRed-,TREdsRed	elavGS>UAS-ND42_RNAi,FBgn0030808,32686,RhoGAP15B,440.3635617,3.765185106,0.000611868,protein_coding,Rho GTPase activating protein at 15B [Source:FlyBase	Acc:FBgn0030808]
bulk RNAseq FACS-isolated cells,dsRed+_vs_dsRed-,TREdsRed	elavGS>UAS-ND42_RNAi,FBgn0030838,32722,CG5445,1180.617929,-0.511320364,0.044395384,protein_coding,"CG5445, isoform A [Source:UniProtKB/TrEMBL	Acc:Q9VX56]"
bulk RNAseq FACS-isolated cells,dsRed+_vs_dsRed-,TREdsRed	elavGS>UAS-ND42_RNAi,FBgn0030839,32726,CG5613,79.77598632,2.688660722,0.04976437,protein_coding,"CG5613, isoform A [Source:UniProtKB/TrEMBL	Acc:Q9VX51]"
bulk RNAseq FACS-isolated cells,dsRed+_vs_dsRed-,TREdsRed	elavGS>UAS-ND42_RNAi,FBgn0030841,32728,CG8568,17.08468914,4.029874702,0.009268446,protein_coding,CG8568 [Source:UniProtKB/TrEMBL	Acc:Q9VX49]
bulk RNAseq FACS-isolated cells,dsRed+_vs_dsRed-,TREdsRed	elavGS>UAS-ND42_RNAi,FBgn0030847,32734,CG12991,1759.191101,0.819678017,0.026224621,protein_coding,"Uncharacterized protein, isoform E [Source:UniProtKB/TrEMBL	Acc:M9PJQ1]"
bulk RNAseq FACS-isolated cells,dsRed+_vs_dsRed-,TREdsRed	elavGS>UAS-ND42_RNAi,FBgn0030858,32745,IntS2,934.6027985,0.722796617,0.025333621,protein_coding,Integrator 2 [Source:FlyBase	Acc:FBgn0030858]
bulk RNAseq FACS-isolated cells,dsRed+_vs_dsRed-,TREdsRed	elavGS>UAS-ND42_RNAi,FBgn0030863,32751,CG8188,2784.756313,-0.782777813,5.72E-06,protein_coding,Ubiquitin-conjugating enzyme E2 S [Source:UniProtKB/Swiss-Prot	Acc:Q9VX25]
bulk RNAseq FACS-isolated cells,dsRed+_vs_dsRed-,TREdsRed	elavGS>UAS-ND42_RNAi,FBgn0030872,32764,Ucp4A,1304.516732,-1.265623456,4.59E-06,protein_coding,Ucp4A [Source:FlyBase	Acc:FBgn0030872]
bulk RNAseq FACS-isolated cells,dsRed+_vs_dsRed-,TREdsRed	elavGS>UAS-ND42_RNAi,FBgn0030873,32765,CG15814,1251.654197,-0.773498765,0.000582746,protein_coding,FI05221p [Source:UniProtKB/TrEMBL	Acc:Q9VX13]
bulk RNAseq FACS-isolated cells,dsRed+_vs_dsRed-,TREdsRed	elavGS>UAS-ND42_RNAi,FBgn0030878,32770,CG6769,879.2168859,-0.58490178,0.029976329,protein_coding,"CG6769, isoform A [Source:UniProtKB/TrEMBL	Acc:Q9VX08]"
bulk RNAseq FACS-isolated cells,dsRed+_vs_dsRed-,TREdsRed	elavGS>UAS-ND42_RNAi,FBgn0030884,32778,CG6847,755.8543482,3.53634177,0.000189943,protein_coding,"CG6847, isoform A [Source:UniProtKB/TrEMBL	Acc:Q9VX01]"
bulk RNAseq FACS-isolated cells,dsRed+_vs_dsRed-,TREdsRed	elavGS>UAS-ND42_RNAi,FBgn0030887,32782,CG6867,1468.788867,-2.457690699,0.012683158,protein_coding,CG6867 [Source:UniProtKB/TrEMBL	Acc:Q9VWZ7]
bulk RNAseq FACS-isolated cells,dsRed+_vs_dsRed-,TREdsRed	elavGS>UAS-ND42_RNAi,FBgn0030890,32786,CG7536,1042.440915,0.94203492,0.002383271,protein_coding,"CG7536, isoform A [Source:UniProtKB/TrEMBL	Acc:Q9VWZ2]"
bulk RNAseq FACS-isolated cells,dsRed+_vs_dsRed-,TREdsRed	elavGS>UAS-ND42_RNAi,FBgn0030897,32797,Frq1,918.4950119,-2.638709818,2.02E-12,protein_coding,Frequenin 1 [Source:FlyBase	Acc:FBgn0030897]
bulk RNAseq FACS-isolated cells,dsRed+_vs_dsRed-,TREdsRed	elavGS>UAS-ND42_RNAi,FBgn0030913,32815,CG6123,1392.634063,-3.329964322,7.79E-10,protein_coding,"CG6123, isoform A [Source:UniProtKB/TrEMBL	Acc:Q9VWW2]"
bulk RNAseq FACS-isolated cells,dsRed+_vs_dsRed-,TREdsRed	elavGS>UAS-ND42_RNAi,FBgn0030914,32816,CG6106,15.02781291,-3.76728047,0.00791324,protein_coding,"CG6106, isoform A [Source:UniProtKB/TrEMBL	Acc:Q9VWW1]"
bulk RNAseq FACS-isolated cells,dsRed+_vs_dsRed-,TREdsRed	elavGS>UAS-ND42_RNAi,FBgn0030915,32819,CG6179,182.1102116,-1.0670134,0.032795055,protein_coding,Nitric oxide synthase-interacting protein homolog [Source:UniProtKB/Swiss-Prot	Acc:Q9VWV8]
bulk RNAseq FACS-isolated cells,dsRed+_vs_dsRed-,TREdsRed	elavGS>UAS-ND42_RNAi,FBgn0030927,32833,CG15046,89.10925175,3.76805573,0.005226237,protein_coding,FI18411p1 [Source:UniProtKB/TrEMBL	Acc:Q9VWU0]
bulk RNAseq FACS-isolated cells,dsRed+_vs_dsRed-,TREdsRed	elavGS>UAS-ND42_RNAi,FBgn0030930,32836,GalNAc-T2,425.7576402,1.264463838,0.019163947,protein_coding,UDP-N-acetyl-alpha-D-galactosamine:polypeptide N-acetylgalactosaminyltransferase 2 [Source:FlyBase	Acc:FBgn0030930]
bulk RNAseq FACS-isolated cells,dsRed+_vs_dsRed-,TREdsRed	elavGS>UAS-ND42_RNAi,FBgn0030933,32840,CG6470,23.39228163,-4.309612517,0.002818731,protein_coding,"CG6470, isoform A [Source:UniProtKB/TrEMBL	Acc:Q9VWT2]"
bulk RNAseq FACS-isolated cells,dsRed+_vs_dsRed-,TREdsRed	elavGS>UAS-ND42_RNAi,FBgn0030941,32849,wgn,592.1712053,3.169325974,0.006351565,protein_coding,wengen [Source:FlyBase	Acc:FBgn0030941]
bulk RNAseq FACS-isolated cells,dsRed+_vs_dsRed-,TREdsRed	elavGS>UAS-ND42_RNAi,FBgn0030954,32864,CCKLR-17D3,664.7163119,-2.025912391,5.59E-06,protein_coding,Cholecystokinin-like receptor at 17D3 [Source:FlyBase	Acc:FBgn0030954]
bulk RNAseq FACS-isolated cells,dsRed+_vs_dsRed-,TREdsRed	elavGS>UAS-ND42_RNAi,FBgn0030955,32865,CG6891,88.78672803,2.088445654,0.007827289,protein_coding,"CG6891, isoform A [Source:UniProtKB/TrEMBL	Acc:Q9VWQ7]"
bulk RNAseq FACS-isolated cells,dsRed+_vs_dsRed-,TREdsRed	elavGS>UAS-ND42_RNAi,FBgn0030956,32866,CG18259,398.651272,-0.993868776,0.011568689,protein_coding,FI13061p [Source:UniProtKB/TrEMBL	Acc:Q9VWQ6]
bulk RNAseq FACS-isolated cells,dsRed+_vs_dsRed-,TREdsRed	elavGS>UAS-ND42_RNAi,FBgn0030961,32873,CG7058,922.8153409,-2.665678421,0.00898934,protein_coding,CG7058 [Source:UniProtKB/TrEMBL	Acc:Q9VWP9]
bulk RNAseq FACS-isolated cells,dsRed+_vs_dsRed-,TREdsRed	elavGS>UAS-ND42_RNAi,FBgn0030963,32875,CG7101,214.8593707,-1.284112845,0.044529636,protein_coding,CG7101 [Source:UniProtKB/TrEMBL	Acc:Q9VWP7]
bulk RNAseq FACS-isolated cells,dsRed+_vs_dsRed-,TREdsRed	elavGS>UAS-ND42_RNAi,FBgn0030968,32880,CG7322,93.05138028,2.72465497,0.047348716,protein_coding,"CG7322, isoform A [Source:UniProtKB/TrEMBL	Acc:Q9VWP2]"
bulk RNAseq FACS-isolated cells,dsRed+_vs_dsRed-,TREdsRed	elavGS>UAS-ND42_RNAi,FBgn0030974,32886,CG7358,2792.402536,-0.85935276,5.65E-08,protein_coding,"CG7358, isoform A [Source:UniProtKB/TrEMBL	Acc:Q9VWN4]"
bulk RNAseq FACS-isolated cells,dsRed+_vs_dsRed-,TREdsRed	elavGS>UAS-ND42_RNAi,FBgn0030985,32897,Obp18a,1356.75197,5.078614156,1.34E-06,protein_coding,Odorant-binding protein 18a [Source:FlyBase	Acc:FBgn0030985]
bulk RNAseq FACS-isolated cells,dsRed+_vs_dsRed-,TREdsRed	elavGS>UAS-ND42_RNAi,FBgn0030991,32903,CG7453,1074.792559,1.288777478,1.77E-06,protein_coding,CG7453 [Source:UniProtKB/TrEMBL	Acc:Q9VWL3]
bulk RNAseq FACS-isolated cells,dsRed+_vs_dsRed-,TREdsRed	elavGS>UAS-ND42_RNAi,FBgn0030993,32905,Mec2,61.35866934,2.786697876,0.049633082,protein_coding,Mec2 [Source:FlyBase	Acc:FBgn0030993]
bulk RNAseq FACS-isolated cells,dsRed+_vs_dsRed-,TREdsRed	elavGS>UAS-ND42_RNAi,FBgn0030997,32909,CG7990,2224.728768,-1.858008267,1.97E-05,protein_coding,Post-GPI attachment to proteins factor 2-like [Source:UniProtKB/Swiss-Prot	Acc:Q9VWK6]
bulk RNAseq FACS-isolated cells,dsRed+_vs_dsRed-,TREdsRed	elavGS>UAS-ND42_RNAi,FBgn0031003,32916,CG7889,108.2492816,2.061664891,0.001315895,protein_coding,CG7889 [Source:UniProtKB/TrEMBL	Acc:Q9VWJ9]
bulk RNAseq FACS-isolated cells,dsRed+_vs_dsRed-,TREdsRed	elavGS>UAS-ND42_RNAi,FBgn0031005,32918,Hs3st-B,338.1171011,-2.325449417,0.022484556,protein_coding,Heparan sulfate 3-O sulfotransferase-B [Source:FlyBase	Acc:FBgn0031005]
bulk RNAseq FACS-isolated cells,dsRed+_vs_dsRed-,TREdsRed	elavGS>UAS-ND42_RNAi,FBgn0031032,32950,CG14204,8.87376902,4.862363862,0.002393314,protein_coding,"Uncharacterized protein, isoform A [Source:UniProtKB/TrEMBL	Acc:Q9VWG6]"
bulk RNAseq FACS-isolated cells,dsRed+_vs_dsRed-,TREdsRed	elavGS>UAS-ND42_RNAi,FBgn0031037,32955,CG14207,1380.774413,1.42745663,1.92E-13,protein_coding,RE23625p [Source:UniProtKB/TrEMBL	Acc:Q8IQW5]
bulk RNAseq FACS-isolated cells,dsRed+_vs_dsRed-,TREdsRed	elavGS>UAS-ND42_RNAi,FBgn0031064,32986,CG12531,1454.020782,-3.297139711,3.03E-09,protein_coding,"Uncharacterized protein, isoform A [Source:UniProtKB/TrEMBL	Acc:Q9VWD3]"
bulk RNAseq FACS-isolated cells,dsRed+_vs_dsRed-,TREdsRed	elavGS>UAS-ND42_RNAi,FBgn0031068,32991,Alr,448.4516731,-0.824163831,0.037614386,protein_coding,Augmenter of liver regeneration [Source:FlyBase	Acc:FBgn0031068]
bulk RNAseq FACS-isolated cells,dsRed+_vs_dsRed-,TREdsRed	elavGS>UAS-ND42_RNAi,FBgn0031077,33001,CG15618,204.4165357,-4.732077913,2.30E-05,protein_coding,"Uncharacterized protein, isoform B [Source:UniProtKB/TrEMBL	Acc:Q9VWB9]"
bulk RNAseq FACS-isolated cells,dsRed+_vs_dsRed-,TREdsRed	elavGS>UAS-ND42_RNAi,FBgn0031090,33014,Rab35,1631.775279,0.805823867,2.02E-06,protein_coding,Rab35 [Source:FlyBase	Acc:FBgn0031090]
bulk RNAseq FACS-isolated cells,dsRed+_vs_dsRed-,TREdsRed	elavGS>UAS-ND42_RNAi,FBgn0031092,33016,CG9577,299.3380865,2.558834401,1.21E-11,protein_coding,CG9577 [Source:UniProtKB/TrEMBL	Acc:Q9W5W8]
bulk RNAseq FACS-isolated cells,dsRed+_vs_dsRed-,TREdsRed	elavGS>UAS-ND42_RNAi,FBgn0031099,33026,CG17065,2053.18794,-0.545284858,0.009221352,protein_coding,"Uncharacterized protein, isoform B [Source:UniProtKB/TrEMBL	Acc:E1JJR9]"
bulk RNAseq FACS-isolated cells,dsRed+_vs_dsRed-,TREdsRed	elavGS>UAS-ND42_RNAi,FBgn0031100,33028,CG1504,93.85269082,-2.874240462,0.015155272,protein_coding,"CG1504, isoform B [Source:UniProtKB/TrEMBL	Acc:Q9VR83]"
bulk RNAseq FACS-isolated cells,dsRed+_vs_dsRed-,TREdsRed	elavGS>UAS-ND42_RNAi,FBgn0031114,33043,cactin,660.2667379,-0.994269904,0.032100237,protein_coding,cactin [Source:FlyBase	Acc:FBgn0031114]
bulk RNAseq FACS-isolated cells,dsRed+_vs_dsRed-,TREdsRed	elavGS>UAS-ND42_RNAi,FBgn0031116,33046,CG1695,990.6983628,-2.103522588,0.000351835,protein_coding,CG1695 [Source:UniProtKB/TrEMBL	Acc:Q8IQ31]
bulk RNAseq FACS-isolated cells,dsRed+_vs_dsRed-,TREdsRed	elavGS>UAS-ND42_RNAi,FBgn0031117,33047,GstT3,375.8991741,4.441472815,6.53E-08,protein_coding,Glutathione S transferase T3 [Source:FlyBase	Acc:FBgn0031117]
bulk RNAseq FACS-isolated cells,dsRed+_vs_dsRed-,TREdsRed	elavGS>UAS-ND42_RNAi,FBgn0031142,33075,r-cup,7.146984644,-4.417478919,0.014617784,protein_coding,ryder cup [Source:FlyBase	Acc:FBgn0031142]
bulk RNAseq FACS-isolated cells,dsRed+_vs_dsRed-,TREdsRed	elavGS>UAS-ND42_RNAi,FBgn0031143,33076,CG1532,675.9507079,1.444815038,3.24E-05,protein_coding,"CG1532, isoform A [Source:UniProtKB/TrEMBL	Acc:Q9VRD4]"
bulk RNAseq FACS-isolated cells,dsRed+_vs_dsRed-,TREdsRed	elavGS>UAS-ND42_RNAi,FBgn0031144,33077,CG1529,512.344841,1.059410161,0.010790339,protein_coding,"CG1529, isoform C [Source:UniProtKB/TrEMBL	Acc:B7Z152]"
bulk RNAseq FACS-isolated cells,dsRed+_vs_dsRed-,TREdsRed	elavGS>UAS-ND42_RNAi,FBgn0031150,33083,bves,1208.985614,-0.7543415,0.037255199,protein_coding,bves [Source:FlyBase	Acc:FBgn0031150]
bulk RNAseq FACS-isolated cells,dsRed+_vs_dsRed-,TREdsRed	elavGS>UAS-ND42_RNAi,FBgn0031182,33127,Cyp6t1,1060.927752,4.393154273,0.000132627,protein_coding,Cyp6t1 [Source:FlyBase	Acc:FBgn0031182]
bulk RNAseq FACS-isolated cells,dsRed+_vs_dsRed-,TREdsRed	elavGS>UAS-ND42_RNAi,FBgn0031184,33129,CG14615,297.9072174,3.652515597,0.002634268,protein_coding,RE68036p [Source:UniProtKB/TrEMBL	Acc:Q9VR51]
bulk RNAseq FACS-isolated cells,dsRed+_vs_dsRed-,TREdsRed	elavGS>UAS-ND42_RNAi,FBgn0031187,33132,CG14619,4147.101854,-1.149148396,2.23E-05,protein_coding,"Ubiquitin specific protease 2, isoform I [Source:UniProtKB/TrEMBL	Acc:X2JG37]"
bulk RNAseq FACS-isolated cells,dsRed+_vs_dsRed-,TREdsRed	elavGS>UAS-ND42_RNAi,FBgn0031190,33135,CG12576,1870.9874,-1.321143165,1.01E-06,protein_coding,RE18169p [Source:UniProtKB/TrEMBL	Acc:Q9VR57]
bulk RNAseq FACS-isolated cells,dsRed+_vs_dsRed-,TREdsRed	elavGS>UAS-ND42_RNAi,FBgn0031194,33140,CG17598,452.0970485,-0.990998973,0.016982442,protein_coding,GM14138p [Source:UniProtKB/TrEMBL	Acc:Q9VR62]
bulk RNAseq FACS-isolated cells,dsRed+_vs_dsRed-,TREdsRed	elavGS>UAS-ND42_RNAi,FBgn0031195,33141,CG17600,102.2438226,-1.168105152,0.015417038,protein_coding,"Uncharacterized protein, isoform D [Source:UniProtKB/TrEMBL	Acc:M9PJS6]"
bulk RNAseq FACS-isolated cells,dsRed+_vs_dsRed-,TREdsRed	elavGS>UAS-ND42_RNAi,FBgn0031216,33165,Zir,727.6910509,-1.192125732,0.008571011,protein_coding,Zizimin-related [Source:FlyBase	Acc:FBgn0031216]
bulk RNAseq FACS-isolated cells,dsRed+_vs_dsRed-,TREdsRed	elavGS>UAS-ND42_RNAi,FBgn0031224,33175,CG11454,456.5657935,0.799203325,3.27E-05,protein_coding,
bulk RNAseq FACS-isolated cells,dsRed+_vs_dsRed-,TREdsRed	elavGS>UAS-ND42_RNAi,FBgn0031239,33191,CG17075,123.6948005,-4.769836848,4.43E-08,protein_coding,"Uncharacterized protein, isoform A [Source:UniProtKB/TrEMBL	Acc:Q9VPM2]"
bulk RNAseq FACS-isolated cells,dsRed+_vs_dsRed-,TREdsRed	elavGS>UAS-ND42_RNAi,FBgn0031244,33197,CG11601,151.1923139,-1.09573222,0.028980556,protein_coding,AT02829p [Source:UniProtKB/TrEMBL	Acc:Q9VPM9]
bulk RNAseq FACS-isolated cells,dsRed+_vs_dsRed-,TREdsRed	elavGS>UAS-ND42_RNAi,FBgn0031245,33198,CG3625,1452.669588,-0.681541793,0.00968188,protein_coding,"CG3625, isoform B [Source:UniProtKB/TrEMBL	Acc:Q9VPN0]"
bulk RNAseq FACS-isolated cells,dsRed+_vs_dsRed-,TREdsRed	elavGS>UAS-ND42_RNAi,FBgn0031256,33220,CG4164,835.6671934,0.69757627,0.001573187,protein_coding,DnaJ homolog shv [Source:UniProtKB/Swiss-Prot	Acc:Q9VPQ2]
bulk RNAseq FACS-isolated cells,dsRed+_vs_dsRed-,TREdsRed	elavGS>UAS-ND42_RNAi,FBgn0031257,33221,CG4133,1446.520621,-2.702041366,1.54E-05,protein_coding,"CG4133, isoform A [Source:UniProtKB/TrEMBL	Acc:Q9VPQ3]"
bulk RNAseq FACS-isolated cells,dsRed+_vs_dsRed-,TREdsRed	elavGS>UAS-ND42_RNAi,FBgn0031258,33222,CG4297,372.6038217,1.934361507,0.000827698,protein_coding,"CG4297, isoform C [Source:UniProtKB/TrEMBL	Acc:Q9VPQ4]"
bulk RNAseq FACS-isolated cells,dsRed+_vs_dsRed-,TREdsRed	elavGS>UAS-ND42_RNAi,FBgn0031267,33236,Ipk2,347.4520546,2.216646569,3.06E-07,protein_coding,Ipk2 [Source:FlyBase	Acc:FBgn0031267]
bulk RNAseq FACS-isolated cells,dsRed+_vs_dsRed-,TREdsRed	elavGS>UAS-ND42_RNAi,FBgn0031268,33237,cold,268.6789576,1.360864519,0.000402358,protein_coding,coiled [Source:FlyBase	Acc:FBgn0031268]
bulk RNAseq FACS-isolated cells,dsRed+_vs_dsRed-,TREdsRed	elavGS>UAS-ND42_RNAi,FBgn0031275,33248,GABA-B-R3,427.7757839,-2.833260808,0.002563609,protein_coding,metabotropic GABA-B receptor subtype 3 [Source:FlyBase	Acc:FBgn0031275]
bulk RNAseq FACS-isolated cells,dsRed+_vs_dsRed-,TREdsRed	elavGS>UAS-ND42_RNAi,FBgn0031282,33256,Pex12,318.6190253,1.224120389,0.000115047,protein_coding,Peroxin 12 [Source:FlyBase	Acc:FBgn0031282]
bulk RNAseq FACS-isolated cells,dsRed+_vs_dsRed-,TREdsRed	elavGS>UAS-ND42_RNAi,FBgn0031285,33260,CG3662,26662.40797,-0.37191043,0.000403796,protein_coding,"CG3662, isoform A [Source:UniProtKB/TrEMBL	Acc:Q9VPT9]"
bulk RNAseq FACS-isolated cells,dsRed+_vs_dsRed-,TREdsRed	elavGS>UAS-ND42_RNAi,FBgn0031294,33277,IA-2,24931.47426,-2.874345387,4.83E-25,protein_coding,IA-2 ortholog [Source:FlyBase	Acc:FBgn0031294]
bulk RNAseq FACS-isolated cells,dsRed+_vs_dsRed-,TREdsRed	elavGS>UAS-ND42_RNAi,FBgn0031298,33283,Atg4a,699.8477582,0.79956636,0.013069023,protein_coding,Autophagy-related 4a [Source:FlyBase	Acc:FBgn0031298]
bulk RNAseq FACS-isolated cells,dsRed+_vs_dsRed-,TREdsRed	elavGS>UAS-ND42_RNAi,FBgn0031306,33291,CG4577,8390.541452,-2.42853125,1.06E-05,protein_coding,"CG4577, isoform B [Source:UniProtKB/TrEMBL	Acc:M9PDX2]"
bulk RNAseq FACS-isolated cells,dsRed+_vs_dsRed-,TREdsRed	elavGS>UAS-ND42_RNAi,FBgn0031307,33292,MFS3,1745.35346,-2.797783895,1.17E-09,protein_coding,Major Facilitator Superfamily Transporter 3 [Source:FlyBase	Acc:FBgn0031307]
bulk RNAseq FACS-isolated cells,dsRed+_vs_dsRed-,TREdsRed	elavGS>UAS-ND42_RNAi,FBgn0031310,33295,Vps29,585.0665588,0.478733013,0.042116841,protein_coding,Vacuolar protein sorting 29 [Source:FlyBase	Acc:FBgn0031310]
bulk RNAseq FACS-isolated cells,dsRed+_vs_dsRed-,TREdsRed	elavGS>UAS-ND42_RNAi,FBgn0031313,33299,CG5080,91.40452286,3.090938054,0.04381948,protein_coding,"CG5080, isoform A [Source:UniProtKB/TrEMBL	Acc:Q7K3E2]"
bulk RNAseq FACS-isolated cells,dsRed+_vs_dsRed-,TREdsRed	elavGS>UAS-ND42_RNAi,FBgn0031318,33304,CG4887,4684.958704,-0.562169646,0.02792887,protein_coding,"CG4887, isoform A [Source:UniProtKB/TrEMBL	Acc:Q9VPY4]"
bulk RNAseq FACS-isolated cells,dsRed+_vs_dsRed-,TREdsRed	elavGS>UAS-ND42_RNAi,FBgn0031321,33307,Tgt,329.6604415,-1.034978808,0.011930971,protein_coding,tRNA-guanine transglycosylase [Source:FlyBase	Acc:FBgn0031321]
bulk RNAseq FACS-isolated cells,dsRed+_vs_dsRed-,TREdsRed	elavGS>UAS-ND42_RNAi,FBgn0031322,33308,CG5001,425.903644,4.505752212,2.20E-06,protein_coding,"CG5001, isoform A [Source:UniProtKB/TrEMBL	Acc:Q9VPY9]"
bulk RNAseq FACS-isolated cells,dsRed+_vs_dsRed-,TREdsRed	elavGS>UAS-ND42_RNAi,FBgn0031344,33332,CG7420,102.7080002,1.456209517,0.020852405,protein_coding,"CG7420, isoform B [Source:UniProtKB/TrEMBL	Acc:M9PAZ8]"
bulk RNAseq FACS-isolated cells,dsRed+_vs_dsRed-,TREdsRed	elavGS>UAS-ND42_RNAi,FBgn0031357,33348,mRpL48,421.5878564,-1.273236191,4.54E-06,protein_coding,mitochondrial ribosomal protein L48 [Source:FlyBase	Acc:FBgn0031357]
bulk RNAseq FACS-isolated cells,dsRed+_vs_dsRed-,TREdsRed	elavGS>UAS-ND42_RNAi,FBgn0031359,33350,Rim2,845.3023196,0.697767415,0.00121911,protein_coding,Rim2 ortholog (S. cerevisiae) [Source:FlyBase	Acc:FBgn0031359]
bulk RNAseq FACS-isolated cells,dsRed+_vs_dsRed-,TREdsRed	elavGS>UAS-ND42_RNAi,FBgn0031360,326177,CG31937,1475.394492,2.671663716,2.00E-25,protein_coding,IP05441p [Source:UniProtKB/TrEMBL	Acc:Q9VQ39]
bulk RNAseq FACS-isolated cells,dsRed+_vs_dsRed-,TREdsRed	elavGS>UAS-ND42_RNAi,FBgn0031374,33367,CG7337,726.8804521,1.947316921,0.000203763,protein_coding,"CG7337, isoform G [Source:UniProtKB/TrEMBL	Acc:M9PB01]"
bulk RNAseq FACS-isolated cells,dsRed+_vs_dsRed-,TREdsRed	elavGS>UAS-ND42_RNAi,FBgn0031381,33374,Npc2a,9580.013083,4.362828329,9.90E-40,protein_coding,Niemann-Pick type C-2a [Source:FlyBase	Acc:FBgn0031381]
bulk RNAseq FACS-isolated cells,dsRed+_vs_dsRed-,TREdsRed	elavGS>UAS-ND42_RNAi,FBgn0031384,33377,CG4238,1585.76307,-1.260877695,0.039121798,protein_coding,"CG4238, isoform D [Source:UniProtKB/TrEMBL	Acc:Q9VQ67]"
bulk RNAseq FACS-isolated cells,dsRed+_vs_dsRed-,TREdsRed	elavGS>UAS-ND42_RNAi,FBgn0031392,33390,AIF,681.7812548,-0.951594025,0.044753802,protein_coding,Apoptosis inducing factor [Source:FlyBase	Acc:FBgn0031392]
bulk RNAseq FACS-isolated cells,dsRed+_vs_dsRed-,TREdsRed	elavGS>UAS-ND42_RNAi,FBgn0031397,33396,CG15385,708.5952714,0.90669366,0.000252653,protein_coding,RH44874p [Source:UniProtKB/TrEMBL	Acc:Q9VQ86]
bulk RNAseq FACS-isolated cells,dsRed+_vs_dsRed-,TREdsRed	elavGS>UAS-ND42_RNAi,FBgn0031413,33414,CG9967,111.8170663,2.727653,0.007639793,protein_coding,"CG9967, isoform A [Source:UniProtKB/TrEMBL	Acc:Q9VQA8]"
bulk RNAseq FACS-isolated cells,dsRed+_vs_dsRed-,TREdsRed	elavGS>UAS-ND42_RNAi,FBgn0031414,3771890,eys,589.9102007,-2.088544401,0.011908212,protein_coding,eyes shut [Source:FlyBase	Acc:FBgn0031414]
bulk RNAseq FACS-isolated cells,dsRed+_vs_dsRed-,TREdsRed	elavGS>UAS-ND42_RNAi,FBgn0031418,33421,CG3609,742.7642826,1.437997327,1.18E-06,protein_coding,"CG3609, isoform A [Source:UniProtKB/TrEMBL	Acc:Q9VQB4]"
bulk RNAseq FACS-isolated cells,dsRed+_vs_dsRed-,TREdsRed	elavGS>UAS-ND42_RNAi,FBgn0031424,33427,VGlut,3445.052169,-1.873757204,0.000210764,protein_coding,Vesicular glutamate transporter [Source:FlyBase	Acc:FBgn0031424]
bulk RNAseq FACS-isolated cells,dsRed+_vs_dsRed-,TREdsRed	elavGS>UAS-ND42_RNAi,FBgn0031436,33443,CG3214,2275.293132,-0.424973902,0.009406931,protein_coding,NADH dehydrogenase [ubiquinone] 1 alpha subcomplex subunit 12 [Source:UniProtKB/TrEMBL	Acc:Q9VQD7]
bulk RNAseq FACS-isolated cells,dsRed+_vs_dsRed-,TREdsRed	elavGS>UAS-ND42_RNAi,FBgn0031437,33444,Arpc5,580.4670284,1.497413185,0.000251881,protein_coding,"Actin-related protein 2/3 complex, subunit 5 [Source:FlyBase	Acc:FBgn0031437]"
bulk RNAseq FACS-isolated cells,dsRed+_vs_dsRed-,TREdsRed	elavGS>UAS-ND42_RNAi,FBgn0031449,326154,CG31689,548.6567743,4.114762563,4.19E-07,protein_coding,"Uncharacterized protein, isoform H [Source:UniProtKB/TrEMBL	Acc:M9PBX3]"
bulk RNAseq FACS-isolated cells,dsRed+_vs_dsRed-,TREdsRed	elavGS>UAS-ND42_RNAi,FBgn0031453,33462,Bacc,9344.275554,-0.570309969,1.19E-07,protein_coding,Bacchus [Source:FlyBase	Acc:FBgn0031453]
bulk RNAseq FACS-isolated cells,dsRed+_vs_dsRed-,TREdsRed	elavGS>UAS-ND42_RNAi,FBgn0031457,33466,CG3077,1186.907564,0.904927525,6.40E-05,protein_coding,"CG3077, isoform A [Source:UniProtKB/TrEMBL	Acc:Q9VQG1]"
bulk RNAseq FACS-isolated cells,dsRed+_vs_dsRed-,TREdsRed	elavGS>UAS-ND42_RNAi,FBgn0031458,33467,aph-1,399.6455399,1.921703285,1.24E-10,protein_coding,anterior pharynx defective 1 [Source:FlyBase	Acc:FBgn0031458]
bulk RNAseq FACS-isolated cells,dsRed+_vs_dsRed-,TREdsRed	elavGS>UAS-ND42_RNAi,FBgn0031459,33471,CG2862,1605.88916,1.873713402,1.89E-17,protein_coding,"CG2862, isoform A [Source:UniProtKB/TrEMBL	Acc:Q8STA5]"
bulk RNAseq FACS-isolated cells,dsRed+_vs_dsRed-,TREdsRed	elavGS>UAS-ND42_RNAi,FBgn0031461,33474,daw,118.6310105,2.349890594,0.043542441,protein_coding,dawdle [Source:FlyBase	Acc:FBgn0031461]
bulk RNAseq FACS-isolated cells,dsRed+_vs_dsRed-,TREdsRed	elavGS>UAS-ND42_RNAi,FBgn0031463,33476,G6P,184.5835709,-2.741199007,0.012326749,protein_coding,Glucose-6-Phosphatase [Source:FlyBase	Acc:FBgn0031463]
bulk RNAseq FACS-isolated cells,dsRed+_vs_dsRed-,TREdsRed	elavGS>UAS-ND42_RNAi,FBgn0031473,33486,CG3104,1701.085283,-2.2491338,3.29E-07,protein_coding,"CG3104, isoform A [Source:UniProtKB/TrEMBL	Acc:Q9VQI1]"
bulk RNAseq FACS-isolated cells,dsRed+_vs_dsRed-,TREdsRed	elavGS>UAS-ND42_RNAi,FBgn0031476,33490,CG8813,15.56897301,3.490875573,0.018980405,protein_coding,CG8813 [Source:UniProtKB/TrEMBL	Acc:Q9VQI4]
bulk RNAseq FACS-isolated cells,dsRed+_vs_dsRed-,TREdsRed	elavGS>UAS-ND42_RNAi,FBgn0031478,33492,CG8814,1380.18515,-0.493684511,0.010640973,protein_coding,CG8814 [Source:UniProtKB/TrEMBL	Acc:Q9VQI6]
bulk RNAseq FACS-isolated cells,dsRed+_vs_dsRed-,TREdsRed	elavGS>UAS-ND42_RNAi,FBgn0031484,33503,CG3165,325.73935,1.547855894,8.04E-05,protein_coding,"CG3165, isoform A [Source:UniProtKB/TrEMBL	Acc:Q9VQJ7]"
bulk RNAseq FACS-isolated cells,dsRed+_vs_dsRed-,TREdsRed	elavGS>UAS-ND42_RNAi,FBgn0031485,33504,CG9643,145.3198273,0.922983242,0.000901223,protein_coding,Protein-lysine N-methyltransferase CG9643 [Source:UniProtKB/TrEMBL	Acc:Q9VQJ8]
bulk RNAseq FACS-isolated cells,dsRed+_vs_dsRed-,TREdsRed	elavGS>UAS-ND42_RNAi,FBgn0031489,33510,CG17224,212.7011242,3.364540972,0.002501443,protein_coding,FI09636p [Source:UniProtKB/TrEMBL	Acc:Q0E8U4]
bulk RNAseq FACS-isolated cells,dsRed+_vs_dsRed-,TREdsRed	elavGS>UAS-ND42_RNAi,FBgn0031490,33511,CG17264,38.71621935,3.0780636,0.016798768,protein_coding,"Uncharacterized protein, isoform A [Source:UniProtKB/TrEMBL	Acc:Q9VQK3]"
bulk RNAseq FACS-isolated cells,dsRed+_vs_dsRed-,TREdsRed	elavGS>UAS-ND42_RNAi,FBgn0031495,33516,GABPI,1877.015215,-0.859348822,0.008405752,protein_coding,beta4GalNAcTB pilot [Source:FlyBase	Acc:FBgn0031495]
bulk RNAseq FACS-isolated cells,dsRed+_vs_dsRed-,TREdsRed	elavGS>UAS-ND42_RNAi,FBgn0031497,33518,CG17259,2193.756747,-0.70627898,0.004506823,protein_coding,LP20978p [Source:UniProtKB/TrEMBL	Acc:Q9VQL1]
bulk RNAseq FACS-isolated cells,dsRed+_vs_dsRed-,TREdsRed	elavGS>UAS-ND42_RNAi,FBgn0031500,33521,CG17221,425.8407443,1.294844285,0.008799116,protein_coding,FI02982p [Source:UniProtKB/TrEMBL	Acc:Q8IPZ3]
bulk RNAseq FACS-isolated cells,dsRed+_vs_dsRed-,TREdsRed	elavGS>UAS-ND42_RNAi,FBgn0031501,33522,CG17261,24.22963134,5.728835796,2.17E-05,protein_coding,"Uncharacterized protein, isoform A [Source:UniProtKB/TrEMBL	Acc:Q9VQL5]"
bulk RNAseq FACS-isolated cells,dsRed+_vs_dsRed-,TREdsRed	elavGS>UAS-ND42_RNAi,FBgn0031505,33528,CG12400,975.8991961,0.406503856,0.002620572,protein_coding,NADH dehydrogenase [ubiquinone] 1 subunit C2 [Source:UniProtKB/TrEMBL	Acc:Q9VQM2]
bulk RNAseq FACS-isolated cells,dsRed+_vs_dsRed-,TREdsRed	elavGS>UAS-ND42_RNAi,FBgn0031515,33540,CG9664,1161.520598,5.23489686,9.84E-10,protein_coding,"CG9664, isoform A [Source:UniProtKB/TrEMBL	Acc:Q0E8U2]"
bulk RNAseq FACS-isolated cells,dsRed+_vs_dsRed-,TREdsRed	elavGS>UAS-ND42_RNAi,FBgn0031530,33556,pgant2,629.976201,-3.035932769,0.00237333,protein_coding,polypeptide GalNAc transferase 2 [Source:FlyBase	Acc:FBgn0031530]
bulk RNAseq FACS-isolated cells,dsRed+_vs_dsRed-,TREdsRed	elavGS>UAS-ND42_RNAi,FBgn0031533,33559,CG2772,17.53482845,-3.09441008,0.019725864,protein_coding,Lipase [Source:UniProtKB/TrEMBL	Acc:Q9VQQ5]
bulk RNAseq FACS-isolated cells,dsRed+_vs_dsRed-,TREdsRed	elavGS>UAS-ND42_RNAi,FBgn0031534,33560,Snx1,993.9655477,0.985521583,0.001383155,protein_coding,Sorting nexin 1 [Source:FlyBase	Acc:FBgn0031534]
bulk RNAseq FACS-isolated cells,dsRed+_vs_dsRed-,TREdsRed	elavGS>UAS-ND42_RNAi,FBgn0031571,33604,CG3921,105.767004,6.027270813,9.52E-29,protein_coding,Protein bark beetle [Source:UniProtKB/Swiss-Prot	Acc:M9NDE3]
bulk RNAseq FACS-isolated cells,dsRed+_vs_dsRed-,TREdsRed	elavGS>UAS-ND42_RNAi,FBgn0031575,33610,Cep97,998.8120573,-1.366519159,0.005963235,protein_coding,"Cep97, isoform B [Source:UniProtKB/TrEMBL	Acc:Q9VQV7]"
bulk RNAseq FACS-isolated cells,dsRed+_vs_dsRed-,TREdsRed	elavGS>UAS-ND42_RNAi,FBgn0031589,33626,CG3714,3188.094956,0.569660485,0.006763329,protein_coding,
bulk RNAseq FACS-isolated cells,dsRed+_vs_dsRed-,TREdsRed	elavGS>UAS-ND42_RNAi,FBgn0031590,33628,CG3702,3271.271377,1.771989918,1.22E-23,protein_coding,"CG3702, isoform A [Source:UniProtKB/TrEMBL	Acc:Q9VQX6]"
bulk RNAseq FACS-isolated cells,dsRed+_vs_dsRed-,TREdsRed	elavGS>UAS-ND42_RNAi,FBgn0031601,33645,Dim1,162.8659962,-0.763974192,0.046505873,protein_coding,Dim1 [Source:FlyBase	Acc:FBgn0031601]
bulk RNAseq FACS-isolated cells,dsRed+_vs_dsRed-,TREdsRed	elavGS>UAS-ND42_RNAi,FBgn0031602,33646,CG15431,1035.764041,-1.912930722,0.00823424,protein_coding,"Uncharacterized protein, isoform A [Source:UniProtKB/TrEMBL	Acc:Q9VQZ3]"
bulk RNAseq FACS-isolated cells,dsRed+_vs_dsRed-,TREdsRed	elavGS>UAS-ND42_RNAi,FBgn0031609,33656,CG15443,255.2131566,-0.97776739,0.00017376,protein_coding,RH51096p [Source:UniProtKB/TrEMBL	Acc:Q9VR04]
bulk RNAseq FACS-isolated cells,dsRed+_vs_dsRed-,TREdsRed	elavGS>UAS-ND42_RNAi,FBgn0031627,33676,CG15630,5870.830053,1.814827469,2.03E-13,protein_coding,RE62123p [Source:UniProtKB/TrEMBL	Acc:Q9VR25]
bulk RNAseq FACS-isolated cells,dsRed+_vs_dsRed-,TREdsRed	elavGS>UAS-ND42_RNAi,FBgn0031632,33681,CG15628,852.2008672,-1.562961518,0.004174984,protein_coding,RE58324p [Source:UniProtKB/TrEMBL	Acc:Q9VR30]
bulk RNAseq FACS-isolated cells,dsRed+_vs_dsRed-,TREdsRed	elavGS>UAS-ND42_RNAi,FBgn0031636,33685,CG12194,702.3460366,-2.230444037,5.06E-05,protein_coding,"Uncharacterized protein, isoform B [Source:UniProtKB/TrEMBL	Acc:E1JHT4]"
bulk RNAseq FACS-isolated cells,dsRed+_vs_dsRed-,TREdsRed	elavGS>UAS-ND42_RNAi,FBgn0031637,33686,mxt,3204.957578,0.791920361,1.11E-05,protein_coding,mextli [Source:FlyBase	Acc:FBgn0031637]
bulk RNAseq FACS-isolated cells,dsRed+_vs_dsRed-,TREdsRed	elavGS>UAS-ND42_RNAi,FBgn0031651,33703,mRpL24,622.3313155,0.46647303,0.020448592,protein_coding,mitochondrial ribosomal protein L24 [Source:FlyBase	Acc:FBgn0031651]
bulk RNAseq FACS-isolated cells,dsRed+_vs_dsRed-,TREdsRed	elavGS>UAS-ND42_RNAi,FBgn0031662,33717,CG3792,1277.903241,1.043988052,0.000196956,protein_coding,Mannose-P-dolichol utilization defect 1 protein homolog [Source:UniProtKB/Swiss-Prot	Acc:Q9VMW8]
bulk RNAseq FACS-isolated cells,dsRed+_vs_dsRed-,TREdsRed	elavGS>UAS-ND42_RNAi,FBgn0031663,33718,CG8891,272.1698289,0.777586594,0.028855271,protein_coding,Inosine triphosphate pyrophosphatase [Source:UniProtKB/Swiss-Prot	Acc:Q9VMW7]
bulk RNAseq FACS-isolated cells,dsRed+_vs_dsRed-,TREdsRed	elavGS>UAS-ND42_RNAi,FBgn0031664,33719,CG8892,165.7393879,-2.169245233,1.30E-05,protein_coding,UBX domain-containing protein 7 [Source:UniProtKB/TrEMBL	Acc:Q7K4I5]
bulk RNAseq FACS-isolated cells,dsRed+_vs_dsRed-,TREdsRed	elavGS>UAS-ND42_RNAi,FBgn0031670,33725,CG3887,1426.295065,1.07646021,3.23E-08,protein_coding,SelT-like protein [Source:UniProtKB/Swiss-Prot	Acc:Q9VMV6]
bulk RNAseq FACS-isolated cells,dsRed+_vs_dsRed-,TREdsRed	elavGS>UAS-ND42_RNAi,FBgn0031675,33732,CG9121,556.9817964,-3.352986535,2.20E-08,protein_coding,"CG9121, isoform A [Source:UniProtKB/TrEMBL	Acc:Q9VMV0]"
bulk RNAseq FACS-isolated cells,dsRed+_vs_dsRed-,TREdsRed	elavGS>UAS-ND42_RNAi,FBgn0031676,33734,CG14040,260.9322922,0.922997949,0.0182223,protein_coding,
bulk RNAseq FACS-isolated cells,dsRed+_vs_dsRed-,TREdsRed	elavGS>UAS-ND42_RNAi,FBgn0031683,33743,CG4230,2663.295695,-1.385364185,1.33E-09,protein_coding,"CG4230, isoform C [Source:UniProtKB/TrEMBL	Acc:M9PB41]"
bulk RNAseq FACS-isolated cells,dsRed+_vs_dsRed-,TREdsRed	elavGS>UAS-ND42_RNAi,FBgn0031689,33749,Cyp28d1,1918.179986,4.25206668,4.61E-33,protein_coding,Cyp28d1 [Source:FlyBase	Acc:FBgn0031689]
bulk RNAseq FACS-isolated cells,dsRed+_vs_dsRed-,TREdsRed	elavGS>UAS-ND42_RNAi,FBgn0031694,33755,Cyp4ac2,21.65573176,4.143106073,0.003122133,protein_coding,Cyp4ac2 [Source:FlyBase	Acc:FBgn0031694]
bulk RNAseq FACS-isolated cells,dsRed+_vs_dsRed-,TREdsRed	elavGS>UAS-ND42_RNAi,FBgn0031695,33756,Cyp4ac3,254.3613986,4.06775218,1.23E-06,protein_coding,Cyp4ac3 [Source:FlyBase	Acc:FBgn0031695]
bulk RNAseq FACS-isolated cells,dsRed+_vs_dsRed-,TREdsRed	elavGS>UAS-ND42_RNAi,FBgn0031697,33760,CG14024,1591.670971,-3.327093648,5.12E-10,protein_coding,GH11985p [Source:UniProtKB/TrEMBL	Acc:Q9VMS3]
bulk RNAseq FACS-isolated cells,dsRed+_vs_dsRed-,TREdsRed	elavGS>UAS-ND42_RNAi,FBgn0031702,33765,fusl,520.4220762,4.326088831,8.37E-05,protein_coding,fuseless [Source:FlyBase	Acc:FBgn0031702]
bulk RNAseq FACS-isolated cells,dsRed+_vs_dsRed-,TREdsRed	elavGS>UAS-ND42_RNAi,FBgn0031703,33766,CG12512,348.8130952,5.406457572,5.98E-07,protein_coding,MIP06029p [Source:UniProtKB/TrEMBL	Acc:Q9VMR6]
bulk RNAseq FACS-isolated cells,dsRed+_vs_dsRed-,TREdsRed	elavGS>UAS-ND42_RNAi,FBgn0031711,33775,CG6907,362.3033729,1.168712818,0.024744973,protein_coding,Putative elongator complex protein 4 [Source:UniProtKB/Swiss-Prot	Acc:Q9VMQ7]
bulk RNAseq FACS-isolated cells,dsRed+_vs_dsRed-,TREdsRed	elavGS>UAS-ND42_RNAi,FBgn0031716,33780,CG14015,2144.19019,-1.882695143,2.12E-06,protein_coding,RE57134p [Source:UniProtKB/TrEMBL	Acc:Q9VMQ2]
bulk RNAseq FACS-isolated cells,dsRed+_vs_dsRed-,TREdsRed	elavGS>UAS-ND42_RNAi,FBgn0031717,33783,Oscillin,593.7642485,2.019765037,3.96E-15,protein_coding,Oscillin [Source:FlyBase	Acc:FBgn0031717]
bulk RNAseq FACS-isolated cells,dsRed+_vs_dsRed-,TREdsRed	elavGS>UAS-ND42_RNAi,FBgn0031725,33793,CG14010,551.1927757,-3.181917493,0.00233282,protein_coding,"Dpr-interacting protein eta, isoform B [Source:UniProtKB/TrEMBL	Acc:Q9VMN9]"
bulk RNAseq FACS-isolated cells,dsRed+_vs_dsRed-,TREdsRed	elavGS>UAS-ND42_RNAi,FBgn0031736,33805,CG11030,2100.56941,-1.819217847,6.09E-08,protein_coding,FI04466p [Source:UniProtKB/TrEMBL	Acc:Q9VMM7]
bulk RNAseq FACS-isolated cells,dsRed+_vs_dsRed-,TREdsRed	elavGS>UAS-ND42_RNAi,FBgn0031737,33806,obst-E,7.107290624,-3.795913162,0.014084913,protein_coding,obstructor-E [Source:FlyBase	Acc:FBgn0031737]
bulk RNAseq FACS-isolated cells,dsRed+_vs_dsRed-,TREdsRed	elavGS>UAS-ND42_RNAi,FBgn0031738,33807,CG9171,501.5047804,-0.666348412,0.003607171,protein_coding,"CG9171, isoform C [Source:UniProtKB/TrEMBL	Acc:Q7JRE1]"
bulk RNAseq FACS-isolated cells,dsRed+_vs_dsRed-,TREdsRed	elavGS>UAS-ND42_RNAi,FBgn0031745,33814,rau,312.3035347,3.057488281,0.001455361,protein_coding,rau [Source:FlyBase	Acc:FBgn0031745]
bulk RNAseq FACS-isolated cells,dsRed+_vs_dsRed-,TREdsRed	elavGS>UAS-ND42_RNAi,FBgn0031753,33826,CG13999,315.5620431,-2.047175129,5.45E-11,protein_coding,GEO13394p1 [Source:UniProtKB/TrEMBL	Acc:Q9VMK8]
bulk RNAseq FACS-isolated cells,dsRed+_vs_dsRed-,TREdsRed	elavGS>UAS-ND42_RNAi,FBgn0031762,33840,CG9098,1250.318171,-2.534637945,8.85E-11,protein_coding,"CG9098, isoform A [Source:UniProtKB/TrEMBL	Acc:Q9VMJ4]"
bulk RNAseq FACS-isolated cells,dsRed+_vs_dsRed-,TREdsRed	elavGS>UAS-ND42_RNAi,FBgn0031764,33843,CG9107,269.3679337,-1.146303698,0.004067798,protein_coding,"CG9107, isoform A [Source:UniProtKB/TrEMBL	Acc:Q9VMJ1]"
bulk RNAseq FACS-isolated cells,dsRed+_vs_dsRed-,TREdsRed	elavGS>UAS-ND42_RNAi,FBgn0031770,33851,CG13995,834.1990646,-1.942455655,0.000460336,protein_coding,Orphan G protein-coupled receptor [Source:UniProtKB/TrEMBL	Acc:Q9VMI4]
bulk RNAseq FACS-isolated cells,dsRed+_vs_dsRed-,TREdsRed	elavGS>UAS-ND42_RNAi,FBgn0031777,33858,CG9154,76.84657272,-1.365286551,0.004915399,protein_coding,Protein-lysine N-methyltransferase CG9154 [Source:UniProtKB/Swiss-Prot	Acc:Q9VMH7]
bulk RNAseq FACS-isolated cells,dsRed+_vs_dsRed-,TREdsRed	elavGS>UAS-ND42_RNAi,FBgn0031778,NA,CR9162,15.46234696,6.572830002,3.68E-07,lincRNA,
bulk RNAseq FACS-isolated cells,dsRed+_vs_dsRed-,TREdsRed	elavGS>UAS-ND42_RNAi,FBgn0031791,33874,AANATL2,782.0875436,7.311802856,1.15E-24,protein_coding,Arylalkylamine N-acyltransferase-like 2 [Source:FlyBase	Acc:FBgn0031791]
bulk RNAseq FACS-isolated cells,dsRed+_vs_dsRed-,TREdsRed	elavGS>UAS-ND42_RNAi,FBgn0031799,33882,Pez,489.2633577,5.0586169,7.54E-06,protein_coding,Pez [Source:FlyBase	Acc:FBgn0031799]
bulk RNAseq FACS-isolated cells,dsRed+_vs_dsRed-,TREdsRed	elavGS>UAS-ND42_RNAi,FBgn0031801,33885,CG9498,122.3761618,4.03618892,0.008666288,protein_coding,CG9498 [Source:UniProtKB/TrEMBL	Acc:Q9VMF0]
bulk RNAseq FACS-isolated cells,dsRed+_vs_dsRed-,TREdsRed	elavGS>UAS-ND42_RNAi,FBgn0031808,33892,CG9507,20193.14718,5.93384364,9.73E-40,protein_coding,CG9507 [Source:UniProtKB/TrEMBL	Acc:Q9VME3]
bulk RNAseq FACS-isolated cells,dsRed+_vs_dsRed-,TREdsRed	elavGS>UAS-ND42_RNAi,FBgn0031814,33899,retm,7828.534162,2.169823876,3.07E-17,protein_coding,real-time [Source:FlyBase	Acc:FBgn0031814]
bulk RNAseq FACS-isolated cells,dsRed+_vs_dsRed-,TREdsRed	elavGS>UAS-ND42_RNAi,FBgn0031816,33901,CG16947,858.796783,3.396672456,5.00E-10,protein_coding,FI03607p [Source:UniProtKB/TrEMBL	Acc:Q9VMD4]
bulk RNAseq FACS-isolated cells,dsRed+_vs_dsRed-,TREdsRed	elavGS>UAS-ND42_RNAi,FBgn0031824,33911,CG9547,373.0376172,3.449871995,6.33E-06,protein_coding,CG9547 [Source:UniProtKB/TrEMBL	Acc:Q9VMC6]
bulk RNAseq FACS-isolated cells,dsRed+_vs_dsRed-,TREdsRed	elavGS>UAS-ND42_RNAi,FBgn0031835,33923,CG11319,1419.755512,-2.426093527,0.003630363,protein_coding,"Uncharacterized protein, isoform B [Source:UniProtKB/TrEMBL	Acc:X2J9P4]"
bulk RNAseq FACS-isolated cells,dsRed+_vs_dsRed-,TREdsRed	elavGS>UAS-ND42_RNAi,FBgn0031836,33924,CG11050,2637.582728,0.547055365,0.026389261,protein_coding,"Uncharacterized protein, isoform A [Source:UniProtKB/TrEMBL	Acc:Q9VMB3]"
bulk RNAseq FACS-isolated cells,dsRed+_vs_dsRed-,TREdsRed	elavGS>UAS-ND42_RNAi,FBgn0031850,33941,Tsp,1278.568158,4.608012129,0.001077392,protein_coding,Thrombospondin [Source:FlyBase	Acc:FBgn0031850]
bulk RNAseq FACS-isolated cells,dsRed+_vs_dsRed-,TREdsRed	elavGS>UAS-ND42_RNAi,FBgn0031851,33943,Aatf,377.4729148,-0.878884972,0.020293149,protein_coding,apoptosis antagonizing transcription factor ortholog [Source:FlyBase	Acc:FBgn0031851]
bulk RNAseq FACS-isolated cells,dsRed+_vs_dsRed-,TREdsRed	elavGS>UAS-ND42_RNAi,FBgn0031854,33947,TTLL3A,57.41170138,-6.553606171,1.60E-10,protein_coding,Tubulin tyrosine ligase-like 3A [Source:FlyBase	Acc:FBgn0031854]
bulk RNAseq FACS-isolated cells,dsRed+_vs_dsRed-,TREdsRed	elavGS>UAS-ND42_RNAi,FBgn0031855,33948,CG11221,615.5936132,-2.229264666,0.001798804,protein_coding,RE65108p [Source:UniProtKB/TrEMBL	Acc:Q9VM90]
bulk RNAseq FACS-isolated cells,dsRed+_vs_dsRed-,TREdsRed	elavGS>UAS-ND42_RNAi,FBgn0031858,33951,CG17378,844.6439049,-1.899676966,0.034633243,protein_coding,RH29724p [Source:UniProtKB/TrEMBL	Acc:Q9VM87]
bulk RNAseq FACS-isolated cells,dsRed+_vs_dsRed-,TREdsRed	elavGS>UAS-ND42_RNAi,FBgn0031866,33962,Nlg2,3525.113318,-2.779583796,7.47E-12,protein_coding,Neuroligin 2 [Source:FlyBase	Acc:FBgn0031866]
bulk RNAseq FACS-isolated cells,dsRed+_vs_dsRed-,TREdsRed	elavGS>UAS-ND42_RNAi,FBgn0031877,33978,CG10399,61.21861414,5.327621168,7.24E-05,protein_coding,TA01441p [Source:UniProtKB/TrEMBL	Acc:Q9VM58]
bulk RNAseq FACS-isolated cells,dsRed+_vs_dsRed-,TREdsRed	elavGS>UAS-ND42_RNAi,FBgn0031885,33991,Mnn1,3886.981296,-1.687512972,1.55E-16,protein_coding,Menin 1 [Source:FlyBase	Acc:FBgn0031885]
bulk RNAseq FACS-isolated cells,dsRed+_vs_dsRed-,TREdsRed	elavGS>UAS-ND42_RNAi,FBgn0031902,34010,Wnt6,12.09276965,4.598770681,0.001786107,protein_coding,Wnt oncogene analog 6 [Source:FlyBase	Acc:FBgn0031902]
bulk RNAseq FACS-isolated cells,dsRed+_vs_dsRed-,TREdsRed	elavGS>UAS-ND42_RNAi,FBgn0031903,34011,Wnt10,33.71465748,-4.119654635,0.000766748,protein_coding,Wnt oncogene analog 10 [Source:FlyBase	Acc:FBgn0031903]
bulk RNAseq FACS-isolated cells,dsRed+_vs_dsRed-,TREdsRed	elavGS>UAS-ND42_RNAi,FBgn0031904,34013,CG5149,1007.254715,-1.189429612,1.72E-10,protein_coding,CG5149 [Source:UniProtKB/TrEMBL	Acc:Q9VM22]
bulk RNAseq FACS-isolated cells,dsRed+_vs_dsRed-,TREdsRed	elavGS>UAS-ND42_RNAi,FBgn0031936,34048,CG13794,23.37771212,4.50512421,0.001881033,protein_coding,IP11961p [Source:UniProtKB/TrEMBL	Acc:Q9VLY4]
bulk RNAseq FACS-isolated cells,dsRed+_vs_dsRed-,TREdsRed	elavGS>UAS-ND42_RNAi,FBgn0031937,34049,CG13795,30.28951319,3.347525101,0.001807487,protein_coding,FI17140p1 [Source:UniProtKB/TrEMBL	Acc:Q9VLY3]
bulk RNAseq FACS-isolated cells,dsRed+_vs_dsRed-,TREdsRed	elavGS>UAS-ND42_RNAi,FBgn0031945,34058,CG7191,150.8317214,-4.187526535,0.001456851,protein_coding,"CG7191, isoform A [Source:UniProtKB/TrEMBL	Acc:Q9VLX6]"
bulk RNAseq FACS-isolated cells,dsRed+_vs_dsRed-,TREdsRed	elavGS>UAS-ND42_RNAi,FBgn0031948,34063,CG7149,845.1680854,2.746723386,2.54E-23,protein_coding,"CG7149, isoform A [Source:UniProtKB/TrEMBL	Acc:Q8T0S3]"
bulk RNAseq FACS-isolated cells,dsRed+_vs_dsRed-,TREdsRed	elavGS>UAS-ND42_RNAi,FBgn0031950,34065,Herp,1366.366049,0.649698507,0.00590068,protein_coding,Homocysteine-induced endoplasmic reticulum protein [Source:FlyBase	Acc:FBgn0031950]
bulk RNAseq FACS-isolated cells,dsRed+_vs_dsRed-,TREdsRed	elavGS>UAS-ND42_RNAi,FBgn0031971,34089,Sirup,3064.901105,3.610240941,5.37E-42,protein_coding,Starvation-upregulated protein [Source:FlyBase	Acc:FBgn0031971]
bulk RNAseq FACS-isolated cells,dsRed+_vs_dsRed-,TREdsRed	elavGS>UAS-ND42_RNAi,FBgn0031972,34090,Wwox,491.9131447,2.036583496,5.31E-10,protein_coding,WW domain containing oxidoreductase [Source:FlyBase	Acc:FBgn0031972]
bulk RNAseq FACS-isolated cells,dsRed+_vs_dsRed-,TREdsRed	elavGS>UAS-ND42_RNAi,FBgn0031974,34092,CG12560,135.7566918,3.249912393,0.000810675,protein_coding,IP09231p [Source:UniProtKB/TrEMBL	Acc:Q9VLU3]
bulk RNAseq FACS-isolated cells,dsRed+_vs_dsRed-,TREdsRed	elavGS>UAS-ND42_RNAi,FBgn0031977,34095,baf,505.6963618,1.662531651,1.05E-06,protein_coding,barrier to autointegration factor [Source:FlyBase	Acc:FBgn0031977]
bulk RNAseq FACS-isolated cells,dsRed+_vs_dsRed-,TREdsRed	elavGS>UAS-ND42_RNAi,FBgn0031980,34098,RpL36A,1167.449805,0.98854321,6.23E-08,protein_coding,Ribosomal protein L36A [Source:FlyBase	Acc:FBgn0031980]
bulk RNAseq FACS-isolated cells,dsRed+_vs_dsRed-,TREdsRed	elavGS>UAS-ND42_RNAi,FBgn0031987,34106,CG12375,654.3094822,0.768418109,0.001604217,protein_coding,Beta-lactamase-like protein 2 homolog [Source:UniProtKB/Swiss-Prot	Acc:Q9VLS9]
bulk RNAseq FACS-isolated cells,dsRed+_vs_dsRed-,TREdsRed	elavGS>UAS-ND42_RNAi,FBgn0031990,34109,CG8552,1307.867755,-0.87723001,0.014892168,protein_coding,LD21067p [Source:UniProtKB/TrEMBL	Acc:Q9VLS7]
bulk RNAseq FACS-isolated cells,dsRed+_vs_dsRed-,TREdsRed	elavGS>UAS-ND42_RNAi,FBgn0031992,34111,CG8498,499.6387982,0.517129281,0.00163972,protein_coding,"CG8498, isoform A [Source:UniProtKB/TrEMBL	Acc:Q9VLS4]"
bulk RNAseq FACS-isolated cells,dsRed+_vs_dsRed-,TREdsRed	elavGS>UAS-ND42_RNAi,FBgn0031995,34114,CG8475,2131.030747,0.957922497,0.001029132,protein_coding,"CG8475, isoform C [Source:UniProtKB/TrEMBL	Acc:M9PCI5]"
bulk RNAseq FACS-isolated cells,dsRed+_vs_dsRed-,TREdsRed	elavGS>UAS-ND42_RNAi,FBgn0031996,34115,CG8460,602.373652,1.013621268,0.0069964,protein_coding,CG8460 [Source:UniProtKB/TrEMBL	Acc:Q9VLS0]
bulk RNAseq FACS-isolated cells,dsRed+_vs_dsRed-,TREdsRed	elavGS>UAS-ND42_RNAi,FBgn0032002,34123,CG8353,51.51732387,-2.520204245,0.009010425,protein_coding,"CG8353, isoform A [Source:UniProtKB/TrEMBL	Acc:Q9VLR2]"
bulk RNAseq FACS-isolated cells,dsRed+_vs_dsRed-,TREdsRed	elavGS>UAS-ND42_RNAi,FBgn0032010,34131,CG8086,64.6519598,5.306808418,4.12E-06,protein_coding,"CG8086, isoform I [Source:UniProtKB/TrEMBL	Acc:M9PB71]"
bulk RNAseq FACS-isolated cells,dsRed+_vs_dsRed-,TREdsRed	elavGS>UAS-ND42_RNAi,FBgn0032014,34136,CG7840,103.3314731,2.409251766,4.11E-05,protein_coding,Polyprenol reductase [Source:UniProtKB/Swiss-Prot	Acc:Q9VLP9]
bulk RNAseq FACS-isolated cells,dsRed+_vs_dsRed-,TREdsRed	elavGS>UAS-ND42_RNAi,FBgn0032015,34137,Ostgamma,672.8600637,0.814586651,3.45E-05,protein_coding,Oligosaccharide transferase gamma subunit [Source:FlyBase	Acc:FBgn0032015]
bulk RNAseq FACS-isolated cells,dsRed+_vs_dsRed-,TREdsRed	elavGS>UAS-ND42_RNAi,FBgn0032021,34143,CG7781,10972.25821,1.502375254,3.34E-15,protein_coding,"CG7781, isoform A [Source:UniProtKB/TrEMBL	Acc:Q9VLP2]"
bulk RNAseq FACS-isolated cells,dsRed+_vs_dsRed-,TREdsRed	elavGS>UAS-ND42_RNAi,FBgn0032022,34144,CG14275,454.1320491,3.509589038,0.037505606,protein_coding,GEO08095p1 [Source:UniProtKB/TrEMBL	Acc:Q9VLP1]
bulk RNAseq FACS-isolated cells,dsRed+_vs_dsRed-,TREdsRed	elavGS>UAS-ND42_RNAi,FBgn0032023,34145,CG14274,1030.321601,-1.704711085,0.038626864,protein_coding,IP04187p [Source:UniProtKB/TrEMBL	Acc:Q9VLP0]
bulk RNAseq FACS-isolated cells,dsRed+_vs_dsRed-,TREdsRed	elavGS>UAS-ND42_RNAi,FBgn0032029,34152,CG17292,75.11053531,2.81820715,0.007849772,protein_coding,GH01208p [Source:UniProtKB/TrEMBL	Acc:Q7K3Z8]
bulk RNAseq FACS-isolated cells,dsRed+_vs_dsRed-,TREdsRed	elavGS>UAS-ND42_RNAi,FBgn0032032,34155,CG17294,420.3910958,-0.846983681,0.007166697,protein_coding,GH05949p [Source:UniProtKB/TrEMBL	Acc:Q9VLM9]
bulk RNAseq FACS-isolated cells,dsRed+_vs_dsRed-,TREdsRed	elavGS>UAS-ND42_RNAi,FBgn0032042,34169,CG13398,700.1495813,-0.975182379,0.001455361,protein_coding,FI23523p1 [Source:UniProtKB/TrEMBL	Acc:Q9VLL4]
bulk RNAseq FACS-isolated cells,dsRed+_vs_dsRed-,TREdsRed	elavGS>UAS-ND42_RNAi,FBgn0032048,34181,Dh31,995.4979456,-4.712647039,9.58E-07,protein_coding,Diuretic hormone 31 [Source:FlyBase	Acc:FBgn0032048]
bulk RNAseq FACS-isolated cells,dsRed+_vs_dsRed-,TREdsRed	elavGS>UAS-ND42_RNAi,FBgn0032052,34185,PIG-U,424.6729827,0.778776462,0.034151288,protein_coding,"Phosphatidylinositol glycan anchor biosynthesis, class U ortholog (H. sapiens) [Source:FlyBase	Acc:FBgn0032052]"
bulk RNAseq FACS-isolated cells,dsRed+_vs_dsRed-,TREdsRed	elavGS>UAS-ND42_RNAi,FBgn0032059,34196,PrBP,519.0223398,-0.937179594,0.000801905,protein_coding,Prenyl-binding protein [Source:FlyBase	Acc:FBgn0032059]
bulk RNAseq FACS-isolated cells,dsRed+_vs_dsRed-,TREdsRed	elavGS>UAS-ND42_RNAi,FBgn0032077,3771965,CG9515,142.0969577,-0.991174994,0.008608441,protein_coding,"CG9515, isoform A [Source:UniProtKB/TrEMBL	Acc:Q86BM0]"
bulk RNAseq FACS-isolated cells,dsRed+_vs_dsRed-,TREdsRed	elavGS>UAS-ND42_RNAi,FBgn0032083,34220,CG9541,65.27302944,-5.898406233,1.44E-06,protein_coding,"CG9541, isoform D [Source:UniProtKB/TrEMBL	Acc:M9PCF9]"
bulk RNAseq FACS-isolated cells,dsRed+_vs_dsRed-,TREdsRed	elavGS>UAS-ND42_RNAi,FBgn0032084,34221,CG13101,3.962245387,3.793165034,0.013099427,protein_coding,LD06593p [Source:UniProtKB/TrEMBL	Acc:Q9VLG1]
bulk RNAseq FACS-isolated cells,dsRed+_vs_dsRed-,TREdsRed	elavGS>UAS-ND42_RNAi,FBgn0032100,34240,CG13108,247.7107221,-2.128353252,5.56E-05,protein_coding,RH63449p [Source:UniProtKB/TrEMBL	Acc:Q9VLE1]
bulk RNAseq FACS-isolated cells,dsRed+_vs_dsRed-,TREdsRed	elavGS>UAS-ND42_RNAi,FBgn0032101,34241,CG9586,293.3974772,0.957711589,0.002162762,protein_coding,"CG9586, isoform C [Source:UniProtKB/TrEMBL	Acc:M9PD03]"
bulk RNAseq FACS-isolated cells,dsRed+_vs_dsRed-,TREdsRed	elavGS>UAS-ND42_RNAi,FBgn0032120,2768929,CG33298,787.3295176,-1.688945709,5.98E-06,protein_coding,Phospholipid-transporting ATPase [Source:UniProtKB/TrEMBL	Acc:Q7KTG6]
bulk RNAseq FACS-isolated cells,dsRed+_vs_dsRed-,TREdsRed	elavGS>UAS-ND42_RNAi,FBgn0032129,34274,jp,2284.747007,-1.194484606,0.002681401,protein_coding,junctophilin [Source:FlyBase	Acc:FBgn0032129]
bulk RNAseq FACS-isolated cells,dsRed+_vs_dsRed-,TREdsRed	elavGS>UAS-ND42_RNAi,FBgn0032135,34282,GlcAT-S,1818.986594,0.741762002,0.003338344,protein_coding,GlcAT-S [Source:FlyBase	Acc:FBgn0032135]
bulk RNAseq FACS-isolated cells,dsRed+_vs_dsRed-,TREdsRed	elavGS>UAS-ND42_RNAi,FBgn0032140,34289,CG13117,268.7018821,3.252121192,0.023081106,protein_coding,GEO07195p1 [Source:UniProtKB/TrEMBL	Acc:Q9VL93]
bulk RNAseq FACS-isolated cells,dsRed+_vs_dsRed-,TREdsRed	elavGS>UAS-ND42_RNAi,FBgn0032147,34300,IP3K1,8.28757339,3.824119759,0.012142667,protein_coding,"Inositol 1,4,5-triphosphate kinase 1 [Source:FlyBase	Acc:FBgn0032147]"
bulk RNAseq FACS-isolated cells,dsRed+_vs_dsRed-,TREdsRed	elavGS>UAS-ND42_RNAi,FBgn0032151,34304,nAChRalpha6,1420.644541,-2.501044794,3.41E-06,protein_coding,nicotinic Acetylcholine Receptor alpha6 [Source:FlyBase	Acc:FBgn0032151]
bulk RNAseq FACS-isolated cells,dsRed+_vs_dsRed-,TREdsRed	elavGS>UAS-ND42_RNAi,FBgn0032156,34310,CG13124,6442.663416,4.41704123,3.75E-33,protein_coding,LP20791p [Source:UniProtKB/TrEMBL	Acc:Q9VL73]
bulk RNAseq FACS-isolated cells,dsRed+_vs_dsRed-,TREdsRed	elavGS>UAS-ND42_RNAi,FBgn0032160,34315,CG4598,485.9548976,3.467598262,1.08E-22,protein_coding,"CG4598, isoform A [Source:UniProtKB/TrEMBL	Acc:Q9VL68]"
bulk RNAseq FACS-isolated cells,dsRed+_vs_dsRed-,TREdsRed	elavGS>UAS-ND42_RNAi,FBgn0032161,34316,CG4594,25.45567369,6.580733594,2.32E-07,protein_coding,"CG4594, isoform A [Source:UniProtKB/TrEMBL	Acc:Q9VL67]"
bulk RNAseq FACS-isolated cells,dsRed+_vs_dsRed-,TREdsRed	elavGS>UAS-ND42_RNAi,FBgn0032162,34317,CG4592,233.8059622,4.535594642,7.80E-06,protein_coding,"CG4592, isoform A [Source:UniProtKB/TrEMBL	Acc:Q9VL66]"
bulk RNAseq FACS-isolated cells,dsRed+_vs_dsRed-,TREdsRed	elavGS>UAS-ND42_RNAi,FBgn0032170,34325,CG4658,1474.903713,0.86021004,2.58E-07,protein_coding,"CG4658, isoform A [Source:UniProtKB/TrEMBL	Acc:Q9VL57]"
bulk RNAseq FACS-isolated cells,dsRed+_vs_dsRed-,TREdsRed	elavGS>UAS-ND42_RNAi,FBgn0032172,34327,CG5850,382.0596904,0.720827769,0.030368131,protein_coding,"CG5850, isoform G [Source:UniProtKB/TrEMBL	Acc:M9PD30]"
bulk RNAseq FACS-isolated cells,dsRed+_vs_dsRed-,TREdsRed	elavGS>UAS-ND42_RNAi,FBgn0032175,34334,CG13131,2.342282145,3.242849838,0.026570895,protein_coding,
bulk RNAseq FACS-isolated cells,dsRed+_vs_dsRed-,TREdsRed	elavGS>UAS-ND42_RNAi,FBgn0032178,34339,Spn31A,87.53578711,4.396376009,0.001067264,protein_coding,Serpin 31A [Source:FlyBase	Acc:FBgn0032178]
bulk RNAseq FACS-isolated cells,dsRed+_vs_dsRed-,TREdsRed	elavGS>UAS-ND42_RNAi,FBgn0032191,34354,CG5734,3083.792189,1.346484389,2.38E-13,protein_coding,CG5734 [Source:UniProtKB/TrEMBL	Acc:Q9VL28]
bulk RNAseq FACS-isolated cells,dsRed+_vs_dsRed-,TREdsRed	elavGS>UAS-ND42_RNAi,FBgn0032195,34360,CG4908,388.9234886,0.924085574,0.041892003,protein_coding,"CG4908, isoform A [Source:UniProtKB/TrEMBL	Acc:Q9VL22]"
bulk RNAseq FACS-isolated cells,dsRed+_vs_dsRed-,TREdsRed	elavGS>UAS-ND42_RNAi,FBgn0032196,34361,CG5708,358.9147215,-1.147173054,0.000750188,protein_coding,"CG5708, isoform A [Source:UniProtKB/TrEMBL	Acc:Q9VL21]"
bulk RNAseq FACS-isolated cells,dsRed+_vs_dsRed-,TREdsRed	elavGS>UAS-ND42_RNAi,FBgn0032202,34371,CG18619,761.5618289,0.988603893,2.15E-09,protein_coding,"REPTOR-binding partner, isoform A [Source:UniProtKB/TrEMBL	Acc:Q9VL14]"
bulk RNAseq FACS-isolated cells,dsRed+_vs_dsRed-,TREdsRed	elavGS>UAS-ND42_RNAi,FBgn0032213,34383,CG5390,671.4272333,2.206459111,9.10E-12,protein_coding,"CG5390, isoform A [Source:UniProtKB/TrEMBL	Acc:Q9VL01]"
bulk RNAseq FACS-isolated cells,dsRed+_vs_dsRed-,TREdsRed	elavGS>UAS-ND42_RNAi,FBgn0032218,34389,CG5381,166.2462967,6.348932591,7.77E-25,protein_coding,"CG5381, isoform A [Source:UniProtKB/TrEMBL	Acc:Q9VKZ6]"
bulk RNAseq FACS-isolated cells,dsRed+_vs_dsRed-,TREdsRed	elavGS>UAS-ND42_RNAi,FBgn0032221,34393,CG5375,981.1529173,-1.679204464,1.56E-05,protein_coding,Schwannomin-interacting protein 1 homolog [Source:UniProtKB/Swiss-Prot	Acc:A8DYY6]
bulk RNAseq FACS-isolated cells,dsRed+_vs_dsRed-,TREdsRed	elavGS>UAS-ND42_RNAi,FBgn0032223,34395,GATAd,1703.128941,0.556718392,0.037089346,protein_coding,GATAd [Source:FlyBase	Acc:FBgn0032223]
bulk RNAseq FACS-isolated cells,dsRed+_vs_dsRed-,TREdsRed	elavGS>UAS-ND42_RNAi,FBgn0032224,34397,Sps2,219.0652649,1.201126302,0.001953059,protein_coding,Selenophosphate synthetase 2 [Source:FlyBase	Acc:FBgn0032224]
bulk RNAseq FACS-isolated cells,dsRed+_vs_dsRed-,TREdsRed	elavGS>UAS-ND42_RNAi,FBgn0032230,34405,lft,59.15521819,5.577796139,0.000146424,protein_coding,lowfat [Source:FlyBase	Acc:FBgn0032230]
bulk RNAseq FACS-isolated cells,dsRed+_vs_dsRed-,TREdsRed	elavGS>UAS-ND42_RNAi,FBgn0032233,34408,dpr19,1743.889581,-2.570447616,4.36E-13,protein_coding,dpr19 [Source:FlyBase	Acc:FBgn0032233]
bulk RNAseq FACS-isolated cells,dsRed+_vs_dsRed-,TREdsRed	elavGS>UAS-ND42_RNAi,FBgn0032242,34421,CG5355,535.0181064,0.896242784,0.019164615,protein_coding,CG5355 [Source:UniProtKB/TrEMBL	Acc:Q9VKW5]
bulk RNAseq FACS-isolated cells,dsRed+_vs_dsRed-,TREdsRed	elavGS>UAS-ND42_RNAi,FBgn0032246,34425,CG5168,2193.640396,1.622148025,5.43E-28,protein_coding,"CG5168, isoform A [Source:UniProtKB/TrEMBL	Acc:Q9VKW1]"
bulk RNAseq FACS-isolated cells,dsRed+_vs_dsRed-,TREdsRed	elavGS>UAS-ND42_RNAi,FBgn0032249,34431,CG5337,2384.191686,-1.811188723,2.90E-15,protein_coding,CG5337 [Source:UniProtKB/TrEMBL	Acc:Q9VKV6]
bulk RNAseq FACS-isolated cells,dsRed+_vs_dsRed-,TREdsRed	elavGS>UAS-ND42_RNAi,FBgn0032252,34435,loh,54.1781951,-4.24730062,0.000865552,protein_coding,lonely heart [Source:FlyBase	Acc:FBgn0032252]
bulk RNAseq FACS-isolated cells,dsRed+_vs_dsRed-,TREdsRed	elavGS>UAS-ND42_RNAi,FBgn0032253,34436,CG5322,520.7560771,8.085412605,2.43E-12,protein_coding,Alpha-mannosidase [Source:UniProtKB/TrEMBL	Acc:Q9VKV2]
bulk RNAseq FACS-isolated cells,dsRed+_vs_dsRed-,TREdsRed	elavGS>UAS-ND42_RNAi,FBgn0032262,34447,CG7384,75.08283754,5.219689402,0.000301512,protein_coding,CG7384 [Source:UniProtKB/TrEMBL	Acc:Q9VKU2]
bulk RNAseq FACS-isolated cells,dsRed+_vs_dsRed-,TREdsRed	elavGS>UAS-ND42_RNAi,FBgn0032264,34450,Lip4,108.9528697,3.468539456,0.003795734,protein_coding,Lipase 4 [Source:FlyBase	Acc:FBgn0032264]
bulk RNAseq FACS-isolated cells,dsRed+_vs_dsRed-,TREdsRed	elavGS>UAS-ND42_RNAi,FBgn0032292,34479,CG6750,829.0427014,1.14625311,1.23E-07,protein_coding,ER membrane protein complex 3 [Source:UniProtKB/TrEMBL	Acc:Q9VKR0]
bulk RNAseq FACS-isolated cells,dsRed+_vs_dsRed-,TREdsRed	elavGS>UAS-ND42_RNAi,FBgn0032297,34485,CG17124,843.9718867,-0.661566088,0.020055759,protein_coding,GEO07393p1 [Source:UniProtKB/TrEMBL	Acc:Q9VKQ5]
bulk RNAseq FACS-isolated cells,dsRed+_vs_dsRed-,TREdsRed	elavGS>UAS-ND42_RNAi,FBgn0032305,34496,CG6700,4877.614182,-0.576941667,0.042143569,protein_coding,"CG6700, isoform A [Source:UniProtKB/TrEMBL	Acc:Q9VKP5]"
bulk RNAseq FACS-isolated cells,dsRed+_vs_dsRed-,TREdsRed	elavGS>UAS-ND42_RNAi,FBgn0032322,34517,CG16743,7695.194644,6.457646632,5.70E-89,protein_coding,"Uncharacterized protein, isoform B [Source:UniProtKB/TrEMBL	Acc:M9PFK3]"
bulk RNAseq FACS-isolated cells,dsRed+_vs_dsRed-,TREdsRed	elavGS>UAS-ND42_RNAi,FBgn0032330,34530,Samuel,83.37685694,5.697480079,8.62E-12,protein_coding,SAM-motif ubiquitously expressed punctatedly localized protein [Source:FlyBase	Acc:FBgn0032330]
bulk RNAseq FACS-isolated cells,dsRed+_vs_dsRed-,TREdsRed	elavGS>UAS-ND42_RNAi,FBgn0032338,34539,CG16854,732.2087615,-2.111048746,2.22E-06,protein_coding,"Uncharacterized protein, isoform B [Source:UniProtKB/TrEMBL	Acc:M9ND65]"
bulk RNAseq FACS-isolated cells,dsRed+_vs_dsRed-,TREdsRed	elavGS>UAS-ND42_RNAi,FBgn0032343,34544,CG6201,289.9655239,-1.96601275,0.04026265,protein_coding,CG6201 [Source:UniProtKB/TrEMBL	Acc:Q9VKJ8]
bulk RNAseq FACS-isolated cells,dsRed+_vs_dsRed-,TREdsRed	elavGS>UAS-ND42_RNAi,FBgn0032346,34548,Csl4,137.7439471,-1.146345558,0.016863729,protein_coding,Csl4 [Source:FlyBase	Acc:FBgn0032346]
bulk RNAseq FACS-isolated cells,dsRed+_vs_dsRed-,TREdsRed	elavGS>UAS-ND42_RNAi,FBgn0032350,34554,CG6287,1176.696285,3.833400379,1.68E-20,protein_coding,CG6287 [Source:UniProtKB/TrEMBL	Acc:Q9VKI8]
bulk RNAseq FACS-isolated cells,dsRed+_vs_dsRed-,TREdsRed	elavGS>UAS-ND42_RNAi,FBgn0032358,34564,Ppt2,523.8790217,0.847536283,0.004234117,protein_coding,Palmitoyl-protein Thioesterase 2 [Source:FlyBase	Acc:FBgn0032358]
bulk RNAseq FACS-isolated cells,dsRed+_vs_dsRed-,TREdsRed	elavGS>UAS-ND42_RNAi,FBgn0032368,34581,spag4,13.17422103,-5.735934206,1.12E-05,protein_coding,sperm-associated antigen 4 [Source:FlyBase	Acc:FBgn0032368]
bulk RNAseq FACS-isolated cells,dsRed+_vs_dsRed-,TREdsRed	elavGS>UAS-ND42_RNAi,FBgn0032381,34597,Mal-B1,15.744113,4.088355624,0.035908782,protein_coding,Maltase B1 [Source:FlyBase	Acc:FBgn0032381]
bulk RNAseq FACS-isolated cells,dsRed+_vs_dsRed-,TREdsRed	elavGS>UAS-ND42_RNAi,FBgn0032382,34598,Mal-B2,381.63336,3.22107494,0.007919971,protein_coding,Maltase B2 [Source:FlyBase	Acc:FBgn0032382]
bulk RNAseq FACS-isolated cells,dsRed+_vs_dsRed-,TREdsRed	elavGS>UAS-ND42_RNAi,FBgn0032387,34607,CG16965,145.1048564,3.112688395,0.036031806,protein_coding,MIP16835p1 [Source:UniProtKB/TrEMBL	Acc:Q9VKD9]
bulk RNAseq FACS-isolated cells,dsRed+_vs_dsRed-,TREdsRed	elavGS>UAS-ND42_RNAi,FBgn0032388,34608,CG6686,1333.99767,-0.840230518,0.003865138,protein_coding,"CG6686, isoform A [Source:UniProtKB/TrEMBL	Acc:Q95TU2]"
bulk RNAseq FACS-isolated cells,dsRed+_vs_dsRed-,TREdsRed	elavGS>UAS-ND42_RNAi,FBgn0032393,34613,CG12264,2979.186143,-0.799184874,0.000103683,protein_coding,"Probable cysteine desulfurase, mitochondrial [Source:UniProtKB/Swiss-Prot	Acc:Q9VKD3]"
bulk RNAseq FACS-isolated cells,dsRed+_vs_dsRed-,TREdsRed	elavGS>UAS-ND42_RNAi,FBgn0032394,34614,CG6746,1227.974732,1.657128789,1.89E-18,protein_coding,Very-long-chain (3R)-3-hydroxyacyl-CoA dehydratase [Source:UniProtKB/TrEMBL	Acc:Q9VKD2]
bulk RNAseq FACS-isolated cells,dsRed+_vs_dsRed-,TREdsRed	elavGS>UAS-ND42_RNAi,FBgn0032398,34619,CG6766,1280.335731,0.559831454,0.014031029,protein_coding,CG6766 [Source:UniProtKB/TrEMBL	Acc:Q9VKC7]
bulk RNAseq FACS-isolated cells,dsRed+_vs_dsRed-,TREdsRed	elavGS>UAS-ND42_RNAi,FBgn0032400,34621,CG6770,3539.684037,2.289968601,7.18E-36,protein_coding,CG6770 [Source:UniProtKB/TrEMBL	Acc:Q9VKC5]
bulk RNAseq FACS-isolated cells,dsRed+_vs_dsRed-,TREdsRed	elavGS>UAS-ND42_RNAi,FBgn0032402,34623,CG14945,12099.99292,5.383778079,2.83E-37,protein_coding,"Uncharacterized protein, isoform A [Source:UniProtKB/TrEMBL	Acc:Q9VKC3]"
bulk RNAseq FACS-isolated cells,dsRed+_vs_dsRed-,TREdsRed	elavGS>UAS-ND42_RNAi,FBgn0032409,34633,Ced-12,1525.411219,1.494148887,3.88E-08,protein_coding,Ced-12 [Source:FlyBase	Acc:FBgn0032409]
bulk RNAseq FACS-isolated cells,dsRed+_vs_dsRed-,TREdsRed	elavGS>UAS-ND42_RNAi,FBgn0032429,34655,CG5446,757.6650213,1.509567793,1.26E-09,protein_coding,"CG5446, isoform A [Source:UniProtKB/TrEMBL	Acc:Q9VK90]"
bulk RNAseq FACS-isolated cells,dsRed+_vs_dsRed-,TREdsRed	elavGS>UAS-ND42_RNAi,FBgn0032433,34660,Oatp33Ea,218.3852682,4.785281379,3.46E-05,protein_coding,Organic anion transporting polypeptide 33Ea [Source:FlyBase	Acc:FBgn0032433]
bulk RNAseq FACS-isolated cells,dsRed+_vs_dsRed-,TREdsRed	elavGS>UAS-ND42_RNAi,FBgn0032434,34661,CG5421,11.10240498,4.279237896,0.003179449,protein_coding,"CG5421, isoform A [Source:UniProtKB/TrEMBL	Acc:Q9VK83]"
bulk RNAseq FACS-isolated cells,dsRed+_vs_dsRed-,TREdsRed	elavGS>UAS-ND42_RNAi,FBgn0032444,34674,CG5525,990.8083599,0.974337744,1.26E-06,protein_coding,T-complex protein 1 subunit delta [Source:UniProtKB/TrEMBL	Acc:Q9VK69]
bulk RNAseq FACS-isolated cells,dsRed+_vs_dsRed-,TREdsRed	elavGS>UAS-ND42_RNAi,FBgn0032445,34675,CG6153,111.6191845,0.956481669,0.023904645,protein_coding,"CG6153, isoform C [Source:UniProtKB/TrEMBL	Acc:E1JHG8]"
bulk RNAseq FACS-isolated cells,dsRed+_vs_dsRed-,TREdsRed	elavGS>UAS-ND42_RNAi,FBgn0032447,34677,PICK1,534.2356941,-2.140934646,0.001008306,protein_coding,PICK1 ortholog [Source:FlyBase	Acc:FBgn0032447]
bulk RNAseq FACS-isolated cells,dsRed+_vs_dsRed-,TREdsRed	elavGS>UAS-ND42_RNAi,FBgn0032448,34678,CG5781,14.01354265,3.662773339,0.012466072,protein_coding,CG5781 [Source:UniProtKB/TrEMBL	Acc:Q9VK65]
bulk RNAseq FACS-isolated cells,dsRed+_vs_dsRed-,TREdsRed	elavGS>UAS-ND42_RNAi,FBgn0032451,34681,spict,698.5629801,1.093665498,0.000735543,protein_coding,spichthyin [Source:FlyBase	Acc:FBgn0032451]
bulk RNAseq FACS-isolated cells,dsRed+_vs_dsRed-,TREdsRed	elavGS>UAS-ND42_RNAi,FBgn0032452,34682,CG15484,13.46151592,4.633276042,0.000515182,protein_coding,IP07046p [Source:UniProtKB/TrEMBL	Acc:Q9VK61]
bulk RNAseq FACS-isolated cells,dsRed+_vs_dsRed-,TREdsRed	elavGS>UAS-ND42_RNAi,FBgn0032453,34683,CG6180,1986.256086,2.182175421,1.15E-54,protein_coding,CG6180 [Source:UniProtKB/TrEMBL	Acc:Q9VK60]
bulk RNAseq FACS-isolated cells,dsRed+_vs_dsRed-,TREdsRed	elavGS>UAS-ND42_RNAi,FBgn0032455,34685,Pih1D1,901.3937255,-0.817474321,0.000551272,protein_coding,Pih1D1 [Source:FlyBase	Acc:FBgn0032455]
bulk RNAseq FACS-isolated cells,dsRed+_vs_dsRed-,TREdsRed	elavGS>UAS-ND42_RNAi,FBgn0032475,34709,Sfmbt,981.6238172,-0.950187112,0.013016958,protein_coding,Scm-related gene containing four mbt domains [Source:FlyBase	Acc:FBgn0032475]
bulk RNAseq FACS-isolated cells,dsRed+_vs_dsRed-,TREdsRed	elavGS>UAS-ND42_RNAi,FBgn0032476,34710,CG5439,649.1439026,0.862961465,0.000592688,protein_coding,CG5439 [Source:UniProtKB/TrEMBL	Acc:Q9VK31]
bulk RNAseq FACS-isolated cells,dsRed+_vs_dsRed-,TREdsRed	elavGS>UAS-ND42_RNAi,FBgn0032479,34713,CG16974,23529.33067,2.066265771,3.39E-18,protein_coding,LD10349p [Source:UniProtKB/TrEMBL	Acc:Q9VK28]
bulk RNAseq FACS-isolated cells,dsRed+_vs_dsRed-,TREdsRed	elavGS>UAS-ND42_RNAi,FBgn0032480,34714,Edem2,1976.580585,1.123711886,0.00072535,protein_coding,Edem2 [Source:FlyBase	Acc:FBgn0032480]
bulk RNAseq FACS-isolated cells,dsRed+_vs_dsRed-,TREdsRed	elavGS>UAS-ND42_RNAi,FBgn0032481,34715,CG16972,529.2750907,1.830528054,1.53E-05,protein_coding,LD28380p [Source:UniProtKB/TrEMBL	Acc:Q8SWW4]
bulk RNAseq FACS-isolated cells,dsRed+_vs_dsRed-,TREdsRed	elavGS>UAS-ND42_RNAi,FBgn0032506,34742,CG9395,1394.549107,-2.684375919,3.34E-12,protein_coding,"CG9395, isoform C [Source:UniProtKB/TrEMBL	Acc:Q9VJZ9]"
bulk RNAseq FACS-isolated cells,dsRed+_vs_dsRed-,TREdsRed	elavGS>UAS-ND42_RNAi,FBgn0032507,34743,CG9377,35096.59754,5.051354803,6.08E-35,protein_coding,CG9377 [Source:UniProtKB/TrEMBL	Acc:Q9VJZ8]
bulk RNAseq FACS-isolated cells,dsRed+_vs_dsRed-,TREdsRed	elavGS>UAS-ND42_RNAi,FBgn0032509,34745,CG6523,450.1931036,0.944357959,0.032576742,protein_coding,CG6523 [Source:UniProtKB/TrEMBL	Acc:Q9VJZ6]
bulk RNAseq FACS-isolated cells,dsRed+_vs_dsRed-,TREdsRed	elavGS>UAS-ND42_RNAi,FBgn0032512,34748,CG9305,516.712827,-1.315596187,0.00514704,protein_coding,"CG9305, isoform A [Source:UniProtKB/TrEMBL	Acc:Q9VJZ3]"
bulk RNAseq FACS-isolated cells,dsRed+_vs_dsRed-,TREdsRed	elavGS>UAS-ND42_RNAi,FBgn0032514,34750,CG9302,604.114687,1.338347934,0.000218873,protein_coding,CG9302 [Source:UniProtKB/TrEMBL	Acc:Q9VJZ1]
bulk RNAseq FACS-isolated cells,dsRed+_vs_dsRed-,TREdsRed	elavGS>UAS-ND42_RNAi,FBgn0032518,34754,RpL24,2418.815972,0.734260949,1.16E-07,protein_coding,Ribosomal protein L24 [Source:FlyBase	Acc:FBgn0032518]
bulk RNAseq FACS-isolated cells,dsRed+_vs_dsRed-,TREdsRed	elavGS>UAS-ND42_RNAi,FBgn0032521,34757,CG7110,260.8657033,3.853726794,0.002261069,protein_coding,"CG7110, isoform B [Source:UniProtKB/TrEMBL	Acc:Q9VJY3]"
bulk RNAseq FACS-isolated cells,dsRed+_vs_dsRed-,TREdsRed	elavGS>UAS-ND42_RNAi,FBgn0032536,34808,Ance-3,12.62979401,4.590429121,0.008281563,protein_coding,Ance-3 [Source:FlyBase	Acc:FBgn0032536]
bulk RNAseq FACS-isolated cells,dsRed+_vs_dsRed-,TREdsRed	elavGS>UAS-ND42_RNAi,FBgn0032538,34811,CG16885,7.215013406,5.175773888,0.001053624,protein_coding,RH04334p [Source:UniProtKB/TrEMBL	Acc:Q8SZM2]
bulk RNAseq FACS-isolated cells,dsRed+_vs_dsRed-,TREdsRed	elavGS>UAS-ND42_RNAi,FBgn0032590,34988,CG4631,60.6898406,3.623447947,0.000276916,protein_coding,CG4631 [Source:UniProtKB/TrEMBL	Acc:Q9VJK1]
bulk RNAseq FACS-isolated cells,dsRed+_vs_dsRed-,TREdsRed	elavGS>UAS-ND42_RNAi,FBgn0032596,34999,Prosbeta4,439.9185917,0.507871383,0.010094745,protein_coding,Proteasome beta4 subunit [Source:FlyBase	Acc:FBgn0032596]
bulk RNAseq FACS-isolated cells,dsRed+_vs_dsRed-,TREdsRed	elavGS>UAS-ND42_RNAi,FBgn0032600,35004,CG17912,2235.350978,0.600950756,0.028198285,protein_coding,"Bub3 interacting GLEBS and zinc finger domain protein, isoform F [Source:UniProtKB/TrEMBL	Acc:M9PBC6]"
bulk RNAseq FACS-isolated cells,dsRed+_vs_dsRed-,TREdsRed	elavGS>UAS-ND42_RNAi,FBgn0032601,35005,yellow-b,233.3450649,6.657268156,1.50E-10,protein_coding,yellow-b [Source:FlyBase	Acc:FBgn0032601]
bulk RNAseq FACS-isolated cells,dsRed+_vs_dsRed-,TREdsRed	elavGS>UAS-ND42_RNAi,FBgn0032603,35009,CG17928,232.9048769,3.299867896,0.000224681,protein_coding,IP12339p [Source:UniProtKB/TrEMBL	Acc:Q9VJI1]
bulk RNAseq FACS-isolated cells,dsRed+_vs_dsRed-,TREdsRed	elavGS>UAS-ND42_RNAi,FBgn0032614,35021,CG13284,176.1099468,-1.851811631,0.03845257,protein_coding,RE48687p [Source:UniProtKB/TrEMBL	Acc:Q8IGQ3]
bulk RNAseq FACS-isolated cells,dsRed+_vs_dsRed-,TREdsRed	elavGS>UAS-ND42_RNAi,FBgn0032634,35043,Rpb11,382.282838,-0.775283115,0.00178426,protein_coding,Rpb11 [Source:FlyBase	Acc:FBgn0032634]
bulk RNAseq FACS-isolated cells,dsRed+_vs_dsRed-,TREdsRed	elavGS>UAS-ND42_RNAi,FBgn0032635,35044,CG15141,377.4018035,-1.135692689,0.034008174,protein_coding,LD24839p [Source:UniProtKB/TrEMBL	Acc:Q9VJE3]
bulk RNAseq FACS-isolated cells,dsRed+_vs_dsRed-,TREdsRed	elavGS>UAS-ND42_RNAi,FBgn0032640,35052,Sgt,1123.280615,0.555690259,0.015497661,protein_coding,small glutamine-rich tetratricopeptide containing protein [Source:FlyBase	Acc:FBgn0032640]
bulk RNAseq FACS-isolated cells,dsRed+_vs_dsRed-,TREdsRed	elavGS>UAS-ND42_RNAi,FBgn0032642,35055,CG5110,349.5339292,0.787232471,9.59E-05,protein_coding,Ragulator complex protein LAMTOR3 homolog [Source:UniProtKB/Swiss-Prot	Acc:Q9VJD2]
bulk RNAseq FACS-isolated cells,dsRed+_vs_dsRed-,TREdsRed	elavGS>UAS-ND42_RNAi,FBgn0032643,35056,CG6453,927.3738479,1.488378707,4.09E-05,protein_coding,"Glucosidase 2 beta subunit, isoform A [Source:UniProtKB/TrEMBL	Acc:Q9VJD1]"
bulk RNAseq FACS-isolated cells,dsRed+_vs_dsRed-,TREdsRed	elavGS>UAS-ND42_RNAi,FBgn0032644,35057,CG5131,172.9716357,-1.160871718,0.019665966,protein_coding,CG5131 [Source:UniProtKB/TrEMBL	Acc:Q9VJD0]
bulk RNAseq FACS-isolated cells,dsRed+_vs_dsRed-,TREdsRed	elavGS>UAS-ND42_RNAi,FBgn0032651,35066,Oli,546.6085259,-2.216643841,0.000169551,protein_coding,Olig family [Source:FlyBase	Acc:FBgn0032651]
bulk RNAseq FACS-isolated cells,dsRed+_vs_dsRed-,TREdsRed	elavGS>UAS-ND42_RNAi,FBgn0032652,35067,CG6870,2109.85375,3.375963945,0.009036093,protein_coding,"CG6870, isoform A [Source:UniProtKB/TrEMBL	Acc:Q9VJC0]"
bulk RNAseq FACS-isolated cells,dsRed+_vs_dsRed-,TREdsRed	elavGS>UAS-ND42_RNAi,FBgn0032666,35083,CG5758,33486.01781,3.239921237,1.21E-57,protein_coding,"CG5758, isoform A [Source:UniProtKB/TrEMBL	Acc:Q0E8P5]"
bulk RNAseq FACS-isolated cells,dsRed+_vs_dsRed-,TREdsRed	elavGS>UAS-ND42_RNAi,FBgn0032670,35088,CG5783,37.80656858,5.265246107,8.99E-11,protein_coding,CG5783 [Source:UniProtKB/TrEMBL	Acc:Q9VJ98]
bulk RNAseq FACS-isolated cells,dsRed+_vs_dsRed-,TREdsRed	elavGS>UAS-ND42_RNAi,FBgn0032681,35102,CG10283,346.0096208,-1.754095384,0.011825314,protein_coding,"Uncharacterized protein, isoform C [Source:UniProtKB/TrEMBL	Acc:E1JHK9]"
bulk RNAseq FACS-isolated cells,dsRed+_vs_dsRed-,TREdsRed	elavGS>UAS-ND42_RNAi,FBgn0032684,35105,CG10178,2219.917824,5.716873696,2.99E-11,protein_coding,UDP-glucuronosyltransferase [Source:UniProtKB/TrEMBL	Acc:Q9VJ81]
bulk RNAseq FACS-isolated cells,dsRed+_vs_dsRed-,TREdsRed	elavGS>UAS-ND42_RNAi,FBgn0032691,35113,Atac2,194.7545112,-1.310991693,0.028673758,protein_coding,Ada2a-containing complex component 2 [Source:FlyBase	Acc:FBgn0032691]
bulk RNAseq FACS-isolated cells,dsRed+_vs_dsRed-,TREdsRed	elavGS>UAS-ND42_RNAi,FBgn0032694,35116,MESR3,697.2618695,2.100675813,8.25E-09,protein_coding,Misexpression suppressor of ras 3 [Source:FlyBase	Acc:FBgn0032694]
bulk RNAseq FACS-isolated cells,dsRed+_vs_dsRed-,TREdsRed	elavGS>UAS-ND42_RNAi,FBgn0032699,35123,CG10383,556.6983902,1.185605979,7.03E-05,protein_coding,LD21810p [Source:UniProtKB/TrEMBL	Acc:Q9VJ64]
bulk RNAseq FACS-isolated cells,dsRed+_vs_dsRed-,TREdsRed	elavGS>UAS-ND42_RNAi,FBgn0032702,35126,CG10376,2550.202299,1.625714516,5.90E-10,protein_coding,SD03870p [Source:UniProtKB/TrEMBL	Acc:Q9VJ61]
bulk RNAseq FACS-isolated cells,dsRed+_vs_dsRed-,TREdsRed	elavGS>UAS-ND42_RNAi,FBgn0032704,NA,Jwa,1322.347396,1.420311021,1.01E-10,protein_coding,Jwa ortholog [Source:FlyBase	Acc:FBgn0032704]
bulk RNAseq FACS-isolated cells,dsRed+_vs_dsRed-,TREdsRed	elavGS>UAS-ND42_RNAi,FBgn0032706,35131,Irk3,5146.879033,5.434437579,7.19E-45,protein_coding,Inwardly rectifying potassium channel 3 [Source:FlyBase	Acc:FBgn0032706]
bulk RNAseq FACS-isolated cells,dsRed+_vs_dsRed-,TREdsRed	elavGS>UAS-ND42_RNAi,FBgn0032707,35132,CG10348,15.47388336,3.40544289,0.012667132,protein_coding,"Uncharacterized protein, isoform B [Source:UniProtKB/TrEMBL	Acc:Q9VJ55]"
bulk RNAseq FACS-isolated cells,dsRed+_vs_dsRed-,TREdsRed	elavGS>UAS-ND42_RNAi,FBgn0032715,35140,CG17597,246.8807356,3.855325858,4.41E-07,protein_coding,SD06839p [Source:UniProtKB/TrEMBL	Acc:Q9VJ44]
bulk RNAseq FACS-isolated cells,dsRed+_vs_dsRed-,TREdsRed	elavGS>UAS-ND42_RNAi,FBgn0032719,35144,CG17321,1204.468114,-1.741034341,0.041114669,protein_coding,RH30783p [Source:UniProtKB/TrEMBL	Acc:Q9VJ40]
bulk RNAseq FACS-isolated cells,dsRed+_vs_dsRed-,TREdsRed	elavGS>UAS-ND42_RNAi,FBgn0032721,35146,CG10602,806.7559875,1.401926359,0.000110413,protein_coding,Leukotriene A(4) hydrolase [Source:UniProtKB/TrEMBL	Acc:A4V0U4]
bulk RNAseq FACS-isolated cells,dsRed+_vs_dsRed-,TREdsRed	elavGS>UAS-ND42_RNAi,FBgn0032727,35153,CG10623,375.1159914,2.310445728,1.13E-08,protein_coding,CG10623 protein [Source:UniProtKB/TrEMBL	Acc:Q9VJ31]
bulk RNAseq FACS-isolated cells,dsRed+_vs_dsRed-,TREdsRed	elavGS>UAS-ND42_RNAi,FBgn0032729,35156,CG10639,678.4108279,0.781904568,0.006009946,protein_coding,FI05204p [Source:UniProtKB/TrEMBL	Acc:Q9VJ28]
bulk RNAseq FACS-isolated cells,dsRed+_vs_dsRed-,TREdsRed	elavGS>UAS-ND42_RNAi,FBgn0032731,35158,Swip-1,1656.478483,2.373342072,2.19E-23,protein_coding,Swiprosin-1 [Source:FlyBase	Acc:FBgn0032731]
bulk RNAseq FACS-isolated cells,dsRed+_vs_dsRed-,TREdsRed	elavGS>UAS-ND42_RNAi,FBgn0032746,35174,CG10470,449.1823361,0.933155231,0.000105967,protein_coding,RE20389p [Source:UniProtKB/TrEMBL	Acc:Q9VJ11]
bulk RNAseq FACS-isolated cells,dsRed+_vs_dsRed-,TREdsRed	elavGS>UAS-ND42_RNAi,FBgn0032752,35181,CG10702,442.6309984,2.027641176,0.045232835,protein_coding,LD35811p [Source:UniProtKB/TrEMBL	Acc:Q9VJ04]
bulk RNAseq FACS-isolated cells,dsRed+_vs_dsRed-,TREdsRed	elavGS>UAS-ND42_RNAi,FBgn0032753,35182,CG17572,377.7833954,4.761139038,1.37E-05,protein_coding,RH69521p [Source:UniProtKB/TrEMBL	Acc:Q8SXE1]
bulk RNAseq FACS-isolated cells,dsRed+_vs_dsRed-,TREdsRed	elavGS>UAS-ND42_RNAi,FBgn0032763,35198,CG17568,236.1131939,-1.820743838,0.035743025,protein_coding,IP01252p [Source:UniProtKB/TrEMBL	Acc:Q9VIY9]
bulk RNAseq FACS-isolated cells,dsRed+_vs_dsRed-,TREdsRed	elavGS>UAS-ND42_RNAi,FBgn0032774,35212,CG17549,710.4333638,2.684506659,0.006418529,protein_coding,GH19142p [Source:UniProtKB/TrEMBL	Acc:Q9VIX6]
bulk RNAseq FACS-isolated cells,dsRed+_vs_dsRed-,TREdsRed	elavGS>UAS-ND42_RNAi,FBgn0032775,35213,CG17544,791.804693,1.659965531,2.51E-07,protein_coding,Acyl-coenzyme A oxidase [Source:UniProtKB/TrEMBL	Acc:Q9VIX4]
bulk RNAseq FACS-isolated cells,dsRed+_vs_dsRed-,TREdsRed	elavGS>UAS-ND42_RNAi,FBgn0032779,35218,CG16771,116.1004941,2.049124791,0.040059997,protein_coding,"Uncharacterized protein, isoform A [Source:UniProtKB/TrEMBL	Acc:Q9VIW9]"
bulk RNAseq FACS-isolated cells,dsRed+_vs_dsRed-,TREdsRed	elavGS>UAS-ND42_RNAi,FBgn0032782,35221,Rab9,1098.572227,2.85387886,9.47E-13,protein_coding,Rab9 [Source:FlyBase	Acc:FBgn0032782]
bulk RNAseq FACS-isolated cells,dsRed+_vs_dsRed-,TREdsRed	elavGS>UAS-ND42_RNAi,FBgn0032787,35228,CG10195,185.2729537,1.973341362,0.046902349,protein_coding,RE56218p [Source:UniProtKB/TrEMBL	Acc:Q9VIV9]
bulk RNAseq FACS-isolated cells,dsRed+_vs_dsRed-,TREdsRed	elavGS>UAS-ND42_RNAi,FBgn0032791,35232,CG18094,86.54207537,1.560144926,0.001708592,protein_coding,RT08607p [Source:UniProtKB/TrEMBL	Acc:Q9VIV5]
bulk RNAseq FACS-isolated cells,dsRed+_vs_dsRed-,TREdsRed	elavGS>UAS-ND42_RNAi,FBgn0032796,35237,CG10188,1185.481845,-2.112519456,0.000101822,protein_coding,"Uncharacterized protein, isoform C [Source:UniProtKB/TrEMBL	Acc:M9PBE1]"
bulk RNAseq FACS-isolated cells,dsRed+_vs_dsRed-,TREdsRed	elavGS>UAS-ND42_RNAi,FBgn0032797,35238,CG10186,9845.331803,-2.423822319,9.50E-15,protein_coding,"Uncharacterized protein, isoform G [Source:UniProtKB/TrEMBL	Acc:B7YZX0]"
bulk RNAseq FACS-isolated cells,dsRed+_vs_dsRed-,TREdsRed	elavGS>UAS-ND42_RNAi,FBgn0032799,35240,CG10166,287.3396613,1.738084714,1.32E-05,protein_coding,Probable dolichol-phosphate mannosyltransferase [Source:UniProtKB/Swiss-Prot	Acc:Q9VIU7]
bulk RNAseq FACS-isolated cells,dsRed+_vs_dsRed-,TREdsRed	elavGS>UAS-ND42_RNAi,FBgn0032800,35241,CG10137,1503.033089,-2.173491095,2.50E-12,protein_coding,GH24474p [Source:UniProtKB/TrEMBL	Acc:Q9VIU5]
bulk RNAseq FACS-isolated cells,dsRed+_vs_dsRed-,TREdsRed	elavGS>UAS-ND42_RNAi,FBgn0032801,35242,CG10165,110.5468684,2.901357723,2.31E-06,protein_coding,LD43293p [Source:UniProtKB/TrEMBL	Acc:Q9VIU6]
bulk RNAseq FACS-isolated cells,dsRed+_vs_dsRed-,TREdsRed	elavGS>UAS-ND42_RNAi,FBgn0032805,35247,CG10337,40.08258889,4.007398718,0.004925867,protein_coding,IP11805p [Source:UniProtKB/TrEMBL	Acc:Q9VIU0]
bulk RNAseq FACS-isolated cells,dsRed+_vs_dsRed-,TREdsRed	elavGS>UAS-ND42_RNAi,FBgn0032814,35258,CG10366,587.025404,-1.222959478,0.008012707,protein_coding,
bulk RNAseq FACS-isolated cells,dsRed+_vs_dsRed-,TREdsRed	elavGS>UAS-ND42_RNAi,FBgn0032815,35260,CG10462,433.3610917,4.548981384,1.21E-09,protein_coding,FI01119p [Source:UniProtKB/TrEMBL	Acc:Q9VIS7]
bulk RNAseq FACS-isolated cells,dsRed+_vs_dsRed-,TREdsRed	elavGS>UAS-ND42_RNAi,FBgn0032816,35261,Nf-YB,396.3682626,-0.886308709,3.69E-05,protein_coding,Nuclear factor Y-box B [Source:FlyBase	Acc:FBgn0032816]
bulk RNAseq FACS-isolated cells,dsRed+_vs_dsRed-,TREdsRed	elavGS>UAS-ND42_RNAi,FBgn0032820,35265,fbp,138.5676561,2.399983068,0.023813789,protein_coding,"fructose-1,6-bisphosphatase [Source:FlyBase	Acc:FBgn0032820]"
bulk RNAseq FACS-isolated cells,dsRed+_vs_dsRed-,TREdsRed	elavGS>UAS-ND42_RNAi,FBgn0032822,35268,CG10466,54.18984315,-1.346007422,0.001196958,protein_coding,"Uncharacterized protein, isoform A [Source:UniProtKB/TrEMBL	Acc:Q9VIS0]"
bulk RNAseq FACS-isolated cells,dsRed+_vs_dsRed-,TREdsRed	elavGS>UAS-ND42_RNAi,FBgn0032859,35311,Arpc2,1079.029971,1.276274773,9.64E-08,protein_coding,"Actin-related protein 2/3 complex, subunit 2 [Source:FlyBase	Acc:FBgn0032859]"
bulk RNAseq FACS-isolated cells,dsRed+_vs_dsRed-,TREdsRed	elavGS>UAS-ND42_RNAi,FBgn0032864,35316,CG2493,2489.026049,4.671670425,2.21E-38,protein_coding,"CG2493, isoform A [Source:UniProtKB/TrEMBL	Acc:Q9VIM0]"
bulk RNAseq FACS-isolated cells,dsRed+_vs_dsRed-,TREdsRed	elavGS>UAS-ND42_RNAi,FBgn0032876,35330,Cen,1132.05324,-0.836023938,0.047309078,protein_coding,Centrocortin [Source:FlyBase	Acc:FBgn0032876]
bulk RNAseq FACS-isolated cells,dsRed+_vs_dsRed-,TREdsRed	elavGS>UAS-ND42_RNAi,FBgn0032881,35337,CG9319,345.3136835,1.248708982,0.005000354,protein_coding,"CG9319, isoform A [Source:UniProtKB/TrEMBL	Acc:Q9VIK0]"
bulk RNAseq FACS-isolated cells,dsRed+_vs_dsRed-,TREdsRed	elavGS>UAS-ND42_RNAi,FBgn0032886,35344,CG9328,1399.964304,-0.493913419,0.007096681,protein_coding,"CG9328, isoform A [Source:UniProtKB/TrEMBL	Acc:Q9VIJ3]"
bulk RNAseq FACS-isolated cells,dsRed+_vs_dsRed-,TREdsRed	elavGS>UAS-ND42_RNAi,FBgn0032891,35349,Oseg5,40.76155369,5.5827236,4.62E-06,protein_coding,Outer segment 5 [Source:FlyBase	Acc:FBgn0032891]
bulk RNAseq FACS-isolated cells,dsRed+_vs_dsRed-,TREdsRed	elavGS>UAS-ND42_RNAi,FBgn0032897,35355,CG9336,2643.502862,5.593749735,4.77E-25,protein_coding,"CG9336, isoform A [Source:UniProtKB/TrEMBL	Acc:Q9VII1]"
bulk RNAseq FACS-isolated cells,dsRed+_vs_dsRed-,TREdsRed	elavGS>UAS-ND42_RNAi,FBgn0032899,35357,CG9338,71.55152809,2.811126507,2.44E-05,protein_coding,"CG9338, isoform A [Source:UniProtKB/TrEMBL	Acc:Q9VIH9]"
bulk RNAseq FACS-isolated cells,dsRed+_vs_dsRed-,TREdsRed	elavGS>UAS-ND42_RNAi,FBgn0032900,35358,CG14401,159.3931458,3.887154966,0.002532966,protein_coding,"Uncharacterized protein, isoform B [Source:UniProtKB/TrEMBL	Acc:M9NDC5]"
bulk RNAseq FACS-isolated cells,dsRed+_vs_dsRed-,TREdsRed	elavGS>UAS-ND42_RNAi,FBgn0032901,35359,sky,272.0513859,1.98173967,2.28E-30,protein_coding,skywalker [Source:FlyBase	Acc:FBgn0032901]
bulk RNAseq FACS-isolated cells,dsRed+_vs_dsRed-,TREdsRed	elavGS>UAS-ND42_RNAi,FBgn0032906,35364,RPA2,143.915632,-2.329483991,0.046504169,protein_coding,Replication protein A2 [Source:FlyBase	Acc:FBgn0032906]
bulk RNAseq FACS-isolated cells,dsRed+_vs_dsRed-,TREdsRed	elavGS>UAS-ND42_RNAi,FBgn0032910,35369,CG9265,641.4626512,-2.094979675,0.000119004,protein_coding,"CG9265, isoform A [Source:UniProtKB/TrEMBL	Acc:Q9VIG6]"
bulk RNAseq FACS-isolated cells,dsRed+_vs_dsRed-,TREdsRed	elavGS>UAS-ND42_RNAi,FBgn0032922,35383,CG9249,117.0733357,-0.70387406,0.032588726,protein_coding,"Ubiquinone biosynthesis O-methyltransferase, mitochondrial [Source:UniProtKB/TrEMBL	Acc:Q9VIF3]"
bulk RNAseq FACS-isolated cells,dsRed+_vs_dsRed-,TREdsRed	elavGS>UAS-ND42_RNAi,FBgn0032923,35384,CG9248,691.6028407,0.977450509,0.001996756,protein_coding,"CG9248, isoform A [Source:UniProtKB/TrEMBL	Acc:Q9VIF2]"
bulk RNAseq FACS-isolated cells,dsRed+_vs_dsRed-,TREdsRed	elavGS>UAS-ND42_RNAi,FBgn0032943,35405,Tsp39D,577.7768843,-0.769488674,0.042504023,protein_coding,Tetraspanin 39D [Source:FlyBase	Acc:FBgn0032943]
bulk RNAseq FACS-isolated cells,dsRed+_vs_dsRed-,TREdsRed	elavGS>UAS-ND42_RNAi,FBgn0032946,35408,nrv3,12087.48859,-1.963905234,2.17E-11,protein_coding,nervana 3 [Source:FlyBase	Acc:FBgn0032946]
bulk RNAseq FACS-isolated cells,dsRed+_vs_dsRed-,TREdsRed	elavGS>UAS-ND42_RNAi,FBgn0032949,35411,Lamp1,6223.905471,1.779471613,2.39E-34,protein_coding,Lamp1 [Source:FlyBase	Acc:FBgn0032949]
bulk RNAseq FACS-isolated cells,dsRed+_vs_dsRed-,TREdsRed	elavGS>UAS-ND42_RNAi,FBgn0032957,35421,CG2225,1381.080011,-1.638478803,3.15E-13,protein_coding,"CG2225, isoform A [Source:UniProtKB/TrEMBL	Acc:Q9V9R1]"
bulk RNAseq FACS-isolated cells,dsRed+_vs_dsRed-,TREdsRed	elavGS>UAS-ND42_RNAi,FBgn0032974,35440,CG3651,835.0812713,-0.868433896,0.012918067,protein_coding,"CG3651, isoform C [Source:UniProtKB/TrEMBL	Acc:Q9V9N9]"
bulk RNAseq FACS-isolated cells,dsRed+_vs_dsRed-,TREdsRed	elavGS>UAS-ND42_RNAi,FBgn0032987,35453,RpL21,1170.874048,1.165405183,4.47E-10,protein_coding,Ribosomal protein L21 [Source:FlyBase	Acc:FBgn0032987]
bulk RNAseq FACS-isolated cells,dsRed+_vs_dsRed-,TREdsRed	elavGS>UAS-ND42_RNAi,FBgn0032988,35454,Tif-IA,946.672341,-0.650944048,0.00076828,protein_coding,Tif-IA [Source:FlyBase	Acc:FBgn0032988]
bulk RNAseq FACS-isolated cells,dsRed+_vs_dsRed-,TREdsRed	elavGS>UAS-ND42_RNAi,FBgn0033005,35475,CG3107,1322.427229,-0.40497712,0.04062021,protein_coding,"Presequence protease, mitochondrial [Source:UniProtKB/Swiss-Prot	Acc:Q9V9E3]"
bulk RNAseq FACS-isolated cells,dsRed+_vs_dsRed-,TREdsRed	elavGS>UAS-ND42_RNAi,FBgn0033010,35480,Atf6,1366.739032,0.50903021,0.028683726,protein_coding,Atf6 [Source:FlyBase	Acc:FBgn0033010]
bulk RNAseq FACS-isolated cells,dsRed+_vs_dsRed-,TREdsRed	elavGS>UAS-ND42_RNAi,FBgn0033015,35485,d4,1156.303355,-0.599694592,0.036672332,protein_coding,d4 [Source:FlyBase	Acc:FBgn0033015]
bulk RNAseq FACS-isolated cells,dsRed+_vs_dsRed-,TREdsRed	elavGS>UAS-ND42_RNAi,FBgn0033029,35501,Not3,3228.302347,-0.892283119,0.003140153,protein_coding,LD13864p [Source:UniProtKB/TrEMBL	Acc:Q7K126]
bulk RNAseq FACS-isolated cells,dsRed+_vs_dsRed-,TREdsRed	elavGS>UAS-ND42_RNAi,FBgn0033031,35503,CG8245,1273.546764,-1.939455802,2.98E-06,protein_coding,CG8245 [Source:UniProtKB/TrEMBL	Acc:A1Z6G9]
bulk RNAseq FACS-isolated cells,dsRed+_vs_dsRed-,TREdsRed	elavGS>UAS-ND42_RNAi,FBgn0033038,35511,CG7791,1077.413583,-0.832565702,0.008604582,protein_coding,CG7791 [Source:UniProtKB/TrEMBL	Acc:A1Z6H6]
bulk RNAseq FACS-isolated cells,dsRed+_vs_dsRed-,TREdsRed	elavGS>UAS-ND42_RNAi,FBgn0033050,35527,Pngl,886.9266715,0.979207053,0.006467242,protein_coding,PNGase-like [Source:FlyBase	Acc:FBgn0033050]
bulk RNAseq FACS-isolated cells,dsRed+_vs_dsRed-,TREdsRed	elavGS>UAS-ND42_RNAi,FBgn0033054,35531,CG14591,1869.16595,-1.050668166,0.000555269,protein_coding,RH09039p [Source:UniProtKB/TrEMBL	Acc:Q7JRB2]
bulk RNAseq FACS-isolated cells,dsRed+_vs_dsRed-,TREdsRed	elavGS>UAS-ND42_RNAi,FBgn0033061,35538,CG14590,201.1497458,5.131576277,2.64E-06,protein_coding,AT24727p [Source:UniProtKB/TrEMBL	Acc:Q8T3Z4]
bulk RNAseq FACS-isolated cells,dsRed+_vs_dsRed-,TREdsRed	elavGS>UAS-ND42_RNAi,FBgn0033065,35543,Cyp6w1,487.4351589,4.609570325,1.69E-06,protein_coding,Cyp6w1 [Source:FlyBase	Acc:FBgn0033065]
bulk RNAseq FACS-isolated cells,dsRed+_vs_dsRed-,TREdsRed	elavGS>UAS-ND42_RNAi,FBgn0033075,35554,Pld,231.5934131,4.7047055,2.76E-12,protein_coding,Phospholipase D [Source:FlyBase	Acc:FBgn0033075]
bulk RNAseq FACS-isolated cells,dsRed+_vs_dsRed-,TREdsRed	elavGS>UAS-ND42_RNAi,FBgn0033085,35567,CG15908,200.9795292,-0.998727881,0.018191388,protein_coding,GEO12027p1 [Source:UniProtKB/TrEMBL	Acc:Q4QPU3]
bulk RNAseq FACS-isolated cells,dsRed+_vs_dsRed-,TREdsRed	elavGS>UAS-ND42_RNAi,FBgn0033089,35571,CG17266,25.16799106,2.261347632,0.034409663,protein_coding,Peptidyl-prolyl cis-trans isomerase [Source:UniProtKB/TrEMBL	Acc:Q4V5H1]
bulk RNAseq FACS-isolated cells,dsRed+_vs_dsRed-,TREdsRed	elavGS>UAS-ND42_RNAi,FBgn0033093,35575,CG3270,1833.05823,2.979785198,3.67E-10,protein_coding,CG3270 [Source:UniProtKB/TrEMBL	Acc:A1Z6N5]
bulk RNAseq FACS-isolated cells,dsRed+_vs_dsRed-,TREdsRed	elavGS>UAS-ND42_RNAi,FBgn0033101,35586,CG9436,697.8817868,5.12686823,5.09E-10,protein_coding,CG9436 [Source:UniProtKB/TrEMBL	Acc:Q7JVH6]
bulk RNAseq FACS-isolated cells,dsRed+_vs_dsRed-,TREdsRed	elavGS>UAS-ND42_RNAi,FBgn0033108,35595,CG15236,1616.041158,-3.139640584,8.48E-06,protein_coding,FI03272p [Source:UniProtKB/TrEMBL	Acc:Q0E9N0]
bulk RNAseq FACS-isolated cells,dsRed+_vs_dsRed-,TREdsRed	elavGS>UAS-ND42_RNAi,FBgn0033127,35615,Tsp42Ef,1852.543652,4.396114498,9.25E-62,protein_coding,Tetraspanin 42Ef [Source:FlyBase	Acc:FBgn0033127]
bulk RNAseq FACS-isolated cells,dsRed+_vs_dsRed-,TREdsRed	elavGS>UAS-ND42_RNAi,FBgn0033129,35617,Tsp42Eh,26.3071374,3.363107047,0.019860217,protein_coding,Tetraspanin 42Eh [Source:FlyBase	Acc:FBgn0033129]
bulk RNAseq FACS-isolated cells,dsRed+_vs_dsRed-,TREdsRed	elavGS>UAS-ND42_RNAi,FBgn0033132,35620,Tsp42Ej,4046.985787,-1.16234419,0.017942431,protein_coding,Tetraspanin 42Ej [Source:FlyBase	Acc:FBgn0033132]
bulk RNAseq FACS-isolated cells,dsRed+_vs_dsRed-,TREdsRed	elavGS>UAS-ND42_RNAi,FBgn0033134,35622,Tsp42El,63.22017815,3.077685114,0.022930317,protein_coding,Tetraspanin 42El [Source:FlyBase	Acc:FBgn0033134]
bulk RNAseq FACS-isolated cells,dsRed+_vs_dsRed-,TREdsRed	elavGS>UAS-ND42_RNAi,FBgn0033159,35652,Dscam1,3007.092177,3.133598011,1.52E-10,protein_coding,Down syndrome cell adhesion molecule 1 [Source:FlyBase	Acc:FBgn0033159]
bulk RNAseq FACS-isolated cells,dsRed+_vs_dsRed-,TREdsRed	elavGS>UAS-ND42_RNAi,FBgn0033170,35665,sPLA2,138.834989,-2.033794411,0.00020056,protein_coding,secretory Phospholipase A2 [Source:FlyBase	Acc:FBgn0033170]
bulk RNAseq FACS-isolated cells,dsRed+_vs_dsRed-,TREdsRed	elavGS>UAS-ND42_RNAi,FBgn0033178,35673,CG11127,986.858391,1.362120917,5.37E-06,protein_coding,GH12965p [Source:UniProtKB/TrEMBL	Acc:Q7JRM5]
bulk RNAseq FACS-isolated cells,dsRed+_vs_dsRed-,TREdsRed	elavGS>UAS-ND42_RNAi,FBgn0033183,35678,CG1620,1147.030803,-1.019429663,0.000825726,protein_coding,"CG1620, isoform A [Source:UniProtKB/TrEMBL	Acc:A1Z6Z7]"
bulk RNAseq FACS-isolated cells,dsRed+_vs_dsRed-,TREdsRed	elavGS>UAS-ND42_RNAi,FBgn0033188,35687,Drat,3789.211032,-1.709257614,3.86E-06,protein_coding,Death resistor Adh domain containing target [Source:FlyBase	Acc:FBgn0033188]
bulk RNAseq FACS-isolated cells,dsRed+_vs_dsRed-,TREdsRed	elavGS>UAS-ND42_RNAi,FBgn0033192,35691,Corin,1453.798872,-1.668562916,1.66E-07,protein_coding,Corin [Source:FlyBase	Acc:FBgn0033192]
bulk RNAseq FACS-isolated cells,dsRed+_vs_dsRed-,TREdsRed	elavGS>UAS-ND42_RNAi,FBgn0033196,35697,CG1358,8217.497419,2.33783272,2.66E-19,protein_coding,"CG1358, isoform A [Source:UniProtKB/TrEMBL	Acc:Q7K1D7]"
bulk RNAseq FACS-isolated cells,dsRed+_vs_dsRed-,TREdsRed	elavGS>UAS-ND42_RNAi,FBgn0033199,35702,CG17985,387.4153462,0.742541809,0.029495761,protein_coding,LD36653p [Source:UniProtKB/TrEMBL	Acc:Q7K4J7]
bulk RNAseq FACS-isolated cells,dsRed+_vs_dsRed-,TREdsRed	elavGS>UAS-ND42_RNAi,FBgn0033205,35708,CG2064,544.9717757,-0.98990983,0.013303226,protein_coding,CG2064 [Source:UniProtKB/TrEMBL	Acc:A1Z729]
bulk RNAseq FACS-isolated cells,dsRed+_vs_dsRed-,TREdsRed	elavGS>UAS-ND42_RNAi,FBgn0033209,35712,CG12107,489.3776881,1.311898682,1.09E-08,protein_coding,GEO05123p1 [Source:UniProtKB/TrEMBL	Acc:Q7JXE4]
bulk RNAseq FACS-isolated cells,dsRed+_vs_dsRed-,TREdsRed	elavGS>UAS-ND42_RNAi,FBgn0033214,35718,CG1941,287.3500093,4.646210267,1.26E-05,protein_coding,"CG1941, isoform A [Source:UniProtKB/TrEMBL	Acc:Q7JYK2]"
bulk RNAseq FACS-isolated cells,dsRed+_vs_dsRed-,TREdsRed	elavGS>UAS-ND42_RNAi,FBgn0033224,35730,Nop17l,2677.630281,1.614295646,1.55E-19,protein_coding,Nop17 like [Source:FlyBase	Acc:FBgn0033224]
bulk RNAseq FACS-isolated cells,dsRed+_vs_dsRed-,TREdsRed	elavGS>UAS-ND42_RNAi,FBgn0033229,35737,CG12822,2070.678625,-0.663755309,6.89E-05,protein_coding,"Uncharacterized protein, isoform A [Source:UniProtKB/TrEMBL	Acc:A1Z759]"
bulk RNAseq FACS-isolated cells,dsRed+_vs_dsRed-,TREdsRed	elavGS>UAS-ND42_RNAi,FBgn0033232,35741,CG12159,775.368142,1.32056283,0.000543746,protein_coding,"Uncharacterized protein, isoform A [Source:UniProtKB/TrEMBL	Acc:A1Z765]"
bulk RNAseq FACS-isolated cells,dsRed+_vs_dsRed-,TREdsRed	elavGS>UAS-ND42_RNAi,FBgn0033234,35745,CG8791,34.33694638,-4.819707319,0.000319646,protein_coding,LP07366p [Source:UniProtKB/TrEMBL	Acc:Q8MS66]
bulk RNAseq FACS-isolated cells,dsRed+_vs_dsRed-,TREdsRed	elavGS>UAS-ND42_RNAi,FBgn0033235,35748,CG8728,1268.9017,-0.782039657,0.000759731,protein_coding,CG8728 [Source:UniProtKB/TrEMBL	Acc:Q7K3W2]
bulk RNAseq FACS-isolated cells,dsRed+_vs_dsRed-,TREdsRed	elavGS>UAS-ND42_RNAi,FBgn0033241,35754,CG2915,832.2955707,1.408919933,0.000130839,protein_coding,"CG2915, isoform A [Source:UniProtKB/TrEMBL	Acc:Q0E9F9]"
bulk RNAseq FACS-isolated cells,dsRed+_vs_dsRed-,TREdsRed	elavGS>UAS-ND42_RNAi,FBgn0033244,35758,CG8726,2434.505048,-0.715622316,0.014852925,protein_coding,"CG8726, isoform B [Source:UniProtKB/TrEMBL	Acc:A1Z782]"
bulk RNAseq FACS-isolated cells,dsRed+_vs_dsRed-,TREdsRed	elavGS>UAS-ND42_RNAi,FBgn0033249,35765,CG11191,1368.463851,-1.278697945,0.011743359,protein_coding,GH10486p [Source:UniProtKB/TrEMBL	Acc:Q7JVQ2]
bulk RNAseq FACS-isolated cells,dsRed+_vs_dsRed-,TREdsRed	elavGS>UAS-ND42_RNAi,FBgn0033252,35770,CG12769,2701.35422,-1.856714646,7.97E-08,protein_coding,"Uncharacterized protein, isoform C [Source:UniProtKB/TrEMBL	Acc:A0A0B4LFS0]"
bulk RNAseq FACS-isolated cells,dsRed+_vs_dsRed-,TREdsRed	elavGS>UAS-ND42_RNAi,FBgn0033259,35779,CG11210,1412.646613,0.840720403,0.004197006,protein_coding,RE44586p [Source:UniProtKB/TrEMBL	Acc:Q6NP91]
bulk RNAseq FACS-isolated cells,dsRed+_vs_dsRed-,TREdsRed	elavGS>UAS-ND42_RNAi,FBgn0033268,35789,Obp44a,14700.99328,4.781995392,1.62E-55,protein_coding,Odorant-binding protein 44a [Source:FlyBase	Acc:FBgn0033268]
bulk RNAseq FACS-isolated cells,dsRed+_vs_dsRed-,TREdsRed	elavGS>UAS-ND42_RNAi,FBgn0033273,35795,Gasz,538.7619068,-0.929729077,0.003575028,protein_coding,GASZ ortholog [Source:FlyBase	Acc:FBgn0033273]
bulk RNAseq FACS-isolated cells,dsRed+_vs_dsRed-,TREdsRed	elavGS>UAS-ND42_RNAi,FBgn0033274,35797,CG14757,1534.050883,0.429927274,0.000446293,protein_coding,"Succinate dehydrogenase assembly factor 2-A, mitochondrial [Source:UniProtKB/Swiss-Prot	Acc:Q4V5I9]"
bulk RNAseq FACS-isolated cells,dsRed+_vs_dsRed-,TREdsRed	elavGS>UAS-ND42_RNAi,FBgn0033285,35810,CG18449,7.247369801,3.256321711,0.034561394,protein_coding,GEO12122p1 [Source:UniProtKB/TrEMBL	Acc:Q4V3X2]
bulk RNAseq FACS-isolated cells,dsRed+_vs_dsRed-,TREdsRed	elavGS>UAS-ND42_RNAi,FBgn0033286,35811,CG2127,38.62448557,3.080149071,0.028398518,protein_coding,AT21693p [Source:UniProtKB/TrEMBL	Acc:Q8T8W0]
bulk RNAseq FACS-isolated cells,dsRed+_vs_dsRed-,TREdsRed	elavGS>UAS-ND42_RNAi,FBgn0033294,35827,Mal-A4,22.08519235,4.680519373,0.00142086,protein_coding,Maltase A4 [Source:FlyBase	Acc:FBgn0033294]
bulk RNAseq FACS-isolated cells,dsRed+_vs_dsRed-,TREdsRed	elavGS>UAS-ND42_RNAi,FBgn0033303,NA,Cyp6a15Psi,371.7609339,6.248400747,9.12E-21,pseudogene,Cyp6a15Psi [Source:FlyBase	Acc:FBgn0033303]
bulk RNAseq FACS-isolated cells,dsRed+_vs_dsRed-,TREdsRed	elavGS>UAS-ND42_RNAi,FBgn0033304,35837,Cyp6a13,2571.144193,4.587700003,4.78E-24,protein_coding,Cyp6a13 [Source:FlyBase	Acc:FBgn0033304]
bulk RNAseq FACS-isolated cells,dsRed+_vs_dsRed-,TREdsRed	elavGS>UAS-ND42_RNAi,FBgn0033313,35846,Cirl,3309.70964,-1.046548879,0.048357872,protein_coding,Calcium-independent receptor for alpha-latrotoxin [Source:FlyBase	Acc:FBgn0033313]
bulk RNAseq FACS-isolated cells,dsRed+_vs_dsRed-,TREdsRed	elavGS>UAS-ND42_RNAi,FBgn0033339,35877,Sec31,4112.516976,0.654321887,0.020389956,protein_coding,Sec31 ortholog (S. cerevisiae) [Source:FlyBase	Acc:FBgn0033339]
bulk RNAseq FACS-isolated cells,dsRed+_vs_dsRed-,TREdsRed	elavGS>UAS-ND42_RNAi,FBgn0033340,35879,CG13751,326.1232364,1.455157792,8.11E-11,protein_coding,RH09719p [Source:UniProtKB/TrEMBL	Acc:Q7K078]
bulk RNAseq FACS-isolated cells,dsRed+_vs_dsRed-,TREdsRed	elavGS>UAS-ND42_RNAi,FBgn0033347,35888,CG8248,503.6190306,-1.702259129,0.011256156,protein_coding,"CG8248, isoform A [Source:UniProtKB/TrEMBL	Acc:A1Z7K4]"
bulk RNAseq FACS-isolated cells,dsRed+_vs_dsRed-,TREdsRed	elavGS>UAS-ND42_RNAi,FBgn0033358,35901,CG8216,1176.035848,-3.301528755,0.004655307,protein_coding,CG8216 [Source:UniProtKB/TrEMBL	Acc:A1Z7M0]
bulk RNAseq FACS-isolated cells,dsRed+_vs_dsRed-,TREdsRed	elavGS>UAS-ND42_RNAi,FBgn0033368,35911,CG13743,1190.349101,-1.905697656,0.000316225,protein_coding,RE05533p [Source:UniProtKB/TrEMBL	Acc:Q8MRD1]
bulk RNAseq FACS-isolated cells,dsRed+_vs_dsRed-,TREdsRed	elavGS>UAS-ND42_RNAi,FBgn0033373,35918,CG8080,327.4567051,1.306651219,0.011378444,protein_coding,"NAD kinase 2, mitochondrial [Source:UniProtKB/TrEMBL	Acc:Q7JW73]"
bulk RNAseq FACS-isolated cells,dsRed+_vs_dsRed-,TREdsRed	elavGS>UAS-ND42_RNAi,FBgn0033375,35920,CG8078,230.3646638,0.855344635,0.028335058,protein_coding,Cytoplasmic tRNA 2-thiolation protein 1 [Source:UniProtKB/Swiss-Prot	Acc:Q7JWW5]
bulk RNAseq FACS-isolated cells,dsRed+_vs_dsRed-,TREdsRed	elavGS>UAS-ND42_RNAi,FBgn0033382,35930,Hydr1,6775.158467,3.860371674,8.23E-65,protein_coding,alpha/beta hydrolase 1 [Source:FlyBase	Acc:FBgn0033382]
bulk RNAseq FACS-isolated cells,dsRed+_vs_dsRed-,TREdsRed	elavGS>UAS-ND42_RNAi,FBgn0033387,35935,CG8008,66.69927993,6.242372021,1.38E-07,protein_coding,"CG8008, isoform B [Source:UniProtKB/TrEMBL	Acc:B7YZU3]"
bulk RNAseq FACS-isolated cells,dsRed+_vs_dsRed-,TREdsRed	elavGS>UAS-ND42_RNAi,FBgn0033388,35936,CG8046,449.7439181,10.72414078,1.10E-27,protein_coding,"CG8046, isoform A [Source:UniProtKB/TrEMBL	Acc:A1Z7R6]"
bulk RNAseq FACS-isolated cells,dsRed+_vs_dsRed-,TREdsRed	elavGS>UAS-ND42_RNAi,FBgn0033389,35937,Rad51C,10.5242712,-3.884809928,0.011214565,protein_coding,Rad51C [Source:FlyBase	Acc:FBgn0033389]
bulk RNAseq FACS-isolated cells,dsRed+_vs_dsRed-,TREdsRed	elavGS>UAS-ND42_RNAi,FBgn0033395,35946,Cyp4p2,400.5011965,-1.610704343,2.52E-06,protein_coding,Cyp4p2 [Source:FlyBase	Acc:FBgn0033395]
bulk RNAseq FACS-isolated cells,dsRed+_vs_dsRed-,TREdsRed	elavGS>UAS-ND42_RNAi,FBgn0033400,35952,CG2063,284.8974524,-0.833680505,0.016719341,protein_coding,CG2063 [Source:UniProtKB/TrEMBL	Acc:Q7K0K1]
bulk RNAseq FACS-isolated cells,dsRed+_vs_dsRed-,TREdsRed	elavGS>UAS-ND42_RNAi,FBgn0033402,35956,Myd88,607.7257257,4.197264218,1.92E-09,protein_coding,Myd88 [Source:FlyBase	Acc:FBgn0033402]
bulk RNAseq FACS-isolated cells,dsRed+_vs_dsRed-,TREdsRed	elavGS>UAS-ND42_RNAi,FBgn0033403,35957,CG13739,201.6499745,-2.449921101,0.004730417,protein_coding,
bulk RNAseq FACS-isolated cells,dsRed+_vs_dsRed-,TREdsRed	elavGS>UAS-ND42_RNAi,FBgn0033431,35989,CG1827,593.8631427,1.157958003,0.008776237,protein_coding,Putative N(4)-(beta-N-acetylglucosaminyl)-L-asparaginase CG1827 [Source:UniProtKB/Swiss-Prot	Acc:Q8MR45]
bulk RNAseq FACS-isolated cells,dsRed+_vs_dsRed-,TREdsRed	elavGS>UAS-ND42_RNAi,FBgn0033434,35993,CG1902,1245.253348,-1.052219368,0.00112946,protein_coding,"CG1902, isoform A [Source:UniProtKB/TrEMBL	Acc:Q7K1M4]"
bulk RNAseq FACS-isolated cells,dsRed+_vs_dsRed-,TREdsRed	elavGS>UAS-ND42_RNAi,FBgn0033437,35996,CG12926,1911.478566,4.125516081,1.49E-66,protein_coding,FI02944p [Source:UniProtKB/TrEMBL	Acc:A1Z7X8]
bulk RNAseq FACS-isolated cells,dsRed+_vs_dsRed-,TREdsRed	elavGS>UAS-ND42_RNAi,FBgn0033438,35997,Mmp2,1236.93379,-1.065159302,2.98E-05,protein_coding,Matrix metalloproteinase 2 [Source:FlyBase	Acc:FBgn0033438]
bulk RNAseq FACS-isolated cells,dsRed+_vs_dsRed-,TREdsRed	elavGS>UAS-ND42_RNAi,FBgn0033446,36009,CG1648,1858.028678,2.189838392,6.63E-27,protein_coding,"CG1648, isoform B [Source:UniProtKB/TrEMBL	Acc:A1Z7Z4]"
bulk RNAseq FACS-isolated cells,dsRed+_vs_dsRed-,TREdsRed	elavGS>UAS-ND42_RNAi,FBgn0033448,36011,hebe,184.6212238,2.876683473,0.023279809,protein_coding,hebe [Source:FlyBase	Acc:FBgn0033448]
bulk RNAseq FACS-isolated cells,dsRed+_vs_dsRed-,TREdsRed	elavGS>UAS-ND42_RNAi,FBgn0033451,36014,CG1665,573.8415165,4.128791932,2.87E-31,protein_coding,CG1665 [Source:UniProtKB/TrEMBL	Acc:A1Z803]
bulk RNAseq FACS-isolated cells,dsRed+_vs_dsRed-,TREdsRed	elavGS>UAS-ND42_RNAi,FBgn0033453,36016,CG1667,187.2940429,3.260637949,0.003019356,protein_coding,"CG1667, isoform B [Source:UniProtKB/TrEMBL	Acc:A0A0B4LFY9]"
bulk RNAseq FACS-isolated cells,dsRed+_vs_dsRed-,TREdsRed	elavGS>UAS-ND42_RNAi,FBgn0033457,36022,Ntmt,388.4181207,1.946666075,1.56E-08,protein_coding,N-terminal methyltransferase [Source:FlyBase	Acc:FBgn0033457]
bulk RNAseq FACS-isolated cells,dsRed+_vs_dsRed-,TREdsRed	elavGS>UAS-ND42_RNAi,FBgn0033458,36023,CG18446,8.753141954,3.879731462,0.047460812,protein_coding,RE47989p [Source:UniProtKB/TrEMBL	Acc:Q7JZC5]
bulk RNAseq FACS-isolated cells,dsRed+_vs_dsRed-,TREdsRed	elavGS>UAS-ND42_RNAi,FBgn0033463,36028,CG1513,3010.18601,-1.399768433,4.36E-06,protein_coding,Oxysterol-binding protein [Source:UniProtKB/TrEMBL	Acc:A1Z814]
bulk RNAseq FACS-isolated cells,dsRed+_vs_dsRed-,TREdsRed	elavGS>UAS-ND42_RNAi,FBgn0033468,36035,CG1418,356.9335648,0.850594336,0.003694193,protein_coding,PRA1 family protein [Source:UniProtKB/TrEMBL	Acc:A1Z823]
bulk RNAseq FACS-isolated cells,dsRed+_vs_dsRed-,TREdsRed	elavGS>UAS-ND42_RNAi,FBgn0033476,36045,oys,3093.345269,2.172852673,1.12E-19,protein_coding,oysgedart [Source:FlyBase	Acc:FBgn0033476]
bulk RNAseq FACS-isolated cells,dsRed+_vs_dsRed-,TREdsRed	elavGS>UAS-ND42_RNAi,FBgn0033483,36054,egr,1196.919365,5.979344266,2.52E-08,protein_coding,eiger [Source:FlyBase	Acc:FBgn0033483]
bulk RNAseq FACS-isolated cells,dsRed+_vs_dsRed-,TREdsRed	elavGS>UAS-ND42_RNAi,FBgn0033484,36056,CG2269,12809.27662,-2.633356712,2.48E-15,protein_coding,"CG2269, isoform B [Source:UniProtKB/TrEMBL	Acc:A1Z847]"
bulk RNAseq FACS-isolated cells,dsRed+_vs_dsRed-,TREdsRed	elavGS>UAS-ND42_RNAi,FBgn0033485,36058,RpLP0-like,149.4813535,0.865684491,0.019197544,protein_coding,Ribosomal protein LP0-like [Source:FlyBase	Acc:FBgn0033485]
bulk RNAseq FACS-isolated cells,dsRed+_vs_dsRed-,TREdsRed	elavGS>UAS-ND42_RNAi,FBgn0033500,36079,CG12913,768.4321726,-2.117867551,0.000729555,protein_coding,MIP04264p [Source:UniProtKB/TrEMBL	Acc:A1Z863]
bulk RNAseq FACS-isolated cells,dsRed+_vs_dsRed-,TREdsRed	elavGS>UAS-ND42_RNAi,FBgn0033504,36084,CAP,4354.737479,4.272499719,1.88E-23,protein_coding,CAP [Source:FlyBase	Acc:FBgn0033504]
bulk RNAseq FACS-isolated cells,dsRed+_vs_dsRed-,TREdsRed	elavGS>UAS-ND42_RNAi,FBgn0033518,36098,Prx2540-2,34.35203373,3.920306417,1.25E-08,protein_coding,Peroxiredoxin 2540-2 [Source:FlyBase	Acc:FBgn0033518]
bulk RNAseq FACS-isolated cells,dsRed+_vs_dsRed-,TREdsRed	elavGS>UAS-ND42_RNAi,FBgn0033519,36099,CG11825,22.61152627,4.679546977,0.001546109,protein_coding,"Uncharacterized protein, isoform C [Source:UniProtKB/TrEMBL	Acc:A0A0B4KEI1]"
bulk RNAseq FACS-isolated cells,dsRed+_vs_dsRed-,TREdsRed	elavGS>UAS-ND42_RNAi,FBgn0033520,246663,Prx2540-1,25.01510568,4.946998383,1.59E-07,protein_coding,Peroxiredoxin 2540-1 [Source:FlyBase	Acc:FBgn0033520]
bulk RNAseq FACS-isolated cells,dsRed+_vs_dsRed-,TREdsRed	elavGS>UAS-ND42_RNAi,FBgn0033521,36101,CG12896,60.7149592,5.073076938,2.97E-11,protein_coding,DI01187p [Source:UniProtKB/TrEMBL	Acc:A1Z893]
bulk RNAseq FACS-isolated cells,dsRed+_vs_dsRed-,TREdsRed	elavGS>UAS-ND42_RNAi,FBgn0033523,36103,CG12895,206.9792879,0.896741138,1.77E-06,protein_coding,"Succinate dehydrogenase assembly factor 2-B, mitochondrial [Source:UniProtKB/Swiss-Prot	Acc:A1Z897]"
bulk RNAseq FACS-isolated cells,dsRed+_vs_dsRed-,TREdsRed	elavGS>UAS-ND42_RNAi,FBgn0033529,36111,CG17765,1327.067082,0.673102385,0.000959708,protein_coding,GH27120p [Source:UniProtKB/TrEMBL	Acc:Q7K2L7]
bulk RNAseq FACS-isolated cells,dsRed+_vs_dsRed-,TREdsRed	elavGS>UAS-ND42_RNAi,FBgn0033538,36121,CG11883,1873.059674,0.940033458,0.005250498,protein_coding,"Uncharacterized protein, isoform C [Source:UniProtKB/TrEMBL	Acc:A8DY95]"
bulk RNAseq FACS-isolated cells,dsRed+_vs_dsRed-,TREdsRed	elavGS>UAS-ND42_RNAi,FBgn0033542,36126,CG12309,19.49447978,-3.316563785,0.033662424,protein_coding,LP05719p [Source:UniProtKB/TrEMBL	Acc:Q8MS78]
bulk RNAseq FACS-isolated cells,dsRed+_vs_dsRed-,TREdsRed	elavGS>UAS-ND42_RNAi,FBgn0033543,36128,CG12338,344.4239149,1.792305667,7.91E-05,protein_coding,RE49860p [Source:UniProtKB/TrEMBL	Acc:Q7JZB1]
bulk RNAseq FACS-isolated cells,dsRed+_vs_dsRed-,TREdsRed	elavGS>UAS-ND42_RNAi,FBgn0033555,36142,RpS15Ab,223.7783654,0.9198387,0.01923654,protein_coding,Ribosomal protein S15Ab [Source:FlyBase	Acc:FBgn0033555]
bulk RNAseq FACS-isolated cells,dsRed+_vs_dsRed-,TREdsRed	elavGS>UAS-ND42_RNAi,FBgn0033558,36145,CG12344,922.2931523,5.561062207,2.84E-09,protein_coding,RH55021p [Source:UniProtKB/TrEMBL	Acc:Q8SWZ1]
bulk RNAseq FACS-isolated cells,dsRed+_vs_dsRed-,TREdsRed	elavGS>UAS-ND42_RNAi,FBgn0033564,3772165,Pex6,634.3874304,0.691203756,0.04196045,protein_coding,Peroxin 6 [Source:FlyBase	Acc:FBgn0033564]
bulk RNAseq FACS-isolated cells,dsRed+_vs_dsRed-,TREdsRed	elavGS>UAS-ND42_RNAi,FBgn0033574,36163,Spn47C,22.91399827,5.800682694,3.74E-05,protein_coding,Serpin 47C [Source:FlyBase	Acc:FBgn0033574]
bulk RNAseq FACS-isolated cells,dsRed+_vs_dsRed-,TREdsRed	elavGS>UAS-ND42_RNAi,FBgn0033584,36174,CG7737,1920.974125,4.263936529,1.13E-43,protein_coding,"CG7737, isoform B [Source:UniProtKB/TrEMBL	Acc:A0A0B4LET0]"
bulk RNAseq FACS-isolated cells,dsRed+_vs_dsRed-,TREdsRed	elavGS>UAS-ND42_RNAi,FBgn0033607,36199,CG9062,1461.916648,-0.803741853,0.007786394,protein_coding,"CG9062, isoform C [Source:UniProtKB/TrEMBL	Acc:A0A0B4KET0]"
bulk RNAseq FACS-isolated cells,dsRed+_vs_dsRed-,TREdsRed	elavGS>UAS-ND42_RNAi,FBgn0033608,36200,CG13220,747.6915574,0.504791404,0.025658658,protein_coding,GEO09659p1 [Source:UniProtKB/TrEMBL	Acc:Q6NP72]
bulk RNAseq FACS-isolated cells,dsRed+_vs_dsRed-,TREdsRed	elavGS>UAS-ND42_RNAi,FBgn0033616,36210,CG7745,588.4159033,-1.032471675,0.000286845,protein_coding,CG7745 [Source:UniProtKB/TrEMBL	Acc:Q7K3E9]
bulk RNAseq FACS-isolated cells,dsRed+_vs_dsRed-,TREdsRed	elavGS>UAS-ND42_RNAi,FBgn0033624,36224,CG12384,1210.632477,1.069984783,1.74E-11,protein_coding,GEO09647p1 [Source:UniProtKB/TrEMBL	Acc:Q7JRC0]
bulk RNAseq FACS-isolated cells,dsRed+_vs_dsRed-,TREdsRed	elavGS>UAS-ND42_RNAi,FBgn0033631,36232,Sod3,6406.831538,5.42671261,2.18E-80,protein_coding,Superoxide dismutase 3 [Source:FlyBase	Acc:FBgn0033631]
bulk RNAseq FACS-isolated cells,dsRed+_vs_dsRed-,TREdsRed	elavGS>UAS-ND42_RNAi,FBgn0033635,36237,CG7777,30.14454073,2.910494295,0.026802655,protein_coding,"CG7777, isoform C [Source:UniProtKB/TrEMBL	Acc:D3DMU9]"
bulk RNAseq FACS-isolated cells,dsRed+_vs_dsRed-,TREdsRed	elavGS>UAS-ND42_RNAi,FBgn0033639,36244,CG9003,2075.152042,1.241146168,1.32E-05,protein_coding,"CG9003, isoform B [Source:UniProtKB/TrEMBL	Acc:A8DYA6]"
bulk RNAseq FACS-isolated cells,dsRed+_vs_dsRed-,TREdsRed	elavGS>UAS-ND42_RNAi,FBgn0033652,36258,ths,1208.451107,-1.309981196,0.000242991,protein_coding,thisbe [Source:FlyBase	Acc:FBgn0033652]
bulk RNAseq FACS-isolated cells,dsRed+_vs_dsRed-,TREdsRed	elavGS>UAS-ND42_RNAi,FBgn0033656,36262,S2P,694.0269919,1.218422525,0.00083838,protein_coding,site-2 protease [Source:FlyBase	Acc:FBgn0033656]
bulk RNAseq FACS-isolated cells,dsRed+_vs_dsRed-,TREdsRed	elavGS>UAS-ND42_RNAi,FBgn0033657,36263,Sln,1121.45345,-2.71026674,0.025412302,protein_coding,Silnoon [Source:FlyBase	Acc:FBgn0033657]
bulk RNAseq FACS-isolated cells,dsRed+_vs_dsRed-,TREdsRed	elavGS>UAS-ND42_RNAi,FBgn0033663,36270,ERp60,6195.629608,1.049730106,1.38E-08,protein_coding,ERp60 [Source:FlyBase	Acc:FBgn0033663]
bulk RNAseq FACS-isolated cells,dsRed+_vs_dsRed-,TREdsRed	elavGS>UAS-ND42_RNAi,FBgn0033665,36273,Zip48C,249.5722677,1.497834727,0.028926176,protein_coding,Zinc/iron regulated transporter-related protein 48C [Source:FlyBase	Acc:FBgn0033665]
bulk RNAseq FACS-isolated cells,dsRed+_vs_dsRed-,TREdsRed	elavGS>UAS-ND42_RNAi,FBgn0033669,36277,PI31,1391.092249,-0.802931968,2.57E-05,protein_coding,Proteasome inhibitor PI31 subunit [Source:UniProtKB/Swiss-Prot	Acc:Q9V637]
bulk RNAseq FACS-isolated cells,dsRed+_vs_dsRed-,TREdsRed	elavGS>UAS-ND42_RNAi,FBgn0033683,36297,CG18343,290.6091711,3.694224223,2.70E-13,protein_coding,GEO10360p1 [Source:UniProtKB/TrEMBL	Acc:A1Z8T3]
bulk RNAseq FACS-isolated cells,dsRed+_vs_dsRed-,TREdsRed	elavGS>UAS-ND42_RNAi,FBgn0033692,36311,wash,546.7661509,0.870693338,0.033953339,protein_coding,washout [Source:FlyBase	Acc:FBgn0033692]
bulk RNAseq FACS-isolated cells,dsRed+_vs_dsRed-,TREdsRed	elavGS>UAS-ND42_RNAi,FBgn0033699,36321,RpS11,1517.590203,0.505870185,0.013124935,protein_coding,Ribosomal protein S11 [Source:FlyBase	Acc:FBgn0033699]
bulk RNAseq FACS-isolated cells,dsRed+_vs_dsRed-,TREdsRed	elavGS>UAS-ND42_RNAi,FBgn0033710,36333,CG17739,5968.453479,3.140191806,2.43E-05,protein_coding,GH02025p [Source:UniProtKB/TrEMBL	Acc:Q7K3Y9]
bulk RNAseq FACS-isolated cells,dsRed+_vs_dsRed-,TREdsRed	elavGS>UAS-ND42_RNAi,FBgn0033717,36340,CG8839,2760.366205,3.277084437,1.27E-20,protein_coding,"CG8839, isoform A [Source:UniProtKB/TrEMBL	Acc:Q7K2E1]"
bulk RNAseq FACS-isolated cells,dsRed+_vs_dsRed-,TREdsRed	elavGS>UAS-ND42_RNAi,FBgn0033728,36351,Cpr49Ae,31.48643543,5.608568347,0.00035212,protein_coding,Cuticular protein 49Ae [Source:FlyBase	Acc:FBgn0033728]
bulk RNAseq FACS-isolated cells,dsRed+_vs_dsRed-,TREdsRed	elavGS>UAS-ND42_RNAi,FBgn0033730,36353,Cpr49Ag,33.16156431,4.157551504,0.011049501,protein_coding,Cuticular protein 49Ag [Source:FlyBase	Acc:FBgn0033730]
bulk RNAseq FACS-isolated cells,dsRed+_vs_dsRed-,TREdsRed	elavGS>UAS-ND42_RNAi,FBgn0033735,36358,CG8525,270.9554801,3.034871024,2.76E-15,protein_coding,"CG8525, isoform A [Source:UniProtKB/TrEMBL	Acc:Q7K209]"
bulk RNAseq FACS-isolated cells,dsRed+_vs_dsRed-,TREdsRed	elavGS>UAS-ND42_RNAi,FBgn0033739,36362,Dyb,4569.316479,-2.053392307,2.28E-16,protein_coding,Dystrobrevin-like [Source:FlyBase	Acc:FBgn0033739]
bulk RNAseq FACS-isolated cells,dsRed+_vs_dsRed-,TREdsRed	elavGS>UAS-ND42_RNAi,FBgn0033751,36375,CG8818,2496.162981,-0.554358181,0.002841859,protein_coding,CG8818 [Source:UniProtKB/TrEMBL	Acc:Q7K2X0]
bulk RNAseq FACS-isolated cells,dsRed+_vs_dsRed-,TREdsRed	elavGS>UAS-ND42_RNAi,FBgn0033753,36378,Cyp301a1,6.211826455,-3.332347532,0.038092176,protein_coding,Cyp301a1 [Source:FlyBase	Acc:FBgn0033753]
bulk RNAseq FACS-isolated cells,dsRed+_vs_dsRed-,TREdsRed	elavGS>UAS-ND42_RNAi,FBgn0033755,36381,ClC-b,1548.272791,0.775583021,0.019308916,protein_coding,Chloride channel-b [Source:FlyBase	Acc:FBgn0033755]
bulk RNAseq FACS-isolated cells,dsRed+_vs_dsRed-,TREdsRed	elavGS>UAS-ND42_RNAi,FBgn0033762,36393,ZnT49B,1509.506468,-0.978524846,8.90E-06,protein_coding,Zinc transporter 49B [Source:FlyBase	Acc:FBgn0033762]
bulk RNAseq FACS-isolated cells,dsRed+_vs_dsRed-,TREdsRed	elavGS>UAS-ND42_RNAi,FBgn0033767,36398,CG13148,323.9133858,-2.307953203,0.010750467,protein_coding,FI21293p1 [Source:UniProtKB/TrEMBL	Acc:Q0E9A0]
bulk RNAseq FACS-isolated cells,dsRed+_vs_dsRed-,TREdsRed	elavGS>UAS-ND42_RNAi,FBgn0033769,36400,CG8768,495.5437548,-0.860093883,8.81E-05,protein_coding,CG8768 [Source:UniProtKB/TrEMBL	Acc:Q8T0N5]
bulk RNAseq FACS-isolated cells,dsRed+_vs_dsRed-,TREdsRed	elavGS>UAS-ND42_RNAi,FBgn0033777,36415,CG17574,251.8463458,1.297240746,0.000226875,protein_coding,"Uncharacterized protein, isoform I [Source:UniProtKB/TrEMBL	Acc:A0A0B4K769]"
bulk RNAseq FACS-isolated cells,dsRed+_vs_dsRed-,TREdsRed	elavGS>UAS-ND42_RNAi,FBgn0033783,36425,CG17019,1696.943539,0.8169625,0.002018696,protein_coding,"Uncharacterized protein, isoform A [Source:UniProtKB/TrEMBL	Acc:A1Z971]"
bulk RNAseq FACS-isolated cells,dsRed+_vs_dsRed-,TREdsRed	elavGS>UAS-ND42_RNAi,FBgn0033784,36426,CG13322,707.2886732,-0.738579092,0.03024051,protein_coding,Defective in cullin neddylation protein [Source:UniProtKB/TrEMBL	Acc:Q8T8S1]
bulk RNAseq FACS-isolated cells,dsRed+_vs_dsRed-,TREdsRed	elavGS>UAS-ND42_RNAi,FBgn0033792,36437,CG13325,40.0556633,-3.511524764,9.88E-05,protein_coding,GH20325p [Source:UniProtKB/TrEMBL	Acc:Q7JY04]
bulk RNAseq FACS-isolated cells,dsRed+_vs_dsRed-,TREdsRed	elavGS>UAS-ND42_RNAi,FBgn0033793,36438,CG3955,1622.571503,-1.624309838,4.25E-06,protein_coding,CG3955 [Source:UniProtKB/TrEMBL	Acc:Q7K2X4]
bulk RNAseq FACS-isolated cells,dsRed+_vs_dsRed-,TREdsRed	elavGS>UAS-ND42_RNAi,FBgn0033798,36446,CG15870,8.827770856,3.211307627,0.020776449,protein_coding,
bulk RNAseq FACS-isolated cells,dsRed+_vs_dsRed-,TREdsRed	elavGS>UAS-ND42_RNAi,FBgn0033799,36447,GLaz,1530.82106,4.501009457,5.04E-16,protein_coding,Glial Lazarillo [Source:FlyBase	Acc:FBgn0033799]
bulk RNAseq FACS-isolated cells,dsRed+_vs_dsRed-,TREdsRed	elavGS>UAS-ND42_RNAi,FBgn0033813,36463,fsd,132.3624448,1.129307876,0.032888454,protein_coding,fates-shifted [Source:FlyBase	Acc:FBgn0033813]
bulk RNAseq FACS-isolated cells,dsRed+_vs_dsRed-,TREdsRed	elavGS>UAS-ND42_RNAi,FBgn0033815,36465,CG4676,301.7475459,-2.084663582,5.96E-09,protein_coding,Palmitoyltransferase [Source:UniProtKB/TrEMBL	Acc:Q0IGS7]
bulk RNAseq FACS-isolated cells,dsRed+_vs_dsRed-,TREdsRed	elavGS>UAS-ND42_RNAi,FBgn0033817,36467,GstE14,180.5484482,2.717342868,0.002071266,protein_coding,Glutathione S transferase E14 [Source:FlyBase	Acc:FBgn0033817]
bulk RNAseq FACS-isolated cells,dsRed+_vs_dsRed-,TREdsRed	elavGS>UAS-ND42_RNAi,FBgn0033821,36472,CG10799,1782.508254,3.685038487,0.000158829,protein_coding,IP16508p [Source:UniProtKB/TrEMBL	Acc:A1Z9B5]
bulk RNAseq FACS-isolated cells,dsRed+_vs_dsRed-,TREdsRed	elavGS>UAS-ND42_RNAi,FBgn0033836,36487,CG18278,38.50541791,6.780372608,6.40E-08,protein_coding,SD21168p [Source:UniProtKB/TrEMBL	Acc:Q5BIL9]
bulk RNAseq FACS-isolated cells,dsRed+_vs_dsRed-,TREdsRed	elavGS>UAS-ND42_RNAi,FBgn0033844,36496,bbc,5907.821879,0.719776413,3.73E-05,protein_coding,bb in a boxcar [Source:FlyBase	Acc:FBgn0033844]
bulk RNAseq FACS-isolated cells,dsRed+_vs_dsRed-,TREdsRed	elavGS>UAS-ND42_RNAi,FBgn0033859,36514,fand,628.8962149,-1.468616865,3.28E-05,protein_coding,fandango [Source:FlyBase	Acc:FBgn0033859]
bulk RNAseq FACS-isolated cells,dsRed+_vs_dsRed-,TREdsRed	elavGS>UAS-ND42_RNAi,FBgn0033863,36518,CG13337,7.748728404,-4.330253701,0.005616335,protein_coding,"Uncharacterized protein, isoform A [Source:UniProtKB/TrEMBL	Acc:A1Z9G7]"
bulk RNAseq FACS-isolated cells,dsRed+_vs_dsRed-,TREdsRed	elavGS>UAS-ND42_RNAi,FBgn0033872,36529,CG6329,3940.359438,-2.070945669,2.28E-09,protein_coding,"CG6329, isoform A [Source:UniProtKB/TrEMBL	Acc:Q7K188]"
bulk RNAseq FACS-isolated cells,dsRed+_vs_dsRed-,TREdsRed	elavGS>UAS-ND42_RNAi,FBgn0033874,36531,CG6347,20.07915212,4.240034152,0.000188757,protein_coding,CG6347 [Source:UniProtKB/TrEMBL	Acc:Q7K0S6]
bulk RNAseq FACS-isolated cells,dsRed+_vs_dsRed-,TREdsRed	elavGS>UAS-ND42_RNAi,FBgn0033875,36532,CG6357,10432.87161,4.727450859,4.77E-63,protein_coding,CG6357 [Source:UniProtKB/TrEMBL	Acc:A1Z9I0]
bulk RNAseq FACS-isolated cells,dsRed+_vs_dsRed-,TREdsRed	elavGS>UAS-ND42_RNAi,FBgn0033876,36533,Syngr,3871.901539,-1.999961199,1.00E-07,protein_coding,Synaptogyrin [Source:FlyBase	Acc:FBgn0033876]
bulk RNAseq FACS-isolated cells,dsRed+_vs_dsRed-,TREdsRed	elavGS>UAS-ND42_RNAi,FBgn0033879,36536,CG6543,674.7544176,2.798023003,6.67E-24,protein_coding,"CG6543, isoform A [Source:UniProtKB/TrEMBL	Acc:Q7JR58]"
bulk RNAseq FACS-isolated cells,dsRed+_vs_dsRed-,TREdsRed	elavGS>UAS-ND42_RNAi,FBgn0033884,36541,CG13344,1146.501164,-2.057504398,1.37E-05,protein_coding,"Uncharacterized protein, isoform A [Source:UniProtKB/TrEMBL	Acc:A1Z9I6]"
bulk RNAseq FACS-isolated cells,dsRed+_vs_dsRed-,TREdsRed	elavGS>UAS-ND42_RNAi,FBgn0033889,36550,CG6701,471.6488449,3.608827975,0.000148554,protein_coding,"CG6701, isoform B [Source:UniProtKB/TrEMBL	Acc:A1Z9K0]"
bulk RNAseq FACS-isolated cells,dsRed+_vs_dsRed-,TREdsRed	elavGS>UAS-ND42_RNAi,FBgn0033902,36565,Tango7,3526.727745,0.850144165,1.56E-05,protein_coding,Transport and Golgi organization 7 [Source:FlyBase	Acc:FBgn0033902]
bulk RNAseq FACS-isolated cells,dsRed+_vs_dsRed-,TREdsRed	elavGS>UAS-ND42_RNAi,FBgn0033906,36569,CG8331,693.8685752,0.937766474,5.37E-07,protein_coding,Receptor expression-enhancing protein [Source:UniProtKB/TrEMBL	Acc:A1Z9M2]
bulk RNAseq FACS-isolated cells,dsRed+_vs_dsRed-,TREdsRed	elavGS>UAS-ND42_RNAi,FBgn0033911,36574,VGAT,1634.925139,-2.527228993,8.39E-08,protein_coding,Vesicular GABA Transporter [Source:FlyBase	Acc:FBgn0033911]
bulk RNAseq FACS-isolated cells,dsRed+_vs_dsRed-,TREdsRed	elavGS>UAS-ND42_RNAi,FBgn0033912,36576,RpS23,906.841697,1.327247559,3.24E-07,protein_coding,Ribosomal protein S23 [Source:FlyBase	Acc:FBgn0033912]
bulk RNAseq FACS-isolated cells,dsRed+_vs_dsRed-,TREdsRed	elavGS>UAS-ND42_RNAi,FBgn0033915,36579,CG8485,2158.405987,-0.773130783,0.017388257,protein_coding,"CG8485, isoform A [Source:UniProtKB/TrEMBL	Acc:Q0E981]"
bulk RNAseq FACS-isolated cells,dsRed+_vs_dsRed-,TREdsRed	elavGS>UAS-ND42_RNAi,FBgn0033917,36581,CG8503,121.4231997,2.218359933,0.019134268,protein_coding,CG8503 [Source:UniProtKB/TrEMBL	Acc:Q7K561]
bulk RNAseq FACS-isolated cells,dsRed+_vs_dsRed-,TREdsRed	elavGS>UAS-ND42_RNAi,FBgn0033918,36584,CG8531,1136.06719,-1.215535036,0.00317032,protein_coding,CG8531 [Source:UniProtKB/TrEMBL	Acc:Q7K0W1]
bulk RNAseq FACS-isolated cells,dsRed+_vs_dsRed-,TREdsRed	elavGS>UAS-ND42_RNAi,FBgn0033919,36586,CG8547,3358.819646,4.21431715,2.33E-32,protein_coding,"CG8547, isoform C [Source:UniProtKB/TrEMBL	Acc:Q0E980]"
bulk RNAseq FACS-isolated cells,dsRed+_vs_dsRed-,TREdsRed	elavGS>UAS-ND42_RNAi,FBgn0033924,36593,CG8613,2459.954752,-0.923412118,0.003512661,protein_coding,CG8613 [Source:UniProtKB/TrEMBL	Acc:Q5BIA9]
bulk RNAseq FACS-isolated cells,dsRed+_vs_dsRed-,TREdsRed	elavGS>UAS-ND42_RNAi,FBgn0033925,36594,CG8617,622.0769111,-0.933817534,0.03336333,protein_coding,CG8617 [Source:UniProtKB/TrEMBL	Acc:Q7K4P0]
bulk RNAseq FACS-isolated cells,dsRed+_vs_dsRed-,TREdsRed	elavGS>UAS-ND42_RNAi,FBgn0033926,36595,Arc1,3137.661095,1.031860981,0.006495644,protein_coding,Activity-regulated cytoskeleton associated protein 1 [Source:FlyBase	Acc:FBgn0033926]
bulk RNAseq FACS-isolated cells,dsRed+_vs_dsRed-,TREdsRed	elavGS>UAS-ND42_RNAi,FBgn0033927,NA,CR10102,316.1877645,0.930657528,0.022821504,pseudogene,
bulk RNAseq FACS-isolated cells,dsRed+_vs_dsRed-,TREdsRed	elavGS>UAS-ND42_RNAi,FBgn0033932,36601,Dh44-R1,1089.710829,-3.371951204,0.005840531,protein_coding,Diuretic hormone 44 receptor 1 [Source:FlyBase	Acc:FBgn0033932]
bulk RNAseq FACS-isolated cells,dsRed+_vs_dsRed-,TREdsRed	elavGS>UAS-ND42_RNAi,FBgn0033942,36613,Cpr51A,467.9278289,5.174690653,3.45E-12,protein_coding,Cuticular protein 51A [Source:FlyBase	Acc:FBgn0033942]
bulk RNAseq FACS-isolated cells,dsRed+_vs_dsRed-,TREdsRed	elavGS>UAS-ND42_RNAi,FBgn0033958,36634,CG12858,4712.428726,-1.955422915,5.48E-06,protein_coding,"Uncharacterized protein, isoform A [Source:UniProtKB/TrEMBL	Acc:A1Z9U2]"
bulk RNAseq FACS-isolated cells,dsRed+_vs_dsRed-,TREdsRed	elavGS>UAS-ND42_RNAi,FBgn0033973,36656,HPS1,1317.013823,-0.986304573,2.87E-06,protein_coding,Hermansky-Pudlak Syndrome 1 ortholog (H. sapiens) [Source:FlyBase	Acc:FBgn0033973]
bulk RNAseq FACS-isolated cells,dsRed+_vs_dsRed-,TREdsRed	elavGS>UAS-ND42_RNAi,FBgn0033978,36661,Cyp6a23,230.651718,2.192920635,0.009254083,protein_coding,Cyp6a23 [Source:FlyBase	Acc:FBgn0033978]
bulk RNAseq FACS-isolated cells,dsRed+_vs_dsRed-,TREdsRed	elavGS>UAS-ND42_RNAi,FBgn0033980,36664,Cyp6a20,58.13750246,3.219668211,0.009078435,protein_coding,Cyp6a20 [Source:FlyBase	Acc:FBgn0033980]
bulk RNAseq FACS-isolated cells,dsRed+_vs_dsRed-,TREdsRed	elavGS>UAS-ND42_RNAi,FBgn0033981,36665,Cyp6a21,11.38380222,4.813258427,0.001106546,protein_coding,Cyp6a21 [Source:FlyBase	Acc:FBgn0033981]
bulk RNAseq FACS-isolated cells,dsRed+_vs_dsRed-,TREdsRed	elavGS>UAS-ND42_RNAi,FBgn0033983,36669,CG10253,1146.454781,-1.655243826,2.95E-05,protein_coding,Alkyldihydroxyacetonephosphate synthase [Source:UniProtKB/Swiss-Prot	Acc:Q9V778]
bulk RNAseq FACS-isolated cells,dsRed+_vs_dsRed-,TREdsRed	elavGS>UAS-ND42_RNAi,FBgn0033987,36673,ckn,1395.192487,-1.330301209,0.000751553,protein_coding,caskin [Source:FlyBase	Acc:FBgn0033987]
bulk RNAseq FACS-isolated cells,dsRed+_vs_dsRed-,TREdsRed	elavGS>UAS-ND42_RNAi,FBgn0033988,36674,pcs,3004.02935,1.576668546,7.11E-08,protein_coding,parcas [Source:FlyBase	Acc:FBgn0033988]
bulk RNAseq FACS-isolated cells,dsRed+_vs_dsRed-,TREdsRed	elavGS>UAS-ND42_RNAi,FBgn0033989,36675,CG7639,785.2019951,-1.692592504,9.65E-07,protein_coding,LD18146p [Source:UniProtKB/TrEMBL	Acc:Q5BI33]
bulk RNAseq FACS-isolated cells,dsRed+_vs_dsRed-,TREdsRed	elavGS>UAS-ND42_RNAi,FBgn0033993,36679,CG8089,62.57264568,3.073853151,0.041440146,protein_coding,CG8089 [Source:UniProtKB/TrEMBL	Acc:Q4V3F5]
bulk RNAseq FACS-isolated cells,dsRed+_vs_dsRed-,TREdsRed	elavGS>UAS-ND42_RNAi,FBgn0034001,36688,mRpL41,178.3591048,-1.257147267,5.55E-05,protein_coding,mitochondrial ribosomal protein L41 [Source:FlyBase	Acc:FBgn0034001]
bulk RNAseq FACS-isolated cells,dsRed+_vs_dsRed-,TREdsRed	elavGS>UAS-ND42_RNAi,FBgn0034009,36698,CG8155,1798.439974,-1.335799393,5.63E-05,protein_coding,CG8155 [Source:UniProtKB/TrEMBL	Acc:Q5BI03]
bulk RNAseq FACS-isolated cells,dsRed+_vs_dsRed-,TREdsRed	elavGS>UAS-ND42_RNAi,FBgn0034013,36703,unc-5,1222.4395,-1.539531141,0.037743392,protein_coding,unc-5 [Source:FlyBase	Acc:FBgn0034013]
bulk RNAseq FACS-isolated cells,dsRed+_vs_dsRed-,TREdsRed	elavGS>UAS-ND42_RNAi,FBgn0034021,36713,CG8180,429.668043,3.351800441,2.99E-05,protein_coding,"CG8180, isoform B [Source:UniProtKB/TrEMBL	Acc:A0A0B4LFF6]"
bulk RNAseq FACS-isolated cells,dsRed+_vs_dsRed-,TREdsRed	elavGS>UAS-ND42_RNAi,FBgn0034035,36730,CG8207,483.8160476,1.059451804,0.039593822,protein_coding,CG8207 [Source:UniProtKB/TrEMBL	Acc:Q8SXU3]
bulk RNAseq FACS-isolated cells,dsRed+_vs_dsRed-,TREdsRed	elavGS>UAS-ND42_RNAi,FBgn0034046,36743,tun,1435.029377,-1.94345703,4.16E-07,protein_coding,tungus [Source:FlyBase	Acc:FBgn0034046]
bulk RNAseq FACS-isolated cells,dsRed+_vs_dsRed-,TREdsRed	elavGS>UAS-ND42_RNAi,FBgn0034051,36750,Mlf,3706.398356,-0.981682791,2.81E-12,protein_coding,Myelodysplasia/myeloid leukemia factor [Source:FlyBase	Acc:FBgn0034051]
bulk RNAseq FACS-isolated cells,dsRed+_vs_dsRed-,TREdsRed	elavGS>UAS-ND42_RNAi,FBgn0034063,36764,CG8389,433.4636422,1.206587138,0.011548612,protein_coding,"CG8389, isoform A [Source:UniProtKB/TrEMBL	Acc:Q0E960]"
bulk RNAseq FACS-isolated cells,dsRed+_vs_dsRed-,TREdsRed	elavGS>UAS-ND42_RNAi,FBgn0034066,36767,CG8397,1930.898919,1.11658641,7.02E-18,protein_coding,CG8397 [Source:UniProtKB/TrEMBL	Acc:A1ZA83]
bulk RNAseq FACS-isolated cells,dsRed+_vs_dsRed-,TREdsRed	elavGS>UAS-ND42_RNAi,FBgn0034068,36769,casp,1711.452352,-0.59552041,0.028230417,protein_coding,caspar [Source:FlyBase	Acc:FBgn0034068]
bulk RNAseq FACS-isolated cells,dsRed+_vs_dsRed-,TREdsRed	elavGS>UAS-ND42_RNAi,FBgn0034070,36771,SP2353,858.8032026,-2.761507097,0.000412457,protein_coding,SP2353 [Source:FlyBase	Acc:FBgn0034070]
bulk RNAseq FACS-isolated cells,dsRed+_vs_dsRed-,TREdsRed	elavGS>UAS-ND42_RNAi,FBgn0034071,36772,CG8405,1558.979642,-1.217744965,1.04E-05,protein_coding,"CG8405, isoform A [Source:UniProtKB/TrEMBL	Acc:Q7K4L9]"
bulk RNAseq FACS-isolated cells,dsRed+_vs_dsRed-,TREdsRed	elavGS>UAS-ND42_RNAi,FBgn0034072,36773,Dg,595.6181362,-0.998822681,0.015490364,protein_coding,Dystroglycan [Source:FlyBase	Acc:FBgn0034072]
bulk RNAseq FACS-isolated cells,dsRed+_vs_dsRed-,TREdsRed	elavGS>UAS-ND42_RNAi,FBgn0034075,36778,Asph,339.7335639,1.959739853,0.018227624,protein_coding,Aspartyl beta-hydroxylase [Source:FlyBase	Acc:FBgn0034075]
bulk RNAseq FACS-isolated cells,dsRed+_vs_dsRed-,TREdsRed	elavGS>UAS-ND42_RNAi,FBgn0034085,36790,Ptp52F,17.36029628,3.699390593,0.016382841,protein_coding,Ptp52F [Source:FlyBase	Acc:FBgn0034085]
bulk RNAseq FACS-isolated cells,dsRed+_vs_dsRed-,TREdsRed	elavGS>UAS-ND42_RNAi,FBgn0034087,36793,clu,529.0108905,-1.394891568,0.005033769,protein_coding,clueless [Source:FlyBase	Acc:FBgn0034087]
bulk RNAseq FACS-isolated cells,dsRed+_vs_dsRed-,TREdsRed	elavGS>UAS-ND42_RNAi,FBgn0034091,36797,mrj,1450.935942,0.750841421,0.001996756,protein_coding,mrj [Source:FlyBase	Acc:FBgn0034091]
bulk RNAseq FACS-isolated cells,dsRed+_vs_dsRed-,TREdsRed	elavGS>UAS-ND42_RNAi,FBgn0034094,36800,Tsf3,33.87066226,4.949323981,0.000309383,protein_coding,Transferrin 3 [Source:FlyBase	Acc:FBgn0034094]
bulk RNAseq FACS-isolated cells,dsRed+_vs_dsRed-,TREdsRed	elavGS>UAS-ND42_RNAi,FBgn0034103,36814,CG15704,92.34066762,-2.428802627,0.001435673,protein_coding,GEO09629p1 [Source:UniProtKB/TrEMBL	Acc:Q7JWE4]
bulk RNAseq FACS-isolated cells,dsRed+_vs_dsRed-,TREdsRed	elavGS>UAS-ND42_RNAi,FBgn0034110,36821,Atg9,1199.519811,1.109876365,0.014892168,protein_coding,Autophagy-related 9 [Source:FlyBase	Acc:FBgn0034110]
bulk RNAseq FACS-isolated cells,dsRed+_vs_dsRed-,TREdsRed	elavGS>UAS-ND42_RNAi,FBgn0034114,36825,CG4282,314.5354037,-1.027504767,0.040873036,protein_coding,CG4282 [Source:UniProtKB/TrEMBL	Acc:Q8T092]
bulk RNAseq FACS-isolated cells,dsRed+_vs_dsRed-,TREdsRed	elavGS>UAS-ND42_RNAi,FBgn0034117,36829,CG7997,525.1729264,1.633380953,0.000243045,protein_coding,"CG7997, isoform A [Source:UniProtKB/TrEMBL	Acc:Q7K127]"
bulk RNAseq FACS-isolated cells,dsRed+_vs_dsRed-,TREdsRed	elavGS>UAS-ND42_RNAi,FBgn0034118,36830,Nup62,645.3720081,-0.937375924,0.003695722,protein_coding,Nucleoporin 62kD [Source:FlyBase	Acc:FBgn0034118]
bulk RNAseq FACS-isolated cells,dsRed+_vs_dsRed-,TREdsRed	elavGS>UAS-ND42_RNAi,FBgn0034126,36838,CG4398,43.82414187,7.558539044,2.57E-10,protein_coding,CG4398 [Source:UniProtKB/TrEMBL	Acc:A1ZAG1]
bulk RNAseq FACS-isolated cells,dsRed+_vs_dsRed-,TREdsRed	elavGS>UAS-ND42_RNAi,FBgn0034128,36840,CG4409,9166.225443,5.286803003,5.52E-41,protein_coding,CG4409 [Source:UniProtKB/TrEMBL	Acc:A1ZAG3]
bulk RNAseq FACS-isolated cells,dsRed+_vs_dsRed-,TREdsRed	elavGS>UAS-ND42_RNAi,FBgn0034129,36841,CG15925,61.28582481,7.169608825,1.16E-07,protein_coding,Mono [ADP-ribose] polymerase PARP16 homolog [Source:UniProtKB/Swiss-Prot	Acc:A1ZAG4]
bulk RNAseq FACS-isolated cells,dsRed+_vs_dsRed-,TREdsRed	elavGS>UAS-ND42_RNAi,FBgn0034135,36848,Syn2,1350.695177,-1.384620605,0.000280724,protein_coding,Syntrophin-like 2 [Source:FlyBase	Acc:FBgn0034135]
bulk RNAseq FACS-isolated cells,dsRed+_vs_dsRed-,TREdsRed	elavGS>UAS-ND42_RNAi,FBgn0034136,36849,DAT,582.3449024,1.518237069,0.020852405,protein_coding,Dopamine transporter [Source:FlyBase	Acc:FBgn0034136]
bulk RNAseq FACS-isolated cells,dsRed+_vs_dsRed-,TREdsRed	elavGS>UAS-ND42_RNAi,FBgn0034138,36851,RpS15,1958.295958,1.153539146,1.11E-14,protein_coding,Ribosomal protein S15 [Source:FlyBase	Acc:FBgn0034138]
bulk RNAseq FACS-isolated cells,dsRed+_vs_dsRed-,TREdsRed	elavGS>UAS-ND42_RNAi,FBgn0034141,36856,CG8311,1191.712673,1.74309134,1.67E-08,protein_coding,CG8311 [Source:UniProtKB/TrEMBL	Acc:A1ZAI1]
bulk RNAseq FACS-isolated cells,dsRed+_vs_dsRed-,TREdsRed	elavGS>UAS-ND42_RNAi,FBgn0034142,36857,CG8306,154.6995235,3.280400924,0.022335857,protein_coding,Putative fatty acyl-CoA reductase CG8306 [Source:UniProtKB/Swiss-Prot	Acc:Q960W6]
bulk RNAseq FACS-isolated cells,dsRed+_vs_dsRed-,TREdsRed	elavGS>UAS-ND42_RNAi,FBgn0034145,36860,CG5065,2741.511178,-1.079340886,0.000189639,protein_coding,Fatty acyl-CoA reductase [Source:UniProtKB/TrEMBL	Acc:E1JH83]
bulk RNAseq FACS-isolated cells,dsRed+_vs_dsRed-,TREdsRed	elavGS>UAS-ND42_RNAi,FBgn0034158,36881,CG5522,1866.332758,-0.628747126,0.011535241,protein_coding,"CG5522, isoform A [Source:UniProtKB/TrEMBL	Acc:Q0E949]"
bulk RNAseq FACS-isolated cells,dsRed+_vs_dsRed-,TREdsRed	elavGS>UAS-ND42_RNAi,FBgn0034172,36903,CG6665,746.1442494,0.923951449,0.000478409,protein_coding,CG6665 [Source:UniProtKB/TrEMBL	Acc:A1ZAM0]
bulk RNAseq FACS-isolated cells,dsRed+_vs_dsRed-,TREdsRed	elavGS>UAS-ND42_RNAi,FBgn0034176,36908,ste24a,1098.917761,1.403887646,2.41E-05,protein_coding,prenyl protease type I [Source:FlyBase	Acc:FBgn0034176]
bulk RNAseq FACS-isolated cells,dsRed+_vs_dsRed-,TREdsRed	elavGS>UAS-ND42_RNAi,FBgn0034179,36911,CG6805,1386.737858,2.819427797,1.29E-22,protein_coding,"CG6805, isoform A [Source:UniProtKB/TrEMBL	Acc:Q7K161]"
bulk RNAseq FACS-isolated cells,dsRed+_vs_dsRed-,TREdsRed	elavGS>UAS-ND42_RNAi,FBgn0034182,36916,CG9640,77.88006984,1.734116218,0.009371719,protein_coding,"CG9640, isoform A [Source:UniProtKB/TrEMBL	Acc:Q5U179]"
bulk RNAseq FACS-isolated cells,dsRed+_vs_dsRed-,TREdsRed	elavGS>UAS-ND42_RNAi,FBgn0034184,36918,CG9646,3862.404384,-1.446905267,0.001929319,protein_coding,"CG9646, isoform A [Source:UniProtKB/TrEMBL	Acc:A1ZAP1]"
bulk RNAseq FACS-isolated cells,dsRed+_vs_dsRed-,TREdsRed	elavGS>UAS-ND42_RNAi,FBgn0034194,36930,CG15611,1225.202138,4.5545373,5.83E-08,protein_coding,"Uncharacterized protein, isoform A [Source:UniProtKB/TrEMBL	Acc:A1ZAQ4]"
bulk RNAseq FACS-isolated cells,dsRed+_vs_dsRed-,TREdsRed	elavGS>UAS-ND42_RNAi,FBgn0034199,36936,Gbp,82.76427238,3.814456275,2.86E-07,protein_coding,Growth-blocking peptide [Source:FlyBase	Acc:FBgn0034199]
bulk RNAseq FACS-isolated cells,dsRed+_vs_dsRed-,TREdsRed	elavGS>UAS-ND42_RNAi,FBgn0034218,36958,CG18467,803.5880223,-2.345374195,0.00013626,protein_coding,RH01588p [Source:UniProtKB/TrEMBL	Acc:Q8SZN4]
bulk RNAseq FACS-isolated cells,dsRed+_vs_dsRed-,TREdsRed	elavGS>UAS-ND42_RNAi,FBgn0034219,36960,mthl4,5.023717014,3.218377453,0.037376821,protein_coding,methuselah-like 4 [Source:FlyBase	Acc:FBgn0034219]
bulk RNAseq FACS-isolated cells,dsRed+_vs_dsRed-,TREdsRed	elavGS>UAS-ND42_RNAi,FBgn0034230,36974,CG4853,3387.844261,1.786947212,2.61E-19,protein_coding,"CG4853, isoform A [Source:UniProtKB/TrEMBL	Acc:A1ZAU6]"
bulk RNAseq FACS-isolated cells,dsRed+_vs_dsRed-,TREdsRed	elavGS>UAS-ND42_RNAi,FBgn0034242,36988,CG14480,549.9016545,-0.625308515,0.02388206,protein_coding,AT07420p [Source:UniProtKB/TrEMBL	Acc:Q7JWU9]
bulk RNAseq FACS-isolated cells,dsRed+_vs_dsRed-,TREdsRed	elavGS>UAS-ND42_RNAi,FBgn0034249,36996,RhoGAP54D,125.8953011,-4.186324084,0.000720835,protein_coding,Rho GTPase activating protein at 54D [Source:FlyBase	Acc:FBgn0034249]
bulk RNAseq FACS-isolated cells,dsRed+_vs_dsRed-,TREdsRed	elavGS>UAS-ND42_RNAi,FBgn0034258,37005,eIF3-S8,1488.586364,0.504399377,0.034935577,protein_coding,eIF3-S8 [Source:FlyBase	Acc:FBgn0034258]
bulk RNAseq FACS-isolated cells,dsRed+_vs_dsRed-,TREdsRed	elavGS>UAS-ND42_RNAi,FBgn0034259,37006,P32,1340.455426,-0.788176225,0.000358605,protein_coding,CG6459 protein [Source:UniProtKB/TrEMBL	Acc:Q7JXC4]
bulk RNAseq FACS-isolated cells,dsRed+_vs_dsRed-,TREdsRed	elavGS>UAS-ND42_RNAi,FBgn0034261,37009,HPS4,2655.685918,-1.735555462,1.19E-20,protein_coding,Hermansky-Pudlak Syndrome 4 ortholog (H. sapiens) [Source:FlyBase	Acc:FBgn0034261]
bulk RNAseq FACS-isolated cells,dsRed+_vs_dsRed-,TREdsRed	elavGS>UAS-ND42_RNAi,FBgn0034264,37014,CG10933,22.98534516,5.089953531,0.000380567,protein_coding,SH3 domain-containing protein Dlish [Source:UniProtKB/Swiss-Prot	Acc:A1ZAY1]
bulk RNAseq FACS-isolated cells,dsRed+_vs_dsRed-,TREdsRed	elavGS>UAS-ND42_RNAi,FBgn0034265,37015,Snx16,268.791337,1.613568933,0.02131699,protein_coding,Sorting nexin 16 [Source:FlyBase	Acc:FBgn0034265]
bulk RNAseq FACS-isolated cells,dsRed+_vs_dsRed-,TREdsRed	elavGS>UAS-ND42_RNAi,FBgn0034271,37021,CG4996,932.0061299,-0.853605992,0.001193854,protein_coding,CG4996 [Source:UniProtKB/TrEMBL	Acc:A1ZAY8]
bulk RNAseq FACS-isolated cells,dsRed+_vs_dsRed-,TREdsRed	elavGS>UAS-ND42_RNAi,FBgn0034275,37025,CG5002,99.47698339,2.895988476,0.033615875,protein_coding,CG5002 [Source:UniProtKB/TrEMBL	Acc:Q7K4I4]
bulk RNAseq FACS-isolated cells,dsRed+_vs_dsRed-,TREdsRed	elavGS>UAS-ND42_RNAi,FBgn0034277,37029,OstDelta,1469.145907,1.006877443,0.000215643,protein_coding,Oligosaccharide transferase Delta subunit [Source:FlyBase	Acc:FBgn0034277]
bulk RNAseq FACS-isolated cells,dsRed+_vs_dsRed-,TREdsRed	elavGS>UAS-ND42_RNAi,FBgn0034282,37043,Mapmodulin,2860.935504,0.226133655,0.037229855,protein_coding,Mapmodulin [Source:FlyBase	Acc:FBgn0034282]
bulk RNAseq FACS-isolated cells,dsRed+_vs_dsRed-,TREdsRed	elavGS>UAS-ND42_RNAi,FBgn0034286,3885598,dpr13,951.5396932,-3.274363963,9.77E-07,protein_coding,dpr13 [Source:FlyBase	Acc:FBgn0034286]
bulk RNAseq FACS-isolated cells,dsRed+_vs_dsRed-,TREdsRed	elavGS>UAS-ND42_RNAi,FBgn0034300,37063,CG5098,916.3765073,-1.93157379,0.001470151,protein_coding,"CG5098, isoform C [Source:UniProtKB/TrEMBL	Acc:A0A0B4KFU8]"
bulk RNAseq FACS-isolated cells,dsRed+_vs_dsRed-,TREdsRed	elavGS>UAS-ND42_RNAi,FBgn0034312,37081,CG10916,677.5846527,1.106718795,0.005766895,protein_coding,LD46221p [Source:UniProtKB/TrEMBL	Acc:Q7K1R6]
bulk RNAseq FACS-isolated cells,dsRed+_vs_dsRed-,TREdsRed	elavGS>UAS-ND42_RNAi,FBgn0034313,37082,CG5726,840.3072709,-0.881818197,0.014161268,protein_coding,CG5726 [Source:UniProtKB/TrEMBL	Acc:Q7JRH5]
bulk RNAseq FACS-isolated cells,dsRed+_vs_dsRed-,TREdsRed	elavGS>UAS-ND42_RNAi,FBgn0034315,37084,CG5721,1332.676749,2.334455741,2.08E-17,protein_coding,Armadillo repeat-containing protein 6 homolog [Source:UniProtKB/Swiss-Prot	Acc:Q7K486]
bulk RNAseq FACS-isolated cells,dsRed+_vs_dsRed-,TREdsRed	elavGS>UAS-ND42_RNAi,FBgn0034335,37106,GstE1,3026.04644,5.625549141,6.02E-53,protein_coding,Glutathione S transferase E1 [Source:FlyBase	Acc:FBgn0034335]
bulk RNAseq FACS-isolated cells,dsRed+_vs_dsRed-,TREdsRed	elavGS>UAS-ND42_RNAi,FBgn0034345,37117,CG5174,1857.626716,0.755231606,3.79E-13,protein_coding,"CG5174, isoform O [Source:UniProtKB/TrEMBL	Acc:A0A0B4K897]"
bulk RNAseq FACS-isolated cells,dsRed+_vs_dsRed-,TREdsRed	elavGS>UAS-ND42_RNAi,FBgn0034346,37118,CG12263,797.6537892,0.757006277,0.015019116,protein_coding,FI22105p1 [Source:UniProtKB/TrEMBL	Acc:A1ZB84]
bulk RNAseq FACS-isolated cells,dsRed+_vs_dsRed-,TREdsRed	elavGS>UAS-ND42_RNAi,FBgn0034354,37128,GstE11,50.96256445,3.069797044,0.009220748,protein_coding,Glutathione S transferase E11 [Source:FlyBase	Acc:FBgn0034354]
bulk RNAseq FACS-isolated cells,dsRed+_vs_dsRed-,TREdsRed	elavGS>UAS-ND42_RNAi,FBgn0034356,37130,CG10924,149.8730197,2.700964444,0.018261675,protein_coding,RE12569p [Source:UniProtKB/TrEMBL	Acc:Q7JXB5]
bulk RNAseq FACS-isolated cells,dsRed+_vs_dsRed-,TREdsRed	elavGS>UAS-ND42_RNAi,FBgn0034365,37140,CG5335,509.0396275,3.431769175,5.13E-16,protein_coding,Galectin [Source:UniProtKB/TrEMBL	Acc:A1ZBB1]
bulk RNAseq FACS-isolated cells,dsRed+_vs_dsRed-,TREdsRed	elavGS>UAS-ND42_RNAi,FBgn0034371,37147,SP2637,3141.180464,3.676842631,1.54E-22,protein_coding,SP2637 [Source:FlyBase	Acc:FBgn0034371]
bulk RNAseq FACS-isolated cells,dsRed+_vs_dsRed-,TREdsRed	elavGS>UAS-ND42_RNAi,FBgn0034381,37157,List,18972.50991,6.562643504,6.63E-53,protein_coding,Lithium-inducible SLC6 transporter [Source:FlyBase	Acc:FBgn0034381]
bulk RNAseq FACS-isolated cells,dsRed+_vs_dsRed-,TREdsRed	elavGS>UAS-ND42_RNAi,FBgn0034387,37163,Cyp12b2,834.8520669,2.559923962,4.78E-08,protein_coding,Cyp12b2 [Source:FlyBase	Acc:FBgn0034387]
bulk RNAseq FACS-isolated cells,dsRed+_vs_dsRed-,TREdsRed	elavGS>UAS-ND42_RNAi,FBgn0034389,37165,Mctp,2454.297325,1.157782504,8.92E-06,protein_coding,Multiple C2 domain and transmembrane region protein [Source:FlyBase	Acc:FBgn0034389]
bulk RNAseq FACS-isolated cells,dsRed+_vs_dsRed-,TREdsRed	elavGS>UAS-ND42_RNAi,FBgn0034392,37168,MFS15,808.3918674,1.93379381,6.26E-09,protein_coding,Major Facilitator Superfamily Transporter 15 [Source:FlyBase	Acc:FBgn0034392]
bulk RNAseq FACS-isolated cells,dsRed+_vs_dsRed-,TREdsRed	elavGS>UAS-ND42_RNAi,FBgn0034398,37174,CG15098,2476.065138,3.50456377,3.18E-38,protein_coding,LP21121p [Source:UniProtKB/TrEMBL	Acc:Q4QQB9]
bulk RNAseq FACS-isolated cells,dsRed+_vs_dsRed-,TREdsRed	elavGS>UAS-ND42_RNAi,FBgn0034399,37175,CG15083,58.60372092,4.697380291,2.71E-06,protein_coding,GEO08273p1 [Source:UniProtKB/TrEMBL	Acc:Q7JYX3]
bulk RNAseq FACS-isolated cells,dsRed+_vs_dsRed-,TREdsRed	elavGS>UAS-ND42_RNAi,FBgn0034405,37181,Jheh2,577.5306,4.284616364,2.11E-05,protein_coding,Juvenile hormone epoxide hydrolase 2 [Source:FlyBase	Acc:FBgn0034405]
bulk RNAseq FACS-isolated cells,dsRed+_vs_dsRed-,TREdsRed	elavGS>UAS-ND42_RNAi,FBgn0034406,37182,Jheh3,2133.19496,5.27724718,9.73E-40,protein_coding,Juvenile hormone epoxide hydrolase 3 [Source:FlyBase	Acc:FBgn0034406]
bulk RNAseq FACS-isolated cells,dsRed+_vs_dsRed-,TREdsRed	elavGS>UAS-ND42_RNAi,FBgn0034417,37197,CG15117,306.8468439,2.345045856,0.020245738,protein_coding,Beta-glucuronidase [Source:UniProtKB/TrEMBL	Acc:A1ZBG9]
bulk RNAseq FACS-isolated cells,dsRed+_vs_dsRed-,TREdsRed	elavGS>UAS-ND42_RNAi,FBgn0034419,37200,CG15111,2981.394078,1.945711133,3.89E-16,protein_coding,FI04476p [Source:UniProtKB/TrEMBL	Acc:A1ZBH3]
bulk RNAseq FACS-isolated cells,dsRed+_vs_dsRed-,TREdsRed	elavGS>UAS-ND42_RNAi,FBgn0034420,37202,CG10737,1397.248132,-1.468638081,5.08E-10,protein_coding,"Uncharacterized protein, isoform T [Source:UniProtKB/TrEMBL	Acc:B7YZL3]"
bulk RNAseq FACS-isolated cells,dsRed+_vs_dsRed-,TREdsRed	elavGS>UAS-ND42_RNAi,FBgn0034430,37215,mip40,406.9247895,0.545267098,0.039544293,protein_coding,Myb-interacting protein 40 [Source:FlyBase	Acc:FBgn0034430]
bulk RNAseq FACS-isolated cells,dsRed+_vs_dsRed-,TREdsRed	elavGS>UAS-ND42_RNAi,FBgn0034432,37217,CG7461,2198.437294,3.169650873,2.96E-50,protein_coding,"CG7461, isoform B [Source:UniProtKB/TrEMBL	Acc:A1ZBJ2]"
bulk RNAseq FACS-isolated cells,dsRed+_vs_dsRed-,TREdsRed	elavGS>UAS-ND42_RNAi,FBgn0034433,37218,EndoB,3769.385172,-0.830584244,1.52E-08,protein_coding,Endophilin B [Source:FlyBase	Acc:FBgn0034433]
bulk RNAseq FACS-isolated cells,dsRed+_vs_dsRed-,TREdsRed	elavGS>UAS-ND42_RNAi,FBgn0034436,37221,CG11961,936.3746966,5.342742885,1.62E-09,protein_coding,LD02432p [Source:UniProtKB/TrEMBL	Acc:Q4U2G8]
bulk RNAseq FACS-isolated cells,dsRed+_vs_dsRed-,TREdsRed	elavGS>UAS-ND42_RNAi,FBgn0034443,37229,cer,16.92031463,1.84529316,0.000144816,protein_coding,crammer [Source:FlyBase	Acc:FBgn0034443]
bulk RNAseq FACS-isolated cells,dsRed+_vs_dsRed-,TREdsRed	elavGS>UAS-ND42_RNAi,FBgn0034451,37244,TBCB,385.0131739,0.838373193,0.001550941,protein_coding,tubulin-binding cofactor B [Source:FlyBase	Acc:FBgn0034451]
bulk RNAseq FACS-isolated cells,dsRed+_vs_dsRed-,TREdsRed	elavGS>UAS-ND42_RNAi,FBgn0034455,37249,CG11007,1438.191979,1.379013665,5.71E-06,protein_coding,Thioredoxin-related transmembrane protein 2 homolog [Source:UniProtKB/Swiss-Prot	Acc:Q7JW12]
bulk RNAseq FACS-isolated cells,dsRed+_vs_dsRed-,TREdsRed	elavGS>UAS-ND42_RNAi,FBgn0034476,37272,Toll-7,720.4520393,-1.350941572,0.007695769,protein_coding,Toll-7 [Source:FlyBase	Acc:FBgn0034476]
bulk RNAseq FACS-isolated cells,dsRed+_vs_dsRed-,TREdsRed	elavGS>UAS-ND42_RNAi,FBgn0034481,37278,CG11041,17.18752799,4.990888416,2.33E-05,protein_coding,GEO02203p1 [Source:UniProtKB/TrEMBL	Acc:A1ZBR3]
bulk RNAseq FACS-isolated cells,dsRed+_vs_dsRed-,TREdsRed	elavGS>UAS-ND42_RNAi,FBgn0034485,37282,CG11099,774.7563225,-2.120073825,0.000386955,protein_coding,RH62264p [Source:UniProtKB/TrEMBL	Acc:Q7JXU8]
bulk RNAseq FACS-isolated cells,dsRed+_vs_dsRed-,TREdsRed	elavGS>UAS-ND42_RNAi,FBgn0034487,37284,Efhc1.2,12.91565829,-4.390382907,0.001105893,protein_coding,EFHC1 homologue 2 [Source:FlyBase	Acc:FBgn0034487]
bulk RNAseq FACS-isolated cells,dsRed+_vs_dsRed-,TREdsRed	elavGS>UAS-ND42_RNAi,FBgn0034488,37285,CG11208,641.339318,1.039333978,0.012031794,protein_coding,LD40177p [Source:UniProtKB/TrEMBL	Acc:Q7K3B7]
bulk RNAseq FACS-isolated cells,dsRed+_vs_dsRed-,TREdsRed	elavGS>UAS-ND42_RNAi,FBgn0034496,37296,CG9143,502.8397831,-0.814253252,0.049923704,protein_coding,CG9143 [Source:UniProtKB/TrEMBL	Acc:Q6NQY9]
bulk RNAseq FACS-isolated cells,dsRed+_vs_dsRed-,TREdsRed	elavGS>UAS-ND42_RNAi,FBgn0034534,37336,maf-S,877.1050575,0.480796858,0.002721641,protein_coding,maf-S [Source:FlyBase	Acc:FBgn0034534]
bulk RNAseq FACS-isolated cells,dsRed+_vs_dsRed-,TREdsRed	elavGS>UAS-ND42_RNAi,FBgn0034539,37341,CG11159,9.810269217,5.655541244,0.000105401,protein_coding,GEO12014p1 [Source:UniProtKB/TrEMBL	Acc:A1ZBX7]
bulk RNAseq FACS-isolated cells,dsRed+_vs_dsRed-,TREdsRed	elavGS>UAS-ND42_RNAi,FBgn0034540,37342,Lrt,58.30518757,3.58918296,0.003501855,protein_coding,Leucine-rich tendon-specific protein [Source:FlyBase	Acc:FBgn0034540]
bulk RNAseq FACS-isolated cells,dsRed+_vs_dsRed-,TREdsRed	elavGS>UAS-ND42_RNAi,FBgn0034542,37344,Fem-1,1945.52761,-0.905742171,0.012852751,protein_coding,Fem-1 [Source:FlyBase	Acc:FBgn0034542]
bulk RNAseq FACS-isolated cells,dsRed+_vs_dsRed-,TREdsRed	elavGS>UAS-ND42_RNAi,FBgn0034567,37375,CG15651,1698.120034,-2.493834173,3.21E-08,protein_coding,FI03527p [Source:UniProtKB/TrEMBL	Acc:Q9W2P2]
bulk RNAseq FACS-isolated cells,dsRed+_vs_dsRed-,TREdsRed	elavGS>UAS-ND42_RNAi,FBgn0034572,37381,CG9346,818.6915041,-0.970936665,0.008281563,protein_coding,CG9346 [Source:UniProtKB/TrEMBL	Acc:Q9W2N6]
bulk RNAseq FACS-isolated cells,dsRed+_vs_dsRed-,TREdsRed	elavGS>UAS-ND42_RNAi,FBgn0034573,37382,CG3295,889.5037194,0.696944323,0.014724025,protein_coding,CG3295 [Source:UniProtKB/TrEMBL	Acc:Q9W2N5]
bulk RNAseq FACS-isolated cells,dsRed+_vs_dsRed-,TREdsRed	elavGS>UAS-ND42_RNAi,FBgn0034577,37387,cpa,1095.269773,1.837621687,3.69E-19,protein_coding,capping protein alpha [Source:FlyBase	Acc:FBgn0034577]
bulk RNAseq FACS-isolated cells,dsRed+_vs_dsRed-,TREdsRed	elavGS>UAS-ND42_RNAi,FBgn0034583,37393,CG10527,849.8731664,3.52042143,4.33E-107,protein_coding,
bulk RNAseq FACS-isolated cells,dsRed+_vs_dsRed-,TREdsRed	elavGS>UAS-ND42_RNAi,FBgn0034588,37399,CG9394,57979.43457,4.405324978,2.35E-39,protein_coding,"CG9394, isoform A [Source:UniProtKB/TrEMBL	Acc:Q9W2L6]"
bulk RNAseq FACS-isolated cells,dsRed+_vs_dsRed-,TREdsRed	elavGS>UAS-ND42_RNAi,FBgn0034595,37408,CG15657,12.14638726,-2.639680155,0.006681037,protein_coding,"Uncharacterized protein, isoform A [Source:UniProtKB/TrEMBL	Acc:Q9W2K7]"
bulk RNAseq FACS-isolated cells,dsRed+_vs_dsRed-,TREdsRed	elavGS>UAS-ND42_RNAi,FBgn0034602,37418,Lapsyn,438.8118181,3.180701987,0.003756564,protein_coding,Leucine-rich repeat activity-regulated protein at synapses [Source:FlyBase	Acc:FBgn0034602]
bulk RNAseq FACS-isolated cells,dsRed+_vs_dsRed-,TREdsRed	elavGS>UAS-ND42_RNAi,FBgn0034605,37421,CG15661,155.0615971,1.45677221,0.048790869,protein_coding,UDP-glucuronosyltransferase [Source:UniProtKB/TrEMBL	Acc:Q9W2J3]
bulk RNAseq FACS-isolated cells,dsRed+_vs_dsRed-,TREdsRed	elavGS>UAS-ND42_RNAi,FBgn0034611,37427,MFS16,458.7824714,0.856527896,0.035930972,protein_coding,Major Facilitator Superfamily Transporter 16 [Source:FlyBase	Acc:FBgn0034611]
bulk RNAseq FACS-isolated cells,dsRed+_vs_dsRed-,TREdsRed	elavGS>UAS-ND42_RNAi,FBgn0034617,37434,CG9754,375.7284432,0.751657039,0.041507757,protein_coding,Protein panoramix [Source:UniProtKB/Swiss-Prot	Acc:Q9W2H9]
bulk RNAseq FACS-isolated cells,dsRed+_vs_dsRed-,TREdsRed	elavGS>UAS-ND42_RNAi,FBgn0034629,37446,Acox57D-d,33.5514874,3.39834808,0.011468412,protein_coding,acyl-Coenzyme A oxidase at 57D distal [Source:FlyBase	Acc:FBgn0034629]
bulk RNAseq FACS-isolated cells,dsRed+_vs_dsRed-,TREdsRed	elavGS>UAS-ND42_RNAi,FBgn0034636,37456,CG10440,393.5487928,-8.251297321,4.11E-35,protein_coding,MIP18912p [Source:UniProtKB/TrEMBL	Acc:D5SHR0]
bulk RNAseq FACS-isolated cells,dsRed+_vs_dsRed-,TREdsRed	elavGS>UAS-ND42_RNAi,FBgn0034638,37458,CG10433,16589.8749,3.963548342,1.48E-83,protein_coding,RE36793p [Source:UniProtKB/TrEMBL	Acc:Q9W2F6]
bulk RNAseq FACS-isolated cells,dsRed+_vs_dsRed-,TREdsRed	elavGS>UAS-ND42_RNAi,FBgn0034644,37465,CG10082,1170.848285,-0.616480432,0.040873036,protein_coding,Kinase [Source:UniProtKB/TrEMBL	Acc:Q9W2E9]
bulk RNAseq FACS-isolated cells,dsRed+_vs_dsRed-,TREdsRed	elavGS>UAS-ND42_RNAi,FBgn0034654,37475,CG10306,515.1707016,0.71156876,0.001789084,protein_coding,Eukaryotic translation initiation factor 3 subunit K [Source:UniProtKB/Swiss-Prot	Acc:Q9W2D9]
bulk RNAseq FACS-isolated cells,dsRed+_vs_dsRed-,TREdsRed	elavGS>UAS-ND42_RNAi,FBgn0034655,37477,CG10307,552.6948767,3.881061516,7.48E-16,protein_coding,GH17740p [Source:UniProtKB/TrEMBL	Acc:Q9W2D7]
bulk RNAseq FACS-isolated cells,dsRed+_vs_dsRed-,TREdsRed	elavGS>UAS-ND42_RNAi,FBgn0034688,37514,CG11474,1023.299078,1.181760996,0.000246926,protein_coding,LD03212p [Source:UniProtKB/TrEMBL	Acc:Q9W299]
bulk RNAseq FACS-isolated cells,dsRed+_vs_dsRed-,TREdsRed	elavGS>UAS-ND42_RNAi,FBgn0034691,37517,Synj,1658.811761,-1.673726404,1.39E-06,protein_coding,Synaptojanin [Source:FlyBase	Acc:FBgn0034691]
bulk RNAseq FACS-isolated cells,dsRed+_vs_dsRed-,TREdsRed	elavGS>UAS-ND42_RNAi,FBgn0034693,37519,CG11073,98.05891357,4.824744638,0.000289068,protein_coding,"Uncharacterized protein, isoform A [Source:UniProtKB/TrEMBL	Acc:Q9W294]"
bulk RNAseq FACS-isolated cells,dsRed+_vs_dsRed-,TREdsRed	elavGS>UAS-ND42_RNAi,FBgn0034706,37534,CG11275,1214.465211,6.32377862,3.42E-24,protein_coding,FI01029p [Source:UniProtKB/TrEMBL	Acc:Q9W279]
bulk RNAseq FACS-isolated cells,dsRed+_vs_dsRed-,TREdsRed	elavGS>UAS-ND42_RNAi,FBgn0034715,37544,Oatp58Db,11.95229327,5.340336137,0.000142138,protein_coding,Organic anion transporting polypeptide 58Db [Source:FlyBase	Acc:FBgn0034715]
bulk RNAseq FACS-isolated cells,dsRed+_vs_dsRed-,TREdsRed	elavGS>UAS-ND42_RNAi,FBgn0034716,37545,Oatp58Dc,4816.60878,5.823469507,1.23E-26,protein_coding,Organic anion transporting polypeptide 58Dc [Source:FlyBase	Acc:FBgn0034716]
bulk RNAseq FACS-isolated cells,dsRed+_vs_dsRed-,TREdsRed	elavGS>UAS-ND42_RNAi,FBgn0034718,37548,wdp,2459.007606,7.437124126,1.88E-23,protein_coding,windpipe [Source:FlyBase	Acc:FBgn0034718]
bulk RNAseq FACS-isolated cells,dsRed+_vs_dsRed-,TREdsRed	elavGS>UAS-ND42_RNAi,FBgn0034723,37556,CG13506,895.7708617,-1.935553118,0.016068248,protein_coding,FI23916p1 [Source:UniProtKB/TrEMBL	Acc:Q9W259]
bulk RNAseq FACS-isolated cells,dsRed+_vs_dsRed-,TREdsRed	elavGS>UAS-ND42_RNAi,FBgn0034725,37558,CG6044,5310.797321,-1.408274366,0.000886442,protein_coding,"CG6044, isoform A [Source:UniProtKB/TrEMBL	Acc:Q9W257]"
bulk RNAseq FACS-isolated cells,dsRed+_vs_dsRed-,TREdsRed	elavGS>UAS-ND42_RNAi,FBgn0034726,37560,Mes4,123.8369142,-1.274739445,0.02311903,protein_coding,Mesoderm-expressed 4 [Source:FlyBase	Acc:FBgn0034726]
bulk RNAseq FACS-isolated cells,dsRed+_vs_dsRed-,TREdsRed	elavGS>UAS-ND42_RNAi,FBgn0034730,37566,ppk12,31.87080204,5.169321636,0.000174639,protein_coding,pickpocket 12 [Source:FlyBase	Acc:FBgn0034730]
bulk RNAseq FACS-isolated cells,dsRed+_vs_dsRed-,TREdsRed	elavGS>UAS-ND42_RNAi,FBgn0034731,37567,CG10384,1385.721295,-2.343292633,0.02602834,protein_coding,IP21806p [Source:UniProtKB/TrEMBL	Acc:Q9W249]
bulk RNAseq FACS-isolated cells,dsRed+_vs_dsRed-,TREdsRed	elavGS>UAS-ND42_RNAi,FBgn0034733,37569,CG4752,328.0364714,3.361292973,0.010554516,protein_coding,CG4752 [Source:UniProtKB/TrEMBL	Acc:Q9W247]
bulk RNAseq FACS-isolated cells,dsRed+_vs_dsRed-,TREdsRed	elavGS>UAS-ND42_RNAi,FBgn0034743,37580,RpS16,630.83373,1.187875176,2.31E-06,protein_coding,Ribosomal protein S16 [Source:FlyBase	Acc:FBgn0034743]
bulk RNAseq FACS-isolated cells,dsRed+_vs_dsRed-,TREdsRed	elavGS>UAS-ND42_RNAi,FBgn0034744,37581,Vps20,671.8596421,1.622557519,6.21E-11,protein_coding,Vacuolar protein sorting 20 [Source:FlyBase	Acc:FBgn0034744]
bulk RNAseq FACS-isolated cells,dsRed+_vs_dsRed-,TREdsRed	elavGS>UAS-ND42_RNAi,FBgn0034750,37588,CG3732,688.3166307,-0.982413247,0.00519169,protein_coding,Zinc finger Ran-binding domain-containing protein 2 [Source:UniProtKB/TrEMBL	Acc:Q9W230]
bulk RNAseq FACS-isolated cells,dsRed+_vs_dsRed-,TREdsRed	elavGS>UAS-ND42_RNAi,FBgn0034753,37591,CG2852,18562.75663,2.641483298,1.90E-105,protein_coding,Peptidyl-prolyl cis-trans isomerase [Source:UniProtKB/TrEMBL	Acc:Q9W227]
bulk RNAseq FACS-isolated cells,dsRed+_vs_dsRed-,TREdsRed	elavGS>UAS-ND42_RNAi,FBgn0034761,37599,CG4250,386.1168526,4.257950275,1.45E-09,protein_coding,"CG4250, isoform B [Source:UniProtKB/TrEMBL	Acc:A0A0B4K8A8]"
bulk RNAseq FACS-isolated cells,dsRed+_vs_dsRed-,TREdsRed	elavGS>UAS-ND42_RNAi,FBgn0034788,37632,CG13532,761.9981563,-2.429120324,1.68E-06,protein_coding,RE31221p [Source:UniProtKB/TrEMBL	Acc:Q9W1Y4]
bulk RNAseq FACS-isolated cells,dsRed+_vs_dsRed-,TREdsRed	elavGS>UAS-ND42_RNAi,FBgn0034789,37633,PIP5K59B,6196.417032,-1.931329734,1.86E-11,protein_coding,PIP5K59B [Source:FlyBase	Acc:FBgn0034789]
bulk RNAseq FACS-isolated cells,dsRed+_vs_dsRed-,TREdsRed	elavGS>UAS-ND42_RNAi,FBgn0034793,37637,asrij,1302.156978,-0.599041369,0.009129603,protein_coding,asrij [Source:FlyBase	Acc:FBgn0034793]
bulk RNAseq FACS-isolated cells,dsRed+_vs_dsRed-,TREdsRed	elavGS>UAS-ND42_RNAi,FBgn0034796,37640,CG3700,281.8642811,2.194916758,0.000547265,protein_coding,CG3700 [Source:UniProtKB/TrEMBL	Acc:Q9W1X6]
bulk RNAseq FACS-isolated cells,dsRed+_vs_dsRed-,TREdsRed	elavGS>UAS-ND42_RNAi,FBgn0034797,37641,nahoda,56.49329319,4.686915609,1.16E-06,protein_coding,nahoda [Source:FlyBase	Acc:FBgn0034797]
bulk RNAseq FACS-isolated cells,dsRed+_vs_dsRed-,TREdsRed	elavGS>UAS-ND42_RNAi,FBgn0034800,37644,CG3788,13.07284741,5.479596975,2.44E-05,protein_coding,Uridine phosphorylase [Source:UniProtKB/TrEMBL	Acc:Q8T8S2]
bulk RNAseq FACS-isolated cells,dsRed+_vs_dsRed-,TREdsRed	elavGS>UAS-ND42_RNAi,FBgn0034804,37648,CG3831,365.2887146,2.366098429,6.36E-06,protein_coding,"CG3831, isoform C [Source:UniProtKB/TrEMBL	Acc:A0A0B4KFG3]"
bulk RNAseq FACS-isolated cells,dsRed+_vs_dsRed-,TREdsRed	elavGS>UAS-ND42_RNAi,FBgn0034808,37652,CG9896,767.2085885,-2.440566346,2.59E-06,protein_coding,CG9896 [Source:UniProtKB/TrEMBL	Acc:Q9W1W4]
bulk RNAseq FACS-isolated cells,dsRed+_vs_dsRed-,TREdsRed	elavGS>UAS-ND42_RNAi,FBgn0034849,37697,CG3500,274.7222939,1.186570156,0.004014863,protein_coding,"CG3500, isoform A [Source:UniProtKB/TrEMBL	Acc:Q9W1R8]"
bulk RNAseq FACS-isolated cells,dsRed+_vs_dsRed-,TREdsRed	elavGS>UAS-ND42_RNAi,FBgn0034876,37727,wmd,3250.903384,2.5185327,4.76E-29,protein_coding,wing morphogenesis defect [Source:FlyBase	Acc:FBgn0034876]
bulk RNAseq FACS-isolated cells,dsRed+_vs_dsRed-,TREdsRed	elavGS>UAS-ND42_RNAi,FBgn0034897,37755,Sesn,1679.379257,2.857086722,0.00052138,protein_coding,Sestrin [Source:FlyBase	Acc:FBgn0034897]
bulk RNAseq FACS-isolated cells,dsRed+_vs_dsRed-,TREdsRed	elavGS>UAS-ND42_RNAi,FBgn0034902,37761,CG5532,411.9337526,0.742502898,0.037376821,protein_coding,"CG5532, isoform B [Source:UniProtKB/TrEMBL	Acc:A0A0B4LGA1]"
bulk RNAseq FACS-isolated cells,dsRed+_vs_dsRed-,TREdsRed	elavGS>UAS-ND42_RNAi,FBgn0034911,37772,CG5549,394.296962,-2.240558013,0.041227926,protein_coding,Transporter [Source:UniProtKB/TrEMBL	Acc:Q9W1J0]
[truncated: 6,008 more rows]
