# Supplementary material for: Senescent glia link mitochondrial dysfunction and lipid accumulation
Source: Nature. 2024 Jun 5;630(8016):475–83. doi: 10.1038/s41586-024-07516-8 (PMC11168935; doi:10.1038/s41586-024-07516-8)
Supplement: Supplementary file 4 — Supplementary Data files 1–17 [file 41586_2024_7516_MOESM4_ESM.zip › 2023-03-03957D-s4/Supplementary data 9.csv]

Sample_info	Cell_comparison	Genotype	Age	DE_direction	Parent_reactome_pathway	Reactome_pathway_name	Reactome_pathway_ID	FDR	Genes
bulk RNAseq FACS-isolated cells	dsRed+_vs_dsRed-	TREdsRed;elavGS>UAS-NP15.6_RNAi	10d	up	Metabolism	Metabolism	R-DME-1430728	4.55E-52	FBgn0000052,FBgn0000416,FBgn0000566,FBgn0000579,FBgn0000721,FBgn0001089,FBgn0001104,FBgn0001124,FBgn0001125,FBgn0001145,FBgn0001186,FBgn0001248,FBgn0001941,FBgn0002284,FBgn0002930,FBgn0002937,FBgn0003076,FBgn0003141,FBgn0004057,FBgn0004066,FBgn0004087,FBgn0004108,FBgn0004507,FBgn0004636,FBgn0004647,FBgn0004654,FBgn0004797,FBgn0004852,FBgn0004888,FBgn0004901,FBgn0010222,FBgn0010226,FBgn0010379,FBg…
bulk RNAseq FACS-isolated cells	dsRed+_vs_dsRed-	TREdsRed;elavGS>UAS-NP15.6_RNAi	10d	up	Cell Cycle	SCF(Skp2)-mediated degradation of p27/p21	R-DME-187577	0.032053313	FBgn0000404,FBgn0002284,FBgn0003941,FBgn0003942,FBgn0004066,FBgn0010590,FBgn0020369,FBgn0023175,FBgn0026380,FBgn0028686,FBgn0028688,FBgn0028689,FBgn0028690,FBgn0028693,FBgn0029133,FBgn0029134,FBgn0032596,FBgn0038166,FBgn0261394,FBgn0261396
bulk RNAseq FACS-isolated cells	dsRed+_vs_dsRed-	TREdsRed;elavGS>UAS-NP15.6_RNAi	10d	up	Cell Cycle	Ubiquitin Mediated Degradation of Phosphorylated Cdc25A	R-DME-69601	0.04386714	FBgn0002284,FBgn0003941,FBgn0003942,FBgn0004066,FBgn0010590,FBgn0020369,FBgn0023175,FBgn0026380,FBgn0028686,FBgn0028688,FBgn0028689,FBgn0028690,FBgn0028693,FBgn0029133,FBgn0029134,FBgn0032596,FBgn0038166,FBgn0261394,FBgn0261396
bulk RNAseq FACS-isolated cells	dsRed+_vs_dsRed-	TREdsRed;elavGS>UAS-NP15.6_RNAi	10d	up	Cell Cycle	p53-Independent DNA Damage Response	R-DME-69610	0.04386714	FBgn0002284,FBgn0003941,FBgn0003942,FBgn0004066,FBgn0010590,FBgn0020369,FBgn0023175,FBgn0026380,FBgn0028686,FBgn0028688,FBgn0028689,FBgn0028690,FBgn0028693,FBgn0029133,FBgn0029134,FBgn0032596,FBgn0038166,FBgn0261394,FBgn0261396
bulk RNAseq FACS-isolated cells	dsRed+_vs_dsRed-	TREdsRed;elavGS>UAS-NP15.6_RNAi	10d	up	Cell Cycle	p53-Independent G1/S DNA damage checkpoint	R-DME-69613	0.04386714	FBgn0002284,FBgn0003941,FBgn0003942,FBgn0004066,FBgn0010590,FBgn0020369,FBgn0023175,FBgn0026380,FBgn0028686,FBgn0028688,FBgn0028689,FBgn0028690,FBgn0028693,FBgn0029133,FBgn0029134,FBgn0032596,FBgn0038166,FBgn0261394,FBgn0261396
bulk RNAseq FACS-isolated cells	dsRed+_vs_dsRed-	TREdsRed;elavGS>UAS-NP15.6_RNAi	10d	up	Cell Cycle	Ubiquitin-dependent degradation of Cyclin D	R-DME-75815	0.03094174	FBgn0002284,FBgn0003941,FBgn0003942,FBgn0004066,FBgn0010590,FBgn0020369,FBgn0023175,FBgn0026380,FBgn0028686,FBgn0028688,FBgn0028689,FBgn0028690,FBgn0028693,FBgn0029133,FBgn0029134,FBgn0032596,FBgn0038166,FBgn0261394,FBgn0261396
bulk RNAseq FACS-isolated cells	dsRed+_vs_dsRed-	TREdsRed;elavGS>UAS-NP15.6_RNAi	10d	up	Cellular responses to stimuli	Oxygen-dependent proline hydroxylation of Hypoxia-inducible Factor Alpha	R-DME-1234176	0.032347122	FBgn0002284,FBgn0003941,FBgn0003942,FBgn0004066,FBgn0010590,FBgn0011217,FBgn0020369,FBgn0023175,FBgn0026380,FBgn0028686,FBgn0028688,FBgn0028689,FBgn0028690,FBgn0028693,FBgn0029133,FBgn0029134,FBgn0032596,FBgn0038166,FBgn0261394,FBgn0261396,FBgn0266711
bulk RNAseq FACS-isolated cells	dsRed+_vs_dsRed-	TREdsRed;elavGS>UAS-NP15.6_RNAi	10d	up	Cellular responses to stimuli	Cellular response to chemical stress	R-DME-9711123	0.020098614	FBgn0000261,FBgn0002284,FBgn0003462,FBgn0003941,FBgn0003942,FBgn0004066,FBgn0010213,FBgn0010590,FBgn0013674,FBgn0013675,FBgn0013676,FBgn0020369,FBgn0023175,FBgn0026380,FBgn0028686,FBgn0028688,FBgn0028689,FBgn0028690,FBgn0028693,FBgn0029117,FBgn0029133,FBgn0029134,FBgn0032596,FBgn0033631,FBgn0037749,FBgn0037913,FBgn0038166,FBgn0040070,FBgn0052230,FBgn0085201,FBgn0261394,FBgn0261396,FBgn0265523,FBg…
bulk RNAseq FACS-isolated cells	dsRed+_vs_dsRed-	TREdsRed;elavGS>UAS-NP15.6_RNAi	10d	up	Cellular responses to stimuli	Nonsense Mediated Decay (NMD) independent of the Exon Junction Complex (EJC)	R-DME-975956	9.03E-42	FBgn0002579,FBgn0002593,FBgn0002622,FBgn0002626,FBgn0003274,FBgn0003941,FBgn0003942,FBgn0004403,FBgn0004404,FBgn0004867,FBgn0005533,FBgn0005593,FBgn0010078,FBgn0010198,FBgn0010265,FBgn0010408,FBgn0010409,FBgn0010411,FBgn0010412,FBgn0011272,FBgn0011284,FBgn0013325,FBgn0014026,FBgn0015288,FBgn0015521,FBgn0015756,FBgn0016726,FBgn0017545,FBgn0017579,FBgn0019936,FBgn0020910,FBgn0022943,FBgn0023170,FBg…
bulk RNAseq FACS-isolated cells	dsRed+_vs_dsRed-	TREdsRed;elavGS>UAS-NP15.6_RNAi	10d	up	Drosophila signaling pathways	Ubiquitination and proteolysis of phosphorylated CI	R-DME-209360	0.044308517	FBgn0002284,FBgn0002778,FBgn0003941,FBgn0003942,FBgn0003943,FBgn0004066,FBgn0004177,FBgn0004859,FBgn0010590,FBgn0011217,FBgn0020369,FBgn0023175,FBgn0026380,FBgn0028686,FBgn0028688,FBgn0028689,FBgn0028690,FBgn0028693,FBgn0029134,FBgn0032596,FBgn0261396
bulk RNAseq FACS-isolated cells	dsRed+_vs_dsRed-	TREdsRed;elavGS>UAS-NP15.6_RNAi	10d	up	Drosophila signaling pathways	Degradation of NF-kappa-B inhibitor, CACT	R-DME-209406	7.36E-05	FBgn0000250,FBgn0002284,FBgn0002778,FBgn0003495,FBgn0003882,FBgn0004066,FBgn0010441,FBgn0010590,FBgn0011274,FBgn0020369,FBgn0023175,FBgn0026380,FBgn0028686,FBgn0028688,FBgn0028689,FBgn0028690,FBgn0028693,FBgn0029134,FBgn0032596,FBgn0033402,FBgn0260632,FBgn0261396
bulk RNAseq FACS-isolated cells	dsRed+_vs_dsRed-	TREdsRed;elavGS>UAS-NP15.6_RNAi	10d	up	Drosophila signaling pathways	Toll pathway	R-DME-209449	5.14E-06	FBgn0000250,FBgn0000533,FBgn0000808,FBgn0002284,FBgn0002778,FBgn0003495,FBgn0003882,FBgn0004066,FBgn0010441,FBgn0010590,FBgn0011274,FBgn0020369,FBgn0023175,FBgn0026380,FBgn0028686,FBgn0028688,FBgn0028689,FBgn0028690,FBgn0028693,FBgn0028990,FBgn0029134,FBgn0032596,FBgn0033402,FBgn0260632,FBgn0261396
bulk RNAseq FACS-isolated cells	dsRed+_vs_dsRed-	TREdsRed;elavGS>UAS-NP15.6_RNAi	10d	up	Drosophila signaling pathways	Imd pathway	R-DME-209459	0.006898893	FBgn0001291,FBgn0001297,FBgn0003941,FBgn0003942,FBgn0003943,FBgn0013983,FBgn0014018,FBgn0020381,FBgn0024222,FBgn0030695,FBgn0035601,FBgn0035976,FBgn0041205,FBgn0243512
bulk RNAseq FACS-isolated cells	dsRed+_vs_dsRed-	TREdsRed;elavGS>UAS-NP15.6_RNAi	10d	up	Drosophila signaling pathways	Ubiquitination and degradation of phosphorylated ARM	R-DME-209461	0.044512944	FBgn0002284,FBgn0002778,FBgn0003941,FBgn0003942,FBgn0003943,FBgn0004066,FBgn0004177,FBgn0010590,FBgn0011217,FBgn0020369,FBgn0023175,FBgn0026380,FBgn0028686,FBgn0028688,FBgn0028689,FBgn0028690,FBgn0028693,FBgn0029134,FBgn0032596,FBgn0261396
bulk RNAseq FACS-isolated cells	dsRed+_vs_dsRed-	TREdsRed;elavGS>UAS-NP15.6_RNAi	10d	up	Drosophila signaling pathways	Catalytic processing of the nuclear factor, REL	R-DME-209465	0.018035938	FBgn0013983,FBgn0014018,FBgn0020381,FBgn0024222,FBgn0030695,FBgn0035976,FBgn0041205
bulk RNAseq FACS-isolated cells	dsRed+_vs_dsRed-	TREdsRed;elavGS>UAS-NP15.6_RNAi	10d	up	Drosophila signaling pathways	Activated IkappaB kinase (IKK) complex, Phospho IRD5:KEY dimer, phosphorylates REL in the PGN:PGRP-LC/LE receptor 'signalling complex'	R-DME-214399	0.018035938	FBgn0013983,FBgn0014018,FBgn0020381,FBgn0024222,FBgn0030695,FBgn0035976,FBgn0041205
bulk RNAseq FACS-isolated cells	dsRed+_vs_dsRed-	TREdsRed;elavGS>UAS-NP15.6_RNAi	10d	up	Drosophila signaling pathways	Nuclear CI is degraded	R-DME-216167	0.008493953	FBgn0002284,FBgn0002778,FBgn0003942,FBgn0003943,FBgn0004066,FBgn0004859,FBgn0010590,FBgn0020369,FBgn0023175,FBgn0026380,FBgn0028686,FBgn0028688,FBgn0028689,FBgn0028690,FBgn0028693,FBgn0029134,FBgn0032596,FBgn0261396
bulk RNAseq FACS-isolated cells	dsRed+_vs_dsRed-	TREdsRed;elavGS>UAS-NP15.6_RNAi	10d	up	Drosophila signaling pathways	Degradation of TIM	R-DME-432395	0.00066397	FBgn0002284,FBgn0002778,FBgn0003941,FBgn0003942,FBgn0003943,FBgn0004066,FBgn0010590,FBgn0014396,FBgn0020369,FBgn0023076,FBgn0023175,FBgn0025680,FBgn0026380,FBgn0028686,FBgn0028688,FBgn0028689,FBgn0028690,FBgn0028693,FBgn0029134,FBgn0032596,FBgn0261396
bulk RNAseq FACS-isolated cells	dsRed+_vs_dsRed-	TREdsRed;elavGS>UAS-NP15.6_RNAi	10d	up	Drosophila signaling pathways	Degradation of PER	R-DME-432524	0.006523538	FBgn0002284,FBgn0002778,FBgn0003941,FBgn0003942,FBgn0003943,FBgn0004066,FBgn0010590,FBgn0020369,FBgn0023076,FBgn0023175,FBgn0026380,FBgn0028686,FBgn0028688,FBgn0028689,FBgn0028690,FBgn0028693,FBgn0029134,FBgn0032596,FBgn0261396
bulk RNAseq FACS-isolated cells	dsRed+_vs_dsRed-	TREdsRed;elavGS>UAS-NP15.6_RNAi	10d	up	Drosophila signaling pathways	Drosophila signaling pathways	R-DME-5252538	3.05E-09	FBgn0000250,FBgn0000533,FBgn0000808,FBgn0001075,FBgn0001235,FBgn0001291,FBgn0001297,FBgn0002284,FBgn0002778,FBgn0003495,FBgn0003514,FBgn0003882,FBgn0003892,FBgn0003941,FBgn0003942,FBgn0003943,FBgn0004066,FBgn0004177,FBgn0004687,FBgn0004859,FBgn0010333,FBgn0010379,FBgn0010441,FBgn0010590,FBgn0011217,FBgn0011236,FBgn0011274,FBgn0011739,FBgn0013983,FBgn0014018,FBgn0014020,FBgn0014396,FBgn0015279,FBg…
bulk RNAseq FACS-isolated cells	dsRed+_vs_dsRed-	TREdsRed;elavGS>UAS-NP15.6_RNAi	10d	up	Drosophila signaling pathways	Degradation of CRY	R-DME-538864	0.001687341	FBgn0002284,FBgn0002778,FBgn0003941,FBgn0003942,FBgn0003943,FBgn0004066,FBgn0010590,FBgn0020369,FBgn0023175,FBgn0025680,FBgn0026380,FBgn0028686,FBgn0028688,FBgn0028689,FBgn0028690,FBgn0028693,FBgn0029134,FBgn0032596,FBgn0261396
bulk RNAseq FACS-isolated cells	dsRed+_vs_dsRed-	TREdsRed;elavGS>UAS-NP15.6_RNAi	10d	up	Immune System	Activation of NF-kappaB in B cells	R-DME-1169091	0.002491778	FBgn0000250,FBgn0002284,FBgn0004066,FBgn0010590,FBgn0011274,FBgn0014018,FBgn0020369,FBgn0023175,FBgn0026380,FBgn0028686,FBgn0028688,FBgn0028689,FBgn0028690,FBgn0028693,FBgn0029133,FBgn0029134,FBgn0032596,FBgn0038166,FBgn0260632,FBgn0261394,FBgn0261396
bulk RNAseq FACS-isolated cells	dsRed+_vs_dsRed-	TREdsRed;elavGS>UAS-NP15.6_RNAi	10d	up	Immune System	Cytokine Signaling in Immune system	R-DME-1280215	4.62E-05	FBgn0000250,FBgn0001291,FBgn0001297,FBgn0001942,FBgn0002284,FBgn0003502,FBgn0003660,FBgn0003941,FBgn0003942,FBgn0004066,FBgn0004177,FBgn0004638,FBgn0010379,FBgn0010590,FBgn0011274,FBgn0013987,FBgn0014018,FBgn0015279,FBgn0015765,FBgn0019972,FBgn0020369,FBgn0020381,FBgn0023175,FBgn0024222,FBgn0024980,FBgn0026380,FBgn0028686,FBgn0028688,FBgn0028689,FBgn0028690,FBgn0028693,FBgn0029133,FBgn0029134,FBg…
bulk RNAseq FACS-isolated cells	dsRed+_vs_dsRed-	TREdsRed;elavGS>UAS-NP15.6_RNAi	10d	up	Immune System	Innate Immune System	R-DME-168249	5.32E-31	FBgn0000042,FBgn0000084,FBgn0000250,FBgn0000261,FBgn0000416,FBgn0001089,FBgn0001186,FBgn0001248,FBgn0001291,FBgn0001297,FBgn0001941,FBgn0001961,FBgn0002284,FBgn0002930,FBgn0003076,FBgn0003502,FBgn0003660,FBgn0003888,FBgn0003890,FBgn0003941,FBgn0003942,FBgn0004066,FBgn0004177,FBgn0004368,FBgn0004397,FBgn0004636,FBgn0004638,FBgn0004797,FBgn0008635,FBgn0010225,FBgn0010333,FBgn0010341,FBgn0010590,FBg…
bulk RNAseq FACS-isolated cells	dsRed+_vs_dsRed-	TREdsRed;elavGS>UAS-NP15.6_RNAi	10d	up	Immune System	Immune System	R-DME-168256	3.76E-23	FBgn0000018,FBgn0000042,FBgn0000084,FBgn0000250,FBgn0000261,FBgn0000404,FBgn0000416,FBgn0000721,FBgn0001089,FBgn0001186,FBgn0001248,FBgn0001291,FBgn0001297,FBgn0001941,FBgn0001942,FBgn0001961,FBgn0002284,FBgn0002930,FBgn0003076,FBgn0003502,FBgn0003660,FBgn0003888,FBgn0003890,FBgn0003941,FBgn0003942,FBgn0004066,FBgn0004177,FBgn0004368,FBgn0004397,FBgn0004636,FBgn0004638,FBgn0004797,FBgn0008635,FBg…
bulk RNAseq FACS-isolated cells	dsRed+_vs_dsRed-	TREdsRed;elavGS>UAS-NP15.6_RNAi	10d	up	Immune System	TCR signaling	R-DME-202403	0.00374196	FBgn0000250,FBgn0002284,FBgn0004066,FBgn0010590,FBgn0011274,FBgn0014018,FBgn0020369,FBgn0023175,FBgn0026380,FBgn0028686,FBgn0028688,FBgn0028689,FBgn0028690,FBgn0028693,FBgn0029133,FBgn0029134,FBgn0032596,FBgn0038166,FBgn0260632,FBgn0261394,FBgn0261396
bulk RNAseq FACS-isolated cells	dsRed+_vs_dsRed-	TREdsRed;elavGS>UAS-NP15.6_RNAi	10d	up	Immune System	Downstream TCR signaling	R-DME-202424	0.002491778	FBgn0000250,FBgn0002284,FBgn0004066,FBgn0010590,FBgn0011274,FBgn0014018,FBgn0020369,FBgn0023175,FBgn0026380,FBgn0028686,FBgn0028688,FBgn0028689,FBgn0028690,FBgn0028693,FBgn0029133,FBgn0029134,FBgn0032596,FBgn0038166,FBgn0260632,FBgn0261394,FBgn0261396
bulk RNAseq FACS-isolated cells	dsRed+_vs_dsRed-	TREdsRed;elavGS>UAS-NP15.6_RNAi	10d	up	Immune System	Fcgamma receptor (FCGR) dependent phagocytosis	R-DME-2029480	0.042998861	FBgn0000042,FBgn0001961,FBgn0010333,FBgn0010341,FBgn0011742,FBgn0032859,FBgn0032923,FBgn0038369,FBgn0061198,FBgn0086384,FBgn0262716,FBgn0284255,FBgn0286511
bulk RNAseq FACS-isolated cells	dsRed+_vs_dsRed-	TREdsRed;elavGS>UAS-NP15.6_RNAi	10d	up	Immune System	Fc epsilon receptor (FCERI) signaling	R-DME-2454202	0.002273316	FBgn0000250,FBgn0001291,FBgn0001297,FBgn0002284,FBgn0003502,FBgn0004066,FBgn0004638,FBgn0010333,FBgn0010590,FBgn0011274,FBgn0014018,FBgn0015279,FBgn0015296,FBgn0016794,FBgn0020369,FBgn0023175,FBgn0026380,FBgn0028686,FBgn0028688,FBgn0028689,FBgn0028690,FBgn0028693,FBgn0029133,FBgn0029134,FBgn0030505,FBgn0032596,FBgn0038166,FBgn0260632,FBgn0261394,FBgn0261396
bulk RNAseq FACS-isolated cells	dsRed+_vs_dsRed-	TREdsRed;elavGS>UAS-NP15.6_RNAi	10d	up	Immune System	FCERI mediated NF-kB activation	R-DME-2871837	0.001050309	FBgn0000250,FBgn0002284,FBgn0004066,FBgn0010590,FBgn0011274,FBgn0014018,FBgn0020369,FBgn0023175,FBgn0026380,FBgn0028686,FBgn0028688,FBgn0028689,FBgn0028690,FBgn0028693,FBgn0029133,FBgn0029134,FBgn0032596,FBgn0038166,FBgn0260632,FBgn0261394,FBgn0261396
bulk RNAseq FACS-isolated cells	dsRed+_vs_dsRed-	TREdsRed;elavGS>UAS-NP15.6_RNAi	10d	up	Immune System	Interleukin-1 family signaling	R-DME-446652	9.12E-05	FBgn0000250,FBgn0002284,FBgn0003941,FBgn0003942,FBgn0004066,FBgn0010590,FBgn0011274,FBgn0014018,FBgn0019972,FBgn0020369,FBgn0020381,FBgn0023175,FBgn0024222,FBgn0026380,FBgn0028686,FBgn0028688,FBgn0028689,FBgn0028690,FBgn0028693,FBgn0029133,FBgn0029134,FBgn0032596,FBgn0035601,FBgn0038166,FBgn0260632,FBgn0261394,FBgn0261396
bulk RNAseq FACS-isolated cells	dsRed+_vs_dsRed-	TREdsRed;elavGS>UAS-NP15.6_RNAi	10d	up	Immune System	Signaling by Interleukins	R-DME-449147	1.81E-05	FBgn0000250,FBgn0001291,FBgn0001297,FBgn0002284,FBgn0003502,FBgn0003660,FBgn0003941,FBgn0003942,FBgn0004066,FBgn0004177,FBgn0004638,FBgn0010590,FBgn0011274,FBgn0013987,FBgn0014018,FBgn0015279,FBgn0015765,FBgn0019972,FBgn0020369,FBgn0020381,FBgn0023175,FBgn0024222,FBgn0024980,FBgn0026380,FBgn0028686,FBgn0028688,FBgn0028689,FBgn0028690,FBgn0028693,FBgn0029133,FBgn0029134,FBgn0032596,FBgn0035601,FBg…
bulk RNAseq FACS-isolated cells	dsRed+_vs_dsRed-	TREdsRed;elavGS>UAS-NP15.6_RNAi	10d	up	Immune System	Dectin-1 mediated noncanonical NF-kB signaling	R-DME-5607761	0.000162998	FBgn0002284,FBgn0003941,FBgn0003942,FBgn0004066,FBgn0010590,FBgn0011274,FBgn0014018,FBgn0020369,FBgn0023175,FBgn0024222,FBgn0026380,FBgn0028686,FBgn0028688,FBgn0028689,FBgn0028690,FBgn0028693,FBgn0029133,FBgn0029134,FBgn0032596,FBgn0038166,FBgn0260632,FBgn0261394,FBgn0261396
bulk RNAseq FACS-isolated cells	dsRed+_vs_dsRed-	TREdsRed;elavGS>UAS-NP15.6_RNAi	10d	up	Immune System	CLEC7A (Dectin-1) signaling	R-DME-5607764	0.016105258	FBgn0000250,FBgn0002284,FBgn0003941,FBgn0003942,FBgn0004066,FBgn0010590,FBgn0011274,FBgn0014018,FBgn0020369,FBgn0023175,FBgn0024222,FBgn0026380,FBgn0028686,FBgn0028688,FBgn0028689,FBgn0028690,FBgn0028693,FBgn0029133,FBgn0029134,FBgn0030505,FBgn0032596,FBgn0038166,FBgn0260632,FBgn0261394,FBgn0261396
bulk RNAseq FACS-isolated cells	dsRed+_vs_dsRed-	TREdsRed;elavGS>UAS-NP15.6_RNAi	10d	up	Immune System	TNFR2 non-canonical NF-kB pathway	R-DME-5668541	0.000162998	FBgn0002284,FBgn0003941,FBgn0003942,FBgn0004066,FBgn0010590,FBgn0011274,FBgn0014018,FBgn0020369,FBgn0023175,FBgn0024222,FBgn0026380,FBgn0028686,FBgn0028688,FBgn0028689,FBgn0028690,FBgn0028693,FBgn0029133,FBgn0029134,FBgn0032596,FBgn0038166,FBgn0260632,FBgn0261394,FBgn0261396
bulk RNAseq FACS-isolated cells	dsRed+_vs_dsRed-	TREdsRed;elavGS>UAS-NP15.6_RNAi	10d	up	Immune System	NIK-->noncanonical NF-kB signaling	R-DME-5676590	0.000162998	FBgn0002284,FBgn0003941,FBgn0003942,FBgn0004066,FBgn0010590,FBgn0011274,FBgn0014018,FBgn0020369,FBgn0023175,FBgn0024222,FBgn0026380,FBgn0028686,FBgn0028688,FBgn0028689,FBgn0028690,FBgn0028693,FBgn0029133,FBgn0029134,FBgn0032596,FBgn0038166,FBgn0260632,FBgn0261394,FBgn0261396
bulk RNAseq FACS-isolated cells	dsRed+_vs_dsRed-	TREdsRed;elavGS>UAS-NP15.6_RNAi	10d	up	Immune System	Neutrophil degranulation	R-DME-6798695	2.77E-20	FBgn0000084,FBgn0000261,FBgn0000416,FBgn0001089,FBgn0001186,FBgn0001248,FBgn0001941,FBgn0002284,FBgn0002930,FBgn0003076,FBgn0003660,FBgn0003888,FBgn0003890,FBgn0004368,FBgn0004397,FBgn0004636,FBgn0004797,FBgn0008635,FBgn0010225,FBgn0010333,FBgn0011202,FBgn0011274,FBgn0011672,FBgn0011742,FBgn0013272,FBgn0013733,FBgn0013770,FBgn0014010,FBgn0014018,FBgn0014020,FBgn0014868,FBgn0014869,FBgn0015765,FBg…
bulk RNAseq FACS-isolated cells	dsRed+_vs_dsRed-	TREdsRed;elavGS>UAS-NP15.6_RNAi	10d	up	Immune System	Interleukin-1 signaling	R-DME-9020702	0.000156288	FBgn0000250,FBgn0002284,FBgn0003941,FBgn0003942,FBgn0004066,FBgn0010590,FBgn0011274,FBgn0014018,FBgn0020369,FBgn0023175,FBgn0024222,FBgn0026380,FBgn0028686,FBgn0028688,FBgn0028689,FBgn0028690,FBgn0028693,FBgn0029133,FBgn0029134,FBgn0032596,FBgn0035601,FBgn0038166,FBgn0260632,FBgn0261394,FBgn0261396
bulk RNAseq FACS-isolated cells	dsRed+_vs_dsRed-	TREdsRed;elavGS>UAS-NP15.6_RNAi	10d	up	Immune System	Signaling by the B Cell Receptor (BCR)	R-DME-983705	0.034802748	FBgn0000250,FBgn0002284,FBgn0004066,FBgn0004638,FBgn0010590,FBgn0011274,FBgn0014018,FBgn0015279,FBgn0020299,FBgn0020369,FBgn0023175,FBgn0026380,FBgn0028686,FBgn0028688,FBgn0028689,FBgn0028690,FBgn0028693,FBgn0029133,FBgn0029134,FBgn0030505,FBgn0032596,FBgn0038166,FBgn0045073,FBgn0260632,FBgn0261394,FBgn0261396
bulk RNAseq FACS-isolated cells	dsRed+_vs_dsRed-	TREdsRed;elavGS>UAS-NP15.6_RNAi	10d	up	Metabolism	Synthesis of bile acids and bile salts via 7alpha-hydroxycholesterol	R-DME-193368	0.008295744	FBgn0015808,FBgn0027572,FBgn0030731,FBgn0032881,FBgn0034628,FBgn0034629,FBgn0034999,FBgn0086254,FBgn0267828
bulk RNAseq FACS-isolated cells	dsRed+_vs_dsRed-	TREdsRed;elavGS>UAS-NP15.6_RNAi	10d	up	Metabolism	Metabolism of water-soluble vitamins and cofactors	R-DME-196849	0.047991474	FBgn0004087,FBgn0010222,FBgn0019952,FBgn0029823,FBgn0030576,FBgn0031589,FBgn0033387,FBgn0033388,FBgn0034129,FBgn0036848,FBgn0037140,FBgn0037807,FBgn0038260,FBgn0038262,FBgn0038716,FBgn0038938,FBgn0039178,FBgn0039877,FBgn0042083,FBgn0050104,FBgn0050344,FBgn0051472,FBgn0063649,FBgn0085484,FBgn0086348,FBgn0260388,FBgn0263241,FBgn0264294
bulk RNAseq FACS-isolated cells	dsRed+_vs_dsRed-	TREdsRed;elavGS>UAS-NP15.6_RNAi	10d	up	Metabolism	Metabolism of vitamins and cofactors	R-DME-196854	0.004941437	FBgn0000721,FBgn0001248,FBgn0002937,FBgn0003141,FBgn0004087,FBgn0010222,FBgn0010379,FBgn0014032,FBgn0019952,FBgn0029608,FBgn0029823,FBgn0030576,FBgn0031589,FBgn0031914,FBgn0032783,FBgn0032785,FBgn0033387,FBgn0033388,FBgn0033437,FBgn0034129,FBgn0036848,FBgn0037140,FBgn0037807,FBgn0037913,FBgn0038260,FBgn0038262,FBgn0038716,FBgn0038938,FBgn0039178,FBgn0039877,FBgn0042083,FBgn0050104,FBgn0050339,FBg…
bulk RNAseq FACS-isolated cells	dsRed+_vs_dsRed-	TREdsRed;elavGS>UAS-NP15.6_RNAi	10d	up	Metabolism	Beta-oxidation of pristanoyl-CoA	R-DME-389887	0.013146997	FBgn0015808,FBgn0027572,FBgn0030731,FBgn0032881,FBgn0034628,FBgn0034629,FBgn0037440,FBgn0039543
bulk RNAseq FACS-isolated cells	dsRed+_vs_dsRed-	TREdsRed;elavGS>UAS-NP15.6_RNAi	10d	up	Metabolism	Peroxisomal lipid metabolism	R-DME-390918	0.03008585	FBgn0015808,FBgn0027572,FBgn0030731,FBgn0032881,FBgn0034488,FBgn0034628,FBgn0034629,FBgn0034999,FBgn0037440,FBgn0039543,FBgn0267828
bulk RNAseq FACS-isolated cells	dsRed+_vs_dsRed-	TREdsRed;elavGS>UAS-NP15.6_RNAi	10d	up	Metabolism	Sphingolipid metabolism	R-DME-428157	0.021464222	FBgn0000416,FBgn0001089,FBgn0001941,FBgn0016078,FBgn0027569,FBgn0030300,FBgn0034117,FBgn0034997,FBgn0037110,FBgn0037163,FBgn0037166,FBgn0037167,FBgn0039774,FBgn0040918,FBgn0041087,FBgn0041629,FBgn0050392,FBgn0086676,FBgn0260746
bulk RNAseq FACS-isolated cells	dsRed+_vs_dsRed-	TREdsRed;elavGS>UAS-NP15.6_RNAi	10d	up	Metabolism	Metabolism of lipids	R-DME-556833	1.69E-11	FBgn0000416,FBgn0001089,FBgn0001941,FBgn0002930,FBgn0004108,FBgn0004797,FBgn0010226,FBgn0010611,FBgn0015279,FBgn0015808,FBgn0016078,FBgn0016984,FBgn0019830,FBgn0019952,FBgn0024293,FBgn0025352,FBgn0026630,FBgn0026718,FBgn0027569,FBgn0027572,FBgn0027579,FBgn0028479,FBgn0028983,FBgn0028984,FBgn0028988,FBgn0028990,FBgn0029969,FBgn0029994,FBgn0030300,FBgn0030304,FBgn0030615,FBgn0030638,FBgn0030670,FBg…
bulk RNAseq FACS-isolated cells	dsRed+_vs_dsRed-	TREdsRed;elavGS>UAS-NP15.6_RNAi	10d	up	Metabolism	Branched-chain amino acid catabolism	R-DME-70895	0.000195693	FBgn0021765,FBgn0023537,FBgn0029969,FBgn0030482,FBgn0030612,FBgn0033879,FBgn0035911,FBgn0036824,FBgn0037709,FBgn0039877,FBgn0039993,FBgn0042083
bulk RNAseq FACS-isolated cells	dsRed+_vs_dsRed-	TREdsRed;elavGS>UAS-NP15.6_RNAi	10d	up	Metabolism	Metabolism of amino acids and derivatives	R-DME-71291	3.04E-13	FBgn0000566,FBgn0001124,FBgn0001125,FBgn0001145,FBgn0002284,FBgn0004066,FBgn0010590,FBgn0014184,FBgn0014427,FBgn0020369,FBgn0021765,FBgn0023129,FBgn0023175,FBgn0023537,FBgn0026380,FBgn0027610,FBgn0028325,FBgn0028646,FBgn0028686,FBgn0028688,FBgn0028689,FBgn0028690,FBgn0028693,FBgn0029133,FBgn0029134,FBgn0029823,FBgn0029950,FBgn0029969,FBgn0030218,FBgn0030478,FBgn0030482,FBgn0030575,FBgn0030612,FBg…
bulk RNAseq FACS-isolated cells	dsRed+_vs_dsRed-	TREdsRed;elavGS>UAS-NP15.6_RNAi	10d	up	Metabolism	Pentose phosphate pathway	R-DME-71336	0.002408807	FBgn0004057,FBgn0004654,FBgn0023477,FBgn0030239,FBgn0033377,FBgn0033735,FBgn0037607,FBgn0050410,FBgn0050499
bulk RNAseq FACS-isolated cells	dsRed+_vs_dsRed-	TREdsRed;elavGS>UAS-NP15.6_RNAi	10d	up	Metabolism	Metabolism of carbohydrates	R-DME-71387	3.81E-07	FBgn0000579,FBgn0001089,FBgn0001124,FBgn0001125,FBgn0001186,FBgn0003076,FBgn0004057,FBgn0004507,FBgn0004647,FBgn0004654,FBgn0012036,FBgn0014417,FBgn0014869,FBgn0022359,FBgn0023477,FBgn0027610,FBgn0027611,FBgn0028646,FBgn0029737,FBgn0030087,FBgn0030239,FBgn0030662,FBgn0031717,FBgn0031995,FBgn0032135,FBgn0032253,FBgn0033315,FBgn0033377,FBgn0033735,FBgn0033836,FBgn0034417,FBgn0034539,FBgn0035445,FBg…
bulk RNAseq FACS-isolated cells	dsRed+_vs_dsRed-	TREdsRed;elavGS>UAS-NP15.6_RNAi	10d	up	Metabolism	Fatty acid metabolism	R-DME-8978868	1.86E-07	FBgn0010226,FBgn0015808,FBgn0019830,FBgn0019952,FBgn0025352,FBgn0027572,FBgn0028479,FBgn0030731,FBgn0030796,FBgn0031703,FBgn0031992,FBgn0032160,FBgn0032358,FBgn0032394,FBgn0032524,FBgn0032721,FBgn0032881,FBgn0033214,FBgn0033215,FBgn0033717,FBgn0033879,FBgn0033883,FBgn0034432,FBgn0034488,FBgn0034628,FBgn0034629,FBgn0034999,FBgn0035087,FBgn0035383,FBgn0035471,FBgn0037140,FBgn0037440,FBgn0038260,FBg…
bulk RNAseq FACS-isolated cells	dsRed+_vs_dsRed-	TREdsRed;elavGS>UAS-NP15.6_RNAi	10d	up	Metabolism of proteins	L13a-mediated translational silencing of Ceruloplasmin expression	R-DME-156827	2.86E-38	FBgn0001942,FBgn0002579,FBgn0002593,FBgn0002622,FBgn0002626,FBgn0003274,FBgn0003941,FBgn0003942,FBgn0004403,FBgn0004404,FBgn0004867,FBgn0005533,FBgn0005593,FBgn0010078,FBgn0010198,FBgn0010265,FBgn0010408,FBgn0010409,FBgn0010411,FBgn0010412,FBgn0011272,FBgn0011284,FBgn0013325,FBgn0014026,FBgn0015288,FBgn0015521,FBgn0015756,FBgn0016726,FBgn0017545,FBgn0017579,FBgn0019936,FBgn0020910,FBgn0023170,FBg…
bulk RNAseq FACS-isolated cells	dsRed+_vs_dsRed-	TREdsRed;elavGS>UAS-NP15.6_RNAi	10d	up	Metabolism of proteins	SRP-dependent cotranslational protein targeting to membrane	R-DME-1799339	6.25E-44	FBgn0002579,FBgn0002593,FBgn0002622,FBgn0002626,FBgn0003274,FBgn0003941,FBgn0003942,FBgn0004403,FBgn0004404,FBgn0004867,FBgn0005533,FBgn0005593,FBgn0010078,FBgn0010198,FBgn0010265,FBgn0010408,FBgn0010409,FBgn0010411,FBgn0010412,FBgn0010747,FBgn0011272,FBgn0011284,FBgn0013325,FBgn0014026,FBgn0015288,FBgn0015521,FBgn0015756,FBgn0016726,FBgn0017545,FBgn0017579,FBgn0019936,FBgn0020910,FBgn0023170,FBg…
bulk RNAseq FACS-isolated cells	dsRed+_vs_dsRed-	TREdsRed;elavGS>UAS-NP15.6_RNAi	10d	up	Metabolism of proteins	Eukaryotic Translation Initiation	R-DME-72613	1.33E-35	FBgn0001942,FBgn0002579,FBgn0002593,FBgn0002622,FBgn0002626,FBgn0003274,FBgn0003941,FBgn0003942,FBgn0004403,FBgn0004404,FBgn0004867,FBgn0005533,FBgn0005593,FBgn0010078,FBgn0010198,FBgn0010265,FBgn0010408,FBgn0010409,FBgn0010411,FBgn0010412,FBgn0011272,FBgn0011284,FBgn0013325,FBgn0014026,FBgn0015288,FBgn0015521,FBgn0015756,FBgn0016726,FBgn0017545,FBgn0017579,FBgn0019936,FBgn0020910,FBgn0023170,FBg…
bulk RNAseq FACS-isolated cells	dsRed+_vs_dsRed-	TREdsRed;elavGS>UAS-NP15.6_RNAi	10d	up	Metabolism of proteins	Translation initiation complex formation	R-DME-72649	7.34E-14	FBgn0001942,FBgn0002622,FBgn0003942,FBgn0004403,FBgn0004404,FBgn0004867,FBgn0005533,FBgn0010198,FBgn0010265,FBgn0010408,FBgn0010411,FBgn0010412,FBgn0011284,FBgn0015521,FBgn0017545,FBgn0019936,FBgn0030136,FBgn0033699,FBgn0033902,FBgn0033912,FBgn0034138,FBgn0034654,FBgn0034743,FBgn0037270,FBgn0038277,FBgn0039300,FBgn0039713,FBgn0039757,FBgn0086472,FBgn0261596,FBgn0261597,FBgn0261599,FBgn0261609,FBg…
bulk RNAseq FACS-isolated cells	dsRed+_vs_dsRed-	TREdsRed;elavGS>UAS-NP15.6_RNAi	10d	up	Metabolism of proteins	Activation of the mRNA upon binding of the cap-binding complex and eIFs, and subsequent binding to 43S	R-DME-72662	1.71E-13	FBgn0001942,FBgn0002622,FBgn0003942,FBgn0004403,FBgn0004404,FBgn0004867,FBgn0005533,FBgn0010198,FBgn0010265,FBgn0010408,FBgn0010411,FBgn0010412,FBgn0011284,FBgn0015521,FBgn0017545,FBgn0019936,FBgn0030136,FBgn0033699,FBgn0033902,FBgn0033912,FBgn0034138,FBgn0034654,FBgn0034743,FBgn0037270,FBgn0038277,FBgn0039300,FBgn0039713,FBgn0039757,FBgn0086472,FBgn0261596,FBgn0261597,FBgn0261599,FBgn0261609,FBg…
bulk RNAseq FACS-isolated cells	dsRed+_vs_dsRed-	TREdsRed;elavGS>UAS-NP15.6_RNAi	10d	up	Metabolism of proteins	Formation of a pool of free 40S subunits	R-DME-72689	5.80E-40	FBgn0002579,FBgn0002593,FBgn0002622,FBgn0002626,FBgn0003274,FBgn0003941,FBgn0003942,FBgn0004403,FBgn0004404,FBgn0004867,FBgn0005533,FBgn0005593,FBgn0010078,FBgn0010198,FBgn0010265,FBgn0010408,FBgn0010409,FBgn0010411,FBgn0010412,FBgn0011272,FBgn0011284,FBgn0013325,FBgn0014026,FBgn0015288,FBgn0015521,FBgn0015756,FBgn0016726,FBgn0017545,FBgn0017579,FBgn0019936,FBgn0020910,FBgn0023170,FBgn0026372,FBg…
bulk RNAseq FACS-isolated cells	dsRed+_vs_dsRed-	TREdsRed;elavGS>UAS-NP15.6_RNAi	10d	up	Metabolism of proteins	Formation of the ternary complex, and subsequently, the 43S complex	R-DME-72695	1.50E-14	FBgn0002622,FBgn0003942,FBgn0004403,FBgn0004404,FBgn0004867,FBgn0005533,FBgn0010198,FBgn0010265,FBgn0010408,FBgn0010411,FBgn0010412,FBgn0011284,FBgn0015521,FBgn0017545,FBgn0019936,FBgn0030136,FBgn0033699,FBgn0033902,FBgn0033912,FBgn0034138,FBgn0034654,FBgn0034743,FBgn0037270,FBgn0038277,FBgn0039300,FBgn0039713,FBgn0039757,FBgn0086472,FBgn0261596,FBgn0261597,FBgn0261599,FBgn0261609,FBgn0285947,FBg…
bulk RNAseq FACS-isolated cells	dsRed+_vs_dsRed-	TREdsRed;elavGS>UAS-NP15.6_RNAi	10d	up	Metabolism of proteins	Ribosomal scanning and start codon recognition	R-DME-72702	3.25E-13	FBgn0001942,FBgn0002622,FBgn0003942,FBgn0004403,FBgn0004404,FBgn0004867,FBgn0005533,FBgn0010198,FBgn0010265,FBgn0010408,FBgn0010411,FBgn0010412,FBgn0011284,FBgn0015521,FBgn0017545,FBgn0019936,FBgn0030136,FBgn0033699,FBgn0033902,FBgn0033912,FBgn0034138,FBgn0034654,FBgn0034743,FBgn0037270,FBgn0038277,FBgn0039300,FBgn0039713,FBgn0039757,FBgn0086472,FBgn0261596,FBgn0261597,FBgn0261599,FBgn0261609,FBg…
bulk RNAseq FACS-isolated cells	dsRed+_vs_dsRed-	TREdsRed;elavGS>UAS-NP15.6_RNAi	10d	up	Metabolism of proteins	GTP hydrolysis and joining of the 60S ribosomal subunit	R-DME-72706	9.48E-45	FBgn0002579,FBgn0002593,FBgn0002622,FBgn0002626,FBgn0003274,FBgn0003941,FBgn0003942,FBgn0004403,FBgn0004404,FBgn0004867,FBgn0005533,FBgn0005593,FBgn0010078,FBgn0010198,FBgn0010265,FBgn0010408,FBgn0010409,FBgn0010411,FBgn0010412,FBgn0011272,FBgn0011284,FBgn0013325,FBgn0014026,FBgn0015288,FBgn0015521,FBgn0015756,FBgn0016726,FBgn0017545,FBgn0017579,FBgn0019936,FBgn0020910,FBgn0023170,FBgn0026372,FBg…
bulk RNAseq FACS-isolated cells	dsRed+_vs_dsRed-	TREdsRed;elavGS>UAS-NP15.6_RNAi	10d	up	Metabolism of proteins	Cap-dependent Translation Initiation	R-DME-72737	1.33E-35	FBgn0001942,FBgn0002579,FBgn0002593,FBgn0002622,FBgn0002626,FBgn0003274,FBgn0003941,FBgn0003942,FBgn0004403,FBgn0004404,FBgn0004867,FBgn0005533,FBgn0005593,FBgn0010078,FBgn0010198,FBgn0010265,FBgn0010408,FBgn0010409,FBgn0010411,FBgn0010412,FBgn0011272,FBgn0011284,FBgn0013325,FBgn0014026,FBgn0015288,FBgn0015521,FBgn0015756,FBgn0016726,FBgn0017545,FBgn0017579,FBgn0019936,FBgn0020910,FBgn0023170,FBg…
bulk RNAseq FACS-isolated cells	dsRed+_vs_dsRed-	TREdsRed;elavGS>UAS-NP15.6_RNAi	10d	up	Metabolism of proteins	Translation	R-DME-72766	2.16E-16	FBgn0001942,FBgn0002579,FBgn0002593,FBgn0002622,FBgn0002626,FBgn0003274,FBgn0003941,FBgn0003942,FBgn0004403,FBgn0004404,FBgn0004867,FBgn0005533,FBgn0005593,FBgn0010078,FBgn0010198,FBgn0010265,FBgn0010408,FBgn0010409,FBgn0010411,FBgn0010412,FBgn0010747,FBgn0011272,FBgn0011284,FBgn0013325,FBgn0014026,FBgn0015288,FBgn0015521,FBgn0015756,FBgn0016687,FBgn0016726,FBgn0017545,FBgn0017579,FBgn0019936,FBg…
bulk RNAseq FACS-isolated cells	dsRed+_vs_dsRed-	TREdsRed;elavGS>UAS-NP15.6_RNAi	10d	up	Metabolism of proteins	RAB geranylgeranylation	R-DME-8873719	2.94E-05	FBgn0002567,FBgn0014009,FBgn0014010,FBgn0015789,FBgn0015790,FBgn0015791,FBgn0015794,FBgn0015795,FBgn0015797,FBgn0026378,FBgn0028970,FBgn0029959,FBgn0031090,FBgn0032782,FBgn0035255,FBgn0037293,FBgn0037364,FBgn0285937
bulk RNAseq FACS-isolated cells	dsRed+_vs_dsRed-	TREdsRed;elavGS>UAS-NP15.6_RNAi	10d	up	Metabolism of RNA	AUF1 (hnRNP D0) binds and destabilizes mRNA	R-DME-450408	0.023326747	FBgn0002284,FBgn0003941,FBgn0003942,FBgn0004066,FBgn0010590,FBgn0020369,FBgn0023175,FBgn0026380,FBgn0028686,FBgn0028688,FBgn0028689,FBgn0028690,FBgn0028693,FBgn0029133,FBgn0029134,FBgn0032596,FBgn0038166,FBgn0261394,FBgn0261396,FBgn0265297,FBgn0266599
bulk RNAseq FACS-isolated cells	dsRed+_vs_dsRed-	TREdsRed;elavGS>UAS-NP15.6_RNAi	10d	up	Metabolism of RNA	Nonsense-Mediated Decay (NMD)	R-DME-927802	1.37E-35	FBgn0002579,FBgn0002593,FBgn0002622,FBgn0002626,FBgn0003274,FBgn0003941,FBgn0003942,FBgn0004177,FBgn0004403,FBgn0004404,FBgn0004867,FBgn0005533,FBgn0005593,FBgn0010078,FBgn0010198,FBgn0010265,FBgn0010408,FBgn0010409,FBgn0010411,FBgn0010412,FBgn0011272,FBgn0011284,FBgn0013325,FBgn0014026,FBgn0015288,FBgn0015521,FBgn0015756,FBgn0016726,FBgn0017545,FBgn0017579,FBgn0019936,FBgn0020910,FBgn0022943,FBg…
bulk RNAseq FACS-isolated cells	dsRed+_vs_dsRed-	TREdsRed;elavGS>UAS-NP15.6_RNAi	10d	up	Metabolism of RNA	Nonsense Mediated Decay (NMD) enhanced by the Exon Junction Complex (EJC)	R-DME-975957	1.37E-35	FBgn0002579,FBgn0002593,FBgn0002622,FBgn0002626,FBgn0003274,FBgn0003941,FBgn0003942,FBgn0004177,FBgn0004403,FBgn0004404,FBgn0004867,FBgn0005533,FBgn0005593,FBgn0010078,FBgn0010198,FBgn0010265,FBgn0010408,FBgn0010409,FBgn0010411,FBgn0010412,FBgn0011272,FBgn0011284,FBgn0013325,FBgn0014026,FBgn0015288,FBgn0015521,FBgn0015756,FBgn0016726,FBgn0017545,FBgn0017579,FBgn0019936,FBgn0020910,FBgn0022943,FBg…
bulk RNAseq FACS-isolated cells	dsRed+_vs_dsRed-	TREdsRed;elavGS>UAS-ND42_RNAi	10d	up	Metabolism	Metabolism	R-DME-1430728	3.79E-66	FBgn0000053,FBgn0000416,FBgn0000566,FBgn0000579,FBgn0000721,FBgn0001089,FBgn0001104,FBgn0001124,FBgn0001125,FBgn0001145,FBgn0001248,FBgn0001941,FBgn0002284,FBgn0002930,FBgn0002937,FBgn0003076,FBgn0003141,FBgn0003218,FBgn0003257,FBgn0003964,FBgn0004057,FBgn0004066,FBgn0004087,FBgn0004108,FBgn0004507,FBgn0004636,FBgn0004647,FBgn0004654,FBgn0004797,FBgn0004888,FBgn0004901,FBgn0010222,FBgn0010226,FBg…
bulk RNAseq FACS-isolated cells	dsRed+_vs_dsRed-	TREdsRed;elavGS>UAS-ND42_RNAi	10d	up	Immune System	Activation of NF-kappaB in B cells	R-DME-1169091	0.009272815	FBgn0000250,FBgn0002284,FBgn0004066,FBgn0010590,FBgn0011274,FBgn0014018,FBgn0015282,FBgn0020369,FBgn0023174,FBgn0023175,FBgn0026380,FBgn0028688,FBgn0028689,FBgn0029134,FBgn0032596,FBgn0038166,FBgn0260632,FBgn0261394,FBgn0261396
bulk RNAseq FACS-isolated cells	dsRed+_vs_dsRed-	TREdsRed;elavGS>UAS-ND42_RNAi	10d	up	Immune System	TCR signaling	R-DME-202403	0.013231603	FBgn0000250,FBgn0002284,FBgn0004066,FBgn0010590,FBgn0011274,FBgn0014018,FBgn0015282,FBgn0020369,FBgn0023174,FBgn0023175,FBgn0026380,FBgn0028688,FBgn0028689,FBgn0029134,FBgn0032596,FBgn0038166,FBgn0260632,FBgn0261394,FBgn0261396
bulk RNAseq FACS-isolated cells	dsRed+_vs_dsRed-	TREdsRed;elavGS>UAS-ND42_RNAi	10d	up	Immune System	Downstream TCR signaling	R-DME-202424	0.009272815	FBgn0000250,FBgn0002284,FBgn0004066,FBgn0010590,FBgn0011274,FBgn0014018,FBgn0015282,FBgn0020369,FBgn0023174,FBgn0023175,FBgn0026380,FBgn0028688,FBgn0028689,FBgn0029134,FBgn0032596,FBgn0038166,FBgn0260632,FBgn0261394,FBgn0261396
bulk RNAseq FACS-isolated cells	dsRed+_vs_dsRed-	TREdsRed;elavGS>UAS-ND42_RNAi	10d	up	Immune System	Cytokine Signaling in Immune system	R-DME-1280215	0.033176048	FBgn0000250,FBgn0001291,FBgn0001297,FBgn0001942,FBgn0002284,FBgn0003502,FBgn0003660,FBgn0003941,FBgn0003942,FBgn0004066,FBgn0004177,FBgn0010379,FBgn0010590,FBgn0011274,FBgn0014018,FBgn0015279,FBgn0015282,FBgn0015765,FBgn0016917,FBgn0020369,FBgn0023174,FBgn0023175,FBgn0024222,FBgn0026380,FBgn0028688,FBgn0028689,FBgn0029134,FBgn0032596,FBgn0036844,FBgn0038166,FBgn0040068,FBgn0260632,FBgn0261394,FBg…
bulk RNAseq FACS-isolated cells	dsRed+_vs_dsRed-	TREdsRed;elavGS>UAS-ND42_RNAi	10d	up	Immune System	Interleukin-1 family signaling	R-DME-446652	0.00372524	FBgn0000250,FBgn0002284,FBgn0003941,FBgn0003942,FBgn0004066,FBgn0010590,FBgn0011274,FBgn0014018,FBgn0015282,FBgn0016917,FBgn0020369,FBgn0023174,FBgn0023175,FBgn0024222,FBgn0026380,FBgn0028688,FBgn0028689,FBgn0029134,FBgn0032596,FBgn0038166,FBgn0260632,FBgn0261394,FBgn0261396
bulk RNAseq FACS-isolated cells	dsRed+_vs_dsRed-	TREdsRed;elavGS>UAS-ND42_RNAi	10d	up	Immune System	Signaling by Interleukins	R-DME-449147	0.004286474	FBgn0000250,FBgn0001291,FBgn0001297,FBgn0002284,FBgn0003502,FBgn0003660,FBgn0003941,FBgn0003942,FBgn0004066,FBgn0004177,FBgn0010590,FBgn0011274,FBgn0014018,FBgn0015279,FBgn0015282,FBgn0015765,FBgn0016917,FBgn0020369,FBgn0023174,FBgn0023175,FBgn0024222,FBgn0026380,FBgn0028688,FBgn0028689,FBgn0029134,FBgn0032596,FBgn0036844,FBgn0038166,FBgn0040068,FBgn0260632,FBgn0261394,FBgn0261396,FBgn0266720
bulk RNAseq FACS-isolated cells	dsRed+_vs_dsRed-	TREdsRed;elavGS>UAS-ND42_RNAi	10d	up	Immune System	Interleukin-1 signaling	R-DME-9020702	0.001998407	FBgn0000250,FBgn0002284,FBgn0003941,FBgn0003942,FBgn0004066,FBgn0010590,FBgn0011274,FBgn0014018,FBgn0015282,FBgn0020369,FBgn0023174,FBgn0023175,FBgn0024222,FBgn0026380,FBgn0028688,FBgn0028689,FBgn0029134,FBgn0032596,FBgn0038166,FBgn0260632,FBgn0261394,FBgn0261396
bulk RNAseq FACS-isolated cells	dsRed+_vs_dsRed-	TREdsRed;elavGS>UAS-ND42_RNAi	10d	up	Immune System	TNFR2 non-canonical NF-kB pathway	R-DME-5668541	0.000622218	FBgn0002284,FBgn0003941,FBgn0003942,FBgn0004066,FBgn0010590,FBgn0011274,FBgn0014018,FBgn0015282,FBgn0020369,FBgn0023174,FBgn0023175,FBgn0024222,FBgn0026380,FBgn0028688,FBgn0028689,FBgn0029134,FBgn0032596,FBgn0038166,FBgn0260632,FBgn0261394,FBgn0261396
bulk RNAseq FACS-isolated cells	dsRed+_vs_dsRed-	TREdsRed;elavGS>UAS-ND42_RNAi	10d	up	Immune System	NIK-->noncanonical NF-kB signaling	R-DME-5676590	0.000622218	FBgn0002284,FBgn0003941,FBgn0003942,FBgn0004066,FBgn0010590,FBgn0011274,FBgn0014018,FBgn0015282,FBgn0020369,FBgn0023174,FBgn0023175,FBgn0024222,FBgn0026380,FBgn0028688,FBgn0028689,FBgn0029134,FBgn0032596,FBgn0038166,FBgn0260632,FBgn0261394,FBgn0261396
bulk RNAseq FACS-isolated cells	dsRed+_vs_dsRed-	TREdsRed;elavGS>UAS-ND42_RNAi	10d	up	Immune System	Immune System	R-DME-168256	1.84E-16	FBgn0000042,FBgn0000084,FBgn0000250,FBgn0000261,FBgn0000416,FBgn0000721,FBgn0001089,FBgn0001248,FBgn0001291,FBgn0001297,FBgn0001941,FBgn0001942,FBgn0001961,FBgn0002284,FBgn0002930,FBgn0003076,FBgn0003502,FBgn0003660,FBgn0003888,FBgn0003890,FBgn0003941,FBgn0003942,FBgn0004066,FBgn0004177,FBgn0004368,FBgn0004370,FBgn0004397,FBgn0004636,FBgn0004657,FBgn0004797,FBgn0008635,FBgn0010225,FBgn0010333,FBg…
bulk RNAseq FACS-isolated cells	dsRed+_vs_dsRed-	TREdsRed;elavGS>UAS-ND42_RNAi	10d	up	Immune System	Innate Immune System	R-DME-168249	1.78E-35	FBgn0000042,FBgn0000084,FBgn0000250,FBgn0000261,FBgn0000416,FBgn0001089,FBgn0001248,FBgn0001291,FBgn0001297,FBgn0001941,FBgn0001961,FBgn0002284,FBgn0002930,FBgn0003076,FBgn0003502,FBgn0003660,FBgn0003888,FBgn0003890,FBgn0003941,FBgn0003942,FBgn0004066,FBgn0004177,FBgn0004368,FBgn0004370,FBgn0004397,FBgn0004636,FBgn0004657,FBgn0004797,FBgn0008635,FBgn0010225,FBgn0010333,FBgn0010341,FBgn0010590,FBg…
bulk RNAseq FACS-isolated cells	dsRed+_vs_dsRed-	TREdsRed;elavGS>UAS-ND42_RNAi	10d	up	Immune System	Fcgamma receptor (FCGR) dependent phagocytosis	R-DME-2029480	0.013300493	FBgn0000042,FBgn0001961,FBgn0010333,FBgn0010341,FBgn0011742,FBgn0032859,FBgn0032923,FBgn0038369,FBgn0061198,FBgn0086384,FBgn0262716,FBgn0284255,FBgn0286511
bulk RNAseq FACS-isolated cells	dsRed+_vs_dsRed-	TREdsRed;elavGS>UAS-ND42_RNAi	10d	up	Immune System	Regulation of actin dynamics for phagocytic cup formation	R-DME-2029482	0.03788198	FBgn0000042,FBgn0001961,FBgn0010333,FBgn0010341,FBgn0011742,FBgn0032859,FBgn0038369,FBgn0061198,FBgn0086384,FBgn0262716,FBgn0284255
bulk RNAseq FACS-isolated cells	dsRed+_vs_dsRed-	TREdsRed;elavGS>UAS-ND42_RNAi	10d	up	Immune System	Fc epsilon receptor (FCERI) signaling	R-DME-2454202	0.002820191	FBgn0000250,FBgn0001291,FBgn0001297,FBgn0002284,FBgn0003502,FBgn0004066,FBgn0010333,FBgn0010590,FBgn0011274,FBgn0014018,FBgn0015279,FBgn0015282,FBgn0015296,FBgn0016794,FBgn0020369,FBgn0023174,FBgn0023175,FBgn0026380,FBgn0028688,FBgn0028689,FBgn0029134,FBgn0030505,FBgn0032596,FBgn0038166,FBgn0040068,FBgn0260632,FBgn0261394,FBgn0261396
bulk RNAseq FACS-isolated cells	dsRed+_vs_dsRed-	TREdsRed;elavGS>UAS-ND42_RNAi	10d	up	Immune System	FCERI mediated NF-kB activation	R-DME-2871837	0.004362059	FBgn0000250,FBgn0002284,FBgn0004066,FBgn0010590,FBgn0011274,FBgn0014018,FBgn0015282,FBgn0020369,FBgn0023174,FBgn0023175,FBgn0026380,FBgn0028688,FBgn0028689,FBgn0029134,FBgn0032596,FBgn0038166,FBgn0260632,FBgn0261394,FBgn0261396
bulk RNAseq FACS-isolated cells	dsRed+_vs_dsRed-	TREdsRed;elavGS>UAS-ND42_RNAi	10d	up	Immune System	Dectin-1 mediated noncanonical NF-kB signaling	R-DME-5607761	0.000622218	FBgn0002284,FBgn0003941,FBgn0003942,FBgn0004066,FBgn0010590,FBgn0011274,FBgn0014018,FBgn0015282,FBgn0020369,FBgn0023174,FBgn0023175,FBgn0024222,FBgn0026380,FBgn0028688,FBgn0028689,FBgn0029134,FBgn0032596,FBgn0038166,FBgn0260632,FBgn0261394,FBgn0261396
bulk RNAseq FACS-isolated cells	dsRed+_vs_dsRed-	TREdsRed;elavGS>UAS-ND42_RNAi	10d	up	Immune System	CLEC7A (Dectin-1) signaling	R-DME-5607764	0.029112934	FBgn0000250,FBgn0002284,FBgn0003941,FBgn0003942,FBgn0004066,FBgn0010590,FBgn0011274,FBgn0014018,FBgn0015282,FBgn0020369,FBgn0023174,FBgn0023175,FBgn0024222,FBgn0026380,FBgn0028688,FBgn0028689,FBgn0029134,FBgn0030505,FBgn0032596,FBgn0038166,FBgn0260632,FBgn0261394,FBgn0261396
bulk RNAseq FACS-isolated cells	dsRed+_vs_dsRed-	TREdsRed;elavGS>UAS-ND42_RNAi	10d	up	Immune System	Neutrophil degranulation	R-DME-6798695	1.72E-24	FBgn0000084,FBgn0000261,FBgn0000416,FBgn0001089,FBgn0001248,FBgn0001941,FBgn0002284,FBgn0002930,FBgn0003076,FBgn0003660,FBgn0003888,FBgn0003890,FBgn0004368,FBgn0004370,FBgn0004397,FBgn0004636,FBgn0004657,FBgn0004797,FBgn0008635,FBgn0010225,FBgn0010333,FBgn0011202,FBgn0011274,FBgn0011672,FBgn0011742,FBgn0013272,FBgn0013733,FBgn0013770,FBgn0014010,FBgn0014018,FBgn0014020,FBgn0014869,FBgn0015765,FBg…
bulk RNAseq FACS-isolated cells	dsRed+_vs_dsRed-	TREdsRed;elavGS>UAS-ND42_RNAi	10d	up	Metabolism	Branched-chain amino acid catabolism	R-DME-70895	2.71E-06	FBgn0021765,FBgn0023537,FBgn0029969,FBgn0030482,FBgn0030612,FBgn0033879,FBgn0035911,FBgn0036824,FBgn0037709,FBgn0038326,FBgn0039877,FBgn0039993,FBgn0042083
bulk RNAseq FACS-isolated cells	dsRed+_vs_dsRed-	TREdsRed;elavGS>UAS-ND42_RNAi	10d	up	Metabolism	Metabolism of amino acids and derivatives	R-DME-71291	3.02E-12	FBgn0000566,FBgn0001124,FBgn0001125,FBgn0001145,FBgn0002284,FBgn0004066,FBgn0010590,FBgn0014184,FBgn0014427,FBgn0015282,FBgn0020369,FBgn0021765,FBgn0023129,FBgn0023174,FBgn0023175,FBgn0023537,FBgn0026380,FBgn0027610,FBgn0028325,FBgn0028646,FBgn0028688,FBgn0028689,FBgn0029134,FBgn0029823,FBgn0029950,FBgn0029969,FBgn0030218,FBgn0030478,FBgn0030482,FBgn0030575,FBgn0030612,FBgn0030653,FBgn0031824,FBg…
bulk RNAseq FACS-isolated cells	dsRed+_vs_dsRed-	TREdsRed;elavGS>UAS-ND42_RNAi	10d	up	Metabolism	HS-GAG degradation	R-DME-2024096	0.023301332	FBgn0001089,FBgn0014417,FBgn0029737,FBgn0034417,FBgn0035445,FBgn0038660,FBgn0041604,FBgn0260746,FBgn0263930
bulk RNAseq FACS-isolated cells	dsRed+_vs_dsRed-	TREdsRed;elavGS>UAS-ND42_RNAi	10d	up	Metabolism	Gluconeogenesis	R-DME-70263	0.004170554	FBgn0000579,FBgn0001124,FBgn0001125,FBgn0014869,FBgn0027610,FBgn0028646,FBgn0032820,FBgn0034356,FBgn0034611,FBgn0039674,FBgn0086355,FBgn0250906,FBgn0262782
bulk RNAseq FACS-isolated cells	dsRed+_vs_dsRed-	TREdsRed;elavGS>UAS-ND42_RNAi	10d	up	Metabolism	Glucose metabolism	R-DME-70326	0.019859038	FBgn0000579,FBgn0001124,FBgn0001125,FBgn0014869,FBgn0027610,FBgn0028646,FBgn0031717,FBgn0032820,FBgn0034356,FBgn0034611,FBgn0038952,FBgn0039674,FBgn0086355,FBgn0250906,FBgn0262782,FBgn0267385
bulk RNAseq FACS-isolated cells	dsRed+_vs_dsRed-	TREdsRed;elavGS>UAS-ND42_RNAi	10d	up	Metabolism	Pentose phosphate pathway	R-DME-71336	0.018632155	FBgn0004057,FBgn0004654,FBgn0023477,FBgn0030239,FBgn0033735,FBgn0037607,FBgn0050410,FBgn0050499
bulk RNAseq FACS-isolated cells	dsRed+_vs_dsRed-	TREdsRed;elavGS>UAS-ND42_RNAi	10d	up	Metabolism	Metabolism of carbohydrates	R-DME-71387	1.42E-09	FBgn0000579,FBgn0001089,FBgn0001124,FBgn0001125,FBgn0003076,FBgn0004057,FBgn0004507,FBgn0004647,FBgn0004654,FBgn0012036,FBgn0014417,FBgn0014869,FBgn0015360,FBgn0022359,FBgn0023477,FBgn0027610,FBgn0027611,FBgn0028646,FBgn0029737,FBgn0030239,FBgn0030662,FBgn0030968,FBgn0031717,FBgn0031995,FBgn0032135,FBgn0032253,FBgn0032820,FBgn0033735,FBgn0033836,FBgn0034356,FBgn0034417,FBgn0034539,FBgn0034611,FBg…
bulk RNAseq FACS-isolated cells	dsRed+_vs_dsRed-	TREdsRed;elavGS>UAS-ND42_RNAi	10d	up	Metabolism	Sphingolipid de novo biosynthesis	R-DME-1660661	0.049852403	FBgn0001941,FBgn0016078,FBgn0027569,FBgn0030300,FBgn0037110,FBgn0037166,FBgn0037167,FBgn0039304,FBgn0040918,FBgn0041087,FBgn0045064,FBgn0086676
bulk RNAseq FACS-isolated cells	dsRed+_vs_dsRed-	TREdsRed;elavGS>UAS-ND42_RNAi	10d	up	Metabolism	Metabolism of steroid hormones	R-DME-196071	0.043417198	FBgn0002930,FBgn0024293,FBgn0024294,FBgn0028983,FBgn0028984,FBgn0028988,FBgn0028990,FBgn0029994,FBgn0030304,FBgn0030615,FBgn0031694,FBgn0031695,FBgn0032014,FBgn0032178,FBgn0033574,FBgn0036778,FBgn0039043,FBgn0044011,FBgn0086254,FBgn0265137
bulk RNAseq FACS-isolated cells	dsRed+_vs_dsRed-	TREdsRed;elavGS>UAS-ND42_RNAi	10d	up	Metabolism	Sphingolipid metabolism	R-DME-428157	0.000165639	FBgn0000416,FBgn0001089,FBgn0001941,FBgn0016078,FBgn0027569,FBgn0030300,FBgn0034117,FBgn0034997,FBgn0037110,FBgn0037166,FBgn0037167,FBgn0037958,FBgn0039304,FBgn0039774,FBgn0040918,FBgn0041087,FBgn0041629,FBgn0045064,FBgn0050392,FBgn0086676,FBgn0260746
bulk RNAseq FACS-isolated cells	dsRed+_vs_dsRed-	TREdsRed;elavGS>UAS-ND42_RNAi	10d	up	Metabolism	Metabolism of lipids	R-DME-556833	8.44E-19	FBgn0000416,FBgn0001089,FBgn0001941,FBgn0002930,FBgn0003218,FBgn0003964,FBgn0004108,FBgn0004797,FBgn0010226,FBgn0010611,FBgn0015279,FBgn0015808,FBgn0016078,FBgn0016984,FBgn0019830,FBgn0019952,FBgn0024293,FBgn0024294,FBgn0025352,FBgn0025592,FBgn0025742,FBgn0025814,FBgn0026630,FBgn0026718,FBgn0027569,FBgn0027579,FBgn0028479,FBgn0028983,FBgn0028984,FBgn0028988,FBgn0028990,FBgn0029945,FBgn0029969,FBg…
bulk RNAseq FACS-isolated cells	dsRed+_vs_dsRed-	TREdsRed;elavGS>UAS-ND42_RNAi	10d	up	Metabolism	GTP hydrolysis and joining of the 60S ribosomal subunit	R-DME-72706	8.75E-50	FBgn0002579,FBgn0002593,FBgn0002622,FBgn0002626,FBgn0003274,FBgn0003279,FBgn0003517,FBgn0003941,FBgn0003942,FBgn0004403,FBgn0004404,FBgn0004867,FBgn0005533,FBgn0005593,FBgn0010078,FBgn0010198,FBgn0010265,FBgn0010409,FBgn0010411,FBgn0010412,FBgn0011272,FBgn0011284,FBgn0013325,FBgn0014026,FBgn0015288,FBgn0015521,FBgn0015756,FBgn0016726,FBgn0017545,FBgn0017579,FBgn0019936,FBgn0020910,FBgn0023170,FBg…
bulk RNAseq FACS-isolated cells	dsRed+_vs_dsRed-	TREdsRed;elavGS>UAS-ND42_RNAi	10d	up	Metabolism	Metabolism of steroids	R-DME-8957322	0.000355661	FBgn0002930,FBgn0003964,FBgn0010611,FBgn0015808,FBgn0024293,FBgn0024294,FBgn0028983,FBgn0028984,FBgn0028988,FBgn0028990,FBgn0029994,FBgn0030304,FBgn0030615,FBgn0030638,FBgn0030731,FBgn0031694,FBgn0031695,FBgn0032014,FBgn0032178,FBgn0032881,FBgn0033574,FBgn0033656,FBgn0034629,FBgn0034999,FBgn0036778,FBgn0037913,FBgn0039043,FBgn0044011,FBgn0051717,FBgn0086254,FBgn0261283,FBgn0265137,FBgn0267828
bulk RNAseq FACS-isolated cells	dsRed+_vs_dsRed-	TREdsRed;elavGS>UAS-ND42_RNAi	10d	up	Metabolism	Fatty acid metabolism	R-DME-8978868	3.20E-09	FBgn0003964,FBgn0010226,FBgn0015808,FBgn0019830,FBgn0019952,FBgn0025352,FBgn0025814,FBgn0028479,FBgn0029945,FBgn0030731,FBgn0030796,FBgn0031703,FBgn0031992,FBgn0032160,FBgn0032358,FBgn0032394,FBgn0032721,FBgn0032881,FBgn0033214,FBgn0033717,FBgn0033879,FBgn0034432,FBgn0034488,FBgn0034629,FBgn0034999,FBgn0035087,FBgn0035383,FBgn0035471,FBgn0037140,FBgn0037440,FBgn0037728,FBgn0038262,FBgn0038742,FBg…
bulk RNAseq FACS-isolated cells	dsRed+_vs_dsRed-	TREdsRed;elavGS>UAS-ND42_RNAi	10d	up	Metabolism	Metabolism of water-soluble vitamins and cofactors	R-DME-196849	0.019732023	FBgn0004087,FBgn0010222,FBgn0019952,FBgn0029823,FBgn0030576,FBgn0031589,FBgn0033387,FBgn0033388,FBgn0034129,FBgn0036848,FBgn0037140,FBgn0038262,FBgn0038938,FBgn0039178,FBgn0039877,FBgn0042083,FBgn0050104,FBgn0050344,FBgn0051321,FBgn0051472,FBgn0063649,FBgn0085484,FBgn0086365,FBgn0260388,FBgn0263241,FBgn0264294,FBgn0283427
bulk RNAseq FACS-isolated cells	dsRed+_vs_dsRed-	TREdsRed;elavGS>UAS-ND42_RNAi	10d	up	Metabolism	Metabolism of vitamins and cofactors	R-DME-196854	0.005742999	FBgn0000721,FBgn0001248,FBgn0002937,FBgn0003141,FBgn0004087,FBgn0010222,FBgn0010379,FBgn0014032,FBgn0019952,FBgn0029608,FBgn0029823,FBgn0029863,FBgn0030576,FBgn0031589,FBgn0033387,FBgn0033388,FBgn0033437,FBgn0034129,FBgn0036848,FBgn0036939,FBgn0037140,FBgn0037913,FBgn0038262,FBgn0038938,FBgn0039178,FBgn0039877,FBgn0042083,FBgn0050104,FBgn0050344,FBgn0051321,FBgn0051472,FBgn0063649,FBgn0085484,FBg…
bulk RNAseq FACS-isolated cells	dsRed+_vs_dsRed-	TREdsRed;elavGS>UAS-ND42_RNAi	10d	up	Metabolism of RNA	Nonsense-Mediated Decay (NMD)	R-DME-927802	6.74E-39	FBgn0002579,FBgn0002593,FBgn0002622,FBgn0002626,FBgn0003274,FBgn0003279,FBgn0003517,FBgn0003941,FBgn0003942,FBgn0004177,FBgn0004403,FBgn0004404,FBgn0004867,FBgn0005533,FBgn0005593,FBgn0010078,FBgn0010198,FBgn0010265,FBgn0010409,FBgn0010411,FBgn0010412,FBgn0011272,FBgn0011284,FBgn0013325,FBgn0014026,FBgn0015288,FBgn0015521,FBgn0015756,FBgn0016726,FBgn0017545,FBgn0017579,FBgn0019936,FBgn0020910,FBg…
bulk RNAseq FACS-isolated cells	dsRed+_vs_dsRed-	TREdsRed;elavGS>UAS-ND42_RNAi	10d	up	Metabolism of RNA	Nonsense Mediated Decay (NMD) independent of the Exon Junction Complex (EJC)	R-DME-975956	4.04E-45	FBgn0002579,FBgn0002593,FBgn0002622,FBgn0002626,FBgn0003274,FBgn0003279,FBgn0003517,FBgn0003941,FBgn0003942,FBgn0004403,FBgn0004404,FBgn0004867,FBgn0005533,FBgn0005593,FBgn0010078,FBgn0010198,FBgn0010265,FBgn0010409,FBgn0010411,FBgn0010412,FBgn0011272,FBgn0011284,FBgn0013325,FBgn0014026,FBgn0015288,FBgn0015521,FBgn0015756,FBgn0016726,FBgn0017545,FBgn0017579,FBgn0019936,FBgn0020910,FBgn0023170,FBg…
bulk RNAseq FACS-isolated cells	dsRed+_vs_dsRed-	TREdsRed;elavGS>UAS-ND42_RNAi	10d	up	Metabolism of RNA	Nonsense Mediated Decay (NMD) enhanced by the Exon Junction Complex (EJC)	R-DME-975957	6.74E-39	FBgn0002579,FBgn0002593,FBgn0002622,FBgn0002626,FBgn0003274,FBgn0003279,FBgn0003517,FBgn0003941,FBgn0003942,FBgn0004177,FBgn0004403,FBgn0004404,FBgn0004867,FBgn0005533,FBgn0005593,FBgn0010078,FBgn0010198,FBgn0010265,FBgn0010409,FBgn0010411,FBgn0010412,FBgn0011272,FBgn0011284,FBgn0013325,FBgn0014026,FBgn0015288,FBgn0015521,FBgn0015756,FBgn0016726,FBgn0017545,FBgn0017579,FBgn0019936,FBgn0020910,FBg…
bulk RNAseq FACS-isolated cells	dsRed+_vs_dsRed-	TREdsRed;elavGS>UAS-ND42_RNAi	10d	up	Protein localization	Peroxisomal protein import	R-DME-9033241	3.15E-06	FBgn0000261,FBgn0001248,FBgn0003941,FBgn0003942,FBgn0011217,FBgn0015808,FBgn0030731,FBgn0031092,FBgn0031282,FBgn0031877,FBgn0032881,FBgn0033543,FBgn0034488,FBgn0034629,FBgn0034999,FBgn0035065,FBgn0035233,FBgn0035588,FBgn0037020,FBgn0037440,FBgn0039543,FBgn0267828
bulk RNAseq FACS-isolated cells	dsRed+_vs_dsRed-	TREdsRed;elavGS>UAS-ND42_RNAi	10d	up	Metabolism of proteins	RAB geranylgeranylation	R-DME-8873719	4.92E-07	FBgn0002567,FBgn0014009,FBgn0014010,FBgn0015789,FBgn0015790,FBgn0015791,FBgn0015794,FBgn0015795,FBgn0015797,FBgn0026378,FBgn0028970,FBgn0029959,FBgn0031090,FBgn0032782,FBgn0035255,FBgn0037293,FBgn0037364,FBgn0262518,FBgn0285937
bulk RNAseq FACS-isolated cells	dsRed+_vs_dsRed-	TREdsRed;elavGS>UAS-ND42_RNAi	10d	up	Metabolism	The citric acid (TCA) cycle and respiratory electron transport	R-DME-1428517	0.016141444	FBgn0003964,FBgn0004888,FBgn0010516,FBgn0010612,FBgn0013674,FBgn0013675,FBgn0013676,FBgn0013678,FBgn0013679,FBgn0013680,FBgn0013681,FBgn0013684,FBgn0013685,FBgn0014391,FBgn0017482,FBgn0017558,FBgn0019957,FBgn0023507,FBgn0025839,FBgn0028325,FBgn0028436,FBgn0028482,FBgn0029155,FBgn0029706,FBgn0029958,FBgn0030605,FBgn0031505,FBgn0032729,FBgn0036199,FBgn0036728,FBgn0037240,FBgn0037643,FBgn0037873,FBg…
bulk RNAseq FACS-isolated cells	dsRed+_vs_dsRed-	TREdsRed;elavGS>UAS-ND42_RNAi	10d	up	Drosophila signaling pathways	Degradation of NF-kappa-B inhibitor, CACT	R-DME-209406	0.041330243	FBgn0000250,FBgn0002284,FBgn0004066,FBgn0010590,FBgn0011274,FBgn0015282,FBgn0020369,FBgn0023174,FBgn0023175,FBgn0026380,FBgn0028688,FBgn0028689,FBgn0029134,FBgn0032596,FBgn0033402,FBgn0260632,FBgn0261396
bulk RNAseq FACS-isolated cells	dsRed+_vs_dsRed-	TREdsRed;elavGS>UAS-ND42_RNAi	10d	up	Metabolism of proteins	L13a-mediated translational silencing of Ceruloplasmin expression	R-DME-156827	8.97E-46	FBgn0001942,FBgn0002579,FBgn0002593,FBgn0002622,FBgn0002626,FBgn0003274,FBgn0003279,FBgn0003517,FBgn0003941,FBgn0003942,FBgn0004403,FBgn0004404,FBgn0004867,FBgn0005533,FBgn0005593,FBgn0010078,FBgn0010198,FBgn0010265,FBgn0010409,FBgn0010411,FBgn0010412,FBgn0011272,FBgn0011284,FBgn0013325,FBgn0014026,FBgn0015288,FBgn0015521,FBgn0015756,FBgn0016726,FBgn0017545,FBgn0017579,FBgn0019936,FBgn0020910,FBg…
bulk RNAseq FACS-isolated cells	dsRed+_vs_dsRed-	TREdsRed;elavGS>UAS-ND42_RNAi	10d	up	Metabolism of proteins	SRP-dependent cotranslational protein targeting to membrane	R-DME-1799339	2.65E-47	FBgn0002579,FBgn0002593,FBgn0002622,FBgn0002626,FBgn0003274,FBgn0003279,FBgn0003517,FBgn0003941,FBgn0003942,FBgn0004403,FBgn0004404,FBgn0004867,FBgn0005533,FBgn0005593,FBgn0010078,FBgn0010198,FBgn0010265,FBgn0010409,FBgn0010411,FBgn0010412,FBgn0011272,FBgn0011284,FBgn0013325,FBgn0014026,FBgn0015288,FBgn0015521,FBgn0015756,FBgn0016726,FBgn0017545,FBgn0017579,FBgn0019936,FBgn0020910,FBgn0023170,FBg…
bulk RNAseq FACS-isolated cells	dsRed+_vs_dsRed-	TREdsRed;elavGS>UAS-ND42_RNAi	10d	up	Metabolism of proteins	Eukaryotic Translation Initiation	R-DME-72613	1.54E-41	FBgn0001942,FBgn0002579,FBgn0002593,FBgn0002622,FBgn0002626,FBgn0003274,FBgn0003279,FBgn0003517,FBgn0003941,FBgn0003942,FBgn0004403,FBgn0004404,FBgn0004867,FBgn0005533,FBgn0005593,FBgn0010078,FBgn0010198,FBgn0010265,FBgn0010409,FBgn0010411,FBgn0010412,FBgn0011272,FBgn0011284,FBgn0013325,FBgn0014026,FBgn0015288,FBgn0015521,FBgn0015756,FBgn0016726,FBgn0017545,FBgn0017579,FBgn0019936,FBgn0020910,FBg…
bulk RNAseq FACS-isolated cells	dsRed+_vs_dsRed-	TREdsRed;elavGS>UAS-ND42_RNAi	10d	up	Metabolism of proteins	Translation initiation complex formation	R-DME-72649	1.19E-17	FBgn0001942,FBgn0002622,FBgn0003517,FBgn0003942,FBgn0004403,FBgn0004404,FBgn0004867,FBgn0005533,FBgn0010198,FBgn0010265,FBgn0010411,FBgn0010412,FBgn0011284,FBgn0015521,FBgn0017545,FBgn0019936,FBgn0022023,FBgn0025582,FBgn0030136,FBgn0033699,FBgn0033902,FBgn0033912,FBgn0034138,FBgn0034258,FBgn0034654,FBgn0034743,FBgn0037270,FBgn0039300,FBgn0039713,FBgn0039757,FBgn0086472,FBgn0261592,FBgn0261596,FBg…
bulk RNAseq FACS-isolated cells	dsRed+_vs_dsRed-	TREdsRed;elavGS>UAS-ND42_RNAi	10d	up	Metabolism of proteins	Activation of the mRNA upon binding of the cap-binding complex and eIFs, and subsequent binding to 43S	R-DME-72662	3.13E-17	FBgn0001942,FBgn0002622,FBgn0003517,FBgn0003942,FBgn0004403,FBgn0004404,FBgn0004867,FBgn0005533,FBgn0010198,FBgn0010265,FBgn0010411,FBgn0010412,FBgn0011284,FBgn0015521,FBgn0017545,FBgn0019936,FBgn0022023,FBgn0025582,FBgn0030136,FBgn0033699,FBgn0033902,FBgn0033912,FBgn0034138,FBgn0034258,FBgn0034654,FBgn0034743,FBgn0037270,FBgn0039300,FBgn0039713,FBgn0039757,FBgn0086472,FBgn0261592,FBgn0261596,FBg…
bulk RNAseq FACS-isolated cells	dsRed+_vs_dsRed-	TREdsRed;elavGS>UAS-ND42_RNAi	10d	up	Metabolism of proteins	Formation of a pool of free 40S subunits	R-DME-72689	2.86E-49	FBgn0002579,FBgn0002593,FBgn0002622,FBgn0002626,FBgn0003274,FBgn0003279,FBgn0003517,FBgn0003941,FBgn0003942,FBgn0004403,FBgn0004404,FBgn0004867,FBgn0005533,FBgn0005593,FBgn0010078,FBgn0010198,FBgn0010265,FBgn0010409,FBgn0010411,FBgn0010412,FBgn0011272,FBgn0011284,FBgn0013325,FBgn0014026,FBgn0015288,FBgn0015521,FBgn0015756,FBgn0016726,FBgn0017545,FBgn0017579,FBgn0019936,FBgn0020910,FBgn0022023,FBg…
bulk RNAseq FACS-isolated cells	dsRed+_vs_dsRed-	TREdsRed;elavGS>UAS-ND42_RNAi	10d	up	Metabolism of proteins	Formation of the ternary complex, and subsequently, the 43S complex	R-DME-72695	1.73E-18	FBgn0002622,FBgn0003517,FBgn0003942,FBgn0004403,FBgn0004404,FBgn0004867,FBgn0005533,FBgn0010198,FBgn0010265,FBgn0010411,FBgn0010412,FBgn0011284,FBgn0015521,FBgn0017545,FBgn0019936,FBgn0022023,FBgn0025582,FBgn0030136,FBgn0033699,FBgn0033902,FBgn0033912,FBgn0034138,FBgn0034258,FBgn0034654,FBgn0034743,FBgn0037270,FBgn0039300,FBgn0039713,FBgn0039757,FBgn0086472,FBgn0261592,FBgn0261596,FBgn0261597,FBg…
bulk RNAseq FACS-isolated cells	dsRed+_vs_dsRed-	TREdsRed;elavGS>UAS-ND42_RNAi	10d	up	Metabolism of proteins	Ribosomal scanning and start codon recognition	R-DME-72702	6.26E-17	FBgn0001942,FBgn0002622,FBgn0003517,FBgn0003942,FBgn0004403,FBgn0004404,FBgn0004867,FBgn0005533,FBgn0010198,FBgn0010265,FBgn0010411,FBgn0010412,FBgn0011284,FBgn0015521,FBgn0017545,FBgn0019936,FBgn0022023,FBgn0025582,FBgn0030136,FBgn0033699,FBgn0033902,FBgn0033912,FBgn0034138,FBgn0034258,FBgn0034654,FBgn0034743,FBgn0037270,FBgn0039300,FBgn0039713,FBgn0039757,FBgn0086472,FBgn0261592,FBgn0261596,FBg…
bulk RNAseq FACS-isolated cells	dsRed+_vs_dsRed-	TREdsRed;elavGS>UAS-ND42_RNAi	10d	up	Metabolism of proteins	Cap-dependent Translation Initiation	R-DME-72737	1.54E-41	FBgn0001942,FBgn0002579,FBgn0002593,FBgn0002622,FBgn0002626,FBgn0003274,FBgn0003279,FBgn0003517,FBgn0003941,FBgn0003942,FBgn0004403,FBgn0004404,FBgn0004867,FBgn0005533,FBgn0005593,FBgn0010078,FBgn0010198,FBgn0010265,FBgn0010409,FBgn0010411,FBgn0010412,FBgn0011272,FBgn0011284,FBgn0013325,FBgn0014026,FBgn0015288,FBgn0015521,FBgn0015756,FBgn0016726,FBgn0017545,FBgn0017579,FBgn0019936,FBgn0020910,FBg…
bulk RNAseq FACS-isolated cells	dsRed+_vs_dsRed-	TREdsRed;elavGS>UAS-ND42_RNAi	10d	up	Metabolism of proteins	Translation	R-DME-72766	6.03E-21	FBgn0001942,FBgn0002579,FBgn0002593,FBgn0002622,FBgn0002626,FBgn0003274,FBgn0003279,FBgn0003517,FBgn0003941,FBgn0003942,FBgn0004403,FBgn0004404,FBgn0004867,FBgn0005533,FBgn0005593,FBgn0010078,FBgn0010198,FBgn0010265,FBgn0010409,FBgn0010411,FBgn0010412,FBgn0011272,FBgn0011284,FBgn0013325,FBgn0014026,FBgn0015288,FBgn0015521,FBgn0015756,FBgn0016726,FBgn0017545,FBgn0017579,FBgn0019936,FBgn0020910,FBg…
