# Supplementary material for: Senescent glia link mitochondrial dysfunction and lipid accumulation
Source: Nature. 2024 Jun 5;630(8016):475–83. doi: 10.1038/s41586-024-07516-8 (PMC11168935; doi:10.1038/s41586-024-07516-8)
Supplement: Supplementary file 7 — Source Data Fig. 1 [file 41586_2024_7516_MOESM7_ESM.xlsx]

## Sheet: Figure1a
age	event	vial	genotype	bio_replication			Statistics
28	1	C797	TREdsRed	1			n	events	rmean	se(rmean)	median	0.95LCL	0.95UCL
28	1	C797	TREdsRed	1			200	175	33.7	0.646	34	32	36
28	1	C797	TREdsRed	1
28	1	C797	TREdsRed	1
28	1	C797	TREdsRed	1
28	1	C797	TREdsRed	1
28	1	C797	TREdsRed	1
34	1	C797	TREdsRed	1
34	1	C797	TREdsRed	1
38	1	C797	TREdsRed	1
38	1	C797	TREdsRed	1
42	1	C797	TREdsRed	1
42	1	C797	TREdsRed	1
42	1	C797	TREdsRed	1
42	1	C797	TREdsRed	1
42	0	C797	TREdsRed	1
44	1	C797	TREdsRed	1
44	1	C797	TREdsRed	1
44	1	C797	TREdsRed	1
44	1	C797	TREdsRed	1
8	0	C798	TREdsRed	2
16	1	C798	TREdsRed	2
18	1	C798	TREdsRed	2
26	1	C798	TREdsRed	2
26	1	C798	TREdsRed	2
32	1	C798	TREdsRed	2
34	1	C798	TREdsRed	2
34	1	C798	TREdsRed	2
36	1	C798	TREdsRed	2
36	1	C798	TREdsRed	2
40	1	C798	TREdsRed	2
40	1	C798	TREdsRed	2
42	1	C798	TREdsRed	2
42	1	C798	TREdsRed	2
44	1	C798	TREdsRed	2
44	1	C798	TREdsRed	2
48	1	C798	TREdsRed	2
38	1	C798	TREdsRed	2
38	1	C798	TREdsRed	2
38	0	C798	TREdsRed	2
10	0	C799	TREdsRed	3
22	1	C799	TREdsRed	3
22	1	C799	TREdsRed	3
22	1	C799	TREdsRed	3
22	1	C799	TREdsRed	3
22	1	C799	TREdsRed	3
22	1	C799	TREdsRed	3
22	1	C799	TREdsRed	3
24	1	C799	TREdsRed	3
24	1	C799	TREdsRed	3
32	1	C799	TREdsRed	3
34	1	C799	TREdsRed	3
34	1	C799	TREdsRed	3
36	1	C799	TREdsRed	3
38	1	C799	TREdsRed	3
38	1	C799	TREdsRed	3
38	0	C799	TREdsRed	3
38	0	C799	TREdsRed	3
40	1	C799	TREdsRed	3
44	1	C799	TREdsRed	3
4	1	C800	TREdsRed	4
6	1	C800	TREdsRed	4
34	1	C800	TREdsRed	4
34	1	C800	TREdsRed	4
36	1	C800	TREdsRed	4
38	1	C800	TREdsRed	4
38	1	C800	TREdsRed	4
38	1	C800	TREdsRed	4
38	1	C800	TREdsRed	4
40	1	C800	TREdsRed	4
40	1	C800	TREdsRed	4
40	1	C800	TREdsRed	4
40	1	C800	TREdsRed	4
40	1	C800	TREdsRed	4
40	0	C800	TREdsRed	4
40	0	C800	TREdsRed	4
42	1	C800	TREdsRed	4
42	1	C800	TREdsRed	4
46	1	C800	TREdsRed	4
46	1	C800	TREdsRed	4
4	1	C801	TREdsRed	5
28	1	C801	TREdsRed	5
30	1	C801	TREdsRed	5
32	1	C801	TREdsRed	5
32	1	C801	TREdsRed	5
32	0	C801	TREdsRed	5
32	0	C801	TREdsRed	5
32	0	C801	TREdsRed	5
32	0	C801	TREdsRed	5
34	1	C801	TREdsRed	5
34	1	C801	TREdsRed	5
34	1	C801	TREdsRed	5
38	1	C801	TREdsRed	5
38	1	C801	TREdsRed	5
38	1	C801	TREdsRed	5
40	1	C801	TREdsRed	5
42	1	C801	TREdsRed	5
42	1	C801	TREdsRed	5
42	1	C801	TREdsRed	5
44	1	C801	TREdsRed	5
2	1	C826	TREdsRed	6
8	0	C826	TREdsRed	6
10	0	C826	TREdsRed	6
16	1	C826	TREdsRed	6
24	1	C826	TREdsRed	6
26	1	C826	TREdsRed	6
26	1	C826	TREdsRed	6
26	1	C826	TREdsRed	6
26	1	C826	TREdsRed	6
26	1	C826	TREdsRed	6
28	1	C826	TREdsRed	6
32	1	C826	TREdsRed	6
32	1	C826	TREdsRed	6
32	1	C826	TREdsRed	6
32	1	C826	TREdsRed	6
32	1	C826	TREdsRed	6
32	0	C826	TREdsRed	6
32	0	C826	TREdsRed	6
36	1	C826	TREdsRed	6
36	1	C826	TREdsRed	6
26	1	C827	TREdsRed	7
26	1	C827	TREdsRed	7
26	1	C827	TREdsRed	7
28	1	C827	TREdsRed	7
28	1	C827	TREdsRed	7
28	1	C827	TREdsRed	7
30	1	C827	TREdsRed	7
30	1	C827	TREdsRed	7
32	1	C827	TREdsRed	7
32	1	C827	TREdsRed	7
34	1	C827	TREdsRed	7
34	1	C827	TREdsRed	7
38	1	C827	TREdsRed	7
38	1	C827	TREdsRed	7
40	1	C827	TREdsRed	7
40	1	C827	TREdsRed	7
42	1	C827	TREdsRed	7
48	1	C827	TREdsRed	7
48	0	C827	TREdsRed	7
50	1	C827	TREdsRed	7
16	1	C828	TREdsRed	8
20	1	C828	TREdsRed	8
20	1	C828	TREdsRed	8
26	1	C828	TREdsRed	8
26	1	C828	TREdsRed	8
26	1	C828	TREdsRed	8
30	1	C828	TREdsRed	8
30	1	C828	TREdsRed	8
30	1	C828	TREdsRed	8
32	1	C828	TREdsRed	8
32	1	C828	TREdsRed	8
32	1	C828	TREdsRed	8
32	1	C828	TREdsRed	8
32	1	C828	TREdsRed	8
32	1	C828	TREdsRed	8
34	0	C828	TREdsRed	8
34	0	C828	TREdsRed	8
38	1	C828	TREdsRed	8
40	1	C828	TREdsRed	8
40	1	C828	TREdsRed	8
10	0	C829	TREdsRed	9
22	1	C829	TREdsRed	9
24	1	C829	TREdsRed	9
24	1	C829	TREdsRed	9
26	1	C829	TREdsRed	9
30	1	C829	TREdsRed	9
30	1	C829	TREdsRed	9
30	1	C829	TREdsRed	9
30	1	C829	TREdsRed	9
30	1	C829	TREdsRed	9
30	1	C829	TREdsRed	9
30	1	C829	TREdsRed	9
32	1	C829	TREdsRed	9
36	1	C829	TREdsRed	9
36	1	C829	TREdsRed	9
38	1	C829	TREdsRed	9
42	1	C829	TREdsRed	9
48	1	C829	TREdsRed	9
40	1	C829	TREdsRed	9
40	1	C829	TREdsRed	9
10	0	C830	TREdsRed	10
16	0	C830	TREdsRed	10
16	0	C830	TREdsRed	10
20	1	C830	TREdsRed	10
20	1	C830	TREdsRed	10
20	1	C830	TREdsRed	10
20	1	C830	TREdsRed	10
28	1	C830	TREdsRed	10
30	1	C830	TREdsRed	10
30	1	C830	TREdsRed	10
30	1	C830	TREdsRed	10
32	1	C830	TREdsRed	10
36	1	C830	TREdsRed	10
40	1	C830	TREdsRed	10
40	1	C830	TREdsRed	10
43	1	C830	TREdsRed	10
43	1	C830	TREdsRed	10
44	0	C830	TREdsRed	10
44	0	C830	TREdsRed	10
52	1	C830	TREdsRed	10

## Sheet: Figure1c
Slide	genotype	age_days	signal	Brain	area	integrated_density	raw_integrated_density	area_measured		Pearson's product-moment correlation (central brain)
WM121-1	TREdsRed	5	dsRed	brain10	58824	248891	433667	optic_lobes		t = 12.74, df = 92, p-value < 2.2e-16
WM121-1	TREdsRed	5	dsRed	brain10	80893	350557	610811	central_brain		alternative hypothesis: true correlation is not equal to 0
WM121-1	TREdsRed	5	dsRed	brain9	56044	236668	412370	optic_lobes		95 percent confidence interval: 0.7114284 0.8619779
WM121-1	TREdsRed	5	dsRed	brain9	73667.9	369061	643052	central_brain		sample estimates: cor 0.7988877
WM121-1	TREdsRed	5	dsRed	brain5	59093.8	250065	435713	optic_lobes
WM121-1	TREdsRed	5	dsRed	brain5	71015.8	353565	616051	central_brain
WM121-1	TREdsRed	5	dsRed	brain4	69924.8	292792	510161	optic_lobes		Pearson's product-moment correlation (optic lobes)
WM121-1	TREdsRed	5	dsRed	brain4	78436.1	369615	644017	central_brain		t = 5.3565, df = 92, p-value = 6.224e-07
WM121-1	TREdsRed	5	dsRed	brain3	52766.3	231736	403776	optic_lobes		alternative hypothesis: true correlation is not equal to 0
WM121-1	TREdsRed	5	dsRed	brain3	72594.7	398844	694946	central_brain		95 percent confidence interval: 0.3161958 0.6281380
WM121-1	TREdsRed	5	dsRed	brain2	62143	257452	448584	optic_lobes		sample estimates: cor 0.4875755
WM121-1	TREdsRed	5	dsRed	brain2	78210.5	424974	740474	central_brain
WM121-1	TREdsRed	5	dsRed	brain1	68040.6	262860	458008	optic_lobes
WM121-1	TREdsRed	5	dsRed	brain1	84481.7	509039	886949	central_brain
WM121-2	TREdsRed	10	dsRed	brain5	52425.4	297547	518446	optic_lobes
WM121-2	TREdsRed	10	dsRed	brain5	62187.2	494720	862000	central_brain
WM121-2	TREdsRed	10	dsRed	brain2	49912.8	340545	593366	optic_lobes
WM121-2	TREdsRed	10	dsRed	brain2	58941.1	371427	647174	central_brain
WM121-2	TREdsRed	10	dsRed	brain1	50852.3	339006	590684	optic_lobes
WM121-2	TREdsRed	10	dsRed	brain1	68305.2	536388	934603	central_brain
WM121-2	TREdsRed	10	dsRed	brain8	26658.6	162510	283158	optic_lobes
WM121-2	TREdsRed	10	dsRed	brain8	84115	727409	1267438	central_brain
WM121-2	TREdsRed	10	dsRed	brain7	48599.1	342073	596028	optic_lobes
WM121-2	TREdsRed	10	dsRed	brain7	61398.6	627070	1092607	central_brain
WM121-2	TREdsRed	10	dsRed	brain6	48486.6	303160	528226	optic_lobes
WM121-2	TREdsRed	10	dsRed	brain6	55727.2	593619	1034322	central_brain
WM121-2	TREdsRed	10	dsRed	brain5	57879.4	332953	580138	optic_lobes
WM121-2	TREdsRed	10	dsRed	brain5	64383	427121	744215	central_brain
WM121-2	TREdsRed	10	dsRed	brain4	51162.2	238180	415005	optic_lobes
WM121-2	TREdsRed	10	dsRed	brain4	76190.3	467606	814756	central_brain
WM121-2	TREdsRed	10	dsRed	brain3	61425.6	400853	698447	optic_lobes
WM121-2	TREdsRed	10	dsRed	brain3	70218.1	678600	1182392	central_brain
WM121-3	TREdsRed	20	dsRed	brain4	53189.3	989550	1724192	optic_lobes
WM121-3	TREdsRed	20	dsRed	brain4	67170.6	1.00671e+06	1754098	central_brain
WM121-3	TREdsRed	20	dsRed	brain3	54144.9	346387	603545	optic_lobes
WM121-3	TREdsRed	20	dsRed	brain3	67890.8	964945	1681320	central_brain
WM121-3	TREdsRed	20	dsRed	brain1	54974.7	347249	605047	optic_lobes
WM121-3	TREdsRed	20	dsRed	brain1	60785.7	479093	834771	central_brain
WM121-3	TREdsRed	20	dsRed	brain12	44890.4	317386	553014	optic_lobes
WM121-3	TREdsRed	20	dsRed	brain12	56300.5	797815	1390113	central_brain
WM121-3	TREdsRed	20	dsRed	brain11	45086.1	816855	1423289	optic_lobes
WM121-3	TREdsRed	20	dsRed	brain11	64986.2	734786	1280291	central_brain
WM121-3	TREdsRed	20	dsRed	brain10	48849.9	858461	1495783	optic_lobes
WM121-3	TREdsRed	20	dsRed	brain10	58414.3	720014	1254553	central_brain
WM121-3	TREdsRed	20	dsRed	brain9	49066.8	379155	660639	optic_lobes
WM121-3	TREdsRed	20	dsRed	brain9	61918.6	580154	1010861	central_brain
WM121-3	TREdsRed	20	dsRed	brain8	48362	348367	606994	optic_lobes
WM121-3	TREdsRed	20	dsRed	brain8	55637.1	796788	1388323	central_brain
WM121-3	TREdsRed	20	dsRed	brain7	56884.8	492299	857781	optic_lobes
WM121-3	TREdsRed	20	dsRed	brain7	61031.9	572623	997738	central_brain
WM121-3	TREdsRed	20	dsRed	brain6	50719.7	325114	566479	optic_lobes
WM121-3	TREdsRed	20	dsRed	brain6	65215.8	658803	1147899	central_brain
WM121-3	TREdsRed	20	dsRed	brain5	50497.6	412090	718025	optic_lobes
WM121-3	TREdsRed	20	dsRed	brain5	61636.2	1.06082e+06	1848373	central_brain
WM121-3	TREdsRed	20	dsRed	brain4	52124.1	1.24847e+06	2175340	optic_lobes
WM121-3	TREdsRed	20	dsRed	brain4	63815.4	1.2266e+06	2137231	central_brain
WM121-4	TREdsRed	25	dsRed	brain10	58682.9	346014	602895	optic_lobes
WM121-4	TREdsRed	25	dsRed	brain10	80487.8	1.05677e+06	1841320	central_brain
WM121-4	TREdsRed	25	dsRed	brain9	64635.6	317620	553421	optic_lobes
WM121-4	TREdsRed	25	dsRed	brain9	95594	760475	1325052	central_brain
WM121-4	TREdsRed	25	dsRed	brain8	63239.8	328469	572325	optic_lobes
WM121-4	TREdsRed	25	dsRed	brain8	79805.4	546819	952777	central_brain
WM121-4	TREdsRed	25	dsRed	brain7	59332.5	350247	610270	optic_lobes
WM121-4	TREdsRed	25	dsRed	brain7	83991.6	592002	1031504	central_brain
WM121-4	TREdsRed	25	dsRed	brain6	72967.7	409401	713341	optic_lobes
WM121-4	TREdsRed	25	dsRed	brain6	93891.2	700007	1219692	central_brain
WM121-4	TREdsRed	25	dsRed	brain5	59806	758462	1321545	optic_lobes
WM121-4	TREdsRed	25	dsRed	brain5	76192.6	699458	1218736	central_brain
WM121-4	TREdsRed	25	dsRed	brain4	57276.2	336119	585654	optic_lobes
WM121-4	TREdsRed	25	dsRed	brain4	80055.1	675715	1177366	central_brain
WM121-4	TREdsRed	25	dsRed	brain3	60681.8	297045	517571	optic_lobes
WM121-4	TREdsRed	25	dsRed	brain3	77559.1	590110	1028207	central_brain
WM121-4	TREdsRed	25	dsRed	brain2	33918.7	199652	347874	optic_lobes
WM121-4	TREdsRed	25	dsRed	brain2	90703.1	758731	1322013	central_brain
WM121-4	TREdsRed	25	dsRed	brain1	54790.5	386434	673323	optic_lobes
WM121-4	TREdsRed	25	dsRed	brain1	76579.4	1.01821e+06	1774131	central_brain
WM121-6	TREdsRed	35	dsRed	brain11	52590.1	524355	913636	optic_lobes
WM121-6	TREdsRed	35	dsRed	brain11	75066.6	1.25569e+06	2187908	central_brain
WM121-6	TREdsRed	35	dsRed	brain10	59372.1	471493	821530	optic_lobes
WM121-6	TREdsRed	35	dsRed	brain10	76727.5	933087	1625810	central_brain
WM121-6	TREdsRed	35	dsRed	brain9	58757.5	582146	1014331	optic_lobes
WM121-6	TREdsRed	35	dsRed	brain9	74249.9	907953	1582017	central_brain
WM121-6	TREdsRed	35	dsRed	brain7	60683	631574	1100455	optic_lobes
WM121-6	TREdsRed	35	dsRed	brain7	81007.8	719712	1254026	central_brain
WM121-6	TREdsRed	35	dsRed	brain6	53121	509039	886949	optic_lobes
WM121-6	TREdsRed	35	dsRed	brain6	78146.2	1.07328e+06	1870090	central_brain
WM121-6	TREdsRed	35	dsRed	brain5	59992	483756	842896	optic_lobes
WM121-6	TREdsRed	35	dsRed	brain5	71524.9	986626	1719097	central_brain
WM121-6	TREdsRed	35	dsRed	brain4	57906.9	692439	1206506	optic_lobes
WM121-6	TREdsRed	35	dsRed	brain4	75074	1.25025e+06	2178428	central_brain
WM121-6	TREdsRed	35	dsRed	brain3	41986.3	680836	1186289	optic_lobes
WM121-6	TREdsRed	35	dsRed	brain3	53455	936313	1631431	central_brain
WM121-6	TREdsRed	35	dsRed	brain2	47755.4	435992	759673	optic_lobes
WM121-6	TREdsRed	35	dsRed	brain2	65378.2	881381	1535719	central_brain
WM121-6	TREdsRed	35	dsRed	brain1	56369.4	569826	992865	optic_lobes
WM121-6	TREdsRed	35	dsRed	brain1	59558.1	1.03546e+06	1804178	central_brain
WM121-7	TREdsRed	40	dsRed	brain10	57212.5	417043	726655	optic_lobes
WM121-7	TREdsRed	40	dsRed	brain10	72075.3	1.51389e+06	2637806	central_brain
WM121-7	TREdsRed	40	dsRed	brain9	43380.4	654809	1140939	optic_lobes
WM121-7	TREdsRed	40	dsRed	brain9	54424.9	1.2471e+06	2172949	central_brain
WM121-7	TREdsRed	40	dsRed	brain7	55412.6	458251	798457	optic_lobes
WM121-7	TREdsRed	40	dsRed	brain7	65363.9	1.01071e+06	1761059	central_brain
WM121-7	TREdsRed	40	dsRed	brain6	42685.9	593411	1033959	optic_lobes
WM121-7	TREdsRed	40	dsRed	brain6	60183.1	1.26929e+06	2211611	central_brain
WM121-7	TREdsRed	40	dsRed	brain5	45440.2	523083	911419	optic_lobes
WM121-7	TREdsRed	40	dsRed	brain5	63379.8	817677	1424720	central_brain
WM121-7	TREdsRed	40	dsRed	brain4	57816.2	734024	1278964	optic_lobes
WM121-7	TREdsRed	40	dsRed	brain4	63005.1	1.14139e+06	1988751	central_brain
WM121-7	TREdsRed	40	dsRed	brain3	57482.8	606926	1057508	optic_lobes
WM121-7	TREdsRed	40	dsRed	brain3	66511.7	1.45283e+06	2531406	central_brain
WM121-7	TREdsRed	40	dsRed	brain2	54707.9	749428	1305804	optic_lobes
WM121-7	TREdsRed	40	dsRed	brain2	68604.8	989558	1724206	central_brain
WM121-7	TREdsRed	40	dsRed	brain1	53931.4	754889	1315318	optic_lobes
WM121-7	TREdsRed	40	dsRed	brain1	59357.2	1.31686e+06	2294494	central_brain
WM121-7	TREdsRed	40	dsRed	brain11	47108.6	543290	946628	optic_lobes
WM121-7	TREdsRed	40	dsRed	brain11	62361.7	1.24114e+06	2162557	central_brain
WM121-7	TREdsRed	40	dsRed	brain10	52439.7	663938	1156845	optic_lobes
WM121-7	TREdsRed	40	dsRed	brain10	85914.3	1.03671e+06	1806365	central_brain
WM121-7	TREdsRed	40	dsRed	brain9	40707.1	360793	628645	optic_lobes
WM121-7	TREdsRed	40	dsRed	brain9	71584	895352	1560061	central_brain
WM121-7	TREdsRed	40	dsRed	brain8	56372.2	482753	841148	optic_lobes
WM121-7	TREdsRed	40	dsRed	brain8	71412.4	1.33052e+06	2318298	central_brain
WM121-7	TREdsRed	40	dsRed	brain7	44481.7	468936	817074	optic_lobes
WM121-7	TREdsRed	40	dsRed	brain7	53263.9	964439	1680438	central_brain
WM121-7	TREdsRed	40	dsRed	brain6	53643.8	437797	762817	optic_lobes
WM121-7	TREdsRed	40	dsRed	brain6	75225	880063	1533422	central_brain
WM121-7	TREdsRed	40	dsRed	brain5	50854	455438	793555	optic_lobes
WM121-7	TREdsRed	40	dsRed	brain5	69977.6	1.31177e+06	2285631	central_brain
WM121-7	TREdsRed	40	dsRed	brain4	58775.8	444562	774604	optic_lobes
WM121-7	TREdsRed	40	dsRed	brain4	70327.7	817871	1425058	central_brain
WM121-7	TREdsRed	40	dsRed	brain3	53867.1	492570	858254	optic_lobes
WM121-7	TREdsRed	40	dsRed	brain3	67443.2	973209	1695720	central_brain
WM121-7	TREdsRed	40	dsRed	brain2	56480.1	541310	943179	optic_lobes
WM121-7	TREdsRed	40	dsRed	brain2	66691.3	1.31322e+06	2288160	central_brain
WM121-5	TREdsRed	30	dsRed	brain4	48701.8	372285	648670	optic_lobes
WM121-5	TREdsRed	30	dsRed	brain4	69283.2	845763	1473658	central_brain
WM121-5	TREdsRed	30	dsRed	brain3	59843.9	690329	1202829	optic_lobes
WM121-5	TREdsRed	30	dsRed	brain3	81807.9	1.09424e+06	1906611	central_brain
WM121-5	TREdsRed	30	dsRed	brain2	57489.1	646319	1126147	optic_lobes
WM121-5	TREdsRed	30	dsRed	brain2	77133.8	829628	1445544	central_brain
WM121-5	TREdsRed	30	dsRed	brain1	55899.9	425299	741041	optic_lobes
WM121-5	TREdsRed	30	dsRed	brain1	68829.8	1.00388e+06	1749165	central_brain
WM121-2	TREdsRed	10	dsRed	brain5	47259	513925	895463	optic_lobes
WM121-2	TREdsRed	10	dsRed	brain5	66963.4	413326	720179	central_brain
WM121-2	TREdsRed	10	dsRed	brain4	53183	255327	444882	optic_lobes
WM121-2	TREdsRed	10	dsRed	brain4	65340.9	466280	812447	central_brain
WM121-2	TREdsRed	10	dsRed	brain3	55119.9	268575	467965	optic_lobes
WM121-2	TREdsRed	10	dsRed	brain3	72918.4	448169	780890	central_brain
WM121-2	TREdsRed	10	dsRed	brain1	54539.7	296749	517055	optic_lobes
WM121-2	TREdsRed	10	dsRed	brain1	59958.7	448955	782259	central_brain
WM121-5	TREdsRed	30	dsRed	brain8	56545	367731	640734	optic_lobes
WM121-5	TREdsRed	30	dsRed	brain8	81308	788248	1373444	central_brain
WM121-5	TREdsRed	30	dsRed	brain7	55868.9	408120	711108	optic_lobes
WM121-5	TREdsRed	30	dsRed	brain7	73239.8	962092	1676349	central_brain
WM121-5	TREdsRed	30	dsRed	brain6	67259.5	431259	751426	optic_lobes
WM121-5	TREdsRed	30	dsRed	brain6	71408.4	838888	1461679	central_brain
WM121-5	TREdsRed	30	dsRed	brain5	61612.1	484883	844860	optic_lobes
WM121-5	TREdsRed	30	dsRed	brain5	72001.3	1.20091e+06	2092457	central_brain
WM121-5	TREdsRed	30	dsRed	brain9	47609.6	303679	529130	optic_lobes
WM121-5	TREdsRed	30	dsRed	brain9	58117.5	801768	1397001	central_brain
WM121-5	TREdsRed	30	dsRed	brain8	45504.5	284970	496532	optic_lobes
WM121-5	TREdsRed	30	dsRed	brain8	58530.8	515383	898004	central_brain
WM121-5	TREdsRed	30	dsRed	brain7	42474.2	309155	538671	optic_lobes
WM121-5	TREdsRed	30	dsRed	brain7	52255.5	651890	1135853	central_brain
WM121-5	TREdsRed	30	dsRed	brain6	44714.2	305127	531654	optic_lobes
WM121-5	TREdsRed	30	dsRed	brain6	47290.5	393139	685006	central_brain
WM121-8	TREdsRed	15	dsRed	brain1	48133	242006	421672	optic_lobes
WM121-8	TREdsRed	15	dsRed	brain1	84418	454886	792594	central_brain
WM121-8	TREdsRed	15	dsRed	brain2	58758	351276	612063	optic_lobes
WM121-8	TREdsRed	15	dsRed	brain2	76546.7	624122	1087470	central_brain
WM121-8	TREdsRed	15	dsRed	brain3	56335.5	281756	490932	optic_lobes
WM121-8	TREdsRed	15	dsRed	brain3	69121.9	509218	887262	central_brain
WM121-8	TREdsRed	15	dsRed	brain4	60310.5	309893	539957	optic_lobes
WM121-8	TREdsRed	15	dsRed	brain4	72751.4	441079	768536	central_brain
WM121-8	TREdsRed	15	dsRed	brain5	57681.9	276926	482516	optic_lobes
WM121-8	TREdsRed	15	dsRed	brain5	72622.2	470591	819958	central_brain
WM121-8	TREdsRed	15	dsRed	brain6	56329.8	295356	514629	optic_lobes
WM121-8	TREdsRed	15	dsRed	brain6	68552	464241	808893	central_brain
WM121-8	TREdsRed	15	dsRed	brain7	61962.2	287594	501104	optic_lobes
WM121-8	TREdsRed	15	dsRed	brain7	78730.5	460597	802545	central_brain
WM121-8	TREdsRed	15	dsRed	brain8	56093.9	312806	545034	optic_lobes
WM121-8	TREdsRed	15	dsRed	brain8	67349.6	453287	789807	central_brain
WM121-8	TREdsRed	15	dsRed	brain9	46993.2	299446	521755	optic_lobes
WM121-8	TREdsRed	15	dsRed	brain9	58160.6	489148	852291	central_brain
WM121-8	TREdsRed	15	dsRed	brain10	58887.7	313312	545914	optic_lobes
WM121-8	TREdsRed	15	dsRed	brain10	74434.1	565295	984970	central_brain
WM121-8	TREdsRed	15	dsRed	brain11	66287.9	356903	621867	optic_lobes
WM121-8	TREdsRed	15	dsRed	brain11	73123.3	521379	908451	central_brain

## Sheet: Figure1e
age_days	genotype	Brain	Area	Median_gray_value	Inv_MGV	Mean_5D	Fold_Change		Pearson's product-moment correlation
40	TREdsRed	1	857097	138	117	37.875	3.08911		t = 7.6606, df = 118, p-value = 5.67e-12
40	TREdsRed	2	753339	151	104	37.875	2.74587		alternative hypothesis: true correlation is not equal to 0
40	TREdsRed	3	952207	205	50	37.875	1.32013		95 percent confidence interval: 0.4428240 0.6848204
40	TREdsRed	4	804849	131	124	37.875	3.27393		sample estimates: cor 0.5763214
40	TREdsRed	5	632365	109	146	37.875	3.85479
40	TREdsRed	6	987218	181	74	37.875	1.9538
40	TREdsRed	7	865711	169	86	37.875	2.27063
40	TREdsRed	8	801146	151	104	37.875	2.74587
30	TREdsRed	1	756088	159	96	37.875	2.53465
30	TREdsRed	2	960395	147	108	37.875	2.85149
30	TREdsRed	3	955001	203	52	37.875	1.37294
30	TREdsRed	4	680476	191	64	37.875	1.68977
30	TREdsRed	5	764193	176	79	37.875	2.08581
30	TREdsRed	6	834374	201	54	37.875	1.42574
30	TREdsRed	7	767647	223	32	37.875	0.844884
30	TREdsRed	8	903740	192	63	37.875	1.66337
20	TREdsRed	1	835172	213	42	37.875	1.10891
20	TREdsRed	2	824078	197	58	37.875	1.53135
20	TREdsRed	3	928994	242	13	37.875	0.343234
20	TREdsRed	4	868155	189	66	37.875	1.74257
20	TREdsRed	5	966251	248	7	37.875	0.184818
20	TREdsRed	6	859755	219	36	37.875	0.950495
20	TREdsRed	7	955598	206	49	37.875	1.29373
20	TREdsRed	8	882899	217	38	37.875	1.0033
10	TREdsRed	1	1016474	200	55	37.875	1.45215
10	TREdsRed	2	888773	157	98	37.875	2.58746
10	TREdsRed	3	913208	151	104	37.875	2.74587
10	TREdsRed	4	813026	178	77	37.875	2.033
10	TREdsRed	5	977518	159	96	37.875	2.53465
10	TREdsRed	6	886163	157	98	37.875	2.58746
10	TREdsRed	7	950545	182	73	37.875	1.92739
10	TREdsRed	8	715502	189	66	37.875	1.74257
5	TREdsRed	1	1058377	228	27	37.875	0.712871
5	TREdsRed	2	1008671	209	46	37.875	1.21452
5	TREdsRed	3	989475	229	26	37.875	0.686469
5	TREdsRed	4	730899	204	51	37.875	1.34653
5	TREdsRed	5	920367	216	39	37.875	1.0297
5	TREdsRed	6	973161	188	67	37.875	1.76898
5	TREdsRed	7	788803	222	33	37.875	0.871287
5	TREdsRed	8	1129756	241	14	37.875	0.369637
40	TREdsRed	1	1010188	188	67	34.875	1.92115
40	TREdsRed	2	1069766	165	90	34.875	2.58065
40	TREdsRed	3	722257	162	93	34.875	2.66667
40	TREdsRed	4	968944	142	113	34.875	3.24014
40	TREdsRed	5	1242603	200	55	34.875	1.57706
40	TREdsRed	6	906574	196	59	34.875	1.69176
40	TREdsRed	7	964357	192	63	34.875	1.80645
40	TREdsRed	8	1116133	227	28	34.875	0.802867
30	TREdsRed	1	1146197	185	70	34.875	2.00717
30	TREdsRed	2	1112859	185	70	34.875	2.00717
30	TREdsRed	3	995372	199	56	34.875	1.60573
30	TREdsRed	4	1015657	141	114	34.875	3.26882
30	TREdsRed	5	1083643	180	75	34.875	2.15054
30	TREdsRed	6	843723	153	102	34.875	2.92473
30	TREdsRed	7	1240459	207	48	34.875	1.37634
30	TREdsRed	8	929246	156	99	34.875	2.83871
20	TREdsRed	1	1013085	154	101	34.875	2.89606
20	TREdsRed	2	966609	138	117	34.875	3.35484
20	TREdsRed	3	902919	183	72	34.875	2.06452
20	TREdsRed	4	845240	197	58	34.875	1.66308
20	TREdsRed	5	984971	195	60	34.875	1.72043
20	TREdsRed	6	896206	177	78	34.875	2.23656
20	TREdsRed	7	1001082	206	49	34.875	1.40502
20	TREdsRed	8	1231223	213	42	34.875	1.2043
10	TREdsRed	1	1185707	223	32	34.875	0.917563
10	TREdsRed	2	963147	202	53	34.875	1.51971
10	TREdsRed	3	992064	187	68	34.875	1.94982
10	TREdsRed	4	1076108	223	32	34.875	0.917563
10	TREdsRed	5	1068393	212	43	34.875	1.23297
10	TREdsRed	6	951266	214	41	34.875	1.17563
10	TREdsRed	7	958028	192	63	34.875	1.80645
10	TREdsRed	8	1014094	213	42	34.875	1.2043
5	TREdsRed	1	1152808	219	36	34.875	1.03226
5	TREdsRed	2	1064201	217	38	34.875	1.08961
5	TREdsRed	3	880898	196	59	34.875	1.69176
5	TREdsRed	4	1137326	215	40	34.875	1.14695
5	TREdsRed	5	1053288	214	41	34.875	1.17563
5	TREdsRed	6	1022502	233	22	34.875	0.630824
5	TREdsRed	7	11.943	231	24	34.875	0.688172
5	TREdsRed	8	997061	236	19	34.875	0.544803
40	TREdsRed	1	868883	28	227	62.375	3.63928
40	TREdsRed	2	846981	74	181	62.375	2.9018
40	TREdsRed	3	951972	108	147	62.375	2.35671
40	TREdsRed	4	1074715	96	159	62.375	2.5491
40	TREdsRed	5	958543	122	133	62.375	2.13226
40	TREdsRed	6	930725	163	92	62.375	1.47495
40	TREdsRed	7	866427	51	204	62.375	3.27054
40	TREdsRed	8	943127	146	109	62.375	1.74749
30	TREdsRed	1	631833	66	189	62.375	3.03006
30	TREdsRed	2	930834	146	109	62.375	1.74749
30	TREdsRed	3	776666	94	161	62.375	2.58116
30	TREdsRed	4	851207	60	195	62.375	3.12625
30	TREdsRed	5	890340	65	190	62.375	3.04609
30	TREdsRed	6	746769	74	181	62.375	2.9018
30	TREdsRed	7	732802	124	131	62.375	2.1002
30	TREdsRed	8	925104	122	133	62.375	2.13226
20	TREdsRed	1	1024133	163	92	62.375	1.47495
20	TREdsRed	2	947608	138	117	62.375	1.87575
20	TREdsRed	3	1085506	193	62	62.375	0.993988
20	TREdsRed	4	1073215	166	89	62.375	1.42685
20	TREdsRed	5	972796	101	154	62.375	2.46894
20	TREdsRed	6	1164873	174	81	62.375	1.2986
20	TREdsRed	7	1105166	166	89	62.375	1.42685
20	TREdsRed	8	738901	134	121	62.375	1.93988
10	TREdsRed	1	948077	165	90	62.375	1.44289
10	TREdsRed	2	948465	181	74	62.375	1.18637
10	TREdsRed	3	827895	157	98	62.375	1.57114
10	TREdsRed	4	942306	165	90	62.375	1.44289
10	TREdsRed	5	838165	120	135	62.375	2.16433
10	TREdsRed	6	1065817	190	65	62.375	1.04208
10	TREdsRed	7	916854	139	116	62.375	1.85972
10	TREdsRed	8	754208	154	101	62.375	1.61924
5	TREdsRed	1	859529	175	80	62.375	1.28257
5	TREdsRed	2	688674	211	44	62.375	0.705411
5	TREdsRed	3	952269	158	97	62.375	1.55511
5	TREdsRed	4	836390	170	85	62.375	1.36273
5	TREdsRed	5	889001	213	42	62.375	0.673347
5	TREdsRed	6	921414	198	57	62.375	0.913828
5	TREdsRed	7	815305	191	64	62.375	1.02605
5	TREdsRed	8	1215732	225	30	62.375	0.480962

## Sheet: Figure1f
age_days	replicate	protein	genotype	relative_change		Pearson's product-moment correlation
40	1	gammaH2AV	TREdsRed	0.872752		t = 2.6025, df = 13, p-value = 0.0219
30	1	gammaH2AV	TREdsRed	1.04976		alternative hypothesis: true correlation is not equal to 0
20	1	gammaH2AV	TREdsRed	1.0783		95 percent confidence interval: 0.1042677 0.8443780
10	1	gammaH2AV	TREdsRed	0.94085		sample estimates: cor 0.5852698
5	1	gammaH2AV	TREdsRed	1
40	2	gammaH2AV	TREdsRed	1.65094
30	2	gammaH2AV	TREdsRed	1.37742
20	2	gammaH2AV	TREdsRed	1.42782
10	2	gammaH2AV	TREdsRed	1.04171
5	2	gammaH2AV	TREdsRed	1
40	3	gammaH2AV	TREdsRed	2.18124
30	3	gammaH2AV	TREdsRed	1.8636
20	3	gammaH2AV	TREdsRed	1.41221
10	3	gammaH2AV	TREdsRed	1.19089
5	3	gammaH2AV	TREdsRed	1

## Sheet: Figure1g
Gene	FlyBase_ID	sample	normalized_count	time	Genotype
Gal	FBgn0001089	3d_rep1	499.262	3d	5905
Gal	FBgn0001089	3d_rep2	402.06	3d	5905
Gal	FBgn0001089	3d_rep3	439.517	3d	5905
Gal	FBgn0001089	20d_rep1	727.2	20d	5905
Gal	FBgn0001089	20d_rep2	736.144	20d	5905
Gal	FBgn0001089	20d_rep3	702.078	20d	5905
Gal	FBgn0001089	50d_rep1	627.4	50d	5905
Gal	FBgn0001089	50d_rep2	677.946	50d	5905
Gal	FBgn0001089	50d_rep3	709.507	50d	5905
Lam	FBgn0002525	3d_rep1	1032.37	3d	5905
Lam	FBgn0002525	3d_rep2	1078.39	3d	5905
Lam	FBgn0002525	3d_rep3	968.96	3d	5905
Lam	FBgn0002525	20d_rep1	1171.92	20d	5905
Lam	FBgn0002525	20d_rep2	1225.44	20d	5905
Lam	FBgn0002525	20d_rep3	1170.73	20d	5905
Lam	FBgn0002525	50d_rep1	1365.31	50d	5905
Lam	FBgn0002525	50d_rep2	1210.35	50d	5905
Lam	FBgn0002525	50d_rep3	1384.96	50d	5905
Egfr	FBgn0003731	3d_rep1	1109.47	3d	5905
Egfr	FBgn0003731	3d_rep2	1074.24	3d	5905
Egfr	FBgn0003731	3d_rep3	1047.65	3d	5905
Egfr	FBgn0003731	20d_rep1	897.619	20d	5905
Egfr	FBgn0003731	20d_rep2	1059.69	20d	5905
Egfr	FBgn0003731	20d_rep3	940.874	20d	5905
Egfr	FBgn0003731	50d_rep1	840.371	50d	5905
Egfr	FBgn0003731	50d_rep2	1128.25	50d	5905
Egfr	FBgn0003731	50d_rep3	888.708	50d	5905
dap	FBgn0010316	3d_rep1	172.062	3d	5905
dap	FBgn0010316	3d_rep2	201.549	3d	5905
dap	FBgn0010316	3d_rep3	175.357	3d	5905
dap	FBgn0010316	20d_rep1	214.775	20d	5905
dap	FBgn0010316	20d_rep2	226.574	20d	5905
dap	FBgn0010316	20d_rep3	224.486	20d	5905
dap	FBgn0010316	50d_rep1	269.379	50d	5905
dap	FBgn0010316	50d_rep2	262.471	50d	5905
dap	FBgn0010316	50d_rep3	280.559	50d	5905
Rel	FBgn0014018	3d_rep1	1299.4	3d	5905
Rel	FBgn0014018	3d_rep2	1005.67	3d	5905
Rel	FBgn0014018	3d_rep3	1246.61	3d	5905
Rel	FBgn0014018	20d_rep1	1518.6	20d	5905
Rel	FBgn0014018	20d_rep2	1288.91	20d	5905
Rel	FBgn0014018	20d_rep3	1491.8	20d	5905
Rel	FBgn0014018	50d_rep1	2941.3	50d	5905
Rel	FBgn0014018	50d_rep2	3011.57	50d	5905
Rel	FBgn0014018	50d_rep3	3527.26	50d	5905
Timp	FBgn0025879	3d_rep1	1627.54	3d	5905
Timp	FBgn0025879	3d_rep2	1638.37	3d	5905
Timp	FBgn0025879	3d_rep3	1548.99	3d	5905
Timp	FBgn0025879	20d_rep1	2438.4	20d	5905
Timp	FBgn0025879	20d_rep2	2299.24	20d	5905
Timp	FBgn0025879	20d_rep3	2129.49	20d	5905
Timp	FBgn0025879	50d_rep1	3006.92	50d	5905
Timp	FBgn0025879	50d_rep2	3031.48	50d	5905
Timp	FBgn0025879	50d_rep3	2848.57	50d	5905
CtsB	FBgn0030521	3d_rep1	3981.87	3d	5905
CtsB	FBgn0030521	3d_rep2	4232.54	3d	5905
CtsB	FBgn0030521	3d_rep3	4147.87	3d	5905
CtsB	FBgn0030521	20d_rep1	5036.71	20d	5905
CtsB	FBgn0030521	20d_rep2	5421.02	20d	5905
CtsB	FBgn0030521	20d_rep3	5358.15	20d	5905
CtsB	FBgn0030521	50d_rep1	5669.62	50d	5905
CtsB	FBgn0030521	50d_rep2	6169.93	50d	5905
CtsB	FBgn0030521	50d_rep3	5256.84	50d	5905
Pvf1	FBgn0030964	3d_rep1	63.9356	3d	5905
Pvf1	FBgn0030964	3d_rep2	81.0354	3d	5905
Pvf1	FBgn0030964	3d_rep3	84.3063	3d	5905
Pvf1	FBgn0030964	20d_rep1	129.565	20d	5905
Pvf1	FBgn0030964	20d_rep2	89.9242	20d	5905
Pvf1	FBgn0030964	20d_rep3	93.0142	20d	5905
Pvf1	FBgn0030964	50d_rep1	151.957	50d	5905
Pvf1	FBgn0030964	50d_rep2	126.882	50d	5905
Pvf1	FBgn0030964	50d_rep3	110.278	50d	5905
Mmp2	FBgn0033438	3d_rep1	2727.61	3d	5905
Mmp2	FBgn0033438	3d_rep2	2557.81	3d	5905
Mmp2	FBgn0033438	3d_rep3	2922.62	3d	5905
Mmp2	FBgn0033438	20d_rep1	2265.64	20d	5905
Mmp2	FBgn0033438	20d_rep2	2236.64	20d	5905
Mmp2	FBgn0033438	20d_rep3	2178.68	20d	5905
Mmp2	FBgn0033438	50d_rep1	2754.8	50d	5905
Mmp2	FBgn0033438	50d_rep2	2561.27	50d	5905
Mmp2	FBgn0033438	50d_rep3	2687.21	50d	5905
Sting	FBgn0033453	3d_rep1	296.172	3d	5905
Sting	FBgn0033453	3d_rep2	388.554	3d	5905
Sting	FBgn0033453	3d_rep3	595.764	3d	5905
Sting	FBgn0033453	20d_rep1	843.926	20d	5905
Sting	FBgn0033453	20d_rep2	573.046	20d	5905
Sting	FBgn0033453	20d_rep3	725.332	20d	5905
Sting	FBgn0033453	50d_rep1	536.456	50d	5905
Sting	FBgn0033453	50d_rep2	577.187	50d	5905
Sting	FBgn0033453	50d_rep3	614.636	50d	5905
Mmp1	FBgn0035049	3d_rep1	463.533	3d	5905
Mmp1	FBgn0035049	3d_rep2	424.916	3d	5905
Mmp1	FBgn0035049	3d_rep3	474.363	3d	5905
Mmp1	FBgn0035049	20d_rep1	945.477	20d	5905
Mmp1	FBgn0035049	20d_rep2	808.436	20d	5905
Mmp1	FBgn0035049	20d_rep3	752.163	20d	5905
Mmp1	FBgn0035049	50d_rep1	2484.27	50d	5905
Mmp1	FBgn0035049	50d_rep2	2750.35	50d	5905
Mmp1	FBgn0035049	50d_rep3	1871.48	50d	5905
p53	FBgn0039044	3d_rep1	158.899	3d	5905
p53	FBgn0039044	3d_rep2	170.382	3d	5905
p53	FBgn0039044	3d_rep3	166.364	3d	5905
p53	FBgn0039044	20d_rep1	183.259	20d	5905
p53	FBgn0039044	20d_rep2	186.02	20d	5905
p53	FBgn0039044	20d_rep3	211.965	20d	5905
p53	FBgn0039044	50d_rep1	230.239	50d	5905
p53	FBgn0039044	50d_rep2	189.079	50d	5905
p53	FBgn0039044	50d_rep3	257.855	50d	5905
dl	FBgn0260632	3d_rep1	300.874	3d	5905
dl	FBgn0260632	3d_rep2	231.678	3d	5905
dl	FBgn0260632	3d_rep3	295.634	3d	5905
dl	FBgn0260632	20d_rep1	311.657	20d	5905
dl	FBgn0260632	20d_rep2	351.762	20d	5905
dl	FBgn0260632	20d_rep3	362.219	20d	5905
dl	FBgn0260632	50d_rep1	484.652	50d	5905
dl	FBgn0260632	50d_rep2	553.552	50d	5905
dl	FBgn0260632	50d_rep3	540.847	50d	5905

## Sheet: Figure1i,j
FOR ALL NORMALIZED COUNTS DATA USED TO GENERATE PLOTS, REFER TO SUPPLEMENTARY DATA 12
FOR ALL PADJUSTED VALUES, REFER TO SUPPLEMENTARY DATA 1

## Sheet: Figure1k
genotype	age	slide	brain	num_edu_cells	num_dsRed_edu_cells	percent_dsRed_edu
TREdsRed	40d	WM144-1	1	0	0	0
TREdsRed	40d	WM144-1	2	4	2	50
TREdsRed	40d	WM144-1	3	0	0	0
TREdsRed	40d	WM144-1	4	0	0	0
TREdsRed	40d	WM144-1	5	1	0	0
TREdsRed	40d	WM144-1	6	1	0	0
TREdsRed	40d	WM144-1	7	1	0	0
TREdsRed	40d	WM144-1	8	1	0	0
TREdsRed	40d	WM144-1	9	1	0	0
TREdsRed	40d	WM144-2	1	0	0	0
TREdsRed	40d	WM144-2	2	0	0	0
TREdsRed	40d	WM144-2	3	0	0	0
TREdsRed	40d	WM144-2	4	0	0	0
TREdsRed	40d	WM144-2	5	0	0	0
TREdsRed	40d	WM144-2	6	0	0	0
TREdsRed	40d	WM144-2	7	0	0	0
TREdsRed	40d	WM144-2	8	0	0	0
TREdsRed	40d	WM144-2	9	2	1	50
TREdsRed	40d	WM144-2	10	0	0	0
TREdsRed	40d	WM144-2	11	0	0	0
TREdsRed	40d	WM144-3	1	0	0	0
TREdsRed	40d	WM144-3	2	0	0	0
TREdsRed	40d	WM144-3	3	0	0	0
TREdsRed	40d	WM144-3	5	0	0	0
TREdsRed	40d	WM144-3	6	0	0	0
TREdsRed	40d	WM144-3	7	0	0	0
TREdsRed	40d	WM144-3	8	0	0	0
TREdsRed	40d	WM144-3	9	0	0	0
TREdsRed	40d	WM144-3	10	0	0	0
TREdsRed	40d	WM144-3	11	0	0	0
TREdsRed	40d	WM144-4	1	0	0	0
TREdsRed	40d	WM144-4	2	0	0	0
TREdsRed	40d	WM144-4	3	0	0	0
TREdsRed	40d	WM144-4	4	1	0	0
TREdsRed	40d	WM144-4	5	0	0	0
TREdsRed	40d	WM144-4	6	0	0	0
TREdsRed	40d	WM144-4	7	0	0	0
TREdsRed	40d	WM144-4	8	0	0	0
TREdsRed	40d	WM144-4	9	1	0	0
