# Supplementary material for: Senescent glia link mitochondrial dysfunction and lipid accumulation
Source: Nature. 2024 Jun 5;630(8016):475–83. doi: 10.1038/s41586-024-07516-8 (PMC11168935; doi:10.1038/s41586-024-07516-8)
Supplement: Supplementary file 8 — Source Data Fig. 2 [file 41586_2024_7516_MOESM8_ESM.xlsx]

## Sheet: Figure2b
Region_measured	Total.Area	Integrated_Density	Raw_Integrated_Density	Signal	age	Genotype			Welch Two Sample t-test (UAS-ND42-RNAi)
antenna lobe roi	25227.3	381039	663922	dsRed	10d	TREdsRed;elavGS>COX5A-RNAi			t = -5.6892, df = 15.323, p-value = 3.957e-05
antenna lobe roi	25227.3	400974	698657	dsRed	10d	TREdsRed;elavGS>COX5A-RNAi			alternative hypothesis: true difference in means is not equal to 0
antenna lobe roi	25227.3	394747	687808	dsRed	10d	TREdsRed;elavGS>COX5A-RNAi			95 percent confidence interval:
antenna lobe roi	25227.3	490076	853909	dsRed	10d	TREdsRed;elavGS>COX5A-RNAi			-400464.2 -182469.8
antenna lobe roi	25227.3	251920	438945	dsRed	10d	TREdsRed;elavGS>mCherry-RNAi			sample estimates:
antenna lobe roi	25227.3	305065	531545	dsRed	10d	TREdsRed;elavGS>mCherry-RNAi			mean of x mean of y
antenna lobe roi	25227.3	291837	508496	dsRed	10d	TREdsRed;elavGS>mCherry-RNAi			321395.5 612862.6
antenna lobe roi	25227.3	558314	972806	dsRed	10d	TREdsRed;elavGS>ND42-RNAi
antenna lobe roi	25227.3	546830	952797	dsRed	10d	TREdsRed;elavGS>ND42-RNAi			Welch Two Sample t-test (UAS-COX5A-RNAi)
antenna lobe roi	25227.3	276357	481525	dsRed	10d	TREdsRed;elavGS>mCherry-RNAi			t = -2.2456, df = 22.303, p-value = 0.03496
antenna lobe roi	25227.3	481635	839201	dsRed	10d	TREdsRed;elavGS>ND42-RNAi			alternative hypothesis: true difference in means is not equal to 0
antenna lobe roi	25227.3	506375	882308	dsRed	10d	TREdsRed;elavGS>ND42-RNAi			95 percent confidence interval:
antenna lobe roi	25227.3	473399	824850	dsRed	10d	TREdsRed;elavGS>ND42-RNAi			-105880.585 -4250.029
antenna lobe roi	25227.3	636908	1109749	dsRed	10d	TREdsRed;elavGS>ND42-RNAi			sample estimates:
antenna lobe roi	25227.3	508559	886114	dsRed	10d	TREdsRed;elavGS>ND42-RNAi			mean of x mean of y
antenna lobe roi	25227.3	989918	1724833	dsRed	10d	TREdsRed;elavGS>ND42-RNAi			321395.5 376460.8
antenna lobe roi	25227.3	587572	1023785	dsRed	10d	TREdsRed;elavGS>ND42-RNAi
antenna lobe roi	25227.3	329735	574530	dsRed	10d	TREdsRed;elavGS>mCherry-RNAi			Welch Two Sample t-test (UAS-ND75-RNAi)
antenna lobe roi	25227.3	1.01e+06	1759823	dsRed	10d	TREdsRed;elavGS>ND42-RNAi			t = -5.6795, df = 10.968, p-value = 0.000144
antenna lobe roi	25227.3	434292	756710	dsRed	10d	TREdsRed;elavGS>ND42-RNAi			alternative hypothesis: true difference in means is not equal to 0
antenna lobe roi	25227.3	466351	812570	dsRed	10d	TREdsRed;elavGS>ND42-RNAi			95 percent confidence interval:
antenna lobe roi	25227.3	742338	1293449	dsRed	10d	TREdsRed;elavGS>ND42-RNAi			-541737.6 -239049.8
antenna lobe roi	25227.3	637586	1110929	dsRed	10d	TREdsRed;elavGS>ND42-RNAi			sample estimates:
antenna lobe roi	25227.3	309074	538531	dsRed	10d	TREdsRed;elavGS>mCherry-RNAi			mean of x mean of y
antenna lobe roi	25227.3	252270	440962	dsRed	10d	TREdsRed;elavGS>mCherry-RNAi			321395.5 711789.2
antenna lobe roi	25227.3	506963	883332	dsRed	10d	TREdsRed;elavGS>COX5A-RNAi
antenna lobe roi	25227.3	384715	670328	dsRed	10d	TREdsRed;elavGS>COX5A-RNAi			Welch Two Sample t-test (UAS-NP15.6-RNAi)
antenna lobe roi	25227.3	379109	660559	dsRed	10d	TREdsRed;elavGS>COX5A-RNAi			t = -4.84, df = 13.818, p-value = 0.0002719
antenna lobe roi	25227.3	328624	572594	dsRed	10d	TREdsRed;elavGS>COX5A-RNAi			alternative hypothesis: true difference in means is not equal to 0
antenna lobe roi	25227.3	428779	747105	dsRed	10d	TREdsRed;elavGS>COX5A-RNAi			95 percent confidence interval:
antenna lobe roi	25227.3	295312	514552	dsRed	10d	TREdsRed;elavGS>mCherry-RNAi			-304625.4 -117384.7
antenna lobe roi	25227.3	375597	654441	dsRed	10d	TREdsRed;elavGS>mCherry-RNAi			sample estimates:
antenna lobe roi	25227.3	318308	554620	dsRed	10d	TREdsRed;elavGS>mCherry-RNAi			mean of x mean of y
antenna lobe roi	25227.3	360404	627968	dsRed	10d	TREdsRed;elavGS>mCherry-RNAi			321395.5 532400.6
antenna lobe roi	25227.3	433157	754733	dsRed	10d	TREdsRed;elavGS>mCherry-RNAi
antenna lobe roi	25227.3	379105	660553	dsRed	10d	TREdsRed;elavGS>mCherry-RNAi			Welch Two Sample t-test (UAS-ND15-RNAi)
antenna lobe roi	25227.3	312501	544502	dsRed	10d	TREdsRed;elavGS>COX5A-RNAi			t = 7.5426, df = 16.729, p-value = 8.919e-07
antenna lobe roi	25227.3	288315	502360	dsRed	10d	TREdsRed;elavGS>COX5A-RNAi			alternative hypothesis: true difference in means is not equal to 0
antenna lobe roi	25227.3	300879	524252	dsRed	10d	TREdsRed;elavGS>COX5A-RNAi			95 percent confidence interval:
antenna lobe roi	25227.3	297269	517962	dsRed	10d	TREdsRed;elavGS>COX5A-RNAi			99542.8 176990.4
antenna lobe roi	25227.3	1.03462e+06	1802718	dsRed	10d	TREdsRed;elavGS>ND75-RNAi			sample estimates:
antenna lobe roi	25227.3	652964	1137724	dsRed	10d	TREdsRed;elavGS>ND75-RNAi			mean of x mean of y
antenna lobe roi	25227.3	764997	1332930	dsRed	10d	TREdsRed;elavGS>ND75-RNAi			321395.5 183128.9
antenna lobe roi	25227.3	364711	635473	dsRed	10d	TREdsRed;elavGS>ND75-RNAi
antenna lobe roi	25227.3	820411	1429484	dsRed	10d	TREdsRed;elavGS>ND75-RNAi			Welch Two Sample t-test (UAS-ND30-RNAi)
antenna lobe roi	25227.3	699935	1219567	dsRed	10d	TREdsRed;elavGS>ND75-RNAi			t = 8.2311, df = 18.13, p-value = 1.546e-07
antenna lobe roi	25227.3	619458	1079343	dsRed	10d	TREdsRed;elavGS>ND75-RNAi			alternative hypothesis: true difference in means is not equal to 0
antenna lobe roi	25227.3	611014	1064630	dsRed	10d	TREdsRed;elavGS>ND75-RNAi			95 percent confidence interval:
antenna lobe roi	25227.3	517840	902285	dsRed	10d	TREdsRed;elavGS>ND75-RNAi			103213.7 173911.6
antenna lobe roi	25227.3	602308	1049462	dsRed	10d	TREdsRed;elavGS>ND75-RNAi			sample estimates:
antenna lobe roi	25227.3	1.14143e+06	1988821	dsRed	10d	TREdsRed;elavGS>ND75-RNAi			mean of x mean of y
antenna lobe roi	25227.3	379843	661839	dsRed	10d	TREdsRed;elavGS>NP15.6_RNAi			321395.5 182832.9
antenna lobe roi	25227.3	356707	621527	dsRed	10d	TREdsRed;elavGS>NP15.6_RNAi
antenna lobe roi	25227.3	394857	687999	dsRed	10d	TREdsRed;elavGS>NP15.6_RNAi
antenna lobe roi	25227.3	395542	689193	dsRed	10d	TREdsRed;elavGS>NP15.6_RNAi
antenna lobe roi	25227.3	598832	1043405	dsRed	10d	TREdsRed;elavGS>NP15.6_RNAi
antenna lobe roi	25227.3	429353	748105	dsRed	10d	TREdsRed;elavGS>NP15.6_RNAi
antenna lobe roi	25227.3	703803	1226306	dsRed	10d	TREdsRed;elavGS>NP15.6_RNAi
antenna lobe roi	25227.3	683978	1191764	dsRed	10d	TREdsRed;elavGS>NP15.6_RNAi
antenna lobe roi	25227.3	626924	1092352	dsRed	10d	TREdsRed;elavGS>NP15.6_RNAi
antenna lobe roi	25227.3	447924	780463	dsRed	10d	TREdsRed;elavGS>NP15.6_RNAi
antenna lobe roi	25227.3	687113	1197226	dsRed	10d	TREdsRed;elavGS>NP15.6_RNAi
antenna lobe roi	25227.3	683930	1191679	dsRed	10d	TREdsRed;elavGS>NP15.6_RNAi
antenna lobe roi	25227.3	172243	300117	dsRed	10d	TREdsRed;elavGS>ND15-RNAi
antenna lobe roi	25227.3	229994	400741	dsRed	10d	TREdsRed;elavGS>ND15-RNAi
antenna lobe roi	25227.3	186441	324854	dsRed	10d	TREdsRed;elavGS>ND15-RNAi
antenna lobe roi	25227.3	168566	293709	dsRed	10d	TREdsRed;elavGS>ND15-RNAi
antenna lobe roi	25227.3	151979	264808	dsRed	10d	TREdsRed;elavGS>ND15-RNAi
antenna lobe roi	25227.3	189551	330274	dsRed	10d	TREdsRed;elavGS>ND15-RNAi
antenna lobe roi	25227.3	167259	291432	dsRed	10d	TREdsRed;elavGS>ND30-RNAi
antenna lobe roi	25227.3	225084	392186	dsRed	10d	TREdsRed;elavGS>ND30-RNAi
antenna lobe roi	25227.3	155117	270275	dsRed	10d	TREdsRed;elavGS>ND30-RNAi
antenna lobe roi	25227.3	138244	240876	dsRed	10d	TREdsRed;elavGS>ND30-RNAi
antenna lobe roi	25227.3	184319	321158	dsRed	10d	TREdsRed;elavGS>ND30-RNAi
antenna lobe roi	25227.3	172268	300160	dsRed	10d	TREdsRed;elavGS>ND30-RNAi
antenna lobe roi	25227.3	187403	326531	dsRed	10d	TREdsRed;elavGS>ND30-RNAi
antenna lobe roi	25227.3	205813	358609	dsRed	10d	TREdsRed;elavGS>ND30-RNAi
antenna lobe roi	25227.3	203252	354147	dsRed	10d	TREdsRed;elavGS>ND30-RNAi
antenna lobe roi	25227.3	189570	330306	dsRed	10d	TREdsRed;elavGS>ND30-RNAi

## Sheet: Figure2e
PC1	PC2	Genotype	Replicate	fastq_file
-4.47919	6.32195	TREdsRed;elavGS>UAS-mCherry-RNAi	1	19082R-38-01_S1_L001
-5.04322	-0.972928	TREdsRed;elavGS>UAS-ND30-RNAi	1	19082R-38-02_S2_L001
1.63894	5.21273	TREdsRed;elavGS>UAS-ND42-RNAi	1	19082R-38-03_S3_L001
-1.97096	-3.0164	TREdsRed;elavGS>UAS-mCherry-RNAi	2	19082R-38-04_S4_L001
-3.21394	-5.80403	TREdsRed;elavGS>UAS-ND30-RNAi	2	19082R-38-05_S5_L001
23.5837	-1.23732	TREdsRed;elavGS>UAS-ND42-RNAi	2	19082R-38-06_S6_L001
-4.38504	7.13164	TREdsRed;elavGS>UAS-mCherry-RNAi	3	19082R-38-07_S7_L001
-4.67402	0.292053	TREdsRed;elavGS>UAS-ND30-RNAi	3	19082R-38-08_S8_L001
2.23544	0.595905	TREdsRed;elavGS>UAS-ND42-RNAi	3	19082R-38-09_S9_L001
-2.05047	-2.38805	TREdsRed;elavGS>UAS-mCherry-RNAi	4	19082R-38-10_S1_L003
-3.87665	-9.74677	TREdsRed;elavGS>UAS-ND30-RNAi	4	19082R-38-11_S10_L001
2.23545	3.61122	TREdsRed;elavGS>UAS-ND42-RNAi	4	19082R-38-12_S11_L001

## Sheet: Figure2g,i
FOR ALL NORMALIZED COUNTS DATA USED TO GENERATE PLOTS, REFER TO SUPPLEMENTARY DATA 14
FOR ALL PADJUSTED VALUES, REFER TO SUPPLEMENTARY DATA 7

## Sheet: Figure2k
GENE	REPLICATE	fold_change	Genotype	RNAi_line				ONE WAY ANOVA, IRBP
IRBP	R1	0.881	TREdsRed;elav-GS>UAS-ATPSYNC-RNAi	ATPSYNC				Df Sum Sq Mean Sq F value Pr(>F)
IRBP	R2	0.996	TREdsRed;elav-GS>UAS-ATPSYNC-RNAi	ATPSYNC				RNAi_line 6 14.43 2.4055 44.97 1.42e-10 ***
IRBP	R3	0.738	TREdsRed;elav-GS>UAS-ATPSYNC-RNAi	ATPSYNC				Residuals 20 1.07 0.0535
IRBP	R4	0.802	TREdsRed;elav-GS>UAS-ATPSYNC-RNAi	ATPSYNC				---
VGLUT	R1	0.696	TREdsRed;elav-GS>UAS-ATPSYNC-RNAi	ATPSYNC				Signif. codes: 0 ‘***’ 0.001 ‘**’ 0.01 ‘*’ 0.05 ‘.’ 0.1 ‘ ’ 1
VGLUT	R2	0.675	TREdsRed;elav-GS>UAS-ATPSYNC-RNAi	ATPSYNC				1 observation deleted due to missingness
VGLUT	R3	0.111	TREdsRed;elav-GS>UAS-ATPSYNC-RNAi	ATPSYNC				Tukey multiple comparisons of means
VGLUT	R4	0.218	TREdsRed;elav-GS>UAS-ATPSYNC-RNAi	ATPSYNC				95% family-wise confidence level
DOP1R	R1	0.717	TREdsRed;elav-GS>UAS-ATPSYNC-RNAi	ATPSYNC
DOP1R	R2	0.814	TREdsRed;elav-GS>UAS-ATPSYNC-RNAi	ATPSYNC				$RNAi_line
DOP1R	R3	0.505	TREdsRed;elav-GS>UAS-ATPSYNC-RNAi	ATPSYNC				diff lwr upr p adj
DOP1R	R4	0.566	TREdsRed;elav-GS>UAS-ATPSYNC-RNAi	ATPSYNC				ATPSYNC-ND15 -0.374795603 -0.9090337 0.1594425 0.2950201
IRBP	R1	1.1355	TREdsRed;elav-GS>UAS-COX5A-RNAi	COX5A				ATPSYND-ND15 -0.220545603 -0.7547837 0.3136925 0.8212597
IRBP	R2	1.19416	TREdsRed;elav-GS>UAS-COX5A-RNAi	COX5A				MCHERRY-ND15 -0.234529989 -0.7687681 0.2997081 0.7777282
IRBP	R3	0.940174	TREdsRed;elav-GS>UAS-COX5A-RNAi	COX5A				COX5A-ND15 -0.225160225 -0.7593983 0.3090779 0.8073456
IRBP	R4	0.7457	TREdsRed;elav-GS>UAS-COX5A-RNAi	COX5A				NP15.6-ND15 1.094529163 0.5602911 1.6287673 0.0000293
VGLUT	R1	1.375	TREdsRed;elav-GS>UAS-COX5A-RNAi	COX5A				ND75-ND15 1.788059114 1.2110160 2.3651022 0.0000000
VGLUT	R2	1.508	TREdsRed;elav-GS>UAS-COX5A-RNAi	COX5A				ATPSYND-ATPSYNC 0.154250000 -0.3799881 0.6884881 0.9604256
VGLUT	R3	1.262	TREdsRed;elav-GS>UAS-COX5A-RNAi	COX5A				MCHERRY-ATPSYNC 0.140265615 -0.3939725 0.6745037 0.9749262
VGLUT	R4	1.003	TREdsRed;elav-GS>UAS-COX5A-RNAi	COX5A				COX5A-ATPSYNC 0.149635378 -0.3846027 0.6838735 0.9657246
DOP1R	R1	1.03	TREdsRed;elav-GS>UAS-COX5A-RNAi	COX5A				NP15.6-ATPSYNC 1.469324767 0.9350867 2.0035629 0.0000003
DOP1R	R2	1.093	TREdsRed;elav-GS>UAS-COX5A-RNAi	COX5A				ND75-ATPSYNC 2.162854718 1.5858116 2.7398978 0.0000000
DOP1R	R3	0.896	TREdsRed;elav-GS>UAS-COX5A-RNAi	COX5A				MCHERRY-ATPSYND -0.013984385 -0.5482225 0.5202537 1.0000000
DOP1R	R4	0.806	TREdsRed;elav-GS>UAS-COX5A-RNAi	COX5A				COX5A-ATPSYND -0.004614621 -0.5388527 0.5296235 1.0000000
IRBP	R1	1	TREdsRed;elav-GS>UAS-MCHERRY-RNAi	MCHERRY				NP15.6-ATPSYND 1.315074767 0.7808367 1.8493129 0.0000020
IRBP	R2	0.903544	TREdsRed;elav-GS>UAS-MCHERRY-RNAi	MCHERRY				ND75-ATPSYND 2.008604718 1.4315616 2.5856478 0.0000000
IRBP	R3	1.07475	TREdsRed;elav-GS>UAS-MCHERRY-RNAi	MCHERRY				COX5A-MCHERRY 0.009369764 -0.5248683 0.5436079 1.0000000
IRBP	R4	0.999769	TREdsRed;elav-GS>UAS-MCHERRY-RNAi	MCHERRY				NP15.6-MCHERRY 1.329059152 0.7948211 1.8632973 0.0000017
VGLUT	R1	1	TREdsRed;elav-GS>UAS-MCHERRY-RNAi	MCHERRY				ND75-MCHERRY 2.022589103 1.4455460 2.5996322 0.0000000
VGLUT	R2	1.377	TREdsRed;elav-GS>UAS-MCHERRY-RNAi	MCHERRY				NP15.6-COX5A 1.319689388 0.7854513 1.8539275 0.0000019
VGLUT	R3	1.513	TREdsRed;elav-GS>UAS-MCHERRY-RNAi	MCHERRY				ND75-COX5A 2.013219339 1.4361762 2.5902624 0.0000000
VGLUT	R4	1.285	TREdsRed;elav-GS>UAS-MCHERRY-RNAi	MCHERRY				ND75-NP15.6 0.693529951 0.1164869 1.2705730 0.0123277
DOP1R	R1	1	TREdsRed;elav-GS>UAS-MCHERRY-RNAi	MCHERRY
DOP1R	R2	1.096	TREdsRed;elav-GS>UAS-MCHERRY-RNAi	MCHERRY				ONE WAY ANOVA, VGLUT
DOP1R	R3	1.128	TREdsRed;elav-GS>UAS-MCHERRY-RNAi	MCHERRY				Df Sum Sq Mean Sq F value Pr(>F)
DOP1R	R4	1.097	TREdsRed;elav-GS>UAS-MCHERRY-RNAi	MCHERRY				RNAi_line 5 3.286 0.6573 17.6 3.44e-06 ***
IRBP	R1	1.26751	TREdsRed;elav-GS>UAS-ND15-RNAi	ND15				Residuals 17 0.635 0.0374
IRBP	R2	1.27486	TREdsRed;elav-GS>UAS-ND15-RNAi	ND15				---
IRBP	R3	1.1599	TREdsRed;elav-GS>UAS-ND15-RNAi	ND15				Signif. codes: 0 ‘***’ 0.001 ‘**’ 0.01 ‘*’ 0.05 ‘.’ 0.1 ‘ ’ 1
IRBP	R4	1.21391	TREdsRed;elav-GS>UAS-ND15-RNAi	ND15				5 observations deleted due to missingness
VGLUT	R1	1.158	TREdsRed;elav-GS>UAS-ND15-RNAi	ND15				Tukey multiple comparisons of means
VGLUT	R2	1.06	TREdsRed;elav-GS>UAS-ND15-RNAi	ND15				95% family-wise confidence level
VGLUT	R3	1.196	TREdsRed;elav-GS>UAS-ND15-RNAi	ND15
VGLUT	R4	0.971	TREdsRed;elav-GS>UAS-ND15-RNAi	ND15				Fit: aov(formula = fold_change ~ RNAi_line, data = qPCR_results_RNAi_data %>% filter(GENE == "VGLUT") %>% filter(!RNAi_line %in% c("NDB22", "MTCOL", "ND4")))
DOP1R	R1	0.901	TREdsRed;elav-GS>UAS-ND15-RNAi	ND15
DOP1R	R2	0.942	TREdsRed;elav-GS>UAS-ND15-RNAi	ND15				$RNAi_line
DOP1R	R3	0.863	TREdsRed;elav-GS>UAS-ND15-RNAi	ND15				diff lwr upr p adj
DOP1R	R4	0.822	TREdsRed;elav-GS>UAS-ND15-RNAi	ND15				ATPSYNC-ND15 -0.67125 -1.10838818 -0.23411182 0.0015466
IRBP	R1	3.2898	TREdsRed;elav-GS>UAS-ND75-RNAi	ND75				MCHERRY-ND15 0.19750 -0.23963818 0.63463818 0.7008235
IRBP	R2	2.55797	TREdsRed;elav-GS>UAS-ND75-RNAi	ND75				COX5A-ND15 0.19075 -0.24638818 0.62788818 0.7289879
IRBP	R3	3.20354	TREdsRed;elav-GS>UAS-ND75-RNAi	ND75				NP15.6-ND15 -0.22125 -0.65838818 0.21588818 0.5980015
VGLUT	R1	0.381	TREdsRed;elav-GS>UAS-ND75-RNAi	ND75				ND75-ND15 -0.77625 -1.24841320 -0.30408680 0.0007665
VGLUT	R2	0.324	TREdsRed;elav-GS>UAS-ND75-RNAi	ND75				MCHERRY-ATPSYNC 0.86875 0.43161182 1.30588818 0.0000896
VGLUT	R3	0.255	TREdsRed;elav-GS>UAS-ND75-RNAi	ND75				COX5A-ATPSYNC 0.86200 0.42486182 1.29913818 0.0000984
DOP1R	R1	0.898	TREdsRed;elav-GS>UAS-ND75-RNAi	ND75				NP15.6-ATPSYNC 0.45000 0.01286182 0.88713818 0.0416232
DOP1R	R2	0.832	TREdsRed;elav-GS>UAS-ND75-RNAi	ND75				ND75-ATPSYNC -0.10500 -0.57716320 0.36716320 0.9779291
DOP1R	R3	0.876	TREdsRed;elav-GS>UAS-ND75-RNAi	ND75				COX5A-MCHERRY -0.00675 -0.44388818 0.43038818 0.9999999
IRBP	R1	2.85601	TREdsRed;elav-GS>UAS-NP15.6-RNAi	NP15.6				NP15.6-MCHERRY -0.41875 -0.85588818 0.01838818 0.0647371
IRBP	R2	2.39496	TREdsRed;elav-GS>UAS-NP15.6-RNAi	NP15.6				ND75-MCHERRY -0.97375 -1.44591320 -0.50158680 0.0000571
IRBP	R3	2.09217	TREdsRed;elav-GS>UAS-NP15.6-RNAi	NP15.6				NP15.6-COX5A -0.41200 -0.84913818 0.02513818 0.0710853
IRBP	R4	1.95116	TREdsRed;elav-GS>UAS-NP15.6-RNAi	NP15.6				ND75-COX5A -0.96700 -1.43916320 -0.49483680 0.0000622
VGLUT	R1	0.721	TREdsRed;elav-GS>UAS-NP15.6-RNAi	NP15.6				ND75-NP15.6 -0.55500 -1.02716320 -0.08283680 0.0163610
VGLUT	R2	0.976	TREdsRed;elav-GS>UAS-NP15.6-RNAi	NP15.6
VGLUT	R3	0.855	TREdsRed;elav-GS>UAS-NP15.6-RNAi	NP15.6				ONE WAY ANOVA, DOP1R
VGLUT	R4	0.948	TREdsRed;elav-GS>UAS-NP15.6-RNAi	NP15.6				Df Sum Sq Mean Sq F value Pr(>F)
DOP1R	R1	0.685	TREdsRed;elav-GS>UAS-NP15.6-RNAi	NP15.6				RNAi_line 5 0.5526 0.11052 14.31 1.4e-05 ***
DOP1R	R2	0.676	TREdsRed;elav-GS>UAS-NP15.6-RNAi	NP15.6				Residuals 17 0.1313 0.00772
DOP1R	R3	0.63	TREdsRed;elav-GS>UAS-NP15.6-RNAi	NP15.6				---
DOP1R	R4	0.685	TREdsRed;elav-GS>UAS-NP15.6-RNAi	NP15.6				Signif. codes: 0 ‘***’ 0.001 ‘**’ 0.01 ‘*’ 0.05 ‘.’ 0.1 ‘ ’ 1
								5 observations deleted due to missingness
								Tukey multiple comparisons of means
								95% family-wise confidence level
								Fit: aov(formula = fold_change ~ RNAi_line, data = qPCR_results_RNAi_data %>% filter(GENE == "DOP1R") %>% filter(!RNAi_line %in% c("NDB22", "MTCOL", "ND4")))
								$RNAi_line
								diff lwr upr p adj
								ATPSYNC-ND15 -0.23150000 -0.4302934884 -0.032706512 0.0175618
								MCHERRY-ND15 0.19825000 -0.0005434884 0.397043488 0.0508538
								COX5A-ND15 0.07425000 -0.1245434884 0.273043488 0.8333826
								NP15.6-ND15 -0.21300000 -0.4117934884 -0.014206512 0.0319253
								ND75-ND15 -0.01333333 -0.2280548419 0.201388175 0.9999483
								MCHERRY-ATPSYNC 0.42975000 0.2309565116 0.628543488 0.0000318
								COX5A-ATPSYNC 0.30575000 0.1069565116 0.504543488 0.0015219
								NP15.6-ATPSYNC 0.01850000 -0.1802934884 0.217293488 0.9996229
								ND75-ATPSYNC 0.21816667 0.0034451581 0.432888175 0.0452536
								COX5A-MCHERRY -0.12400000 -0.3227934884 0.074793488 0.3841890
								NP15.6-MCHERRY -0.41125000 -0.6100434884 -0.212456512 0.0000550
								ND75-MCHERRY -0.21158333 -0.4263048419 0.003138175 0.0547247
								NP15.6-COX5A -0.28725000 -0.4860434884 -0.088456512 0.0027958
								ND75-COX5A -0.08758333 -0.3023048419 0.127138175 0.7786487
								ND75-NP15.6 0.19966667 -0.0150548419 0.414388175 0.0766845

## Sheet: Figure2l
FOR ALL NORMALIZED COUNTS DATA USED TO GENERATE PLOTS, REFER TO SUPPLEMENTARY DATA 15
FOR ALL PADJUSTED VALUES, REFER TO SUPPLEMENTARY DATA 8

## Sheet: Figure2m
Genotype	Age	cell_marker_FACS	PC1	PC2	Replicate	fastq_file
repoGAL4>TREdsRed;UAS-GFP	5d	dsRednegGFPneg	65.286	-4.43068	1	19082-12-03
repoGAL4>TREdsRed;UAS-GFP	40d	dsRednegGFPneg	56.0408	1.82999	1	19082-12-06
repoGAL4>TREdsRed;UAS-GFP	5d	dsRednegGFPneg	56.7854	-7.48501	2	19082-12-09
repoGAL4>TREdsRed;UAS-GFP	40d	dsRednegGFPneg	52.3273	-7.09278	2	19082-12-12
repoGAL4>TREdsRed;UAS-GFP	5d	dsRednegGFPneg	59.7779	-2.98818	3	19082-12-15
repoGAL4>TREdsRed;UAS-GFP	40d	dsRednegGFPneg	52.1316	5.92175	3	19082-12-18
repoGAL4>TREdsRed;UAS-GFP	5d	dsRednegGFPneg	55.4879	-4.09651	4	19082-12-21
repoGAL4>TREdsRed;UAS-GFP	40d	dsRednegGFPneg	51.4863	-3.62452	4	19082-12-24
TREdsRed;elavGS>UAS-ND42-RNAi	10d	dsRedneg	32.8769	-6.26589	1	19082-28-05
TREdsRed;elavGS>UAS-ND42-RNAi	10d	dsRedneg	35.023	0.387526	2	19082-28-06
TREdsRed;elavGS>UAS-ND42-RNAi	10d	dsRedneg	27.2349	21.5878	3	19082-28-07
TREdsRed;elavGS>UAS-ND42-RNAi	10d	dsRedneg	29.2068	20.7329	4	19082-28-08
TREdsRed;elavGS>UAS-NP15.6-RNAi	10d	dsRedneg	38.4512	-5.66446	1	19082-28-13
TREdsRed;elavGS>UAS-NP15.6-RNAi	10d	dsRedneg	37.1859	-0.611095	2	19082-28-14
TREdsRed;elavGS>UAS-NP15.6-RNAi	10d	dsRedneg	28.4683	19.6416	3	19082-28-15
TREdsRed;elavGS>UAS-NP15.6-RNAi	10d	dsRedneg	23.7487	18.9813	4	19082-28-16
repoGAL4>TREdsRed;UAS-GFP	5d	dsRednegGFP+	-3.62096	-5.76881	1	19082-12-02
repoGAL4>TREdsRed;UAS-GFP	40d	dsRednegGFP+	-4.78018	1.82123	1	19082-12-05
repoGAL4>TREdsRed;UAS-GFP	5d	dsRednegGFP+	-24.8091	-18.7053	2	19082-12-08
repoGAL4>TREdsRed;UAS-GFP	40d	dsRednegGFP+	-6.06183	-15.5092	2	19082-12-11
repoGAL4>TREdsRed;UAS-GFP	5d	dsRednegGFP+	-5.65653	-5.47236	3	19082-12-14
repoGAL4>TREdsRed;UAS-GFP	40d	dsRednegGFP+	-4.72867	-0.559932	3	19082-12-17
repoGAL4>TREdsRed;UAS-GFP	5d	dsRednegGFP+	-9.29927	-11.6129	4	19082-12-20
repoGAL4>TREdsRed;UAS-GFP	40d	dsRednegGFP+	-6.95619	-9.19656	4	19082-12-23
repoGAL4>TREdsRed;UAS-GFP	40d	dsRed+GFP+	-36.4298	2.58607	1	19082-12-04
repoGAL4>TREdsRed;UAS-GFP	40d	dsRed+GFP+	-40.75	-15.864	2	19082-12-10
repoGAL4>TREdsRed;UAS-GFP	40d	dsRed+GFP+	-51.7277	1.77081	3	19082-12-16
repoGAL4>TREdsRed;UAS-GFP	40d	dsRed+GFP+	-53.7159	-11.7028	4	19082-12-22
TREdsRed;elavGS>UAS-ND42-RNAi	10d	dsRed+	-51.3882	-14.1439	1	19082-28-01
TREdsRed;elavGS>UAS-ND42-RNAi	10d	dsRed+	-59.0885	-7.52536	2	19082-28-02
TREdsRed;elavGS>UAS-ND42-RNAi	10d	dsRed+	-57.2354	23.0035	3	19082-28-03
TREdsRed;elavGS>UAS-ND42-RNAi	10d	dsRed+	-53.9684	21.4938	4	19082-28-04
TREdsRed;elavGS>UAS-NP15.6-RNAi	10d	dsRed+	-56.4905	-12.4341	1	19082-28-09
TREdsRed;elavGS>UAS-NP15.6-RNAi	10d	dsRed+	-59.6179	-8.01908	2	19082-28-10
TREdsRed;elavGS>UAS-NP15.6-RNAi	10d	dsRed+	-58.2477	17.2544	3	19082-28-11
TREdsRed;elavGS>UAS-NP15.6-RNAi	10d	dsRed+	-56.946	21.7606	4	19082-28-12
