# Supplementary material for: Senescent glia link mitochondrial dysfunction and lipid accumulation
Source: Nature. 2024 Jun 5;630(8016):475–83. doi: 10.1038/s41586-024-07516-8 (PMC11168935; doi:10.1038/s41586-024-07516-8)
Supplement: Supplementary file 9 — Source Data Fig. 3 [file 41586_2024_7516_MOESM9_ESM.xlsx]

## Sheet: Figure3a
age	event	vial	condition	genotype	bio_replication		Pairwise comparisons using Log-Rank test (repoGS>UAS-puckered)
28	0	C973	vehicle	repoGS>UAS-dFosDN	1
40	0	C973	vehicle	repoGS>UAS-dFosDN	1		data: mySurvivalData and condition
47	1	C973	vehicle	repoGS>UAS-dFosDN	1
49	1	C973	vehicle	repoGS>UAS-dFosDN	1		vehicle 1d_RU 3d_RU
49	1	C973	vehicle	repoGS>UAS-dFosDN	1		1d_RU 1.5e-06 - -
51	1	C973	vehicle	repoGS>UAS-dFosDN	1		3d_RU 0.1561 0.0078 -
51	1	C973	vehicle	repoGS>UAS-dFosDN	1		7d_RU 2.4e-14 < 2e-16 2.4e-14
54	1	C973	vehicle	repoGS>UAS-dFosDN	1
56	1	C973	vehicle	repoGS>UAS-dFosDN	1		P value adjustment method: BH
56	1	C973	vehicle	repoGS>UAS-dFosDN	1		Call: survfit(formula = Surv(age, event) ~ condition, data = mySurvivalData,
58	1	C973	vehicle	repoGS>UAS-dFosDN	1		conf.type = "log-log")
58	1	C973	vehicle	repoGS>UAS-dFosDN	1
58	1	C973	vehicle	repoGS>UAS-dFosDN	1		n events rmean* se(rmean) median 0.95LCL 0.95UCL
58	1	C973	vehicle	repoGS>UAS-dFosDN	1		condition=vehicle 100 78 55.6 0.690 56 56 57
58	1	C973	vehicle	repoGS>UAS-dFosDN	1		condition=1d_RU 100 65 59.0 0.915 61 61 61
59	0	C973	vehicle	repoGS>UAS-dFosDN	1		condition=3d_RU 100 79 56.2 0.945 56 54 58
59	0	C973	vehicle	repoGS>UAS-dFosDN	1		condition=7d_RU 100 77 44.6 1.191 47 44 47
59	0	C973	vehicle	repoGS>UAS-dFosDN	1		* restricted mean with upper limit = 70
59	0	C973	vehicle	repoGS>UAS-dFosDN	1
64	1	C973	vehicle	repoGS>UAS-dFosDN	1
3	0	C974	vehicle	repoGS>UAS-dFosDN	2
7	0	C974	vehicle	repoGS>UAS-dFosDN	2		Pairwise comparisons using Log-Rank test (repoGS>UAS-dFosDN)
21	0	C974	vehicle	repoGS>UAS-dFosDN	2
30	0	C974	vehicle	repoGS>UAS-dFosDN	2		data: mySurvivalData and condition
47	1	C974	vehicle	repoGS>UAS-dFosDN	2
49	1	C974	vehicle	repoGS>UAS-dFosDN	2		vehicle 1d_RU 3d_RU
51	1	C974	vehicle	repoGS>UAS-dFosDN	2		1d_RU 7.7e-07 - -
51	1	C974	vehicle	repoGS>UAS-dFosDN	2		3d_RU < 2e-16 < 2e-16 -
51	1	C974	vehicle	repoGS>UAS-dFosDN	2		7d_RU < 2e-16 < 2e-16 < 2e-16
54	1	C974	vehicle	repoGS>UAS-dFosDN	2
56	1	C974	vehicle	repoGS>UAS-dFosDN	2		P value adjustment method: BH
56	1	C974	vehicle	repoGS>UAS-dFosDN	2		Call: survfit(formula = Surv(age, event) ~ condition, data = mySurvivalData,
56	1	C974	vehicle	repoGS>UAS-dFosDN	2		conf.type = "log-log")
56	1	C974	vehicle	repoGS>UAS-dFosDN	2
56	1	C974	vehicle	repoGS>UAS-dFosDN	2		n events rmean* se(rmean) median 0.95LCL 0.95UCL
56	1	C974	vehicle	repoGS>UAS-dFosDN	2		condition=vehicle 100 76 53.0 1.160 56 54 56
58	0	C974	vehicle	repoGS>UAS-dFosDN	2		condition=1d_RU 100 84 58.7 0.891 61 58 61
58	0	C974	vehicle	repoGS>UAS-dFosDN	2		condition=3d_RU 100 79 37.3 0.580 37 37 38
61	1	C974	vehicle	repoGS>UAS-dFosDN	2		condition=7d_RU 100 90 27.0 0.229 28 26 28
61	1	C974	vehicle	repoGS>UAS-dFosDN	2		* restricted mean with upper limit = 73
3	1	C975	vehicle	repoGS>UAS-dFosDN	3
7	1	C975	vehicle	repoGS>UAS-dFosDN	3
42	1	C975	vehicle	repoGS>UAS-dFosDN	3
47	1	C975	vehicle	repoGS>UAS-dFosDN	3
49	1	C975	vehicle	repoGS>UAS-dFosDN	3
51	1	C975	vehicle	repoGS>UAS-dFosDN	3
51	1	C975	vehicle	repoGS>UAS-dFosDN	3
51	1	C975	vehicle	repoGS>UAS-dFosDN	3
51	1	C975	vehicle	repoGS>UAS-dFosDN	3
51	1	C975	vehicle	repoGS>UAS-dFosDN	3
51	1	C975	vehicle	repoGS>UAS-dFosDN	3
54	1	C975	vehicle	repoGS>UAS-dFosDN	3
54	1	C975	vehicle	repoGS>UAS-dFosDN	3
54	0	C975	vehicle	repoGS>UAS-dFosDN	3
54	0	C975	vehicle	repoGS>UAS-dFosDN	3
54	0	C975	vehicle	repoGS>UAS-dFosDN	3
56	1	C975	vehicle	repoGS>UAS-dFosDN	3
59	0	C975	vehicle	repoGS>UAS-dFosDN	3
61	1	C975	vehicle	repoGS>UAS-dFosDN	3
65	1	C975	vehicle	repoGS>UAS-dFosDN	3
5	1	C976	vehicle	repoGS>UAS-dFosDN	4
14	0	C976	vehicle	repoGS>UAS-dFosDN	4
37	1	C976	vehicle	repoGS>UAS-dFosDN	4
51	1	C976	vehicle	repoGS>UAS-dFosDN	4
51	1	C976	vehicle	repoGS>UAS-dFosDN	4
51	1	C976	vehicle	repoGS>UAS-dFosDN	4
51	1	C976	vehicle	repoGS>UAS-dFosDN	4
54	1	C976	vehicle	repoGS>UAS-dFosDN	4
56	1	C976	vehicle	repoGS>UAS-dFosDN	4
56	1	C976	vehicle	repoGS>UAS-dFosDN	4
56	1	C976	vehicle	repoGS>UAS-dFosDN	4
56	1	C976	vehicle	repoGS>UAS-dFosDN	4
56	1	C976	vehicle	repoGS>UAS-dFosDN	4
56	1	C976	vehicle	repoGS>UAS-dFosDN	4
58	1	C976	vehicle	repoGS>UAS-dFosDN	4
58	0	C976	vehicle	repoGS>UAS-dFosDN	4
59	0	C976	vehicle	repoGS>UAS-dFosDN	4
61	1	C976	vehicle	repoGS>UAS-dFosDN	4
61	1	C976	vehicle	repoGS>UAS-dFosDN	4
65	1	C976	vehicle	repoGS>UAS-dFosDN	4
2	1	C977	vehicle	repoGS>UAS-dFosDN	5
5	0	C977	vehicle	repoGS>UAS-dFosDN	5
44	1	C977	vehicle	repoGS>UAS-dFosDN	5
45	1	C977	vehicle	repoGS>UAS-dFosDN	5
47	1	C977	vehicle	repoGS>UAS-dFosDN	5
49	1	C977	vehicle	repoGS>UAS-dFosDN	5
51	1	C977	vehicle	repoGS>UAS-dFosDN	5
51	1	C977	vehicle	repoGS>UAS-dFosDN	5
52	1	C977	vehicle	repoGS>UAS-dFosDN	5
54	1	C977	vehicle	repoGS>UAS-dFosDN	5
54	1	C977	vehicle	repoGS>UAS-dFosDN	5
54	1	C977	vehicle	repoGS>UAS-dFosDN	5
54	1	C977	vehicle	repoGS>UAS-dFosDN	5
54	0	C977	vehicle	repoGS>UAS-dFosDN	5
54	0	C977	vehicle	repoGS>UAS-dFosDN	5
54	0	C977	vehicle	repoGS>UAS-dFosDN	5
54	0	C977	vehicle	repoGS>UAS-dFosDN	5
58	1	C977	vehicle	repoGS>UAS-dFosDN	5
58	1	C977	vehicle	repoGS>UAS-dFosDN	5
59	1	C977	vehicle	repoGS>UAS-dFosDN	5
3	0	C973-1d	1d_RU	repoGS>UAS-dFosDN	1
29	0	C973-1d	1d_RU	repoGS>UAS-dFosDN	1
29	0	C973-1d	1d_RU	repoGS>UAS-dFosDN	1
47	0	C973-1d	1d_RU	repoGS>UAS-dFosDN	1
49	1	C973-1d	1d_RU	repoGS>UAS-dFosDN	1
52	1	C973-1d	1d_RU	repoGS>UAS-dFosDN	1
54	1	C973-1d	1d_RU	repoGS>UAS-dFosDN	1
54	1	C973-1d	1d_RU	repoGS>UAS-dFosDN	1
58	1	C973-1d	1d_RU	repoGS>UAS-dFosDN	1
59	1	C973-1d	1d_RU	repoGS>UAS-dFosDN	1
59	1	C973-1d	1d_RU	repoGS>UAS-dFosDN	1
61	1	C973-1d	1d_RU	repoGS>UAS-dFosDN	1
61	1	C973-1d	1d_RU	repoGS>UAS-dFosDN	1
61	1	C973-1d	1d_RU	repoGS>UAS-dFosDN	1
61	1	C973-1d	1d_RU	repoGS>UAS-dFosDN	1
61	0	C973-1d	1d_RU	repoGS>UAS-dFosDN	1
63	1	C973-1d	1d_RU	repoGS>UAS-dFosDN	1
63	1	C973-1d	1d_RU	repoGS>UAS-dFosDN	1
64	0	C973-1d	1d_RU	repoGS>UAS-dFosDN	1
68	1	C973-1d	1d_RU	repoGS>UAS-dFosDN	1
47	1	C974-1d	1d_RU	repoGS>UAS-dFosDN	2
49	1	C974-1d	1d_RU	repoGS>UAS-dFosDN	2
52	1	C974-1d	1d_RU	repoGS>UAS-dFosDN	2
54	1	C974-1d	1d_RU	repoGS>UAS-dFosDN	2
54	1	C974-1d	1d_RU	repoGS>UAS-dFosDN	2
57	1	C974-1d	1d_RU	repoGS>UAS-dFosDN	2
58	1	C974-1d	1d_RU	repoGS>UAS-dFosDN	2
59	1	C974-1d	1d_RU	repoGS>UAS-dFosDN	2
61	1	C974-1d	1d_RU	repoGS>UAS-dFosDN	2
61	1	C974-1d	1d_RU	repoGS>UAS-dFosDN	2
61	1	C974-1d	1d_RU	repoGS>UAS-dFosDN	2
61	1	C974-1d	1d_RU	repoGS>UAS-dFosDN	2
61	0	C974-1d	1d_RU	repoGS>UAS-dFosDN	2
61	0	C974-1d	1d_RU	repoGS>UAS-dFosDN	2
63	1	C974-1d	1d_RU	repoGS>UAS-dFosDN	2
63	1	C974-1d	1d_RU	repoGS>UAS-dFosDN	2
63	0	C974-1d	1d_RU	repoGS>UAS-dFosDN	2
64	1	C974-1d	1d_RU	repoGS>UAS-dFosDN	2
65	1	C974-1d	1d_RU	repoGS>UAS-dFosDN	2
68	1	C974-1d	1d_RU	repoGS>UAS-dFosDN	2
14	0	C975-1d	1d_RU	repoGS>UAS-dFosDN	3
45	1	C975-1d	1d_RU	repoGS>UAS-dFosDN	3
47	1	C975-1d	1d_RU	repoGS>UAS-dFosDN	3
49	1	C975-1d	1d_RU	repoGS>UAS-dFosDN	3
51	1	C975-1d	1d_RU	repoGS>UAS-dFosDN	3
51	1	C975-1d	1d_RU	repoGS>UAS-dFosDN	3
51	1	C975-1d	1d_RU	repoGS>UAS-dFosDN	3
56	1	C975-1d	1d_RU	repoGS>UAS-dFosDN	3
56	1	C975-1d	1d_RU	repoGS>UAS-dFosDN	3
57	1	C975-1d	1d_RU	repoGS>UAS-dFosDN	3
58	1	C975-1d	1d_RU	repoGS>UAS-dFosDN	3
58	1	C975-1d	1d_RU	repoGS>UAS-dFosDN	3
61	1	C975-1d	1d_RU	repoGS>UAS-dFosDN	3
61	1	C975-1d	1d_RU	repoGS>UAS-dFosDN	3
61	1	C975-1d	1d_RU	repoGS>UAS-dFosDN	3
61	1	C975-1d	1d_RU	repoGS>UAS-dFosDN	3
63	1	C975-1d	1d_RU	repoGS>UAS-dFosDN	3
63	1	C975-1d	1d_RU	repoGS>UAS-dFosDN	3
63	1	C975-1d	1d_RU	repoGS>UAS-dFosDN	3
66	1	C975-1d	1d_RU	repoGS>UAS-dFosDN	3
1	1	C976-1d	1d_RU	repoGS>UAS-dFosDN	4
5	0	C976-1d	1d_RU	repoGS>UAS-dFosDN	4
47	1	C976-1d	1d_RU	repoGS>UAS-dFosDN	4
49	1	C976-1d	1d_RU	repoGS>UAS-dFosDN	4
54	1	C976-1d	1d_RU	repoGS>UAS-dFosDN	4
54	1	C976-1d	1d_RU	repoGS>UAS-dFosDN	4
56	1	C976-1d	1d_RU	repoGS>UAS-dFosDN	4
56	1	C976-1d	1d_RU	repoGS>UAS-dFosDN	4
57	0	C976-1d	1d_RU	repoGS>UAS-dFosDN	4
58	1	C976-1d	1d_RU	repoGS>UAS-dFosDN	4
59	1	C976-1d	1d_RU	repoGS>UAS-dFosDN	4
61	1	C976-1d	1d_RU	repoGS>UAS-dFosDN	4
61	1	C976-1d	1d_RU	repoGS>UAS-dFosDN	4
61	1	C976-1d	1d_RU	repoGS>UAS-dFosDN	4
63	1	C976-1d	1d_RU	repoGS>UAS-dFosDN	4
63	1	C976-1d	1d_RU	repoGS>UAS-dFosDN	4
64	0	C976-1d	1d_RU	repoGS>UAS-dFosDN	4
65	1	C976-1d	1d_RU	repoGS>UAS-dFosDN	4
68	1	C976-1d	1d_RU	repoGS>UAS-dFosDN	4
70	1	C976-1d	1d_RU	repoGS>UAS-dFosDN	4
38	1	C977-1d	1d_RU	repoGS>UAS-dFosDN	5
51	1	C977-1d	1d_RU	repoGS>UAS-dFosDN	5
54	1	C977-1d	1d_RU	repoGS>UAS-dFosDN	5
54	1	C977-1d	1d_RU	repoGS>UAS-dFosDN	5
56	1	C977-1d	1d_RU	repoGS>UAS-dFosDN	5
57	1	C977-1d	1d_RU	repoGS>UAS-dFosDN	5
57	1	C977-1d	1d_RU	repoGS>UAS-dFosDN	5
59	1	C977-1d	1d_RU	repoGS>UAS-dFosDN	5
61	1	C977-1d	1d_RU	repoGS>UAS-dFosDN	5
61	1	C977-1d	1d_RU	repoGS>UAS-dFosDN	5
61	1	C977-1d	1d_RU	repoGS>UAS-dFosDN	5
61	1	C977-1d	1d_RU	repoGS>UAS-dFosDN	5
61	0	C977-1d	1d_RU	repoGS>UAS-dFosDN	5
61	0	C977-1d	1d_RU	repoGS>UAS-dFosDN	5
63	1	C977-1d	1d_RU	repoGS>UAS-dFosDN	5
63	1	C977-1d	1d_RU	repoGS>UAS-dFosDN	5
64	0	C977-1d	1d_RU	repoGS>UAS-dFosDN	5
68	1	C977-1d	1d_RU	repoGS>UAS-dFosDN	5
71	1	C977-1d	1d_RU	repoGS>UAS-dFosDN	5
73	1	C977-1d	1d_RU	repoGS>UAS-dFosDN	5
9	0	C973-3d	3d_RU	repoGS>UAS-dFosDN	1
30	1	C973-3d	3d_RU	repoGS>UAS-dFosDN	1
33	1	C973-3d	3d_RU	repoGS>UAS-dFosDN	1
33	1	C973-3d	3d_RU	repoGS>UAS-dFosDN	1
33	1	C973-3d	3d_RU	repoGS>UAS-dFosDN	1
35	1	C973-3d	3d_RU	repoGS>UAS-dFosDN	1
35	1	C973-3d	3d_RU	repoGS>UAS-dFosDN	1
37	1	C973-3d	3d_RU	repoGS>UAS-dFosDN	1
37	1	C973-3d	3d_RU	repoGS>UAS-dFosDN	1
37	1	C973-3d	3d_RU	repoGS>UAS-dFosDN	1
37	1	C973-3d	3d_RU	repoGS>UAS-dFosDN	1
38	1	C973-3d	3d_RU	repoGS>UAS-dFosDN	1
38	1	C973-3d	3d_RU	repoGS>UAS-dFosDN	1
40	1	C973-3d	3d_RU	repoGS>UAS-dFosDN	1
40	1	C973-3d	3d_RU	repoGS>UAS-dFosDN	1
40	1	C973-3d	3d_RU	repoGS>UAS-dFosDN	1
40	1	C973-3d	3d_RU	repoGS>UAS-dFosDN	1
40	0	C973-3d	3d_RU	repoGS>UAS-dFosDN	1
40	0	C973-3d	3d_RU	repoGS>UAS-dFosDN	1
40	0	C973-3d	3d_RU	repoGS>UAS-dFosDN	1
17	0	C974-3d	3d_RU	repoGS>UAS-dFosDN	2
30	1	C974-3d	3d_RU	repoGS>UAS-dFosDN	2
31	1	C974-3d	3d_RU	repoGS>UAS-dFosDN	2
33	1	C974-3d	3d_RU	repoGS>UAS-dFosDN	2
33	1	C974-3d	3d_RU	repoGS>UAS-dFosDN	2
35	1	C974-3d	3d_RU	repoGS>UAS-dFosDN	2
35	1	C974-3d	3d_RU	repoGS>UAS-dFosDN	2
35	1	C974-3d	3d_RU	repoGS>UAS-dFosDN	2
35	1	C974-3d	3d_RU	repoGS>UAS-dFosDN	2
35	1	C974-3d	3d_RU	repoGS>UAS-dFosDN	2
35	1	C974-3d	3d_RU	repoGS>UAS-dFosDN	2
37	1	C974-3d	3d_RU	repoGS>UAS-dFosDN	2
37	1	C974-3d	3d_RU	repoGS>UAS-dFosDN	2
37	1	C974-3d	3d_RU	repoGS>UAS-dFosDN	2
37	1	C974-3d	3d_RU	repoGS>UAS-dFosDN	2
37	1	C974-3d	3d_RU	repoGS>UAS-dFosDN	2
37	1	C974-3d	3d_RU	repoGS>UAS-dFosDN	2
38	1	C974-3d	3d_RU	repoGS>UAS-dFosDN	2
40	1	C974-3d	3d_RU	repoGS>UAS-dFosDN	2
40	1	C974-3d	3d_RU	repoGS>UAS-dFosDN	2
10	0	C975-3d	3d_RU	repoGS>UAS-dFosDN	3
28	0	C975-3d	3d_RU	repoGS>UAS-dFosDN	3
30	1	C975-3d	3d_RU	repoGS>UAS-dFosDN	3
33	1	C975-3d	3d_RU	repoGS>UAS-dFosDN	3
35	1	C975-3d	3d_RU	repoGS>UAS-dFosDN	3
35	1	C975-3d	3d_RU	repoGS>UAS-dFosDN	3
37	1	C975-3d	3d_RU	repoGS>UAS-dFosDN	3
37	0	C975-3d	3d_RU	repoGS>UAS-dFosDN	3
37	0	C975-3d	3d_RU	repoGS>UAS-dFosDN	3
38	1	C975-3d	3d_RU	repoGS>UAS-dFosDN	3
40	1	C975-3d	3d_RU	repoGS>UAS-dFosDN	3
40	1	C975-3d	3d_RU	repoGS>UAS-dFosDN	3
40	1	C975-3d	3d_RU	repoGS>UAS-dFosDN	3
40	1	C975-3d	3d_RU	repoGS>UAS-dFosDN	3
40	1	C975-3d	3d_RU	repoGS>UAS-dFosDN	3
40	1	C975-3d	3d_RU	repoGS>UAS-dFosDN	3
40	1	C975-3d	3d_RU	repoGS>UAS-dFosDN	3
40	0	C975-3d	3d_RU	repoGS>UAS-dFosDN	3
42	1	C975-3d	3d_RU	repoGS>UAS-dFosDN	3
44	1	C975-3d	3d_RU	repoGS>UAS-dFosDN	3
7	0	C976-3d	3d_RU	repoGS>UAS-dFosDN	4
16	0	C976-3d	3d_RU	repoGS>UAS-dFosDN	4
30	1	C976-3d	3d_RU	repoGS>UAS-dFosDN	4
30	1	C976-3d	3d_RU	repoGS>UAS-dFosDN	4
31	1	C976-3d	3d_RU	repoGS>UAS-dFosDN	4
33	1	C976-3d	3d_RU	repoGS>UAS-dFosDN	4
33	1	C976-3d	3d_RU	repoGS>UAS-dFosDN	4
35	1	C976-3d	3d_RU	repoGS>UAS-dFosDN	4
35	1	C976-3d	3d_RU	repoGS>UAS-dFosDN	4
37	1	C976-3d	3d_RU	repoGS>UAS-dFosDN	4
37	1	C976-3d	3d_RU	repoGS>UAS-dFosDN	4
37	1	C976-3d	3d_RU	repoGS>UAS-dFosDN	4
37	0	C976-3d	3d_RU	repoGS>UAS-dFosDN	4
37	0	C976-3d	3d_RU	repoGS>UAS-dFosDN	4
38	0	C976-3d	3d_RU	repoGS>UAS-dFosDN	4
38	0	C976-3d	3d_RU	repoGS>UAS-dFosDN	4
40	1	C976-3d	3d_RU	repoGS>UAS-dFosDN	4
42	1	C976-3d	3d_RU	repoGS>UAS-dFosDN	4
42	1	C976-3d	3d_RU	repoGS>UAS-dFosDN	4
42	1	C976-3d	3d_RU	repoGS>UAS-dFosDN	4
3	1	C977-3d	3d_RU	repoGS>UAS-dFosDN	5
14	0	C977-3d	3d_RU	repoGS>UAS-dFosDN	5
28	0	C977-3d	3d_RU	repoGS>UAS-dFosDN	5
33	1	C977-3d	3d_RU	repoGS>UAS-dFosDN	5
33	1	C977-3d	3d_RU	repoGS>UAS-dFosDN	5
35	1	C977-3d	3d_RU	repoGS>UAS-dFosDN	5
35	1	C977-3d	3d_RU	repoGS>UAS-dFosDN	5
37	1	C977-3d	3d_RU	repoGS>UAS-dFosDN	5
37	1	C977-3d	3d_RU	repoGS>UAS-dFosDN	5
37	1	C977-3d	3d_RU	repoGS>UAS-dFosDN	5
37	1	C977-3d	3d_RU	repoGS>UAS-dFosDN	5
38	1	C977-3d	3d_RU	repoGS>UAS-dFosDN	5
38	1	C977-3d	3d_RU	repoGS>UAS-dFosDN	5
38	0	C977-3d	3d_RU	repoGS>UAS-dFosDN	5
38	0	C977-3d	3d_RU	repoGS>UAS-dFosDN	5
40	1	C977-3d	3d_RU	repoGS>UAS-dFosDN	5
40	1	C977-3d	3d_RU	repoGS>UAS-dFosDN	5
40	0	C977-3d	3d_RU	repoGS>UAS-dFosDN	5
49	1	C977-3d	3d_RU	repoGS>UAS-dFosDN	5
49	1	C977-3d	3d_RU	repoGS>UAS-dFosDN	5
23	1	C973-7d	7d_RU	repoGS>UAS-dFosDN	1
23	1	C973-7d	7d_RU	repoGS>UAS-dFosDN	1
26	1	C973-7d	7d_RU	repoGS>UAS-dFosDN	1
26	1	C973-7d	7d_RU	repoGS>UAS-dFosDN	1
26	1	C973-7d	7d_RU	repoGS>UAS-dFosDN	1
26	1	C973-7d	7d_RU	repoGS>UAS-dFosDN	1
26	1	C973-7d	7d_RU	repoGS>UAS-dFosDN	1
26	1	C973-7d	7d_RU	repoGS>UAS-dFosDN	1
26	1	C973-7d	7d_RU	repoGS>UAS-dFosDN	1
26	1	C973-7d	7d_RU	repoGS>UAS-dFosDN	1
26	1	C973-7d	7d_RU	repoGS>UAS-dFosDN	1
26	1	C973-7d	7d_RU	repoGS>UAS-dFosDN	1
26	1	C973-7d	7d_RU	repoGS>UAS-dFosDN	1
26	1	C973-7d	7d_RU	repoGS>UAS-dFosDN	1
28	1	C973-7d	7d_RU	repoGS>UAS-dFosDN	1
28	1	C973-7d	7d_RU	repoGS>UAS-dFosDN	1
28	1	C973-7d	7d_RU	repoGS>UAS-dFosDN	1
28	1	C973-7d	7d_RU	repoGS>UAS-dFosDN	1
28	1	C973-7d	7d_RU	repoGS>UAS-dFosDN	1
30	1	C973-7d	7d_RU	repoGS>UAS-dFosDN	1
10	0	C974-7d	7d_RU	repoGS>UAS-dFosDN	2
23	1	C974-7d	7d_RU	repoGS>UAS-dFosDN	2
23	1	C974-7d	7d_RU	repoGS>UAS-dFosDN	2
26	1	C974-7d	7d_RU	repoGS>UAS-dFosDN	2
26	1	C974-7d	7d_RU	repoGS>UAS-dFosDN	2
26	1	C974-7d	7d_RU	repoGS>UAS-dFosDN	2
28	1	C974-7d	7d_RU	repoGS>UAS-dFosDN	2
28	1	C974-7d	7d_RU	repoGS>UAS-dFosDN	2
28	0	C974-7d	7d_RU	repoGS>UAS-dFosDN	2
28	0	C974-7d	7d_RU	repoGS>UAS-dFosDN	2
28	0	C974-7d	7d_RU	repoGS>UAS-dFosDN	2
30	1	C974-7d	7d_RU	repoGS>UAS-dFosDN	2
30	1	C974-7d	7d_RU	repoGS>UAS-dFosDN	2
30	1	C974-7d	7d_RU	repoGS>UAS-dFosDN	2
30	1	C974-7d	7d_RU	repoGS>UAS-dFosDN	2
30	1	C974-7d	7d_RU	repoGS>UAS-dFosDN	2
30	1	C974-7d	7d_RU	repoGS>UAS-dFosDN	2
30	1	C974-7d	7d_RU	repoGS>UAS-dFosDN	2
30	1	C974-7d	7d_RU	repoGS>UAS-dFosDN	2
30	1	C974-7d	7d_RU	repoGS>UAS-dFosDN	2
26	1	C975-7d	7d_RU	repoGS>UAS-dFosDN	3
26	1	C975-7d	7d_RU	repoGS>UAS-dFosDN	3
26	1	C975-7d	7d_RU	repoGS>UAS-dFosDN	3
26	1	C975-7d	7d_RU	repoGS>UAS-dFosDN	3
26	1	C975-7d	7d_RU	repoGS>UAS-dFosDN	3
26	1	C975-7d	7d_RU	repoGS>UAS-dFosDN	3
28	1	C975-7d	7d_RU	repoGS>UAS-dFosDN	3
28	1	C975-7d	7d_RU	repoGS>UAS-dFosDN	3
28	1	C975-7d	7d_RU	repoGS>UAS-dFosDN	3
28	1	C975-7d	7d_RU	repoGS>UAS-dFosDN	3
28	1	C975-7d	7d_RU	repoGS>UAS-dFosDN	3
28	1	C975-7d	7d_RU	repoGS>UAS-dFosDN	3
28	1	C975-7d	7d_RU	repoGS>UAS-dFosDN	3
28	1	C975-7d	7d_RU	repoGS>UAS-dFosDN	3
28	1	C975-7d	7d_RU	repoGS>UAS-dFosDN	3
28	1	C975-7d	7d_RU	repoGS>UAS-dFosDN	3
28	1	C975-7d	7d_RU	repoGS>UAS-dFosDN	3
28	1	C975-7d	7d_RU	repoGS>UAS-dFosDN	3
30	1	C975-7d	7d_RU	repoGS>UAS-dFosDN	3
30	1	C975-7d	7d_RU	repoGS>UAS-dFosDN	3
17	0	C976-7d	7d_RU	repoGS>UAS-dFosDN	4
23	1	C976-7d	7d_RU	repoGS>UAS-dFosDN	4
26	1	C976-7d	7d_RU	repoGS>UAS-dFosDN	4
26	1	C976-7d	7d_RU	repoGS>UAS-dFosDN	4
26	1	C976-7d	7d_RU	repoGS>UAS-dFosDN	4
26	1	C976-7d	7d_RU	repoGS>UAS-dFosDN	4
26	1	C976-7d	7d_RU	repoGS>UAS-dFosDN	4
26	1	C976-7d	7d_RU	repoGS>UAS-dFosDN	4
26	1	C976-7d	7d_RU	repoGS>UAS-dFosDN	4
26	1	C976-7d	7d_RU	repoGS>UAS-dFosDN	4
26	1	C976-7d	7d_RU	repoGS>UAS-dFosDN	4
26	1	C976-7d	7d_RU	repoGS>UAS-dFosDN	4
28	1	C976-7d	7d_RU	repoGS>UAS-dFosDN	4
28	1	C976-7d	7d_RU	repoGS>UAS-dFosDN	4
28	1	C976-7d	7d_RU	repoGS>UAS-dFosDN	4
28	1	C976-7d	7d_RU	repoGS>UAS-dFosDN	4
28	1	C976-7d	7d_RU	repoGS>UAS-dFosDN	4
28	0	C976-7d	7d_RU	repoGS>UAS-dFosDN	4
28	0	C976-7d	7d_RU	repoGS>UAS-dFosDN	4
28	0	C976-7d	7d_RU	repoGS>UAS-dFosDN	4
3	0	C977-7d	7d_RU	repoGS>UAS-dFosDN	5
19	1	C977-7d	7d_RU	repoGS>UAS-dFosDN	5
21	1	C977-7d	7d_RU	repoGS>UAS-dFosDN	5
21	1	C977-7d	7d_RU	repoGS>UAS-dFosDN	5
23	1	C977-7d	7d_RU	repoGS>UAS-dFosDN	5
23	1	C977-7d	7d_RU	repoGS>UAS-dFosDN	5
26	1	C977-7d	7d_RU	repoGS>UAS-dFosDN	5
26	1	C977-7d	7d_RU	repoGS>UAS-dFosDN	5
26	1	C977-7d	7d_RU	repoGS>UAS-dFosDN	5
26	1	C977-7d	7d_RU	repoGS>UAS-dFosDN	5
26	1	C977-7d	7d_RU	repoGS>UAS-dFosDN	5
26	1	C977-7d	7d_RU	repoGS>UAS-dFosDN	5
26	1	C977-7d	7d_RU	repoGS>UAS-dFosDN	5
28	1	C977-7d	7d_RU	repoGS>UAS-dFosDN	5
28	1	C977-7d	7d_RU	repoGS>UAS-dFosDN	5
28	1	C977-7d	7d_RU	repoGS>UAS-dFosDN	5
28	1	C977-7d	7d_RU	repoGS>UAS-dFosDN	5
28	1	C977-7d	7d_RU	repoGS>UAS-dFosDN	5
28	0	C977-7d	7d_RU	repoGS>UAS-dFosDN	5
30	1	C977-7d	7d_RU	repoGS>UAS-dFosDN	5
14	0	C967	vehicle	repoGS>UAS-puckered	1
16	0	C967	vehicle	repoGS>UAS-puckered	1
44	1	C967	vehicle	repoGS>UAS-puckered	1
44	1	C967	vehicle	repoGS>UAS-puckered	1
47	1	C967	vehicle	repoGS>UAS-puckered	1
49	1	C967	vehicle	repoGS>UAS-puckered	1
49	1	C967	vehicle	repoGS>UAS-puckered	1
52	1	C967	vehicle	repoGS>UAS-puckered	1
54	1	C967	vehicle	repoGS>UAS-puckered	1
54	1	C967	vehicle	repoGS>UAS-puckered	1
56	1	C967	vehicle	repoGS>UAS-puckered	1
56	1	C967	vehicle	repoGS>UAS-puckered	1
56	1	C967	vehicle	repoGS>UAS-puckered	1
56	1	C967	vehicle	repoGS>UAS-puckered	1
56	1	C967	vehicle	repoGS>UAS-puckered	1
56	1	C967	vehicle	repoGS>UAS-puckered	1
56	1	C967	vehicle	repoGS>UAS-puckered	1
61	1	C967	vehicle	repoGS>UAS-puckered	1
61	1	C967	vehicle	repoGS>UAS-puckered	1
61	1	C967	vehicle	repoGS>UAS-puckered	1
17	1	C968	vehicle	repoGS>UAS-puckered	2
49	1	C968	vehicle	repoGS>UAS-puckered	2
56	1	C968	vehicle	repoGS>UAS-puckered	2
56	1	C968	vehicle	repoGS>UAS-puckered	2
56	1	C968	vehicle	repoGS>UAS-puckered	2
56	1	C968	vehicle	repoGS>UAS-puckered	2
56	1	C968	vehicle	repoGS>UAS-puckered	2
57	1	C968	vehicle	repoGS>UAS-puckered	2
57	0	C968	vehicle	repoGS>UAS-puckered	2
57	0	C968	vehicle	repoGS>UAS-puckered	2
57	0	C968	vehicle	repoGS>UAS-puckered	2
57	0	C968	vehicle	repoGS>UAS-puckered	2
57	0	C968	vehicle	repoGS>UAS-puckered	2
58	1	C968	vehicle	repoGS>UAS-puckered	2
61	1	C968	vehicle	repoGS>UAS-puckered	2
63	1	C968	vehicle	repoGS>UAS-puckered	2
63	1	C968	vehicle	repoGS>UAS-puckered	2
64	1	C968	vehicle	repoGS>UAS-puckered	2
66	1	C968	vehicle	repoGS>UAS-puckered	2
66	1	C968	vehicle	repoGS>UAS-puckered	2
19	0	C969	vehicle	repoGS>UAS-puckered	3
49	1	C969	vehicle	repoGS>UAS-puckered	3
51	1	C969	vehicle	repoGS>UAS-puckered	3
51	1	C969	vehicle	repoGS>UAS-puckered	3
51	1	C969	vehicle	repoGS>UAS-puckered	3
54	1	C969	vehicle	repoGS>UAS-puckered	3
54	1	C969	vehicle	repoGS>UAS-puckered	3
54	1	C969	vehicle	repoGS>UAS-puckered	3
54	1	C969	vehicle	repoGS>UAS-puckered	3
54	1	C969	vehicle	repoGS>UAS-puckered	3
56	1	C969	vehicle	repoGS>UAS-puckered	3
56	1	C969	vehicle	repoGS>UAS-puckered	3
56	1	C969	vehicle	repoGS>UAS-puckered	3
56	1	C969	vehicle	repoGS>UAS-puckered	3
56	1	C969	vehicle	repoGS>UAS-puckered	3
56	1	C969	vehicle	repoGS>UAS-puckered	3
56	0	C969	vehicle	repoGS>UAS-puckered	3
56	0	C969	vehicle	repoGS>UAS-puckered	3
57	1	C969	vehicle	repoGS>UAS-puckered	3
63	1	C969	vehicle	repoGS>UAS-puckered	3
40	1	C970	vehicle	repoGS>UAS-puckered	4
44	1	C970	vehicle	repoGS>UAS-puckered	4
44	0	C970	vehicle	repoGS>UAS-puckered	4
47	1	C970	vehicle	repoGS>UAS-puckered	4
47	1	C970	vehicle	repoGS>UAS-puckered	4
49	1	C970	vehicle	repoGS>UAS-puckered	4
51	1	C970	vehicle	repoGS>UAS-puckered	4
52	1	C970	vehicle	repoGS>UAS-puckered	4
54	1	C970	vehicle	repoGS>UAS-puckered	4
54	1	C970	vehicle	repoGS>UAS-puckered	4
54	0	C970	vehicle	repoGS>UAS-puckered	4
54	0	C970	vehicle	repoGS>UAS-puckered	4
54	0	C970	vehicle	repoGS>UAS-puckered	4
54	0	C970	vehicle	repoGS>UAS-puckered	4
54	0	C970	vehicle	repoGS>UAS-puckered	4
54	0	C970	vehicle	repoGS>UAS-puckered	4
57	0	C970	vehicle	repoGS>UAS-puckered	4
61	1	C970	vehicle	repoGS>UAS-puckered	4
61	1	C970	vehicle	repoGS>UAS-puckered	4
61	1	C970	vehicle	repoGS>UAS-puckered	4
40	0	C971	vehicle	repoGS>UAS-puckered	5
40	0	C971	vehicle	repoGS>UAS-puckered	5
44	1	C971	vehicle	repoGS>UAS-puckered	5
45	0	C971	vehicle	repoGS>UAS-puckered	5
45	0	C971	vehicle	repoGS>UAS-puckered	5
51	1	C971	vehicle	repoGS>UAS-puckered	5
52	1	C971	vehicle	repoGS>UAS-puckered	5
56	1	C971	vehicle	repoGS>UAS-puckered	5
56	1	C971	vehicle	repoGS>UAS-puckered	5
56	1	C971	vehicle	repoGS>UAS-puckered	5
56	1	C971	vehicle	repoGS>UAS-puckered	5
58	1	C971	vehicle	repoGS>UAS-puckered	5
58	1	C971	vehicle	repoGS>UAS-puckered	5
59	1	C971	vehicle	repoGS>UAS-puckered	5
59	1	C971	vehicle	repoGS>UAS-puckered	5
61	1	C971	vehicle	repoGS>UAS-puckered	5
61	1	C971	vehicle	repoGS>UAS-puckered	5
61	1	C971	vehicle	repoGS>UAS-puckered	5
61	1	C971	vehicle	repoGS>UAS-puckered	5
61	1	C971	vehicle	repoGS>UAS-puckered	5
16	1	C967-1d	1d_RU	repoGS>UAS-puckered	1
42	1	C967-1d	1d_RU	repoGS>UAS-puckered	1
49	1	C967-1d	1d_RU	repoGS>UAS-puckered	1
49	1	C967-1d	1d_RU	repoGS>UAS-puckered	1
56	1	C967-1d	1d_RU	repoGS>UAS-puckered	1
57	1	C967-1d	1d_RU	repoGS>UAS-puckered	1
57	1	C967-1d	1d_RU	repoGS>UAS-puckered	1
57	0	C967-1d	1d_RU	repoGS>UAS-puckered	1
57	0	C967-1d	1d_RU	repoGS>UAS-puckered	1
57	0	C967-1d	1d_RU	repoGS>UAS-puckered	1
58	0	C967-1d	1d_RU	repoGS>UAS-puckered	1
58	0	C967-1d	1d_RU	repoGS>UAS-puckered	1
58	0	C967-1d	1d_RU	repoGS>UAS-puckered	1
58	0	C967-1d	1d_RU	repoGS>UAS-puckered	1
58	0	C967-1d	1d_RU	repoGS>UAS-puckered	1
58	0	C967-1d	1d_RU	repoGS>UAS-puckered	1
59	1	C967-1d	1d_RU	repoGS>UAS-puckered	1
61	1	C967-1d	1d_RU	repoGS>UAS-puckered	1
61	1	C967-1d	1d_RU	repoGS>UAS-puckered	1
68	1	C967-1d	1d_RU	repoGS>UAS-puckered	1
3	0	C968-1d	1d_RU	repoGS>UAS-puckered	2
10	0	C968-1d	1d_RU	repoGS>UAS-puckered	2
14	0	C968-1d	1d_RU	repoGS>UAS-puckered	2
17	0	C968-1d	1d_RU	repoGS>UAS-puckered	2
22	0	C968-1d	1d_RU	repoGS>UAS-puckered	2
42	1	C968-1d	1d_RU	repoGS>UAS-puckered	2
47	0	C968-1d	1d_RU	repoGS>UAS-puckered	2
56	1	C968-1d	1d_RU	repoGS>UAS-puckered	2
59	1	C968-1d	1d_RU	repoGS>UAS-puckered	2
61	1	C968-1d	1d_RU	repoGS>UAS-puckered	2
61	1	C968-1d	1d_RU	repoGS>UAS-puckered	2
61	1	C968-1d	1d_RU	repoGS>UAS-puckered	2
61	1	C968-1d	1d_RU	repoGS>UAS-puckered	2
61	1	C968-1d	1d_RU	repoGS>UAS-puckered	2
61	1	C968-1d	1d_RU	repoGS>UAS-puckered	2
61	0	C968-1d	1d_RU	repoGS>UAS-puckered	2
63	1	C968-1d	1d_RU	repoGS>UAS-puckered	2
63	1	C968-1d	1d_RU	repoGS>UAS-puckered	2
63	1	C968-1d	1d_RU	repoGS>UAS-puckered	2
64	0	C968-1d	1d_RU	repoGS>UAS-puckered	2
49	0	C969-1d	1d_RU	repoGS>UAS-puckered	3
51	1	C969-1d	1d_RU	repoGS>UAS-puckered	3
54	1	C969-1d	1d_RU	repoGS>UAS-puckered	3
56	1	C969-1d	1d_RU	repoGS>UAS-puckered	3
56	1	C969-1d	1d_RU	repoGS>UAS-puckered	3
56	1	C969-1d	1d_RU	repoGS>UAS-puckered	3
57	1	C969-1d	1d_RU	repoGS>UAS-puckered	3
58	1	C969-1d	1d_RU	repoGS>UAS-puckered	3
59	1	C969-1d	1d_RU	repoGS>UAS-puckered	3
61	1	C969-1d	1d_RU	repoGS>UAS-puckered	3
61	1	C969-1d	1d_RU	repoGS>UAS-puckered	3
61	1	C969-1d	1d_RU	repoGS>UAS-puckered	3
61	1	C969-1d	1d_RU	repoGS>UAS-puckered	3
61	0	C969-1d	1d_RU	repoGS>UAS-puckered	3
61	0	C969-1d	1d_RU	repoGS>UAS-puckered	3
61	0	C969-1d	1d_RU	repoGS>UAS-puckered	3
61	0	C969-1d	1d_RU	repoGS>UAS-puckered	3
61	0	C969-1d	1d_RU	repoGS>UAS-puckered	3
61	0	C969-1d	1d_RU	repoGS>UAS-puckered	3
61	0	C969-1d	1d_RU	repoGS>UAS-puckered	3
3	0	C970-1d	1d_RU	repoGS>UAS-puckered	4
16	1	C970-1d	1d_RU	repoGS>UAS-puckered	4
19	0	C970-1d	1d_RU	repoGS>UAS-puckered	4
19	0	C970-1d	1d_RU	repoGS>UAS-puckered	4
28	0	C970-1d	1d_RU	repoGS>UAS-puckered	4
36	0	C970-1d	1d_RU	repoGS>UAS-puckered	4
42	1	C970-1d	1d_RU	repoGS>UAS-puckered	4
49	1	C970-1d	1d_RU	repoGS>UAS-puckered	4
56	1	C970-1d	1d_RU	repoGS>UAS-puckered	4
58	1	C970-1d	1d_RU	repoGS>UAS-puckered	4
61	1	C970-1d	1d_RU	repoGS>UAS-puckered	4
61	1	C970-1d	1d_RU	repoGS>UAS-puckered	4
61	1	C970-1d	1d_RU	repoGS>UAS-puckered	4
63	1	C970-1d	1d_RU	repoGS>UAS-puckered	4
63	1	C970-1d	1d_RU	repoGS>UAS-puckered	4
63	1	C970-1d	1d_RU	repoGS>UAS-puckered	4
66	0	C970-1d	1d_RU	repoGS>UAS-puckered	4
66	1	C970-1d	1d_RU	repoGS>UAS-puckered	4
68	1	C970-1d	1d_RU	repoGS>UAS-puckered	4
70	0	C970-1d	1d_RU	repoGS>UAS-puckered	4
28	0	C971-1d	1d_RU	repoGS>UAS-puckered	5
47	1	C971-1d	1d_RU	repoGS>UAS-puckered	5
50	1	C971-1d	1d_RU	repoGS>UAS-puckered	5
51	1	C971-1d	1d_RU	repoGS>UAS-puckered	5
58	1	C971-1d	1d_RU	repoGS>UAS-puckered	5
59	1	C971-1d	1d_RU	repoGS>UAS-puckered	5
59	1	C971-1d	1d_RU	repoGS>UAS-puckered	5
59	1	C971-1d	1d_RU	repoGS>UAS-puckered	5
59	1	C971-1d	1d_RU	repoGS>UAS-puckered	5
61	1	C971-1d	1d_RU	repoGS>UAS-puckered	5
61	1	C971-1d	1d_RU	repoGS>UAS-puckered	5
61	1	C971-1d	1d_RU	repoGS>UAS-puckered	5
61	1	C971-1d	1d_RU	repoGS>UAS-puckered	5
61	1	C971-1d	1d_RU	repoGS>UAS-puckered	5
61	1	C971-1d	1d_RU	repoGS>UAS-puckered	5
61	1	C971-1d	1d_RU	repoGS>UAS-puckered	5
61	1	C971-1d	1d_RU	repoGS>UAS-puckered	5
61	0	C971-1d	1d_RU	repoGS>UAS-puckered	5
61	0	C971-1d	1d_RU	repoGS>UAS-puckered	5
66	1	C971-1d	1d_RU	repoGS>UAS-puckered	5
2	1	C967-3d	3d_RU	repoGS>UAS-puckered	1
45	1	C967-3d	3d_RU	repoGS>UAS-puckered	1
45	0	C967-3d	3d_RU	repoGS>UAS-puckered	1
47	1	C967-3d	3d_RU	repoGS>UAS-puckered	1
47	1	C967-3d	3d_RU	repoGS>UAS-puckered	1
47	1	C967-3d	3d_RU	repoGS>UAS-puckered	1
51	1	C967-3d	3d_RU	repoGS>UAS-puckered	1
51	1	C967-3d	3d_RU	repoGS>UAS-puckered	1
56	1	C967-3d	3d_RU	repoGS>UAS-puckered	1
56	1	C967-3d	3d_RU	repoGS>UAS-puckered	1
58	1	C967-3d	3d_RU	repoGS>UAS-puckered	1
58	0	C967-3d	3d_RU	repoGS>UAS-puckered	1
58	0	C967-3d	3d_RU	repoGS>UAS-puckered	1
58	0	C967-3d	3d_RU	repoGS>UAS-puckered	1
58	0	C967-3d	3d_RU	repoGS>UAS-puckered	1
61	1	C967-3d	3d_RU	repoGS>UAS-puckered	1
61	1	C967-3d	3d_RU	repoGS>UAS-puckered	1
68	1	C967-3d	3d_RU	repoGS>UAS-puckered	1
68	1	C967-3d	3d_RU	repoGS>UAS-puckered	1
70	1	C967-3d	3d_RU	repoGS>UAS-puckered	1
21	0	C968-3d	3d_RU	repoGS>UAS-puckered	2
31	0	C968-3d	3d_RU	repoGS>UAS-puckered	2
45	1	C968-3d	3d_RU	repoGS>UAS-puckered	2
49	1	C968-3d	3d_RU	repoGS>UAS-puckered	2
51	1	C968-3d	3d_RU	repoGS>UAS-puckered	2
52	1	C968-3d	3d_RU	repoGS>UAS-puckered	2
54	1	C968-3d	3d_RU	repoGS>UAS-puckered	2
56	1	C968-3d	3d_RU	repoGS>UAS-puckered	2
58	1	C968-3d	3d_RU	repoGS>UAS-puckered	2
61	1	C968-3d	3d_RU	repoGS>UAS-puckered	2
61	1	C968-3d	3d_RU	repoGS>UAS-puckered	2
61	1	C968-3d	3d_RU	repoGS>UAS-puckered	2
61	1	C968-3d	3d_RU	repoGS>UAS-puckered	2
61	1	C968-3d	3d_RU	repoGS>UAS-puckered	2
61	1	C968-3d	3d_RU	repoGS>UAS-puckered	2
61	1	C968-3d	3d_RU	repoGS>UAS-puckered	2
61	0	C968-3d	3d_RU	repoGS>UAS-puckered	2
63	1	C968-3d	3d_RU	repoGS>UAS-puckered	2
68	0	C968-3d	3d_RU	repoGS>UAS-puckered	2
68	0	C968-3d	3d_RU	repoGS>UAS-puckered	2
3	0	C969-3d	3d_RU	repoGS>UAS-puckered	3
42	1	C969-3d	3d_RU	repoGS>UAS-puckered	3
47	1	C969-3d	3d_RU	repoGS>UAS-puckered	3
47	1	C969-3d	3d_RU	repoGS>UAS-puckered	3
47	1	C969-3d	3d_RU	repoGS>UAS-puckered	3
49	1	C969-3d	3d_RU	repoGS>UAS-puckered	3
49	1	C969-3d	3d_RU	repoGS>UAS-puckered	3
49	1	C969-3d	3d_RU	repoGS>UAS-puckered	3
49	1	C969-3d	3d_RU	repoGS>UAS-puckered	3
49	1	C969-3d	3d_RU	repoGS>UAS-puckered	3
51	1	C969-3d	3d_RU	repoGS>UAS-puckered	3
51	1	C969-3d	3d_RU	repoGS>UAS-puckered	3
51	1	C969-3d	3d_RU	repoGS>UAS-puckered	3
51	1	C969-3d	3d_RU	repoGS>UAS-puckered	3
51	1	C969-3d	3d_RU	repoGS>UAS-puckered	3
58	1	C969-3d	3d_RU	repoGS>UAS-puckered	3
58	1	C969-3d	3d_RU	repoGS>UAS-puckered	3
59	1	C969-3d	3d_RU	repoGS>UAS-puckered	3
61	1	C969-3d	3d_RU	repoGS>UAS-puckered	3
61	1	C969-3d	3d_RU	repoGS>UAS-puckered	3
17	0	C970-3d	3d_RU	repoGS>UAS-puckered	4
47	1	C970-3d	3d_RU	repoGS>UAS-puckered	4
49	1	C970-3d	3d_RU	repoGS>UAS-puckered	4
51	1	C970-3d	3d_RU	repoGS>UAS-puckered	4
51	1	C970-3d	3d_RU	repoGS>UAS-puckered	4
51	1	C970-3d	3d_RU	repoGS>UAS-puckered	4
51	1	C970-3d	3d_RU	repoGS>UAS-puckered	4
51	0	C970-3d	3d_RU	repoGS>UAS-puckered	4
54	1	C970-3d	3d_RU	repoGS>UAS-puckered	4
54	1	C970-3d	3d_RU	repoGS>UAS-puckered	4
54	1	C970-3d	3d_RU	repoGS>UAS-puckered	4
54	0	C970-3d	3d_RU	repoGS>UAS-puckered	4
54	0	C970-3d	3d_RU	repoGS>UAS-puckered	4
56	1	C970-3d	3d_RU	repoGS>UAS-puckered	4
61	1	C970-3d	3d_RU	repoGS>UAS-puckered	4
63	1	C970-3d	3d_RU	repoGS>UAS-puckered	4
65	1	C970-3d	3d_RU	repoGS>UAS-puckered	4
65	1	C970-3d	3d_RU	repoGS>UAS-puckered	4
68	1	C970-3d	3d_RU	repoGS>UAS-puckered	4
70	1	C970-3d	3d_RU	repoGS>UAS-puckered	4
9	0	C971-3d	3d_RU	repoGS>UAS-puckered	5
40	1	C971-3d	3d_RU	repoGS>UAS-puckered	5
47	1	C971-3d	3d_RU	repoGS>UAS-puckered	5
49	1	C971-3d	3d_RU	repoGS>UAS-puckered	5
56	1	C971-3d	3d_RU	repoGS>UAS-puckered	5
56	1	C971-3d	3d_RU	repoGS>UAS-puckered	5
56	1	C971-3d	3d_RU	repoGS>UAS-puckered	5
56	1	C971-3d	3d_RU	repoGS>UAS-puckered	5
56	1	C971-3d	3d_RU	repoGS>UAS-puckered	5
56	1	C971-3d	3d_RU	repoGS>UAS-puckered	5
58	1	C971-3d	3d_RU	repoGS>UAS-puckered	5
58	1	C971-3d	3d_RU	repoGS>UAS-puckered	5
58	1	C971-3d	3d_RU	repoGS>UAS-puckered	5
58	1	C971-3d	3d_RU	repoGS>UAS-puckered	5
59	0	C971-3d	3d_RU	repoGS>UAS-puckered	5
59	0	C971-3d	3d_RU	repoGS>UAS-puckered	5
59	0	C971-3d	3d_RU	repoGS>UAS-puckered	5
59	0	C971-3d	3d_RU	repoGS>UAS-puckered	5
59	0	C971-3d	3d_RU	repoGS>UAS-puckered	5
68	1	C971-3d	3d_RU	repoGS>UAS-puckered	5
30	1	C967-7d	7d_RU	repoGS>UAS-puckered	1
30	1	C967-7d	7d_RU	repoGS>UAS-puckered	1
35	1	C967-7d	7d_RU	repoGS>UAS-puckered	1
42	1	C967-7d	7d_RU	repoGS>UAS-puckered	1
42	1	C967-7d	7d_RU	repoGS>UAS-puckered	1
44	1	C967-7d	7d_RU	repoGS>UAS-puckered	1
44	1	C967-7d	7d_RU	repoGS>UAS-puckered	1
44	1	C967-7d	7d_RU	repoGS>UAS-puckered	1
47	1	C967-7d	7d_RU	repoGS>UAS-puckered	1
47	1	C967-7d	7d_RU	repoGS>UAS-puckered	1
47	1	C967-7d	7d_RU	repoGS>UAS-puckered	1
47	1	C967-7d	7d_RU	repoGS>UAS-puckered	1
47	1	C967-7d	7d_RU	repoGS>UAS-puckered	1
47	1	C967-7d	7d_RU	repoGS>UAS-puckered	1
47	0	C967-7d	7d_RU	repoGS>UAS-puckered	1
47	0	C967-7d	7d_RU	repoGS>UAS-puckered	1
56	1	C967-7d	7d_RU	repoGS>UAS-puckered	1
56	1	C967-7d	7d_RU	repoGS>UAS-puckered	1
56	1	C967-7d	7d_RU	repoGS>UAS-puckered	1
56	1	C967-7d	7d_RU	repoGS>UAS-puckered	1
9	0	C968-7d	7d_RU	repoGS>UAS-puckered	2
9	0	C968-7d	7d_RU	repoGS>UAS-puckered	2
9	0	C968-7d	7d_RU	repoGS>UAS-puckered	2
24	0	C968-7d	7d_RU	repoGS>UAS-puckered	2
30	1	C968-7d	7d_RU	repoGS>UAS-puckered	2
42	1	C968-7d	7d_RU	repoGS>UAS-puckered	2
44	1	C968-7d	7d_RU	repoGS>UAS-puckered	2
44	1	C968-7d	7d_RU	repoGS>UAS-puckered	2
44	1	C968-7d	7d_RU	repoGS>UAS-puckered	2
47	1	C968-7d	7d_RU	repoGS>UAS-puckered	2
47	1	C968-7d	7d_RU	repoGS>UAS-puckered	2
47	1	C968-7d	7d_RU	repoGS>UAS-puckered	2
47	1	C968-7d	7d_RU	repoGS>UAS-puckered	2
47	1	C968-7d	7d_RU	repoGS>UAS-puckered	2
47	1	C968-7d	7d_RU	repoGS>UAS-puckered	2
47	1	C968-7d	7d_RU	repoGS>UAS-puckered	2
47	0	C968-7d	7d_RU	repoGS>UAS-puckered	2
47	0	C968-7d	7d_RU	repoGS>UAS-puckered	2
51	0	C968-7d	7d_RU	repoGS>UAS-puckered	2
56	1	C968-7d	7d_RU	repoGS>UAS-puckered	2
9	0	C969-7d	7d_RU	repoGS>UAS-puckered	3
17	0	C969-7d	7d_RU	repoGS>UAS-puckered	3
23	1	C969-7d	7d_RU	repoGS>UAS-puckered	3
26	1	C969-7d	7d_RU	repoGS>UAS-puckered	3
28	1	C969-7d	7d_RU	repoGS>UAS-puckered	3
30	1	C969-7d	7d_RU	repoGS>UAS-puckered	3
30	1	C969-7d	7d_RU	repoGS>UAS-puckered	3
33	1	C969-7d	7d_RU	repoGS>UAS-puckered	3
35	1	C969-7d	7d_RU	repoGS>UAS-puckered	3
37	0	C969-7d	7d_RU	repoGS>UAS-puckered	3
42	1	C969-7d	7d_RU	repoGS>UAS-puckered	3
44	0	C969-7d	7d_RU	repoGS>UAS-puckered	3
47	1	C969-7d	7d_RU	repoGS>UAS-puckered	3
47	1	C969-7d	7d_RU	repoGS>UAS-puckered	3
47	1	C969-7d	7d_RU	repoGS>UAS-puckered	3
47	1	C969-7d	7d_RU	repoGS>UAS-puckered	3
47	0	C969-7d	7d_RU	repoGS>UAS-puckered	3
51	1	C969-7d	7d_RU	repoGS>UAS-puckered	3
56	1	C969-7d	7d_RU	repoGS>UAS-puckered	3
58	1	C969-7d	7d_RU	repoGS>UAS-puckered	3
9	0	C970-7d	7d_RU	repoGS>UAS-puckered	4
23	1	C970-7d	7d_RU	repoGS>UAS-puckered	4
26	0	C970-7d	7d_RU	repoGS>UAS-puckered	4
26	0	C970-7d	7d_RU	repoGS>UAS-puckered	4
28	1	C970-7d	7d_RU	repoGS>UAS-puckered	4
28	1	C970-7d	7d_RU	repoGS>UAS-puckered	4
31	1	C970-7d	7d_RU	repoGS>UAS-puckered	4
37	1	C970-7d	7d_RU	repoGS>UAS-puckered	4
42	1	C970-7d	7d_RU	repoGS>UAS-puckered	4
42	1	C970-7d	7d_RU	repoGS>UAS-puckered	4
42	1	C970-7d	7d_RU	repoGS>UAS-puckered	4
42	1	C970-7d	7d_RU	repoGS>UAS-puckered	4
42	1	C970-7d	7d_RU	repoGS>UAS-puckered	4
44	1	C970-7d	7d_RU	repoGS>UAS-puckered	4
47	1	C970-7d	7d_RU	repoGS>UAS-puckered	4
47	0	C970-7d	7d_RU	repoGS>UAS-puckered	4
47	0	C970-7d	7d_RU	repoGS>UAS-puckered	4
56	1	C970-7d	7d_RU	repoGS>UAS-puckered	4
58	0	C970-7d	7d_RU	repoGS>UAS-puckered	4
58	0	C970-7d	7d_RU	repoGS>UAS-puckered	4
21	1	C971-7d	7d_RU	repoGS>UAS-puckered	5
21	1	C971-7d	7d_RU	repoGS>UAS-puckered	5
23	1	C971-7d	7d_RU	repoGS>UAS-puckered	5
28	1	C971-7d	7d_RU	repoGS>UAS-puckered	5
30	1	C971-7d	7d_RU	repoGS>UAS-puckered	5
35	1	C971-7d	7d_RU	repoGS>UAS-puckered	5
35	1	C971-7d	7d_RU	repoGS>UAS-puckered	5
37	1	C971-7d	7d_RU	repoGS>UAS-puckered	5
42	1	C971-7d	7d_RU	repoGS>UAS-puckered	5
42	1	C971-7d	7d_RU	repoGS>UAS-puckered	5
44	1	C971-7d	7d_RU	repoGS>UAS-puckered	5
47	1	C971-7d	7d_RU	repoGS>UAS-puckered	5
47	1	C971-7d	7d_RU	repoGS>UAS-puckered	5
47	1	C971-7d	7d_RU	repoGS>UAS-puckered	5
47	0	C971-7d	7d_RU	repoGS>UAS-puckered	5
49	0	C971-7d	7d_RU	repoGS>UAS-puckered	5
56	1	C971-7d	7d_RU	repoGS>UAS-puckered	5
56	1	C971-7d	7d_RU	repoGS>UAS-puckered	5
56	1	C971-7d	7d_RU	repoGS>UAS-puckered	5
56	1	C971-7d	7d_RU	repoGS>UAS-puckered	5

## Sheet: Figure3b
genotype	condition	age	animal_#	average_height_climbed	exp_replicate			One-way ANOVA with Tukey
repoGS>UAS-dFosDN	RU 1d/wk	35d	1	0	1			Df Sum Sq Mean Sq F value Pr(>F)
repoGS>UAS-dFosDN	RU 1d/wk	35d	2	72.2372	1			genotype 2 12188 6094 6.679 0.00179 **
repoGS>UAS-dFosDN	RU 1d/wk	35d	3	54.4484	1			Residuals 117 106760 912
repoGS>UAS-dFosDN	RU 1d/wk	35d	4	33.3333	1			---
repoGS>UAS-dFosDN	RU 1d/wk	35d	5	30.2008	1			Signif. codes: 0 ‘***’ 0.001 ‘**’ 0.01 ‘*’ 0.05 ‘.’ 0.1 ‘ ’ 1
repoGS>UAS-dFosDN	RU 1d/wk	35d	6	33.3333	1
repoGS>UAS-dFosDN	RU 1d/wk	35d	7	29.6386	1
repoGS>UAS-dFosDN	RU 1d/wk	35d	8	49.0535	1			Tukey multiple comparisons of means
repoGS>UAS-dFosDN	RU 1d/wk	35d	9	23.1939	1			95% family-wise confidence level
repoGS>UAS-dFosDN	RU 1d/wk	35d	10	0	1
repoGS>UAS-dFosDN	RU 1d/wk	35d	11	0	1			Fit: aov(formula = average_height_climbed ~ genotype, data = data)
repoGS>UAS-dFosDN	RU 1d/wk	35d	12	61.395	1
repoGS>UAS-dFosDN	RU 1d/wk	35d	13	94.8392	1			$genotype
repoGS>UAS-dFosDN	RU 1d/wk	35d	14	109.438	1			diff lwr upr p adj
repoGS>UAS-dFosDN	RU 1d/wk	35d	15	44.964	1			repoGS>UAS-puckered-repoGS>UAS-GFP 24.248994 8.21428671 40.283701 0.0013974
repoGS>UAS-dFosDN	RU 1d/wk	35d	16	35.4117	1			repoGS>UAS-dFosDN-repoGS>UAS-GFP 16.131572 0.09686486 32.166279 0.0482783
repoGS>UAS-dFosDN	RU 1d/wk	35d	17	38.2494	1			repoGS>UAS-dFosDN-repoGS>UAS-puckered -8.117422 -24.15212909 7.917285 0.4545142
repoGS>UAS-dFosDN	RU 1d/wk	35d	18	6.32603	1
repoGS>UAS-dFosDN	RU 1d/wk	35d	19	0	1
repoGS>UAS-dFosDN	RU 1d/wk	35d	20	0	1
repoGS>UAS-puckered	RU 1d/wk	35d	1	15.4368	1
repoGS>UAS-puckered	RU 1d/wk	35d	2	75.9773	1
repoGS>UAS-puckered	RU 1d/wk	35d	3	0	1
repoGS>UAS-puckered	RU 1d/wk	35d	4	79.8838	1
repoGS>UAS-puckered	RU 1d/wk	35d	5	91.5467	1
repoGS>UAS-puckered	RU 1d/wk	35d	6	91.7455	1
repoGS>UAS-puckered	RU 1d/wk	35d	7	2.87594	1
repoGS>UAS-puckered	RU 1d/wk	35d	8	0	1
repoGS>UAS-puckered	RU 1d/wk	35d	9	90.937	1
repoGS>UAS-puckered	RU 1d/wk	35d	10	75.169	1
repoGS>UAS-puckered	RU 1d/wk	35d	11	0	1
repoGS>UAS-puckered	RU 1d/wk	35d	12	0	1
repoGS>UAS-puckered	RU 1d/wk	35d	13	88.9936	1
repoGS>UAS-puckered	RU 1d/wk	35d	14	35.2731	1
repoGS>UAS-puckered	RU 1d/wk	35d	15	77.883	1
repoGS>UAS-puckered	RU 1d/wk	35d	16	82.7231	1
repoGS>UAS-puckered	RU 1d/wk	35d	17	52.3316	1
repoGS>UAS-puckered	RU 1d/wk	35d	18	33.3333	1
repoGS>UAS-puckered	RU 1d/wk	35d	19	84.1895	1
repoGS>UAS-puckered	RU 1d/wk	35d	20	23.4908	1
repoGS>UAS-GFP	RU 1d/wk	35d	1	33.3333	1
repoGS>UAS-GFP	RU 1d/wk	35d	2	0	1
repoGS>UAS-GFP	RU 1d/wk	35d	3	49.0824	1
repoGS>UAS-GFP	RU 1d/wk	35d	4	0	1
repoGS>UAS-GFP	RU 1d/wk	35d	5	59.1398	1
repoGS>UAS-GFP	RU 1d/wk	35d	6	57.9818	1
repoGS>UAS-GFP	RU 1d/wk	35d	7	0	1
repoGS>UAS-GFP	RU 1d/wk	35d	8	0	1
repoGS>UAS-GFP	RU 1d/wk	35d	9	68.8999	1
repoGS>UAS-GFP	RU 1d/wk	35d	10	93.8999	1
repoGS>UAS-GFP	RU 1d/wk	35d	11	50	1
repoGS>UAS-GFP	RU 1d/wk	35d	12	0	1
repoGS>UAS-GFP	RU 1d/wk	35d	13	0	1
repoGS>UAS-GFP	RU 1d/wk	35d	14	0	1
repoGS>UAS-GFP	RU 1d/wk	35d	15	0	1
repoGS>UAS-GFP	RU 1d/wk	35d	16	0	1
repoGS>UAS-GFP	RU 1d/wk	35d	17	0	1
repoGS>UAS-GFP	RU 1d/wk	35d	18	0	1
repoGS>UAS-GFP	RU 1d/wk	35d	19	0	1
repoGS>UAS-GFP	RU 1d/wk	35d	20	29.4554	1
repoGS>UAS-dFosDN	RU 1d/wk	35d	1	75.1668	2
repoGS>UAS-dFosDN	RU 1d/wk	35d	2	90.1577	2
repoGS>UAS-dFosDN	RU 1d/wk	35d	3	53.553	2
repoGS>UAS-dFosDN	RU 1d/wk	35d	4	87.2443	2
repoGS>UAS-dFosDN	RU 1d/wk	35d	5	96.3876	2
repoGS>UAS-dFosDN	RU 1d/wk	35d	6	65.0789	2
repoGS>UAS-dFosDN	RU 1d/wk	35d	7	72.969	2
repoGS>UAS-dFosDN	RU 1d/wk	35d	8	57.8632	2
repoGS>UAS-dFosDN	RU 1d/wk	35d	9	57.8343	2
repoGS>UAS-dFosDN	RU 1d/wk	35d	10	59.6218	2
repoGS>UAS-dFosDN	RU 1d/wk	35d	11	65.3631	2
repoGS>UAS-dFosDN	RU 1d/wk	35d	12	12.4117	2
repoGS>UAS-dFosDN	RU 1d/wk	35d	13	61.2018	2
repoGS>UAS-dFosDN	RU 1d/wk	35d	14	60.2498	2
repoGS>UAS-dFosDN	RU 1d/wk	35d	15	85.7602	2
repoGS>UAS-dFosDN	RU 1d/wk	35d	16	25.0801	2
repoGS>UAS-dFosDN	RU 1d/wk	35d	17	56.3086	2
repoGS>UAS-dFosDN	RU 1d/wk	35d	18	62.3361	2
repoGS>UAS-dFosDN	RU 1d/wk	35d	19	31.5878	2
repoGS>UAS-dFosDN	RU 1d/wk	35d	20	64.3429	2
repoGS>UAS-puckered	RU 1d/wk	35d	1	63.8055	2
repoGS>UAS-puckered	RU 1d/wk	35d	2	87.6014	2
repoGS>UAS-puckered	RU 1d/wk	35d	3	52.8937	2
repoGS>UAS-puckered	RU 1d/wk	35d	4	83.4717	2
repoGS>UAS-puckered	RU 1d/wk	35d	5	100	2
repoGS>UAS-puckered	RU 1d/wk	35d	6	59.3019	2
repoGS>UAS-puckered	RU 1d/wk	35d	7	89.4772	2
repoGS>UAS-puckered	RU 1d/wk	35d	8	76.6992	2
repoGS>UAS-puckered	RU 1d/wk	35d	9	65.959	2
repoGS>UAS-puckered	RU 1d/wk	35d	10	58.5832	2
repoGS>UAS-puckered	RU 1d/wk	35d	11	71.3687	2
repoGS>UAS-puckered	RU 1d/wk	35d	12	43.5498	2
repoGS>UAS-puckered	RU 1d/wk	35d	13	52.8795	2
repoGS>UAS-puckered	RU 1d/wk	35d	14	64.0508	2
repoGS>UAS-puckered	RU 1d/wk	35d	15	87.6603	2
repoGS>UAS-puckered	RU 1d/wk	35d	16	27.0396	2
repoGS>UAS-puckered	RU 1d/wk	35d	17	48.6981	2
repoGS>UAS-puckered	RU 1d/wk	35d	18	41.8026	2
repoGS>UAS-puckered	RU 1d/wk	35d	19	49.1674	2
repoGS>UAS-puckered	RU 1d/wk	35d	20	55.4779	2
repoGS>UAS-GFP	RU 1d/wk	35d	1	65.371	2
repoGS>UAS-GFP	RU 1d/wk	35d	2	2.08969	2
repoGS>UAS-GFP	RU 1d/wk	35d	3	64.292	2
repoGS>UAS-GFP	RU 1d/wk	35d	4	33.3333	2
repoGS>UAS-GFP	RU 1d/wk	35d	5	40.576	2
repoGS>UAS-GFP	RU 1d/wk	35d	6	33.3333	2
repoGS>UAS-GFP	RU 1d/wk	35d	7	59.4044	2
repoGS>UAS-GFP	RU 1d/wk	35d	8	48.6096	2
repoGS>UAS-GFP	RU 1d/wk	35d	9	91.1272	2
repoGS>UAS-GFP	RU 1d/wk	35d	10	62.4405	2
repoGS>UAS-GFP	RU 1d/wk	35d	11	84.9117	2
repoGS>UAS-GFP	RU 1d/wk	35d	12	18.2938	2
repoGS>UAS-GFP	RU 1d/wk	35d	13	27.4406	2
repoGS>UAS-GFP	RU 1d/wk	35d	14	53.1223	2
repoGS>UAS-GFP	RU 1d/wk	35d	15	57.6957	2
repoGS>UAS-GFP	RU 1d/wk	35d	16	65.479	2
repoGS>UAS-GFP	RU 1d/wk	35d	17	0	2
repoGS>UAS-GFP	RU 1d/wk	35d	18	62.0053	2
repoGS>UAS-GFP	RU 1d/wk	35d	19	0	2
repoGS>UAS-GFP	RU 1d/wk	35d	20	0	2

## Sheet: Figure3c
age	genotype	condition	replicate	n_flies	n_dead_24h	percent_survival
7d	repoGS>UAS-puckered	RU 1d/wk	1	15	1	93.3333
7d	repoGS>UAS-puckered	RU 1d/wk	2	15	0	100			Tukey multiple comparisons of means
7d	repoGS>UAS-puckered	RU 1d/wk	3	15	0	100			95% family-wise confidence level
35d	repoGS>UAS-puckered	RU 1d/wk	1	15	1	93.3333
35d	repoGS>UAS-puckered	RU 1d/wk	2	15	3	80			Fit: aov(formula = percent_survival ~ age * short_geno, data = HS)
35d	repoGS>UAS-puckered	RU 1d/wk	3	19	6	68.4211
7d	repoGS>UAS-dFosDN	RU 1d/wk	1	15	1	93.3333			$age
7d	repoGS>UAS-dFosDN	RU 1d/wk	2	15	0	100			diff lwr upr p adj
7d	repoGS>UAS-dFosDN	RU 1d/wk	3	15	1	93.3333			35d-7d -43.83749 -51.67951 -35.99547 0
35d	repoGS>UAS-dFosDN	RU 1d/wk	1	15	5	66.6667
35d	repoGS>UAS-dFosDN	RU 1d/wk	2	15	4	73.3333			$short_geno
7d	repoGS>UAS-GFP	RU 1d/wk	1	15	0	100			diff lwr upr p adj
7d	repoGS>UAS-GFP	RU 1d/wk	2	15	0	100			UAS-puckered-UAS-GFP 21.871345 10.256945 33.485745 0.0001624
7d	repoGS>UAS-GFP	RU 1d/wk	3	15	0	100			UAS-dFosDN-UAS-GFP 13.356678 1.537903 25.175453 0.0239681
35d	repoGS>UAS-GFP	RU 1d/wk	1	15	10	33.3333			UAS-dFosDN-UAS-puckered -8.514667 -19.885989 2.856654 0.1733153
35d	repoGS>UAS-GFP	RU 1d/wk	2	15	12	20
35d	repoGS>UAS-GFP	RU 1d/wk	3	15	14	6.66667			$`age:short_geno`
35d	repoGS>UAS-puckered	RU 1d/wk	1	15	6	60			diff lwr upr p adj
35d	repoGS>UAS-puckered	RU 1d/wk	2	15	4	73.3333			35d:UAS-GFP-7d:UAS-GFP -68.8888889 -89.891840 -47.885938 0.0000000
35d	repoGS>UAS-puckered	RU 1d/wk	3	15	5	66.6667			7d:UAS-puckered-7d:UAS-GFP 0.1587302 -20.080220 20.397680 1.0000000
35d	repoGS>UAS-puckered	RU 1d/wk	3	15	4	73.3333			35d:UAS-puckered-7d:UAS-GFP -25.3049290 -45.543879 -5.065979 0.0075449
35d	repoGS>UAS-dFosDN	RU 1d/wk	1	15	10	33.3333			7d:UAS-dFosDN-7d:UAS-GFP -0.7936508 -21.032601 19.445299 0.9999964
35d	repoGS>UAS-dFosDN	RU 1d/wk	2	15	10	33.3333			35d:UAS-dFosDN-7d:UAS-GFP -41.1111111 -62.114062 -20.108160 0.0000172
35d	repoGS>UAS-dFosDN	RU 1d/wk	3	15	5	66.6667			7d:UAS-puckered-35d:UAS-GFP 69.0476190 48.808669 89.286569 0.0000000
35d	repoGS>UAS-dFosDN	RU 1d/wk	1	15	4	73.3333			35d:UAS-puckered-35d:UAS-GFP 43.5839599 23.345010 63.822910 0.0000031
35d	repoGS>UAS-GFP	RU 1d/wk	1	15	13	13.3333			7d:UAS-dFosDN-35d:UAS-GFP 68.0952381 47.856288 88.334188 0.0000000
35d	repoGS>UAS-GFP	RU 1d/wk	2	15	8	46.6667			35d:UAS-dFosDN-35d:UAS-GFP 27.7777778 6.774827 48.780729 0.0041943
35d	repoGS>UAS-GFP	RU 1d/wk	3	15	6	60			35d:UAS-puckered-7d:UAS-puckered -25.4636591 -44.908613 -6.018705 0.0046680
7d	repoGS>UAS-puckered	RU 1d/wk	1	15	0	100			7d:UAS-dFosDN-7d:UAS-puckered -0.9523810 -20.397335 18.492573 0.9999890
7d	repoGS>UAS-puckered	RU 1d/wk	2	15	0	100			35d:UAS-dFosDN-7d:UAS-puckered -41.2698413 -61.508791 -21.030891 0.0000084
7d	repoGS>UAS-puckered	RU 1d/wk	3	15	0	100			7d:UAS-dFosDN-35d:UAS-puckered 24.5112782 5.066324 43.956232 0.0069489
7d	repoGS>UAS-puckered	RU 1d/wk	3	15	0	100			35d:UAS-dFosDN-35d:UAS-puckered -15.8061821 -36.045132 4.432768 0.1993991
7d	repoGS>UAS-dFosDN	RU 1d/wk	1	15	0	100			35d:UAS-dFosDN-7d:UAS-dFosDN -40.3174603 -60.556410 -20.078510 0.0000127
7d	repoGS>UAS-dFosDN	RU 1d/wk	2	15	0	100
7d	repoGS>UAS-dFosDN	RU 1d/wk	3	15	0	100
7d	repoGS>UAS-dFosDN	RU 1d/wk	3	15	0	100
7d	repoGS>UAS-GFP	RU 1d/wk	1	15	1	93.3333
7d	repoGS>UAS-GFP	RU 1d/wk	2	15	0	100
7d	repoGS>UAS-GFP	RU 1d/wk	3	15	0	100

## Sheet: Figure3d
slide	genotype	condition	age	group	final_group	fold_change	experiment_replicate
bg16-1_brain1	repoGS>UAS-puckered	RU 1d/wk	42d	42d_RU 1d/wk	42d_RU 1d/wk_repoGS>UAS-puckered	1.72399	2		Tukey multiple comparisons of means (repoGS>UAS-puckered)
bg16-1_brain2	repoGS>UAS-puckered	RU 1d/wk	42d	42d_RU 1d/wk	42d_RU 1d/wk_repoGS>UAS-puckered	2.02123	2		95% family-wise confidence level
bg16-1_brain3	repoGS>UAS-puckered	RU 1d/wk	42d	42d_RU 1d/wk	42d_RU 1d/wk_repoGS>UAS-puckered	2.12527	2
bg16-1_brain4	repoGS>UAS-puckered	RU 1d/wk	42d	42d_RU 1d/wk	42d_RU 1d/wk_repoGS>UAS-puckered	2.09554	2		Fit: aov(formula = fold_change ~ group, data = betagal_quant %>% filter(genotype == "repoGS>UAS-puckered") %>% droplevels())
bg16-1_brain5	repoGS>UAS-puckered	RU 1d/wk	42d	42d_RU 1d/wk	42d_RU 1d/wk_repoGS>UAS-puckered	1.56051	2
bg16-1_brain6	repoGS>UAS-puckered	RU 1d/wk	42d	42d_RU 1d/wk	42d_RU 1d/wk_repoGS>UAS-puckered	1.93206	2		$group
bg16-1_brain7	repoGS>UAS-puckered	RU 1d/wk	42d	42d_RU 1d/wk	42d_RU 1d/wk_repoGS>UAS-puckered	1.7983	2		diff lwr upr p adj
bg16-1_brain8	repoGS>UAS-puckered	RU 1d/wk	42d	42d_RU 1d/wk	42d_RU 1d/wk_repoGS>UAS-puckered	1.67941	2		42d_vehicle-7d_vehicle 1.0976645 0.7076979 1.4876312 0.0000025
bg16-2_brain1	repoGS>UAS-puckered	vehicle	42d	42d_vehicle	42d_vehicle_repoGS>UAS-puckered	2.79406	2		42d_pulsed-7d_vehicle 0.8670382 0.4894546 1.2446218 0.0000366
bg16-2_brain2	repoGS>UAS-puckered	vehicle	42d	42d_vehicle	42d_vehicle_repoGS>UAS-puckered	1.9172	2		42d_pulsed-42d_vehicle -0.2306263 -0.6082099 0.1469573 0.2902601
bg16-2_brain3	repoGS>UAS-puckered	vehicle	42d	42d_vehicle	42d_vehicle_repoGS>UAS-puckered	2.09554	2
bg16-2_brain4	repoGS>UAS-puckered	vehicle	42d	42d_vehicle	42d_vehicle_repoGS>UAS-puckered	2.02123	2		Tukey multiple comparisons of means (repoGS>UAS-dFosDN)
bg16-2_brain5	repoGS>UAS-puckered	vehicle	42d	42d_vehicle	42d_vehicle_repoGS>UAS-puckered	1.63482	2		95% family-wise confidence level
bg16-2_brain6	repoGS>UAS-puckered	vehicle	42d	42d_vehicle	42d_vehicle_repoGS>UAS-puckered	2.1104	2
bg16-2_brain7	repoGS>UAS-puckered	vehicle	42d	42d_vehicle	42d_vehicle_repoGS>UAS-puckered	2.1104	2		Fit: aov(formula = fold_change ~ group, data = betagal_quant %>% filter(genotype == "repoGS>UAS-kayDN") %>% droplevels())
bg16-3_brain1	repoGS>UAS-puckered	vehicle	7d	7d_vehicle	7d_vehicle_repoGS>UAS-puckered	1.44161	2
bg16-3_brain2	repoGS>UAS-puckered	vehicle	7d	7d_vehicle	7d_vehicle_repoGS>UAS-puckered	0.906582	2		$group
bg16-3_brain3	repoGS>UAS-puckered	vehicle	7d	7d_vehicle	7d_vehicle_repoGS>UAS-puckered	1.14437	2		diff lwr upr p adj
bg16-3_brain4	repoGS>UAS-puckered	vehicle	7d	7d_vehicle	7d_vehicle_repoGS>UAS-puckered	1.0552	2		42d_vehicle-7d_vehicle 0.9735683 0.6852876 1.2618490 0.0000000
bg16-3_brain5	repoGS>UAS-puckered	vehicle	7d	7d_vehicle	7d_vehicle_repoGS>UAS-puckered	1.15924	2		42d_pulsed-7d_vehicle 0.1277533 -0.1605274 0.4160340 0.5193064
bg16-3_brain6	repoGS>UAS-puckered	vehicle	7d	7d_vehicle	7d_vehicle_repoGS>UAS-puckered	0.757962	2		42d_pulsed-42d_vehicle -0.8458150 -1.1340957 -0.5575343 0.0000004
bg16-3_brain7	repoGS>UAS-puckered	vehicle	7d	7d_vehicle	7d_vehicle_repoGS>UAS-puckered	0.535032	2
bg16-4_brain1	repoGS>UAS-dFosDN	RU 1d/wk	42d	42d_RU 1d/wk	42d_RU 1d/wk_repoGS>UAS-dFosDN	1.07048	2
bg16-4_brain2	repoGS>UAS-dFosDN	RU 1d/wk	42d	42d_RU 1d/wk	42d_RU 1d/wk_repoGS>UAS-dFosDN	1.44053	2		Tukey multiple comparisons of means (repoGS>UAS-GFP)
bg16-4_brain3	repoGS>UAS-dFosDN	RU 1d/wk	42d	42d_RU 1d/wk	42d_RU 1d/wk_repoGS>UAS-dFosDN	1.46696	2		95% family-wise confidence level
bg16-4_brain4	repoGS>UAS-dFosDN	RU 1d/wk	42d	42d_RU 1d/wk	42d_RU 1d/wk_repoGS>UAS-dFosDN	0.726872	2
bg16-4_brain5	repoGS>UAS-dFosDN	RU 1d/wk	42d	42d_RU 1d/wk	42d_RU 1d/wk_repoGS>UAS-dFosDN	1.07048	2		Fit: aov(formula = fold_change ~ group, data = betagal_quant %>% filter(genotype == "repoGS>UAS-GFP") %>% droplevels())
bg16-4_brain6	repoGS>UAS-dFosDN	RU 1d/wk	42d	42d_RU 1d/wk	42d_RU 1d/wk_repoGS>UAS-dFosDN	1.44053	2
bg16-4_brain7	repoGS>UAS-dFosDN	RU 1d/wk	42d	42d_RU 1d/wk	42d_RU 1d/wk_repoGS>UAS-dFosDN	0.938326	2		$group
bg16-4_brain8	repoGS>UAS-dFosDN	RU 1d/wk	42d	42d_RU 1d/wk	42d_RU 1d/wk_repoGS>UAS-dFosDN	1.07048	2		diff lwr upr p adj
bg16-4_brain9	repoGS>UAS-dFosDN	RU 1d/wk	42d	42d_RU 1d/wk	42d_RU 1d/wk_repoGS>UAS-dFosDN	0.92511	2		42d_vehicle-7d_vehicle 0.58695107 0.3466965 0.8272056 0.0000077
bg16-5_brain1	repoGS>UAS-dFosDN	vehicle	42d	42d_vehicle	42d_vehicle_repoGS>UAS-dFosDN	1.77093	2		42d_pulsed-7d_vehicle 0.53241322 0.2862979 0.7785285 0.0000435
bg16-5_brain2	repoGS>UAS-dFosDN	vehicle	42d	42d_vehicle	42d_vehicle_repoGS>UAS-dFosDN	2.1674	2		42d_pulsed-42d_vehicle -0.05453785 -0.2872591 0.1781834 0.8292636
bg16-5_brain3	repoGS>UAS-dFosDN	vehicle	42d	42d_vehicle	42d_vehicle_repoGS>UAS-dFosDN	1.53304	2
bg16-5_brain4	repoGS>UAS-dFosDN	vehicle	42d	42d_vehicle	42d_vehicle_repoGS>UAS-dFosDN	2.02203	2
bg16-5_brain5	repoGS>UAS-dFosDN	vehicle	42d	42d_vehicle	42d_vehicle_repoGS>UAS-dFosDN	2.25991	2
bg16-5_brain6	repoGS>UAS-dFosDN	vehicle	42d	42d_vehicle	42d_vehicle_repoGS>UAS-dFosDN	1.9163	2
bg16-5_brain7	repoGS>UAS-dFosDN	vehicle	42d	42d_vehicle	42d_vehicle_repoGS>UAS-dFosDN	2.02203	2
bg16-5_brain8	repoGS>UAS-dFosDN	vehicle	42d	42d_vehicle	42d_vehicle_repoGS>UAS-dFosDN	2.19383	2
bg16-5_brain9	repoGS>UAS-dFosDN	vehicle	42d	42d_vehicle	42d_vehicle_repoGS>UAS-dFosDN	1.87665	2
bg16-6_brain1	repoGS>UAS-dFosDN	vehicle	7d	7d_vehicle	7d_vehicle_repoGS>UAS-dFosDN	1.20264	2
bg16-6_brain2	repoGS>UAS-dFosDN	vehicle	7d	7d_vehicle	7d_vehicle_repoGS>UAS-dFosDN	1.32159	2
bg16-6_brain3	repoGS>UAS-dFosDN	vehicle	7d	7d_vehicle	7d_vehicle_repoGS>UAS-dFosDN	1.21586	2
bg16-6_brain4	repoGS>UAS-dFosDN	vehicle	7d	7d_vehicle	7d_vehicle_repoGS>UAS-dFosDN	1.05727	2
bg16-6_brain5	repoGS>UAS-dFosDN	vehicle	7d	7d_vehicle	7d_vehicle_repoGS>UAS-dFosDN	1.04405	2
bg16-6_brain6	repoGS>UAS-dFosDN	vehicle	7d	7d_vehicle	7d_vehicle_repoGS>UAS-dFosDN	0.726872	2
bg16-6_brain7	repoGS>UAS-dFosDN	vehicle	7d	7d_vehicle	7d_vehicle_repoGS>UAS-dFosDN	0.687225	2
bg16-6_brain8	repoGS>UAS-dFosDN	vehicle	7d	7d_vehicle	7d_vehicle_repoGS>UAS-dFosDN	0.700441	2
bg16-6_brain9	repoGS>UAS-dFosDN	vehicle	7d	7d_vehicle	7d_vehicle_repoGS>UAS-dFosDN	1.04405	2
bg16-7_brain1	repoGS>UAS-GFP	RU 1d/wk	42d	42d_RU 1d/wk	42d_RU 1d/wk_repoGS>UAS-GFP	1.69636	2
bg16-7_brain2	repoGS>UAS-GFP	RU 1d/wk	42d	42d_RU 1d/wk	42d_RU 1d/wk_repoGS>UAS-GFP	1.7064	2
bg16-7_brain3	repoGS>UAS-GFP	RU 1d/wk	42d	42d_RU 1d/wk	42d_RU 1d/wk_repoGS>UAS-GFP	1.48557	2
bg16-7_brain4	repoGS>UAS-GFP	RU 1d/wk	42d	42d_RU 1d/wk	42d_RU 1d/wk_repoGS>UAS-GFP	1.42535	2
bg16-7_brain5	repoGS>UAS-GFP	RU 1d/wk	42d	42d_RU 1d/wk	42d_RU 1d/wk_repoGS>UAS-GFP	1.867	2
bg16-7_brain6	repoGS>UAS-GFP	RU 1d/wk	42d	42d_RU 1d/wk	42d_RU 1d/wk_repoGS>UAS-GFP	1.68632	2
bg16-7_brain7	repoGS>UAS-GFP	RU 1d/wk	42d	42d_RU 1d/wk	42d_RU 1d/wk_repoGS>UAS-GFP	1.18444	2
bg16-7_brain8	repoGS>UAS-GFP	RU 1d/wk	42d	42d_RU 1d/wk	42d_RU 1d/wk_repoGS>UAS-GFP	1.59598	2
bg16-7_brain9	repoGS>UAS-GFP	RU 1d/wk	42d	42d_RU 1d/wk	42d_RU 1d/wk_repoGS>UAS-GFP	1.14429	2
bg16-8_brain1	repoGS>UAS-GFP	vehicle	42d	42d_vehicle	42d_vehicle_repoGS>UAS-GFP	1.37516	2
bg16-8_brain2	repoGS>UAS-GFP	vehicle	42d	42d_vehicle	42d_vehicle_repoGS>UAS-GFP	1.61606	2
bg16-8_brain3	repoGS>UAS-GFP	vehicle	42d	42d_vehicle	42d_vehicle_repoGS>UAS-GFP	1.83689	2
bg16-8_brain4	repoGS>UAS-GFP	vehicle	42d	42d_vehicle	42d_vehicle_repoGS>UAS-GFP	1.36512	2
bg16-8_brain5	repoGS>UAS-GFP	vehicle	42d	42d_vehicle	42d_vehicle_repoGS>UAS-GFP	1.65621	2
bg16-8_brain6	repoGS>UAS-GFP	vehicle	42d	42d_vehicle	42d_vehicle_repoGS>UAS-GFP	1.77666	2
bg16-8_brain7	repoGS>UAS-GFP	vehicle	42d	42d_vehicle	42d_vehicle_repoGS>UAS-GFP	1.64617	2
bg16-8_brain8	repoGS>UAS-GFP	vehicle	42d	42d_vehicle	42d_vehicle_repoGS>UAS-GFP	1.42535	2
bg16-8_brain9	repoGS>UAS-GFP	vehicle	42d	42d_vehicle	42d_vehicle_repoGS>UAS-GFP	1.58595	2
bg16-8_brain10	repoGS>UAS-GFP	vehicle	42d	42d_vehicle	42d_vehicle_repoGS>UAS-GFP	1.58595	2
bg16-9_brain1	repoGS>UAS-GFP	vehicle	7d	7d_vehicle	7d_vehicle_repoGS>UAS-GFP	0.823087	2
bg16-9_brain2	repoGS>UAS-GFP	vehicle	7d	7d_vehicle	7d_vehicle_repoGS>UAS-GFP	0.973651	2
bg16-9_brain3	repoGS>UAS-GFP	vehicle	7d	7d_vehicle	7d_vehicle_repoGS>UAS-GFP	1.11418	2
bg16-9_brain4	repoGS>UAS-GFP	vehicle	7d	7d_vehicle	7d_vehicle_repoGS>UAS-GFP	1.41531	2
bg16-9_brain5	repoGS>UAS-GFP	vehicle	7d	7d_vehicle	7d_vehicle_repoGS>UAS-GFP	0.883312	2
bg16-9_brain6	repoGS>UAS-GFP	vehicle	7d	7d_vehicle	7d_vehicle_repoGS>UAS-GFP	0.933501	2
bg16-9_brain7	repoGS>UAS-GFP	vehicle	7d	7d_vehicle	7d_vehicle_repoGS>UAS-GFP	1.05395	2
bg16-9_brain8	repoGS>UAS-GFP	vehicle	7d	7d_vehicle	7d_vehicle_repoGS>UAS-GFP	0.803011	2
bg12-1_brain1	repoGS>UAS-puckered	RU 1d/wk	42d	42d_RU 1d/wk	42d_RU 1d/wk_repoGS>UAS-puckered	1.41121	1
bg12-1_brain2	repoGS>UAS-puckered	RU 1d/wk	42d	42d_RU 1d/wk	42d_RU 1d/wk_repoGS>UAS-puckered	1.34579	1
bg12-1_brain3	repoGS>UAS-puckered	RU 1d/wk	42d	42d_RU 1d/wk	42d_RU 1d/wk_repoGS>UAS-puckered	1.42056	1
bg12-1_brain4	repoGS>UAS-puckered	RU 1d/wk	42d	42d_RU 1d/wk	42d_RU 1d/wk_repoGS>UAS-puckered	1.40187	1
bg12-1_brain5	repoGS>UAS-puckered	RU 1d/wk	42d	42d_RU 1d/wk	42d_RU 1d/wk_repoGS>UAS-puckered	1.21495	1
bg12-1_brain6	repoGS>UAS-puckered	RU 1d/wk	42d	42d_RU 1d/wk	42d_RU 1d/wk_repoGS>UAS-puckered	1.43925	1
bg12-1_brain7	repoGS>UAS-puckered	RU 1d/wk	42d	42d_RU 1d/wk	42d_RU 1d/wk_repoGS>UAS-puckered	1.35514	1
bg12-1_brain8	repoGS>UAS-puckered	RU 1d/wk	42d	42d_RU 1d/wk	42d_RU 1d/wk_repoGS>UAS-puckered	1.43925	1
bg12-1_brain9	repoGS>UAS-puckered	RU 1d/wk	42d	42d_RU 1d/wk	42d_RU 1d/wk_repoGS>UAS-puckered	1.30841	1
bg12-2_brain1	repoGS>UAS-puckered	vehicle	42d	42d_vehicle	42d_vehicle_repoGS>UAS-puckered	1.51402	1
bg12-2_brain2	repoGS>UAS-puckered	vehicle	42d	42d_vehicle	42d_vehicle_repoGS>UAS-puckered	1.66355	1
bg12-2_brain3	repoGS>UAS-puckered	vehicle	42d	42d_vehicle	42d_vehicle_repoGS>UAS-puckered	1.45794	1
bg12-2_brain4	repoGS>UAS-puckered	vehicle	42d	42d_vehicle	42d_vehicle_repoGS>UAS-puckered	1.42056	1
bg12-2_brain5	repoGS>UAS-puckered	vehicle	42d	42d_vehicle	42d_vehicle_repoGS>UAS-puckered	1.65421	1
bg12-2_brain6	repoGS>UAS-puckered	vehicle	42d	42d_vehicle	42d_vehicle_repoGS>UAS-puckered	1.42991	1
bg12-2_brain7	repoGS>UAS-puckered	vehicle	42d	42d_vehicle	42d_vehicle_repoGS>UAS-puckered	1.38318	1
bg12-7_brain1	repoGS>UAS-puckered	vehicle	7d	7d_vehicle	7d_vehicle_repoGS>UAS-puckered	1.11215	1
bg12-7_brain2	repoGS>UAS-puckered	vehicle	7d	7d_vehicle	7d_vehicle_repoGS>UAS-puckered	0.943925	1
bg12-7_brain3	repoGS>UAS-puckered	vehicle	7d	7d_vehicle	7d_vehicle_repoGS>UAS-puckered	0.906542	1
bg12-7_brain4	repoGS>UAS-puckered	vehicle	7d	7d_vehicle	7d_vehicle_repoGS>UAS-puckered	1.05607	1
bg12-7_brain5	repoGS>UAS-puckered	vehicle	7d	7d_vehicle	7d_vehicle_repoGS>UAS-puckered	1.2243	1
bg12-7_brain6	repoGS>UAS-puckered	vehicle	7d	7d_vehicle	7d_vehicle_repoGS>UAS-puckered	1.08411	1
bg12-7_brain7	repoGS>UAS-puckered	vehicle	7d	7d_vehicle	7d_vehicle_repoGS>UAS-puckered	1	1
bg12-7_brain8	repoGS>UAS-puckered	vehicle	7d	7d_vehicle	7d_vehicle_repoGS>UAS-puckered	0.672897	1
bg12-3_brain1	repoGS>UAS-dFosDN	RU 1d/wk	42d	42d_RU 1d/wk	42d_RU 1d/wk_repoGS>UAS-dFosDN	0.956341	1
bg12-3_brain2	repoGS>UAS-dFosDN	RU 1d/wk	42d	42d_RU 1d/wk	42d_RU 1d/wk_repoGS>UAS-dFosDN	0.935551	1
bg12-3_brain3	repoGS>UAS-dFosDN	RU 1d/wk	42d	42d_RU 1d/wk	42d_RU 1d/wk_repoGS>UAS-dFosDN	0.706861	1
bg12-3_brain4	repoGS>UAS-dFosDN	RU 1d/wk	42d	42d_RU 1d/wk	42d_RU 1d/wk_repoGS>UAS-dFosDN	1.06029	1
bg12-3_brain5	repoGS>UAS-dFosDN	RU 1d/wk	42d	42d_RU 1d/wk	42d_RU 1d/wk_repoGS>UAS-dFosDN	1.02911	1
bg12-3_brain6	repoGS>UAS-dFosDN	RU 1d/wk	42d	42d_RU 1d/wk	42d_RU 1d/wk_repoGS>UAS-dFosDN	0.945946	1
bg12-3_brain7	repoGS>UAS-dFosDN	RU 1d/wk	42d	42d_RU 1d/wk	42d_RU 1d/wk_repoGS>UAS-dFosDN	0.987526	1
bg12-4_brain1	repoGS>UAS-dFosDN	vehicle	42d	42d_vehicle	42d_vehicle_repoGS>UAS-dFosDN	1.81913	1
bg12-4_brain2	repoGS>UAS-dFosDN	vehicle	42d	42d_vehicle	42d_vehicle_repoGS>UAS-dFosDN	1.65281	1
bg12-4_brain3	repoGS>UAS-dFosDN	vehicle	42d	42d_vehicle	42d_vehicle_repoGS>UAS-dFosDN	1.54886	1
bg12-4_brain4	repoGS>UAS-dFosDN	vehicle	42d	42d_vehicle	42d_vehicle_repoGS>UAS-dFosDN	1.90229	1
bg12-4_brain5	repoGS>UAS-dFosDN	vehicle	42d	42d_vehicle	42d_vehicle_repoGS>UAS-dFosDN	1.71518	1
bg12-4_brain6	repoGS>UAS-dFosDN	vehicle	42d	42d_vehicle	42d_vehicle_repoGS>UAS-dFosDN	1.74636	1
bg12-4_brain7	repoGS>UAS-dFosDN	vehicle	42d	42d_vehicle	42d_vehicle_repoGS>UAS-dFosDN	1.43451	1
bg12-4_brain8	repoGS>UAS-dFosDN	vehicle	42d	42d_vehicle	42d_vehicle_repoGS>UAS-dFosDN	1.64241	1
bg12-4_brain9	repoGS>UAS-dFosDN	vehicle	42d	42d_vehicle	42d_vehicle_repoGS>UAS-dFosDN	1.70478	1
bg12-4_brain10	repoGS>UAS-dFosDN	vehicle	42d	42d_vehicle	42d_vehicle_repoGS>UAS-dFosDN	1.74636	1
bg12-4_brain11	repoGS>UAS-dFosDN	vehicle	42d	42d_vehicle	42d_vehicle_repoGS>UAS-dFosDN	1.43451	1
bg12-8_brain1	repoGS>UAS-dFosDN	vehicle	7d	7d_vehicle	7d_vehicle_repoGS>UAS-dFosDN	0.831601	1
bg12-8_brain2	repoGS>UAS-dFosDN	vehicle	7d	7d_vehicle	7d_vehicle_repoGS>UAS-dFosDN	0.945946	1
bg12-8_brain3	repoGS>UAS-dFosDN	vehicle	7d	7d_vehicle	7d_vehicle_repoGS>UAS-dFosDN	0.904366	1
bg12-8_brain4	repoGS>UAS-dFosDN	vehicle	7d	7d_vehicle	7d_vehicle_repoGS>UAS-dFosDN	1.20582	1
bg12-8_brain5	repoGS>UAS-dFosDN	vehicle	7d	7d_vehicle	7d_vehicle_repoGS>UAS-dFosDN	0.748441	1
bg12-8_brain6	repoGS>UAS-dFosDN	vehicle	7d	7d_vehicle	7d_vehicle_repoGS>UAS-dFosDN	0.893971	1
bg12-8_brain7	repoGS>UAS-dFosDN	vehicle	7d	7d_vehicle	7d_vehicle_repoGS>UAS-dFosDN	1.30977	1
bg12-8_brain8	repoGS>UAS-dFosDN	vehicle	7d	7d_vehicle	7d_vehicle_repoGS>UAS-dFosDN	1.17464	1
bg12-8_brain9	repoGS>UAS-dFosDN	vehicle	7d	7d_vehicle	7d_vehicle_repoGS>UAS-dFosDN	0.717256	1
bg12-8_brain10	repoGS>UAS-dFosDN	vehicle	7d	7d_vehicle	7d_vehicle_repoGS>UAS-dFosDN	1.26819	1
bg12-5_brain1	repoGS>UAS-GFP	RU 1d/wk	42d	42d_RU 1d/wk	42d_RU 1d/wk_repoGS>UAS-GFP	1.56784	1
bg12-5_brain2	repoGS>UAS-GFP	RU 1d/wk	42d	42d_RU 1d/wk	42d_RU 1d/wk_repoGS>UAS-GFP	1.15779	1
bg12-5_brain3	repoGS>UAS-GFP	RU 1d/wk	42d	42d_RU 1d/wk	42d_RU 1d/wk_repoGS>UAS-GFP	0.908543	1
bg12-5_brain4	repoGS>UAS-GFP	RU 1d/wk	42d	42d_RU 1d/wk	42d_RU 1d/wk_repoGS>UAS-GFP	1.55176	1
bg12-5_brain5	repoGS>UAS-GFP	RU 1d/wk	42d	42d_RU 1d/wk	42d_RU 1d/wk_repoGS>UAS-GFP	1.67236	1
bg12-5_brain6	repoGS>UAS-GFP	RU 1d/wk	42d	42d_RU 1d/wk	42d_RU 1d/wk_repoGS>UAS-GFP	1.31859	1
bg12-5_brain7	repoGS>UAS-GFP	RU 1d/wk	42d	42d_RU 1d/wk	42d_RU 1d/wk_repoGS>UAS-GFP	1.4392	1
bg12-5_brain8	repoGS>UAS-GFP	RU 1d/wk	42d	42d_RU 1d/wk	42d_RU 1d/wk_repoGS>UAS-GFP	1.55176	1
bg12-5_brain9	repoGS>UAS-GFP	RU 1d/wk	42d	42d_RU 1d/wk	42d_RU 1d/wk_repoGS>UAS-GFP	1.35879	1
bg12-5_brain10	repoGS>UAS-GFP	RU 1d/wk	42d	42d_RU 1d/wk	42d_RU 1d/wk_repoGS>UAS-GFP	1.44724	1
bg12-6_brain1	repoGS>UAS-GFP	vehicle	42d	42d_vehicle	42d_vehicle_repoGS>UAS-GFP	1.39095	1
bg12-6_brain2	repoGS>UAS-GFP	vehicle	42d	42d_vehicle	42d_vehicle_repoGS>UAS-GFP	1.12563	1
bg12-6_brain3	repoGS>UAS-GFP	vehicle	42d	42d_vehicle	42d_vehicle_repoGS>UAS-GFP	1.39095	1
bg12-6_brain4	repoGS>UAS-GFP	vehicle	42d	42d_vehicle	42d_vehicle_repoGS>UAS-GFP	1.38291	1
bg12-6_brain5	repoGS>UAS-GFP	vehicle	42d	42d_vehicle	42d_vehicle_repoGS>UAS-GFP	1.12563	1
bg12-6_brain6	repoGS>UAS-GFP	vehicle	42d	42d_vehicle	42d_vehicle_repoGS>UAS-GFP	1.14975	1
bg12-6_brain7	repoGS>UAS-GFP	vehicle	42d	42d_vehicle	42d_vehicle_repoGS>UAS-GFP	1.46332	1
bg12-6_brain8	repoGS>UAS-GFP	vehicle	42d	42d_vehicle	42d_vehicle_repoGS>UAS-GFP	1.40704	1
bg12-6_brain9	repoGS>UAS-GFP	vehicle	42d	42d_vehicle	42d_vehicle_repoGS>UAS-GFP	1.32663	1
bg12-6_brain11	repoGS>UAS-GFP	vehicle	42d	42d_vehicle	42d_vehicle_repoGS>UAS-GFP	1.23819	1
bg12-6_brain12	repoGS>UAS-GFP	vehicle	42d	42d_vehicle	42d_vehicle_repoGS>UAS-GFP	1.36683	1
bg12-9_brain1	repoGS>UAS-GFP	vehicle	7d	7d_vehicle	7d_vehicle_repoGS>UAS-GFP	1.06131	1
bg12-9_brain2	repoGS>UAS-GFP	vehicle	7d	7d_vehicle	7d_vehicle_repoGS>UAS-GFP	1.14975	1
bg12-9_brain3	repoGS>UAS-GFP	vehicle	7d	7d_vehicle	7d_vehicle_repoGS>UAS-GFP	0.739698	1
bg12-9_brain4	repoGS>UAS-GFP	vehicle	7d	7d_vehicle	7d_vehicle_repoGS>UAS-GFP	0.956784	1
bg12-9_brain5	repoGS>UAS-GFP	vehicle	7d	7d_vehicle	7d_vehicle_repoGS>UAS-GFP	0.900503	1
bg12-9_brain6	repoGS>UAS-GFP	vehicle	7d	7d_vehicle	7d_vehicle_repoGS>UAS-GFP	1.14975	1
bg12-9_brain7	repoGS>UAS-GFP	vehicle	7d	7d_vehicle	7d_vehicle_repoGS>UAS-GFP	1.01307	1
bg12-9_brain8	repoGS>UAS-GFP	vehicle	7d	7d_vehicle	7d_vehicle_repoGS>UAS-GFP	1.02915	1
