# Supplementary material for: Senescent glia link mitochondrial dysfunction and lipid accumulation
Source: Nature. 2024 Jun 5;630(8016):475–83. doi: 10.1038/s41586-024-07516-8 (PMC11168935; doi:10.1038/s41586-024-07516-8)
Supplement: Supplementary file 10 — Source Data Fig. 4 [file 41586_2024_7516_MOESM10_ESM.xlsx]

## Sheet: Figure4b
Count	Total Area	Average_size	Percent_Area	genotype	slide	brain	age			Welch Two Sample t-test (count)
1324	3745.73	2.829	2.058	TREdsRed	WM147-1	1	40d
1077	2001.34	1.858	1.54	TREdsRed	WM147-1	2	40d			data: bodipy_quant$Count[bodipy_quant$age == "5d"] and bodipy_quant$Count[bodipy_quant$age == "40d"]
1371	3681.64	2.685	3.033	TREdsRed	WM147-1	3	40d			t = -1.6869, df = 7.5347, p-value = 0.1324
1674	3295.29	1.969	2.329	TREdsRed	WM147-1	5	40d			alternative hypothesis: true difference in means is not equal to 0
1135	7778.32	6.853	7.863	TREdsRed	WM147-1	6	40d			95 percent confidence interval:
1669	2157.59	1.293	1.679	TREdsRed	WM147-1	10	40d			-935.7168 150.0198
822	1237.79	1.506	1.247	TREdsRed	WM147-1	8	40d			sample estimates:
1628	3656.01	2.246	3.466	TREdsRed	WM147-1	7	40d			mean of x mean of y
1149	3054.81	2.659	2.286	TREdsRed	WM147-2	3	40d			1105.818 1498.667
1998	3192.14	1.598	2.214	TREdsRed	WM147-2	2	40d
2243	10549.3	4.703	6.107	TREdsRed	WM147-2	1	40d
1257	4699.71	3.739	3.987	TREdsRed	WM147-2	7	40d			Welch Two Sample t-test (average LD size)
1406	1814.58	1.291	1.185	TREdsRed	WM147-2	5	40d
939	3626.1	3.862	2.822	TREdsRed	WM147-2	4	40d			data: bodipy_quant$Average_size[bodipy_quant$age == "5d"] and bodipy_quant$Average_size[bodipy_quant$age == "40d"]
1174	1456.3	1.24	1.052	TREdsRed	WM147-3	2	5d			t = -2.9324, df = 5.1731, p-value = 0.03124
1259	1641.23	1.304	1.045	TREdsRed	WM147-3	4	5d			alternative hypothesis: true difference in means is not equal to 0
1027	1343.99	1.309	1.014	TREdsRed	WM147-3	5	5d			95 percent confidence interval:
1116	1707.76	1.53	1.627	TREdsRed	WM147-3	6	5d			-3.0572934 -0.2162823
1573	2052	1.305	1.946	TREdsRed	WM147-3	7	5d			sample estimates:
1507	2719.12	1.804	3.436	TREdsRed	WM147-3	8	5d			mean of x mean of y
1535	1596.68	1.04	1.352	TREdsRed	WM147-3	9	5d			1.338545 2.975333
605	844.116	1.395	0.556	TREdsRed	WM147-3	8	5d
670	1067.49	1.593	0.862	TREdsRed	WM149-1	6	5d
910	865.473	0.951	0.762	TREdsRed	WM149-1	3	5d			Welch Two Sample t-test (total LD area)
788	987.144	1.253	0.828	TREdsRed	WM149-1	1	5d
										data: bodipy_quant$Percent_Area[bodipy_quant$age == "5d"] and bodipy_quant$Percent_Area[bodipy_quant$age == "40d"]
										t = -2.3831, df = 6.2165, p-value = 0.05309
										alternative hypothesis: true difference in means is not equal to 0
										95 percent confidence interval:
										-3.59998797 0.03238191
										sample estimates:
										mean of x mean of y
										1.316364 3.100167

## Sheet: Figure4e
FOR ALL NORMALIZED COUNTS DATA USED TO GENERATE PLOTS, REFER TO SUPPLEMENTARY DATA 16
FOR ALL PADJUSTED VALUES, REFER TO SUPPLEMENTARY DATA 10

## Sheet: Figure4g
Count	Total Area	Average_size	Percent_Area	genotype	slide	brain	age	condition			One-way ANOVA with Tukey (LD Size, repoGS>UAS-puckered)
955	1448.36	1.517	1.328	repoGS>UAS-puckered	WM146-1	1	42d	RU 1d/wk			Df Sum Sq Mean Sq F value Pr(>F)
1178	1828.61	1.552	1.384	repoGS>UAS-puckered	WM146-1	2	42d	RU 1d/wk			group 2 166.08 83.04 43.34 1.58e-08 ***
1355	3119.51	2.302	2.815	repoGS>UAS-puckered	WM146-1	3	42d	RU 1d/wk			Residuals 23 44.07 1.92
1078	2299.8	2.133	1.935	repoGS>UAS-puckered	WM146-1	10	42d	RU 1d/wk			---
1289	3591.92	2.787	3.275	repoGS>UAS-puckered	WM146-1	9	42d	RU 1d/wk			Signif. codes: 0 ‘***’ 0.001 ‘**’ 0.01 ‘*’ 0.05 ‘.’ 0.1 ‘ ’ 1
866	3020.63	3.488	3.436	repoGS>UAS-puckered	WM146-1	5	42d	RU 1d/wk			Tukey multiple comparisons of means
1021	1970.21	1.93	1.68	repoGS>UAS-puckered	WM146-1	6	42d	RU 1d/wk			95% family-wise confidence level
547	1229.86	2.248	1.16	repoGS>UAS-puckered	WM146-1	7	42d	RU 1d/wk
1083	3384.4	3.125	2.86	repoGS>UAS-puckered	WM146-1	8	42d	RU 1d/wk			Fit: aov(formula = Average_size ~ group, data = bodipy_quant %>% filter(genotype == "repoGS>UAS-puckered"))
1491	6625.37	4.444	6.575	repoGS>UAS-puckered	WM146-2	1	42d	vehicle
1000	9133.3	9.133	10.249	repoGS>UAS-puckered	WM146-2	2	42d	vehicle			$group
1256	10309.4	8.208	12.775	repoGS>UAS-puckered	WM146-2	3	42d	vehicle			diff lwr upr p adj
950	5849	6.157	5.725	repoGS>UAS-puckered	WM146-2	4	42d	vehicle			42d_vehicle-7d_vehicle 5.5783939 3.8190629 7.337725 0.0000001
1166	10808.7	9.27	13.138	repoGS>UAS-puckered	WM146-2	5	42d	vehicle			42d_RU_pulsed-7d_vehicle 0.8361111 -0.9909111 2.663133 0.4963979
1864	13699.3	7.349	12.354	repoGS>UAS-puckered	WM146-2	10	42d	vehicle			42d_RU_pulsed-42d_vehicle -4.7422828 -6.3003726 -3.184193 0.0000003
2034	9816.28	4.826	9.162	repoGS>UAS-puckered	WM146-2	11	42d	vehicle
2215	12088.6	5.458	9.422	repoGS>UAS-puckered	WM146-2	6	42d	vehicle
2259	21541.7	9.536	14.35	repoGS>UAS-puckered	WM146-2	7	42d	vehicle			One-way ANOVA with Tukey (LD area, repoGS>UAS-puckered)
1584	13678.6	8.635	12.656	repoGS>UAS-puckered	WM146-2	8	42d	vehicle			Df Sum Sq Mean Sq F value Pr(>F)
1897	9326.17	4.916	7.307	repoGS>UAS-puckered	WM146-2	9	42d	vehicle			group 2 494.0 246.98 59.66 7.89e-10 ***
541	990.601	1.831	0.909	repoGS>UAS-dFosDN	WM146-3	1	42d	RU 1d/wk			Residuals 23 95.2 4.14
386	972.9	2.52	0.837	repoGS>UAS-dFosDN	WM146-3	2	42d	RU 1d/wk			---
818	2114.26	2.585	1.981	repoGS>UAS-dFosDN	WM146-3	3	42d	RU 1d/wk			Signif. codes: 0 ‘***’ 0.001 ‘**’ 0.01 ‘*’ 0.05 ‘.’ 0.1 ‘ ’ 1
662	1036.38	1.566	1.098	repoGS>UAS-dFosDN	WM146-3	4	42d	RU 1d/wk			Tukey multiple comparisons of means
400	1187.13	2.968	1.35	repoGS>UAS-dFosDN	WM146-3	5	42d	RU 1d/wk			95% family-wise confidence level
324	716.553	2.212	0.828	repoGS>UAS-dFosDN	WM146-3	10	42d	RU 1d/wk
558	1129.15	2.024	1.183	repoGS>UAS-dFosDN	WM146-3	12	42d	RU 1d/wk			Fit: aov(formula = Percent_Area ~ group, data = bodipy_quant %>% filter(genotype == "repoGS>UAS-puckered"))
947	1735.23	1.832	1.514	repoGS>UAS-dFosDN	WM146-3	11	42d	RU 1d/wk
190	272.217	1.433	0.28	repoGS>UAS-dFosDN	WM146-3	7	42d	RU 1d/wk			$group
192	318.604	1.659	0.297	repoGS>UAS-dFosDN	WM146-3	8	42d	RU 1d/wk			diff lwr upr p adj
67	65.918	0.984	0.061	repoGS>UAS-dFosDN	WM146-3	9	42d	RU 1d/wk			42d_vehicle-7d_vehicle 9.670545 7.084515 12.256575 0.0000000
110	217.285	1.975	0.299	repoGS>UAS-dFosDN	WM146-3	13	42d	RU 1d/wk			42d_RU_pulsed-7d_vehicle 1.541111 -1.144418 4.226640 0.3391116
2401	8082.27	3.366	6.808	repoGS>UAS-dFosDN	WM146-4	1	42d	vehicle			42d_RU_pulsed-42d_vehicle -8.129434 -10.419661 -5.839208 0.0000000
2255	8749.39	3.88	7.207	repoGS>UAS-dFosDN	WM146-4	2	42d	vehicle
1669	5382.08	3.225	4.66	repoGS>UAS-dFosDN	WM146-4	3	42d	vehicle			One-way ANOVA with Tukey (LD count, repoGS>UAS-puckered)
1916	8111.57	4.234	6.813	repoGS>UAS-dFosDN	WM146-4	4	42d	vehicle			Df Sum Sq Mean Sq F value Pr(>F)
2168	9671.02	4.461	7.896	repoGS>UAS-dFosDN	WM146-4	5	42d	vehicle			group 2 4442375 2221187 10.97 0.000451 ***
1788	7459.11	4.172	6.715	repoGS>UAS-dFosDN	WM146-4	6	42d	vehicle			Residuals 23 4656638 202463
2189	9241.94	4.222	7.737	repoGS>UAS-dFosDN	WM146-4	10	42d	vehicle			---
1699	8758.55	5.155	7.951	repoGS>UAS-dFosDN	WM146-4	11	42d	vehicle			Signif. codes: 0 ‘***’ 0.001 ‘**’ 0.01 ‘*’ 0.05 ‘.’ 0.1 ‘ ’ 1
1894	7291.87	3.85	6.95	repoGS>UAS-dFosDN	WM146-4	8	42d	vehicle			Tukey multiple comparisons of means
1370	7991.33	5.833	8.975	repoGS>UAS-dFosDN	WM146-4	9	42d	vehicle			95% family-wise confidence level
2183	9251.71	4.238	7.609	repoGS>UAS-dFosDN	WM146-4	12	42d	vehicle
1470	3735.35	2.541	4.528	repoGS>UAS-dFosDN	WM148-6	1	7d	vehicle			Fit: aov(formula = Count ~ group, data = bodipy_quant %>% filter(genotype == "repoGS>UAS-puckered"))
1755	2493.9	1.421	1.689	repoGS>UAS-dFosDN	WM148-6	2	7d	vehicle
1791	2385.25	1.332	1.752	repoGS>UAS-dFosDN	WM148-6	3	7d	vehicle			$group
1467	2186.28	1.49	2.022	repoGS>UAS-dFosDN	WM148-6	4	7d	vehicle			diff lwr upr p adj
226	222.168	0.983	0.208	repoGS>UAS-dFosDN	WM148-6	5	7d	vehicle			42d_vehicle-7d_vehicle 1040.3788 468.4823 1612.27528 0.0003996
1437	4012.45	2.792	3.132	repoGS>UAS-dFosDN	WM148-6	6	7d	vehicle			42d_RU_pulsed-7d_vehicle 471.1667 -122.7338 1065.06716 0.1380892
312	609.131	1.952	0.529	repoGS>UAS-puckered	WM148-3	1	7d	vehicle			42d_RU_pulsed-42d_vehicle -569.2121 -1075.6922 -62.73208 0.0256378
247	538.94	2.182	0.435	repoGS>UAS-puckered	WM148-3	9	7d	vehicle
1769	2888.18	1.633	2.108	repoGS>UAS-puckered	WM148-3	8	7d	vehicle			One-way ANOVA with Tukey (LD size, repoGS>UAS-dFosDN)
656	912.476	1.391	0.599	repoGS>UAS-puckered	WM148-3	7	7d	vehicle			Df Sum Sq Mean Sq F value Pr(>F)
31	22.583	0.728	0.018	repoGS>UAS-puckered	WM148-3	6	7d	vehicle			group 2 37.64 18.82 42.73 6.06e-09 ***
406	467.529	1.152	0.313	repoGS>UAS-puckered	WM148-3	5	7d	vehicle			Residuals 26 11.45 0.44
											---
											Signif. codes: 0 ‘***’ 0.001 ‘**’ 0.01 ‘*’ 0.05 ‘.’ 0.1 ‘ ’ 1
											Tukey multiple comparisons of means
											95% family-wise confidence level
											Fit: aov(formula = Average_size ~ group, data = bodipy_quant %>% filter(genotype == "repoGS>UAS-dFosDN"))
											$group
											diff lwr upr p adj
											42d_vehicle-7d_vehicle 2.4798030 1.6428572 3.316749 0.0000002
											42d_RU_pulsed-7d_vehicle 0.2059167 -0.6186293 1.030463 0.8102437	One-way ANOVA with Tukey (LD area, repoGS>UAS-dFosDN)
											42d_RU_pulsed-42d_vehicle -2.2738864 -2.9622562 -1.585517 0.0000000
											One-way ANOVA with Tukey (LD area, repoGS>UAS-dFosDN)
											Df Sum Sq Mean Sq F value Pr(>F)
											group 2 243.15 121.57 120.9 6.8e-14 ***
											Residuals 26 26.14 1.01
											---
											Signif. codes: 0 ‘***’ 0.001 ‘**’ 0.01 ‘*’ 0.05 ‘.’ 0.1 ‘ ’ 1
											Tukey multiple comparisons of means
											95% family-wise confidence level
											Fit: aov(formula = Percent_Area ~ group, data = bodipy_quant %>% filter(genotype == "repoGS>UAS-dFosDN"))
											$group
											diff lwr upr p adj
											42d_vehicle-7d_vehicle 4.989167 3.724630 6.25370309 0.0000000
											42d_RU_pulsed-7d_vehicle -1.335417 -2.581218 -0.08961515 0.0338697
											42d_RU_pulsed-42d_vehicle -6.324583 -7.364637 -5.28452954 0.0000000
											One-way ANOVA with Tukey (LD count, repoGS>UAS-dFosDN)
											Df Sum Sq Mean Sq F value Pr(>F)
											group 2 13521082 6760541 50.46 1.12e-09 ***
											Residuals 26 3483579 133984
											---
											Signif. codes: 0 ‘***’ 0.001 ‘**’ 0.01 ‘*’ 0.05 ‘.’ 0.1 ‘ ’ 1
											Tukey multiple comparisons of means
											95% family-wise confidence level
											Fit: aov(formula = Count ~ group, data = bodipy_quant %>% filter(genotype == "repoGS>UAS-dFosDN"))
											$group
											diff lwr upr p adj
											42d_vehicle-7d_vehicle 599.7879 138.1659 1061.4099 0.0090938
											42d_RU_pulsed-7d_vehicle -924.7500 -1379.5328 -469.9672 0.0000844
											42d_RU_pulsed-42d_vehicle -1524.5379 -1904.2120 -1144.8638 0.0000000

## Sheet: Figure4h
lipid_class	total_intensity	age	genotype
FFA	483328	7d	repoGS>UAS-dsFosDN
FFA	584749	7d	repoGS>UAS-GFP
FFA	654121	42d	repoGS>UAS-GFP
FFA	0	42d	repoGS>UAS-dsFosDN
TAG	1.02805e+07	7d	repoGS>UAS-dsFosDN
TAG	1.21256e+07	7d	repoGS>UAS-GFP
TAG	1.35936e+07	42d	repoGS>UAS-GFP
TAG	7.90811e+06	42d	repoGS>UAS-dsFosDN

## Sheet: Figure4j
FOR ALL NORMALIZED COUNTS DATA USED TO GENERATE PLOTS, REFER TO SUPPLEMENTARY DATA 12
FOR ALL PADJUSTED VALUES, REFER TO SUPPLEMENTARY DATA 1

## Sheet: Figure4k
lipid_class	cell_type	age	percentage
AC	dsRednegGFPneg	40d	6.82075
CE	dsRednegGFPneg	40d	0.876718
CER	dsRednegGFPneg	40d	1.95433
FFA	dsRednegGFPneg	40d	17.0441
PC	dsRednegGFPneg	40d	10.5313
PE	dsRednegGFPneg	40d	6.67643
PG	dsRednegGFPneg	40d	7.55154
PI	dsRednegGFPneg	40d	6.89627
SM	dsRednegGFPneg	40d	2.07218
TAG	dsRednegGFPneg	40d	39.5764
AC	dsRed+GFP+	40d	7.26764
CE	dsRed+GFP+	40d	3.09645
CER	dsRed+GFP+	40d	6.8169
FFA	dsRed+GFP+	40d	25.9112
PC	dsRed+GFP+	40d	3.79897
PE	dsRed+GFP+	40d	31.3913
PG	dsRed+GFP+	40d	5.47404
PI	dsRed+GFP+	40d	0.809967
SM	dsRed+GFP+	40d	0.816909
TAG	dsRed+GFP+	40d	14.6166
AC	dsRednegGFP+	40d	6.96179
CE	dsRednegGFP+	40d	0.410809
CER	dsRednegGFP+	40d	2.28976
FFA	dsRednegGFP+	40d	8.35639
PC	dsRednegGFP+	40d	10.2887
PE	dsRednegGFP+	40d	9.16662
PG	dsRednegGFP+	40d	8.50565
PI	dsRednegGFP+	40d	9.98573
SM	dsRednegGFP+	40d	2.30951
TAG	dsRednegGFP+	40d	41.725

## Sheet: Figure4l
lipid_class	cell_type	age	total_intensity
AC	dsRed+GFP+	40d	8.50975e+07
AC	dsRednegGFP+	40d	1.16708e+08
AC	dsRednegGFPneg	40d	1.0439e+08
CE	dsRed+GFP+	40d	3.62567e+07
CE	dsRednegGFP+	40d	6.88682e+06
CE	dsRednegGFPneg	40d	1.3418e+07
CER	dsRed+GFP+	40d	7.98197e+07
CER	dsRednegGFP+	40d	3.83856e+07
CER	dsRednegGFPneg	40d	2.99107e+07
FFA	dsRed+GFP+	40d	3.03397e+08
FFA	dsRednegGFP+	40d	1.40087e+08
FFA	dsRednegGFPneg	40d	2.60857e+08
PC	dsRed+GFP+	40d	4.44825e+07
PC	dsRednegGFP+	40d	1.7248e+08
PC	dsRednegGFPneg	40d	1.6118e+08
SM	dsRed+GFP+	40d	9.56527e+06
SM	dsRednegGFP+	40d	3.87168e+07
SM	dsRednegGFPneg	40d	3.17145e+07
PE	dsRed+GFP+	40d	3.67564e+08
PE	dsRednegGFP+	40d	1.5367e+08
PE	dsRednegGFPneg	40d	1.02182e+08
PG	dsRed+GFP+	40d	6.4096e+07
PG	dsRednegGFP+	40d	1.42589e+08
PG	dsRednegGFPneg	40d	1.15575e+08
PI	dsRed+GFP+	40d	9.48398e+06
PI	dsRednegGFP+	40d	1.67401e+08
PI	dsRednegGFPneg	40d	1.05546e+08
TAG	dsRed+GFP+	40d	1.71147e+08
TAG	dsRednegGFP+	40d	6.99481e+08
TAG	dsRednegGFPneg	40d	6.0571e+08

## Sheet: Figure4m
lipid	type	comparison_LFC	log2FC	age
Stearoylcarnitine, hexadecanedioic acid mono-L-carnitine ester	AC	dsRed+GFP+_vs_dsRednegGFP+	-2.17856	40d
Stearoylcarnitine, hexadecanedioic acid mono-L-carnitine ester	AC	dsRed+GFP+_vs_dsRednegGFPneg	-2.26044	40d
Stearoylcarnitine, hexadecanedioic acid mono-L-carnitine ester	AC	dsRednegGFPneg_vs_dsRednegGFP+	0.0305039	40d
O-oleoylcarnitine, Elaidic carnitine	AC	dsRed+GFP+_vs_dsRednegGFP+	-2.15393	40d
O-oleoylcarnitine, Elaidic carnitine	AC	dsRed+GFP+_vs_dsRednegGFPneg	-2.23169	40d
O-oleoylcarnitine, Elaidic carnitine	AC	dsRednegGFPneg_vs_dsRednegGFP+	0.0268113	40d
Stearidonyl carnitine	AC	dsRed+GFP+_vs_dsRednegGFP+	-2.1489	40d
Stearidonyl carnitine	AC	dsRed+GFP+_vs_dsRednegGFPneg	-2.24295	40d
Stearidonyl carnitine	AC	dsRednegGFPneg_vs_dsRednegGFP+	0.0436839	40d
(5Z,8Z)-tetradecadienoylcarnitine	AC	dsRed+GFP+_vs_dsRednegGFP+	2.13747	40d
(5Z,8Z)-tetradecadienoylcarnitine	AC	dsRed+GFP+_vs_dsRednegGFPneg	1.80164	40d
(5Z,8Z)-tetradecadienoylcarnitine	AC	dsRednegGFPneg_vs_dsRednegGFP+	0.291231	40d
Linoelaidyl carnitine, O-linoleoylcarnitine, 9,12-Hexadecadienylcarnitine	AC	dsRed+GFP+_vs_dsRednegGFP+	-2.12477	40d
Linoelaidyl carnitine, O-linoleoylcarnitine, 9,12-Hexadecadienylcarnitine	AC	dsRed+GFP+_vs_dsRednegGFPneg	-2.20321	40d
Linoelaidyl carnitine, O-linoleoylcarnitine, 9,12-Hexadecadienylcarnitine	AC	dsRednegGFPneg_vs_dsRednegGFP+	0.0277776	40d
3-hydroxypalmitoleoylcarnitine, Heptadecanoyl carnitine	AC	dsRed+GFP+_vs_dsRednegGFP+	-1.73552	40d
3-hydroxypalmitoleoylcarnitine, Heptadecanoyl carnitine	AC	dsRed+GFP+_vs_dsRednegGFPneg	-1.84527	40d
3-hydroxypalmitoleoylcarnitine, Heptadecanoyl carnitine	AC	dsRednegGFPneg_vs_dsRednegGFP+	0.0605019	40d
Hexacosanoyl carnitine	AC	dsRed+GFP+_vs_dsRednegGFP+	0.907838	40d
Hexacosanoyl carnitine	AC	dsRed+GFP+_vs_dsRednegGFPneg	0.722247	40d
Hexacosanoyl carnitine	AC	dsRednegGFPneg_vs_dsRednegGFP+	0.135842	40d
15:1 Cholesteryl ester	CE	dsRed+GFP+_vs_dsRednegGFP+	2.50734	40d
15:1 Cholesteryl ester	CE	dsRed+GFP+_vs_dsRednegGFPneg	2.20721	40d
15:1 Cholesteryl ester	CE	dsRednegGFPneg_vs_dsRednegGFP+	0.250006	40d
15:0 Cholesteryl ester	CE	dsRed+GFP+_vs_dsRednegGFP+	2.44412	40d
15:0 Cholesteryl ester	CE	dsRed+GFP+_vs_dsRednegGFPneg	2.18138	40d
15:0 Cholesteryl ester	CE	dsRednegGFPneg_vs_dsRednegGFP+	0.211929	40d
16:2 Cholesteryl ester, zymosteryl palmitoleate	CE	dsRed+GFP+_vs_dsRednegGFP+	2.3134	40d
16:2 Cholesteryl ester, zymosteryl palmitoleate	CE	dsRed+GFP+_vs_dsRednegGFPneg	2.14552	40d
16:2 Cholesteryl ester, zymosteryl palmitoleate	CE	dsRednegGFPneg_vs_dsRednegGFP+	0.116375	40d
15:1 Campesteryl ester_simulated	CE	dsRed+GFP+_vs_dsRednegGFP+	2.25947	40d
15:1 Campesteryl ester_simulated	CE	dsRed+GFP+_vs_dsRednegGFPneg	2.10799	40d
15:1 Campesteryl ester_simulated	CE	dsRednegGFPneg_vs_dsRednegGFP+	0.100224	40d
16:1 Cholesteryl ester	CE	dsRed+GFP+_vs_dsRednegGFP+	2.26035	40d
16:1 Cholesteryl ester	CE	dsRed+GFP+_vs_dsRednegGFPneg	2.10786	40d
16:1 Cholesteryl ester	CE	dsRednegGFPneg_vs_dsRednegGFP+	0.100313	40d
16:3 Cholesteryl ester	CE	dsRed+GFP+_vs_dsRednegGFP+	2.23793	40d
16:3 Cholesteryl ester	CE	dsRed+GFP+_vs_dsRednegGFPneg	2.15996	40d
16:3 Cholesteryl ester	CE	dsRednegGFPneg_vs_dsRednegGFP+	0.0274361	40d
22:4 Cholesteryl ester, 20:3 Stigmasteryl ester	CE	dsRed+GFP+_vs_dsRednegGFP+	2.23137	40d
22:4 Cholesteryl ester, 20:3 Stigmasteryl ester	CE	dsRed+GFP+_vs_dsRednegGFPneg	1.92788	40d
22:4 Cholesteryl ester, 20:3 Stigmasteryl ester	CE	dsRednegGFPneg_vs_dsRednegGFP+	0.250489	40d
20:3 Campesteryl ester	CE	dsRed+GFP+_vs_dsRednegGFP+	2.14911	40d
20:3 Campesteryl ester	CE	dsRed+GFP+_vs_dsRednegGFPneg	1.82406	40d
20:3 Campesteryl ester	CE	dsRednegGFPneg_vs_dsRednegGFP+	0.274468	40d
15:0 Campesteryl ester_simulated	CE	dsRed+GFP+_vs_dsRednegGFP+	2.12276	40d
15:0 Campesteryl ester_simulated	CE	dsRed+GFP+_vs_dsRednegGFPneg	2.02218	40d
15:0 Campesteryl ester_simulated	CE	dsRednegGFPneg_vs_dsRednegGFP+	0.0504074	40d
16:0 Cholesteryl ester	CE	dsRed+GFP+_vs_dsRednegGFP+	2.11038	40d
16:0 Cholesteryl ester	CE	dsRed+GFP+_vs_dsRednegGFPneg	2.02926	40d
16:0 Cholesteryl ester	CE	dsRednegGFPneg_vs_dsRednegGFP+	0.0277699	40d
22:5 Cholesteryl ester	CE	dsRed+GFP+_vs_dsRednegGFP+	2.10866	40d
22:5 Cholesteryl ester	CE	dsRed+GFP+_vs_dsRednegGFPneg	1.85376	40d
22:5 Cholesteryl ester	CE	dsRednegGFPneg_vs_dsRednegGFP+	0.202286	40d
Cholesteryl 11-hydroperoxy-eicosatetraenoate, 22:2 Cholesteryl ester, 20:1 Stigmasteryl ester, 20:2 Sitosteryl ester	CE	dsRed+GFP+_vs_dsRednegGFP+	2.09628	40d
Cholesteryl 11-hydroperoxy-eicosatetraenoate, 22:2 Cholesteryl ester, 20:1 Stigmasteryl ester, 20:2 Sitosteryl ester	CE	dsRed+GFP+_vs_dsRednegGFPneg	1.84574	40d
Cholesteryl 11-hydroperoxy-eicosatetraenoate, 22:2 Cholesteryl ester, 20:1 Stigmasteryl ester, 20:2 Sitosteryl ester	CE	dsRednegGFPneg_vs_dsRednegGFP+	0.194793	40d
22:1 Cholesteryl ester, 20:0 Stigmasteryl ester, 20:1 Sitosteryl ester	CE	dsRed+GFP+_vs_dsRednegGFP+	2.09099	40d
22:1 Cholesteryl ester, 20:0 Stigmasteryl ester, 20:1 Sitosteryl ester	CE	dsRed+GFP+_vs_dsRednegGFPneg	1.91628	40d
22:1 Cholesteryl ester, 20:0 Stigmasteryl ester, 20:1 Sitosteryl ester	CE	dsRednegGFPneg_vs_dsRednegGFP+	0.116998	40d
ecdysone palmitate, 22:3 Cholesteryl ester, 20:2 Stigmasteryl ester, 20:3 Sitosteryl ester	CE	dsRed+GFP+_vs_dsRednegGFP+	2.0891	40d
ecdysone palmitate, 22:3 Cholesteryl ester, 20:2 Stigmasteryl ester, 20:3 Sitosteryl ester	CE	dsRed+GFP+_vs_dsRednegGFPneg	1.88251	40d
ecdysone palmitate, 22:3 Cholesteryl ester, 20:2 Stigmasteryl ester, 20:3 Sitosteryl ester	CE	dsRednegGFPneg_vs_dsRednegGFP+	0.154603	40d
14:1 Cholesteryl ester	CE	dsRed+GFP+_vs_dsRednegGFP+	2.05819	40d
14:1 Cholesteryl ester	CE	dsRed+GFP+_vs_dsRednegGFPneg	1.79432	40d
14:1 Cholesteryl ester	CE	dsRednegGFPneg_vs_dsRednegGFP+	0.21168	40d
14:0 Cholesteryl ester	CE	dsRed+GFP+_vs_dsRednegGFP+	2.05242	40d
14:0 Cholesteryl ester	CE	dsRed+GFP+_vs_dsRednegGFPneg	1.79558	40d
14:0 Cholesteryl ester	CE	dsRednegGFPneg_vs_dsRednegGFP+	0.201482	40d
lanosteryl oleate, 20:2 Campesteryl ester	CE	dsRed+GFP+_vs_dsRednegGFP+	2.05055	40d
lanosteryl oleate, 20:2 Campesteryl ester	CE	dsRed+GFP+_vs_dsRednegGFPneg	1.74895	40d
lanosteryl oleate, 20:2 Campesteryl ester	CE	dsRednegGFPneg_vs_dsRednegGFP+	0.250251	40d
22:0 Cholesteryl ester, 20:0 Sitosteryl ester	CE	dsRed+GFP+_vs_dsRednegGFP+	2.01602	40d
22:0 Cholesteryl ester, 20:0 Sitosteryl ester	CE	dsRed+GFP+_vs_dsRednegGFPneg	1.95374	40d
22:0 Cholesteryl ester, 20:0 Sitosteryl ester	CE	dsRednegGFPneg_vs_dsRednegGFP+	0.00722011	40d
Cholesteryl nitrolinoleate	CE	dsRed+GFP+_vs_dsRednegGFP+	2.0082	40d
Cholesteryl nitrolinoleate	CE	dsRed+GFP+_vs_dsRednegGFPneg	1.81813	40d
Cholesteryl nitrolinoleate	CE	dsRednegGFPneg_vs_dsRednegGFP+	0.137287	40d
20:0 Campesteryl ester	CE	dsRed+GFP+_vs_dsRednegGFP+	1.9936	40d
20:0 Campesteryl ester	CE	dsRed+GFP+_vs_dsRednegGFPneg	1.85821	40d
20:0 Campesteryl ester	CE	dsRednegGFPneg_vs_dsRednegGFP+	0.0823284	40d
20:1 Campesteryl ester	CE	dsRed+GFP+_vs_dsRednegGFP+	1.98624	40d
20:1 Campesteryl ester	CE	dsRed+GFP+_vs_dsRednegGFPneg	1.77287	40d
20:1 Campesteryl ester	CE	dsRednegGFPneg_vs_dsRednegGFP+	0.162167	40d
22:6 Cholesteryl ester	CE	dsRed+GFP+_vs_dsRednegGFP+	1.97897	40d
22:6 Cholesteryl ester	CE	dsRed+GFP+_vs_dsRednegGFPneg	1.84854	40d
22:6 Cholesteryl ester	CE	dsRednegGFPneg_vs_dsRednegGFP+	0.0775666	40d
20:2 Cholesteryl ester, 18:1 Stigmasteryl ester, 18:2 Sitosteryl ester	CE	dsRed+GFP+_vs_dsRednegGFP+	1.80715	40d
20:2 Cholesteryl ester, 18:1 Stigmasteryl ester, 18:2 Sitosteryl ester	CE	dsRed+GFP+_vs_dsRednegGFPneg	1.50188	40d
20:2 Cholesteryl ester, 18:1 Stigmasteryl ester, 18:2 Sitosteryl ester	CE	dsRednegGFPneg_vs_dsRednegGFP+	0.256946	40d
20:0 Cholesteryl ester, 18:0 Sitosteryl ester	CE	dsRed+GFP+_vs_dsRednegGFP+	1.74783	40d
20:0 Cholesteryl ester, 18:0 Sitosteryl ester	CE	dsRed+GFP+_vs_dsRednegGFPneg	1.43552	40d
20:0 Cholesteryl ester, 18:0 Sitosteryl ester	CE	dsRednegGFPneg_vs_dsRednegGFP+	0.264999	40d
20:1 Cholesteryl ester, 18:0 Stigmasteryl ester, 18:1 Sitosteryl ester	CE	dsRed+GFP+_vs_dsRednegGFP+	1.74588	40d
20:1 Cholesteryl ester, 18:0 Stigmasteryl ester, 18:1 Sitosteryl ester	CE	dsRed+GFP+_vs_dsRednegGFPneg	1.4747	40d
20:1 Cholesteryl ester, 18:0 Stigmasteryl ester, 18:1 Sitosteryl ester	CE	dsRednegGFPneg_vs_dsRednegGFP+	0.223564	40d
20:3 Cholesteryl ester, 18:2 Stigmasteryl ester, 18:3 Sitosteryl ester	CE	dsRed+GFP+_vs_dsRednegGFP+	1.72154	40d
20:3 Cholesteryl ester, 18:2 Stigmasteryl ester, 18:3 Sitosteryl ester	CE	dsRed+GFP+_vs_dsRednegGFPneg	1.45674	40d
20:3 Cholesteryl ester, 18:2 Stigmasteryl ester, 18:3 Sitosteryl ester	CE	dsRednegGFPneg_vs_dsRednegGFP+	0.216049	40d
19:0 Campesteryl ester_simulated	CE	dsRed+GFP+_vs_dsRednegGFP+	1.70437	40d
19:0 Campesteryl ester_simulated	CE	dsRed+GFP+_vs_dsRednegGFPneg	1.43209	40d
19:0 Campesteryl ester_simulated	CE	dsRednegGFPneg_vs_dsRednegGFP+	0.223821	40d
16:3 Campesteryl ester	CE	dsRed+GFP+_vs_dsRednegGFP+	1.67795	40d
16:3 Campesteryl ester	CE	dsRed+GFP+_vs_dsRednegGFPneg	1.71939	40d
16:3 Campesteryl ester	CE	dsRednegGFPneg_vs_dsRednegGFP+	-0.0944831	40d
16:0 Campesteryl ester	CE	dsRed+GFP+_vs_dsRednegGFP+	1.6706	40d
16:0 Campesteryl ester	CE	dsRed+GFP+_vs_dsRednegGFPneg	1.5286	40d
16:0 Campesteryl ester	CE	dsRednegGFPneg_vs_dsRednegGFP+	0.0876258	40d
16:2 Campesteryl ester	CE	dsRed+GFP+_vs_dsRednegGFP+	1.64013	40d
16:2 Campesteryl ester	CE	dsRed+GFP+_vs_dsRednegGFPneg	1.71228	40d
16:2 Campesteryl ester	CE	dsRednegGFPneg_vs_dsRednegGFP+	-0.124585	40d
17:0 Cholesteryl ester	CE	dsRed+GFP+_vs_dsRednegGFP+	1.6213	40d
17:0 Cholesteryl ester	CE	dsRed+GFP+_vs_dsRednegGFPneg	1.43878	40d
17:0 Cholesteryl ester	CE	dsRednegGFPneg_vs_dsRednegGFP+	0.132147	40d
17:1 Cholesteryl ester; 16:1 Campesteryl ester	CE	dsRed+GFP+_vs_dsRednegGFP+	1.61801	40d
17:1 Cholesteryl ester; 16:1 Campesteryl ester	CE	dsRed+GFP+_vs_dsRednegGFPneg	1.74085	40d
17:1 Cholesteryl ester; 16:1 Campesteryl ester	CE	dsRednegGFPneg_vs_dsRednegGFP+	-0.176004	40d
20:4 Cholesteryl ester, 18:3 Stigmasteryl ester	CE	dsRed+GFP+_vs_dsRednegGFP+	1.60592	40d
20:4 Cholesteryl ester, 18:3 Stigmasteryl ester	CE	dsRed+GFP+_vs_dsRednegGFPneg	1.28398	40d
20:4 Cholesteryl ester, 18:3 Stigmasteryl ester	CE	dsRednegGFPneg_vs_dsRednegGFP+	0.274613	40d
22:0 Sitosteryl ester	CE	dsRed+GFP+_vs_dsRednegGFP+	1.49915	40d
22:0 Sitosteryl ester	CE	dsRed+GFP+_vs_dsRednegGFPneg	-0.664295	40d
22:0 Sitosteryl ester	CE	dsRednegGFPneg_vs_dsRednegGFP+	2.12824	40d
18:2 Cholesteryl ester, zymosteryl oleate, 16:1 Stigmasteryl ester, 16:2 Sitosteryl ester	CE	dsRed+GFP+_vs_dsRednegGFP+	1.47482	40d
18:2 Cholesteryl ester, zymosteryl oleate, 16:1 Stigmasteryl ester, 16:2 Sitosteryl ester	CE	dsRed+GFP+_vs_dsRednegGFPneg	0.922051	40d
18:2 Cholesteryl ester, zymosteryl oleate, 16:1 Stigmasteryl ester, 16:2 Sitosteryl ester	CE	dsRednegGFPneg_vs_dsRednegGFP+	0.510407	40d
22:0 Campesteryl ester	CE	dsRed+GFP+_vs_dsRednegGFP+	1.46288	40d
22:0 Campesteryl ester	CE	dsRed+GFP+_vs_dsRednegGFPneg	-0.699274	40d
22:0 Campesteryl ester	CE	dsRednegGFPneg_vs_dsRednegGFP+	2.12821	40d
24:1 Cholesteryl ester, 22:0 Stigmasteryl ester, 22:1 Sitosteryl ester	CE	dsRed+GFP+_vs_dsRednegGFP+	1.45038	40d
24:1 Cholesteryl ester, 22:0 Stigmasteryl ester, 22:1 Sitosteryl ester	CE	dsRed+GFP+_vs_dsRednegGFPneg	-0.648302	40d
24:1 Cholesteryl ester, 22:0 Stigmasteryl ester, 22:1 Sitosteryl ester	CE	dsRednegGFPneg_vs_dsRednegGFP+	2.06461	40d
22:1 Stigmasteryl ester, 22:2 Sitosteryl ester	CE	dsRed+GFP+_vs_dsRednegGFP+	1.43424	40d
22:1 Stigmasteryl ester, 22:2 Sitosteryl ester	CE	dsRed+GFP+_vs_dsRednegGFPneg	-0.605741	40d
22:1 Stigmasteryl ester, 22:2 Sitosteryl ester	CE	dsRednegGFPneg_vs_dsRednegGFP+	2.0065	40d
19:0 cholesteryl ester_simulated, 17:0 sitosteryl ester_simulated	CE	dsRed+GFP+_vs_dsRednegGFP+	1.43222	40d
19:0 cholesteryl ester_simulated, 17:0 sitosteryl ester_simulated	CE	dsRed+GFP+_vs_dsRednegGFPneg	0.733849	40d
19:0 cholesteryl ester_simulated, 17:0 sitosteryl ester_simulated	CE	dsRednegGFPneg_vs_dsRednegGFP+	0.657715	40d
18:1 Cholesteryl ester, 16:0 Stigmasteryl ester, 16:1 Sitosteryl ester	CE	dsRed+GFP+_vs_dsRednegGFP+	1.41153	40d
18:1 Cholesteryl ester, 16:0 Stigmasteryl ester, 16:1 Sitosteryl ester	CE	dsRed+GFP+_vs_dsRednegGFPneg	0.88167	40d
18:1 Cholesteryl ester, 16:0 Stigmasteryl ester, 16:1 Sitosteryl ester	CE	dsRednegGFPneg_vs_dsRednegGFP+	0.486102	40d
17:1 Campesteryl ester_simulated	CE	dsRed+GFP+_vs_dsRednegGFP+	1.40299	40d
17:1 Campesteryl ester_simulated	CE	dsRed+GFP+_vs_dsRednegGFPneg	0.834469	40d
17:1 Campesteryl ester_simulated	CE	dsRednegGFPneg_vs_dsRednegGFP+	0.526009	40d
16:3 Stigmasteryl ester	CE	dsRed+GFP+_vs_dsRednegGFP+	1.4001	40d
16:3 Stigmasteryl ester	CE	dsRed+GFP+_vs_dsRednegGFPneg	0.911291	40d
16:3 Stigmasteryl ester	CE	dsRednegGFPneg_vs_dsRednegGFP+	0.444616	40d
22:2 Stigmasteryl ester, 22:3 Sitosteryl ester	CE	dsRed+GFP+_vs_dsRednegGFP+	1.39225	40d
22:2 Stigmasteryl ester, 22:3 Sitosteryl ester	CE	dsRed+GFP+_vs_dsRednegGFPneg	-0.681651	40d
22:2 Stigmasteryl ester, 22:3 Sitosteryl ester	CE	dsRednegGFPneg_vs_dsRednegGFP+	2.03931	40d
22:1 Campesteryl ester	CE	dsRed+GFP+_vs_dsRednegGFP+	1.39091	40d
22:1 Campesteryl ester	CE	dsRed+GFP+_vs_dsRednegGFPneg	-0.676889	40d
22:1 Campesteryl ester	CE	dsRednegGFPneg_vs_dsRednegGFP+	2.03114	40d
12:0 Cholesteryl ester	CE	dsRed+GFP+_vs_dsRednegGFP+	1.38939	40d
12:0 Cholesteryl ester	CE	dsRed+GFP+_vs_dsRednegGFPneg	1.37739	40d
12:0 Cholesteryl ester	CE	dsRednegGFPneg_vs_dsRednegGFP+	-0.0390648	40d
18:0 Campesteryl ester	CE	dsRed+GFP+_vs_dsRednegGFP+	1.36272	40d
18:0 Campesteryl ester	CE	dsRed+GFP+_vs_dsRednegGFPneg	0.773999	40d
18:0 Campesteryl ester	CE	dsRednegGFPneg_vs_dsRednegGFP+	0.548649	40d
22:3 Stigmasteryl ester	CE	dsRed+GFP+_vs_dsRednegGFP+	1.36254	40d
22:3 Stigmasteryl ester	CE	dsRed+GFP+_vs_dsRednegGFPneg	-0.639684	40d
22:3 Stigmasteryl ester	CE	dsRednegGFPneg_vs_dsRednegGFP+	1.9667	40d
18:0 Cholesteryl ester, 16:0 Sitosteryl ester	CE	dsRed+GFP+_vs_dsRednegGFP+	1.35873	40d
18:0 Cholesteryl ester, 16:0 Sitosteryl ester	CE	dsRed+GFP+_vs_dsRednegGFPneg	0.836563	40d
18:0 Cholesteryl ester, 16:0 Sitosteryl ester	CE	dsRednegGFPneg_vs_dsRednegGFP+	0.479547	40d
17:0 Campesteryl ester_simulated	CE	dsRed+GFP+_vs_dsRednegGFP+	1.34967	40d
17:0 Campesteryl ester_simulated	CE	dsRed+GFP+_vs_dsRednegGFPneg	0.822659	40d
17:0 Campesteryl ester_simulated	CE	dsRednegGFPneg_vs_dsRednegGFP+	0.486458	40d
18:3 Cholesteryl ester, 16:2 Stigmasteryl ester, 16:3 Sitosteryl ester	CE	dsRed+GFP+_vs_dsRednegGFP+	1.34203	40d
18:3 Cholesteryl ester, 16:2 Stigmasteryl ester, 16:3 Sitosteryl ester	CE	dsRed+GFP+_vs_dsRednegGFPneg	0.860413	40d
18:3 Cholesteryl ester, 16:2 Stigmasteryl ester, 16:3 Sitosteryl ester	CE	dsRednegGFPneg_vs_dsRednegGFP+	0.439044	40d
20:5 Cholesteryl ester	CE	dsRed+GFP+_vs_dsRednegGFP+	1.31257	40d
20:5 Cholesteryl ester	CE	dsRed+GFP+_vs_dsRednegGFPneg	1.08941	40d
20:5 Cholesteryl ester	CE	dsRednegGFPneg_vs_dsRednegGFP+	0.176595	40d
18:1 Campesteryl ester	CE	dsRed+GFP+_vs_dsRednegGFP+	1.2823	40d
18:1 Campesteryl ester	CE	dsRed+GFP+_vs_dsRednegGFPneg	0.732711	40d
18:1 Campesteryl ester	CE	dsRednegGFPneg_vs_dsRednegGFP+	0.50473	40d
18:3 Campesteryl ester	CE	dsRed+GFP+_vs_dsRednegGFP+	1.28239	40d
18:3 Campesteryl ester	CE	dsRed+GFP+_vs_dsRednegGFPneg	0.808931	40d
18:3 Campesteryl ester	CE	dsRednegGFPneg_vs_dsRednegGFP+	0.430566	40d
22:2 Campesteryl ester	CE	dsRed+GFP+_vs_dsRednegGFP+	1.26551	40d
22:2 Campesteryl ester	CE	dsRed+GFP+_vs_dsRednegGFPneg	-0.545651	40d
22:2 Campesteryl ester	CE	dsRednegGFPneg_vs_dsRednegGFP+	1.77315	40d
lanosteryl palmitoleate, 18:2 Campesteryl ester	CE	dsRed+GFP+_vs_dsRednegGFP+	1.25581	40d
lanosteryl palmitoleate, 18:2 Campesteryl ester	CE	dsRed+GFP+_vs_dsRednegGFPneg	0.713356	40d
lanosteryl palmitoleate, 18:2 Campesteryl ester	CE	dsRednegGFPneg_vs_dsRednegGFP+	0.499103	40d
22:3 Campesteryl ester	CE	dsRed+GFP+_vs_dsRednegGFP+	1.15494	40d
22:3 Campesteryl ester	CE	dsRed+GFP+_vs_dsRednegGFPneg	0.652487	40d
22:3 Campesteryl ester	CE	dsRednegGFPneg_vs_dsRednegGFP+	0.455729	40d
Cer(d18:2/22:0)	CER	dsRed+GFP+_vs_dsRednegGFP+	2.70256	40d
Cer(d18:2/22:0)	CER	dsRed+GFP+_vs_dsRednegGFPneg	2.50475	40d
Cer(d18:2/22:0)	CER	dsRednegGFPneg_vs_dsRednegGFP+	0.144417	40d
1-O-stearoyl-Cer(d18:1/16:0)	CER	dsRed+GFP+_vs_dsRednegGFP+	2.60382	40d
1-O-stearoyl-Cer(d18:1/16:0)	CER	dsRed+GFP+_vs_dsRednegGFPneg	2.37021	40d
1-O-stearoyl-Cer(d18:1/16:0)	CER	dsRednegGFPneg_vs_dsRednegGFP+	0.238973	40d
1-O-eicosanoyl-Cer(d18:1/16:0)	CER	dsRed+GFP+_vs_dsRednegGFP+	2.47653	40d
1-O-eicosanoyl-Cer(d18:1/16:0)	CER	dsRed+GFP+_vs_dsRednegGFPneg	2.3066	40d
1-O-eicosanoyl-Cer(d18:1/16:0)	CER	dsRednegGFPneg_vs_dsRednegGFP+	0.182561	40d
Cer(d18:2/18:1)	CER	dsRed+GFP+_vs_dsRednegGFP+	2.4443	40d
Cer(d18:2/18:1)	CER	dsRed+GFP+_vs_dsRednegGFPneg	2.26743	40d
Cer(d18:2/18:1)	CER	dsRednegGFPneg_vs_dsRednegGFP+	0.112587	40d
1-O-myristoyl-Cer(d18:1/16:0)	CER	dsRed+GFP+_vs_dsRednegGFP+	2.0989	40d
1-O-myristoyl-Cer(d18:1/16:0)	CER	dsRed+GFP+_vs_dsRednegGFPneg	2.09761	40d
1-O-myristoyl-Cer(d18:1/16:0)	CER	dsRednegGFPneg_vs_dsRednegGFP+	-0.0103081	40d
CerP(d18:1/26:0)	CER	dsRed+GFP+_vs_dsRednegGFP+	2.09133	40d
CerP(d18:1/26:0)	CER	dsRed+GFP+_vs_dsRednegGFPneg	2.09436	40d
CerP(d18:1/26:0)	CER	dsRednegGFPneg_vs_dsRednegGFP+	-0.0126304	40d
CerP(d18:1/26:1(17Z))	CER	dsRed+GFP+_vs_dsRednegGFP+	2.04192	40d
CerP(d18:1/26:1(17Z))	CER	dsRed+GFP+_vs_dsRednegGFPneg	2.05207	40d
CerP(d18:1/26:1(17Z))	CER	dsRednegGFPneg_vs_dsRednegGFP+	-0.0193115	40d
Cer(t20:0/26:0(2OH))	CER	dsRed+GFP+_vs_dsRednegGFP+	2.01751	40d
Cer(t20:0/26:0(2OH))	CER	dsRed+GFP+_vs_dsRednegGFPneg	2.14538	40d
Cer(t20:0/26:0(2OH))	CER	dsRednegGFPneg_vs_dsRednegGFP+	-0.189084	40d
CerP(d18:0/16:0)	CER	dsRed+GFP+_vs_dsRednegGFP+	2.01243	40d
CerP(d18:0/16:0)	CER	dsRed+GFP+_vs_dsRednegGFPneg	1.97638	40d
CerP(d18:0/16:0)	CER	dsRednegGFPneg_vs_dsRednegGFP+	-0.0192328	40d
Cer(d18:0/h24:0)	CER	dsRed+GFP+_vs_dsRednegGFP+	1.99762	40d
Cer(d18:0/h24:0)	CER	dsRed+GFP+_vs_dsRednegGFPneg	1.95009	40d
Cer(d18:0/h24:0)	CER	dsRednegGFPneg_vs_dsRednegGFP+	-0.00920245	40d
Cer(d18:0/20:0(2OH))	CER	dsRed+GFP+_vs_dsRednegGFP+	1.91755	40d
Cer(d18:0/20:0(2OH))	CER	dsRed+GFP+_vs_dsRednegGFPneg	1.98693	40d
Cer(d18:0/20:0(2OH))	CER	dsRednegGFPneg_vs_dsRednegGFP+	-0.126482	40d
Cer(d18:0/22:0)	CER	dsRed+GFP+_vs_dsRednegGFP+	1.89731	40d
Cer(d18:0/22:0)	CER	dsRed+GFP+_vs_dsRednegGFPneg	1.84308	40d
Cer(d18:0/22:0)	CER	dsRednegGFPneg_vs_dsRednegGFP+	-0.00283904	40d
Cer(d18:0/24:0)	CER	dsRed+GFP+_vs_dsRednegGFP+	1.89353	40d
Cer(d18:0/24:0)	CER	dsRed+GFP+_vs_dsRednegGFPneg	1.84156	40d
Cer(d18:0/24:0)	CER	dsRednegGFPneg_vs_dsRednegGFP+	-0.000145	40d
Cer(d18:0/18:0)	CER	dsRed+GFP+_vs_dsRednegGFP+	1.82159	40d
Cer(d18:0/18:0)	CER	dsRed+GFP+_vs_dsRednegGFPneg	1.93522	40d
Cer(d18:0/18:0)	CER	dsRednegGFPneg_vs_dsRednegGFP+	-0.170656	40d
Cer(d16:2(4E,6E)/22:1(13Z)(2OH))	CER	dsRed+GFP+_vs_dsRednegGFP+	1.81684	40d
Cer(d16:2(4E,6E)/22:1(13Z)(2OH))	CER	dsRed+GFP+_vs_dsRednegGFPneg	1.35422	40d
Cer(d16:2(4E,6E)/22:1(13Z)(2OH))	CER	dsRednegGFPneg_vs_dsRednegGFP+	0.410563	40d
Cer(d18:0/h26:0)	CER	dsRed+GFP+_vs_dsRednegGFP+	1.73911	40d
Cer(d18:0/h26:0)	CER	dsRed+GFP+_vs_dsRednegGFPneg	1.75095	40d
Cer(d18:0/h26:0)	CER	dsRednegGFPneg_vs_dsRednegGFP+	-0.0726432	40d
Cer(d14:2(4E,6E)/24:0(2OH))	CER	dsRed+GFP+_vs_dsRednegGFP+	1.69553	40d
Cer(d14:2(4E,6E)/24:0(2OH))	CER	dsRed+GFP+_vs_dsRednegGFPneg	1.44448	40d
Cer(d14:2(4E,6E)/24:0(2OH))	CER	dsRednegGFPneg_vs_dsRednegGFP+	0.191973	40d
CerP(d18:1/24:0)	CER	dsRed+GFP+_vs_dsRednegGFP+	1.68227	40d
CerP(d18:1/24:0)	CER	dsRed+GFP+_vs_dsRednegGFPneg	1.48127	40d
CerP(d18:1/24:0)	CER	dsRednegGFPneg_vs_dsRednegGFP+	0.158632	40d
Cer(d14:1(4E)/26:0(2OH))	CER	dsRed+GFP+_vs_dsRednegGFP+	1.6409	40d
Cer(d14:1(4E)/26:0(2OH))	CER	dsRed+GFP+_vs_dsRednegGFPneg	1.72101	40d
Cer(d14:1(4E)/26:0(2OH))	CER	dsRednegGFPneg_vs_dsRednegGFP+	-0.135954	40d
CerP(d18:1/24:1(15Z))	CER	dsRed+GFP+_vs_dsRednegGFP+	1.6025	40d
CerP(d18:1/24:1(15Z))	CER	dsRed+GFP+_vs_dsRednegGFPneg	1.33973	40d
CerP(d18:1/24:1(15Z))	CER	dsRednegGFPneg_vs_dsRednegGFP+	0.217762	40d
Cer(d18:0/18:0(2OH))	CER	dsRed+GFP+_vs_dsRednegGFP+	1.60041	40d
Cer(d18:0/18:0(2OH))	CER	dsRed+GFP+_vs_dsRednegGFPneg	1.37969	40d
Cer(d18:0/18:0(2OH))	CER	dsRednegGFPneg_vs_dsRednegGFP+	0.170985	40d
1-O-palmitoyl-Cer(d18:1/16:0)	CER	dsRed+GFP+_vs_dsRednegGFP+	1.59861	40d
1-O-palmitoyl-Cer(d18:1/16:0)	CER	dsRed+GFP+_vs_dsRednegGFPneg	1.23705	40d
1-O-palmitoyl-Cer(d18:1/16:0)	CER	dsRednegGFPneg_vs_dsRednegGFP+	0.310974	40d
Cer(d14:1(4E)/20:0(2OH))	CER	dsRed+GFP+_vs_dsRednegGFP+	1.56329	40d
Cer(d14:1(4E)/20:0(2OH))	CER	dsRed+GFP+_vs_dsRednegGFPneg	1.9412	40d
Cer(d14:1(4E)/20:0(2OH))	CER	dsRednegGFPneg_vs_dsRednegGFP+	-0.444905	40d
Cer(d14:1(4E)/24:0(2OH))	CER	dsRed+GFP+_vs_dsRednegGFP+	1.55318	40d
Cer(d14:1(4E)/24:0(2OH))	CER	dsRed+GFP+_vs_dsRednegGFPneg	1.43006	40d
Cer(d14:1(4E)/24:0(2OH))	CER	dsRednegGFPneg_vs_dsRednegGFP+	0.0657633	40d
Cer(d18:0/22:0(2OH))	CER	dsRed+GFP+_vs_dsRednegGFP+	1.54844	40d
Cer(d18:0/22:0(2OH))	CER	dsRed+GFP+_vs_dsRednegGFPneg	1.40346	40d
Cer(d18:0/22:0(2OH))	CER	dsRednegGFPneg_vs_dsRednegGFP+	0.0952542	40d
Cer(d18:0/26:0)	CER	dsRed+GFP+_vs_dsRednegGFP+	1.54179	40d
Cer(d18:0/26:0)	CER	dsRed+GFP+_vs_dsRednegGFPneg	1.44552	40d
Cer(d18:0/26:0)	CER	dsRednegGFPneg_vs_dsRednegGFP+	0.0410921	40d
Cer(d18:1/24:1(15Z))	CER	dsRed+GFP+_vs_dsRednegGFP+	1.54104	40d
Cer(d18:1/24:1(15Z))	CER	dsRed+GFP+_vs_dsRednegGFPneg	1.33504	40d
Cer(d18:1/24:1(15Z))	CER	dsRednegGFPneg_vs_dsRednegGFP+	0.168921	40d
1-O-lignoceroyl-Cer(d18:1/16:0)	CER	dsRed+GFP+_vs_dsRednegGFP+	1.53969	40d
1-O-lignoceroyl-Cer(d18:1/16:0)	CER	dsRed+GFP+_vs_dsRednegGFPneg	1.3196	40d
1-O-lignoceroyl-Cer(d18:1/16:0)	CER	dsRednegGFPneg_vs_dsRednegGFP+	0.179957	40d
Cer(d18:1/24:0)	CER	dsRed+GFP+_vs_dsRednegGFP+	1.53931	40d
Cer(d18:1/24:0)	CER	dsRed+GFP+_vs_dsRednegGFPneg	1.32181	40d
Cer(d18:1/24:0)	CER	dsRednegGFPneg_vs_dsRednegGFP+	0.181998	40d
1-O-behenoyl-Cer(d18:1/16:0)	CER	dsRed+GFP+_vs_dsRednegGFP+	1.52805	40d
1-O-behenoyl-Cer(d18:1/16:0)	CER	dsRed+GFP+_vs_dsRednegGFPneg	1.34557	40d
1-O-behenoyl-Cer(d18:1/16:0)	CER	dsRednegGFPneg_vs_dsRednegGFP+	0.151376	40d
CerP(d18:1/2:0)	CER	dsRed+GFP+_vs_dsRednegGFP+	1.48854	40d
CerP(d18:1/2:0)	CER	dsRed+GFP+_vs_dsRednegGFPneg	1.67722	40d
CerP(d18:1/2:0)	CER	dsRednegGFPneg_vs_dsRednegGFP+	-0.240994	40d
CerP(d18:1/18:0)	CER	dsRed+GFP+_vs_dsRednegGFP+	1.46528	40d
CerP(d18:1/18:0)	CER	dsRed+GFP+_vs_dsRednegGFPneg	1.26873	40d
CerP(d18:1/18:0)	CER	dsRednegGFPneg_vs_dsRednegGFP+	0.161145	40d
1-O-tricosanoyl-Cer(d18:1/16:0)	CER	dsRed+GFP+_vs_dsRednegGFP+	1.45755	40d
1-O-tricosanoyl-Cer(d18:1/16:0)	CER	dsRed+GFP+_vs_dsRednegGFPneg	1.29138	40d
1-O-tricosanoyl-Cer(d18:1/16:0)	CER	dsRednegGFPneg_vs_dsRednegGFP+	0.132648	40d
Cer(d14:1(4E)/20:1(11Z)(2OH))	CER	dsRed+GFP+_vs_dsRednegGFP+	1.45028	40d
Cer(d14:1(4E)/20:1(11Z)(2OH))	CER	dsRed+GFP+_vs_dsRednegGFPneg	1.77975	40d
Cer(d14:1(4E)/20:1(11Z)(2OH))	CER	dsRednegGFPneg_vs_dsRednegGFP+	-0.395422	40d
Cer(d14:2(4E,6E)/22:1(13Z)(2OH))	CER	dsRed+GFP+_vs_dsRednegGFP+	1.44365	40d
Cer(d14:2(4E,6E)/22:1(13Z)(2OH))	CER	dsRed+GFP+_vs_dsRednegGFPneg	1.30617	40d
Cer(d14:2(4E,6E)/22:1(13Z)(2OH))	CER	dsRednegGFPneg_vs_dsRednegGFP+	0.0803774	40d
CerP(d18:1/16:0)	CER	dsRed+GFP+_vs_dsRednegGFP+	1.43027	40d
CerP(d18:1/16:0)	CER	dsRed+GFP+_vs_dsRednegGFPneg	1.17002	40d
CerP(d18:1/16:0)	CER	dsRednegGFPneg_vs_dsRednegGFP+	0.210235	40d
Cer(d18:0/16:0)	CER	dsRed+GFP+_vs_dsRednegGFP+	1.4227	40d
Cer(d18:0/16:0)	CER	dsRed+GFP+_vs_dsRednegGFPneg	1.26421	40d
Cer(d18:0/16:0)	CER	dsRednegGFPneg_vs_dsRednegGFP+	0.108635	40d
Cer(d14:1(4E)/22:0(2OH))	CER	dsRed+GFP+_vs_dsRednegGFP+	1.41835	40d
Cer(d14:1(4E)/22:0(2OH))	CER	dsRed+GFP+_vs_dsRednegGFPneg	1.27244	40d
Cer(d14:1(4E)/22:0(2OH))	CER	dsRednegGFPneg_vs_dsRednegGFP+	0.0826631	40d
Cer(t18:0/24:0(2OH))	CER	dsRed+GFP+_vs_dsRednegGFP+	1.39235	40d
Cer(t18:0/24:0(2OH))	CER	dsRed+GFP+_vs_dsRednegGFPneg	1.09927	40d
Cer(t18:0/24:0(2OH))	CER	dsRednegGFPneg_vs_dsRednegGFP+	0.232325	40d
Cer(d18:0/14:0)	CER	dsRed+GFP+_vs_dsRednegGFP+	1.38827	40d
Cer(d18:0/14:0)	CER	dsRed+GFP+_vs_dsRednegGFPneg	1.28874	40d
Cer(d18:0/14:0)	CER	dsRednegGFPneg_vs_dsRednegGFP+	0.0493194	40d
CerP(d18:1/22:0)	CER	dsRed+GFP+_vs_dsRednegGFP+	1.38702	40d
CerP(d18:1/22:0)	CER	dsRed+GFP+_vs_dsRednegGFPneg	1.1546	40d
CerP(d18:1/22:0)	CER	dsRednegGFPneg_vs_dsRednegGFP+	0.1786	40d
Cer(d18:1/22:0)	CER	dsRed+GFP+_vs_dsRednegGFP+	1.37976	40d
Cer(d18:1/22:0)	CER	dsRed+GFP+_vs_dsRednegGFPneg	1.20358	40d
Cer(d18:1/22:0)	CER	dsRednegGFPneg_vs_dsRednegGFP+	0.122107	40d
Cer(d14:2(4E,6E)/20:1(11Z)(2OH))	CER	dsRed+GFP+_vs_dsRednegGFP+	1.37705	40d
Cer(d14:2(4E,6E)/20:1(11Z)(2OH))	CER	dsRed+GFP+_vs_dsRednegGFPneg	1.2141	40d
Cer(d14:2(4E,6E)/20:1(11Z)(2OH))	CER	dsRednegGFPneg_vs_dsRednegGFP+	0.107912	40d
Cer(d18:0/20:0)	CER	dsRed+GFP+_vs_dsRednegGFP+	1.36979	40d
Cer(d18:0/20:0)	CER	dsRed+GFP+_vs_dsRednegGFPneg	1.3742	40d
Cer(d18:0/20:0)	CER	dsRednegGFPneg_vs_dsRednegGFP+	-0.0546697	40d
1-O-tricosanoyl-Cer(d18:1/18:0)	CER	dsRed+GFP+_vs_dsRednegGFP+	1.35837	40d
1-O-tricosanoyl-Cer(d18:1/18:0)	CER	dsRed+GFP+_vs_dsRednegGFPneg	1.22757	40d
1-O-tricosanoyl-Cer(d18:1/18:0)	CER	dsRednegGFPneg_vs_dsRednegGFP+	0.0834461	40d
Cer(d18:0/16:0(2OH))	CER	dsRed+GFP+_vs_dsRednegGFP+	1.34336	40d
Cer(d18:0/16:0(2OH))	CER	dsRed+GFP+_vs_dsRednegGFPneg	1.32564	40d
Cer(d18:0/16:0(2OH))	CER	dsRednegGFPneg_vs_dsRednegGFP+	-0.0348757	40d
Cer(d14:1(4E)/22:1(13Z)(2OH))	CER	dsRed+GFP+_vs_dsRednegGFP+	1.32489	40d
Cer(d14:1(4E)/22:1(13Z)(2OH))	CER	dsRed+GFP+_vs_dsRednegGFPneg	1.23851	40d
Cer(d14:1(4E)/22:1(13Z)(2OH))	CER	dsRednegGFPneg_vs_dsRednegGFP+	0.0235534	40d
CerP(d18:1/20:0)	CER	dsRed+GFP+_vs_dsRednegGFP+	1.31633	40d
CerP(d18:1/20:0)	CER	dsRed+GFP+_vs_dsRednegGFPneg	1.00839	40d
CerP(d18:1/20:0)	CER	dsRednegGFPneg_vs_dsRednegGFP+	0.260113	40d
Cer(d18:2/16:0)	CER	dsRed+GFP+_vs_dsRednegGFP+	1.3062	40d
Cer(d18:2/16:0)	CER	dsRed+GFP+_vs_dsRednegGFPneg	1.23923	40d
Cer(d18:2/16:0)	CER	dsRednegGFPneg_vs_dsRednegGFP+	0.0128341	40d
Cer(d18:1/26:1(17Z))	CER	dsRed+GFP+_vs_dsRednegGFP+	1.29431	40d
Cer(d18:1/26:1(17Z))	CER	dsRed+GFP+_vs_dsRednegGFPneg	1.01017	40d
Cer(d18:1/26:1(17Z))	CER	dsRednegGFPneg_vs_dsRednegGFP+	0.23345	40d
Cer(t18:0/22:0(2OH))	CER	dsRed+GFP+_vs_dsRednegGFP+	1.27323	40d
Cer(t18:0/22:0(2OH))	CER	dsRed+GFP+_vs_dsRednegGFPneg	1.09583	40d
Cer(t18:0/22:0(2OH))	CER	dsRednegGFPneg_vs_dsRednegGFP+	0.11942	40d
CerP(d18:1/14:0)	CER	dsRed+GFP+_vs_dsRednegGFP+	1.27319	40d
CerP(d18:1/14:0)	CER	dsRed+GFP+_vs_dsRednegGFPneg	0.979594	40d
CerP(d18:1/14:0)	CER	dsRednegGFPneg_vs_dsRednegGFP+	0.242843	40d
Cer(d18:1/26:0)	CER	dsRed+GFP+_vs_dsRednegGFP+	1.2627	40d
Cer(d18:1/26:0)	CER	dsRed+GFP+_vs_dsRednegGFPneg	1.02567	40d
Cer(d18:1/26:0)	CER	dsRednegGFPneg_vs_dsRednegGFP+	0.188195	40d
Cer(d18:1/18:1(9Z))	CER	dsRed+GFP+_vs_dsRednegGFP+	1.24547	40d
Cer(d18:1/18:1(9Z))	CER	dsRed+GFP+_vs_dsRednegGFPneg	1.22198	40d
Cer(d18:1/18:1(9Z))	CER	dsRednegGFPneg_vs_dsRednegGFP+	-0.026319	40d
Cer(d18:1/20:0)	CER	dsRed+GFP+_vs_dsRednegGFP+	1.23829	40d
Cer(d18:1/20:0)	CER	dsRed+GFP+_vs_dsRednegGFPneg	1.0593	40d
Cer(d18:1/20:0)	CER	dsRednegGFPneg_vs_dsRednegGFP+	0.130917	40d
Cer(d18:1/18:0)	CER	dsRed+GFP+_vs_dsRednegGFP+	1.22626	40d
Cer(d18:1/18:0)	CER	dsRed+GFP+_vs_dsRednegGFPneg	1.16377	40d
Cer(d18:1/18:0)	CER	dsRednegGFPneg_vs_dsRednegGFP+	0.010367	40d
Cer(d14:2(4E,6E)/18:1(9Z)(2OH))	CER	dsRed+GFP+_vs_dsRednegGFP+	1.22178	40d
Cer(d14:2(4E,6E)/18:1(9Z)(2OH))	CER	dsRed+GFP+_vs_dsRednegGFPneg	1.03318	40d
Cer(d14:2(4E,6E)/18:1(9Z)(2OH))	CER	dsRednegGFPneg_vs_dsRednegGFP+	0.135223	40d
Cer(t18:0/26:0(2OH))	CER	dsRed+GFP+_vs_dsRednegGFP+	1.20148	40d
Cer(t18:0/26:0(2OH))	CER	dsRed+GFP+_vs_dsRednegGFPneg	1.26124	40d
Cer(t18:0/26:0(2OH))	CER	dsRednegGFPneg_vs_dsRednegGFP+	-0.118085	40d
Cer(d20:0/26:0(2OH))	CER	dsRed+GFP+_vs_dsRednegGFP+	1.1991	40d
Cer(d20:0/26:0(2OH))	CER	dsRed+GFP+_vs_dsRednegGFPneg	0.998246	40d
Cer(d20:0/26:0(2OH))	CER	dsRednegGFPneg_vs_dsRednegGFP+	0.145738	40d
Cer(d14:2(4E,6E)/16:0)	CER	dsRed+GFP+_vs_dsRednegGFP+	1.19773	40d
Cer(d14:2(4E,6E)/16:0)	CER	dsRed+GFP+_vs_dsRednegGFPneg	0.794525	40d
Cer(d14:2(4E,6E)/16:0)	CER	dsRednegGFPneg_vs_dsRednegGFP+	0.350703	40d
Cer(t18:0/18:0(2OH))	CER	dsRed+GFP+_vs_dsRednegGFP+	1.19092	40d
Cer(t18:0/18:0(2OH))	CER	dsRed+GFP+_vs_dsRednegGFPneg	1.06187	40d
Cer(t18:0/18:0(2OH))	CER	dsRednegGFPneg_vs_dsRednegGFP+	0.0668323	40d
CerP(d18:1/12:0)	CER	dsRed+GFP+_vs_dsRednegGFP+	1.18098	40d
CerP(d18:1/12:0)	CER	dsRed+GFP+_vs_dsRednegGFPneg	1.13253	40d
CerP(d18:1/12:0)	CER	dsRednegGFPneg_vs_dsRednegGFP+	-0.00135613	40d
Cer(d14:2(4E,6E)/18:0(2OH))	CER	dsRed+GFP+_vs_dsRednegGFP+	1.15172	40d
Cer(d14:2(4E,6E)/18:0(2OH))	CER	dsRed+GFP+_vs_dsRednegGFPneg	0.968225	40d
Cer(d14:2(4E,6E)/18:0(2OH))	CER	dsRednegGFPneg_vs_dsRednegGFP+	0.130976	40d
Cer(d14:2(4E,6E)/20:1(11Z))	CER	dsRed+GFP+_vs_dsRednegGFP+	1.15075	40d
Cer(d14:2(4E,6E)/20:1(11Z))	CER	dsRed+GFP+_vs_dsRednegGFPneg	0.905567	40d
Cer(d14:2(4E,6E)/20:1(11Z))	CER	dsRednegGFPneg_vs_dsRednegGFP+	0.190477	40d
1-O-carboceroyl-Cer(d18:1/18:0)	CER	dsRed+GFP+_vs_dsRednegGFP+	1.1477	40d
1-O-carboceroyl-Cer(d18:1/18:0)	CER	dsRed+GFP+_vs_dsRednegGFPneg	1.00231	40d
1-O-carboceroyl-Cer(d18:1/18:0)	CER	dsRednegGFPneg_vs_dsRednegGFP+	0.102369	40d
Cer(d18:1/16:0)	CER	dsRed+GFP+_vs_dsRednegGFP+	1.12899	40d
Cer(d18:1/16:0)	CER	dsRed+GFP+_vs_dsRednegGFPneg	1.03844	40d
Cer(d18:1/16:0)	CER	dsRednegGFPneg_vs_dsRednegGFP+	0.0411983	40d
Cer(d14:2(4E,6E)/18:1(9Z))	CER	dsRed+GFP+_vs_dsRednegGFP+	1.08977	40d
Cer(d14:2(4E,6E)/18:1(9Z))	CER	dsRed+GFP+_vs_dsRednegGFPneg	0.816728	40d
Cer(d14:2(4E,6E)/18:1(9Z))	CER	dsRednegGFPneg_vs_dsRednegGFP+	0.222538	40d
CerP(d18:1/8:0)	CER	dsRed+GFP+_vs_dsRednegGFP+	1.08439	40d
CerP(d18:1/8:0)	CER	dsRed+GFP+_vs_dsRednegGFPneg	1.02879	40d
CerP(d18:1/8:0)	CER	dsRednegGFPneg_vs_dsRednegGFP+	0.00697316	40d
Cer(d16:2(4E,6E)/24:0(2OH))	CER	dsRed+GFP+_vs_dsRednegGFP+	1.07486	40d
Cer(d16:2(4E,6E)/24:0(2OH))	CER	dsRed+GFP+_vs_dsRednegGFPneg	0.808992	40d
Cer(d16:2(4E,6E)/24:0(2OH))	CER	dsRednegGFPneg_vs_dsRednegGFP+	0.21558	40d
1-O-carboceroyl-Cer(d18:1/16:0)	CER	dsRed+GFP+_vs_dsRednegGFP+	1.05423	40d
1-O-carboceroyl-Cer(d18:1/16:0)	CER	dsRed+GFP+_vs_dsRednegGFPneg	0.923296	40d
1-O-carboceroyl-Cer(d18:1/16:0)	CER	dsRednegGFPneg_vs_dsRednegGFP+	0.0814614	40d
Cer(d18:1/2:0)	CER	dsRed+GFP+_vs_dsRednegGFP+	1.04718	40d
Cer(d18:1/2:0)	CER	dsRed+GFP+_vs_dsRednegGFPneg	0.847878	40d
Cer(d18:1/2:0)	CER	dsRednegGFPneg_vs_dsRednegGFP+	0.149759	40d
Cer(d20:0/26:0)	CER	dsRed+GFP+_vs_dsRednegGFP+	0.990039	40d
Cer(d20:0/26:0)	CER	dsRed+GFP+_vs_dsRednegGFPneg	0.878149	40d
Cer(d20:0/26:0)	CER	dsRednegGFPneg_vs_dsRednegGFP+	0.0620114	40d
1-O-cerotoyl-Cer(d18:1/18:0)	CER	dsRed+GFP+_vs_dsRednegGFP+	0.776569	40d
1-O-cerotoyl-Cer(d18:1/18:0)	CER	dsRed+GFP+_vs_dsRednegGFPneg	1.46153	40d
1-O-cerotoyl-Cer(d18:1/18:0)	CER	dsRednegGFPneg_vs_dsRednegGFP+	-0.678209	40d
Cer(d18:1/12:0)	CER	dsRed+GFP+_vs_dsRednegGFP+	0.741629	40d
Cer(d18:1/12:0)	CER	dsRed+GFP+_vs_dsRednegGFPneg	0.82221	40d
Cer(d18:1/12:0)	CER	dsRednegGFPneg_vs_dsRednegGFP+	-0.133471	40d
Cer(d18:2/14:0)	CER	dsRed+GFP+_vs_dsRednegGFP+	0.505459	40d
Cer(d18:2/14:0)	CER	dsRed+GFP+_vs_dsRednegGFPneg	1.21767	40d
Cer(d18:2/14:0)	CER	dsRednegGFPneg_vs_dsRednegGFP+	-0.768342	40d
1-O-cerotoyl-Cer(d18:1/16:0)	CER	dsRed+GFP+_vs_dsRednegGFP+	0.356126	40d
1-O-cerotoyl-Cer(d18:1/16:0)	CER	dsRed+GFP+_vs_dsRednegGFPneg	0.999817	40d
1-O-cerotoyl-Cer(d18:1/16:0)	CER	dsRednegGFPneg_vs_dsRednegGFP+	-0.640084	40d
C28:0	FFA	dsRed+GFP+_vs_dsRednegGFP+	3.95733	40d
C28:0	FFA	dsRed+GFP+_vs_dsRednegGFPneg	-0.315763	40d
C28:0	FFA	dsRednegGFPneg_vs_dsRednegGFP+	4.21434	40d
C18:2	FFA	dsRed+GFP+_vs_dsRednegGFP+	1.91644	40d
C18:2	FFA	dsRed+GFP+_vs_dsRednegGFPneg	1.79441	40d
C18:2	FFA	dsRednegGFPneg_vs_dsRednegGFP+	0.0688337	40d
C22:0	FFA	dsRed+GFP+_vs_dsRednegGFP+	1.6762	40d
C22:0	FFA	dsRed+GFP+_vs_dsRednegGFPneg	1.09066	40d
C22:0	FFA	dsRednegGFPneg_vs_dsRednegGFP+	0.54301	40d
C18:4	FFA	dsRed+GFP+_vs_dsRednegGFP+	1.49791	40d
C18:4	FFA	dsRed+GFP+_vs_dsRednegGFPneg	1.13851	40d
C18:4	FFA	dsRednegGFPneg_vs_dsRednegGFP+	0.302701	40d
C18:1	FFA	dsRed+GFP+_vs_dsRednegGFP+	1.33168	40d
C18:1	FFA	dsRed+GFP+_vs_dsRednegGFPneg	1.19499	40d
C18:1	FFA	dsRednegGFPneg_vs_dsRednegGFP+	0.077853	40d
C14:0	FFA	dsRed+GFP+_vs_dsRednegGFP+	1.29845	40d
C14:0	FFA	dsRed+GFP+_vs_dsRednegGFPneg	0.921068	40d
C14:0	FFA	dsRednegGFPneg_vs_dsRednegGFP+	0.319562	40d
C24:0	FFA	dsRed+GFP+_vs_dsRednegGFP+	-1.22779	40d
C24:0	FFA	dsRed+GFP+_vs_dsRednegGFPneg	-1.72613	40d
C24:0	FFA	dsRednegGFPneg_vs_dsRednegGFP+	0.46637	40d
C32:0	FFA	dsRed+GFP+_vs_dsRednegGFP+	1.04011	40d
C32:0	FFA	dsRed+GFP+_vs_dsRednegGFPneg	0.705967	40d
C32:0	FFA	dsRednegGFPneg_vs_dsRednegGFP+	0.28872	40d
C17:1	FFA	dsRed+GFP+_vs_dsRednegGFP+	0.997393	40d
C17:1	FFA	dsRed+GFP+_vs_dsRednegGFPneg	0.714854	40d
C17:1	FFA	dsRednegGFPneg_vs_dsRednegGFP+	0.233385	40d
C15:0	FFA	dsRed+GFP+_vs_dsRednegGFP+	0.933684	40d
C15:0	FFA	dsRed+GFP+_vs_dsRednegGFPneg	0.345448	40d
C15:0	FFA	dsRednegGFPneg_vs_dsRednegGFP+	0.530119	40d
C24:1	FFA	dsRed+GFP+_vs_dsRednegGFP+	0.906163	40d
C24:1	FFA	dsRed+GFP+_vs_dsRednegGFPneg	0.340673	40d
C24:1	FFA	dsRednegGFPneg_vs_dsRednegGFP+	0.537466	40d
C22:6	FFA	dsRed+GFP+_vs_dsRednegGFP+	0.864631	40d
C22:6	FFA	dsRed+GFP+_vs_dsRednegGFPneg	0.246868	40d
C22:6	FFA	dsRednegGFPneg_vs_dsRednegGFP+	0.577264	40d
C26:1	FFA	dsRed+GFP+_vs_dsRednegGFP+	0.833715	40d
C26:1	FFA	dsRed+GFP+_vs_dsRednegGFPneg	0.544873	40d
C26:1	FFA	dsRednegGFPneg_vs_dsRednegGFP+	0.240237	40d
C12:1	FFA	dsRed+GFP+_vs_dsRednegGFP+	0.828432	40d
C12:1	FFA	dsRed+GFP+_vs_dsRednegGFPneg	0.687453	40d
C12:1	FFA	dsRednegGFPneg_vs_dsRednegGFP+	0.0863334	40d
C16:1	FFA	dsRed+GFP+_vs_dsRednegGFP+	0.797751	40d
C16:1	FFA	dsRed+GFP+_vs_dsRednegGFPneg	0.468067	40d
C16:1	FFA	dsRednegGFPneg_vs_dsRednegGFP+	0.275935	40d
C22:4	FFA	dsRed+GFP+_vs_dsRednegGFP+	0.761086	40d
C22:4	FFA	dsRed+GFP+_vs_dsRednegGFPneg	0.559595	40d
C22:4	FFA	dsRednegGFPneg_vs_dsRednegGFP+	0.149637	40d
C30:0	FFA	dsRed+GFP+_vs_dsRednegGFP+	0.741098	40d
C30:0	FFA	dsRed+GFP+_vs_dsRednegGFPneg	0.668993	40d
C30:0	FFA	dsRednegGFPneg_vs_dsRednegGFP+	0.0230069	40d
C24:5	FFA	dsRed+GFP+_vs_dsRednegGFP+	0.635429	40d
C24:5	FFA	dsRed+GFP+_vs_dsRednegGFPneg	-0.0804586	40d
C24:5	FFA	dsRednegGFPneg_vs_dsRednegGFP+	0.673679	40d
C15:1	FFA	dsRed+GFP+_vs_dsRednegGFP+	0.588258	40d
C15:1	FFA	dsRed+GFP+_vs_dsRednegGFPneg	-0.450374	40d
C15:1	FFA	dsRednegGFPneg_vs_dsRednegGFP+	0.999338	40d
C34:0	FFA	dsRed+GFP+_vs_dsRednegGFP+	0.473278	40d
C34:0	FFA	dsRed+GFP+_vs_dsRednegGFPneg	-0.443995	40d
C34:0	FFA	dsRednegGFPneg_vs_dsRednegGFP+	0.879575	40d
C17:0	FFA	dsRed+GFP+_vs_dsRednegGFP+	0.315392	40d
C17:0	FFA	dsRed+GFP+_vs_dsRednegGFPneg	-0.512609	40d
C17:0	FFA	dsRednegGFPneg_vs_dsRednegGFP+	0.785544	40d
C20:0	FFA	dsRed+GFP+_vs_dsRednegGFP+	0.235507	40d
C20:0	FFA	dsRed+GFP+_vs_dsRednegGFPneg	0.812156	40d
C20:0	FFA	dsRednegGFPneg_vs_dsRednegGFP+	-0.625113	40d
PC (38:5)	PC	dsRed+GFP+_vs_dsRednegGFP+	-1.57081	40d
PC (38:5)	PC	dsRed+GFP+_vs_dsRednegGFPneg	-1.87946	40d
PC (38:5)	PC	dsRednegGFPneg_vs_dsRednegGFP+	0.26448	40d
PC (38:4)	PC	dsRed+GFP+_vs_dsRednegGFP+	-1.56511	40d
PC (38:4)	PC	dsRed+GFP+_vs_dsRednegGFPneg	-1.77995	40d
PC (38:4)	PC	dsRednegGFPneg_vs_dsRednegGFP+	0.172186	40d
PCo(38:0)	PC	dsRed+GFP+_vs_dsRednegGFP+	-1.53533	40d
PCo(38:0)	PC	dsRed+GFP+_vs_dsRednegGFPneg	-1.82529	40d
PCo(38:0)	PC	dsRednegGFPneg_vs_dsRednegGFP+	0.245778	40d
PC (38:6)	PC	dsRed+GFP+_vs_dsRednegGFP+	-1.53285	40d
PC (38:6)	PC	dsRed+GFP+_vs_dsRednegGFPneg	-1.8472	40d
PC (38:6)	PC	dsRednegGFPneg_vs_dsRednegGFP+	0.269616	40d
PC (38:7)	PC	dsRed+GFP+_vs_dsRednegGFP+	-1.4894	40d
PC (38:7)	PC	dsRed+GFP+_vs_dsRednegGFPneg	-1.82174	40d
PC (38:7)	PC	dsRednegGFPneg_vs_dsRednegGFP+	0.286712	40d
PC (38:9)	PC	dsRed+GFP+_vs_dsRednegGFP+	-1.47613	40d
PC (38:9)	PC	dsRed+GFP+_vs_dsRednegGFPneg	-1.71274	40d
PC (38:9)	PC	dsRednegGFPneg_vs_dsRednegGFP+	0.1911	40d
PCo(38:1)	PC	dsRed+GFP+_vs_dsRednegGFP+	-1.47138	40d
PCo(38:1)	PC	dsRed+GFP+_vs_dsRednegGFPneg	-1.74533	40d
PCo(38:1)	PC	dsRednegGFPneg_vs_dsRednegGFP+	0.224962	40d
PCo(38:2)	PC	dsRed+GFP+_vs_dsRednegGFP+	-1.46439	40d
PCo(38:2)	PC	dsRed+GFP+_vs_dsRednegGFPneg	-1.71292	40d
PCo(38:2)	PC	dsRednegGFPneg_vs_dsRednegGFP+	0.200706	40d
PC (38:8)	PC	dsRed+GFP+_vs_dsRednegGFP+	-1.42911	40d
PC (38:8)	PC	dsRed+GFP+_vs_dsRednegGFPneg	-1.72286	40d
PC (38:8)	PC	dsRednegGFPneg_vs_dsRednegGFP+	0.246583	40d
PCo(38:3)	PC	dsRed+GFP+_vs_dsRednegGFP+	-1.426	40d
PCo(38:3)	PC	dsRed+GFP+_vs_dsRednegGFPneg	-1.65067	40d
PCo(38:3)	PC	dsRednegGFPneg_vs_dsRednegGFP+	0.17558	40d
PCo(38:5)	PC	dsRed+GFP+_vs_dsRednegGFP+	-1.41749	40d
PCo(38:5)	PC	dsRed+GFP+_vs_dsRednegGFPneg	-1.63188	40d
PCo(38:5)	PC	dsRednegGFPneg_vs_dsRednegGFP+	0.166816	40d
PCo(38:4)	PC	dsRed+GFP+_vs_dsRednegGFP+	-1.41678	40d
PCo(38:4)	PC	dsRed+GFP+_vs_dsRednegGFPneg	-1.62048	40d
PCo(38:4)	PC	dsRednegGFPneg_vs_dsRednegGFP+	0.155332	40d
PCo(38:6)	PC	dsRed+GFP+_vs_dsRednegGFP+	-1.39426	40d
PCo(38:6)	PC	dsRed+GFP+_vs_dsRednegGFPneg	-1.58469	40d
PCo(38:6)	PC	dsRednegGFPneg_vs_dsRednegGFP+	0.145506	40d
SM (d18:2/24:1)	SM	dsRed+GFP+_vs_dsRednegGFP+	-1.39167	40d
SM (d18:2/24:1)	SM	dsRed+GFP+_vs_dsRednegGFPneg	-1.59193	40d
SM (d18:2/24:1)	SM	dsRednegGFPneg_vs_dsRednegGFP+	0.163352	40d
PC (38:3)	PC	dsRed+GFP+_vs_dsRednegGFP+	-1.3163	40d
PC (38:3)	PC	dsRed+GFP+_vs_dsRednegGFPneg	-1.45514	40d
PC (38:3)	PC	dsRednegGFPneg_vs_dsRednegGFP+	0.103538	40d
PC (36:0); PCp(38:6)	PC	dsRed+GFP+_vs_dsRednegGFP+	-1.25538	40d
PC (36:0); PCp(38:6)	PC	dsRed+GFP+_vs_dsRednegGFPneg	-1.45808	40d
PC (36:0); PCp(38:6)	PC	dsRednegGFPneg_vs_dsRednegGFP+	0.166535	40d
SM (d18:2/22:1)	SM	dsRed+GFP+_vs_dsRednegGFP+	-1.20118	40d
SM (d18:2/22:1)	SM	dsRed+GFP+_vs_dsRednegGFPneg	-1.19235	40d
SM (d18:2/22:1)	SM	dsRednegGFPneg_vs_dsRednegGFP+	-0.0359469	40d
PC (36:5)	PC	dsRed+GFP+_vs_dsRednegGFP+	-1.18952	40d
PC (36:5)	PC	dsRed+GFP+_vs_dsRednegGFPneg	-1.19081	40d
PC (36:5)	PC	dsRednegGFPneg_vs_dsRednegGFP+	-0.0224221	40d
PC (36:4)	PC	dsRed+GFP+_vs_dsRednegGFP+	-1.17796	40d
PC (36:4)	PC	dsRed+GFP+_vs_dsRednegGFPneg	-1.12582	40d
PC (36:4)	PC	dsRednegGFPneg_vs_dsRednegGFP+	-0.0781187	40d
SM (d16:1/24:1)	SM	dsRed+GFP+_vs_dsRednegGFP+	-1.16377	40d
SM (d16:1/24:1)	SM	dsRed+GFP+_vs_dsRednegGFPneg	-1.24716	40d
SM (d16:1/24:1)	SM	dsRednegGFPneg_vs_dsRednegGFP+	0.0562149	40d
PC (36:6)	PC	dsRed+GFP+_vs_dsRednegGFP+	-1.15956	40d
PC (36:6)	PC	dsRed+GFP+_vs_dsRednegGFPneg	-1.21947	40d
PC (36:6)	PC	dsRednegGFPneg_vs_dsRednegGFP+	0.0348862	40d
SM (d18:0/22:0)	SM	dsRed+GFP+_vs_dsRednegGFP+	-1.1515	40d
SM (d18:0/22:0)	SM	dsRed+GFP+_vs_dsRednegGFPneg	-1.35001	40d
SM (d18:0/22:0)	SM	dsRednegGFPneg_vs_dsRednegGFP+	0.171992	40d
PC (36:1)	PC	dsRed+GFP+_vs_dsRednegGFP+	-1.15067	40d
PC (36:1)	PC	dsRed+GFP+_vs_dsRednegGFPneg	-1.28531	40d
PC (36:1)	PC	dsRednegGFPneg_vs_dsRednegGFP+	0.106979	40d
SM (d16:1/24:0)	SM	dsRed+GFP+_vs_dsRednegGFP+	-1.15034	40d
SM (d16:1/24:0)	SM	dsRed+GFP+_vs_dsRednegGFPneg	-1.31242	40d
SM (d16:1/24:0)	SM	dsRednegGFPneg_vs_dsRednegGFP+	0.135082	40d
PC (36:2)	PC	dsRed+GFP+_vs_dsRednegGFP+	-1.12317	40d
PC (36:2)	PC	dsRed+GFP+_vs_dsRednegGFPneg	-1.26348	40d
PC (36:2)	PC	dsRednegGFPneg_vs_dsRednegGFP+	0.113409	40d
PCo(36:0)	PC	dsRed+GFP+_vs_dsRednegGFP+	-1.10988	40d
PCo(36:0)	PC	dsRed+GFP+_vs_dsRednegGFPneg	-1.13472	40d
PCo(36:0)	PC	dsRednegGFPneg_vs_dsRednegGFP+	1.86e-05	40d
PC (36:3)	PC	dsRed+GFP+_vs_dsRednegGFP+	-1.09654	40d
PC (36:3)	PC	dsRed+GFP+_vs_dsRednegGFPneg	-1.16922	40d
PC (36:3)	PC	dsRednegGFPneg_vs_dsRednegGFP+	0.0439015	40d
PCo(36:3)	PC	dsRed+GFP+_vs_dsRednegGFP+	-1.07682	40d
PCo(36:3)	PC	dsRed+GFP+_vs_dsRednegGFPneg	-0.937202	40d
PCo(36:3)	PC	dsRednegGFPneg_vs_dsRednegGFP+	-0.166536	40d
PC (36:7)	PC	dsRed+GFP+_vs_dsRednegGFP+	-1.07632	40d
PC (36:7)	PC	dsRed+GFP+_vs_dsRednegGFPneg	-1.12748	40d
PC (36:7)	PC	dsRednegGFPneg_vs_dsRednegGFP+	0.0254651	40d
Lyso_PC(10:0)	PC	dsRed+GFP+_vs_dsRednegGFP+	-1.07483	40d
Lyso_PC(10:0)	PC	dsRed+GFP+_vs_dsRednegGFPneg	-0.324571	40d
Lyso_PC(10:0)	PC	dsRednegGFPneg_vs_dsRednegGFP+	-0.80188	40d
PCo(36:1)	PC	dsRed+GFP+_vs_dsRednegGFP+	-1.06936	40d
PCo(36:1)	PC	dsRed+GFP+_vs_dsRednegGFPneg	-1.04345	40d
PCo(36:1)	PC	dsRednegGFPneg_vs_dsRednegGFP+	-0.0500959	40d
PC (34:5)	PC	dsRed+GFP+_vs_dsRednegGFP+	-1.06109	40d
PC (34:5)	PC	dsRed+GFP+_vs_dsRednegGFPneg	-0.81558	40d
PC (34:5)	PC	dsRednegGFPneg_vs_dsRednegGFP+	-0.272814	40d
PCo(36:4)	PC	dsRed+GFP+_vs_dsRednegGFP+	-1.05779	40d
PCo(36:4)	PC	dsRed+GFP+_vs_dsRednegGFPneg	-0.959501	40d
PCo(36:4)	PC	dsRednegGFPneg_vs_dsRednegGFP+	-0.124733	40d
SM (d18:1/20:0)	SM	dsRed+GFP+_vs_dsRednegGFP+	-1.05767	40d
SM (d18:1/20:0)	SM	dsRed+GFP+_vs_dsRednegGFPneg	-0.880616	40d
SM (d18:1/20:0)	SM	dsRednegGFPneg_vs_dsRednegGFP+	-0.20374	40d
PC (36:8)	PC	dsRed+GFP+_vs_dsRednegGFP+	-1.0539	40d
PC (36:8)	PC	dsRed+GFP+_vs_dsRednegGFPneg	-1.03429	40d
PC (36:8)	PC	dsRednegGFPneg_vs_dsRednegGFP+	-0.0445677	40d
PCo(36:2)	PC	dsRed+GFP+_vs_dsRednegGFP+	-1.03907	40d
PCo(36:2)	PC	dsRed+GFP+_vs_dsRednegGFPneg	-0.954271	40d
PCo(36:2)	PC	dsRednegGFPneg_vs_dsRednegGFP+	-0.110876	40d
SM (d18:2/20:1)	SM	dsRed+GFP+_vs_dsRednegGFP+	-1.03809	40d
SM (d18:2/20:1)	SM	dsRed+GFP+_vs_dsRednegGFPneg	-0.832016	40d
SM (d18:2/20:1)	SM	dsRednegGFPneg_vs_dsRednegGFP+	-0.232474	40d
PCo(36:5)	PC	dsRed+GFP+_vs_dsRednegGFP+	-1.03101	40d
PCo(36:5)	PC	dsRed+GFP+_vs_dsRednegGFPneg	-0.918546	40d
PCo(36:5)	PC	dsRednegGFPneg_vs_dsRednegGFP+	-0.137656	40d
SM (d16:1/22:1)	SM	dsRed+GFP+_vs_dsRednegGFP+	-1.02708	40d
SM (d16:1/22:1)	SM	dsRed+GFP+_vs_dsRednegGFPneg	-0.850518	40d
SM (d16:1/22:1)	SM	dsRednegGFPneg_vs_dsRednegGFP+	-0.204146	40d
PC (34:2)	PC	dsRed+GFP+_vs_dsRednegGFP+	-1.0259	40d
PC (34:2)	PC	dsRed+GFP+_vs_dsRednegGFPneg	-0.886745	40d
PC (34:2)	PC	dsRednegGFPneg_vs_dsRednegGFP+	-0.165149	40d
PC (34:4)	PC	dsRed+GFP+_vs_dsRednegGFP+	-1.01895	40d
PC (34:4)	PC	dsRed+GFP+_vs_dsRednegGFPneg	-0.75644	40d
PC (34:4)	PC	dsRednegGFPneg_vs_dsRednegGFP+	-0.291106	40d
PC (34:1)	PC	dsRed+GFP+_vs_dsRednegGFP+	-1.01856	40d
PC (34:1)	PC	dsRed+GFP+_vs_dsRednegGFPneg	-0.852824	40d
PC (34:1)	PC	dsRednegGFPneg_vs_dsRednegGFP+	-0.19138	40d
PC (34:6)	PC	dsRed+GFP+_vs_dsRednegGFP+	-1.01026	40d
PC (34:6)	PC	dsRed+GFP+_vs_dsRednegGFPneg	-0.705668	40d
PC (34:6)	PC	dsRednegGFPneg_vs_dsRednegGFP+	-0.33136	40d
PCp(36:5)	PC	dsRed+GFP+_vs_dsRednegGFP+	-1.00215	40d
PCp(36:5)	PC	dsRed+GFP+_vs_dsRednegGFPneg	-0.939558	40d
PCp(36:5)	PC	dsRednegGFPneg_vs_dsRednegGFP+	-0.0854113	40d
PC (34:3)	PC	dsRed+GFP+_vs_dsRednegGFP+	-0.995534	40d
PC (34:3)	PC	dsRed+GFP+_vs_dsRednegGFPneg	-0.842128	40d
PC (34:3)	PC	dsRednegGFPneg_vs_dsRednegGFP+	-0.181557	40d
PC (34:0)	PC	dsRed+GFP+_vs_dsRednegGFP+	-0.992429	40d
PC (34:0)	PC	dsRed+GFP+_vs_dsRednegGFPneg	-0.877089	40d
PC (34:0)	PC	dsRednegGFPneg_vs_dsRednegGFP+	-0.139956	40d
SM (d18:0/20:0)	SM	dsRed+GFP+_vs_dsRednegGFP+	-0.989891	40d
SM (d18:0/20:0)	SM	dsRed+GFP+_vs_dsRednegGFPneg	-0.850666	40d
SM (d18:0/20:0)	SM	dsRednegGFPneg_vs_dsRednegGFP+	-0.168145	40d
Lyso_PC(22:6)	PC	dsRed+GFP+_vs_dsRednegGFP+	0.972454	40d
Lyso_PC(22:6)	PC	dsRed+GFP+_vs_dsRednegGFPneg	0.874353	40d
Lyso_PC(22:6)	PC	dsRednegGFPneg_vs_dsRednegGFP+	0.0538502	40d
PCo(34:0)	PC	dsRed+GFP+_vs_dsRednegGFP+	-0.95183	40d
PCo(34:0)	PC	dsRed+GFP+_vs_dsRednegGFPneg	-0.511129	40d
PCo(34:0)	PC	dsRednegGFPneg_vs_dsRednegGFP+	-0.470494	40d
Lyso_PC(21:0)	PC	dsRed+GFP+_vs_dsRednegGFP+	0.949898	40d
Lyso_PC(21:0)	PC	dsRed+GFP+_vs_dsRednegGFPneg	1.17885	40d
Lyso_PC(21:0)	PC	dsRednegGFPneg_vs_dsRednegGFP+	-0.266011	40d
PC (40:4)	PC	dsRed+GFP+_vs_dsRednegGFP+	-0.919098	40d
PC (40:4)	PC	dsRed+GFP+_vs_dsRednegGFPneg	-1.15239	40d
PC (40:4)	PC	dsRednegGFPneg_vs_dsRednegGFP+	0.196681	40d
Lyso_PC(22:4)	PC	dsRed+GFP+_vs_dsRednegGFP+	0.916429	40d
Lyso_PC(22:4)	PC	dsRed+GFP+_vs_dsRednegGFPneg	1.179	40d
Lyso_PC(22:4)	PC	dsRednegGFPneg_vs_dsRednegGFP+	-0.297152	40d
PC (32:4)	PC	dsRed+GFP+_vs_dsRednegGFP+	-0.908635	40d
PC (32:4)	PC	dsRed+GFP+_vs_dsRednegGFPneg	-0.349305	40d
PC (32:4)	PC	dsRednegGFPneg_vs_dsRednegGFP+	-0.592963	40d
SM (d18:2/18:1)	SM	dsRed+GFP+_vs_dsRednegGFP+	-0.890575	40d
SM (d18:2/18:1)	SM	dsRed+GFP+_vs_dsRednegGFPneg	-0.281989	40d
SM (d18:2/18:1)	SM	dsRednegGFPneg_vs_dsRednegGFP+	-0.641815	40d
PCo(34:1)	PC	dsRed+GFP+_vs_dsRednegGFP+	-0.870927	40d
PCo(34:1)	PC	dsRed+GFP+_vs_dsRednegGFPneg	-0.355336	40d
PCo(34:1)	PC	dsRednegGFPneg_vs_dsRednegGFP+	-0.546776	40d
Lyso_PC(5:0)	PC	dsRed+GFP+_vs_dsRednegGFP+	-0.854904	40d
Lyso_PC(5:0)	PC	dsRed+GFP+_vs_dsRednegGFPneg	-0.393733	40d
Lyso_PC(5:0)	PC	dsRednegGFPneg_vs_dsRednegGFP+	-0.49212	40d
SM (d18:1/18:1)9Z))	SM	dsRed+GFP+_vs_dsRednegGFP+	-0.844471	40d
SM (d18:1/18:1)9Z))	SM	dsRed+GFP+_vs_dsRednegGFPneg	-0.240846	40d
SM (d18:1/18:1)9Z))	SM	dsRednegGFPneg_vs_dsRednegGFP+	-0.639492	40d
PC (40:3)	PC	dsRed+GFP+_vs_dsRednegGFP+	-0.831865	40d
PC (40:3)	PC	dsRed+GFP+_vs_dsRednegGFPneg	-0.938012	40d
PC (40:3)	PC	dsRednegGFPneg_vs_dsRednegGFP+	0.064431	40d
PCo(34:2)	PC	dsRed+GFP+_vs_dsRednegGFP+	-0.82863	40d
PCo(34:2)	PC	dsRed+GFP+_vs_dsRednegGFPneg	-0.268267	40d
PCo(34:2)	PC	dsRednegGFPneg_vs_dsRednegGFP+	-0.593956	40d
PC (32:5)	PC	dsRed+GFP+_vs_dsRednegGFP+	-0.825742	40d
PC (32:5)	PC	dsRed+GFP+_vs_dsRednegGFPneg	-0.727569	40d
PC (32:5)	PC	dsRednegGFPneg_vs_dsRednegGFP+	-0.119758	40d
PC (32:0)	PC	dsRed+GFP+_vs_dsRednegGFP+	-0.824059	40d
PC (32:0)	PC	dsRed+GFP+_vs_dsRednegGFPneg	-0.238477	40d
PC (32:0)	PC	dsRednegGFPneg_vs_dsRednegGFP+	-0.619214	40d
SM (d18:1/18:0)	SM	dsRed+GFP+_vs_dsRednegGFP+	-0.819958	40d
SM (d18:1/18:0)	SM	dsRed+GFP+_vs_dsRednegGFPneg	-0.215985	40d
SM (d18:1/18:0)	SM	dsRednegGFPneg_vs_dsRednegGFP+	-0.637439	40d
SM (d18:1/24:1)15Z))	SM	dsRed+GFP+_vs_dsRednegGFP+	-0.815549	40d
SM (d18:1/24:1)15Z))	SM	dsRed+GFP+_vs_dsRednegGFPneg	-1.38645	40d
SM (d18:1/24:1)15Z))	SM	dsRednegGFPneg_vs_dsRednegGFP+	0.540979	40d
PC (32:3)	PC	dsRed+GFP+_vs_dsRednegGFP+	-0.814236	40d
PC (32:3)	PC	dsRed+GFP+_vs_dsRednegGFPneg	-0.224164	40d
PC (32:3)	PC	dsRednegGFPneg_vs_dsRednegGFP+	-0.624902	40d
Lyso_PC(21:4)	PC	dsRed+GFP+_vs_dsRednegGFP+	0.809157	40d
Lyso_PC(21:4)	PC	dsRed+GFP+_vs_dsRednegGFPneg	0.904704	40d
Lyso_PC(21:4)	PC	dsRednegGFPneg_vs_dsRednegGFP+	-0.141469	40d
SM (d18:0/18:0)	SM	dsRed+GFP+_vs_dsRednegGFP+	-0.807321	40d
SM (d18:0/18:0)	SM	dsRed+GFP+_vs_dsRednegGFPneg	-0.20422	40d
SM (d18:0/18:0)	SM	dsRednegGFPneg_vs_dsRednegGFP+	-0.637719	40d
PC (32:2)	PC	dsRed+GFP+_vs_dsRednegGFP+	-0.799786	40d
PC (32:2)	PC	dsRed+GFP+_vs_dsRednegGFPneg	-0.166374	40d
PC (32:2)	PC	dsRednegGFPneg_vs_dsRednegGFP+	-0.667221	40d
PCo(34:3)	PC	dsRed+GFP+_vs_dsRednegGFP+	-0.798215	40d
PCo(34:3)	PC	dsRed+GFP+_vs_dsRednegGFPneg	-0.276157	40d
PCo(34:3)	PC	dsRednegGFPneg_vs_dsRednegGFP+	-0.555195	40d
PCp(32:4)	PC	dsRed+GFP+_vs_dsRednegGFP+	-0.789082	40d
PCp(32:4)	PC	dsRed+GFP+_vs_dsRednegGFPneg	-0.243496	40d
PCp(32:4)	PC	dsRednegGFPneg_vs_dsRednegGFP+	-0.576827	40d
PC (32:1)	PC	dsRed+GFP+_vs_dsRednegGFP+	-0.786441	40d
PC (32:1)	PC	dsRed+GFP+_vs_dsRednegGFPneg	-0.187929	40d
PC (32:1)	PC	dsRednegGFPneg_vs_dsRednegGFP+	-0.632613	40d
PC (40:2)	PC	dsRed+GFP+_vs_dsRednegGFP+	-0.784144	40d
PC (40:2)	PC	dsRed+GFP+_vs_dsRednegGFPneg	-0.81208	40d
PC (40:2)	PC	dsRednegGFPneg_vs_dsRednegGFP+	-0.0155861	40d
PC (40:5)	PC	dsRed+GFP+_vs_dsRednegGFP+	-0.772405	40d
PC (40:5)	PC	dsRed+GFP+_vs_dsRednegGFPneg	-1.50334	40d
PC (40:5)	PC	dsRednegGFPneg_vs_dsRednegGFP+	0.703033	40d
PCo(34:4)	PC	dsRed+GFP+_vs_dsRednegGFP+	-0.769839	40d
PCo(34:4)	PC	dsRed+GFP+_vs_dsRednegGFPneg	-0.297788	40d
PCo(34:4)	PC	dsRednegGFPneg_vs_dsRednegGFP+	-0.504249	40d
SM (d18:1/26:0)	SM	dsRed+GFP+_vs_dsRednegGFP+	-0.770047	40d
SM (d18:1/26:0)	SM	dsRed+GFP+_vs_dsRednegGFPneg	-0.824169	40d
SM (d18:1/26:0)	SM	dsRednegGFPneg_vs_dsRednegGFP+	0.00856661	40d
SM (d18:1/26:1)17Z))	SM	dsRed+GFP+_vs_dsRednegGFP+	-0.770168	40d
SM (d18:1/26:1)17Z))	SM	dsRed+GFP+_vs_dsRednegGFPneg	-0.846298	40d
SM (d18:1/26:1)17Z))	SM	dsRednegGFPneg_vs_dsRednegGFP+	0.0339718	40d
PC (40:0)	PC	dsRed+GFP+_vs_dsRednegGFP+	-0.766334	40d
PC (40:0)	PC	dsRed+GFP+_vs_dsRednegGFPneg	-0.845429	40d
PC (40:0)	PC	dsRednegGFPneg_vs_dsRednegGFP+	0.0338393	40d
PC (40:1)	PC	dsRed+GFP+_vs_dsRednegGFP+	-0.75857	40d
PC (40:1)	PC	dsRed+GFP+_vs_dsRednegGFPneg	-0.818858	40d
PC (40:1)	PC	dsRednegGFPneg_vs_dsRednegGFP+	0.014979	40d
Lyso_PC(22:5)	PC	dsRed+GFP+_vs_dsRednegGFP+	0.755623	40d
Lyso_PC(22:5)	PC	dsRed+GFP+_vs_dsRednegGFPneg	0.787891	40d
Lyso_PC(22:5)	PC	dsRednegGFPneg_vs_dsRednegGFP+	-0.079357	40d
PCp(42:6)	PC	dsRed+GFP+_vs_dsRednegGFP+	-0.711613	40d
PCp(42:6)	PC	dsRed+GFP+_vs_dsRednegGFPneg	-0.767469	40d
PCp(42:6)	PC	dsRednegGFPneg_vs_dsRednegGFP+	0.0107042	40d
PC (42:11)	PC	dsRed+GFP+_vs_dsRednegGFP+	-0.704433	40d
PC (42:11)	PC	dsRed+GFP+_vs_dsRednegGFPneg	-0.779132	40d
PC (42:11)	PC	dsRednegGFPneg_vs_dsRednegGFP+	0.0286345	40d
PC (46:2)	PC	dsRed+GFP+_vs_dsRednegGFP+	0.634025	40d
PC (46:2)	PC	dsRed+GFP+_vs_dsRednegGFPneg	0.817439	40d
PC (46:2)	PC	dsRednegGFPneg_vs_dsRednegGFP+	-0.236618	40d
PC (38:2)	PC	dsRed+GFP+_vs_dsRednegGFP+	-0.480596	40d
PC (38:2)	PC	dsRed+GFP+_vs_dsRednegGFPneg	-1.54184	40d
PC (38:2)	PC	dsRednegGFPneg_vs_dsRednegGFP+	1.03807	40d
PCo(40:4)	PC	dsRed+GFP+_vs_dsRednegGFP+	-0.426299	40d
PCo(40:4)	PC	dsRed+GFP+_vs_dsRednegGFPneg	-1.75014	40d
PCo(40:4)	PC	dsRednegGFPneg_vs_dsRednegGFP+	1.30082	40d
PCo(40:5)	PC	dsRed+GFP+_vs_dsRednegGFP+	-0.408895	40d
PCo(40:5)	PC	dsRed+GFP+_vs_dsRednegGFPneg	-1.7526	40d
PCo(40:5)	PC	dsRednegGFPneg_vs_dsRednegGFP+	1.32259	40d
PCo(40:6)	PC	dsRed+GFP+_vs_dsRednegGFP+	-0.396717	40d
PCo(40:6)	PC	dsRed+GFP+_vs_dsRednegGFPneg	-1.80145	40d
PCo(40:6)	PC	dsRednegGFPneg_vs_dsRednegGFP+	1.38363	40d
PCo(32:0)	PC	dsRed+GFP+_vs_dsRednegGFP+	-0.38186	40d
PCo(32:0)	PC	dsRed+GFP+_vs_dsRednegGFPneg	-0.957606	40d
PCo(32:0)	PC	dsRednegGFPneg_vs_dsRednegGFP+	0.557513	40d
SM (d16:1/18:1)	SM	dsRed+GFP+_vs_dsRednegGFP+	-0.378402	40d
SM (d16:1/18:1)	SM	dsRed+GFP+_vs_dsRednegGFPneg	-0.96312	40d
SM (d16:1/18:1)	SM	dsRednegGFPneg_vs_dsRednegGFP+	0.564337	40d
PC (38:0)	PC	dsRed+GFP+_vs_dsRednegGFP+	-0.36833	40d
PC (38:0)	PC	dsRed+GFP+_vs_dsRednegGFPneg	-1.77398	40d
PC (38:0)	PC	dsRednegGFPneg_vs_dsRednegGFP+	1.38631	40d
PC (30:1)	PC	dsRed+GFP+_vs_dsRednegGFP+	-0.344104	40d
PC (30:1)	PC	dsRed+GFP+_vs_dsRednegGFPneg	-0.935655	40d
PC (30:1)	PC	dsRednegGFPneg_vs_dsRednegGFP+	0.567095	40d
PC (30:2)	PC	dsRed+GFP+_vs_dsRednegGFP+	-0.337133	40d
PC (30:2)	PC	dsRed+GFP+_vs_dsRednegGFPneg	-0.962251	40d
PC (30:2)	PC	dsRednegGFPneg_vs_dsRednegGFP+	0.608054	40d
PCo(40:3)	PC	dsRed+GFP+_vs_dsRednegGFP+	-0.328887	40d
PCo(40:3)	PC	dsRed+GFP+_vs_dsRednegGFPneg	-1.67293	40d
PCo(40:3)	PC	dsRednegGFPneg_vs_dsRednegGFP+	1.32265	40d
PCo(32:1)	PC	dsRed+GFP+_vs_dsRednegGFP+	-0.324112	40d
PCo(32:1)	PC	dsRed+GFP+_vs_dsRednegGFPneg	-0.882571	40d
PCo(32:1)	PC	dsRednegGFPneg_vs_dsRednegGFP+	0.538949	40d
PCp(40:6)	PC	dsRed+GFP+_vs_dsRednegGFP+	-0.320272	40d
PCp(40:6)	PC	dsRed+GFP+_vs_dsRednegGFPneg	-1.74553	40d
PCp(40:6)	PC	dsRednegGFPneg_vs_dsRednegGFP+	1.40406	40d
PCo(32:2)	PC	dsRed+GFP+_vs_dsRednegGFP+	-0.304347	40d
PCo(32:2)	PC	dsRed+GFP+_vs_dsRednegGFPneg	-0.876732	40d
PCo(32:2)	PC	dsRednegGFPneg_vs_dsRednegGFP+	0.554085	40d
PC (30:0)	PC	dsRed+GFP+_vs_dsRednegGFP+	-0.302891	40d
PC (30:0)	PC	dsRed+GFP+_vs_dsRednegGFPneg	-0.94429	40d
PC (30:0)	PC	dsRednegGFPneg_vs_dsRednegGFP+	0.621924	40d
PC (40:10)	PC	dsRed+GFP+_vs_dsRednegGFP+	-0.296393	40d
PC (40:10)	PC	dsRed+GFP+_vs_dsRednegGFPneg	-1.70809	40d
PC (40:10)	PC	dsRednegGFPneg_vs_dsRednegGFP+	1.39059	40d
SM (d18:1/16:0)	SM	dsRed+GFP+_vs_dsRednegGFP+	-0.288929	40d
SM (d18:1/16:0)	SM	dsRed+GFP+_vs_dsRednegGFPneg	-0.879652	40d
SM (d18:1/16:0)	SM	dsRednegGFPneg_vs_dsRednegGFP+	0.572057	40d
PCo(32:3)	PC	dsRed+GFP+_vs_dsRednegGFP+	-0.286244	40d
PCo(32:3)	PC	dsRed+GFP+_vs_dsRednegGFPneg	-0.794569	40d
PCo(32:3)	PC	dsRednegGFPneg_vs_dsRednegGFP+	0.48859	40d
SM (d18:0/16:0)	SM	dsRed+GFP+_vs_dsRednegGFP+	-0.281328	40d
SM (d18:0/16:0)	SM	dsRed+GFP+_vs_dsRednegGFPneg	-0.849723	40d
SM (d18:0/16:0)	SM	dsRednegGFPneg_vs_dsRednegGFP+	0.549407	40d
SM (d18:1/24:0)	SM	dsRed+GFP+_vs_dsRednegGFP+	-0.280482	40d
SM (d18:1/24:0)	SM	dsRed+GFP+_vs_dsRednegGFPneg	-1.56982	40d
SM (d18:1/24:0)	SM	dsRednegGFPneg_vs_dsRednegGFP+	1.26722	40d
PC (38:1)	PC	dsRed+GFP+_vs_dsRednegGFP+	-0.276013	40d
PC (38:1)	PC	dsRed+GFP+_vs_dsRednegGFPneg	-1.67093	40d
PC (38:1)	PC	dsRednegGFPneg_vs_dsRednegGFP+	1.37462	40d
SM (d18:0/24:0)	SM	dsRed+GFP+_vs_dsRednegGFP+	-0.247036	40d
SM (d18:0/24:0)	SM	dsRed+GFP+_vs_dsRednegGFPneg	-1.63785	40d
SM (d18:0/24:0)	SM	dsRednegGFPneg_vs_dsRednegGFP+	1.37037	40d
PC (40:7)	PC	dsRed+GFP+_vs_dsRednegGFP+	-0.183528	40d
PC (40:7)	PC	dsRed+GFP+_vs_dsRednegGFPneg	-1.62066	40d
PC (40:7)	PC	dsRednegGFPneg_vs_dsRednegGFP+	1.41771	40d
PC (40:9)	PC	dsRed+GFP+_vs_dsRednegGFP+	-0.167404	40d
PC (40:9)	PC	dsRed+GFP+_vs_dsRednegGFPneg	-1.57406	40d
PC (40:9)	PC	dsRednegGFPneg_vs_dsRednegGFP+	1.38665	40d
PCo(40:2)	PC	dsRed+GFP+_vs_dsRednegGFP+	-0.159727	40d
PCo(40:2)	PC	dsRed+GFP+_vs_dsRednegGFPneg	-1.5826	40d
PCo(40:2)	PC	dsRednegGFPneg_vs_dsRednegGFP+	1.40371	40d
PC (40:6)	PC	dsRed+GFP+_vs_dsRednegGFP+	-0.115799	40d
PC (40:6)	PC	dsRed+GFP+_vs_dsRednegGFPneg	-1.64748	40d
PC (40:6)	PC	dsRednegGFPneg_vs_dsRednegGFP+	1.51402	40d
PCo(40:0)	PC	dsRed+GFP+_vs_dsRednegGFP+	-0.104801	40d
PCo(40:0)	PC	dsRed+GFP+_vs_dsRednegGFPneg	-1.64364	40d
PCo(40:0)	PC	dsRednegGFPneg_vs_dsRednegGFP+	1.52018	40d
PCo(40:1)	PC	dsRed+GFP+_vs_dsRednegGFP+	-0.0709858	40d
PCo(40:1)	PC	dsRed+GFP+_vs_dsRednegGFPneg	-1.58993	40d
PCo(40:1)	PC	dsRednegGFPneg_vs_dsRednegGFP+	1.50207	40d
PC (40:8)	PC	dsRed+GFP+_vs_dsRednegGFP+	-0.0523996	40d
PC (40:8)	PC	dsRed+GFP+_vs_dsRednegGFPneg	-1.55048	40d
PC (40:8)	PC	dsRednegGFPneg_vs_dsRednegGFP+	1.47931	40d
Lyso_PE(21:0)	PE	dsRed+GFP+_vs_dsRednegGFP+	3.94211	40d
Lyso_PE(21:0)	PE	dsRed+GFP+_vs_dsRednegGFPneg	3.61548	40d
Lyso_PE(21:0)	PE	dsRednegGFPneg_vs_dsRednegGFP+	0.261078	40d
PE (20:2)	PE	dsRed+GFP+_vs_dsRednegGFP+	3.81225	40d
PE (20:2)	PE	dsRed+GFP+_vs_dsRednegGFPneg	3.31948	40d
PE (20:2)	PE	dsRednegGFPneg_vs_dsRednegGFP+	0.449877	40d
PE (18:4)	PE	dsRed+GFP+_vs_dsRednegGFP+	3.71174	40d
PE (18:4)	PE	dsRed+GFP+_vs_dsRednegGFPneg	3.19119	40d
PE (18:4)	PE	dsRednegGFPneg_vs_dsRednegGFP+	0.457393	40d
Lyso_PE(18:3)	PE	dsRed+GFP+_vs_dsRednegGFP+	3.67294	40d
Lyso_PE(18:3)	PE	dsRed+GFP+_vs_dsRednegGFPneg	3.34588	40d
Lyso_PE(18:3)	PE	dsRednegGFPneg_vs_dsRednegGFP+	0.261013	40d
Lyso_PE(18:4)	PE	dsRed+GFP+_vs_dsRednegGFP+	3.63471	40d
Lyso_PE(18:4)	PE	dsRed+GFP+_vs_dsRednegGFPneg	3.28797	40d
Lyso_PE(18:4)	PE	dsRednegGFPneg_vs_dsRednegGFP+	0.286957	40d
PEo (40:0)	PE	dsRed+GFP+_vs_dsRednegGFP+	3.63303	40d
PEo (40:0)	PE	dsRed+GFP+_vs_dsRednegGFPneg	3.05934	40d
PEo (40:0)	PE	dsRednegGFPneg_vs_dsRednegGFP+	0.542463	40d
PE (22:2)	PE	dsRed+GFP+_vs_dsRednegGFP+	3.39998	40d
PE (22:2)	PE	dsRed+GFP+_vs_dsRednegGFPneg	0.599097	40d
PE (22:2)	PE	dsRednegGFPneg_vs_dsRednegGFP+	2.76354	40d
PE (40:7)	PE	dsRed+GFP+_vs_dsRednegGFP+	3.34496	40d
PE (40:7)	PE	dsRed+GFP+_vs_dsRednegGFPneg	2.95714	40d
PE (40:7)	PE	dsRednegGFPneg_vs_dsRednegGFP+	0.350738	40d
PE (40:6)	PE	dsRed+GFP+_vs_dsRednegGFP+	3.32417	40d
PE (40:6)	PE	dsRed+GFP+_vs_dsRednegGFPneg	2.7915	40d
PE (40:6)	PE	dsRednegGFPneg_vs_dsRednegGFP+	0.493751	40d
PEp (20:0)	PE	dsRed+GFP+_vs_dsRednegGFP+	3.12231	40d
PEp (20:0)	PE	dsRed+GFP+_vs_dsRednegGFPneg	2.77004	40d
PEp (20:0)	PE	dsRednegGFPneg_vs_dsRednegGFP+	0.287433	40d
PE (22:1)	PE	dsRed+GFP+_vs_dsRednegGFP+	3.01694	40d
PE (22:1)	PE	dsRed+GFP+_vs_dsRednegGFPneg	-1.21354	40d
PE (22:1)	PE	dsRednegGFPneg_vs_dsRednegGFP+	4.16059	40d
Lyso_PE(20:1)	PE	dsRed+GFP+_vs_dsRednegGFP+	2.88696	40d
Lyso_PE(20:1)	PE	dsRed+GFP+_vs_dsRednegGFPneg	2.52962	40d
Lyso_PE(20:1)	PE	dsRednegGFPneg_vs_dsRednegGFP+	0.303788	40d
PE (42:4)	PE	dsRed+GFP+_vs_dsRednegGFP+	2.87887	40d
PE (42:4)	PE	dsRed+GFP+_vs_dsRednegGFPneg	2.78169	40d
PE (42:4)	PE	dsRednegGFPneg_vs_dsRednegGFP+	0.0465396	40d
PEo (38:6)	PE	dsRed+GFP+_vs_dsRednegGFP+	2.87399	40d
PEo (38:6)	PE	dsRed+GFP+_vs_dsRednegGFPneg	2.45621	40d
PEo (38:6)	PE	dsRednegGFPneg_vs_dsRednegGFP+	0.377377	40d
Lyso_PE(20:0)	PE	dsRed+GFP+_vs_dsRednegGFP+	2.85358	40d
Lyso_PE(20:0)	PE	dsRed+GFP+_vs_dsRednegGFPneg	2.55686	40d
Lyso_PE(20:0)	PE	dsRednegGFPneg_vs_dsRednegGFP+	0.236121	40d
PEp (42:6)	PE	dsRed+GFP+_vs_dsRednegGFP+	2.85482	40d
PEp (42:6)	PE	dsRed+GFP+_vs_dsRednegGFPneg	1.98655	40d
PEp (42:6)	PE	dsRednegGFPneg_vs_dsRednegGFP+	0.828442	40d
Lyso_PE(22:1)	PE	dsRed+GFP+_vs_dsRednegGFP+	2.84905	40d
Lyso_PE(22:1)	PE	dsRed+GFP+_vs_dsRednegGFPneg	-0.0663854	40d
Lyso_PE(22:1)	PE	dsRednegGFPneg_vs_dsRednegGFP+	2.87795	40d
PE (40:0)	PE	dsRed+GFP+_vs_dsRednegGFP+	2.83052	40d
PE (40:0)	PE	dsRed+GFP+_vs_dsRednegGFPneg	1.9686	40d
PE (40:0)	PE	dsRednegGFPneg_vs_dsRednegGFP+	0.821858	40d
PEo (42:6)	PE	dsRed+GFP+_vs_dsRednegGFP+	2.74888	40d
PEo (42:6)	PE	dsRed+GFP+_vs_dsRednegGFPneg	2.00901	40d
PEo (42:6)	PE	dsRednegGFPneg_vs_dsRednegGFP+	0.700117	40d
Lyso_PE(22:2)	PE	dsRed+GFP+_vs_dsRednegGFP+	2.72666	40d
Lyso_PE(22:2)	PE	dsRed+GFP+_vs_dsRednegGFPneg	0.861703	40d
Lyso_PE(22:2)	PE	dsRednegGFPneg_vs_dsRednegGFP+	1.81877	40d
Lyso_PE(20:5)	PE	dsRed+GFP+_vs_dsRednegGFP+	2.69521	40d
Lyso_PE(20:5)	PE	dsRed+GFP+_vs_dsRednegGFPneg	2.17538	40d
Lyso_PE(20:5)	PE	dsRednegGFPneg_vs_dsRednegGFP+	0.465987	40d
Lyso_PE(19:0)	PE	dsRed+GFP+_vs_dsRednegGFP+	2.67624	40d
Lyso_PE(19:0)	PE	dsRed+GFP+_vs_dsRednegGFPneg	2.47663	40d
Lyso_PE(19:0)	PE	dsRednegGFPneg_vs_dsRednegGFP+	0.139121	40d
Lyso_PE(22:4)	PE	dsRed+GFP+_vs_dsRednegGFP+	2.6595	40d
Lyso_PE(22:4)	PE	dsRed+GFP+_vs_dsRednegGFPneg	2.10991	40d
Lyso_PE(22:4)	PE	dsRednegGFPneg_vs_dsRednegGFP+	0.496638	40d
PE (42:6)	PE	dsRed+GFP+_vs_dsRednegGFP+	2.6506	40d
PE (42:6)	PE	dsRed+GFP+_vs_dsRednegGFPneg	2.40443	40d
PE (42:6)	PE	dsRednegGFPneg_vs_dsRednegGFP+	0.201936	40d
PE (32:4)	PE	dsRed+GFP+_vs_dsRednegGFP+	2.64311	40d
PE (32:4)	PE	dsRed+GFP+_vs_dsRednegGFPneg	2.44185	40d
PE (32:4)	PE	dsRednegGFPneg_vs_dsRednegGFP+	0.137775	40d
PE (22:4)	PE	dsRed+GFP+_vs_dsRednegGFP+	2.62972	40d
PE (22:4)	PE	dsRed+GFP+_vs_dsRednegGFPneg	1.60295	40d
PE (22:4)	PE	dsRednegGFPneg_vs_dsRednegGFP+	0.981719	40d
PE (44:7)	PE	dsRed+GFP+_vs_dsRednegGFP+	2.59758	40d
PE (44:7)	PE	dsRed+GFP+_vs_dsRednegGFPneg	2.30759	40d
PE (44:7)	PE	dsRednegGFPneg_vs_dsRednegGFP+	0.240851	40d
PE (46:1)	PE	dsRed+GFP+_vs_dsRednegGFP+	2.59192	40d
PE (46:1)	PE	dsRed+GFP+_vs_dsRednegGFPneg	2.50705	40d
PE (46:1)	PE	dsRednegGFPneg_vs_dsRednegGFP+	0.0353636	40d
PEo (40:4)	PE	dsRed+GFP+_vs_dsRednegGFP+	2.58858	40d
PEo (40:4)	PE	dsRed+GFP+_vs_dsRednegGFPneg	2.49893	40d
PEo (40:4)	PE	dsRednegGFPneg_vs_dsRednegGFP+	0.0376868	40d
PE (42:3)	PE	dsRed+GFP+_vs_dsRednegGFP+	2.55453	40d
PE (42:3)	PE	dsRed+GFP+_vs_dsRednegGFPneg	1.99868	40d
PE (42:3)	PE	dsRednegGFPneg_vs_dsRednegGFP+	0.516117	40d
PE (42:5)	PE	dsRed+GFP+_vs_dsRednegGFP+	2.54164	40d
PE (42:5)	PE	dsRed+GFP+_vs_dsRednegGFPneg	2.42197	40d
PE (42:5)	PE	dsRednegGFPneg_vs_dsRednegGFP+	0.0691641	40d
PE (44:1)	PE	dsRed+GFP+_vs_dsRednegGFP+	2.52443	40d
PE (44:1)	PE	dsRed+GFP+_vs_dsRednegGFPneg	2.39216	40d
PE (44:1)	PE	dsRednegGFPneg_vs_dsRednegGFP+	0.0866074	40d
Lyso_PE(22:5)	PE	dsRed+GFP+_vs_dsRednegGFP+	2.50195	40d
Lyso_PE(22:5)	PE	dsRed+GFP+_vs_dsRednegGFPneg	2.10444	40d
Lyso_PE(22:5)	PE	dsRednegGFPneg_vs_dsRednegGFP+	0.340154	40d
Lyso_PE(19:1)	PE	dsRed+GFP+_vs_dsRednegGFP+	2.49348	40d
Lyso_PE(19:1)	PE	dsRed+GFP+_vs_dsRednegGFPneg	1.98756	40d
Lyso_PE(19:1)	PE	dsRednegGFPneg_vs_dsRednegGFP+	0.44604	40d
PE (44:6)	PE	dsRed+GFP+_vs_dsRednegGFP+	2.48677	40d
PE (44:6)	PE	dsRed+GFP+_vs_dsRednegGFPneg	2.23608	40d
PE (44:6)	PE	dsRednegGFPneg_vs_dsRednegGFP+	0.202485	40d
PE (40:3)	PE	dsRed+GFP+_vs_dsRednegGFP+	2.46921	40d
PE (40:3)	PE	dsRed+GFP+_vs_dsRednegGFPneg	2.26754	40d
PE (40:3)	PE	dsRednegGFPneg_vs_dsRednegGFP+	0.153023	40d
PEp (42:0)	PE	dsRed+GFP+_vs_dsRednegGFP+	2.46267	40d
PEp (42:0)	PE	dsRed+GFP+_vs_dsRednegGFPneg	2.33375	40d
PEp (42:0)	PE	dsRednegGFPneg_vs_dsRednegGFP+	0.0774194	40d
PE (40:5)	PE	dsRed+GFP+_vs_dsRednegGFP+	2.43973	40d
PE (40:5)	PE	dsRed+GFP+_vs_dsRednegGFPneg	2.33111	40d
PE (40:5)	PE	dsRednegGFPneg_vs_dsRednegGFP+	0.057252	40d
PE (44:2)	PE	dsRed+GFP+_vs_dsRednegGFP+	2.42253	40d
PE (44:2)	PE	dsRed+GFP+_vs_dsRednegGFPneg	2.34291	40d
PE (44:2)	PE	dsRednegGFPneg_vs_dsRednegGFP+	0.0300909	40d
PEo (40:3)	PE	dsRed+GFP+_vs_dsRednegGFP+	2.41634	40d
PEo (40:3)	PE	dsRed+GFP+_vs_dsRednegGFPneg	2.39708	40d
PEo (40:3)	PE	dsRednegGFPneg_vs_dsRednegGFP+	-0.0342029	40d
Lyso_PE(18:2)	PE	dsRed+GFP+_vs_dsRednegGFP+	2.40783	40d
Lyso_PE(18:2)	PE	dsRed+GFP+_vs_dsRednegGFPneg	2.23979	40d
Lyso_PE(18:2)	PE	dsRednegGFPneg_vs_dsRednegGFP+	0.11935	40d
PEo (38:5)	PE	dsRed+GFP+_vs_dsRednegGFP+	2.40775	40d
PEo (38:5)	PE	dsRed+GFP+_vs_dsRednegGFPneg	2.18608	40d
PEo (38:5)	PE	dsRednegGFPneg_vs_dsRednegGFP+	0.168781	40d
PE (40:1)	PE	dsRed+GFP+_vs_dsRednegGFP+	2.39441	40d
PE (40:1)	PE	dsRed+GFP+_vs_dsRednegGFPneg	2.13885	40d
PE (40:1)	PE	dsRednegGFPneg_vs_dsRednegGFP+	0.212291	40d
PEp (42:4)	PE	dsRed+GFP+_vs_dsRednegGFP+	2.3915	40d
PEp (42:4)	PE	dsRed+GFP+_vs_dsRednegGFPneg	2.07596	40d
PEp (42:4)	PE	dsRednegGFPneg_vs_dsRednegGFP+	0.268499	40d
PE (40:10)	PE	dsRed+GFP+_vs_dsRednegGFP+	2.38983	40d
PE (40:10)	PE	dsRed+GFP+_vs_dsRednegGFPneg	2.39487	40d
PE (40:10)	PE	dsRednegGFPneg_vs_dsRednegGFP+	-0.0604453	40d
PE (38:6)	PE	dsRed+GFP+_vs_dsRednegGFP+	2.38866	40d
PE (38:6)	PE	dsRed+GFP+_vs_dsRednegGFPneg	2.14623	40d
PE (38:6)	PE	dsRednegGFPneg_vs_dsRednegGFP+	0.18863	40d
Lyso_PE(22:6)	PE	dsRed+GFP+_vs_dsRednegGFP+	2.3792	40d
Lyso_PE(22:6)	PE	dsRed+GFP+_vs_dsRednegGFPneg	2.05191	40d
Lyso_PE(22:6)	PE	dsRednegGFPneg_vs_dsRednegGFP+	0.27051	40d
PE (42:8)	PE	dsRed+GFP+_vs_dsRednegGFP+	2.37451	40d
PE (42:8)	PE	dsRed+GFP+_vs_dsRednegGFPneg	2.25595	40d
PE (42:8)	PE	dsRednegGFPneg_vs_dsRednegGFP+	0.0693773	40d
PE (44:0)	PE	dsRed+GFP+_vs_dsRednegGFP+	2.36024	40d
PE (44:0)	PE	dsRed+GFP+_vs_dsRednegGFPneg	2.28315	40d
PE (44:0)	PE	dsRednegGFPneg_vs_dsRednegGFP+	0.0269562	40d
PE (21:0)	PE	dsRed+GFP+_vs_dsRednegGFP+	2.35938	40d
PE (21:0)	PE	dsRed+GFP+_vs_dsRednegGFPneg	1.94641	40d
PE (21:0)	PE	dsRednegGFPneg_vs_dsRednegGFP+	0.355697	40d
PE (44:3)	PE	dsRed+GFP+_vs_dsRednegGFP+	2.34248	40d
PE (44:3)	PE	dsRed+GFP+_vs_dsRednegGFPneg	2.23028	40d
PE (44:3)	PE	dsRednegGFPneg_vs_dsRednegGFP+	0.0594341	40d
PE (52:4)	PE	dsRed+GFP+_vs_dsRednegGFP+	2.3428	40d
PE (52:4)	PE	dsRed+GFP+_vs_dsRednegGFPneg	2.28144	40d
PE (52:4)	PE	dsRednegGFPneg_vs_dsRednegGFP+	0.0180449	40d
PE (42:11)	PE	dsRed+GFP+_vs_dsRednegGFP+	2.32417	40d
PE (42:11)	PE	dsRed+GFP+_vs_dsRednegGFPneg	2.2297	40d
PE (42:11)	PE	dsRednegGFPneg_vs_dsRednegGFP+	0.0451586	40d
PEo (40:6)	PE	dsRed+GFP+_vs_dsRednegGFP+	2.31551	40d
PEo (40:6)	PE	dsRed+GFP+_vs_dsRednegGFPneg	2.04703	40d
PEo (40:6)	PE	dsRednegGFPneg_vs_dsRednegGFP+	0.218917	40d
PEp (36:5)	PE	dsRed+GFP+_vs_dsRednegGFP+	2.31025	40d
PEp (36:5)	PE	dsRed+GFP+_vs_dsRednegGFPneg	2.2624	40d
PEp (36:5)	PE	dsRednegGFPneg_vs_dsRednegGFP+	-0.00128527	40d
PEo (40:5)	PE	dsRed+GFP+_vs_dsRednegGFP+	2.29539	40d
PEo (40:5)	PE	dsRed+GFP+_vs_dsRednegGFPneg	2.25895	40d
PEo (40:5)	PE	dsRednegGFPneg_vs_dsRednegGFP+	-0.0172502	40d
PEp (36:6)	PE	dsRed+GFP+_vs_dsRednegGFP+	2.29296	40d
PEp (36:6)	PE	dsRed+GFP+_vs_dsRednegGFPneg	2.16297	40d
PEp (36:6)	PE	dsRednegGFPneg_vs_dsRednegGFP+	0.103121	40d
PE (20:1)	PE	dsRed+GFP+_vs_dsRednegGFP+	2.28739	40d
PE (20:1)	PE	dsRed+GFP+_vs_dsRednegGFPneg	2.15304	40d
PE (20:1)	PE	dsRednegGFPneg_vs_dsRednegGFP+	0.0801863	40d
PE (40:2)	PE	dsRed+GFP+_vs_dsRednegGFP+	2.28648	40d
PE (40:2)	PE	dsRed+GFP+_vs_dsRednegGFPneg	2.06049	40d
PE (40:2)	PE	dsRednegGFPneg_vs_dsRednegGFP+	0.176233	40d
PEo (40:2)	PE	dsRed+GFP+_vs_dsRednegGFP+	2.2683	40d
PEo (40:2)	PE	dsRed+GFP+_vs_dsRednegGFPneg	2.14462	40d
PEo (40:2)	PE	dsRednegGFPneg_vs_dsRednegGFP+	0.0711902	40d
PEo (42:4)	PE	dsRed+GFP+_vs_dsRednegGFP+	2.25938	40d
PEo (42:4)	PE	dsRed+GFP+_vs_dsRednegGFPneg	2.14302	40d
PEo (42:4)	PE	dsRednegGFPneg_vs_dsRednegGFP+	0.0684683	40d
PE (36:0)	PE	dsRed+GFP+_vs_dsRednegGFP+	2.25634	40d
PE (36:0)	PE	dsRed+GFP+_vs_dsRednegGFPneg	2.17832	40d
PE (36:0)	PE	dsRednegGFPneg_vs_dsRednegGFP+	0.0533878	40d
Lyso_PE(24:6)	PE	dsRed+GFP+_vs_dsRednegGFP+	2.25561	40d
Lyso_PE(24:6)	PE	dsRed+GFP+_vs_dsRednegGFPneg	2.27372	40d
Lyso_PE(24:6)	PE	dsRednegGFPneg_vs_dsRednegGFP+	-0.0885411	40d
PE (34:6)	PE	dsRed+GFP+_vs_dsRednegGFP+	2.2496	40d
PE (34:6)	PE	dsRed+GFP+_vs_dsRednegGFPneg	2.31464	40d
PE (34:6)	PE	dsRednegGFPneg_vs_dsRednegGFP+	-0.122186	40d
PE (44:12)	PE	dsRed+GFP+_vs_dsRednegGFP+	2.24891	40d
PE (44:12)	PE	dsRed+GFP+_vs_dsRednegGFPneg	2.03747	40d
PE (44:12)	PE	dsRednegGFPneg_vs_dsRednegGFP+	0.160582	40d
PE (18:2)	PE	dsRed+GFP+_vs_dsRednegGFP+	2.2471	40d
PE (18:2)	PE	dsRed+GFP+_vs_dsRednegGFPneg	2.21022	40d
PE (18:2)	PE	dsRednegGFPneg_vs_dsRednegGFP+	-0.00612275	40d
PE (20:0)	PE	dsRed+GFP+_vs_dsRednegGFP+	2.24719	40d
PE (20:0)	PE	dsRed+GFP+_vs_dsRednegGFPneg	1.86951	40d
PE (20:0)	PE	dsRednegGFPneg_vs_dsRednegGFP+	0.320985	40d
PE (40:9)	PE	dsRed+GFP+_vs_dsRednegGFP+	2.245	40d
PE (40:9)	PE	dsRed+GFP+_vs_dsRednegGFPneg	2.15666	40d
PE (40:9)	PE	dsRednegGFPneg_vs_dsRednegGFP+	0.0328427	40d
PE (26:1)	PE	dsRed+GFP+_vs_dsRednegGFP+	2.23546	40d
PE (26:1)	PE	dsRed+GFP+_vs_dsRednegGFPneg	1.9561	40d
PE (26:1)	PE	dsRednegGFPneg_vs_dsRednegGFP+	0.230252	40d
PE (38:4)	PE	dsRed+GFP+_vs_dsRednegGFP+	2.18917	40d
PE (38:4)	PE	dsRed+GFP+_vs_dsRednegGFPneg	2.04201	40d
PE (38:4)	PE	dsRednegGFPneg_vs_dsRednegGFP+	0.0931527	40d
PEo (42:0)	PE	dsRed+GFP+_vs_dsRednegGFP+	2.18784	40d
PEo (42:0)	PE	dsRed+GFP+_vs_dsRednegGFPneg	2.01354	40d
PEo (42:0)	PE	dsRednegGFPneg_vs_dsRednegGFP+	0.120821	40d
PEo (34:4)	PE	dsRed+GFP+_vs_dsRednegGFP+	2.1859	40d
PEo (34:4)	PE	dsRed+GFP+_vs_dsRednegGFPneg	2.00788	40d
PEo (34:4)	PE	dsRednegGFPneg_vs_dsRednegGFP+	0.123131	40d
PE (38:5)	PE	dsRed+GFP+_vs_dsRednegGFP+	2.18169	40d
PE (38:5)	PE	dsRed+GFP+_vs_dsRednegGFPneg	2.03562	40d
PE (38:5)	PE	dsRednegGFPneg_vs_dsRednegGFP+	0.0933505	40d
PEp (30:0)	PE	dsRed+GFP+_vs_dsRednegGFP+	2.16127	40d
PEp (30:0)	PE	dsRed+GFP+_vs_dsRednegGFPneg	2.08543	40d
PEp (30:0)	PE	dsRednegGFPneg_vs_dsRednegGFP+	0.00626627	40d
Lyso_PE(14:1)	PE	dsRed+GFP+_vs_dsRednegGFP+	2.15575	40d
Lyso_PE(14:1)	PE	dsRed+GFP+_vs_dsRednegGFPneg	1.70498	40d
Lyso_PE(14:1)	PE	dsRednegGFPneg_vs_dsRednegGFP+	0.390528	40d
PE (18:3)	PE	dsRed+GFP+_vs_dsRednegGFP+	2.14921	40d
PE (18:3)	PE	dsRed+GFP+_vs_dsRednegGFPneg	2.38879	40d
PE (18:3)	PE	dsRednegGFPneg_vs_dsRednegGFP+	-0.27408	40d
PE (42:7)	PE	dsRed+GFP+_vs_dsRednegGFP+	2.1299	40d
PE (42:7)	PE	dsRed+GFP+_vs_dsRednegGFPneg	2.01829	40d
PE (42:7)	PE	dsRednegGFPneg_vs_dsRednegGFP+	0.0561088	40d
PE (22:6)	PE	dsRed+GFP+_vs_dsRednegGFP+	2.12576	40d
PE (22:6)	PE	dsRed+GFP+_vs_dsRednegGFPneg	1.95523	40d
PE (22:6)	PE	dsRednegGFPneg_vs_dsRednegGFP+	0.117013	40d
Lyso_PE(16:0)	PE	dsRed+GFP+_vs_dsRednegGFP+	2.1213	40d
Lyso_PE(16:0)	PE	dsRed+GFP+_vs_dsRednegGFPneg	1.86849	40d
Lyso_PE(16:0)	PE	dsRednegGFPneg_vs_dsRednegGFP+	0.192907	40d
PE (42:0)	PE	dsRed+GFP+_vs_dsRednegGFP+	2.10395	40d
PE (42:0)	PE	dsRed+GFP+_vs_dsRednegGFPneg	1.83806	40d
PE (42:0)	PE	dsRednegGFPneg_vs_dsRednegGFP+	0.215318	40d
PE (44:8)	PE	dsRed+GFP+_vs_dsRednegGFP+	2.09531	40d
PE (44:8)	PE	dsRed+GFP+_vs_dsRednegGFPneg	1.81258	40d
PE (44:8)	PE	dsRednegGFPneg_vs_dsRednegGFP+	0.232294	40d
PEo (32:1)	PE	dsRed+GFP+_vs_dsRednegGFP+	2.09239	40d
PEo (32:1)	PE	dsRed+GFP+_vs_dsRednegGFPneg	1.96365	40d
PEo (32:1)	PE	dsRednegGFPneg_vs_dsRednegGFP+	0.071915	40d
PEp (32:1)	PE	dsRed+GFP+_vs_dsRednegGFP+	2.08796	40d
PEp (32:1)	PE	dsRed+GFP+_vs_dsRednegGFPneg	1.86741	40d
PEp (32:1)	PE	dsRednegGFPneg_vs_dsRednegGFP+	0.165949	40d
PEo (30:0)	PE	dsRed+GFP+_vs_dsRednegGFP+	2.06559	40d
PEo (30:0)	PE	dsRed+GFP+_vs_dsRednegGFPneg	1.88265	40d
PEo (30:0)	PE	dsRednegGFPneg_vs_dsRednegGFP+	0.124828	40d
PE (30:3)	PE	dsRed+GFP+_vs_dsRednegGFP+	2.04494	40d
PE (30:3)	PE	dsRed+GFP+_vs_dsRednegGFPneg	1.90185	40d
PE (30:3)	PE	dsRednegGFPneg_vs_dsRednegGFP+	0.0872544	40d
PE (18:1)	PE	dsRed+GFP+_vs_dsRednegGFP+	2.02426	40d
PE (18:1)	PE	dsRed+GFP+_vs_dsRednegGFPneg	2.3267	40d
PE (18:1)	PE	dsRednegGFPneg_vs_dsRednegGFP+	-0.340743	40d
PEo (18:0)	PE	dsRed+GFP+_vs_dsRednegGFP+	2.0215	40d
PEo (18:0)	PE	dsRed+GFP+_vs_dsRednegGFPneg	1.64142	40d
PEo (18:0)	PE	dsRednegGFPneg_vs_dsRednegGFP+	0.326471	40d
Lyso_PE(17:2)	PE	dsRed+GFP+_vs_dsRednegGFP+	2.01889	40d
Lyso_PE(17:2)	PE	dsRed+GFP+_vs_dsRednegGFPneg	1.54474	40d
Lyso_PE(17:2)	PE	dsRednegGFPneg_vs_dsRednegGFP+	0.422797	40d
PE (16:1)	PE	dsRed+GFP+_vs_dsRednegGFP+	2.01835	40d
PE (16:1)	PE	dsRed+GFP+_vs_dsRednegGFPneg	1.64172	40d
PE (16:1)	PE	dsRednegGFPneg_vs_dsRednegGFP+	0.320366	40d
PE (40:8)	PE	dsRed+GFP+_vs_dsRednegGFP+	2.00875	40d
PE (40:8)	PE	dsRed+GFP+_vs_dsRednegGFPneg	1.83959	40d
PE (40:8)	PE	dsRednegGFPneg_vs_dsRednegGFP+	0.121552	40d
PEo (36:5)	PE	dsRed+GFP+_vs_dsRednegGFP+	2.00187	40d
PEo (36:5)	PE	dsRed+GFP+_vs_dsRednegGFPneg	1.67346	40d
PEo (36:5)	PE	dsRednegGFPneg_vs_dsRednegGFP+	0.273893	40d
PEo (20:0)	PE	dsRed+GFP+_vs_dsRednegGFP+	1.99012	40d
PEo (20:0)	PE	dsRed+GFP+_vs_dsRednegGFPneg	1.62205	40d
PEo (20:0)	PE	dsRednegGFPneg_vs_dsRednegGFP+	0.308789	40d
PEo (40:1)	PE	dsRed+GFP+_vs_dsRednegGFP+	1.98919	40d
PEo (40:1)	PE	dsRed+GFP+_vs_dsRednegGFPneg	1.83869	40d
PEo (40:1)	PE	dsRednegGFPneg_vs_dsRednegGFP+	0.100678	40d
PE (44:4)	PE	dsRed+GFP+_vs_dsRednegGFP+	1.98707	40d
PE (44:4)	PE	dsRed+GFP+_vs_dsRednegGFPneg	1.77468	40d
PE (44:4)	PE	dsRednegGFPneg_vs_dsRednegGFP+	0.162637	40d
PE (18:0)	PE	dsRed+GFP+_vs_dsRednegGFP+	1.97886	40d
PE (18:0)	PE	dsRed+GFP+_vs_dsRednegGFPneg	1.45788	40d
PE (18:0)	PE	dsRednegGFPneg_vs_dsRednegGFP+	0.47753	40d
PEp (34:4)	PE	dsRed+GFP+_vs_dsRednegGFP+	1.97034	40d
PEp (34:4)	PE	dsRed+GFP+_vs_dsRednegGFPneg	1.79838	40d
PEp (34:4)	PE	dsRednegGFPneg_vs_dsRednegGFP+	0.116542	40d
Lyso_PE(20:4)	PE	dsRed+GFP+_vs_dsRednegGFP+	1.95886	40d
Lyso_PE(20:4)	PE	dsRed+GFP+_vs_dsRednegGFPneg	1.22047	40d
Lyso_PE(20:4)	PE	dsRednegGFPneg_vs_dsRednegGFP+	0.683369	40d
Lyso_PE(16:1)	PE	dsRed+GFP+_vs_dsRednegGFP+	1.95258	40d
Lyso_PE(16:1)	PE	dsRed+GFP+_vs_dsRednegGFPneg	1.6191	40d
Lyso_PE(16:1)	PE	dsRednegGFPneg_vs_dsRednegGFP+	0.282833	40d
PE (28:2)	PE	dsRed+GFP+_vs_dsRednegGFP+	1.95263	40d
PE (28:2)	PE	dsRed+GFP+_vs_dsRednegGFPneg	1.48532	40d
PE (28:2)	PE	dsRednegGFPneg_vs_dsRednegGFP+	0.41218	40d
PEo (38:4)	PE	dsRed+GFP+_vs_dsRednegGFP+	1.94116	40d
PEo (38:4)	PE	dsRed+GFP+_vs_dsRednegGFPneg	2.27012	40d
PEo (38:4)	PE	dsRednegGFPneg_vs_dsRednegGFP+	-0.384983	40d
PEo (34:0)	PE	dsRed+GFP+_vs_dsRednegGFP+	1.92579	40d
PEo (34:0)	PE	dsRed+GFP+_vs_dsRednegGFPneg	1.89897	40d
PEo (34:0)	PE	dsRednegGFPneg_vs_dsRednegGFP+	-0.0269458	40d
PE (30:4)	PE	dsRed+GFP+_vs_dsRednegGFP+	1.924	40d
PE (30:4)	PE	dsRed+GFP+_vs_dsRednegGFPneg	1.68486	40d
PE (30:4)	PE	dsRednegGFPneg_vs_dsRednegGFP+	0.183236	40d
Lyso_PE(17:1)	PE	dsRed+GFP+_vs_dsRednegGFP+	1.9112	40d
Lyso_PE(17:1)	PE	dsRed+GFP+_vs_dsRednegGFPneg	1.6664	40d
Lyso_PE(17:1)	PE	dsRednegGFPneg_vs_dsRednegGFP+	0.196674	40d
PE (14:0)	PE	dsRed+GFP+_vs_dsRednegGFP+	1.90195	40d
PE (14:0)	PE	dsRed+GFP+_vs_dsRednegGFPneg	1.65678	40d
PE (14:0)	PE	dsRednegGFPneg_vs_dsRednegGFP+	0.185669	40d
PEp (28:0)	PE	dsRed+GFP+_vs_dsRednegGFP+	1.89973	40d
PEp (28:0)	PE	dsRed+GFP+_vs_dsRednegGFPneg	1.59529	40d
PEp (28:0)	PE	dsRednegGFPneg_vs_dsRednegGFP+	0.249598	40d
Lyso_PE(18:0)	PE	dsRed+GFP+_vs_dsRednegGFP+	1.89035	40d
Lyso_PE(18:0)	PE	dsRed+GFP+_vs_dsRednegGFPneg	1.72486	40d
Lyso_PE(18:0)	PE	dsRednegGFPneg_vs_dsRednegGFP+	0.121964	40d
PEp (30:1)	PE	dsRed+GFP+_vs_dsRednegGFP+	1.87469	40d
PEp (30:1)	PE	dsRed+GFP+_vs_dsRednegGFPneg	1.69155	40d
PEp (30:1)	PE	dsRednegGFPneg_vs_dsRednegGFP+	0.127481	40d
Lyso_PE(15:0)	PE	dsRed+GFP+_vs_dsRednegGFP+	1.85838	40d
Lyso_PE(15:0)	PE	dsRed+GFP+_vs_dsRednegGFPneg	1.60005	40d
Lyso_PE(15:0)	PE	dsRednegGFPneg_vs_dsRednegGFP+	0.2014	40d
Lyso_PE(18:1)	PE	dsRed+GFP+_vs_dsRednegGFP+	1.8311	40d
Lyso_PE(18:1)	PE	dsRed+GFP+_vs_dsRednegGFPneg	1.71913	40d
Lyso_PE(18:1)	PE	dsRednegGFPneg_vs_dsRednegGFP+	0.0590466	40d
Lyso_PE(24:1)	PE	dsRed+GFP+_vs_dsRednegGFP+	1.82534	40d
Lyso_PE(24:1)	PE	dsRed+GFP+_vs_dsRednegGFPneg	1.70205	40d
Lyso_PE(24:1)	PE	dsRednegGFPneg_vs_dsRednegGFP+	0.0618823	40d
PE (30:2)	PE	dsRed+GFP+_vs_dsRednegGFP+	1.82215	40d
PE (30:2)	PE	dsRed+GFP+_vs_dsRednegGFPneg	2.11223	40d
PE (30:2)	PE	dsRednegGFPneg_vs_dsRednegGFP+	-0.345086	40d
PE (38:0)	PE	dsRed+GFP+_vs_dsRednegGFP+	1.79463	40d
PE (38:0)	PE	dsRed+GFP+_vs_dsRednegGFPneg	1.5643	40d
PE (38:0)	PE	dsRednegGFPneg_vs_dsRednegGFP+	0.181543	40d
PE (40:4)	PE	dsRed+GFP+_vs_dsRednegGFP+	1.7931	40d
PE (40:4)	PE	dsRed+GFP+_vs_dsRednegGFPneg	1.85145	40d
PE (40:4)	PE	dsRednegGFPneg_vs_dsRednegGFP+	-0.113628	40d
PEo (32:5)	PE	dsRed+GFP+_vs_dsRednegGFP+	1.77717	40d
PEo (32:5)	PE	dsRed+GFP+_vs_dsRednegGFPneg	1.57581	40d
PEo (32:5)	PE	dsRednegGFPneg_vs_dsRednegGFP+	0.146624	40d
Lyso_PE(17:0)	PE	dsRed+GFP+_vs_dsRednegGFP+	1.76617	40d
Lyso_PE(17:0)	PE	dsRed+GFP+_vs_dsRednegGFPneg	1.49521	40d
Lyso_PE(17:0)	PE	dsRednegGFPneg_vs_dsRednegGFP+	0.214768	40d
PE (44:10)	PE	dsRed+GFP+_vs_dsRednegGFP+	1.75931	40d
PE (44:10)	PE	dsRed+GFP+_vs_dsRednegGFPneg	2.43204	40d
PE (44:10)	PE	dsRednegGFPneg_vs_dsRednegGFP+	-0.724859	40d
PE (38:7)	PE	dsRed+GFP+_vs_dsRednegGFP+	1.73552	40d
PE (38:7)	PE	dsRed+GFP+_vs_dsRednegGFPneg	1.43987	40d
PE (38:7)	PE	dsRednegGFPneg_vs_dsRednegGFP+	0.244027	40d
PEo (38:0)	PE	dsRed+GFP+_vs_dsRednegGFP+	1.7356	40d
PEo (38:0)	PE	dsRed+GFP+_vs_dsRednegGFPneg	1.40113	40d
PEo (38:0)	PE	dsRednegGFPneg_vs_dsRednegGFP+	0.279801	40d
Lyso_PE(15:1)	PE	dsRed+GFP+_vs_dsRednegGFP+	1.7037	40d
Lyso_PE(15:1)	PE	dsRed+GFP+_vs_dsRednegGFPneg	1.58091	40d
Lyso_PE(15:1)	PE	dsRednegGFPneg_vs_dsRednegGFP+	0.0705304	40d
PE (20:5)	PE	dsRed+GFP+_vs_dsRednegGFP+	1.6787	40d
PE (20:5)	PE	dsRed+GFP+_vs_dsRednegGFPneg	0.764822	40d
PE (20:5)	PE	dsRednegGFPneg_vs_dsRednegGFP+	0.861721	40d
Lyso_PE(24:0)	PE	dsRed+GFP+_vs_dsRednegGFP+	1.67807	40d
Lyso_PE(24:0)	PE	dsRed+GFP+_vs_dsRednegGFPneg	1.69037	40d
Lyso_PE(24:0)	PE	dsRednegGFPneg_vs_dsRednegGFP+	-0.0631608	40d
PEo (34:2)	PE	dsRed+GFP+_vs_dsRednegGFP+	1.67279	40d
PEo (34:2)	PE	dsRed+GFP+_vs_dsRednegGFPneg	1.74722	40d
PEo (34:2)	PE	dsRednegGFPneg_vs_dsRednegGFP+	-0.129205	40d
PE (16:0)	PE	dsRed+GFP+_vs_dsRednegGFP+	1.66749	40d
PE (16:0)	PE	dsRed+GFP+_vs_dsRednegGFPneg	1.19593	40d
PE (16:0)	PE	dsRednegGFPneg_vs_dsRednegGFP+	0.424316	40d
PEo (28:0)	PE	dsRed+GFP+_vs_dsRednegGFP+	1.66688	40d
PEo (28:0)	PE	dsRed+GFP+_vs_dsRednegGFPneg	1.46576	40d
PEo (28:0)	PE	dsRednegGFPneg_vs_dsRednegGFP+	0.145791	40d
PE (44:5)	PE	dsRed+GFP+_vs_dsRednegGFP+	1.64487	40d
PE (44:5)	PE	dsRed+GFP+_vs_dsRednegGFPneg	1.43493	40d
PE (44:5)	PE	dsRednegGFPneg_vs_dsRednegGFP+	0.16358	40d
PE (32:5)	PE	dsRed+GFP+_vs_dsRednegGFP+	1.60381	40d
PE (32:5)	PE	dsRed+GFP+_vs_dsRednegGFPneg	1.78909	40d
PE (32:5)	PE	dsRednegGFPneg_vs_dsRednegGFP+	-0.23985	40d
PEo (38:1)	PE	dsRed+GFP+_vs_dsRednegGFP+	1.57518	40d
PEo (38:1)	PE	dsRed+GFP+_vs_dsRednegGFPneg	1.91877	40d
PEo (38:1)	PE	dsRednegGFPneg_vs_dsRednegGFP+	-0.395309	40d
PE (42:10)	PE	dsRed+GFP+_vs_dsRednegGFP+	1.52795	40d
PE (42:10)	PE	dsRed+GFP+_vs_dsRednegGFPneg	1.35745	40d
PE (42:10)	PE	dsRednegGFPneg_vs_dsRednegGFP+	0.122752	40d
PE (38:2)	PE	dsRed+GFP+_vs_dsRednegGFP+	1.5263	40d
PE (38:2)	PE	dsRed+GFP+_vs_dsRednegGFPneg	1.87622	40d
PE (38:2)	PE	dsRednegGFPneg_vs_dsRednegGFP+	-0.402698	40d
Lyso_PE(13:0)	PE	dsRed+GFP+_vs_dsRednegGFP+	1.52465	40d
Lyso_PE(13:0)	PE	dsRed+GFP+_vs_dsRednegGFPneg	1.37761	40d
Lyso_PE(13:0)	PE	dsRednegGFPneg_vs_dsRednegGFP+	0.0955101	40d
Lyso_PE(20:3)	PE	dsRed+GFP+_vs_dsRednegGFP+	1.52346	40d
Lyso_PE(20:3)	PE	dsRed+GFP+_vs_dsRednegGFPneg	1.04834	40d
Lyso_PE(20:3)	PE	dsRednegGFPneg_vs_dsRednegGFP+	0.422963	40d
PE (38:8)	PE	dsRed+GFP+_vs_dsRednegGFP+	1.51781	40d
PE (38:8)	PE	dsRed+GFP+_vs_dsRednegGFPneg	1.84912	40d
PE (38:8)	PE	dsRednegGFPneg_vs_dsRednegGFP+	-0.380935	40d
Lyso_PE(20:2)	PE	dsRed+GFP+_vs_dsRednegGFP+	1.48625	40d
Lyso_PE(20:2)	PE	dsRed+GFP+_vs_dsRednegGFPneg	1.0819	40d
Lyso_PE(20:2)	PE	dsRednegGFPneg_vs_dsRednegGFP+	0.353179	40d
PE (32:2)	PE	dsRed+GFP+_vs_dsRednegGFP+	1.48033	40d
PE (32:2)	PE	dsRed+GFP+_vs_dsRednegGFPneg	2.11712	40d
PE (32:2)	PE	dsRednegGFPneg_vs_dsRednegGFP+	-0.686258	40d
PEo (34:3)	PE	dsRed+GFP+_vs_dsRednegGFP+	1.45665	40d
PEo (34:3)	PE	dsRed+GFP+_vs_dsRednegGFPneg	1.51107	40d
PEo (34:3)	PE	dsRednegGFPneg_vs_dsRednegGFP+	-0.109105	40d
PE (24:0)	PE	dsRed+GFP+_vs_dsRednegGFP+	1.4245	40d
PE (24:0)	PE	dsRed+GFP+_vs_dsRednegGFPneg	1.52828	40d
PE (24:0)	PE	dsRednegGFPneg_vs_dsRednegGFP+	-0.16319	40d
PEo (18:1)	PE	dsRed+GFP+_vs_dsRednegGFP+	1.41329	40d
PEo (18:1)	PE	dsRed+GFP+_vs_dsRednegGFPneg	1.15163	40d
PEo (18:1)	PE	dsRednegGFPneg_vs_dsRednegGFP+	0.207772	40d
PE (28:1)	PE	dsRed+GFP+_vs_dsRednegGFP+	1.37145	40d
PE (28:1)	PE	dsRed+GFP+_vs_dsRednegGFPneg	1.79432	40d
PE (28:1)	PE	dsRednegGFPneg_vs_dsRednegGFP+	-0.47475	40d
PE (34:5)	PE	dsRed+GFP+_vs_dsRednegGFP+	1.36748	40d
PE (34:5)	PE	dsRed+GFP+_vs_dsRednegGFPneg	1.06992	40d
PE (34:5)	PE	dsRednegGFPneg_vs_dsRednegGFP+	0.231296	40d
PE (30:0)	PE	dsRed+GFP+_vs_dsRednegGFP+	1.36641	40d
PE (30:0)	PE	dsRed+GFP+_vs_dsRednegGFPneg	1.64475	40d
PE (30:0)	PE	dsRednegGFPneg_vs_dsRednegGFP+	-0.331576	40d
PE (42:2)	PE	dsRed+GFP+_vs_dsRednegGFP+	1.36583	40d
PE (42:2)	PE	dsRed+GFP+_vs_dsRednegGFPneg	0.876291	40d
PE (42:2)	PE	dsRednegGFPneg_vs_dsRednegGFP+	0.447831	40d
PE (26:0)	PE	dsRed+GFP+_vs_dsRednegGFP+	1.34769	40d
PE (26:0)	PE	dsRed+GFP+_vs_dsRednegGFPneg	1.37631	40d
PE (26:0)	PE	dsRednegGFPneg_vs_dsRednegGFP+	-0.0807925	40d
PE (34:4)	PE	dsRed+GFP+_vs_dsRednegGFP+	1.34629	40d
PE (34:4)	PE	dsRed+GFP+_vs_dsRednegGFPneg	1.65301	40d
PE (34:4)	PE	dsRednegGFPneg_vs_dsRednegGFP+	-0.35144	40d
PE (28:0)	PE	dsRed+GFP+_vs_dsRednegGFP+	1.34569	40d
PE (28:0)	PE	dsRed+GFP+_vs_dsRednegGFPneg	1.30032	40d
PE (28:0)	PE	dsRednegGFPneg_vs_dsRednegGFP+	-0.00750686	40d
PE (38:3)	PE	dsRed+GFP+_vs_dsRednegGFP+	1.34083	40d
PE (38:3)	PE	dsRed+GFP+_vs_dsRednegGFPneg	1.58331	40d
PE (38:3)	PE	dsRednegGFPneg_vs_dsRednegGFP+	-0.292384	40d
PE (42:1)	PE	dsRed+GFP+_vs_dsRednegGFP+	1.33701	40d
PE (42:1)	PE	dsRed+GFP+_vs_dsRednegGFPneg	0.599549	40d
PE (42:1)	PE	dsRednegGFPneg_vs_dsRednegGFP+	0.700775	40d
PEo (36:0)	PE	dsRed+GFP+_vs_dsRednegGFP+	1.32022	40d
PEo (36:0)	PE	dsRed+GFP+_vs_dsRednegGFPneg	1.63717	40d
PEo (36:0)	PE	dsRednegGFPneg_vs_dsRednegGFP+	-0.368396	40d
PE (14:1)	PE	dsRed+GFP+_vs_dsRednegGFP+	1.29994	40d
PE (14:1)	PE	dsRed+GFP+_vs_dsRednegGFPneg	1.06489	40d
PE (14:1)	PE	dsRednegGFPneg_vs_dsRednegGFP+	0.185183	40d
PEp (40:7)	PE	dsRed+GFP+_vs_dsRednegGFP+	1.27994	40d
PEp (40:7)	PE	dsRed+GFP+_vs_dsRednegGFPneg	2.02052	40d
PEp (40:7)	PE	dsRednegGFPneg_vs_dsRednegGFP+	-0.786535	40d
PE (36:7)	PE	dsRed+GFP+_vs_dsRednegGFP+	1.27821	40d
PE (36:7)	PE	dsRed+GFP+_vs_dsRednegGFPneg	1.67385	40d
PE (36:7)	PE	dsRednegGFPneg_vs_dsRednegGFP+	-0.449308	40d
PEo (34:1)	PE	dsRed+GFP+_vs_dsRednegGFP+	1.27697	40d
PEo (34:1)	PE	dsRed+GFP+_vs_dsRednegGFPneg	1.64722	40d
PEo (34:1)	PE	dsRednegGFPneg_vs_dsRednegGFP+	-0.420994	40d
PE (38:1)	PE	dsRed+GFP+_vs_dsRednegGFP+	1.27534	40d
PE (38:1)	PE	dsRed+GFP+_vs_dsRednegGFPneg	2.06469	40d
PE (38:1)	PE	dsRednegGFPneg_vs_dsRednegGFP+	-0.835961	40d
Lyso_PE(22:0)	PE	dsRed+GFP+_vs_dsRednegGFP+	1.27215	40d
Lyso_PE(22:0)	PE	dsRed+GFP+_vs_dsRednegGFPneg	-1.65052	40d
Lyso_PE(22:0)	PE	dsRednegGFPneg_vs_dsRednegGFP+	2.87444	40d
PEo (42:2)	PE	dsRed+GFP+_vs_dsRednegGFP+	1.26918	40d
PEo (42:2)	PE	dsRed+GFP+_vs_dsRednegGFPneg	0.899466	40d
PEo (42:2)	PE	dsRednegGFPneg_vs_dsRednegGFP+	0.326358	40d
Lyso_PE(12:0)	PE	dsRed+GFP+_vs_dsRednegGFP+	1.25698	40d
Lyso_PE(12:0)	PE	dsRed+GFP+_vs_dsRednegGFPneg	1.07105	40d
Lyso_PE(12:0)	PE	dsRednegGFPneg_vs_dsRednegGFP+	0.130136	40d
PE (12:0)	PE	dsRed+GFP+_vs_dsRednegGFP+	1.19825	40d
PE (12:0)	PE	dsRed+GFP+_vs_dsRednegGFPneg	1.02017	40d
PE (12:0)	PE	dsRednegGFPneg_vs_dsRednegGFP+	0.127609	40d
PEp (16:0)	PE	dsRed+GFP+_vs_dsRednegGFP+	1.17733	40d
PEp (16:0)	PE	dsRed+GFP+_vs_dsRednegGFPneg	0.898908	40d
PEp (16:0)	PE	dsRednegGFPneg_vs_dsRednegGFP+	0.228277	40d
PE (42:9)	PE	dsRed+GFP+_vs_dsRednegGFP+	1.14073	40d
PE (42:9)	PE	dsRed+GFP+_vs_dsRednegGFPneg	0.802624	40d
PE (42:9)	PE	dsRednegGFPneg_vs_dsRednegGFP+	0.295551	40d
PEp (42:2)	PE	dsRed+GFP+_vs_dsRednegGFP+	1.12717	40d
PEp (42:2)	PE	dsRed+GFP+_vs_dsRednegGFPneg	0.915564	40d
PEp (42:2)	PE	dsRednegGFPneg_vs_dsRednegGFP+	0.165621	40d
PE (30:1)	PE	dsRed+GFP+_vs_dsRednegGFP+	1.08701	40d
PE (30:1)	PE	dsRed+GFP+_vs_dsRednegGFPneg	2.43173	40d
PE (30:1)	PE	dsRednegGFPneg_vs_dsRednegGFP+	-1.39207	40d
PE (32:3)	PE	dsRed+GFP+_vs_dsRednegGFP+	1.07937	40d
PE (32:3)	PE	dsRed+GFP+_vs_dsRednegGFPneg	0.995825	40d
PE (32:3)	PE	dsRednegGFPneg_vs_dsRednegGFP+	0.0310465	40d
PE (36:6)	PE	dsRed+GFP+_vs_dsRednegGFP+	1.03301	40d
PE (36:6)	PE	dsRed+GFP+_vs_dsRednegGFPneg	1.62299	40d
PE (36:6)	PE	dsRednegGFPneg_vs_dsRednegGFP+	-0.618914	40d
PEo (36:4)	PE	dsRed+GFP+_vs_dsRednegGFP+	1.03035	40d
PEo (36:4)	PE	dsRed+GFP+_vs_dsRednegGFPneg	0.129571	40d
PEo (36:4)	PE	dsRednegGFPneg_vs_dsRednegGFP+	0.848947	40d
Lyso_PE(14:0)	PE	dsRed+GFP+_vs_dsRednegGFP+	0.935812	40d
Lyso_PE(14:0)	PE	dsRed+GFP+_vs_dsRednegGFPneg	0.831334	40d
Lyso_PE(14:0)	PE	dsRednegGFPneg_vs_dsRednegGFP+	0.051953	40d
PE (34:0)	PE	dsRed+GFP+_vs_dsRednegGFP+	0.871881	40d
PE (34:0)	PE	dsRed+GFP+_vs_dsRednegGFPneg	1.7413	40d
PE (34:0)	PE	dsRednegGFPneg_vs_dsRednegGFP+	-0.913259	40d
PEo (38:2)	PE	dsRed+GFP+_vs_dsRednegGFP+	0.862213	40d
PEo (38:2)	PE	dsRed+GFP+_vs_dsRednegGFPneg	1.01233	40d
PEo (38:2)	PE	dsRednegGFPneg_vs_dsRednegGFP+	-0.199223	40d
PE (36:5)	PE	dsRed+GFP+_vs_dsRednegGFP+	0.855966	40d
PE (36:5)	PE	dsRed+GFP+_vs_dsRednegGFPneg	1.40154	40d
PE (36:5)	PE	dsRednegGFPneg_vs_dsRednegGFP+	-0.574535	40d
PE (38:9)	PE	dsRed+GFP+_vs_dsRednegGFP+	0.8479	40d
PE (38:9)	PE	dsRed+GFP+_vs_dsRednegGFPneg	0.980085	40d
PE (38:9)	PE	dsRednegGFPneg_vs_dsRednegGFP+	-0.181962	40d
PE (32:0)	PE	dsRed+GFP+_vs_dsRednegGFP+	0.825388	40d
PE (32:0)	PE	dsRed+GFP+_vs_dsRednegGFPneg	0.624717	40d
PE (32:0)	PE	dsRednegGFPneg_vs_dsRednegGFP+	0.155802	40d
PE (22:0)	PE	dsRed+GFP+_vs_dsRednegGFP+	0.817674	40d
PE (22:0)	PE	dsRed+GFP+_vs_dsRednegGFPneg	-2.55533	40d
PE (22:0)	PE	dsRednegGFPneg_vs_dsRednegGFP+	3.3551	40d
PE (20:4)	PE	dsRed+GFP+_vs_dsRednegGFP+	0.801066	40d
PE (20:4)	PE	dsRed+GFP+_vs_dsRednegGFPneg	0.388296	40d
PE (20:4)	PE	dsRednegGFPneg_vs_dsRednegGFP+	0.363658	40d
PE (32:1)	PE	dsRed+GFP+_vs_dsRednegGFP+	0.74695	40d
PE (32:1)	PE	dsRed+GFP+_vs_dsRednegGFPneg	2.36235	40d
PE (32:1)	PE	dsRednegGFPneg_vs_dsRednegGFP+	-1.6523	40d
PE (36:4)	PE	dsRed+GFP+_vs_dsRednegGFP+	0.693999	40d
PE (36:4)	PE	dsRed+GFP+_vs_dsRednegGFPneg	1.38686	40d
PE (36:4)	PE	dsRednegGFPneg_vs_dsRednegGFP+	-0.724613	40d
PE (34:3)	PE	dsRed+GFP+_vs_dsRednegGFP+	0.617917	40d
PE (34:3)	PE	dsRed+GFP+_vs_dsRednegGFPneg	1.96207	40d
PE (34:3)	PE	dsRednegGFPneg_vs_dsRednegGFP+	-1.37797	40d
PE (34:2)	PE	dsRed+GFP+_vs_dsRednegGFP+	0.605279	40d
PE (34:2)	PE	dsRed+GFP+_vs_dsRednegGFPneg	2.34149	40d
PE (34:2)	PE	dsRednegGFPneg_vs_dsRednegGFP+	-1.77534	40d
PEo (38:3)	PE	dsRed+GFP+_vs_dsRednegGFP+	0.570443	40d
PEo (38:3)	PE	dsRed+GFP+_vs_dsRednegGFPneg	0.789407	40d
PEo (38:3)	PE	dsRednegGFPneg_vs_dsRednegGFP+	-0.261595	40d
PE (34:1)	PE	dsRed+GFP+_vs_dsRednegGFP+	0.510309	40d
PE (34:1)	PE	dsRed+GFP+_vs_dsRednegGFPneg	2.57049	40d
PE (34:1)	PE	dsRednegGFPneg_vs_dsRednegGFP+	-2.09662	40d
PE (36:8)	PE	dsRed+GFP+_vs_dsRednegGFP+	0.464301	40d
PE (36:8)	PE	dsRed+GFP+_vs_dsRednegGFPneg	1.44428	40d
PE (36:8)	PE	dsRednegGFPneg_vs_dsRednegGFP+	-1.02806	40d
PE (36:1)	PE	dsRed+GFP+_vs_dsRednegGFP+	0.451664	40d
PE (36:1)	PE	dsRed+GFP+_vs_dsRednegGFPneg	1.81735	40d
PE (36:1)	PE	dsRednegGFPneg_vs_dsRednegGFP+	-1.40713	40d
PEo (36:1)	PE	dsRed+GFP+_vs_dsRednegGFP+	0.45034	40d
PEo (36:1)	PE	dsRed+GFP+_vs_dsRednegGFPneg	1.44589	40d
PEo (36:1)	PE	dsRednegGFPneg_vs_dsRednegGFP+	-1.04231	40d
PE (36:2)	PE	dsRed+GFP+_vs_dsRednegGFP+	0.3805	40d
PE (36:2)	PE	dsRed+GFP+_vs_dsRednegGFPneg	1.63686	40d
PE (36:2)	PE	dsRednegGFPneg_vs_dsRednegGFP+	-1.29876	40d
PE (36:3)	PE	dsRed+GFP+_vs_dsRednegGFP+	0.340366	40d
PE (36:3)	PE	dsRed+GFP+_vs_dsRednegGFPneg	1.10015	40d
PE (36:3)	PE	dsRednegGFPneg_vs_dsRednegGFP+	-0.797952	40d
PG (22:0)	PG	dsRed+GFP+_vs_dsRednegGFP+	-4.30244	40d
PG (22:0)	PG	dsRed+GFP+_vs_dsRednegGFPneg	-0.312621	40d
PG (22:0)	PG	dsRednegGFPneg_vs_dsRednegGFP+	-4.06003	40d
Lyso_PG(22:0)	PG	dsRed+GFP+_vs_dsRednegGFP+	-4.0763	40d
Lyso_PG(22:0)	PG	dsRed+GFP+_vs_dsRednegGFPneg	-0.173924	40d
Lyso_PG(22:0)	PG	dsRednegGFPneg_vs_dsRednegGFP+	-3.97628	40d
PG (22:4)	PG	dsRed+GFP+_vs_dsRednegGFP+	3.79821	40d
PG (22:4)	PG	dsRed+GFP+_vs_dsRednegGFPneg	-0.0522815	40d
PG (22:4)	PG	dsRednegGFPneg_vs_dsRednegGFP+	3.82547	40d
PG (36:3)	PG	dsRed+GFP+_vs_dsRednegGFP+	-3.28375	40d
PG (36:3)	PG	dsRed+GFP+_vs_dsRednegGFPneg	-2.75025	40d
PG (36:3)	PG	dsRednegGFPneg_vs_dsRednegGFP+	-0.562358	40d
PG (36:5)	PG	dsRed+GFP+_vs_dsRednegGFP+	-3.26619	40d
PG (36:5)	PG	dsRed+GFP+_vs_dsRednegGFPneg	-3.03278	40d
PG (36:5)	PG	dsRednegGFPneg_vs_dsRednegGFP+	-0.260546	40d
Lyso_PG(22:4)	PG	dsRed+GFP+_vs_dsRednegGFP+	3.19135	40d
Lyso_PG(22:4)	PG	dsRed+GFP+_vs_dsRednegGFPneg	-0.056737	40d
Lyso_PG(22:4)	PG	dsRednegGFPneg_vs_dsRednegGFP+	3.22343	40d
PG (36:6)	PG	dsRed+GFP+_vs_dsRednegGFP+	-3.13056	40d
PG (36:6)	PG	dsRed+GFP+_vs_dsRednegGFPneg	-2.72256	40d
PG (36:6)	PG	dsRednegGFPneg_vs_dsRednegGFP+	-0.437625	40d
PG (36:2)	PG	dsRed+GFP+_vs_dsRednegGFP+	-3.03658	40d
PG (36:2)	PG	dsRed+GFP+_vs_dsRednegGFPneg	-1.9021	40d
PG (36:2)	PG	dsRednegGFPneg_vs_dsRednegGFP+	-1.16531	40d
PG (36:4)	PG	dsRed+GFP+_vs_dsRednegGFP+	-3.01385	40d
PG (36:4)	PG	dsRed+GFP+_vs_dsRednegGFPneg	-2.66241	40d
PG (36:4)	PG	dsRednegGFPneg_vs_dsRednegGFP+	-0.380261	40d
Lyso_PG(18:0)	PG	dsRed+GFP+_vs_dsRednegGFP+	-2.65986	40d
Lyso_PG(18:0)	PG	dsRed+GFP+_vs_dsRednegGFPneg	-2.62935	40d
Lyso_PG(18:0)	PG	dsRednegGFPneg_vs_dsRednegGFP+	-0.0640977	40d
PG (36:1)	PG	dsRed+GFP+_vs_dsRednegGFP+	-2.65099	40d
PG (36:1)	PG	dsRed+GFP+_vs_dsRednegGFPneg	-1.58529	40d
PG (36:1)	PG	dsRednegGFPneg_vs_dsRednegGFP+	-1.09388	40d
PG (18:0)	PG	dsRed+GFP+_vs_dsRednegGFP+	-2.63806	40d
PG (18:0)	PG	dsRed+GFP+_vs_dsRednegGFPneg	-2.6226	40d
PG (18:0)	PG	dsRednegGFPneg_vs_dsRednegGFP+	-0.0477814	40d
PG (32:5)	PG	dsRed+GFP+_vs_dsRednegGFP+	-2.22117	40d
PG (32:5)	PG	dsRed+GFP+_vs_dsRednegGFPneg	-0.519608	40d
PG (32:5)	PG	dsRednegGFPneg_vs_dsRednegGFP+	-1.7231	40d
PG (34:1)	PG	dsRed+GFP+_vs_dsRednegGFP+	-2.20951	40d
PG (34:1)	PG	dsRed+GFP+_vs_dsRednegGFPneg	-1.68167	40d
PG (34:1)	PG	dsRednegGFPneg_vs_dsRednegGFP+	-0.554813	40d
PG (22:1)	PG	dsRed+GFP+_vs_dsRednegGFP+	-2.13906	40d
PG (22:1)	PG	dsRed+GFP+_vs_dsRednegGFPneg	1.07031	40d
PG (22:1)	PG	dsRednegGFPneg_vs_dsRednegGFP+	-3.27187	40d
PG (32:0)	PG	dsRed+GFP+_vs_dsRednegGFP+	-1.96546	40d
PG (32:0)	PG	dsRed+GFP+_vs_dsRednegGFPneg	-2.25612	40d
PG (32:0)	PG	dsRednegGFPneg_vs_dsRednegGFP+	0.262631	40d
PG (34:2)	PG	dsRed+GFP+_vs_dsRednegGFP+	-1.89619	40d
PG (34:2)	PG	dsRed+GFP+_vs_dsRednegGFPneg	-1.50896	40d
PG (34:2)	PG	dsRednegGFPneg_vs_dsRednegGFP+	-0.414091	40d
PG (34:3)	PG	dsRed+GFP+_vs_dsRednegGFP+	-1.68112	40d
PG (34:3)	PG	dsRed+GFP+_vs_dsRednegGFPneg	-1.42797	40d
PG (34:3)	PG	dsRednegGFPneg_vs_dsRednegGFP+	-0.281854	40d
Lyso_PG(22:1)	PG	dsRed+GFP+_vs_dsRednegGFP+	-1.63927	40d
Lyso_PG(22:1)	PG	dsRed+GFP+_vs_dsRednegGFPneg	1.59338	40d
Lyso_PG(22:1)	PG	dsRednegGFPneg_vs_dsRednegGFP+	-3.28254	40d
PG (32:3)	PG	dsRed+GFP+_vs_dsRednegGFP+	1.56159	40d
PG (32:3)	PG	dsRed+GFP+_vs_dsRednegGFPneg	2.71766	40d
PG (32:3)	PG	dsRednegGFPneg_vs_dsRednegGFP+	-1.1859	40d
PG (28:0)	PG	dsRed+GFP+_vs_dsRednegGFP+	-1.43316	40d
PG (28:0)	PG	dsRed+GFP+_vs_dsRednegGFPneg	-1.50313	40d
PG (28:0)	PG	dsRednegGFPneg_vs_dsRednegGFP+	0.0539094	40d
PG (38:2)	PG	dsRed+GFP+_vs_dsRednegGFP+	-1.40921	40d
PG (38:2)	PG	dsRed+GFP+_vs_dsRednegGFPneg	-1.22713	40d
PG (38:2)	PG	dsRednegGFPneg_vs_dsRednegGFP+	-0.210073	40d
Lyso_PG(20:2)	PG	dsRed+GFP+_vs_dsRednegGFP+	1.4041	40d
Lyso_PG(20:2)	PG	dsRed+GFP+_vs_dsRednegGFPneg	0.392214	40d
Lyso_PG(20:2)	PG	dsRednegGFPneg_vs_dsRednegGFP+	1.01232	40d
PG (20:2)	PG	dsRed+GFP+_vs_dsRednegGFP+	1.37153	40d
PG (20:2)	PG	dsRed+GFP+_vs_dsRednegGFPneg	0.321891	40d
PG (20:2)	PG	dsRednegGFPneg_vs_dsRednegGFP+	1.04203	40d
PG (38:3)	PG	dsRed+GFP+_vs_dsRednegGFP+	-1.34413	40d
PG (38:3)	PG	dsRed+GFP+_vs_dsRednegGFPneg	-1.08088	40d
PG (38:3)	PG	dsRednegGFPneg_vs_dsRednegGFP+	-0.289297	40d
PG (38:1)	PG	dsRed+GFP+_vs_dsRednegGFP+	-1.21129	40d
PG (38:1)	PG	dsRed+GFP+_vs_dsRednegGFPneg	-0.956178	40d
PG (38:1)	PG	dsRednegGFPneg_vs_dsRednegGFP+	-0.280106	40d
PG (38:9)	PG	dsRed+GFP+_vs_dsRednegGFP+	-1.13157	40d
PG (38:9)	PG	dsRed+GFP+_vs_dsRednegGFPneg	-1.1003	40d
PG (38:9)	PG	dsRednegGFPneg_vs_dsRednegGFP+	-0.0515352	40d
PGo (38:3)	PG	dsRed+GFP+_vs_dsRednegGFP+	-1.12472	40d
PGo (38:3)	PG	dsRed+GFP+_vs_dsRednegGFPneg	-1.04864	40d
PGo (38:3)	PG	dsRednegGFPneg_vs_dsRednegGFP+	-0.0992031	40d
PG (40:0)	PG	dsRed+GFP+_vs_dsRednegGFP+	-1.10889	40d
PG (40:0)	PG	dsRed+GFP+_vs_dsRednegGFPneg	-1.68133	40d
PG (40:0)	PG	dsRednegGFPneg_vs_dsRednegGFP+	0.542496	40d
PG (34:0)	PG	dsRed+GFP+_vs_dsRednegGFP+	-1.09878	40d
PG (34:0)	PG	dsRed+GFP+_vs_dsRednegGFPneg	-1.10849	40d
PG (34:0)	PG	dsRednegGFPneg_vs_dsRednegGFP+	-0.0180745	40d
PGp (42:6)	PG	dsRed+GFP+_vs_dsRednegGFP+	-1.09523	40d
PGp (42:6)	PG	dsRed+GFP+_vs_dsRednegGFPneg	-1.66382	40d
PGp (42:6)	PG	dsRednegGFPneg_vs_dsRednegGFP+	0.538402	40d
PG (24:0)	PG	dsRed+GFP+_vs_dsRednegGFP+	-1.07265	40d
PG (24:0)	PG	dsRed+GFP+_vs_dsRednegGFPneg	-1.07414	40d
PG (24:0)	PG	dsRednegGFPneg_vs_dsRednegGFP+	-0.0257382	40d
PGp (34:4)	PG	dsRed+GFP+_vs_dsRednegGFP+	-1.06692	40d
PGp (34:4)	PG	dsRed+GFP+_vs_dsRednegGFPneg	-0.394639	40d
PGp (34:4)	PG	dsRednegGFPneg_vs_dsRednegGFP+	-0.699194	40d
PG (44:5)	PG	dsRed+GFP+_vs_dsRednegGFP+	-1.06303	40d
PG (44:5)	PG	dsRed+GFP+_vs_dsRednegGFPneg	-1.06726	40d
PG (44:5)	PG	dsRednegGFPneg_vs_dsRednegGFP+	-0.0272411	40d
PG (28:1)	PG	dsRed+GFP+_vs_dsRednegGFP+	-0.97007	40d
PG (28:1)	PG	dsRed+GFP+_vs_dsRednegGFPneg	-0.884699	40d
PG (28:1)	PG	dsRednegGFPneg_vs_dsRednegGFP+	-0.107264	40d
PG (26:0)	PG	dsRed+GFP+_vs_dsRednegGFP+	-0.958288	40d
PG (26:0)	PG	dsRed+GFP+_vs_dsRednegGFPneg	-0.992339	40d
PG (26:0)	PG	dsRednegGFPneg_vs_dsRednegGFP+	0.00979495	40d
PG (44:7)	PG	dsRed+GFP+_vs_dsRednegGFP+	0.95082	40d
PG (44:7)	PG	dsRed+GFP+_vs_dsRednegGFPneg	1.09262	40d
PG (44:7)	PG	dsRednegGFPneg_vs_dsRednegGFP+	-0.178307	40d
PGo (38:2)	PG	dsRed+GFP+_vs_dsRednegGFP+	-0.929983	40d
PGo (38:2)	PG	dsRed+GFP+_vs_dsRednegGFPneg	-0.925193	40d
PGo (38:2)	PG	dsRednegGFPneg_vs_dsRednegGFP+	-0.0288884	40d
PG (38:8)	PG	dsRed+GFP+_vs_dsRednegGFP+	-0.898926	40d
PG (38:8)	PG	dsRed+GFP+_vs_dsRednegGFPneg	0.034256	40d
PG (38:8)	PG	dsRednegGFPneg_vs_dsRednegGFP+	-0.966986	40d
PG (20:0)	PG	dsRed+GFP+_vs_dsRednegGFP+	-0.891756	40d
PG (20:0)	PG	dsRed+GFP+_vs_dsRednegGFPneg	-0.960624	40d
PG (20:0)	PG	dsRednegGFPneg_vs_dsRednegGFP+	0.0467675	40d
Lyso_PG(17:1)	PG	dsRed+GFP+_vs_dsRednegGFP+	-0.880968	40d
Lyso_PG(17:1)	PG	dsRed+GFP+_vs_dsRednegGFPneg	-0.506733	40d
Lyso_PG(17:1)	PG	dsRednegGFPneg_vs_dsRednegGFP+	-0.391735	40d
PGp (18:0)	PG	dsRed+GFP+_vs_dsRednegGFP+	-0.878804	40d
PGp (18:0)	PG	dsRed+GFP+_vs_dsRednegGFPneg	-0.588305	40d
PGp (18:0)	PG	dsRednegGFPneg_vs_dsRednegGFP+	-0.310186	40d
Lyso_PG(21:0)	PG	dsRed+GFP+_vs_dsRednegGFP+	-0.875286	40d
Lyso_PG(21:0)	PG	dsRed+GFP+_vs_dsRednegGFPneg	-0.987924	40d
Lyso_PG(21:0)	PG	dsRednegGFPneg_vs_dsRednegGFP+	0.092321	40d
PG (34:5)	PG	dsRed+GFP+_vs_dsRednegGFP+	-0.857997	40d
PG (34:5)	PG	dsRed+GFP+_vs_dsRednegGFPneg	-0.968845	40d
PG (34:5)	PG	dsRednegGFPneg_vs_dsRednegGFP+	0.0646277	40d
PG (34:4)	PG	dsRed+GFP+_vs_dsRednegGFP+	-0.854379	40d
PG (34:4)	PG	dsRed+GFP+_vs_dsRednegGFPneg	-0.930279	40d
PG (34:4)	PG	dsRednegGFPneg_vs_dsRednegGFP+	0.0468054	40d
PG (44:4)	PG	dsRed+GFP+_vs_dsRednegGFP+	-0.847428	40d
PG (44:4)	PG	dsRed+GFP+_vs_dsRednegGFPneg	-0.7513	40d
PG (44:4)	PG	dsRednegGFPneg_vs_dsRednegGFP+	-0.123164	40d
PG (42:3)	PG	dsRed+GFP+_vs_dsRednegGFP+	0.845132	40d
PG (42:3)	PG	dsRed+GFP+_vs_dsRednegGFPneg	0.556458	40d
PG (42:3)	PG	dsRednegGFPneg_vs_dsRednegGFP+	0.265444	40d
PG (18:2)	PG	dsRed+GFP+_vs_dsRednegGFP+	-0.829463	40d
PG (18:2)	PG	dsRed+GFP+_vs_dsRednegGFPneg	-1.25661	40d
PG (18:2)	PG	dsRednegGFPneg_vs_dsRednegGFP+	0.408473	40d
Lyso_PG(19:0)	PG	dsRed+GFP+_vs_dsRednegGFP+	-0.828008	40d
Lyso_PG(19:0)	PG	dsRed+GFP+_vs_dsRednegGFPneg	-0.849406	40d
Lyso_PG(19:0)	PG	dsRednegGFPneg_vs_dsRednegGFP+	0.00520348	40d
PGo (20:0)	PG	dsRed+GFP+_vs_dsRednegGFP+	-0.825246	40d
PGo (20:0)	PG	dsRed+GFP+_vs_dsRednegGFPneg	-0.882657	40d
PGo (20:0)	PG	dsRednegGFPneg_vs_dsRednegGFP+	0.0411766	40d
PGo (38:1)	PG	dsRed+GFP+_vs_dsRednegGFP+	-0.781791	40d
PGo (38:1)	PG	dsRed+GFP+_vs_dsRednegGFPneg	-0.0381563	40d
PGo (38:1)	PG	dsRednegGFPneg_vs_dsRednegGFP+	-0.775835	40d
PGo (34:0)	PG	dsRed+GFP+_vs_dsRednegGFP+	-0.779195	40d
PGo (34:0)	PG	dsRed+GFP+_vs_dsRednegGFPneg	-0.921549	40d
PGo (34:0)	PG	dsRednegGFPneg_vs_dsRednegGFP+	0.108245	40d
PGp (38:6)	PG	dsRed+GFP+_vs_dsRednegGFP+	-0.774497	40d
PGp (38:6)	PG	dsRed+GFP+_vs_dsRednegGFPneg	-1.01592	40d
PGp (38:6)	PG	dsRednegGFPneg_vs_dsRednegGFP+	0.21864	40d
Lyso_PG(18:2)	PG	dsRed+GFP+_vs_dsRednegGFP+	-0.754052	40d
Lyso_PG(18:2)	PG	dsRed+GFP+_vs_dsRednegGFPneg	-1.27966	40d
Lyso_PG(18:2)	PG	dsRednegGFPneg_vs_dsRednegGFP+	0.512124	40d
PGo (36:2)	PG	dsRed+GFP+_vs_dsRednegGFP+	-0.749663	40d
PGo (36:2)	PG	dsRed+GFP+_vs_dsRednegGFPneg	-0.762269	40d
PGo (36:2)	PG	dsRednegGFPneg_vs_dsRednegGFP+	-0.0216817	40d
PGo (40:5)	PG	dsRed+GFP+_vs_dsRednegGFP+	-0.746523	40d
PGo (40:5)	PG	dsRed+GFP+_vs_dsRednegGFPneg	-0.538588	40d
PGo (40:5)	PG	dsRednegGFPneg_vs_dsRednegGFP+	-0.238232	40d
PGo (42:6)	PG	dsRed+GFP+_vs_dsRednegGFP+	-0.726273	40d
PGo (42:6)	PG	dsRed+GFP+_vs_dsRednegGFPneg	-1.22819	40d
PGo (42:6)	PG	dsRednegGFPneg_vs_dsRednegGFP+	0.481002	40d
PGo (32:0)	PG	dsRed+GFP+_vs_dsRednegGFP+	-0.714046	40d
PGo (32:0)	PG	dsRed+GFP+_vs_dsRednegGFPneg	-0.865088	40d
PGo (32:0)	PG	dsRednegGFPneg_vs_dsRednegGFP+	0.128153	40d
PGo (36:3)	PG	dsRed+GFP+_vs_dsRednegGFP+	-0.712467	40d
PGo (36:3)	PG	dsRed+GFP+_vs_dsRednegGFPneg	-0.781179	40d
PGo (36:3)	PG	dsRednegGFPneg_vs_dsRednegGFP+	0.0346077	40d
PG (36:0)	PG	dsRed+GFP+_vs_dsRednegGFP+	-0.710298	40d
PG (36:0)	PG	dsRed+GFP+_vs_dsRednegGFPneg	-0.999769	40d
PG (36:0)	PG	dsRednegGFPneg_vs_dsRednegGFP+	0.264789	40d
Lyso_PG(18:1)	PG	dsRed+GFP+_vs_dsRednegGFP+	-0.686021	40d
Lyso_PG(18:1)	PG	dsRed+GFP+_vs_dsRednegGFPneg	-0.888642	40d
Lyso_PG(18:1)	PG	dsRednegGFPneg_vs_dsRednegGFP+	0.184514	40d
PG (32:2)	PG	dsRed+GFP+_vs_dsRednegGFP+	0.681068	40d
PG (32:2)	PG	dsRed+GFP+_vs_dsRednegGFPneg	0.852756	40d
PG (32:2)	PG	dsRednegGFPneg_vs_dsRednegGFP+	-0.190079	40d
PGp (16:0)	PG	dsRed+GFP+_vs_dsRednegGFP+	-0.637667	40d
PGp (16:0)	PG	dsRed+GFP+_vs_dsRednegGFPneg	-0.945779	40d
PGp (16:0)	PG	dsRednegGFPneg_vs_dsRednegGFP+	0.290369	40d
PG (44:1)	PG	dsRed+GFP+_vs_dsRednegGFP+	0.635949	40d
PG (44:1)	PG	dsRed+GFP+_vs_dsRednegGFPneg	1.37402	40d
PG (44:1)	PG	dsRednegGFPneg_vs_dsRednegGFP+	-0.775885	40d
PG (28:2)	PG	dsRed+GFP+_vs_dsRednegGFP+	-0.625444	40d
PG (28:2)	PG	dsRed+GFP+_vs_dsRednegGFPneg	-0.814947	40d
PG (28:2)	PG	dsRednegGFPneg_vs_dsRednegGFP+	0.165032	40d
PG (18:1)	PG	dsRed+GFP+_vs_dsRednegGFP+	-0.6179	40d
PG (18:1)	PG	dsRed+GFP+_vs_dsRednegGFPneg	-0.832156	40d
PG (18:1)	PG	dsRednegGFPneg_vs_dsRednegGFP+	0.194392	40d
PG (42:8)	PG	dsRed+GFP+_vs_dsRednegGFP+	0.582979	40d
PG (42:8)	PG	dsRed+GFP+_vs_dsRednegGFPneg	2.27579	40d
PG (42:8)	PG	dsRednegGFPneg_vs_dsRednegGFP+	-1.73543	40d
Lyso_PG(15:1)	PG	dsRed+GFP+_vs_dsRednegGFP+	-0.578816	40d
Lyso_PG(15:1)	PG	dsRed+GFP+_vs_dsRednegGFPneg	-0.934974	40d
Lyso_PG(15:1)	PG	dsRednegGFPneg_vs_dsRednegGFP+	0.33856	40d
Lyso_PG(16:1)	PG	dsRed+GFP+_vs_dsRednegGFP+	-0.560593	40d
Lyso_PG(16:1)	PG	dsRed+GFP+_vs_dsRednegGFPneg	-0.797124	40d
Lyso_PG(16:1)	PG	dsRednegGFPneg_vs_dsRednegGFP+	0.212502	40d
PGo (42:1)	PG	dsRed+GFP+_vs_dsRednegGFP+	0.532126	40d
PGo (42:1)	PG	dsRed+GFP+_vs_dsRednegGFPneg	1.89044	40d
PGo (42:1)	PG	dsRednegGFPneg_vs_dsRednegGFP+	-1.3994	40d
PG (22:6)	PG	dsRed+GFP+_vs_dsRednegGFP+	0.511795	40d
PG (22:6)	PG	dsRed+GFP+_vs_dsRednegGFPneg	-0.235504	40d
PG (22:6)	PG	dsRednegGFPneg_vs_dsRednegGFP+	0.727303	40d
Lyso_PG(22:2)	PG	dsRed+GFP+_vs_dsRednegGFP+	0.458399	40d
Lyso_PG(22:2)	PG	dsRed+GFP+_vs_dsRednegGFPneg	0.869627	40d
Lyso_PG(22:2)	PG	dsRednegGFPneg_vs_dsRednegGFP+	-0.415426	40d
PG (22:2)	PG	dsRed+GFP+_vs_dsRednegGFP+	0.169416	40d
PG (22:2)	PG	dsRed+GFP+_vs_dsRednegGFPneg	0.964588	40d
PG (22:2)	PG	dsRednegGFPneg_vs_dsRednegGFP+	-0.806008	40d
PIp (42:6)	PI	dsRed+GFP+_vs_dsRednegGFP+	-6.00756	40d
PIp (42:6)	PI	dsRed+GFP+_vs_dsRednegGFPneg	-4.80954	40d
PIp (42:6)	PI	dsRednegGFPneg_vs_dsRednegGFP+	-1.24246	40d
PI (40:0)	PI	dsRed+GFP+_vs_dsRednegGFP+	-5.14513	40d
PI (40:0)	PI	dsRed+GFP+_vs_dsRednegGFPneg	-3.88945	40d
PI (40:0)	PI	dsRednegGFPneg_vs_dsRednegGFP+	-1.29713	40d
PIo (42:6)	PI	dsRed+GFP+_vs_dsRednegGFP+	-4.36537	40d
PIo (42:6)	PI	dsRed+GFP+_vs_dsRednegGFPneg	-3.18468	40d
PIo (42:6)	PI	dsRednegGFPneg_vs_dsRednegGFP+	-1.22297	40d
PIo (16:0)	PI	dsRed+GFP+_vs_dsRednegGFP+	-4.0231	40d
PIo (16:0)	PI	dsRed+GFP+_vs_dsRednegGFPneg	-3.7033	40d
PIo (16:0)	PI	dsRednegGFPneg_vs_dsRednegGFP+	-0.367719	40d
Lyso_PI(15:0)	PI	dsRed+GFP+_vs_dsRednegGFP+	-3.96591	40d
Lyso_PI(15:0)	PI	dsRed+GFP+_vs_dsRednegGFPneg	-3.63476	40d
Lyso_PI(15:0)	PI	dsRednegGFPneg_vs_dsRednegGFP+	-0.37884	40d
PI (32:3)	PI	dsRed+GFP+_vs_dsRednegGFP+	-3.06112	40d
PI (32:3)	PI	dsRed+GFP+_vs_dsRednegGFPneg	-2.51429	40d
PI (32:3)	PI	dsRednegGFPneg_vs_dsRednegGFP+	-0.595625	40d
PI (36:0)	PI	dsRed+GFP+_vs_dsRednegGFP+	-3.04873	40d
PI (36:0)	PI	dsRed+GFP+_vs_dsRednegGFPneg	-3.33185	40d
PI (36:0)	PI	dsRednegGFPneg_vs_dsRednegGFP+	0.237923	40d
PIp (38:6)	PI	dsRed+GFP+_vs_dsRednegGFP+	-3.03741	40d
PIp (38:6)	PI	dsRed+GFP+_vs_dsRednegGFPneg	-3.29984	40d
PIp (38:6)	PI	dsRednegGFPneg_vs_dsRednegGFP+	0.218824	40d
PI (36:2)	PI	dsRed+GFP+_vs_dsRednegGFP+	-2.92349	40d
PI (36:2)	PI	dsRed+GFP+_vs_dsRednegGFPneg	-2.65143	40d
PI (36:2)	PI	dsRednegGFPneg_vs_dsRednegGFP+	-0.317866	40d
PI (34:1)	PI	dsRed+GFP+_vs_dsRednegGFP+	-2.90075	40d
PI (34:1)	PI	dsRed+GFP+_vs_dsRednegGFPneg	-2.76636	40d
PI (34:1)	PI	dsRednegGFPneg_vs_dsRednegGFP+	-0.185472	40d
PI (34:0)	PI	dsRed+GFP+_vs_dsRednegGFP+	-2.88481	40d
PI (34:0)	PI	dsRed+GFP+_vs_dsRednegGFPneg	-2.95806	40d
PI (34:0)	PI	dsRednegGFPneg_vs_dsRednegGFP+	0.022135	40d
PI (36:1)	PI	dsRed+GFP+_vs_dsRednegGFP+	-2.8447	40d
PI (36:1)	PI	dsRed+GFP+_vs_dsRednegGFPneg	-2.64006	40d
PI (36:1)	PI	dsRednegGFPneg_vs_dsRednegGFP+	-0.252597	40d
PI (36:3)	PI	dsRed+GFP+_vs_dsRednegGFP+	-2.84314	40d
PI (36:3)	PI	dsRed+GFP+_vs_dsRednegGFPneg	-2.64302	40d
PI (36:3)	PI	dsRednegGFPneg_vs_dsRednegGFP+	-0.242748	40d
PI (42:8)	PI	dsRed+GFP+_vs_dsRednegGFP+	-2.81087	40d
PI (42:8)	PI	dsRed+GFP+_vs_dsRednegGFPneg	-2.60266	40d
PI (42:8)	PI	dsRednegGFPneg_vs_dsRednegGFP+	-0.263985	40d
PI (36:4)	PI	dsRed+GFP+_vs_dsRednegGFP+	-2.80809	40d
PI (36:4)	PI	dsRed+GFP+_vs_dsRednegGFPneg	-2.76522	40d
PI (36:4)	PI	dsRednegGFPneg_vs_dsRednegGFP+	-0.0869217	40d
PIo (42:1)	PI	dsRed+GFP+_vs_dsRednegGFP+	-2.78073	40d
PIo (42:1)	PI	dsRed+GFP+_vs_dsRednegGFPneg	-2.60036	40d
PIo (42:1)	PI	dsRednegGFPneg_vs_dsRednegGFP+	-0.230832	40d
PIo (40:1), PIp (40:0)	PI	dsRed+GFP+_vs_dsRednegGFP+	-2.66613	40d
PIo (40:1), PIp (40:0)	PI	dsRed+GFP+_vs_dsRednegGFPneg	-2.46102	40d
PIo (40:1), PIp (40:0)	PI	dsRednegGFPneg_vs_dsRednegGFP+	-0.254447	40d
PI (34:2)	PI	dsRed+GFP+_vs_dsRednegGFP+	-2.6591	40d
PI (34:2)	PI	dsRed+GFP+_vs_dsRednegGFPneg	-2.29207	40d
PI (34:2)	PI	dsRednegGFPneg_vs_dsRednegGFP+	-0.419078	40d
PI (28:0)	PI	dsRed+GFP+_vs_dsRednegGFP+	-2.62812	40d
PI (28:0)	PI	dsRed+GFP+_vs_dsRednegGFPneg	-2.36036	40d
PI (28:0)	PI	dsRednegGFPneg_vs_dsRednegGFP+	-0.316149	40d
PI (40:8)	PI	dsRed+GFP+_vs_dsRednegGFP+	-2.62576	40d
PI (40:8)	PI	dsRed+GFP+_vs_dsRednegGFPneg	-2.404	40d
PI (40:8)	PI	dsRednegGFPneg_vs_dsRednegGFP+	-0.268687	40d
PIo (18:0)	PI	dsRed+GFP+_vs_dsRednegGFP+	-2.5881	40d
PIo (18:0)	PI	dsRed+GFP+_vs_dsRednegGFPneg	-2.26397	40d
PIo (18:0)	PI	dsRednegGFPneg_vs_dsRednegGFP+	-0.374562	40d
Lyso_PI(17:0)	PI	dsRed+GFP+_vs_dsRednegGFP+	-2.50188	40d
Lyso_PI(17:0)	PI	dsRed+GFP+_vs_dsRednegGFPneg	-2.17752	40d
Lyso_PI(17:0)	PI	dsRednegGFPneg_vs_dsRednegGFP+	-0.373067	40d
Lyso_PI(16:1)	PI	dsRed+GFP+_vs_dsRednegGFP+	-2.46141	40d
Lyso_PI(16:1)	PI	dsRed+GFP+_vs_dsRednegGFPneg	-2.16088	40d
Lyso_PI(16:1)	PI	dsRednegGFPneg_vs_dsRednegGFP+	-0.35158	40d
PI (16:1)	PI	dsRed+GFP+_vs_dsRednegGFP+	-2.46037	40d
PI (16:1)	PI	dsRed+GFP+_vs_dsRednegGFPneg	-2.14516	40d
PI (16:1)	PI	dsRednegGFPneg_vs_dsRednegGFP+	-0.362394	40d
PIo (34:0)	PI	dsRed+GFP+_vs_dsRednegGFP+	-2.44389	40d
PIo (34:0)	PI	dsRed+GFP+_vs_dsRednegGFPneg	-2.48712	40d
PIo (34:0)	PI	dsRednegGFPneg_vs_dsRednegGFP+	-0.00659204	40d
PIo (36:1), PIp (36:0)	PI	dsRed+GFP+_vs_dsRednegGFP+	-2.42651	40d
PIo (36:1), PIp (36:0)	PI	dsRed+GFP+_vs_dsRednegGFPneg	-2.55858	40d
PIo (36:1), PIp (36:0)	PI	dsRednegGFPneg_vs_dsRednegGFP+	0.0797998	40d
PI (36:8)	PI	dsRed+GFP+_vs_dsRednegGFP+	-2.38385	40d
PI (36:8)	PI	dsRed+GFP+_vs_dsRednegGFPneg	-2.5312	40d
PI (36:8)	PI	dsRednegGFPneg_vs_dsRednegGFP+	0.0939477	40d
Lyso_PI(22:6)	PI	dsRed+GFP+_vs_dsRednegGFP+	-2.37746	40d
Lyso_PI(22:6)	PI	dsRed+GFP+_vs_dsRednegGFPneg	-2.28817	40d
Lyso_PI(22:6)	PI	dsRednegGFPneg_vs_dsRednegGFP+	-0.134399	40d
PI (32:0)	PI	dsRed+GFP+_vs_dsRednegGFP+	-2.37506	40d
PI (32:0)	PI	dsRed+GFP+_vs_dsRednegGFPneg	-2.45187	40d
PI (32:0)	PI	dsRednegGFPneg_vs_dsRednegGFP+	0.0264398	40d
PI (34:5)	PI	dsRed+GFP+_vs_dsRednegGFP+	-2.31867	40d
PI (34:5)	PI	dsRed+GFP+_vs_dsRednegGFPneg	-2.32931	40d
PI (34:5)	PI	dsRednegGFPneg_vs_dsRednegGFP+	-0.0333659	40d
PI (40:7)	PI	dsRed+GFP+_vs_dsRednegGFP+	-2.31787	40d
PI (40:7)	PI	dsRed+GFP+_vs_dsRednegGFPneg	-2.39367	40d
PI (40:7)	PI	dsRednegGFPneg_vs_dsRednegGFP+	0.0318113	40d
PI (22:6)	PI	dsRed+GFP+_vs_dsRednegGFP+	-2.30508	40d
PI (22:6)	PI	dsRed+GFP+_vs_dsRednegGFPneg	-2.28831	40d
PI (22:6)	PI	dsRednegGFPneg_vs_dsRednegGFP+	-0.0610559	40d
PI (30:1)	PI	dsRed+GFP+_vs_dsRednegGFP+	-2.29932	40d
PI (30:1)	PI	dsRed+GFP+_vs_dsRednegGFPneg	-1.59723	40d
PI (30:1)	PI	dsRednegGFPneg_vs_dsRednegGFP+	-0.752992	40d
PI (28:1)	PI	dsRed+GFP+_vs_dsRednegGFP+	-2.2805	40d
PI (28:1)	PI	dsRed+GFP+_vs_dsRednegGFPneg	-1.57575	40d
PI (28:1)	PI	dsRednegGFPneg_vs_dsRednegGFP+	-0.757323	40d
PI (12:0)	PI	dsRed+GFP+_vs_dsRednegGFP+	-2.23944	40d
PI (12:0)	PI	dsRed+GFP+_vs_dsRednegGFPneg	-1.91614	40d
PI (12:0)	PI	dsRednegGFPneg_vs_dsRednegGFP+	-0.369096	40d
Lyso_PI(12:0)	PI	dsRed+GFP+_vs_dsRednegGFP+	-2.23702	40d
Lyso_PI(12:0)	PI	dsRed+GFP+_vs_dsRednegGFPneg	-1.92879	40d
Lyso_PI(12:0)	PI	dsRednegGFPneg_vs_dsRednegGFP+	-0.357419	40d
PIo (40:7)	PI	dsRed+GFP+_vs_dsRednegGFP+	-2.21956	40d
PIo (40:7)	PI	dsRed+GFP+_vs_dsRednegGFPneg	-2.31235	40d
PIo (40:7)	PI	dsRednegGFPneg_vs_dsRednegGFP+	0.0499804	40d
PI (36:5)	PI	dsRed+GFP+_vs_dsRednegGFP+	-2.2106	40d
PI (36:5)	PI	dsRed+GFP+_vs_dsRednegGFPneg	-2.10046	40d
PI (36:5)	PI	dsRednegGFPneg_vs_dsRednegGFP+	-0.153246	40d
PI (26:0)	PI	dsRed+GFP+_vs_dsRednegGFP+	-2.204	40d
PI (26:0)	PI	dsRed+GFP+_vs_dsRednegGFPneg	-1.96414	40d
PI (26:0)	PI	dsRednegGFPneg_vs_dsRednegGFP+	-0.286359	40d
PI (38:8)	PI	dsRed+GFP+_vs_dsRednegGFP+	-2.16778	40d
PI (38:8)	PI	dsRed+GFP+_vs_dsRednegGFPneg	-2.18883	40d
PI (38:8)	PI	dsRednegGFPneg_vs_dsRednegGFP+	-0.02563	40d
PI (30:0)	PI	dsRed+GFP+_vs_dsRednegGFP+	-2.16667	40d
PI (30:0)	PI	dsRed+GFP+_vs_dsRednegGFPneg	-2.17772	40d
PI (30:0)	PI	dsRednegGFPneg_vs_dsRednegGFP+	-0.0391662	40d
PIo (38:1), PIp (38:0)	PI	dsRed+GFP+_vs_dsRednegGFP+	-2.16257	40d
PIo (38:1), PIp (38:0)	PI	dsRed+GFP+_vs_dsRednegGFPneg	-2.19695	40d
PIo (38:1), PIp (38:0)	PI	dsRednegGFPneg_vs_dsRednegGFP+	-0.00947416	40d
PIo (36:0)	PI	dsRed+GFP+_vs_dsRednegGFP+	-2.12164	40d
PIo (36:0)	PI	dsRed+GFP+_vs_dsRednegGFPneg	-2.27466	40d
PIo (36:0)	PI	dsRednegGFPneg_vs_dsRednegGFP+	0.10308	40d
PIo (34:1), PIp (34:0)	PI	dsRed+GFP+_vs_dsRednegGFP+	-2.11462	40d
PIo (34:1), PIp (34:0)	PI	dsRed+GFP+_vs_dsRednegGFPneg	-2.09545	40d
PIo (34:1), PIp (34:0)	PI	dsRednegGFPneg_vs_dsRednegGFP+	-0.0737087	40d
PI (36:7)	PI	dsRed+GFP+_vs_dsRednegGFP+	-2.09831	40d
PI (36:7)	PI	dsRed+GFP+_vs_dsRednegGFPneg	-2.24057	40d
PI (36:7)	PI	dsRednegGFPneg_vs_dsRednegGFP+	0.0941752	40d
PI (32:1)	PI	dsRed+GFP+_vs_dsRednegGFP+	-2.08503	40d
PI (32:1)	PI	dsRed+GFP+_vs_dsRednegGFPneg	-1.56788	40d
PI (32:1)	PI	dsRednegGFPneg_vs_dsRednegGFP+	-0.572872	40d
PI (42:3)	PI	dsRed+GFP+_vs_dsRednegGFP+	-2.0698	40d
PI (42:3)	PI	dsRed+GFP+_vs_dsRednegGFPneg	-2.37797	40d
PI (42:3)	PI	dsRednegGFPneg_vs_dsRednegGFP+	0.289522	40d
PIo (32:0)	PI	dsRed+GFP+_vs_dsRednegGFP+	-2.0608	40d
PIo (32:0)	PI	dsRed+GFP+_vs_dsRednegGFPneg	-2.21598	40d
PIo (32:0)	PI	dsRednegGFPneg_vs_dsRednegGFP+	0.102424	40d
PIo (32:1), PIp (32:0)	PI	dsRed+GFP+_vs_dsRednegGFP+	-2.05235	40d
PIo (32:1), PIp (32:0)	PI	dsRed+GFP+_vs_dsRednegGFPneg	-1.89836	40d
PIo (32:1), PIp (32:0)	PI	dsRednegGFPneg_vs_dsRednegGFP+	-0.212318	40d
PIo (42:0)	PI	dsRed+GFP+_vs_dsRednegGFP+	-2.03873	40d
PIo (42:0)	PI	dsRed+GFP+_vs_dsRednegGFPneg	-2.04357	40d
PIo (42:0)	PI	dsRednegGFPneg_vs_dsRednegGFP+	-0.042317	40d
Lyso_PI(20:0)	PI	dsRed+GFP+_vs_dsRednegGFP+	-2.03394	40d
Lyso_PI(20:0)	PI	dsRed+GFP+_vs_dsRednegGFPneg	-1.10685	40d
Lyso_PI(20:0)	PI	dsRednegGFPneg_vs_dsRednegGFP+	-0.973878	40d
PI (42:7)	PI	dsRed+GFP+_vs_dsRednegGFP+	-2.0283	40d
PI (42:7)	PI	dsRed+GFP+_vs_dsRednegGFPneg	-2.01276	40d
PI (42:7)	PI	dsRednegGFPneg_vs_dsRednegGFP+	-0.0672944	40d
PI (20:0)	PI	dsRed+GFP+_vs_dsRednegGFP+	-2.02039	40d
PI (20:0)	PI	dsRed+GFP+_vs_dsRednegGFPneg	-1.06414	40d
PI (20:0)	PI	dsRednegGFPneg_vs_dsRednegGFP+	-1.00424	40d
PIo (30:0)	PI	dsRed+GFP+_vs_dsRednegGFP+	-1.977	40d
PIo (30:0)	PI	dsRed+GFP+_vs_dsRednegGFPneg	-2.09784	40d
PIo (30:0)	PI	dsRednegGFPneg_vs_dsRednegGFP+	0.0714746	40d
PI (36:6)	PI	dsRed+GFP+_vs_dsRednegGFP+	-1.97351	40d
PI (36:6)	PI	dsRed+GFP+_vs_dsRednegGFPneg	-1.81161	40d
PI (36:6)	PI	dsRednegGFPneg_vs_dsRednegGFP+	-0.206906	40d
PI (34:3)	PI	dsRed+GFP+_vs_dsRednegGFP+	-1.96994	40d
PI (34:3)	PI	dsRed+GFP+_vs_dsRednegGFPneg	-1.3769	40d
PI (34:3)	PI	dsRednegGFPneg_vs_dsRednegGFP+	-0.641034	40d
Lyso_PI(14:1)	PI	dsRed+GFP+_vs_dsRednegGFP+	-1.95384	40d
Lyso_PI(14:1)	PI	dsRed+GFP+_vs_dsRednegGFPneg	-1.599	40d
Lyso_PI(14:1)	PI	dsRednegGFPneg_vs_dsRednegGFP+	-0.402774	40d
PI (38:7)	PI	dsRed+GFP+_vs_dsRednegGFP+	-1.94205	40d
PI (38:7)	PI	dsRed+GFP+_vs_dsRednegGFPneg	-1.89898	40d
PI (38:7)	PI	dsRednegGFPneg_vs_dsRednegGFP+	-0.0907248	40d
PI (32:2)	PI	dsRed+GFP+_vs_dsRednegGFP+	-1.88624	40d
PI (32:2)	PI	dsRed+GFP+_vs_dsRednegGFPneg	-1.37696	40d
PI (32:2)	PI	dsRednegGFPneg_vs_dsRednegGFP+	-0.561772	40d
PI (14:1)	PI	dsRed+GFP+_vs_dsRednegGFP+	-1.86363	40d
PI (14:1)	PI	dsRed+GFP+_vs_dsRednegGFPneg	-1.50372	40d
PI (14:1)	PI	dsRednegGFPneg_vs_dsRednegGFP+	-0.407804	40d
PIp (36:5)	PI	dsRed+GFP+_vs_dsRednegGFP+	-1.83058	40d
PIp (36:5)	PI	dsRed+GFP+_vs_dsRednegGFPneg	-1.88763	40d
PIp (36:5)	PI	dsRednegGFPneg_vs_dsRednegGFP+	0.0161516	40d
PI (44:5)	PI	dsRed+GFP+_vs_dsRednegGFP+	-1.78724	40d
PI (44:5)	PI	dsRed+GFP+_vs_dsRednegGFPneg	-1.63946	40d
PI (44:5)	PI	dsRednegGFPneg_vs_dsRednegGFP+	-0.190614	40d
PIo (36:2), PIp (36:1)	PI	dsRed+GFP+_vs_dsRednegGFP+	-1.75876	40d
PIo (36:2), PIp (36:1)	PI	dsRed+GFP+_vs_dsRednegGFPneg	-1.63515	40d
PIo (36:2), PIp (36:1)	PI	dsRednegGFPneg_vs_dsRednegGFP+	-0.172938	40d
PIp (40:6)	PI	dsRed+GFP+_vs_dsRednegGFP+	-1.71616	40d
PIp (40:6)	PI	dsRed+GFP+_vs_dsRednegGFPneg	-1.76227	40d
PIp (40:6)	PI	dsRednegGFPneg_vs_dsRednegGFP+	-0.00173352	40d
PI (38:0)	PI	dsRed+GFP+_vs_dsRednegGFP+	-1.71391	40d
PI (38:0)	PI	dsRed+GFP+_vs_dsRednegGFPneg	-1.79411	40d
PI (38:0)	PI	dsRednegGFPneg_vs_dsRednegGFP+	0.0301407	40d
PIo (30:1)	PI	dsRed+GFP+_vs_dsRednegGFP+	-1.7075	40d
PIo (30:1)	PI	dsRed+GFP+_vs_dsRednegGFPneg	-1.58787	40d
PIo (30:1)	PI	dsRednegGFPneg_vs_dsRednegGFP+	-0.170898	40d
PI (44:8)	PI	dsRed+GFP+_vs_dsRednegGFP+	-1.70044	40d
PI (44:8)	PI	dsRed+GFP+_vs_dsRednegGFPneg	-1.77648	40d
PI (44:8)	PI	dsRednegGFPneg_vs_dsRednegGFP+	0.0352049	40d
PIo (28:0)	PI	dsRed+GFP+_vs_dsRednegGFP+	-1.65879	40d
PIo (28:0)	PI	dsRed+GFP+_vs_dsRednegGFPneg	-1.62839	40d
PIo (28:0)	PI	dsRednegGFPneg_vs_dsRednegGFP+	-0.0805829	40d
PI (34:4)	PI	dsRed+GFP+_vs_dsRednegGFP+	-1.62607	40d
PI (34:4)	PI	dsRed+GFP+_vs_dsRednegGFPneg	-1.29994	40d
PI (34:4)	PI	dsRednegGFPneg_vs_dsRednegGFP+	-0.367564	40d
PI (42:0)	PI	dsRed+GFP+_vs_dsRednegGFP+	-1.62323	40d
PI (42:0)	PI	dsRed+GFP+_vs_dsRednegGFPneg	-1.64132	40d
PI (42:0)	PI	dsRednegGFPneg_vs_dsRednegGFP+	-0.032908	40d
PIo (36:3), PIp (36:2)	PI	dsRed+GFP+_vs_dsRednegGFP+	-1.61538	40d
PIo (36:3), PIp (36:2)	PI	dsRed+GFP+_vs_dsRednegGFPneg	-1.49118	40d
PIo (36:3), PIp (36:2)	PI	dsRednegGFPneg_vs_dsRednegGFP+	-0.17068	40d
PI (18:0)	PI	dsRed+GFP+_vs_dsRednegGFP+	-1.59762	40d
PI (18:0)	PI	dsRed+GFP+_vs_dsRednegGFPneg	-1.64882	40d
PI (18:0)	PI	dsRednegGFPneg_vs_dsRednegGFP+	0.0124162	40d
PI (30:2)	PI	dsRed+GFP+_vs_dsRednegGFP+	-1.57928	40d
PI (30:2)	PI	dsRed+GFP+_vs_dsRednegGFPneg	-1.38397	40d
PI (30:2)	PI	dsRednegGFPneg_vs_dsRednegGFP+	-0.240494	40d
PI (24:0)	PI	dsRed+GFP+_vs_dsRednegGFP+	-1.54987	40d
PI (24:0)	PI	dsRed+GFP+_vs_dsRednegGFPneg	-1.53728	40d
PI (24:0)	PI	dsRednegGFPneg_vs_dsRednegGFP+	-0.0637565	40d
PI (38:9)	PI	dsRed+GFP+_vs_dsRednegGFP+	-1.54173	40d
PI (38:9)	PI	dsRed+GFP+_vs_dsRednegGFPneg	-1.41274	40d
PI (38:9)	PI	dsRednegGFPneg_vs_dsRednegGFP+	-0.17543	40d
PI (42:6)	PI	dsRed+GFP+_vs_dsRednegGFP+	-1.54111	40d
PI (42:6)	PI	dsRed+GFP+_vs_dsRednegGFPneg	-1.35671	40d
PI (42:6)	PI	dsRednegGFPneg_vs_dsRednegGFP+	-0.230755	40d
Lyso_PI(22:2)	PI	dsRed+GFP+_vs_dsRednegGFP+	-1.50515	40d
Lyso_PI(22:2)	PI	dsRed+GFP+_vs_dsRednegGFPneg	0.152209	40d
Lyso_PI(22:2)	PI	dsRednegGFPneg_vs_dsRednegGFP+	-1.70982	40d
PIo (38:2), PIp (38:1)	PI	dsRed+GFP+_vs_dsRednegGFP+	-1.48336	40d
PIo (38:2), PIp (38:1)	PI	dsRed+GFP+_vs_dsRednegGFPneg	-1.41034	40d
PIo (38:2), PIp (38:1)	PI	dsRednegGFPneg_vs_dsRednegGFP+	-0.120629	40d
PIo (38:6), PIp (38:5)	PI	dsRed+GFP+_vs_dsRednegGFP+	-1.45698	40d
PIo (38:6), PIp (38:5)	PI	dsRed+GFP+_vs_dsRednegGFPneg	-1.60112	40d
PIo (38:6), PIp (38:5)	PI	dsRednegGFPneg_vs_dsRednegGFP+	0.101088	40d
Lyso_PI(21:0)	PI	dsRed+GFP+_vs_dsRednegGFP+	-1.45088	40d
Lyso_PI(21:0)	PI	dsRed+GFP+_vs_dsRednegGFPneg	-1.35063	40d
Lyso_PI(21:0)	PI	dsRednegGFPneg_vs_dsRednegGFP+	-0.147088	40d
PIp (34:1)	PI	dsRed+GFP+_vs_dsRednegGFP+	-1.44446	40d
PIp (34:1)	PI	dsRed+GFP+_vs_dsRednegGFPneg	-1.3143	40d
PIp (34:1)	PI	dsRednegGFPneg_vs_dsRednegGFP+	-0.182401	40d
PI (40:1)	PI	dsRed+GFP+_vs_dsRednegGFP+	-1.42749	40d
PI (40:1)	PI	dsRed+GFP+_vs_dsRednegGFPneg	-1.22911	40d
PI (40:1)	PI	dsRednegGFPneg_vs_dsRednegGFP+	-0.24592	40d
PIp (16:0)	PI	dsRed+GFP+_vs_dsRednegGFP+	-1.41416	40d
PIp (16:0)	PI	dsRed+GFP+_vs_dsRednegGFPneg	-1.43104	40d
PIp (16:0)	PI	dsRednegGFPneg_vs_dsRednegGFP+	-0.024331	40d
PI (16:0)	PI	dsRed+GFP+_vs_dsRednegGFP+	-1.39195	40d
PI (16:0)	PI	dsRed+GFP+_vs_dsRednegGFPneg	-1.29769	40d
PI (16:0)	PI	dsRednegGFPneg_vs_dsRednegGFP+	-0.144195	40d
Lyso_PI(16:0)	PI	dsRed+GFP+_vs_dsRednegGFP+	-1.37917	40d
Lyso_PI(16:0)	PI	dsRed+GFP+_vs_dsRednegGFPneg	-1.31621	40d
Lyso_PI(16:0)	PI	dsRednegGFPneg_vs_dsRednegGFP+	-0.111789	40d
PI (14:0)	PI	dsRed+GFP+_vs_dsRednegGFP+	-1.35708	40d
PI (14:0)	PI	dsRed+GFP+_vs_dsRednegGFPneg	-1.13428	40d
PI (14:0)	PI	dsRednegGFPneg_vs_dsRednegGFP+	-0.269702	40d
Lyso_PI(18:0)	PI	dsRed+GFP+_vs_dsRednegGFP+	-1.34983	40d
Lyso_PI(18:0)	PI	dsRed+GFP+_vs_dsRednegGFPneg	-1.45049	40d
Lyso_PI(18:0)	PI	dsRednegGFPneg_vs_dsRednegGFP+	0.0582432	40d
PIp (28:0)	PI	dsRed+GFP+_vs_dsRednegGFP+	-1.34717	40d
PIp (28:0)	PI	dsRed+GFP+_vs_dsRednegGFPneg	-1.2194	40d
PIp (28:0)	PI	dsRednegGFPneg_vs_dsRednegGFP+	-0.176878	40d
PIo (40:5), PIp (40:4)	PI	dsRed+GFP+_vs_dsRednegGFP+	-1.3448	40d
PIo (40:5), PIp (40:4)	PI	dsRed+GFP+_vs_dsRednegGFPneg	-1.093	40d
PIo (40:5), PIp (40:4)	PI	dsRednegGFPneg_vs_dsRednegGFP+	-0.300555	40d
Lyso_PI(14:0)	PI	dsRed+GFP+_vs_dsRednegGFP+	-1.32753	40d
Lyso_PI(14:0)	PI	dsRed+GFP+_vs_dsRednegGFPneg	-1.12812	40d
Lyso_PI(14:0)	PI	dsRednegGFPneg_vs_dsRednegGFP+	-0.243971	40d
PI (18:1)	PI	dsRed+GFP+_vs_dsRednegGFP+	-1.32589	40d
PI (18:1)	PI	dsRed+GFP+_vs_dsRednegGFPneg	-1.21477	40d
PI (18:1)	PI	dsRednegGFPneg_vs_dsRednegGFP+	-0.156549	40d
PI (38:1)	PI	dsRed+GFP+_vs_dsRednegGFP+	-1.32469	40d
PI (38:1)	PI	dsRed+GFP+_vs_dsRednegGFPneg	-1.15342	40d
PI (38:1)	PI	dsRednegGFPneg_vs_dsRednegGFP+	-0.220097	40d
PI (34:6)	PI	dsRed+GFP+_vs_dsRednegGFP+	-1.30059	40d
PI (34:6)	PI	dsRed+GFP+_vs_dsRednegGFPneg	-1.38498	40d
PI (34:6)	PI	dsRednegGFPneg_vs_dsRednegGFP+	0.0421819	40d
PIo (38:3), PIp (38:2)	PI	dsRed+GFP+_vs_dsRednegGFP+	-1.29618	40d
PIo (38:3), PIp (38:2)	PI	dsRed+GFP+_vs_dsRednegGFPneg	-1.12031	40d
PIo (38:3), PIp (38:2)	PI	dsRednegGFPneg_vs_dsRednegGFP+	-0.21719	40d
PI (44:4)	PI	dsRed+GFP+_vs_dsRednegGFP+	-1.29468	40d
PI (44:4)	PI	dsRed+GFP+_vs_dsRednegGFPneg	-1.12021	40d
PI (44:4)	PI	dsRednegGFPneg_vs_dsRednegGFP+	-0.213911	40d
PI (42:1)	PI	dsRed+GFP+_vs_dsRednegGFP+	-1.28416	40d
PI (42:1)	PI	dsRed+GFP+_vs_dsRednegGFPneg	-1.45322	40d
PI (42:1)	PI	dsRednegGFPneg_vs_dsRednegGFP+	0.129712	40d
Lyso_PI(18:1)	PI	dsRed+GFP+_vs_dsRednegGFP+	-1.26656	40d
Lyso_PI(18:1)	PI	dsRed+GFP+_vs_dsRednegGFPneg	-1.2114	40d
Lyso_PI(18:1)	PI	dsRednegGFPneg_vs_dsRednegGFP+	-0.0996982	40d
Lyso_PI(15:1)	PI	dsRed+GFP+_vs_dsRednegGFP+	-1.26514	40d
Lyso_PI(15:1)	PI	dsRed+GFP+_vs_dsRednegGFPneg	-1.328	40d
Lyso_PI(15:1)	PI	dsRednegGFPneg_vs_dsRednegGFP+	0.0193998	40d
PI (38:2)	PI	dsRed+GFP+_vs_dsRednegGFP+	-1.26264	40d
PI (38:2)	PI	dsRed+GFP+_vs_dsRednegGFPneg	-1.05096	40d
PI (38:2)	PI	dsRednegGFPneg_vs_dsRednegGFP+	-0.259602	40d
PI (44:1)	PI	dsRed+GFP+_vs_dsRednegGFP+	-1.25414	40d
PI (44:1)	PI	dsRed+GFP+_vs_dsRednegGFPneg	-1.12827	40d
PI (44:1)	PI	dsRednegGFPneg_vs_dsRednegGFP+	-0.174908	40d
PIo (34:3), PIp (34:2)	PI	dsRed+GFP+_vs_dsRednegGFP+	-1.22557	40d
PIo (34:3), PIp (34:2)	PI	dsRed+GFP+_vs_dsRednegGFPneg	-1.04199	40d
PIo (34:3), PIp (34:2)	PI	dsRednegGFPneg_vs_dsRednegGFP+	-0.231225	40d
PI (40:4)	PI	dsRed+GFP+_vs_dsRednegGFP+	-1.20569	40d
PI (40:4)	PI	dsRed+GFP+_vs_dsRednegGFPneg	-1.04794	40d
PI (40:4)	PI	dsRednegGFPneg_vs_dsRednegGFP+	-0.204646	40d
PIp (32:1)	PI	dsRed+GFP+_vs_dsRednegGFP+	-1.19744	40d
PIp (32:1)	PI	dsRed+GFP+_vs_dsRednegGFPneg	-1.10126	40d
PIp (32:1)	PI	dsRednegGFPneg_vs_dsRednegGFP+	-0.143378	40d
PI (38:4)	PI	dsRed+GFP+_vs_dsRednegGFP+	-1.18043	40d
PI (38:4)	PI	dsRed+GFP+_vs_dsRednegGFPneg	-1.2443	40d
PI (38:4)	PI	dsRednegGFPneg_vs_dsRednegGFP+	0.0306272	40d
PI (32:5)	PI	dsRed+GFP+_vs_dsRednegGFP+	-1.17965	40d
PI (32:5)	PI	dsRed+GFP+_vs_dsRednegGFPneg	-1.26309	40d
PI (32:5)	PI	dsRednegGFPneg_vs_dsRednegGFP+	0.0398714	40d
PIp (18:0)	PI	dsRed+GFP+_vs_dsRednegGFP+	-1.1598	40d
PIp (18:0)	PI	dsRed+GFP+_vs_dsRednegGFPneg	-1.30813	40d
PIp (18:0)	PI	dsRednegGFPneg_vs_dsRednegGFP+	0.105709	40d
PI (44:2)	PI	dsRed+GFP+_vs_dsRednegGFP+	-1.15557	40d
PI (44:2)	PI	dsRed+GFP+_vs_dsRednegGFPneg	-0.911316	40d
PI (44:2)	PI	dsRednegGFPneg_vs_dsRednegGFP+	-0.285457	40d
PI (18:3)	PI	dsRed+GFP+_vs_dsRednegGFP+	-1.14742	40d
PI (18:3)	PI	dsRed+GFP+_vs_dsRednegGFPneg	-0.998399	40d
PI (18:3)	PI	dsRednegGFPneg_vs_dsRednegGFP+	-0.191022	40d
PI (38:3)	PI	dsRed+GFP+_vs_dsRednegGFP+	-1.12844	40d
PI (38:3)	PI	dsRed+GFP+_vs_dsRednegGFPneg	-1.07751	40d
PI (38:3)	PI	dsRednegGFPneg_vs_dsRednegGFP+	-0.0882252	40d
Lyso_PI(17:1)	PI	dsRed+GFP+_vs_dsRednegGFP+	-1.12499	40d
Lyso_PI(17:1)	PI	dsRed+GFP+_vs_dsRednegGFPneg	-1.22679	40d
Lyso_PI(17:1)	PI	dsRednegGFPneg_vs_dsRednegGFP+	0.0567513	40d
PIo (36:4), PIp (36:3)	PI	dsRed+GFP+_vs_dsRednegGFP+	-1.11094	40d
PIo (36:4), PIp (36:3)	PI	dsRed+GFP+_vs_dsRednegGFPneg	-1.07094	40d
PIo (36:4), PIp (36:3)	PI	dsRednegGFPneg_vs_dsRednegGFP+	-0.0819691	40d
PI (42:5)	PI	dsRed+GFP+_vs_dsRednegGFP+	-1.09341	40d
PI (42:5)	PI	dsRed+GFP+_vs_dsRednegGFPneg	-0.904178	40d
PI (42:5)	PI	dsRednegGFPneg_vs_dsRednegGFP+	-0.233304	40d
PIo (40:6), PIp (40:5)	PI	dsRed+GFP+_vs_dsRednegGFP+	-1.09176	40d
PIo (40:6), PIp (40:5)	PI	dsRed+GFP+_vs_dsRednegGFPneg	-1.02248	40d
PIo (40:6), PIp (40:5)	PI	dsRednegGFPneg_vs_dsRednegGFP+	-0.113536	40d
Lyso_PI(20:1)	PI	dsRed+GFP+_vs_dsRednegGFP+	-1.08646	40d
Lyso_PI(20:1)	PI	dsRed+GFP+_vs_dsRednegGFPneg	-1.03936	40d
Lyso_PI(20:1)	PI	dsRednegGFPneg_vs_dsRednegGFP+	-0.0945956	40d
PI (20:1)	PI	dsRed+GFP+_vs_dsRednegGFP+	-1.06258	40d
PI (20:1)	PI	dsRed+GFP+_vs_dsRednegGFPneg	-1.02017	40d
PI (20:1)	PI	dsRednegGFPneg_vs_dsRednegGFP+	-0.0897442	40d
PI (38:6)	PI	dsRed+GFP+_vs_dsRednegGFP+	-1.05084	40d
PI (38:6)	PI	dsRed+GFP+_vs_dsRednegGFPneg	-0.933185	40d
PI (38:6)	PI	dsRednegGFPneg_vs_dsRednegGFP+	-0.162248	40d
Lyso_PI(18:3)	PI	dsRed+GFP+_vs_dsRednegGFP+	-1.04274	40d
Lyso_PI(18:3)	PI	dsRed+GFP+_vs_dsRednegGFPneg	-0.945785	40d
Lyso_PI(18:3)	PI	dsRednegGFPneg_vs_dsRednegGFP+	-0.140134	40d
PIp (34:4)	PI	dsRed+GFP+_vs_dsRednegGFP+	-1.0403	40d
PIp (34:4)	PI	dsRed+GFP+_vs_dsRednegGFPneg	-1.1299	40d
PIp (34:4)	PI	dsRednegGFPneg_vs_dsRednegGFP+	0.0450485	40d
PI (44:6)	PI	dsRed+GFP+_vs_dsRednegGFP+	-1.02838	40d
PI (44:6)	PI	dsRed+GFP+_vs_dsRednegGFPneg	-0.689075	40d
PI (44:6)	PI	dsRednegGFPneg_vs_dsRednegGFP+	-0.386857	40d
PI (32:4)	PI	dsRed+GFP+_vs_dsRednegGFP+	-0.997338	40d
PI (32:4)	PI	dsRed+GFP+_vs_dsRednegGFPneg	-0.699914	40d
PI (32:4)	PI	dsRednegGFPneg_vs_dsRednegGFP+	-0.343527	40d
PIo (42:2)	PI	dsRed+GFP+_vs_dsRednegGFP+	-0.984925	40d
PIo (42:2)	PI	dsRed+GFP+_vs_dsRednegGFPneg	-0.853497	40d
PIo (42:2)	PI	dsRednegGFPneg_vs_dsRednegGFP+	-0.168313	40d
PI (40:10)	PI	dsRed+GFP+_vs_dsRednegGFP+	-0.982717	40d
PI (40:10)	PI	dsRed+GFP+_vs_dsRednegGFPneg	-0.887425	40d
PI (40:10)	PI	dsRednegGFPneg_vs_dsRednegGFP+	-0.131551	40d
PI (40:9)	PI	dsRed+GFP+_vs_dsRednegGFP+	-0.961329	40d
PI (40:9)	PI	dsRed+GFP+_vs_dsRednegGFPneg	-0.819145	40d
PI (40:9)	PI	dsRednegGFPneg_vs_dsRednegGFP+	-0.185423	40d
PIo (40:2), PIp (40:1)	PI	dsRed+GFP+_vs_dsRednegGFP+	-0.958361	40d
PIo (40:2), PIp (40:1)	PI	dsRed+GFP+_vs_dsRednegGFPneg	-0.749655	40d
PIo (40:2), PIp (40:1)	PI	dsRednegGFPneg_vs_dsRednegGFP+	-0.249116	40d
PI (44:0)	PI	dsRed+GFP+_vs_dsRednegGFP+	-0.946218	40d
PI (44:0)	PI	dsRed+GFP+_vs_dsRednegGFPneg	-0.931028	40d
PI (44:0)	PI	dsRednegGFPneg_vs_dsRednegGFP+	-0.0608459	40d
PIo (40:3), PIp (40:2)	PI	dsRed+GFP+_vs_dsRednegGFP+	-0.946239	40d
PIo (40:3), PIp (40:2)	PI	dsRed+GFP+_vs_dsRednegGFPneg	-0.852789	40d
PIo (40:3), PIp (40:2)	PI	dsRednegGFPneg_vs_dsRednegGFP+	-0.130126	40d
PI (42:9)	PI	dsRed+GFP+_vs_dsRednegGFP+	-0.938107	40d
PI (42:9)	PI	dsRed+GFP+_vs_dsRednegGFPneg	-0.811615	40d
PI (42:9)	PI	dsRednegGFPneg_vs_dsRednegGFP+	-0.175398	40d
PI (30:3)	PI	dsRed+GFP+_vs_dsRednegGFP+	-0.930714	40d
PI (30:3)	PI	dsRed+GFP+_vs_dsRednegGFPneg	-0.650244	40d
PI (30:3)	PI	dsRednegGFPneg_vs_dsRednegGFP+	-0.32615	40d
PIp (42:4)	PI	dsRed+GFP+_vs_dsRednegGFP+	-0.926896	40d
PIp (42:4)	PI	dsRed+GFP+_vs_dsRednegGFPneg	-0.661635	40d
PIp (42:4)	PI	dsRednegGFPneg_vs_dsRednegGFP+	-0.309915	40d
PIo (38:4), PIp (38:3)	PI	dsRed+GFP+_vs_dsRednegGFP+	-0.924471	40d
PIo (38:4), PIp (38:3)	PI	dsRed+GFP+_vs_dsRednegGFPneg	-0.86038	40d
PIo (38:4), PIp (38:3)	PI	dsRednegGFPneg_vs_dsRednegGFP+	-0.106993	40d
PI (38:5)	PI	dsRed+GFP+_vs_dsRednegGFP+	-0.918548	40d
PI (38:5)	PI	dsRed+GFP+_vs_dsRednegGFPneg	-0.661567	40d
PI (38:5)	PI	dsRednegGFPneg_vs_dsRednegGFP+	-0.299239	40d
PI (40:3)	PI	dsRed+GFP+_vs_dsRednegGFP+	-0.883252	40d
PI (40:3)	PI	dsRed+GFP+_vs_dsRednegGFPneg	-0.755368	40d
PI (40:3)	PI	dsRednegGFPneg_vs_dsRednegGFP+	-0.175593	40d
PI (28:2)	PI	dsRed+GFP+_vs_dsRednegGFP+	-0.872875	40d
PI (28:2)	PI	dsRed+GFP+_vs_dsRednegGFPneg	-0.829766	40d
PI (28:2)	PI	dsRednegGFPneg_vs_dsRednegGFP+	-0.0951001	40d
PI (30:4)	PI	dsRed+GFP+_vs_dsRednegGFP+	-0.851972	40d
PI (30:4)	PI	dsRed+GFP+_vs_dsRednegGFPneg	-0.909123	40d
PI (30:4)	PI	dsRednegGFPneg_vs_dsRednegGFP+	0.0156459	40d
PI (40:2)	PI	dsRed+GFP+_vs_dsRednegGFP+	-0.849363	40d
PI (40:2)	PI	dsRed+GFP+_vs_dsRednegGFPneg	-0.590236	40d
PI (40:2)	PI	dsRednegGFPneg_vs_dsRednegGFP+	-0.309845	40d
PI (44:12)	PI	dsRed+GFP+_vs_dsRednegGFP+	-0.842994	40d
PI (44:12)	PI	dsRed+GFP+_vs_dsRednegGFPneg	-0.603446	40d
PI (44:12)	PI	dsRednegGFPneg_vs_dsRednegGFP+	-0.285615	40d
PIo (36:5), PIp (36:4)	PI	dsRed+GFP+_vs_dsRednegGFP+	-0.767707	40d
PIo (36:5), PIp (36:4)	PI	dsRed+GFP+_vs_dsRednegGFPneg	-0.739345	40d
PIo (36:5), PIp (36:4)	PI	dsRednegGFPneg_vs_dsRednegGFP+	-0.0687	40d
PIo (42:4)	PI	dsRed+GFP+_vs_dsRednegGFP+	-0.767515	40d
PIo (42:4)	PI	dsRed+GFP+_vs_dsRednegGFPneg	-0.437022	40d
PIo (42:4)	PI	dsRednegGFPneg_vs_dsRednegGFP+	-0.371994	40d
PI (42:10)	PI	dsRed+GFP+_vs_dsRednegGFP+	-0.747668	40d
PI (42:10)	PI	dsRed+GFP+_vs_dsRednegGFPneg	-0.7005	40d
PI (42:10)	PI	dsRednegGFPneg_vs_dsRednegGFP+	-0.0862728	40d
Lyso_PI(17:2)	PI	dsRed+GFP+_vs_dsRednegGFP+	-0.725248	40d
Lyso_PI(17:2)	PI	dsRed+GFP+_vs_dsRednegGFPneg	-0.842832	40d
Lyso_PI(17:2)	PI	dsRednegGFPneg_vs_dsRednegGFP+	0.0710777	40d
TAG(58:8)_FA 16:0	TAG	dsRed+GFP+_vs_dsRednegGFP+	-3.84818	40d
TAG(58:8)_FA 16:0	TAG	dsRed+GFP+_vs_dsRednegGFPneg	-3.97629	40d
TAG(58:8)_FA 16:0	TAG	dsRednegGFPneg_vs_dsRednegGFP+	0.0570747	40d
TAG(58:9)_FA 16:1	TAG	dsRed+GFP+_vs_dsRednegGFP+	-3.84626	40d
[truncated: 461 more rows]

## Sheet: Figure4n
type	cell_type	age	total_intensity
FFA	dsRed+GFP+	40d	2.2758e+08
FFA	dsRednegGFP+	40d	7.15771e+07
FFA	dsRednegGFPneg	40d	1.67026e+08
TAG	dsRed+GFP+	40d	8.89865e+07
TAG	dsRednegGFP+	40d	6.01768e+08
TAG	dsRednegGFPneg	40d	5.23625e+08
