# Supplementary material for: Senescent glia link mitochondrial dysfunction and lipid accumulation
Source: Nature. 2024 Jun 5;630(8016):475–83. doi: 10.1038/s41586-024-07516-8 (PMC11168935; doi:10.1038/s41586-024-07516-8)
Supplement: Supplementary file 11 — Source Data Fig. 5 [file 41586_2024_7516_MOESM11_ESM.xlsx]

## Sheet: Figure5b
SumInt	treatment	Measure		Df Sum Sq Mean Sq F value Pr(>F)
1.77405	Prolif	JUN		treatment 2 5.774 2.8869 16.47 0.00366 **
1.48701	Prolif	JUN		Residuals 6 1.052 0.1753
2.81866	Prolif	JUN		---
1.20041	siNTC	JUN		Signif. codes: 0 ‘***’ 0.001 ‘**’ 0.01 ‘*’ 0.05 ‘.’ 0.1 ‘ ’ 1
0.965089	siNTC	JUN		Tukey multiple comparisons of means
0.834503	siNTC	JUN		95% family-wise confidence level
0.074644	siJUN	JUN
0.0781162	siJUN	JUN		Fit: aov(formula = SumInt ~ treatment, data = karldata %>% filter(Measure == "JUN"))
0.0432989	siJUN	JUN
				$treatment
				diff lwr upr p adj
				siNTC-Prolif -1.026571 -2.075490 0.02234795 0.0542028
				siJUN-Prolif -1.961218 -3.010137 -0.91229904 0.0029459
				siJUN-siNTC -0.934647 -1.983566 0.11427186 0.0758629

## Sheet: Figure5c
SumInt	treatment	Measure		Df Sum Sq Mean Sq F value Pr(>F)
1.10311	Prolif	BODIPY		treatment 2 0.30582 0.15291 18.33 0.00278 **
0.972163	Prolif	BODIPY		Residuals 6 0.05005 0.00834
0.924727	Prolif	BODIPY		---
1.27851	siNTC	BODIPY		Signif. codes: 0 ‘***’ 0.001 ‘**’ 0.01 ‘*’ 0.05 ‘.’ 0.1 ‘ ’ 1
1.30273	siNTC	BODIPY		Tukey multiple comparisons of means
1.20742	siNTC	BODIPY		95% family-wise confidence level
0.947215	siJUN	BODIPY
0.721567	siJUN	BODIPY		Fit: aov(formula = SumInt ~ treatment, data = karldata %>% filter(Measure == "BODIPY"))
0.77177	siJUN	BODIPY
				$treatment
				diff lwr upr p adj
				siNTC-Prolif 0.2628890 0.03406964 0.4917084 0.0288348
				siJUN-Prolif -0.1864827 -0.41530203 0.0423367 0.1020034
				siJUN-siNTC -0.4493717 -0.67819103 -0.2205523 0.0022857
