# Supplementary material for: Senescent glia link mitochondrial dysfunction and lipid accumulation
Source: Nature. 2024 Jun 5;630(8016):475–83. doi: 10.1038/s41586-024-07516-8 (PMC11168935; doi:10.1038/s41586-024-07516-8)
Supplement: Supplementary file 12 — Source Data Extended Data Fig. 1 [file 41586_2024_7516_MOESM12_ESM.xlsx]

## Sheet: ED_Figure1b
brain	percent_dsRed+repo+	percent_dsRed+elav+	percent_dsRed+reponegelavneg	age	genotype
WM189-1_brain7	93.1818	6.81818	0	40d	TREdsRed
WM189-1_brain6	92.3077	7.69231	0	40d	TREdsRed
WM189-1_brain5	90.3226	9.67742	0	40d	TREdsRed
WM189-1_brain4	86.6667	13.3333	0	40d	TREdsRed
WM189-1_brain2	93.75	6.25	0	40d	TREdsRed
WM189-1_brain1	100	0	0	40d	TREdsRed
WM189-2_brain1	64.7059	3.92157	31.3725	40d	TREdsRed
WM189-2_brain2	72.7273	0	27.2727	40d	TREdsRed
WM189-2_brain3	67.3913	0	32.6087	40d	TREdsRed
WM189-2_brain4	74.0741	0	25.9259	40d	TREdsRed
WM189-2_brain5	67.2727	3.63636	29.0909	40d	TREdsRed

## Sheet: ED_Figure1c
brain	nucleated_dsRed	nucleated_dsRed_repo	nucleated_dsRed_elav	age	genotype
WM189-1_brain7	44	41	3	40d	TREdsRed
WM189-1_brain6	26	24	2	40d	TREdsRed
WM189-1_brain5	31	28	3	40d	TREdsRed
WM189-1_brain4	15	13	2	40d	TREdsRed
WM189-1_brain2	32	30	2	40d	TREdsRed
WM189-1_brain1	19	19	0	40d	TREdsRed
WM189-2_brain1	51	33	2	40d	TREdsRed
WM189-2_brain2	22	16	0	40d	TREdsRed
WM189-2_brain3	46	31	0	40d	TREdsRed
WM189-2_brain4	54	40	0	40d	TREdsRed
WM189-2_brain5	55	37	2	40d	TREdsRed

## Sheet: ED_Figure1d
age	event	vial	genotype
4	1	1	repogal>TREdsRed;UAS-GFP
9	0	1	repogal>TREdsRed;UAS-GFP
24	0	1	repogal>TREdsRed;UAS-GFP
30	1	1	repogal>TREdsRed;UAS-GFP
38	1	1	repogal>TREdsRed;UAS-GFP
45	1	1	repogal>TREdsRed;UAS-GFP
45	1	1	repogal>TREdsRed;UAS-GFP
47	1	1	repogal>TREdsRed;UAS-GFP
47	1	1	repogal>TREdsRed;UAS-GFP
47	1	1	repogal>TREdsRed;UAS-GFP
47	1	1	repogal>TREdsRed;UAS-GFP
47	1	1	repogal>TREdsRed;UAS-GFP
47	0	1	repogal>TREdsRed;UAS-GFP
47	0	1	repogal>TREdsRed;UAS-GFP
48	1	1	repogal>TREdsRed;UAS-GFP
50	1	1	repogal>TREdsRed;UAS-GFP
52	1	1	repogal>TREdsRed;UAS-GFP
54	1	1	repogal>TREdsRed;UAS-GFP
57	1	1	repogal>TREdsRed;UAS-GFP
62	1	1	repogal>TREdsRed;UAS-GFP
26	0	2	repogal>TREdsRed;UAS-GFP
32	1	2	repogal>TREdsRed;UAS-GFP
34	1	2	repogal>TREdsRed;UAS-GFP
36	1	2	repogal>TREdsRed;UAS-GFP
38	1	2	repogal>TREdsRed;UAS-GFP
38	1	2	repogal>TREdsRed;UAS-GFP
38	1	2	repogal>TREdsRed;UAS-GFP
38	1	2	repogal>TREdsRed;UAS-GFP
40	1	2	repogal>TREdsRed;UAS-GFP
40	1	2	repogal>TREdsRed;UAS-GFP
40	1	2	repogal>TREdsRed;UAS-GFP
40	1	2	repogal>TREdsRed;UAS-GFP
43	1	2	repogal>TREdsRed;UAS-GFP
43	1	2	repogal>TREdsRed;UAS-GFP
43	1	2	repogal>TREdsRed;UAS-GFP
43	1	2	repogal>TREdsRed;UAS-GFP
43	0	2	repogal>TREdsRed;UAS-GFP
43	0	2	repogal>TREdsRed;UAS-GFP
52	1	2	repogal>TREdsRed;UAS-GFP
60	1	2	repogal>TREdsRed;UAS-GFP
4	0	3	repogal>TREdsRed;UAS-GFP
9	0	3	repogal>TREdsRed;UAS-GFP
30	1	3	repogal>TREdsRed;UAS-GFP
36	1	3	repogal>TREdsRed;UAS-GFP
36	0	3	repogal>TREdsRed;UAS-GFP
38	0	3	repogal>TREdsRed;UAS-GFP
40	1	3	repogal>TREdsRed;UAS-GFP
40	1	3	repogal>TREdsRed;UAS-GFP
43	1	3	repogal>TREdsRed;UAS-GFP
43	1	3	repogal>TREdsRed;UAS-GFP
43	1	3	repogal>TREdsRed;UAS-GFP
43	0	3	repogal>TREdsRed;UAS-GFP
43	0	3	repogal>TREdsRed;UAS-GFP
45	1	3	repogal>TREdsRed;UAS-GFP
45	1	3	repogal>TREdsRed;UAS-GFP
50	1	3	repogal>TREdsRed;UAS-GFP
50	1	3	repogal>TREdsRed;UAS-GFP
52	1	3	repogal>TREdsRed;UAS-GFP
52	1	3	repogal>TREdsRed;UAS-GFP
52	1	3	repogal>TREdsRed;UAS-GFP
4	1	4	repogal>TREdsRed;UAS-GFP
43	1	4	repogal>TREdsRed;UAS-GFP
52	1	4	repogal>TREdsRed;UAS-GFP
52	1	4	repogal>TREdsRed;UAS-GFP
52	1	4	repogal>TREdsRed;UAS-GFP
52	1	4	repogal>TREdsRed;UAS-GFP
52	1	4	repogal>TREdsRed;UAS-GFP
54	1	4	repogal>TREdsRed;UAS-GFP
54	1	4	repogal>TREdsRed;UAS-GFP
60	1	4	repogal>TREdsRed;UAS-GFP
62	1	4	repogal>TREdsRed;UAS-GFP
62	1	4	repogal>TREdsRed;UAS-GFP
64	1	4	repogal>TREdsRed;UAS-GFP
64	1	4	repogal>TREdsRed;UAS-GFP
64	1	4	repogal>TREdsRed;UAS-GFP
64	1	4	repogal>TREdsRed;UAS-GFP
66	1	4	repogal>TREdsRed;UAS-GFP
71	1	4	repogal>TREdsRed;UAS-GFP
71	1	4	repogal>TREdsRed;UAS-GFP
73	1	4	repogal>TREdsRed;UAS-GFP
32	0	5	repogal>TREdsRed;UAS-GFP
43	1	5	repogal>TREdsRed;UAS-GFP
45	1	5	repogal>TREdsRed;UAS-GFP
45	0	5	repogal>TREdsRed;UAS-GFP
47	1	5	repogal>TREdsRed;UAS-GFP
47	1	5	repogal>TREdsRed;UAS-GFP
50	1	5	repogal>TREdsRed;UAS-GFP
50	1	5	repogal>TREdsRed;UAS-GFP
50	1	5	repogal>TREdsRed;UAS-GFP
52	1	5	repogal>TREdsRed;UAS-GFP
52	1	5	repogal>TREdsRed;UAS-GFP
52	1	5	repogal>TREdsRed;UAS-GFP
52	1	5	repogal>TREdsRed;UAS-GFP
52	1	5	repogal>TREdsRed;UAS-GFP
52	1	5	repogal>TREdsRed;UAS-GFP
54	0	5	repogal>TREdsRed;UAS-GFP
57	1	5	repogal>TREdsRed;UAS-GFP
64	1	5	repogal>TREdsRed;UAS-GFP
69	1	5	repogal>TREdsRed;UAS-GFP
75	1	5	repogal>TREdsRed;UAS-GFP

## Sheet: ED_Fig1f
FOR ALL NORMALIZED COUNTS DATA USED TO GENERATE PLOTS, REFER TO SUPPLEMENTARY DATA 12
FOR ALL PADJUSTED VALUES, REFER TO SUPPLEMENTARY DATA 1
