# Supplementary material for: Senescent glia link mitochondrial dysfunction and lipid accumulation
Source: Nature. 2024 Jun 5;630(8016):475–83. doi: 10.1038/s41586-024-07516-8 (PMC11168935; doi:10.1038/s41586-024-07516-8)
Supplement: Supplementary file 13 — Source Data Extended Data Fig. 2 [file 41586_2024_7516_MOESM13_ESM.xlsx]

## Sheet: ED_Figure2a
FOR ALL NORMALIZED COUNTS DATA USED TO GENERATE PLOTS, REFER TO SUPPLEMENTARY DATA 13
FOR ALL PADJUSTED VALUES, REFER TO SUPPLEMENTARY DATA 3

## Sheet: ED_Figure2b
Exp_replicate	Brain_number	Well	Age_days	Genotype	Sample_type	Medium	avg_cytotoxicity_measurement	avg_ATP_measurement	direction	ratio	FC_ratio			Welch Two Sample t-test (ATP to cyto)
1	2	F02	40	w1118	single_brain	PBS	45679.4	5084.08	ATP_to_cyto	0.111299	0.526161
1	2	F02	40	w1118	single_brain	PBS	45679.4	5084.08	cyto_to_ATP	8.98478	1.51802			t = 4.6918, df = 16.677, p-value = 0.0002203
1	3	F03	40	w1118	single_brain	PBS	34307.9	5150.33	ATP_to_cyto	0.150121	0.709688			alternative hypothesis: true difference in means is not equal to 0
1	3	F03	40	w1118	single_brain	PBS	34307.9	5150.33	cyto_to_ATP	6.66129	1.12545			95 percent confidence interval:
1	4	F04	40	w1118	single_brain	PBS	78532.1	6349.08	ATP_to_cyto	0.080847	0.382199			0.3077741 0.8121041
1	4	F04	40	w1118	single_brain	PBS	78532.1	6349.08	cyto_to_ATP	12.369	2.0898			sample estimates:
1	5	F05	40	w1118	single_brain	PBS	34864.9	2733.33	ATP_to_cyto	0.0783979	0.370622			mean of x mean of y
1	5	F05	40	w1118	single_brain	PBS	34864.9	2733.33	cyto_to_ATP	12.7554	2.15509			1.0000000 0.4400609
1	6	F06	40	w1118	single_brain	PBS	37011.8	3369.5	ATP_to_cyto	0.0910387	0.43038
1	6	F06	40	w1118	single_brain	PBS	37011.8	3369.5	cyto_to_ATP	10.9843	1.85585
1	1	G01	5	w1118	single_brain	PBS	21516.6	3065.42	ATP_to_cyto	0.142467	0.673506
1	1	G01	5	w1118	single_brain	PBS	21516.6	3065.42	cyto_to_ATP	7.01915	1.18592			Welch Two Sample t-test (cyto to ATP)
1	2	G02	5	w1118	single_brain	PBS	22976.4	2074.08	ATP_to_cyto	0.0902703	0.426747
1	2	G02	5	w1118	single_brain	PBS	22976.4	2074.08	cyto_to_ATP	11.0778	1.87165			t = -3.6743, df = 13.803, p-value = 0.002556
1	3	G03	5	w1118	single_brain	PBS	13710.9	5241.17	ATP_to_cyto	0.382263	1.80713			alternative hypothesis: true difference in means is not equal to 0
1	3	G03	5	w1118	single_brain	PBS	13710.9	5241.17	cyto_to_ATP	2.616	0.441984			95 percent confidence interval:
1	4	G04	5	w1118	single_brain	PBS	18625.9	4011.17	ATP_to_cyto	0.215355	1.01808			-1.9625974 -0.5146249
1	4	G04	5	w1118	single_brain	PBS	18625.9	4011.17	cyto_to_ATP	4.64351	0.78454			sample estimates:
1	5	G05	5	w1118	single_brain	PBS	9735.5	3222.42	ATP_to_cyto	0.330997	1.56477			mean of x mean of y
1	5	G05	5	w1118	single_brain	PBS	9735.5	3222.42	cyto_to_ATP	3.02118	0.510441			1.000000 2.238611
1	6	G06	5	w1118	single_brain	PBS	16955.5	3252.42	ATP_to_cyto	0.191821	0.906821
1	6	G06	5	w1118	single_brain	PBS	16955.5	3252.42	cyto_to_ATP	5.2132	0.880792
1	7	G07	5	w1118	single_brain	PBS	34258.9	4369.5	ATP_to_cyto	0.127544	0.602955
1	7	G07	5	w1118	single_brain	PBS	34258.9	4369.5	cyto_to_ATP	7.84046	1.32468
2	1	F01	40	w1118	single_brain	PBS	25704.8	4352.58	ATP_to_cyto	0.16933	0.561306
2	1	F01	40	w1118	single_brain	PBS	25704.8	4352.58	cyto_to_ATP	5.90563	1.58943
2	2	F02	40	w1118	single_brain	PBS	17821.5	3252.25	ATP_to_cyto	0.18249	0.604931
2	2	F02	40	w1118	single_brain	PBS	17821.5	3252.25	cyto_to_ATP	5.47974	1.47481
2	3	F03	40	w1118	single_brain	PBS	41735.4	5756.25	ATP_to_cyto	0.137922	0.457194
2	3	F03	40	w1118	single_brain	PBS	41735.4	5756.25	cyto_to_ATP	7.25045	1.95137
2	4	F04	40	w1118	single_brain	PBS	30159.3	2321.83	ATP_to_cyto	0.0769856	0.255197
2	4	F04	40	w1118	single_brain	PBS	30159.3	2321.83	cyto_to_ATP	12.9894	3.49595
2	5	F05	40	w1118	single_brain	PBS	37630.8	4227.92	ATP_to_cyto	0.112352	0.372433
2	5	F05	40	w1118	single_brain	PBS	37630.8	4227.92	cyto_to_ATP	8.90056	2.39548
2	6	F06	40	w1118	single_brain	PBS	79993.8	4159.08	ATP_to_cyto	0.0519925	0.172348
2	6	F06	40	w1118	single_brain	PBS	79993.8	4159.08	cyto_to_ATP	19.2335	5.17647
2	7	F07	40	w1118	single_brain	PBS	28357.4	3749.25	ATP_to_cyto	0.132214	0.438272
2	7	F07	40	w1118	single_brain	PBS	28357.4	3749.25	cyto_to_ATP	7.56349	2.03562
2	1	G01	5	w1118	single_brain	PBS	11995.2	2454.67	ATP_to_cyto	0.204637	0.678343
2	1	G01	5	w1118	single_brain	PBS	11995.2	2454.67	cyto_to_ATP	4.88671	1.3152
2	2	G02	5	w1118	single_brain	PBS	9751.5	1882.58	ATP_to_cyto	0.193056	0.639954
2	2	G02	5	w1118	single_brain	PBS	9751.5	1882.58	cyto_to_ATP	5.17985	1.39409
2	3	G03	5	w1118	single_brain	PBS	23712.3	4324.33	ATP_to_cyto	0.182366	0.60452
2	3	G03	5	w1118	single_brain	PBS	23712.3	4324.33	cyto_to_ATP	5.48347	1.47581
2	4	G04	5	w1118	single_brain	PBS	10151.8	3782.75	ATP_to_cyto	0.372617	1.23518
2	4	G04	5	w1118	single_brain	PBS	10151.8	3782.75	cyto_to_ATP	2.68372	0.72229
2	5	G05	5	w1118	single_brain	PBS	9170.75	3451.25	ATP_to_cyto	0.376332	1.24749
2	5	G05	5	w1118	single_brain	PBS	9170.75	3451.25	cyto_to_ATP	2.65723	0.71516
2	6	G06	5	w1118	single_brain	PBS	8543.25	3470.83	ATP_to_cyto	0.406266	1.34672
2	6	G06	5	w1118	single_brain	PBS	8543.25	3470.83	cyto_to_ATP	2.46144	0.662467
2	7	G07	5	w1118	single_brain	PBS	12610.1	4746.75	ATP_to_cyto	0.376425	1.2478
2	7	G07	5	w1118	single_brain	PBS	12610.1	4746.75	cyto_to_ATP	2.65657	0.714984

## Sheet: ED_Figure2c
condition	age	genotype	gene_of_interest	fold_change		Welch Two Sample t-test
young	3d	5905	mtDNA	1.41498
young	3d	5905	mtDNA	1.20991		t = 2.9735, df = 3.0959, p-value = 0.05662
young	3d	5905	mtDNA	0.723089		alternative hypothesis: true difference in means is not equal to 0
young	3d	5905	mtDNA	0.807802		95 percent confidence interval:
old	30d	5905	mtDNA	0.525179		-0.0254765 1.0101921
old	30d	5905	mtDNA	0.547934		sample estimates:
old	30d	5905	mtDNA	0.604141		mean of x mean of y
old	30d	5905	mtDNA	0.509097		1.0389454 0.5465876

## Sheet: ED_Figure2e
FOR ALL NORMALIZED COUNTS DATA USED TO GENERATE PLOTS, REFER TO SUPPLEMENTARY DATA 13
FOR ALL PADJUSTED VALUES, REFER TO SUPPLEMENTARY DATA 3
