# Supplementary material for: Senescent glia link mitochondrial dysfunction and lipid accumulation
Source: Nature. 2024 Jun 5;630(8016):475–83. doi: 10.1038/s41586-024-07516-8 (PMC11168935; doi:10.1038/s41586-024-07516-8)
Supplement: Supplementary file 14 — Source Data Extended Data Fig. 3 [file 41586_2024_7516_MOESM14_ESM.xlsx]

## Sheet: ED_Figure3a
fold_change	genotype	gene_measured	replicate	other		Gene	t-test (p-value)
1	TREdsRed;elavGS>UAS-MCHERRY RNAi	ATPSYNC	R1	control		ND15	0.0022711
1.43794	TREdsRed;elavGS>UAS-MCHERRY RNAi	ATPSYNC	R2	control		ATPSYNC	0.00695868
1.18263	TREdsRed;elavGS>UAS-MCHERRY RNAi	ATPSYNC	R3	control		COX5A	0.000575086
0.845572	TREdsRed;elavGS>UAS-MCHERRY RNAi	ATPSYNC	R4	control		NP15.6	0.000327764
0.584119	TREdsRed;elavGS>UAS-ATPSYNCRNAi	ATPSYNC	R1	RNAi		ND75	0.000792643
0.523768	TREdsRed;elavGS>UAS-ATPSYNCRNAi	ATPSYNC	R2	RNAi		ND30	5.248e-05
0.00244548	TREdsRed;elavGS>UAS-ATPSYNCRNAi	ATPSYNC	R3	RNAi		ND42	0.00158611
0.00647607	TREdsRed;elavGS>UAS-ATPSYNCRNAi	ATPSYNC	R4	RNAi
1.23914	TREdsRed;elavGS>UAS-MCHERRY RNAi	ATPSYND	R1	control
1.13446	TREdsRed;elavGS>UAS-MCHERRY RNAi	ATPSYND	R2	control
1.2531	TREdsRed;elavGS>UAS-MCHERRY RNAi	ATPSYND	R3	control
1	TREdsRed;elavGS>UAS-MCHERRY RNAi	ATPSYND	R4	control
0.834317	TREdsRed;elavGS>UAS-ATPSYNDRNAi	ATPSYND	R1	RNAi
0.965268	TREdsRed;elavGS>UAS-ATPSYNDRNAi	ATPSYND	R2	RNAi
1.18099	TREdsRed;elavGS>UAS-ATPSYNDRNAi	ATPSYND	R3	RNAi
0.876404	TREdsRed;elavGS>UAS-ATPSYNDRNAi	ATPSYND	R4	RNAi
1.29999	TREdsRed;elavGS>UAS-MCHERRY RNAi	COX5A	R1	control
1.20372	TREdsRed;elavGS>UAS-MCHERRY RNAi	COX5A	R2	control
1.1409	TREdsRed;elavGS>UAS-MCHERRY RNAi	COX5A	R3	control
1	TREdsRed;elavGS>UAS-MCHERRY RNAi	COX5A	R4	control
0.302184	TREdsRed;elavGS>UAS-COX5ARNAi	COX5A	R1	RNAi
0.305695	TREdsRed;elavGS>UAS-COX5ARNAi	COX5A	R2	RNAi
0.36708	TREdsRed;elavGS>UAS-COX5ARNAi	COX5A	R3	RNAi
0.323424	TREdsRed;elavGS>UAS-COX5ARNAi	COX5A	R4	RNAi
1	TREdsRed;elavGS>UAS-MCHERRY RNAi	ND15	R1	control
1.20414	TREdsRed;elavGS>UAS-MCHERRY RNAi	ND15	R2	control
1.45868	TREdsRed;elavGS>UAS-MCHERRY RNAi	ND15	R3	control
1.28165	TREdsRed;elavGS>UAS-MCHERRY RNAi	ND15	R4	control
0.488467	TREdsRed;elavGS>UAS-ND15RNAi	ND15	R1	RNAi
0.567883	TREdsRed;elavGS>UAS-ND15RNAi	ND15	R2	RNAi
0.537996	TREdsRed;elavGS>UAS-ND15RNAi	ND15	R3	RNAi
0.405002	TREdsRed;elavGS>UAS-ND15RNAi	ND15	R4	RNAi
0.966027	TREdsRed;elavGS>UAS-MCHERRY RNAi	ND30	R1	control
1.11573	TREdsRed;elavGS>UAS-MCHERRY RNAi	ND30	R2	control
0.989489	TREdsRed;elavGS>UAS-MCHERRY RNAi	ND30	R3	control
0.937649	TREdsRed;elavGS>UAS-MCHERRY RNAi	ND30	R4	control
0.549529	TREdsRed;elavGS>UAS-ND30RNAi	ND30	R1	RNAi
0.434871	TREdsRed;elavGS>UAS-ND30RNAi	ND30	R2	RNAi
0.444684	TREdsRed;elavGS>UAS-ND30RNAi	ND30	R3	RNAi
0.367747	TREdsRed;elavGS>UAS-ND30RNAi	ND30	R4	RNAi
1	TREdsRed;elavGS>UAS-MCHERRY RNAi	ND4	R1	control
1.06683	TREdsRed;elavGS>UAS-MCHERRY RNAi	ND4	R2	control
1.00463	TREdsRed;elavGS>UAS-MCHERRY RNAi	ND4	R3	control
1.16554	TREdsRed;elavGS>UAS-MCHERRY RNAi	ND4	R4	control
1.23713	TREdsRed;elavGS>UAS-ND4RNAi	ND4	R1	RNAi
0.684126	TREdsRed;elavGS>UAS-ND4RNAi	ND4	R2	RNAi
0.834124	TREdsRed;elavGS>UAS-ND4RNAi	ND4	R3	RNAi
0.919763	TREdsRed;elavGS>UAS-ND4RNAi	ND4	R4	RNAi
1.34635	TREdsRed;elavGS>UAS-MCHERRY RNAi	ND42	R1	control
0.99919	TREdsRed;elavGS>UAS-MCHERRY RNAi	ND42	R2	control
0.933022	TREdsRed;elavGS>UAS-MCHERRY RNAi	ND42	R3	control
0.796711	TREdsRed;elavGS>UAS-MCHERRY RNAi	ND42	R4	control
0.453471	TREdsRed;elavGS>UAS-ND42RNAi	ND42	R1	RNAi
0.347828	TREdsRed;elavGS>UAS-ND42RNAi	ND42	R2	RNAi
0.272906	TREdsRed;elavGS>UAS-ND42RNAi	ND42	R3	RNAi
0.313802	TREdsRed;elavGS>UAS-ND42RNAi	ND42	R4	RNAi
1	TREdsRed;elavGS>UAS-MCHERRY RNAi	ND75	R1	control
1.14235	TREdsRed;elavGS>UAS-MCHERRY RNAi	ND75	R2	control
1.1088	TREdsRed;elavGS>UAS-MCHERRY RNAi	ND75	R3	control
1.13551	TREdsRed;elavGS>UAS-MCHERRY RNAi	ND75	R4	control
0.306155	TREdsRed;elavGS>UAS-ND75RNAi	ND75	R1	RNAi
0.427402	TREdsRed;elavGS>UAS-ND75RNAi	ND75	R2	RNAi
0.487565	TREdsRed;elavGS>UAS-ND75RNAi	ND75	R3	RNAi
NA	TREdsRed;elavGS>UAS-ND75RNAi	ND75	R4	RNAi
1	TREdsRed;elavGS>UAS-MCHERRY RNAi	NP-15.6	R1	control
0.985322	TREdsRed;elavGS>UAS-MCHERRY RNAi	NP-15.6	R2	control
1.17582	TREdsRed;elavGS>UAS-MCHERRY RNAi	NP-15.6	R3	control
1.11522	TREdsRed;elavGS>UAS-MCHERRY RNAi	NP-15.6	R4	control
0.224378	TREdsRed;elavGS>UAS-NP-15.6RNAi	NP-15.6	R1	RNAi
0.247128	TREdsRed;elavGS>UAS-NP-15.6RNAi	NP-15.6	R2	RNAi
0.234501	TREdsRed;elavGS>UAS-NP-15.6RNAi	NP-15.6	R3	RNAi
0.236678	TREdsRed;elavGS>UAS-NP-15.6RNAi	NP-15.6	R4	RNAi

## Sheet: ED_Figure3b
genotype	brain	age	nucleated_dsRed	nucleated_dsRed_repo	nucleated_dsRed_elav	%_dsRed+repo+	%_dsRed+elav+	%_dsRed+reponegelavneg
TREdsRed;elavGS>UAS-ND42_RNAi	1	10d	56	29	3	51.7857	10.3448	37.8695
TREdsRed;elavGS>UAS-ND42_RNAi	2	10d	49	35	4	71.4286	11.4286	17.1429
TREdsRed;elavGS>UAS-ND42_RNAi	3	10d	31	20	0	64.5161	0	35.4839
TREdsRed;elavGS>UAS-ND42_RNAi	4	10d	20	14	2	70	14.2857	15.7143
TREdsRed;elavGS>UAS-ND42_RNAi	5	10d	45	39	3	86.6667	7.69231	5.64103
TREdsRed;elavGS>UAS-ND42_RNAi	6	10d	51	34	3	66.6667	8.82353	24.5098
TREdsRed;elavGS>UAS-NP15.6_RNAi	1	10d	40	31	2	77.5	6.45161	16.0484
TREdsRed;elavGS>UAS-NP15.6_RNAi	2	10d	63	33	0	52.381	0	47.619
TREdsRed;elavGS>UAS-NP15.6_RNAi	3	10d	50	34	1	68	2.94118	29.0588
TREdsRed;elavGS>UAS-NP15.6_RNAi	4	10d	45	30	0	66.6667	0	33.3333
TREdsRed;elavGS>UAS-NP15.6_RNAi	5	10d	41	33	0	80.4878	0	19.5122
TREdsRed;elavGS>UAS-NP15.6_RNAi	6	10d	40	34	0	85	0	15
TREdsRed;elavGS>UAS-COX5A_RNAi	1	10d	34	26	1	76.4706	3.84615	19.6833
TREdsRed;elavGS>UAS-COX5A_RNAi	2	10d	21	18	0	85.7143	0	14.2857
TREdsRed;elavGS>UAS-COX5A_RNAi	3	10d	11	11	0	100	0	0
TREdsRed;elavGS>UAS-COX5A_RNAi	4	10d	17	13	0	76.4706	0	23.5294
TREdsRed;elavGS>UAS-COX5A_RNAi	5	10d	23	18	0	78.2609	0	21.7391
TREdsRed;elavGS>UAS-COX5A_RNAi	6	10d	19	13	1	68.4211	7.69231	23.8866
TREdsRed;elavGS>UAS-ND75_RNAi	1	10d	81	72	1	88.8889	1.38889	9.72222
TREdsRed;elavGS>UAS-ND75_RNAi	2	10d	91	82	0	90.1099	0	9.89011
TREdsRed;elavGS>UAS-ND75_RNAi	3	10d	84	58	1	69.0476	1.72414	29.2282
TREdsRed;elavGS>UAS-ND75_RNAi	4	10d	78	64	1	82.0513	1.5625	16.3862
TREdsRed;elavGS>UAS-ND75_RNAi	5	10d	89	59	2	66.2921	3.38983	30.318
TREdsRed;elavGS>UAS-ND75_RNAi	6	10d	72	52	1	72.2222	1.92308	25.8547

## Sheet: ED_Figure3d
Age_days	Genotype	Sample_type	Medium	avg_cytotoxicity_measurement	avg_ATP_measurement	ratio_ATP_to_cytotoxicity	ratio_cytotoxicity_to_ATP	fold_change_ratio	luminescence		Welch Two Sample t-test (ATP to cyto; ND42-RNAi)
10	TREdsRed;elavGS>ND42-RNAi	single_brain	PBS	117028	5553.33	0.0474532	21.0734	ATP_to_cytotoxicity	0.107742		t = -3.9171, df = 10.551, p-value = 0.002601
10	TREdsRed;elavGS>ND42-RNAi	single_brain	PBS	117028	5553.33	0.0474532	21.0734	cytotoxicity_to_ATP	8.0272		alternative hypothesis: true difference in means is not equal to 0
10	TREdsRed;elavGS>ND42-RNAi	single_brain	PBS	43942.3	10936.7	0.248887	4.01789	ATP_to_cytotoxicity	0.565094		95 percent confidence interval:
10	TREdsRed;elavGS>ND42-RNAi	single_brain	PBS	43942.3	10936.7	0.248887	4.01789	cytotoxicity_to_ATP	1.53048		-0.8778304 -0.2441291
10	TREdsRed;elavGS>ND42-RNAi	single_brain	PBS	31149.6	4196.67	0.134726	7.42246	ATP_to_cytotoxicity	0.305894		sample estimates:
10	TREdsRed;elavGS>ND42-RNAi	single_brain	PBS	31149.6	4196.67	0.134726	7.42246	cytotoxicity_to_ATP	2.82734		mean of x mean of y
10	TREdsRed;elavGS>ND42-RNAi	single_brain	PBS	17514.2	3840	0.219251	4.56099	ATP_to_cytotoxicity	0.497805		0.4390202 1.0000000
10	TREdsRed;elavGS>ND42-RNAi	single_brain	PBS	17514.2	3840	0.219251	4.56099	cytotoxicity_to_ATP	1.73735
10	TREdsRed;elavGS>ND42-RNAi	single_brain	PBS	37651.8	4463.33	0.118542	8.4358	ATP_to_cytotoxicity	0.269149		Welch Two Sample t-test (cyto to ATP; ND42-RNAi)
10	TREdsRed;elavGS>ND42-RNAi	single_brain	PBS	37651.8	4463.33	0.118542	8.4358	cytotoxicity_to_ATP	3.21333		t = 2.118, df = 7.5583, p-value = 0.06904
10	TREdsRed;elavGS>ND42-RNAi	single_brain	PBS	24337.1	6268.33	0.257563	3.88255	ATP_to_cytotoxicity	0.584793		alternative hypothesis: true difference in means is not equal to 0
10	TREdsRed;elavGS>ND42-RNAi	single_brain	PBS	24337.1	6268.33	0.257563	3.88255	cytotoxicity_to_ATP	1.47892		95 percent confidence interval:
10	TREdsRed;elavGS>ND42-RNAi	single_brain	PBS	38929.6	9475	0.243388	4.10866	ATP_to_cytotoxicity	0.552609		-0.1718602 3.6104843
10	TREdsRed;elavGS>ND42-RNAi	single_brain	PBS	38929.6	9475	0.243388	4.10866	cytotoxicity_to_ATP	1.56506		sample estimates:
10	TREdsRed;elavGS>ND42-RNAi	single_brain	PBS	18064.2	5005	0.277067	3.60923	ATP_to_cytotoxicity	0.629077		mean of x mean of y
10	TREdsRed;elavGS>ND42-RNAi	single_brain	PBS	18064.2	5005	0.277067	3.60923	cytotoxicity_to_ATP	1.37481		2.719312 1.000000
10	TREdsRed;elavGS>NP15.6-RNAi	single_brain	PBS	69599.5	4015	0.0576872	17.3349	ATP_to_cytotoxicity	0.130978
10	TREdsRed;elavGS>NP15.6-RNAi	single_brain	PBS	69599.5	4015	0.0576872	17.3349	cytotoxicity_to_ATP	6.60313		Welch Two Sample t-test (ATP to cyto; NP15.6-RNAi)
10	TREdsRed;elavGS>NP15.6-RNAi	single_brain	PBS	22389.1	5088.33	0.227268	4.40009	ATP_to_cytotoxicity	0.516009		t = -3.1617, df = 12.443, p-value = 0.00787
10	TREdsRed;elavGS>NP15.6-RNAi	single_brain	PBS	22389.1	5088.33	0.227268	4.40009	cytotoxicity_to_ATP	1.67606		alternative hypothesis: true difference in means is not equal to 0
10	TREdsRed;elavGS>NP15.6-RNAi	single_brain	PBS	17517.4	3570	0.203797	4.90683	ATP_to_cytotoxicity	0.462719		95 percent confidence interval:
10	TREdsRed;elavGS>NP15.6-RNAi	single_brain	PBS	17517.4	3570	0.203797	4.90683	cytotoxicity_to_ATP	1.86909		-0.8227665 -0.1529911
10	TREdsRed;elavGS>NP15.6-RNAi	single_brain	PBS	19958.7	5963.33	0.298784	3.3469	ATP_to_cytotoxicity	0.678384		sample estimates:
10	TREdsRed;elavGS>NP15.6-RNAi	single_brain	PBS	19958.7	5963.33	0.298784	3.3469	cytotoxicity_to_ATP	1.27489		mean of x mean of y
10	TREdsRed;elavGS>NP15.6-RNAi	single_brain	PBS	29949.6	3210	0.10718	9.33009	ATP_to_cytotoxicity	0.243351		0.5121212 1.0000000
10	TREdsRed;elavGS>NP15.6-RNAi	single_brain	PBS	29949.6	3210	0.10718	9.33009	cytotoxicity_to_ATP	3.55398
10	TREdsRed;elavGS>NP15.6-RNAi	single_brain	PBS	29382.6	6138.33	0.20891	4.78674	ATP_to_cytotoxicity	0.474328		Welch Two Sample t-test (cytp to ATP; NP15.6-RNAi)
10	TREdsRed;elavGS>NP15.6-RNAi	single_brain	PBS	29382.6	6138.33	0.20891	4.78674	cytotoxicity_to_ATP	1.82335		t = 2.012, df = 7.7979, p-value = 0.07995
10	TREdsRed;elavGS>NP15.6-RNAi	single_brain	PBS	18211.9	7205	0.39562	2.52768	ATP_to_cytotoxicity	0.89825		alternative hypothesis: true difference in means is not equal to 0
10	TREdsRed;elavGS>NP15.6-RNAi	single_brain	PBS	18211.9	7205	0.39562	2.52768	cytotoxicity_to_ATP	0.962832		95 percent confidence interval:
10	TREdsRed;elavGS>NP15.6-RNAi	single_brain	PBS	24585	7503.33	0.3052	3.27654	ATP_to_cytotoxicity	0.692951		-0.2082581 2.9611151
10	TREdsRed;elavGS>NP15.6-RNAi	single_brain	PBS	24585	7503.33	0.3052	3.27654	cytotoxicity_to_ATP	1.24809		sample estimates:
10	TREdsRed;elavGS>ND15-RNAi	single_brain	PBS	11910.1	5153.33	0.432686	2.31114	ATP_to_cytotoxicity	0.982407		mean of x mean of y
10	TREdsRed;elavGS>ND15-RNAi	single_brain	PBS	11910.1	5153.33	0.432686	2.31114	cytotoxicity_to_ATP	0.880352		2.376429 1.000000
10	TREdsRed;elavGS>ND15-RNAi	single_brain	PBS	25013.8	7451.67	0.297902	3.35681	ATP_to_cytotoxicity	0.676382
10	TREdsRed;elavGS>ND15-RNAi	single_brain	PBS	25013.8	7451.67	0.297902	3.35681	cytotoxicity_to_ATP	1.27866
10	TREdsRed;elavGS>ND15-RNAi	single_brain	PBS	24351.7	5265	0.216207	4.6252	ATP_to_cytotoxicity	0.490894		Welch Two Sample t-test (ATP to cyto; ND15-RNAi)
10	TREdsRed;elavGS>ND15-RNAi	single_brain	PBS	24351.7	5265	0.216207	4.6252	cytotoxicity_to_ATP	1.76182		t = -2.0199, df = 9.0667, p-value = 0.0739
10	TREdsRed;elavGS>ND15-RNAi	single_brain	PBS	15043.9	4965	0.330034	3.02999	ATP_to_cytotoxicity	0.749337		alternative hypothesis: true difference in means is not equal to 0
10	TREdsRed;elavGS>ND15-RNAi	single_brain	PBS	15043.9	4965	0.330034	3.02999	cytotoxicity_to_ATP	1.15417		95 percent confidence interval:
10	TREdsRed;elavGS>ND15-RNAi	single_brain	PBS	16091	5371.67	0.333831	2.99553	ATP_to_cytotoxicity	0.757957		-0.58288528 0.03264917
10	TREdsRed;elavGS>ND15-RNAi	single_brain	PBS	16091	5371.67	0.333831	2.99553	cytotoxicity_to_ATP	1.14105		sample estimates:
10	TREdsRed;elavGS>ND15-RNAi	single_brain	PBS	14366.1	4581.67	0.318922	3.13556	ATP_to_cytotoxicity	0.724108		mean of x mean of y
10	TREdsRed;elavGS>ND15-RNAi	single_brain	PBS	14366.1	4581.67	0.318922	3.13556	cytotoxicity_to_ATP	1.19439		0.7248819 1.0000000
10	TREdsRed;elavGS>ND15-RNAi	single_brain	PBS	19873.1	5566.67	0.280111	3.57002	ATP_to_cytotoxicity	0.635987
10	TREdsRed;elavGS>ND15-RNAi	single_brain	PBS	19873.1	5566.67	0.280111	3.57002	cytotoxicity_to_ATP	1.35988		Welch Two Sample t-test (cyto to ATP; ND15-RNAi)
10	TREdsRed;elavGS>ND15-RNAi	single_brain	PBS	12185	4196.67	0.344413	2.90349	ATP_to_cytotoxicity	0.781983		t = 1.2828, df = 11.07, p-value = 0.2258
10	TREdsRed;elavGS>ND15-RNAi	single_brain	PBS	12185	4196.67	0.344413	2.90349	cytotoxicity_to_ATP	1.10599		alternative hypothesis: true difference in means is not equal to 0
10	TREdsRed;elavGS>ND30-RNAi	single_brain	PBS	14635.4	4643.33	0.317267	3.15192	ATP_to_cytotoxicity	0.72035		95 percent confidence interval:
10	TREdsRed;elavGS>ND30-RNAi	single_brain	PBS	14635.4	4643.33	0.317267	3.15192	cytotoxicity_to_ATP	1.20062		-0.1675616 0.6366366
10	TREdsRed;elavGS>ND30-RNAi	single_brain	PBS	37133.4	7620	0.205206	4.87315	ATP_to_cytotoxicity	0.465917		sample estimates:
10	TREdsRed;elavGS>ND30-RNAi	single_brain	PBS	37133.4	7620	0.205206	4.87315	cytotoxicity_to_ATP	1.85626		mean of x mean of y
10	TREdsRed;elavGS>ND30-RNAi	single_brain	PBS	36708.8	7035	0.191643	5.21802	ATP_to_cytotoxicity	0.435123		1.234537 1.000000
10	TREdsRed;elavGS>ND30-RNAi	single_brain	PBS	36708.8	7035	0.191643	5.21802	cytotoxicity_to_ATP	1.98763
10	TREdsRed;elavGS>ND30-RNAi	single_brain	PBS	18390.6	4545	0.247137	4.04634	ATP_to_cytotoxicity	0.561121		Welch Two Sample t-test (ATP to cyto; ND30-RNAi)
10	TREdsRed;elavGS>ND30-RNAi	single_brain	PBS	18390.6	4545	0.247137	4.04634	cytotoxicity_to_ATP	1.54132		t = -0.93835, df = 13.996, p-value = 0.364
10	TREdsRed;elavGS>ND30-RNAi	single_brain	PBS	15436.4	9300	0.602472	1.65983	ATP_to_cytotoxicity	1.3679		alternative hypothesis: true difference in means is not equal to 0
10	TREdsRed;elavGS>ND30-RNAi	single_brain	PBS	15436.4	9300	0.602472	1.65983	cytotoxicity_to_ATP	0.632255		95 percent confidence interval:
10	TREdsRed;elavGS>ND30-RNAi	single_brain	PBS	18797	11088.3	0.589899	1.69521	ATP_to_cytotoxicity	1.33936		-0.5584759 0.2185396
10	TREdsRed;elavGS>ND30-RNAi	single_brain	PBS	18797	11088.3	0.589899	1.69521	cytotoxicity_to_ATP	0.645731		sample estimates:
10	TREdsRed;elavGS>ND30-RNAi	single_brain	PBS	23084.3	8213.33	0.355797	2.81059	ATP_to_cytotoxicity	0.807832		mean of x mean of y
10	TREdsRed;elavGS>ND30-RNAi	single_brain	PBS	23084.3	8213.33	0.355797	2.81059	cytotoxicity_to_ATP	1.0706		0.8300318 1.0000000
10	TREdsRed;elavGS>ND30-RNAi	single_brain	PBS	19224.8	7981.67	0.415176	2.40862	ATP_to_cytotoxicity	0.94265
10	TREdsRed;elavGS>ND30-RNAi	single_brain	PBS	19224.8	7981.67	0.415176	2.40862	cytotoxicity_to_ATP	0.917482		Welch Two Sample t-test (cyto to ATP; ND30-RNAi)
10	TREdsRed;elavGS>mCherry-RNAi	single_brain	PBS	10873.3	6563.33	0.603619	1.65667	ATP_to_cytotoxicity	1.37051		t = 0.95313, df = 13.724, p-value = 0.357
10	TREdsRed;elavGS>mCherry-RNAi	single_brain	PBS	10873.3	6563.33	0.603619	1.65667	cytotoxicity_to_ATP	0.631054		alternative hypothesis: true difference in means is not equal to 0
10	TREdsRed;elavGS>mCherry-RNAi	single_brain	PBS	19718	12410	0.629374	1.58888	ATP_to_cytotoxicity	1.42898		95 percent confidence interval:
10	TREdsRed;elavGS>mCherry-RNAi	single_brain	PBS	19718	12410	0.629374	1.58888	cytotoxicity_to_ATP	0.60523		-0.2904007 0.7533730
10	TREdsRed;elavGS>mCherry-RNAi	single_brain	PBS	12449.5	7113.33	0.571375	1.75016	ATP_to_cytotoxicity	1.2973		sample estimates:
10	TREdsRed;elavGS>mCherry-RNAi	single_brain	PBS	12449.5	7113.33	0.571375	1.75016	cytotoxicity_to_ATP	0.666666		mean of x mean of y
10	TREdsRed;elavGS>mCherry-RNAi	single_brain	PBS	15560	3225	0.207262	4.82481	ATP_to_cytotoxicity	0.470586		1.231486 1.000000
10	TREdsRed;elavGS>mCherry-RNAi	single_brain	PBS	15560	3225	0.207262	4.82481	cytotoxicity_to_ATP	1.83785		1.0389454 0.5465876
10	TREdsRed;elavGS>mCherry-RNAi	single_brain	PBS	16729.1	4195	0.250761	3.98787	ATP_to_cytotoxicity	0.569348
10	TREdsRed;elavGS>mCherry-RNAi	single_brain	PBS	16729.1	4195	0.250761	3.98787	cytotoxicity_to_ATP	1.51904
10	TREdsRed;elavGS>mCherry-RNAi	single_brain	PBS	21361.6	9158.33	0.428729	2.33248	ATP_to_cytotoxicity	0.973422
10	TREdsRed;elavGS>mCherry-RNAi	single_brain	PBS	21361.6	9158.33	0.428729	2.33248	cytotoxicity_to_ATP	0.888478
10	TREdsRed;elavGS>mCherry-RNAi	single_brain	PBS	17128.1	7890	0.460647	2.17086	ATP_to_cytotoxicity	1.04589
10	TREdsRed;elavGS>mCherry-RNAi	single_brain	PBS	17128.1	7890	0.460647	2.17086	cytotoxicity_to_ATP	0.826916
10	TREdsRed;elavGS>mCherry-RNAi	single_brain	PBS	23082.5	8580	0.37171	2.69027	ATP_to_cytotoxicity	0.843962
10	TREdsRed;elavGS>mCherry-RNAi	single_brain	PBS	23082.5	8580	0.37171	2.69027	cytotoxicity_to_ATP	1.02477
