# Supplementary material for: Senescent glia link mitochondrial dysfunction and lipid accumulation
Source: Nature. 2024 Jun 5;630(8016):475–83. doi: 10.1038/s41586-024-07516-8 (PMC11168935; doi:10.1038/s41586-024-07516-8)
Supplement: Supplementary file 15 — Source Data Extended Data Fig. 4 [file 41586_2024_7516_MOESM15_ESM.xlsx]

## Sheet: ED_Figure4a
FOR ALL NORMALIZED COUNTS DATA USED TO GENERATE PLOTS, REFER TO SUPPLEMENTARY DATA 13
FOR ALL PADJUSTED VALUES, REFER TO SUPPLEMENTARY DATA 3

## Sheet: ED_Figure4b
Genotype	Age	brain_number	Area	IntDen	RawIntDen	IntDen_normalized_ctrl	RawIntDen_normalized_ctrl			Welch Two Sample t-test (parkin-RNAi vs mCherry-RNAi)
TREdsRed;elavGS>UAS-pink1-RNAi (41631)	10d	1	118952	711965	1240527	1.47054	1.47054			t = 1.5128, df = 6.8576, p-value = 0.175
TREdsRed;elavGS>UAS-pink1-RNAi (41631)	10d	2	130688	717981	1251010	1.48297	1.48297			alternative hypothesis: true difference in means is not equal to 0
TREdsRed;elavGS>UAS-pink1-RNAi (41631)	10d	3	134017	735674	1281839	1.51951	1.51951			95 percent confidence interval:
TREdsRed;elavGS>UAS-pink1-RNAi (41631)	10d	4	136524	852878	1486055	1.76159	1.76159			-0.0632178 0.2851550
TREdsRed;elavGS>UAS-Opa1-RNAi (23250)	10d	1	111750	767020	1336456	1.58426	1.58426			sample estimates:
TREdsRed;elavGS>UAS-Opa1-RNAi (23250)	10d	2	132734	815020	1420091	1.6834	1.6834			mean of x mean of y
TREdsRed;elavGS>UAS-Opa1-RNAi (23250)	10d	3	125840	774082	1348760	1.59884	1.59884			1.0000000 0.8890314
TREdsRed;elavGS>UAS-Opa1-RNAi (23250)	10d	4	140892	732784	1276803	1.51354	1.51354
TREdsRed;elavGS>UAS-Opa1-RNAi (23250)	10d	5	129011	786540	1370467	1.62457	1.62457			Welch Two Sample t-test (pink1-RNAi vs mCherry-RNAi)
TREdsRed;elavGS>UAS-mCherry-RNAi	10d	1	131854	520834	907502	1.07577	1.07577			t = -2.4684, df = 9.9588, p-value = 0.03328
TREdsRed;elavGS>UAS-mCherry-RNAi	10d	2	113972	442011	770160	0.912959	0.912959			alternative hypothesis: true difference in means is not equal to 0
TREdsRed;elavGS>UAS-mCherry-RNAi	10d	3	125847	515624	898424	1.06501	1.06501			95 percent confidence interval:
TREdsRed;elavGS>UAS-mCherry-RNAi	10d	4	116345	458138	798259	0.946268	0.946268			-0.52685026 -0.02680989
TREdsRed;elavGS>UAS-marf-RNAi (B-55184)	10d	3	116218	1.59491e+07	49404027	4.09844	4.09844			sample estimates:
TREdsRed;elavGS>UAS-marf-RNAi (B-55184)	10d	2	128689	1.44573e+07	44782968	3.71508	3.71508			mean of x mean of y
TREdsRed;elavGS>UAS-marf-RNAi (B-55184)	10d	1	130034	1.42721e+07	44209344	3.6675	3.6675			1.00000 1.27683
TREdsRed;elavGS>UAS-Opa1-RNAi (23250)	10d	9	98454	1.53868e+07	47662217	3.95394	3.95394
TREdsRed;elavGS>UAS-Opa1-RNAi (23250)	10d	10	118647	1.96858e+07	60978883	5.05866	5.05866			Welch Two Sample t-test (opa1-RNAi vs mCherry-RNAi)
TREdsRed;elavGS>UAS-Opa1-RNAi (23250)	10d	11	123604	1.4708e+07	45559636	3.77951	3.77951			t = -5.259, df = 11.212, p-value = 0.0002523
TREdsRed;elavGS>UAS-Opa1-RNAi (23250)	10d	12	133816	1.42411e+07	44113204	3.65952	3.65952			alternative hypothesis: true difference in means is not equal to 0
TREdsRed;elavGS>UAS-Opa1-RNAi (23250)	10d	13	122736	1.41595e+07	43860616	3.63857	3.63857			95 percent confidence interval:
TREdsRed;elavGS>UAS-Opa1-RNAi (23250)	10d	14	109422	1.32157e+07	40937085	3.39604	3.39604			-2.840874 -1.167273
TREdsRed;elavGS>UAS-Opa1-RNAi (23250)	10d	15	103848	1.77377e+07	54944149	4.55803	4.55803			sample estimates:
TREdsRed;elavGS>UAS-pink1-RNAi (41631)	10d	9	103206	3.11575e+06	9651351	0.800652	0.800652			mean of x mean of y
TREdsRed;elavGS>UAS-pink1-RNAi (41631)	10d	10	131407	3.96331e+06	12276738	1.01845	1.01845			1.000000 3.004073
TREdsRed;elavGS>UAS-pink1-RNAi (41631)	10d	11	113544	4.96779e+06	15388211	1.27657	1.27657
TREdsRed;elavGS>UAS-pink1-RNAi (41631)	10d	12	121547	3.52557e+06	10920799	0.905962	0.905962			Welch Two Sample t-test (marf-RNAi vs mCherry-RNAi)
TREdsRed;elavGS>UAS-pink1-RNAi (41631)	10d	13	112770	4.88475e+06	15131004	1.25523	1.25523			t = -12.643, df = 10.892, p-value = 7.517e-08
TREdsRed;elavGS>UAS-parkin-RNAi (37509)	10d	5	121778	2.70173e+06	8368881	0.694262	0.694262			alternative hypothesis: true difference in means is not equal to 0
TREdsRed;elavGS>UAS-parkin-RNAi (37509)	10d	6	119588	3.74236e+06	11592342	0.961672	0.961672			95 percent confidence interval:
TREdsRed;elavGS>UAS-parkin-RNAi (37509)	10d	7	126726	3.67745e+06	11391275	0.944992	0.944992			-2.668314 -1.876228
TREdsRed;elavGS>UAS-parkin-RNAi (37509)	10d	8	133461	4.07502e+06	12622775	1.04715	1.04715			sample estimates:
TREdsRed;elavGS>UAS-parkin-RNAi (37509)	10d	9	116347	3.10184e+06	9608256	0.797077	0.797077			mean of x mean of y
TREdsRed;elavGS>UAS-marf-RNAi (B-55184)	10d	4	107384	1.45953e+07	45210418	3.75054	3.75054			1.000000 3.272271
TREdsRed;elavGS>UAS-marf-RNAi (B-55184)	10d	5	134136	1.22598e+07	37976043	3.1504	3.1504			1.0389454 0.5465876
TREdsRed;elavGS>UAS-marf-RNAi (B-55184)	10d	6	104752	9.24053e+06	28623455	2.37453	2.37453
TREdsRed;elavGS>UAS-marf-RNAi (B-55184)	10d	7	118263	1.44748e+07	44836987	3.71957	3.71957
TREdsRed;elavGS>UAS-marf-RNAi (B-55184)	10d	8	117925	1.29166e+07	40010340	3.31916	3.31916
TREdsRed;elavGS>UAS-marf-RNAi (B-55184)	10d	9	117059	1.11007e+07	34385605	2.85254	2.85254
TREdsRed;elavGS>UAS-marf-RNAi (B-55184)	10d	10	103339	1.16964e+07	36230704	3.00561	3.00561
TREdsRed;elavGS>UAS-marf-RNAi (B-55184)	10d	11	99753.4	9.11243e+06	28226660	2.34161	2.34161
TREdsRed;elavGS>UAS-mCherry-RNAi	10d	8	106594	3.68487e+06	11414248	0.946898	0.946898
TREdsRed;elavGS>UAS-mCherry-RNAi	10d	7	121513	4.62365e+06	14322204	1.18813	1.18813
TREdsRed;elavGS>UAS-mCherry-RNAi	10d	6	110655	4.10844e+06	12726301	1.05574	1.05574
TREdsRed;elavGS>UAS-mCherry-RNAi	10d	12	103489	3.12944e+06	9693767	0.804171	0.804171
TREdsRed;elavGS>UAS-mCherry-RNAi	10d	13	112459	3.91119e+06	12115288	1.00505	1.00505

## Sheet: ED_Figure4e
fold_change	genotype	gene_measured	replicate	other		Gene	t-test (p-value)
1	TREdsRed;elavGS>UAS-MCHERRY RNAi	marf	R1	control		pink1	0.0471415
1.04319	TREdsRed;elavGS>UAS-MCHERRY RNAi	marf	R2	control		marf	2.57818e-06
1.02954	TREdsRed;elavGS>UAS-MCHERRY RNAi	marf	R3	control		Parkin1	0.000685631
1.06216	TREdsRed;elavGS>UAS-MCHERRY RNAi	marf	R4	control		opa1	0.000676078
0.499077	TREdsRed;elavGS>UAS-marfRNAi	marf	R1	RNAi
0.448444	TREdsRed;elavGS>UAS-marfRNAi	marf	R2	RNAi
0.464795	TREdsRed;elavGS>UAS-marfRNAi	marf	R3	RNAi
0.397768	TREdsRed;elavGS>UAS-marfRNAi	marf	R4	RNAi
1	TREdsRed;elavGS>UAS-MCHERRY RNAi	opa1	R1	control
0.932818	TREdsRed;elavGS>UAS-MCHERRY RNAi	opa1	R2	control
0.993093	TREdsRed;elavGS>UAS-MCHERRY RNAi	opa1	R3	control
1.04464	TREdsRed;elavGS>UAS-MCHERRY RNAi	opa1	R4	control
0.721965	TREdsRed;elavGS>UAS-opa1RNAi	opa1	R1	RNAi
0.663729	TREdsRed;elavGS>UAS-opa1RNAi	opa1	R2	RNAi
0.533909	TREdsRed;elavGS>UAS-opa1RNAi	opa1	R3	RNAi
0.608924	TREdsRed;elavGS>UAS-opa1RNAi	opa1	R4	RNAi
1	TREdsRed;elavGS>UAS-MCHERRY RNAi	parkin	R1	control
0.976483	TREdsRed;elavGS>UAS-MCHERRY RNAi	parkin	R2	control
0.944093	TREdsRed;elavGS>UAS-MCHERRY RNAi	parkin	R3	control
0.993781	TREdsRed;elavGS>UAS-MCHERRY RNAi	parkin	R4	control
0.714662	TREdsRed;elavGS>UAS-parkinRNAi	parkin	R1	RNAi
0.659297	TREdsRed;elavGS>UAS-parkinRNAi	parkin	R2	RNAi
0.584524	TREdsRed;elavGS>UAS-parkinRNAi	parkin	R3	RNAi
0.578745	TREdsRed;elavGS>UAS-parkinRNAi	parkin	R4	RNAi
1	TREdsRed;elavGS>UAS-MCHERRY RNAi	pink1	R1	control
0.929375	TREdsRed;elavGS>UAS-MCHERRY RNAi	pink1	R2	control
0.959043	TREdsRed;elavGS>UAS-MCHERRY RNAi	pink1	R3	control
1.00859	TREdsRed;elavGS>UAS-MCHERRY RNAi	pink1	R4	control
0.911301	TREdsRed;elavGS>UAS-pink1RNAi	pink1	R1	RNAi
0.83702	TREdsRed;elavGS>UAS-pink1RNAi	pink1	R2	RNAi
0.63581	TREdsRed;elavGS>UAS-pink1RNAi	pink1	R3	RNAi
0.647671	TREdsRed;elavGS>UAS-pink1RNAi	pink1	R4	RNAi
