# Supplementary material for: Senescent glia link mitochondrial dysfunction and lipid accumulation
Source: Nature. 2024 Jun 5;630(8016):475–83. doi: 10.1038/s41586-024-07516-8 (PMC11168935; doi:10.1038/s41586-024-07516-8)
Supplement: Supplementary file 16 — Source Data Extended Data Fig. 5 [file 41586_2024_7516_MOESM16_ESM.xlsx]

## Sheet: ED_Figure4a,b
FOR ALL NORMALIZED COUNTS DATA USED TO GENERATE PLOTS, REFER TO SUPPLEMENTARY DATA 16
FOR ALL PADJUSTED VALUES, REFER TO SUPPLEMENTARY DATA 7

## Sheet: ED_Figure5c
Genotype	protein_of_interest	fold_change
TREdsRed;elavGS>UAS-mcherry-RNAi	gH2AV	1
TREdsRed;elavGS>UAS-mcherry-RNAi	gH2AV	1
TREdsRed;elavGS>UAS-mcherry-RNAi	gH2AV	1
TREdsRed;elavGS>UAS-mcherry-RNAi	gH2AV	1
TREdsRed;elavGS>UAS-mcherry-RNAi	gH2AV	1
TREdsRed;elavGS>UAS-mcherry-RNAi	gH2AV	1
TREdsRed;elavGS>UAS-ND30-RNAi	gH2AV	0.856724
TREdsRed;elavGS>UAS-ND30-RNAi	gH2AV	1.09359
TREdsRed;elavGS>UAS-ND30-RNAi	gH2AV	1.01526
TREdsRed;elavGS>UAS-ND30-RNAi	gH2AV	1.1062
TREdsRed;elavGS>UAS-ND30-RNAi	gH2AV	0.985525
TREdsRed;elavGS>UAS-ND30-RNAi	gH2AV	1.14165
TREdsRed;elavGS>UAS-ND42-RNAi	gH2AV	1.1853
TREdsRed;elavGS>UAS-ND42-RNAi	gH2AV	1.6
TREdsRed;elavGS>UAS-ND42-RNAi	gH2AV	1.18036
TREdsRed;elavGS>UAS-ND42-RNAi	gH2AV	1.58397
TREdsRed;elavGS>UAS-ND42-RNAi	gH2AV	1.37913
TREdsRed;elavGS>UAS-ND42-RNAi	gH2AV	1.07478

## Sheet: ED_Figure5d
GENE	REPLICATE	fold_change	genotype
IRBP	R1	1	TREdsRed;elavGS>UAS-MCHERRY-RNAi			Two-way ANOVA with Tukey post-hoc (IRBP)
IRBP	R1	1.811	TREdsRed;elavGS>UAS-pink1-RNAi			Df Sum Sq Mean Sq F value Pr(>F)
IRBP	R1	1.43	TREdsRed;elavGS>UAS-parkin-RNAi			mito_line 4 37.79 9.448 225.7 3.34e-13 ***
IRBP	R1	2.444	TREdsRed;elavGS>UAS-marf-RNAi			Residuals 15 0.63 0.042
IRBP	R1	5.14	TREdsRed;elavGS>UAS-opa1-RNAi			---
IRBP	R2	1.008	TREdsRed;elavGS>UAS-MCHERRY-RNAi			Signif. codes: 0 ‘***’ 0.001 ‘**’ 0.01 ‘*’ 0.05 ‘.’ 0.1 ‘ ’ 1
IRBP	R2	1.757	TREdsRed;elavGS>UAS-pink1-RNAi			8 observations deleted due to missingness
IRBP	R2	1.21	TREdsRed;elavGS>UAS-parkin-RNAi			Tukey multiple comparisons of means
IRBP	R2	2.51	TREdsRed;elavGS>UAS-marf-RNAi			95% family-wise confidence level
IRBP	R2	4.988	TREdsRed;elavGS>UAS-opa1-RNAi
IRBP	R3	1.281	TREdsRed;elavGS>UAS-MCHERRY-RNAi			Fit: aov(formula = fold_change ~ mito_line, data = qPCR_results_mito_data %>% filter(GENE == "IRBP"))
IRBP	R3	1.766	TREdsRed;elavGS>UAS-pink1-RNAi
IRBP	R3	1.168	TREdsRed;elavGS>UAS-parkin-RNAi			$mito_line
IRBP	R3	2.461	TREdsRed;elavGS>UAS-marf-RNAi			diff lwr upr p adj
IRBP	R3	4.733	TREdsRed;elavGS>UAS-opa1-RNAi			parkin-MCHERRY 0.08400 -0.362747105 0.5307471 0.9759635
IRBP	R4	1.385	TREdsRed;elavGS>UAS-MCHERRY-RNAi			pink1-MCHERRY 0.52875 0.082002895 0.9754971 0.0169973
IRBP	R4	1.455	TREdsRed;elavGS>UAS-pink1-RNAi			marf-MCHERRY 1.43975 0.993002895 1.8864971 0.0000005
IRBP	R4	1.202	TREdsRed;elavGS>UAS-parkin-RNAi			opa1-MCHERRY 3.70325 3.256502895 4.1499971 0.0000000
IRBP	R4	3.018	TREdsRed;elavGS>UAS-marf-RNAi			pink1-parkin 0.44475 -0.001997105 0.8914971 0.0513011
IRBP	R4	4.626	TREdsRed;elavGS>UAS-opa1-RNAi			marf-parkin 1.35575 0.909002895 1.8024971 0.0000010
VGLUT	R1	1	TREdsRed;elavGS>UAS-MCHERRY-RNAi			opa1-parkin 3.61925 3.172502895 4.0659971 0.0000000
VGLUT	R1	0.499	TREdsRed;elavGS>UAS-pink1-RNAi			marf-pink1 0.91100 0.464252895 1.3577471 0.0001204
VGLUT	R1	0.493	TREdsRed;elavGS>UAS-parkin-RNAi			opa1-pink1 3.17450 2.727752895 3.6212471 0.0000000
VGLUT	R1	0.271	TREdsRed;elavGS>UAS-marf-RNAi			opa1-marf 2.26350 1.816752895 2.7102471 0.0000000
VGLUT	R1	0.365	TREdsRed;elavGS>UAS-opa1-RNAi
VGLUT	R2	1.053	TREdsRed;elavGS>UAS-MCHERRY-RNAi			Two-way ANOVA with Tukey post-hoc (VGLUT)
VGLUT	R2	0.42	TREdsRed;elavGS>UAS-pink1-RNAi			Df Sum Sq Mean Sq F value Pr(>F)
VGLUT	R2	0.391	TREdsRed;elavGS>UAS-parkin-RNAi			mito_line 4 1.3672 0.3418 89.08 2.89e-10 ***
VGLUT	R2	0.216	TREdsRed;elavGS>UAS-marf-RNAi			Residuals 15 0.0576 0.0038
VGLUT	R2	0.276	TREdsRed;elavGS>UAS-opa1-RNAi			---
VGLUT	R3	1.01	TREdsRed;elavGS>UAS-MCHERRY-RNAi			Signif. codes: 0 ‘***’ 0.001 ‘**’ 0.01 ‘*’ 0.05 ‘.’ 0.1 ‘ ’ 1
VGLUT	R3	0.303	TREdsRed;elavGS>UAS-pink1-RNAi			8 observations deleted due to missingness
VGLUT	R3	0.366	TREdsRed;elavGS>UAS-parkin-RNAi			Tukey multiple comparisons of means
VGLUT	R3	0.29	TREdsRed;elavGS>UAS-marf-RNAi			95% family-wise confidence level
VGLUT	R3	0.312	TREdsRed;elavGS>UAS-opa1-RNAi
VGLUT	R4	0.889	TREdsRed;elavGS>UAS-MCHERRY-RNAi			Fit: aov(formula = fold_change ~ mito_line, data = qPCR_results_mito_data %>% filter(GENE == "VGLUT"))
VGLUT	R4	0.318	TREdsRed;elavGS>UAS-pink1-RNAi
VGLUT	R4	0.4	TREdsRed;elavGS>UAS-parkin-RNAi			$mito_line
VGLUT	R4	0.299	TREdsRed;elavGS>UAS-marf-RNAi			diff lwr upr p adj
VGLUT	R4	0.325	TREdsRed;elavGS>UAS-opa1-RNAi			parkin-MCHERRY -0.5755 -0.71074968 -0.440250318 0.0000000
DOP1R	R1	1	TREdsRed;elavGS>UAS-MCHERRY-RNAi			pink1-MCHERRY -0.6030 -0.73824968 -0.467750318 0.0000000
DOP1R	R1	1.056	TREdsRed;elavGS>UAS-pink1-RNAi			marf-MCHERRY -0.7190 -0.85424968 -0.583750318 0.0000000
DOP1R	R1	0.971	TREdsRed;elavGS>UAS-parkin-RNAi			opa1-MCHERRY -0.6685 -0.80374968 -0.533250318 0.0000000
DOP1R	R1	0.697	TREdsRed;elavGS>UAS-marf-RNAi			pink1-parkin -0.0275 -0.16274968 0.107749682 0.9681602
DOP1R	R1	0.553	TREdsRed;elavGS>UAS-opa1-RNAi			marf-parkin -0.1435 -0.27874968 -0.008250318 0.0350946
DOP1R	R2	1.104	TREdsRed;elavGS>UAS-MCHERRY-RNAi			opa1-parkin -0.0930 -0.22824968 0.042249682 0.2607613
DOP1R	R2	0.989	TREdsRed;elavGS>UAS-pink1-RNAi			marf-pink1 -0.1160 -0.25124968 0.019249682 0.1107138
DOP1R	R2	0.92	TREdsRed;elavGS>UAS-parkin-RNAi			opa1-pink1 -0.0655 -0.20074968 0.069749682 0.5804574
DOP1R	R2	0.761	TREdsRed;elavGS>UAS-marf-RNAi			opa1-marf 0.0505 -0.08474968 0.185749682 0.7766641
DOP1R	R2	0.596	TREdsRed;elavGS>UAS-opa1-RNAi
DOP1R	R3	1.079	TREdsRed;elavGS>UAS-MCHERRY-RNAi
DOP1R	R3	0.915	TREdsRed;elavGS>UAS-pink1-RNAi			Two-way ANOVA with Tukey post-hoc (DOP1R)
DOP1R	R3	1.024	TREdsRed;elavGS>UAS-parkin-RNAi			Df Sum Sq Mean Sq F value Pr(>F)
DOP1R	R3	0.806	TREdsRed;elavGS>UAS-marf-RNAi			mito_line 4 0.5875 0.14686 29.61 5.83e-07 ***
DOP1R	R3	0.594	TREdsRed;elavGS>UAS-opa1-RNAi			Residuals 15 0.0744 0.00496
DOP1R	R4	0.962	TREdsRed;elavGS>UAS-MCHERRY-RNAi			---
DOP1R	R4	0.775	TREdsRed;elavGS>UAS-pink1-RNAi			Signif. codes: 0 ‘***’ 0.001 ‘**’ 0.01 ‘*’ 0.05 ‘.’ 0.1 ‘ ’ 1
DOP1R	R4	1.042	TREdsRed;elavGS>UAS-parkin-RNAi			8 observations deleted due to missingness
DOP1R	R4	0.77	TREdsRed;elavGS>UAS-marf-RNAi			Tukey multiple comparisons of means
DOP1R	R4	0.542	TREdsRed;elavGS>UAS-opa1-RNAi			95% family-wise confidence level
						Fit: aov(formula = fold_change ~ mito_line, data = qPCR_results_mito_data %>% filter(GENE == "DOP1R"))
						$mito_line
						diff lwr upr p adj
						parkin-MCHERRY -0.04700 -0.2007877 0.10678773 0.8753156
						pink1-MCHERRY -0.10250 -0.2562877 0.05128773 0.2871317
						marf-MCHERRY -0.27775 -0.4315377 -0.12396227 0.0004354
						opa1-MCHERRY -0.46500 -0.6187877 -0.31121227 0.0000011
						pink1-parkin -0.05550 -0.2092877 0.09828773 0.7966540
						marf-parkin -0.23075 -0.3845377 -0.07696227 0.0025587
						opa1-parkin -0.41800 -0.5717877 -0.26421227 0.0000041
						marf-pink1 -0.17525 -0.3290377 -0.02146227 0.0220848
						opa1-pink1 -0.36250 -0.5162877 -0.20871227 0.0000232
						opa1-marf -0.18725 -0.3410377 -0.03346227 0.0138705

## Sheet: ED_Figure5e
Genotype	Age	Condition	Brain	Area	IntDen	RawIntDen	Normalized			One-way ANOVA with Tukey (5d)
TREdsRed	5d	0 ug/ml AD4	1	122392	666105	1160621	1.01165			Df Sum Sq Mean Sq F value Pr(>F)
TREdsRed	5d	0 ug/ml AD4	2	139852	609506	1062004	0.925695			Condition 2 2.475e+10 1.237e+10 1.714 0.216
TREdsRed	5d	0 ug/ml AD4	3	158266	716771	1248901	1.0886			Residuals 14 1.010e+11 7.218e+09
TREdsRed	5d	0 ug/ml AD4	4	141127	597068	1040331	0.906804			Tukey multiple comparisons of means
TREdsRed	5d	0 ug/ml AD4	5	149301	702705	1224393	1.06724			95% family-wise confidence level
TREdsRed	5d	20 ug/ml AD4	1	121212	797920	1390295	1.21185
TREdsRed	5d	20 ug/ml AD4	2	147161	798170	1390732	1.21223			Fit: aov(formula = IntDen ~ Condition, data = data %>% filter(Age == "5d"))
TREdsRed	5d	20 ug/ml AD4	3	147145	769967	1341591	1.1694
TREdsRed	5d	20 ug/ml AD4	4	130319	581384	1013003	0.882984			$Condition
TREdsRed	5d	20 ug/ml AD4	5	143834	807705	1407346	1.22671			diff lwr upr p adj
TREdsRed	5d	40 ug/ml AD4	1	111240	496726	865495	0.754408			20 ug/ml AD4-0 ug/ml AD4 92598.37 -48030.49 233227.2 0.2313193
TREdsRed	5d	40 ug/ml AD4	2	150832	693503	1208359	1.05327			40 ug/ml AD4-0 ug/ml AD4 17947.25 -112249.78 148144.3 0.9311115
TREdsRed	5d	40 ug/ml AD4	3	133415	627842	1093952	0.953543			40 ug/ml AD4-20 ug/ml AD4 -74651.12 -204848.15 55545.9 0.3203748
TREdsRed	5d	40 ug/ml AD4	4	156823	676108	1178050	1.02685
TREdsRed	5d	40 ug/ml AD4	5	153036	715966	1247499	1.08738
TREdsRed	5d	40 ug/ml AD4	6	162308	735301	1281189	1.11675
TREdsRed	5d	40 ug/ml AD4	7	151195	789202	1375105	1.19861			One-way ANOVA with Tukey (20d)
TREdsRed	20d	0 ug/ml AD4	1	162340	1.22676e+06	2137503	1.01219			Df Sum Sq Mean Sq F value Pr(>F)
TREdsRed	20d	0 ug/ml AD4	2	151516	1.04031e+06	1812643	0.858352			Condition 2 7.242e+11 3.621e+11 14.6 5.63e-05 ***
TREdsRed	20d	0 ug/ml AD4	3	131936	1.21086e+06	2109802	0.999068			Residuals 26 6.451e+11 2.481e+10
TREdsRed	20d	0 ug/ml AD4	4	140622	1.20813e+06	2105049	0.996817			---
TREdsRed	20d	0 ug/ml AD4	5	153465	1.13111e+06	1970849	0.933268			Signif. codes: 0 ‘***’ 0.001 ‘**’ 0.01 ‘*’ 0.05 ‘.’ 0.1 ‘ ’ 1
TREdsRed	20d	0 ug/ml AD4	6	130459	975705	1700068	0.805044			Tukey multiple comparisons of means
TREdsRed	20d	0 ug/ml AD4	7	144004	1.29792e+06	2261498	1.0709			95% family-wise confidence level
TREdsRed	20d	0 ug/ml AD4	8	145217	1.60512e+06	2796753	1.32436
TREdsRed	20d	20 ug/ml AD4	1	152689	1.14038e+06	1986990	0.940912			Fit: aov(formula = IntDen ~ Condition, data = data %>% filter(Age == "20d"))
TREdsRed	20d	20 ug/ml AD4	2	136176	1.14577e+06	1996398	0.945367
TREdsRed	20d	20 ug/ml AD4	3	143586	948227	1652191	0.782372			$Condition
TREdsRed	20d	20 ug/ml AD4	4	133725	1.05023e+06	1829923	0.866535			diff lwr upr p adj
TREdsRed	20d	20 ug/ml AD4	5	129518	710584	1238121	0.586295			20 ug/ml AD4-0 ug/ml AD4 -297304.97 -487490.5 -107119.42 0.0017685
TREdsRed	20d	20 ug/ml AD4	6	141196	738200	1286240	0.609081			40 ug/ml AD4-0 ug/ml AD4 -380419.42 -559067.6 -201771.20 0.0000452
TREdsRed	20d	20 ug/ml AD4	7	156548	862787	1503320	0.711877			40 ug/ml AD4-20 ug/ml AD4 -83114.45 -255705.0 89476.12 0.4657061
TREdsRed	20d	20 ug/ml AD4	8	154114	797993	1390423	0.658416
TREdsRed	20d	20 ug/ml AD4	9	161578	837989	1460112	0.691416
TREdsRed	20d	40 ug/ml AD4	1	138882	1.08957e+06	1898468	0.898993			One-way ANOVA with Tukey (40d)
TREdsRed	20d	40 ug/ml AD4	2	143794	1.01371e+06	1766296	0.836405			Df Sum Sq Mean Sq F value Pr(>F)
TREdsRed	20d	40 ug/ml AD4	3	136146	891940	1554116	0.73593			Condition 2 3.873e+10 1.937e+10 0.163 0.85
TREdsRed	20d	40 ug/ml AD4	4	140068	874384	1523527	0.721445			Residuals 26 3.080e+12 1.185e+11
TREdsRed	20d	40 ug/ml AD4	5	131314	765345	1333537	0.631478			Tukey multiple comparisons of means
TREdsRed	20d	40 ug/ml AD4	6	139516	826132	1439453	0.681633			95% family-wise confidence level
TREdsRed	20d	40 ug/ml AD4	7	145556	801146	1395917	0.661017
TREdsRed	20d	40 ug/ml AD4	8	125048	734720	1280177	0.60621			Fit: aov(formula = IntDen ~ Condition, data = data %>% filter(Age == "40d"))
TREdsRed	20d	40 ug/ml AD4	9	117368	661450	1152511	0.545756
TREdsRed	20d	40 ug/ml AD4	10	136853	798201	1390785	0.658587			$Condition
TREdsRed	20d	40 ug/ml AD4	11	126959	682729	1189587	0.563313			diff lwr upr p adj
TREdsRed	20d	40 ug/ml AD4	12	131274	839509	1462760	0.69267			20 ug/ml AD4-0 ug/ml AD4 -32467.23 -414952.0 350017.6 0.9757939
TREdsRed	40d	0 ug/ml AD4	2	150147	1.25693e+06	2190073	0.855257			40 ug/ml AD4-0 ug/ml AD4 -89659.66 -482625.4 303306.1 0.8387047
TREdsRed	40d	0 ug/ml AD4	3	164271	1.16585e+06	2031375	0.793283			40 ug/ml AD4-20 ug/ml AD4 -57192.43 -450158.2 335773.3 0.9306339
TREdsRed	40d	0 ug/ml AD4	4	150345	1.28795e+06	2244128	0.876366
TREdsRed	40d	0 ug/ml AD4	5	144901	1.22212e+06	2129414	0.831569
TREdsRed	40d	0 ug/ml AD4	6	151897	1.23765e+06	2156488	0.842142
TREdsRed	40d	0 ug/ml AD4	9	151613	1.02105e+06	1779081	0.694758
TREdsRed	40d	0 ug/ml AD4	10	147274	1.75497e+06	3057865	1.19414
TREdsRed	40d	0 ug/ml AD4	11	160684	1.4979e+06	2609936	1.01922
TREdsRed	40d	0 ug/ml AD4	12	156508	2.06519e+06	3598384	1.40522
TREdsRed	40d	0 ug/ml AD4	13	139343	2.1869e+06	3810447	1.48804
TREdsRed	40d	20 ug/ml AD4	1	138163	1.86909e+06	3256698	1.27179
TREdsRed	40d	20 ug/ml AD4	2	147916	1.26574e+06	2205430	0.861254
TREdsRed	40d	20 ug/ml AD4	3	139475	1.2223e+06	2129735	0.831694
TREdsRed	40d	20 ug/ml AD4	4	136671	1.07354e+06	1870530	0.730471
TREdsRed	40d	20 ug/ml AD4	5	130339	862113	1502145	0.586611
TREdsRed	40d	20 ug/ml AD4	6	147400	1.51062e+06	2632111	1.02788
TREdsRed	40d	20 ug/ml AD4	7	141369	1.60515e+06	2796807	1.0922
TREdsRed	40d	20 ug/ml AD4	8	129803	1.33207e+06	2320995	0.906384
TREdsRed	40d	20 ug/ml AD4	9	146511	1.68587e+06	2937455	1.14712
TREdsRed	40d	20 ug/ml AD4	10	151834	1.94535e+06	3389576	1.32368
TREdsRed	40d	40 ug/ml AD4	1	166009	1.11417e+06	1941332	0.75812
TREdsRed	40d	40 ug/ml AD4	2	151147	1.35441e+06	2359921	0.921585
TREdsRed	40d	40 ug/ml AD4	3	136551	1.17513e+06	2047553	0.799601
TREdsRed	40d	40 ug/ml AD4	4	166451	1.32701e+06	2312175	0.90294
TREdsRed	40d	40 ug/ml AD4	5	166964	1.24779e+06	2174156	0.849041
TREdsRed	40d	40 ug/ml AD4	6	168580	1.61928e+06	2821427	1.10181
TREdsRed	40d	40 ug/ml AD4	7	167673	1.45898e+06	2542119	0.992736
TREdsRed	40d	40 ug/ml AD4	8	152659	1.94173e+06	3383275	1.32122
TREdsRed	40d	40 ug/ml AD4	9	149242	1.18142e+06	2058507	0.803878

## Sheet: ED_Figure5g,h,i
FOR ALL NORMALIZED COUNTS DATA USED TO GENERATE PLOTS, REFER TO SUPPLEMENTARY DATA 15
FOR ALL PADJUSTED VALUES, REFER TO SUPPLEMENTARY DATA 8
