# Supplementary material for: Senescent glia link mitochondrial dysfunction and lipid accumulation
Source: Nature. 2024 Jun 5;630(8016):475–83. doi: 10.1038/s41586-024-07516-8 (PMC11168935; doi:10.1038/s41586-024-07516-8)
Supplement: Supplementary file 17 — Source Data Extended Data Fig. 6 [file 41586_2024_7516_MOESM17_ESM.xlsx]

## Sheet: ED_Figure6a
age	event	condition	genotype	replicate		Call: survfit(formula = Surv(age, event) ~ condition + genotype, data = mySurvivalData_subbed,
1	1	vehicle	repoGS>UAS-puckered	1		conf.type = "log-log")
3	1	vehicle	repoGS>UAS-puckered	1
14	0	vehicle	repoGS>UAS-puckered	1		n events median 0.95LCL 0.95UCL
54	1	vehicle	repoGS>UAS-puckered	1		condition=vehicle, genotype=repoGS>UAS-GFP 100 72 68 66 70
54	1	vehicle	repoGS>UAS-puckered	1		condition=vehicle, genotype=repoGS>UAS-puckered 100 80 60 60 62
56	1	vehicle	repoGS>UAS-puckered	1		condition=vehicle, genotype=repoGS>UAS-dFosDN 100 84 63 61 66
56	1	vehicle	repoGS>UAS-puckered	1		condition=1d_RU, genotype=repoGS>UAS-GFP 100 75 59 56 61
56	1	vehicle	repoGS>UAS-puckered	1		condition=1d_RU, genotype=repoGS>UAS-puckered 100 80 63 61 66
56	1	vehicle	repoGS>UAS-puckered	1		condition=1d_RU, genotype=repoGS>UAS-dFosDN 100 84 63 61 66
56	1	vehicle	repoGS>UAS-puckered	1
58	1	vehicle	repoGS>UAS-puckered	1		Pairwise comparisons using Log-Rank test
58	1	vehicle	repoGS>UAS-puckered	1
60	1	vehicle	repoGS>UAS-puckered	1		data: mySurvivalData_subbed and condition + genotype
61	0	vehicle	repoGS>UAS-puckered	1
61	0	vehicle	repoGS>UAS-puckered	1		condition=vehicle, genotype=repoGS>UAS-GFP condition=vehicle, genotype=repoGS>UAS-puckered
61	1	vehicle	repoGS>UAS-puckered	1		condition=vehicle, genotype=repoGS>UAS-puckered 3.1e-08 -
63	1	vehicle	repoGS>UAS-puckered	1		condition=vehicle, genotype=repoGS>UAS-dFosDN 4.1e-08 0.31439
73	1	vehicle	repoGS>UAS-puckered	1		condition=1d_RU, genotype=repoGS>UAS-GFP 3.4e-06 0.83313
73	1	vehicle	repoGS>UAS-puckered	1		condition=1d_RU, genotype=repoGS>UAS-puckered 0.00022 0.02149
75	1	vehicle	repoGS>UAS-puckered	1		condition=1d_RU, genotype=repoGS>UAS-dFosDN 0.00052 0.02149
1	1	vehicle	repoGS>UAS-puckered	2		condition=vehicle, genotype=repoGS>UAS-dFosDN condition=1d_RU, genotype=repoGS>UAS-GFP
3	1	vehicle	repoGS>UAS-puckered	2		condition=vehicle, genotype=repoGS>UAS-puckered - -
47	1	vehicle	repoGS>UAS-puckered	2		condition=vehicle, genotype=repoGS>UAS-dFosDN - -
56	1	vehicle	repoGS>UAS-puckered	2		condition=1d_RU, genotype=repoGS>UAS-GFP 0.83313 -
56	1	vehicle	repoGS>UAS-puckered	2		condition=1d_RU, genotype=repoGS>UAS-puckered 0.16092 0.04158
58	1	vehicle	repoGS>UAS-puckered	2		condition=1d_RU, genotype=repoGS>UAS-dFosDN 0.10929 0.06589
58	1	vehicle	repoGS>UAS-puckered	2		condition=1d_RU, genotype=repoGS>UAS-puckered
58	1	vehicle	repoGS>UAS-puckered	2		condition=vehicle, genotype=repoGS>UAS-puckered -
60	1	vehicle	repoGS>UAS-puckered	2		condition=vehicle, genotype=repoGS>UAS-dFosDN -
63	1	vehicle	repoGS>UAS-puckered	2		condition=1d_RU, genotype=repoGS>UAS-GFP -
63	1	vehicle	repoGS>UAS-puckered	2		condition=1d_RU, genotype=repoGS>UAS-puckered -
63	0	vehicle	repoGS>UAS-puckered	2		condition=1d_RU, genotype=repoGS>UAS-dFosDN 0.83313
63	0	vehicle	repoGS>UAS-puckered	2
63	0	vehicle	repoGS>UAS-puckered	2		P value adjustment method: BH
63	0	vehicle	repoGS>UAS-puckered	2
66	1	vehicle	repoGS>UAS-puckered	2
68	1	vehicle	repoGS>UAS-puckered	2
70	1	vehicle	repoGS>UAS-puckered	2
70	1	vehicle	repoGS>UAS-puckered	2
70	1	vehicle	repoGS>UAS-puckered	2
20	0	vehicle	repoGS>UAS-puckered	3
51	1	vehicle	repoGS>UAS-puckered	3
54	1	vehicle	repoGS>UAS-puckered	3
54	1	vehicle	repoGS>UAS-puckered	3
58	1	vehicle	repoGS>UAS-puckered	3
58	1	vehicle	repoGS>UAS-puckered	3
60	1	vehicle	repoGS>UAS-puckered	3
60	1	vehicle	repoGS>UAS-puckered	3
60	1	vehicle	repoGS>UAS-puckered	3
60	1	vehicle	repoGS>UAS-puckered	3
61	1	vehicle	repoGS>UAS-puckered	3
61	1	vehicle	repoGS>UAS-puckered	3
61	0	vehicle	repoGS>UAS-puckered	3
61	0	vehicle	repoGS>UAS-puckered	3
61	0	vehicle	repoGS>UAS-puckered	3
63	1	vehicle	repoGS>UAS-puckered	3
66	1	vehicle	repoGS>UAS-puckered	3
66	1	vehicle	repoGS>UAS-puckered	3
70	1	vehicle	repoGS>UAS-puckered	3
70	1	vehicle	repoGS>UAS-puckered	3
2	0	vehicle	repoGS>UAS-puckered	4
6	1	vehicle	repoGS>UAS-puckered	4
8	0	vehicle	repoGS>UAS-puckered	4
50	1	vehicle	repoGS>UAS-puckered	4
50	1	vehicle	repoGS>UAS-puckered	4
50	1	vehicle	repoGS>UAS-puckered	4
50	1	vehicle	repoGS>UAS-puckered	4
52	1	vehicle	repoGS>UAS-puckered	4
54	1	vehicle	repoGS>UAS-puckered	4
54	1	vehicle	repoGS>UAS-puckered	4
54	1	vehicle	repoGS>UAS-puckered	4
55	1	vehicle	repoGS>UAS-puckered	4
55	0	vehicle	repoGS>UAS-puckered	4
55	0	vehicle	repoGS>UAS-puckered	4
57	1	vehicle	repoGS>UAS-puckered	4
57	1	vehicle	repoGS>UAS-puckered	4
60	1	vehicle	repoGS>UAS-puckered	4
60	1	vehicle	repoGS>UAS-puckered	4
60	1	vehicle	repoGS>UAS-puckered	4
60	1	vehicle	repoGS>UAS-puckered	4
39	0	vehicle	repoGS>UAS-puckered	5
52	1	vehicle	repoGS>UAS-puckered	5
60	1	vehicle	repoGS>UAS-puckered	5
60	1	vehicle	repoGS>UAS-puckered	5
60	1	vehicle	repoGS>UAS-puckered	5
62	1	vehicle	repoGS>UAS-puckered	5
62	1	vehicle	repoGS>UAS-puckered	5
62	1	vehicle	repoGS>UAS-puckered	5
62	1	vehicle	repoGS>UAS-puckered	5
62	0	vehicle	repoGS>UAS-puckered	5
62	0	vehicle	repoGS>UAS-puckered	5
62	0	vehicle	repoGS>UAS-puckered	5
62	0	vehicle	repoGS>UAS-puckered	5
64	1	vehicle	repoGS>UAS-puckered	5
67	1	vehicle	repoGS>UAS-puckered	5
67	1	vehicle	repoGS>UAS-puckered	5
67	1	vehicle	repoGS>UAS-puckered	5
69	1	vehicle	repoGS>UAS-puckered	5
71	1	vehicle	repoGS>UAS-puckered	5
72	1	vehicle	repoGS>UAS-puckered	5
36	0	1d_RU	repoGS>UAS-puckered	1
49	0	1d_RU	repoGS>UAS-puckered	1
52	1	1d_RU	repoGS>UAS-puckered	1
56	1	1d_RU	repoGS>UAS-puckered	1
56	0	1d_RU	repoGS>UAS-puckered	1
57	1	1d_RU	repoGS>UAS-puckered	1
60	1	1d_RU	repoGS>UAS-puckered	1
60	1	1d_RU	repoGS>UAS-puckered	1
61	1	1d_RU	repoGS>UAS-puckered	1
61	1	1d_RU	repoGS>UAS-puckered	1
61	1	1d_RU	repoGS>UAS-puckered	1
61	1	1d_RU	repoGS>UAS-puckered	1
61	1	1d_RU	repoGS>UAS-puckered	1
68	1	1d_RU	repoGS>UAS-puckered	1
70	1	1d_RU	repoGS>UAS-puckered	1
71	0	1d_RU	repoGS>UAS-puckered	1
71	0	1d_RU	repoGS>UAS-puckered	1
73	1	1d_RU	repoGS>UAS-puckered	1
78	1	1d_RU	repoGS>UAS-puckered	1
78	1	1d_RU	repoGS>UAS-puckered	1
47	0	1d_RU	repoGS>UAS-puckered	2
49	1	1d_RU	repoGS>UAS-puckered	2
56	1	1d_RU	repoGS>UAS-puckered	2
56	1	1d_RU	repoGS>UAS-puckered	2
56	1	1d_RU	repoGS>UAS-puckered	2
56	1	1d_RU	repoGS>UAS-puckered	2
57	1	1d_RU	repoGS>UAS-puckered	2
57	1	1d_RU	repoGS>UAS-puckered	2
58	1	1d_RU	repoGS>UAS-puckered	2
58	1	1d_RU	repoGS>UAS-puckered	2
60	1	1d_RU	repoGS>UAS-puckered	2
61	0	1d_RU	repoGS>UAS-puckered	2
61	0	1d_RU	repoGS>UAS-puckered	2
61	0	1d_RU	repoGS>UAS-puckered	2
63	1	1d_RU	repoGS>UAS-puckered	2
66	1	1d_RU	repoGS>UAS-puckered	2
66	1	1d_RU	repoGS>UAS-puckered	2
68	1	1d_RU	repoGS>UAS-puckered	2
68	1	1d_RU	repoGS>UAS-puckered	2
80	1	1d_RU	repoGS>UAS-puckered	2
5	1	1d_RU	repoGS>UAS-puckered	3
54	1	1d_RU	repoGS>UAS-puckered	3
60	1	1d_RU	repoGS>UAS-puckered	3
61	0	1d_RU	repoGS>UAS-puckered	3
61	0	1d_RU	repoGS>UAS-puckered	3
61	0	1d_RU	repoGS>UAS-puckered	3
61	0	1d_RU	repoGS>UAS-puckered	3
61	0	1d_RU	repoGS>UAS-puckered	3
63	1	1d_RU	repoGS>UAS-puckered	3
63	1	1d_RU	repoGS>UAS-puckered	3
63	1	1d_RU	repoGS>UAS-puckered	3
66	1	1d_RU	repoGS>UAS-puckered	3
66	1	1d_RU	repoGS>UAS-puckered	3
66	1	1d_RU	repoGS>UAS-puckered	3
68	1	1d_RU	repoGS>UAS-puckered	3
68	1	1d_RU	repoGS>UAS-puckered	3
68	1	1d_RU	repoGS>UAS-puckered	3
70	1	1d_RU	repoGS>UAS-puckered	3
70	1	1d_RU	repoGS>UAS-puckered	3
77	1	1d_RU	repoGS>UAS-puckered	3
15	0	1d_RU	repoGS>UAS-puckered	4
24	1	1d_RU	repoGS>UAS-puckered	4
36	0	1d_RU	repoGS>UAS-puckered	4
45	1	1d_RU	repoGS>UAS-puckered	4
49	1	1d_RU	repoGS>UAS-puckered	4
49	1	1d_RU	repoGS>UAS-puckered	4
56	1	1d_RU	repoGS>UAS-puckered	4
59	1	1d_RU	repoGS>UAS-puckered	4
59	1	1d_RU	repoGS>UAS-puckered	4
59	1	1d_RU	repoGS>UAS-puckered	4
61	1	1d_RU	repoGS>UAS-puckered	4
61	1	1d_RU	repoGS>UAS-puckered	4
61	1	1d_RU	repoGS>UAS-puckered	4
61	1	1d_RU	repoGS>UAS-puckered	4
66	1	1d_RU	repoGS>UAS-puckered	4
66	1	1d_RU	repoGS>UAS-puckered	4
66	1	1d_RU	repoGS>UAS-puckered	4
66	1	1d_RU	repoGS>UAS-puckered	4
66	1	1d_RU	repoGS>UAS-puckered	4
78	1	1d_RU	repoGS>UAS-puckered	4
19	0	1d_RU	repoGS>UAS-puckered	5
21	0	1d_RU	repoGS>UAS-puckered	5
59	1	1d_RU	repoGS>UAS-puckered	5
61	1	1d_RU	repoGS>UAS-puckered	5
61	1	1d_RU	repoGS>UAS-puckered	5
61	1	1d_RU	repoGS>UAS-puckered	5
61	1	1d_RU	repoGS>UAS-puckered	5
63	1	1d_RU	repoGS>UAS-puckered	5
63	1	1d_RU	repoGS>UAS-puckered	5
63	1	1d_RU	repoGS>UAS-puckered	5
63	1	1d_RU	repoGS>UAS-puckered	5
63	1	1d_RU	repoGS>UAS-puckered	5
63	1	1d_RU	repoGS>UAS-puckered	5
66	1	1d_RU	repoGS>UAS-puckered	5
66	0	1d_RU	repoGS>UAS-puckered	5
66	0	1d_RU	repoGS>UAS-puckered	5
68	1	1d_RU	repoGS>UAS-puckered	5
68	1	1d_RU	repoGS>UAS-puckered	5
73	1	1d_RU	repoGS>UAS-puckered	5
73	1	1d_RU	repoGS>UAS-puckered	5
12	0	vehicle	repoGS>UAS-dFosDN	1
52	1	vehicle	repoGS>UAS-dFosDN	1
58	1	vehicle	repoGS>UAS-dFosDN	1
58	1	vehicle	repoGS>UAS-dFosDN	1
58	1	vehicle	repoGS>UAS-dFosDN	1
60	1	vehicle	repoGS>UAS-dFosDN	1
60	1	vehicle	repoGS>UAS-dFosDN	1
60	1	vehicle	repoGS>UAS-dFosDN	1
61	1	vehicle	repoGS>UAS-dFosDN	1
63	1	vehicle	repoGS>UAS-dFosDN	1
63	1	vehicle	repoGS>UAS-dFosDN	1
66	1	vehicle	repoGS>UAS-dFosDN	1
66	1	vehicle	repoGS>UAS-dFosDN	1
66	1	vehicle	repoGS>UAS-dFosDN	1
66	1	vehicle	repoGS>UAS-dFosDN	1
66	1	vehicle	repoGS>UAS-dFosDN	1
66	1	vehicle	repoGS>UAS-dFosDN	1
68	1	vehicle	repoGS>UAS-dFosDN	1
70	1	vehicle	repoGS>UAS-dFosDN	1
70	1	vehicle	repoGS>UAS-dFosDN	1
1	0	vehicle	repoGS>UAS-dFosDN	2
52	1	vehicle	repoGS>UAS-dFosDN	2
56	1	vehicle	repoGS>UAS-dFosDN	2
56	1	vehicle	repoGS>UAS-dFosDN	2
60	1	vehicle	repoGS>UAS-dFosDN	2
61	1	vehicle	repoGS>UAS-dFosDN	2
61	1	vehicle	repoGS>UAS-dFosDN	2
63	1	vehicle	repoGS>UAS-dFosDN	2
63	1	vehicle	repoGS>UAS-dFosDN	2
63	1	vehicle	repoGS>UAS-dFosDN	2
66	1	vehicle	repoGS>UAS-dFosDN	2
66	1	vehicle	repoGS>UAS-dFosDN	2
66	1	vehicle	repoGS>UAS-dFosDN	2
68	1	vehicle	repoGS>UAS-dFosDN	2
68	1	vehicle	repoGS>UAS-dFosDN	2
68	1	vehicle	repoGS>UAS-dFosDN	2
70	1	vehicle	repoGS>UAS-dFosDN	2
73	1	vehicle	repoGS>UAS-dFosDN	2
73	1	vehicle	repoGS>UAS-dFosDN	2
75	1	vehicle	repoGS>UAS-dFosDN	2
5	0	vehicle	repoGS>UAS-dFosDN	3
45	0	vehicle	repoGS>UAS-dFosDN	3
52	1	vehicle	repoGS>UAS-dFosDN	3
58	1	vehicle	repoGS>UAS-dFosDN	3
58	1	vehicle	repoGS>UAS-dFosDN	3
60	1	vehicle	repoGS>UAS-dFosDN	3
60	1	vehicle	repoGS>UAS-dFosDN	3
61	1	vehicle	repoGS>UAS-dFosDN	3
63	1	vehicle	repoGS>UAS-dFosDN	3
66	1	vehicle	repoGS>UAS-dFosDN	3
66	1	vehicle	repoGS>UAS-dFosDN	3
66	1	vehicle	repoGS>UAS-dFosDN	3
66	1	vehicle	repoGS>UAS-dFosDN	3
66	1	vehicle	repoGS>UAS-dFosDN	3
66	1	vehicle	repoGS>UAS-dFosDN	3
68	1	vehicle	repoGS>UAS-dFosDN	3
68	1	vehicle	repoGS>UAS-dFosDN	3
68	1	vehicle	repoGS>UAS-dFosDN	3
70	1	vehicle	repoGS>UAS-dFosDN	3
70	1	vehicle	repoGS>UAS-dFosDN	3
7	0	vehicle	repoGS>UAS-dFosDN	4
13	0	vehicle	repoGS>UAS-dFosDN	4
21	0	vehicle	repoGS>UAS-dFosDN	4
29	0	vehicle	repoGS>UAS-dFosDN	4
43	1	vehicle	repoGS>UAS-dFosDN	4
49	1	vehicle	repoGS>UAS-dFosDN	4
51	0	vehicle	repoGS>UAS-dFosDN	4
56	1	vehicle	repoGS>UAS-dFosDN	4
56	1	vehicle	repoGS>UAS-dFosDN	4
59	1	vehicle	repoGS>UAS-dFosDN	4
59	1	vehicle	repoGS>UAS-dFosDN	4
59	0	vehicle	repoGS>UAS-dFosDN	4
59	0	vehicle	repoGS>UAS-dFosDN	4
59	0	vehicle	repoGS>UAS-dFosDN	4
59	0	vehicle	repoGS>UAS-dFosDN	4
61	1	vehicle	repoGS>UAS-dFosDN	4
63	1	vehicle	repoGS>UAS-dFosDN	4
66	1	vehicle	repoGS>UAS-dFosDN	4
66	1	vehicle	repoGS>UAS-dFosDN	4
66	1	vehicle	repoGS>UAS-dFosDN	4
40	1	vehicle	repoGS>UAS-dFosDN	5
49	1	vehicle	repoGS>UAS-dFosDN	5
49	0	vehicle	repoGS>UAS-dFosDN	5
49	0	vehicle	repoGS>UAS-dFosDN	5
49	0	vehicle	repoGS>UAS-dFosDN	5
53	1	vehicle	repoGS>UAS-dFosDN	5
56	1	vehicle	repoGS>UAS-dFosDN	5
59	1	vehicle	repoGS>UAS-dFosDN	5
59	1	vehicle	repoGS>UAS-dFosDN	5
59	1	vehicle	repoGS>UAS-dFosDN	5
59	1	vehicle	repoGS>UAS-dFosDN	5
61	1	vehicle	repoGS>UAS-dFosDN	5
61	1	vehicle	repoGS>UAS-dFosDN	5
61	1	vehicle	repoGS>UAS-dFosDN	5
63	1	vehicle	repoGS>UAS-dFosDN	5
63	1	vehicle	repoGS>UAS-dFosDN	5
66	1	vehicle	repoGS>UAS-dFosDN	5
66	1	vehicle	repoGS>UAS-dFosDN	5
66	1	vehicle	repoGS>UAS-dFosDN	5
70	1	vehicle	repoGS>UAS-dFosDN	5
7	0	1d_RU	repoGS>UAS-dFosDN	1
45	1	1d_RU	repoGS>UAS-dFosDN	1
45	1	1d_RU	repoGS>UAS-dFosDN	1
56	1	1d_RU	repoGS>UAS-dFosDN	1
56	1	1d_RU	repoGS>UAS-dFosDN	1
56	1	1d_RU	repoGS>UAS-dFosDN	1
63	1	1d_RU	repoGS>UAS-dFosDN	1
63	1	1d_RU	repoGS>UAS-dFosDN	1
63	1	1d_RU	repoGS>UAS-dFosDN	1
63	1	1d_RU	repoGS>UAS-dFosDN	1
66	1	1d_RU	repoGS>UAS-dFosDN	1
66	1	1d_RU	repoGS>UAS-dFosDN	1
68	1	1d_RU	repoGS>UAS-dFosDN	1
68	1	1d_RU	repoGS>UAS-dFosDN	1
68	1	1d_RU	repoGS>UAS-dFosDN	1
68	1	1d_RU	repoGS>UAS-dFosDN	1
68	0	1d_RU	repoGS>UAS-dFosDN	1
70	1	1d_RU	repoGS>UAS-dFosDN	1
73	1	1d_RU	repoGS>UAS-dFosDN	1
75	1	1d_RU	repoGS>UAS-dFosDN	1
7	1	1d_RU	repoGS>UAS-dFosDN	2
31	0	1d_RU	repoGS>UAS-dFosDN	2
57	1	1d_RU	repoGS>UAS-dFosDN	2
60	1	1d_RU	repoGS>UAS-dFosDN	2
60	1	1d_RU	repoGS>UAS-dFosDN	2
60	1	1d_RU	repoGS>UAS-dFosDN	2
63	1	1d_RU	repoGS>UAS-dFosDN	2
63	1	1d_RU	repoGS>UAS-dFosDN	2
63	1	1d_RU	repoGS>UAS-dFosDN	2
63	1	1d_RU	repoGS>UAS-dFosDN	2
66	0	1d_RU	repoGS>UAS-dFosDN	2
66	0	1d_RU	repoGS>UAS-dFosDN	2
66	0	1d_RU	repoGS>UAS-dFosDN	2
68	1	1d_RU	repoGS>UAS-dFosDN	2
68	0	1d_RU	repoGS>UAS-dFosDN	2
68	0	1d_RU	repoGS>UAS-dFosDN	2
70	1	1d_RU	repoGS>UAS-dFosDN	2
73	1	1d_RU	repoGS>UAS-dFosDN	2
73	1	1d_RU	repoGS>UAS-dFosDN	2
80	1	1d_RU	repoGS>UAS-dFosDN	2
52	1	1d_RU	repoGS>UAS-dFosDN	3
54	1	1d_RU	repoGS>UAS-dFosDN	3
54	1	1d_RU	repoGS>UAS-dFosDN	3
54	1	1d_RU	repoGS>UAS-dFosDN	3
56	1	1d_RU	repoGS>UAS-dFosDN	3
56	1	1d_RU	repoGS>UAS-dFosDN	3
56	1	1d_RU	repoGS>UAS-dFosDN	3
60	1	1d_RU	repoGS>UAS-dFosDN	3
60	1	1d_RU	repoGS>UAS-dFosDN	3
60	1	1d_RU	repoGS>UAS-dFosDN	3
60	1	1d_RU	repoGS>UAS-dFosDN	3
61	0	1d_RU	repoGS>UAS-dFosDN	3
61	0	1d_RU	repoGS>UAS-dFosDN	3
64	1	1d_RU	repoGS>UAS-dFosDN	3
66	1	1d_RU	repoGS>UAS-dFosDN	3
68	1	1d_RU	repoGS>UAS-dFosDN	3
68	1	1d_RU	repoGS>UAS-dFosDN	3
68	1	1d_RU	repoGS>UAS-dFosDN	3
68	1	1d_RU	repoGS>UAS-dFosDN	3
75	1	1d_RU	repoGS>UAS-dFosDN	3
19	0	1d_RU	repoGS>UAS-dFosDN	4
51	1	1d_RU	repoGS>UAS-dFosDN	4
56	1	1d_RU	repoGS>UAS-dFosDN	4
57	1	1d_RU	repoGS>UAS-dFosDN	4
59	1	1d_RU	repoGS>UAS-dFosDN	4
61	1	1d_RU	repoGS>UAS-dFosDN	4
61	1	1d_RU	repoGS>UAS-dFosDN	4
61	1	1d_RU	repoGS>UAS-dFosDN	4
61	1	1d_RU	repoGS>UAS-dFosDN	4
61	1	1d_RU	repoGS>UAS-dFosDN	4
61	1	1d_RU	repoGS>UAS-dFosDN	4
63	1	1d_RU	repoGS>UAS-dFosDN	4
66	1	1d_RU	repoGS>UAS-dFosDN	4
66	1	1d_RU	repoGS>UAS-dFosDN	4
68	1	1d_RU	repoGS>UAS-dFosDN	4
68	0	1d_RU	repoGS>UAS-dFosDN	4
68	0	1d_RU	repoGS>UAS-dFosDN	4
76	1	1d_RU	repoGS>UAS-dFosDN	4
80	1	1d_RU	repoGS>UAS-dFosDN	4
80	1	1d_RU	repoGS>UAS-dFosDN	4
15	0	1d_RU	repoGS>UAS-dFosDN	5
36	1	1d_RU	repoGS>UAS-dFosDN	5
42	1	1d_RU	repoGS>UAS-dFosDN	5
42	0	1d_RU	repoGS>UAS-dFosDN	5
47	1	1d_RU	repoGS>UAS-dFosDN	5
54	1	1d_RU	repoGS>UAS-dFosDN	5
56	0	1d_RU	repoGS>UAS-dFosDN	5
57	1	1d_RU	repoGS>UAS-dFosDN	5
59	1	1d_RU	repoGS>UAS-dFosDN	5
61	1	1d_RU	repoGS>UAS-dFosDN	5
61	1	1d_RU	repoGS>UAS-dFosDN	5
61	1	1d_RU	repoGS>UAS-dFosDN	5
61	1	1d_RU	repoGS>UAS-dFosDN	5
63	1	1d_RU	repoGS>UAS-dFosDN	5
63	1	1d_RU	repoGS>UAS-dFosDN	5
66	1	1d_RU	repoGS>UAS-dFosDN	5
66	1	1d_RU	repoGS>UAS-dFosDN	5
66	1	1d_RU	repoGS>UAS-dFosDN	5
68	1	1d_RU	repoGS>UAS-dFosDN	5
73	1	1d_RU	repoGS>UAS-dFosDN	5
26	0	vehicle	repoGS>UAS-GFP	1
57	0	vehicle	repoGS>UAS-GFP	1
60	0	vehicle	repoGS>UAS-GFP	1
61	1	vehicle	repoGS>UAS-GFP	1
63	1	vehicle	repoGS>UAS-GFP	1
63	1	vehicle	repoGS>UAS-GFP	1
64	1	vehicle	repoGS>UAS-GFP	1
66	1	vehicle	repoGS>UAS-GFP	1
66	1	vehicle	repoGS>UAS-GFP	1
66	1	vehicle	repoGS>UAS-GFP	1
68	1	vehicle	repoGS>UAS-GFP	1
68	1	vehicle	repoGS>UAS-GFP	1
68	0	vehicle	repoGS>UAS-GFP	1
68	0	vehicle	repoGS>UAS-GFP	1
70	1	vehicle	repoGS>UAS-GFP	1
70	1	vehicle	repoGS>UAS-GFP	1
70	1	vehicle	repoGS>UAS-GFP	1
70	1	vehicle	repoGS>UAS-GFP	1
71	1	vehicle	repoGS>UAS-GFP	1
75	1	vehicle	repoGS>UAS-GFP	1
1	0	vehicle	repoGS>UAS-GFP	2
1	0	vehicle	repoGS>UAS-GFP	2
54	1	vehicle	repoGS>UAS-GFP	2
54	1	vehicle	repoGS>UAS-GFP	2
54	1	vehicle	repoGS>UAS-GFP	2
56	1	vehicle	repoGS>UAS-GFP	2
58	1	vehicle	repoGS>UAS-GFP	2
60	1	vehicle	repoGS>UAS-GFP	2
66	1	vehicle	repoGS>UAS-GFP	2
66	1	vehicle	repoGS>UAS-GFP	2
68	1	vehicle	repoGS>UAS-GFP	2
70	1	vehicle	repoGS>UAS-GFP	2
71	1	vehicle	repoGS>UAS-GFP	2
73	1	vehicle	repoGS>UAS-GFP	2
77	1	vehicle	repoGS>UAS-GFP	2
78	0	vehicle	repoGS>UAS-GFP	2
80	1	vehicle	repoGS>UAS-GFP	2
80	1	vehicle	repoGS>UAS-GFP	2
80	1	vehicle	repoGS>UAS-GFP	2
80	1	vehicle	repoGS>UAS-GFP	2
10	0	vehicle	repoGS>UAS-GFP	3
57	0	vehicle	repoGS>UAS-GFP	3
60	1	vehicle	repoGS>UAS-GFP	3
60	1	vehicle	repoGS>UAS-GFP	3
60	1	vehicle	repoGS>UAS-GFP	3
61	1	vehicle	repoGS>UAS-GFP	3
61	1	vehicle	repoGS>UAS-GFP	3
66	1	vehicle	repoGS>UAS-GFP	3
68	1	vehicle	repoGS>UAS-GFP	3
68	1	vehicle	repoGS>UAS-GFP	3
68	1	vehicle	repoGS>UAS-GFP	3
70	1	vehicle	repoGS>UAS-GFP	3
70	1	vehicle	repoGS>UAS-GFP	3
73	1	vehicle	repoGS>UAS-GFP	3
73	1	vehicle	repoGS>UAS-GFP	3
75	1	vehicle	repoGS>UAS-GFP	3
75	1	vehicle	repoGS>UAS-GFP	3
77	0	vehicle	repoGS>UAS-GFP	3
83	1	vehicle	repoGS>UAS-GFP	3
83	1	vehicle	repoGS>UAS-GFP	3
1	0	vehicle	repoGS>UAS-GFP	4
5	1	vehicle	repoGS>UAS-GFP	4
19	0	vehicle	repoGS>UAS-GFP	4
35	0	vehicle	repoGS>UAS-GFP	4
36	0	vehicle	repoGS>UAS-GFP	4
42	0	vehicle	repoGS>UAS-GFP	4
49	0	vehicle	repoGS>UAS-GFP	4
59	1	vehicle	repoGS>UAS-GFP	4
59	1	vehicle	repoGS>UAS-GFP	4
59	1	vehicle	repoGS>UAS-GFP	4
59	1	vehicle	repoGS>UAS-GFP	4
59	0	vehicle	repoGS>UAS-GFP	4
59	0	vehicle	repoGS>UAS-GFP	4
59	0	vehicle	repoGS>UAS-GFP	4
66	1	vehicle	repoGS>UAS-GFP	4
66	1	vehicle	repoGS>UAS-GFP	4
66	1	vehicle	repoGS>UAS-GFP	4
68	1	vehicle	repoGS>UAS-GFP	4
68	1	vehicle	repoGS>UAS-GFP	4
68	1	vehicle	repoGS>UAS-GFP	4
5	0	vehicle	repoGS>UAS-GFP	5
8	0	vehicle	repoGS>UAS-GFP	5
56	1	vehicle	repoGS>UAS-GFP	5
56	1	vehicle	repoGS>UAS-GFP	5
56	1	vehicle	repoGS>UAS-GFP	5
57	1	vehicle	repoGS>UAS-GFP	5
68	1	vehicle	repoGS>UAS-GFP	5
68	0	vehicle	repoGS>UAS-GFP	5
68	0	vehicle	repoGS>UAS-GFP	5
68	0	vehicle	repoGS>UAS-GFP	5
68	0	vehicle	repoGS>UAS-GFP	5
68	0	vehicle	repoGS>UAS-GFP	5
68	0	vehicle	repoGS>UAS-GFP	5
70	1	vehicle	repoGS>UAS-GFP	5
73	1	vehicle	repoGS>UAS-GFP	5
73	1	vehicle	repoGS>UAS-GFP	5
73	1	vehicle	repoGS>UAS-GFP	5
75	1	vehicle	repoGS>UAS-GFP	5
79	1	vehicle	repoGS>UAS-GFP	5
81	1	vehicle	repoGS>UAS-GFP	5
5	0	1d_RU	repoGS>UAS-GFP	1
5	0	1d_RU	repoGS>UAS-GFP	1
7	1	1d_RU	repoGS>UAS-GFP	1
56	1	1d_RU	repoGS>UAS-GFP	1
56	1	1d_RU	repoGS>UAS-GFP	1
56	1	1d_RU	repoGS>UAS-GFP	1
57	1	1d_RU	repoGS>UAS-GFP	1
60	1	1d_RU	repoGS>UAS-GFP	1
60	1	1d_RU	repoGS>UAS-GFP	1
60	0	1d_RU	repoGS>UAS-GFP	1
60	0	1d_RU	repoGS>UAS-GFP	1
60	0	1d_RU	repoGS>UAS-GFP	1
60	0	1d_RU	repoGS>UAS-GFP	1
66	1	1d_RU	repoGS>UAS-GFP	1
66	1	1d_RU	repoGS>UAS-GFP	1
66	0	1d_RU	repoGS>UAS-GFP	1
68	1	1d_RU	repoGS>UAS-GFP	1
70	1	1d_RU	repoGS>UAS-GFP	1
73	1	1d_RU	repoGS>UAS-GFP	1
75	1	1d_RU	repoGS>UAS-GFP	1
8	0	1d_RU	repoGS>UAS-GFP	2
24	1	1d_RU	repoGS>UAS-GFP	2
26	1	1d_RU	repoGS>UAS-GFP	2
31	1	1d_RU	repoGS>UAS-GFP	2
33	1	1d_RU	repoGS>UAS-GFP	2
38	1	1d_RU	repoGS>UAS-GFP	2
40	1	1d_RU	repoGS>UAS-GFP	2
40	1	1d_RU	repoGS>UAS-GFP	2
40	1	1d_RU	repoGS>UAS-GFP	2
40	1	1d_RU	repoGS>UAS-GFP	2
40	0	1d_RU	repoGS>UAS-GFP	2
45	1	1d_RU	repoGS>UAS-GFP	2
45	1	1d_RU	repoGS>UAS-GFP	2
45	0	1d_RU	repoGS>UAS-GFP	2
45	0	1d_RU	repoGS>UAS-GFP	2
45	0	1d_RU	repoGS>UAS-GFP	2
47	1	1d_RU	repoGS>UAS-GFP	2
49	1	1d_RU	repoGS>UAS-GFP	2
52	1	1d_RU	repoGS>UAS-GFP	2
52	1	1d_RU	repoGS>UAS-GFP	2
8	0	1d_RU	repoGS>UAS-GFP	3
14	0	1d_RU	repoGS>UAS-GFP	3
15	0	1d_RU	repoGS>UAS-GFP	3
38	1	1d_RU	repoGS>UAS-GFP	3
38	1	1d_RU	repoGS>UAS-GFP	3
40	1	1d_RU	repoGS>UAS-GFP	3
47	1	1d_RU	repoGS>UAS-GFP	3
54	1	1d_RU	repoGS>UAS-GFP	3
60	1	1d_RU	repoGS>UAS-GFP	3
60	1	1d_RU	repoGS>UAS-GFP	3
63	1	1d_RU	repoGS>UAS-GFP	3
70	1	1d_RU	repoGS>UAS-GFP	3
70	1	1d_RU	repoGS>UAS-GFP	3
71	1	1d_RU	repoGS>UAS-GFP	3
71	1	1d_RU	repoGS>UAS-GFP	3
71	1	1d_RU	repoGS>UAS-GFP	3
71	1	1d_RU	repoGS>UAS-GFP	3
73	1	1d_RU	repoGS>UAS-GFP	3
73	1	1d_RU	repoGS>UAS-GFP	3
77	1	1d_RU	repoGS>UAS-GFP	3
19	0	1d_RU	repoGS>UAS-GFP	4
47	1	1d_RU	repoGS>UAS-GFP	4
49	0	1d_RU	repoGS>UAS-GFP	4
53	1	1d_RU	repoGS>UAS-GFP	4
53	1	1d_RU	repoGS>UAS-GFP	4
53	1	1d_RU	repoGS>UAS-GFP	4
54	1	1d_RU	repoGS>UAS-GFP	4
56	1	1d_RU	repoGS>UAS-GFP	4
56	1	1d_RU	repoGS>UAS-GFP	4
56	1	1d_RU	repoGS>UAS-GFP	4
56	0	1d_RU	repoGS>UAS-GFP	4
56	0	1d_RU	repoGS>UAS-GFP	4
56	0	1d_RU	repoGS>UAS-GFP	4
61	1	1d_RU	repoGS>UAS-GFP	4
66	1	1d_RU	repoGS>UAS-GFP	4
70	1	1d_RU	repoGS>UAS-GFP	4
73	1	1d_RU	repoGS>UAS-GFP	4
73	1	1d_RU	repoGS>UAS-GFP	4
76	1	1d_RU	repoGS>UAS-GFP	4
77	1	1d_RU	repoGS>UAS-GFP	4
19	0	1d_RU	repoGS>UAS-GFP	5
38	0	1d_RU	repoGS>UAS-GFP	5
40	1	1d_RU	repoGS>UAS-GFP	5
42	1	1d_RU	repoGS>UAS-GFP	5
45	1	1d_RU	repoGS>UAS-GFP	5
50	1	1d_RU	repoGS>UAS-GFP	5
51	0	1d_RU	repoGS>UAS-GFP	5
53	1	1d_RU	repoGS>UAS-GFP	5
54	1	1d_RU	repoGS>UAS-GFP	5
54	1	1d_RU	repoGS>UAS-GFP	5
54	0	1d_RU	repoGS>UAS-GFP	5
56	1	1d_RU	repoGS>UAS-GFP	5
56	1	1d_RU	repoGS>UAS-GFP	5
56	1	1d_RU	repoGS>UAS-GFP	5
56	0	1d_RU	repoGS>UAS-GFP	5
59	1	1d_RU	repoGS>UAS-GFP	5
59	1	1d_RU	repoGS>UAS-GFP	5
61	1	1d_RU	repoGS>UAS-GFP	5
63	1	1d_RU	repoGS>UAS-GFP	5
75	1	1d_RU	repoGS>UAS-GFP	5

## Sheet: ED_Figure6c
genotype	condition	age	fold_change_to_5d_veh		Two-way ANOVA with Tukey (repoGS>UAS-dFosDN)
repoGS>UAS-dFosDN	RU	20d	0.0791367		Df Sum Sq Mean Sq F value Pr(>F)
repoGS>UAS-dFosDN	RU	20d	0.0791367		as.factor(age) 1 50.03 50.03 32.59 2.72e-07 ***
repoGS>UAS-dFosDN	RU	20d	0.395683		condition 1 92.69 92.69 60.39 5.70e-11 ***
repoGS>UAS-dFosDN	RU	20d	0.0791367		as.factor(age):condition 1 38.04 38.04 24.79 4.63e-06 ***
repoGS>UAS-dFosDN	RU	20d	0.0791367		Residuals 68 104.37 1.53
repoGS>UAS-dFosDN	RU	20d	0.0791367		---
repoGS>UAS-dFosDN	RU	20d	0.0791367		Signif. codes: 0 ‘***’ 0.001 ‘**’ 0.01 ‘*’ 0.05 ‘.’ 0.1 ‘ ’ 1
repoGS>UAS-dFosDN	RU	20d	0.395683		Tukey multiple comparisons of means
repoGS>UAS-dFosDN	RU	20d	0.0791367		95% family-wise confidence level
repoGS>UAS-dFosDN	Vehicle	20d	3.00719
repoGS>UAS-dFosDN	Vehicle	20d	3.79856		$`as.factor(age)`
repoGS>UAS-dFosDN	Vehicle	20d	5.85612		diff lwr upr p adj
repoGS>UAS-dFosDN	Vehicle	20d	7.7554		5d-20d -1.667092 -2.249778 -1.084407 3e-07
repoGS>UAS-dFosDN	Vehicle	20d	6.64748
repoGS>UAS-dFosDN	Vehicle	20d	6.41007		$condition
repoGS>UAS-dFosDN	Vehicle	20d	4.98561		diff lwr upr p adj
repoGS>UAS-dFosDN	Vehicle	20d	6.88489		Vehicle-RU 2.269262 1.686351 2.852172 0
repoGS>UAS-dFosDN	Vehicle	20d	8.54676
repoGS>UAS-dFosDN	Vehicle	20d	3.95683		$`as.factor(age):condition`
repoGS>UAS-dFosDN	RU	5d	0.0791367		diff lwr upr p adj
repoGS>UAS-dFosDN	RU	5d	0.0791367		5d:RU-20d:RU -0.1086254 -1.2121139 0.9948631 0.9938361
repoGS>UAS-dFosDN	RU	5d	0.0791367		20d:Vehicle-20d:RU 3.7281706 2.6388782 4.8174631 0.0000000
repoGS>UAS-dFosDN	RU	5d	0.0791367		5d:Vehicle-20d:RU 0.7097318 -0.3937567 1.8132203 0.3348103
repoGS>UAS-dFosDN	RU	5d	0.316547		20d:Vehicle-5d:RU 3.8367960 2.7635919 4.9100001 0.0000000
repoGS>UAS-dFosDN	RU	5d	0.0791367		5d:Vehicle-5d:RU 0.8183572 -0.2692529 1.9059673 0.2050074
repoGS>UAS-dFosDN	RU	5d	0.0791367		5d:Vehicle-20d:Vehicle -3.0184388 -4.0916429 -1.9452347 0.0000000
repoGS>UAS-dFosDN	RU	5d	0.0791367
repoGS>UAS-dFosDN	RU	5d	0.0791367
repoGS>UAS-dFosDN	RU	5d	0.0791367		Two-way ANOVA with Tukey (repoGS>UAS-puckered)
repoGS>UAS-dFosDN	Vehicle	5d	1.58273
repoGS>UAS-dFosDN	Vehicle	5d	2.3741		Df Sum Sq Mean Sq F value Pr(>F)
repoGS>UAS-dFosDN	Vehicle	5d	0.553957		as.factor(age) 1 47.46 47.46 301.74 < 2e-16 ***
repoGS>UAS-dFosDN	Vehicle	5d	0.0791367		condition 1 12.52 12.52 79.60 4.24e-14 ***
repoGS>UAS-dFosDN	Vehicle	5d	2.29496		as.factor(age):condition 1 3.05 3.05 19.37 2.89e-05 ***
repoGS>UAS-dFosDN	Vehicle	5d	0.395683		Residuals 92 14.47 0.16
repoGS>UAS-dFosDN	Vehicle	5d	1.5036		---
repoGS>UAS-dFosDN	Vehicle	5d	0.870504		Signif. codes: 0 ‘***’ 0.001 ‘**’ 0.01 ‘*’ 0.05 ‘.’ 0.1 ‘ ’ 1
repoGS>UAS-dFosDN	Vehicle	5d	0.23741		Tukey multiple comparisons of means
repoGS>UAS-dFosDN	Vehicle	5d	0.94964		95% family-wise confidence level
repoGS>UAS-dFosDN	Vehicle	5d	0.158273
repoGS>UAS-dFosDN	RU	20d	0.515581		$`as.factor(age)`
repoGS>UAS-dFosDN	RU	20d	0.614731		diff lwr upr p adj
repoGS>UAS-dFosDN	RU	20d	0.33711		5d-40d -1.406547 -1.567364 -1.24573 0
repoGS>UAS-dFosDN	RU	20d	0.23796
repoGS>UAS-dFosDN	RU	20d	0.634561		$condition
repoGS>UAS-dFosDN	RU	20d	0.25779		diff lwr upr p adj
repoGS>UAS-dFosDN	RU	20d	0.594901		Vehicle-RU 0.7227105 0.5617882 0.8836327 0
repoGS>UAS-dFosDN	RU	20d	0.396601
repoGS>UAS-dFosDN	Vehicle	20d	2.02266		$`as.factor(age):condition`
repoGS>UAS-dFosDN	Vehicle	20d	1.94334		diff lwr upr p adj
repoGS>UAS-dFosDN	Vehicle	20d	2.1813		5d:RU-40d:RU -1.0502465 -1.35654727 -0.7439458 0.0000000
repoGS>UAS-dFosDN	Vehicle	20d	2.26062		40d:Vehicle-40d:RU 1.0717600 0.77520274 1.3683172 0.0000000
repoGS>UAS-dFosDN	Vehicle	20d	2.3796		5d:Vehicle-40d:RU -0.6920768 -0.98863409 -0.3955196 0.0000001
repoGS>UAS-dFosDN	Vehicle	20d	1.90368		40d:Vehicle-5d:RU 2.1220065 1.81864971 2.4253633 0.0000000
repoGS>UAS-dFosDN	Vehicle	20d	2.14164		5d:Vehicle-5d:RU 0.3581697 0.05481288 0.6615264 0.0138825
repoGS>UAS-dFosDN	Vehicle	20d	1.80453		5d:Vehicle-40d:Vehicle -1.7638368 -2.05735237 -1.4703213 0.0000000
repoGS>UAS-dFosDN	Vehicle	20d	1.86402
repoGS>UAS-dFosDN	RU	5d	0.436261
repoGS>UAS-dFosDN	RU	5d	0.27762
repoGS>UAS-dFosDN	RU	5d	0.29745
repoGS>UAS-dFosDN	RU	5d	0.23796
repoGS>UAS-dFosDN	RU	5d	0.25779
repoGS>UAS-dFosDN	RU	5d	0.23796
repoGS>UAS-dFosDN	RU	5d	0.27762
repoGS>UAS-dFosDN	RU	5d	0.21813
repoGS>UAS-dFosDN	Vehicle	5d	1.64589
repoGS>UAS-dFosDN	Vehicle	5d	0.634561
repoGS>UAS-dFosDN	Vehicle	5d	1.30878
repoGS>UAS-dFosDN	Vehicle	5d	0.892351
repoGS>UAS-dFosDN	Vehicle	5d	1.11048
repoGS>UAS-dFosDN	Vehicle	5d	0.793201
repoGS>UAS-dFosDN	Vehicle	5d	0.614731
repoGS>UAS-puckered	RU	40d	1.56182
repoGS>UAS-puckered	RU	40d	1.99132
repoGS>UAS-puckered	RU	40d	1.60087
repoGS>UAS-puckered	RU	40d	1.44469
repoGS>UAS-puckered	RU	40d	2.14751
repoGS>UAS-puckered	RU	40d	1.95228
repoGS>UAS-puckered	RU	40d	2.03037
repoGS>UAS-puckered	RU	40d	1.32755
repoGS>UAS-puckered	Vehicle	40d	2.77223
repoGS>UAS-puckered	Vehicle	40d	3.20174
repoGS>UAS-puckered	Vehicle	40d	2.26464
repoGS>UAS-puckered	Vehicle	40d	2.10846
repoGS>UAS-puckered	Vehicle	40d	2.26464
repoGS>UAS-puckered	Vehicle	40d	2.10846
repoGS>UAS-puckered	Vehicle	40d	2.24512
repoGS>UAS-puckered	Vehicle	40d	2.44035
repoGS>UAS-puckered	RU	5d	0.527115
repoGS>UAS-puckered	RU	5d	0.429501
repoGS>UAS-puckered	RU	5d	0.35141
repoGS>UAS-puckered	RU	5d	0.527115
repoGS>UAS-puckered	RU	5d	0.468547
repoGS>UAS-puckered	RU	5d	0.507592
repoGS>UAS-puckered	RU	5d	0.331887
repoGS>UAS-puckered	Vehicle	5d	0.585683
repoGS>UAS-puckered	Vehicle	5d	0.976139
repoGS>UAS-puckered	Vehicle	5d	1.03471
repoGS>UAS-puckered	Vehicle	5d	0.956616
repoGS>UAS-puckered	Vehicle	5d	1.26898
repoGS>UAS-puckered	Vehicle	5d	1.48373
repoGS>UAS-puckered	Vehicle	5d	0.546638
repoGS>UAS-puckered	Vehicle	5d	1.09328
repoGS>UAS-puckered	Vehicle	5d	1.05423
repoGS>UAS-puckered	RU	40d	1.10727
repoGS>UAS-puckered	RU	40d	1.43945
repoGS>UAS-puckered	RU	40d	1.49481
repoGS>UAS-puckered	RU	40d	2.24221
repoGS>UAS-puckered	RU	40d	1.38408
repoGS>UAS-puckered	RU	40d	0.802768
repoGS>UAS-puckered	RU	40d	1.30104
repoGS>UAS-puckered	Vehicle	40d	4.09689
repoGS>UAS-puckered	Vehicle	40d	3.15571
repoGS>UAS-puckered	Vehicle	40d	1.49481
repoGS>UAS-puckered	Vehicle	40d	2.96194
repoGS>UAS-puckered	Vehicle	40d	3.12803
repoGS>UAS-puckered	Vehicle	40d	3.12803
repoGS>UAS-puckered	Vehicle	40d	2.62976
repoGS>UAS-puckered	Vehicle	40d	2.13149
repoGS>UAS-puckered	RU	5d	1.10727
repoGS>UAS-puckered	RU	5d	0.885813
repoGS>UAS-puckered	RU	5d	0.581315
repoGS>UAS-puckered	RU	5d	1.19031
repoGS>UAS-puckered	RU	5d	1.19031
repoGS>UAS-puckered	RU	5d	0.747405
repoGS>UAS-puckered	RU	5d	0.747405
repoGS>UAS-puckered	Vehicle	5d	1.21799
repoGS>UAS-puckered	Vehicle	5d	1.02422
repoGS>UAS-puckered	Vehicle	5d	1.55017
repoGS>UAS-puckered	Vehicle	5d	0.581315
repoGS>UAS-puckered	Vehicle	5d	0.553633
repoGS>UAS-puckered	Vehicle	5d	0.913495
repoGS>UAS-puckered	Vehicle	5d	0.99654
repoGS>UAS-puckered	Vehicle	5d	1.16263
repoGS>UAS-puckered	RU	40d	2.50909
repoGS>UAS-puckered	RU	40d	2.30909
repoGS>UAS-puckered	RU	40d	1.83636
repoGS>UAS-puckered	RU	40d	1.67273
repoGS>UAS-puckered	RU	40d	1.56364
repoGS>UAS-puckered	RU	40d	2.36364
repoGS>UAS-puckered	RU	40d	1.12727
repoGS>UAS-puckered	RU	40d	1.65455
repoGS>UAS-puckered	RU	40d	1.74545
repoGS>UAS-puckered	Vehicle	40d	3.54545
repoGS>UAS-puckered	Vehicle	40d	2.81818
repoGS>UAS-puckered	Vehicle	40d	3.2
repoGS>UAS-puckered	Vehicle	40d	2.92727
repoGS>UAS-puckered	Vehicle	40d	2.96364
repoGS>UAS-puckered	Vehicle	40d	3.03636
repoGS>UAS-puckered	Vehicle	40d	2.70909
repoGS>UAS-puckered	Vehicle	40d	2.8
repoGS>UAS-puckered	Vehicle	40d	2.96364
repoGS>UAS-puckered	RU	5d	0.490909
repoGS>UAS-puckered	RU	5d	0.581818
repoGS>UAS-puckered	RU	5d	0.581818
repoGS>UAS-puckered	RU	5d	0.618182
repoGS>UAS-puckered	RU	5d	0.581818
repoGS>UAS-puckered	RU	5d	0.472727
repoGS>UAS-puckered	RU	5d	0.454545
repoGS>UAS-puckered	RU	5d	0.745455
repoGS>UAS-puckered	Vehicle	5d	0.963636
repoGS>UAS-puckered	Vehicle	5d	0.909091
repoGS>UAS-puckered	Vehicle	5d	1
repoGS>UAS-puckered	Vehicle	5d	1.2
repoGS>UAS-puckered	Vehicle	5d	1.12727
repoGS>UAS-puckered	Vehicle	5d	1.18182
repoGS>UAS-puckered	Vehicle	5d	0.745455
repoGS>UAS-puckered	Vehicle	5d	0.872727

## Sheet: ED_Figure6e
genotype	condition	age	fold_change		Two-way ANOVA with Tukey
TREdsRed	RU	40d	1.41304		Df Sum Sq Mean Sq F value Pr(>F)
TREdsRed	RU	40d	1.50198		age 1 2.6198 2.6198 87.242 6.5e-11 ***
TREdsRed	RU	40d	1.59091		condition 1 0.0031 0.0031 0.103 0.75
TREdsRed	RU	40d	1.46245		Residuals 34 1.0210 0.0300
TREdsRed	RU	40d	1.37352		---
TREdsRed	RU	40d	1.32411		Signif. codes: 0 ‘***’ 0.001 ‘**’ 0.01 ‘*’ 0.05 ‘.’ 0.1 ‘ ’ 1
TREdsRed	RU	40d	1.6996
TREdsRed	RU	40d	1.68972
TREdsRed	RU	40d	1.31423
TREdsRed	RU	40d	1.78854
TREdsRed	vehicle	40d	1.30435
TREdsRed	vehicle	40d	1.56126
TREdsRed	vehicle	40d	1.09684
TREdsRed	vehicle	40d	1.48221
TREdsRed	vehicle	40d	1.67984
TREdsRed	vehicle	40d	1.67984
TREdsRed	vehicle	40d	1.52174
TREdsRed	vehicle	40d	1.26482
TREdsRed	vehicle	40d	1.59091
TREdsRed	vehicle	40d	1.66008
TREdsRed	RU	5d	0.889328
TREdsRed	RU	5d	0.671937
TREdsRed	RU	5d	0.938735
TREdsRed	RU	5d	0.909091
TREdsRed	RU	5d	0.928854
TREdsRed	RU	5d	0.978261
TREdsRed	RU	5d	1.10672
TREdsRed	RU	5d	0.978261
TREdsRed	vehicle	5d	0.76087
TREdsRed	vehicle	5d	1.12648
TREdsRed	vehicle	5d	0.869565
TREdsRed	vehicle	5d	1.00791
TREdsRed	vehicle	5d	0.899209
TREdsRed	vehicle	5d	1.39328
TREdsRed	vehicle	5d	0.869565
TREdsRed	vehicle	5d	1.06719
TREdsRed	vehicle	5d	1.02767
