# Supplementary material for: Senescent glia link mitochondrial dysfunction and lipid accumulation
Source: Nature. 2024 Jun 5;630(8016):475–83. doi: 10.1038/s41586-024-07516-8 (PMC11168935; doi:10.1038/s41586-024-07516-8)
Supplement: Supplementary file 18 — Source Data Extended Data Fig. 7 [file 41586_2024_7516_MOESM18_ESM.xlsx]

## Sheet: ED_Figure7b,c,d
FOR ALL NORMALIZED COUNTS DATA USED TO GENERATE PLOTS, REFER TO SUPPLEMENTARY DATA 16
FOR ALL PADJUSTED VALUES, REFER TO SUPPLEMENTARY DATA 10

## Sheet: ED_Figure7e
Exp_replicate	Brain_number	Age_days	Genotype	Condition	Sample_type	Medium	avg_cytotoxicity_measurement	avg_ATP_measurement	direction	ratio	FC_ratio			Welch Two Sample t-test (ATP to cyto)
1	1	42	repoGS>UAS-dFos-DN	1 d/wk RU	single_brain	PBS	20647.2	1736.17	ATP_to_cyto	0.0840871	0.313935			t = -0.90509, df = 30.353, p-value = 0.3725
1	1	42	repoGS>UAS-dFos-DN	1 d/wk RU	single_brain	PBS	20647.2	1736.17	cyto_to_ATP	11.8924	2.05694			alternative hypothesis: true difference in means is not equal to 0
1	2	42	repoGS>UAS-dFos-DN	1 d/wk RU	single_brain	PBS	20433.6	2000.25	ATP_to_cyto	0.0978901	0.365468			95 percent confidence interval:
1	2	42	repoGS>UAS-dFos-DN	1 d/wk RU	single_brain	PBS	20433.6	2000.25	cyto_to_ATP	10.2155	1.7669			-0.10446997 0.04028609
1	3	42	repoGS>UAS-dFos-DN	1 d/wk RU	single_brain	PBS	17774.8	3237	ATP_to_cyto	0.182112	0.679907			sample estimates:
1	3	42	repoGS>UAS-dFos-DN	1 d/wk RU	single_brain	PBS	17774.8	3237	cyto_to_ATP	5.49112	0.949756			mean of x mean of y
1	4	42	repoGS>UAS-dFos-DN	1 d/wk RU	single_brain	PBS	17751.8	3346.5	ATP_to_cyto	0.188517	0.703817			0.1622572 0.1943491
1	4	42	repoGS>UAS-dFos-DN	1 d/wk RU	single_brain	PBS	17751.8	3346.5	cyto_to_ATP	5.30457	0.91749
1	5	42	repoGS>UAS-dFos-DN	1 d/wk RU	single_brain	PBS	21777	5774.92	ATP_to_cyto	0.265184	0.990052
1	5	42	repoGS>UAS-dFos-DN	1 d/wk RU	single_brain	PBS	21777	5774.92	cyto_to_ATP	3.77096	0.652234
1	6	42	repoGS>UAS-dFos-DN	1 d/wk RU	single_brain	PBS	50349.5	3759.42	ATP_to_cyto	0.0746664	0.278763			Welch Two Sample t-test (cyto to ATP)
1	6	42	repoGS>UAS-dFos-DN	1 d/wk RU	single_brain	PBS	50349.5	3759.42	cyto_to_ATP	13.3929	2.31647			t = 1.3241, df = 42.55, p-value = 0.1925
1	7	42	repoGS>UAS-dFos-DN	1 d/wk RU	single_brain	PBS	55640.4	7233.33	ATP_to_cyto	0.130002	0.485354			alternative hypothesis: true difference in means is not equal to 0
1	7	42	repoGS>UAS-dFos-DN	1 d/wk RU	single_brain	PBS	55640.4	7233.33	cyto_to_ATP	7.69222	1.33046			95 percent confidence interval:
1	2	7	repoGS>UAS-dFos-DN	1 d/wk RU	single_brain	PBS	19357	2401.67	ATP_to_cyto	0.124072	0.463217			-0.5996961 2.8905915
1	2	7	repoGS>UAS-dFos-DN	1 d/wk RU	single_brain	PBS	19357	2401.67	cyto_to_ATP	8.05982	1.39404			sample estimates:
1	3	7	repoGS>UAS-dFos-DN	1 d/wk RU	single_brain	PBS	13819.6	2337.33	ATP_to_cyto	0.169131	0.631444			mean of x mean of y
1	3	7	repoGS>UAS-dFos-DN	1 d/wk RU	single_brain	PBS	13819.6	2337.33	cyto_to_ATP	5.91256	1.02265			7.656804 6.511356
1	4	7	repoGS>UAS-dFos-DN	1 d/wk RU	single_brain	PBS	14942.2	1894.92	ATP_to_cyto	0.126816	0.473461
1	4	7	repoGS>UAS-dFos-DN	1 d/wk RU	single_brain	PBS	14942.2	1894.92	cyto_to_ATP	7.88544	1.36388
1	5	7	repoGS>UAS-dFos-DN	1 d/wk RU	single_brain	PBS	1863	1525.83	ATP_to_cyto	0.81902	3.05777
1	5	7	repoGS>UAS-dFos-DN	1 d/wk RU	single_brain	PBS	1863	1525.83	cyto_to_ATP	1.22097	0.211182
1	6	7	repoGS>UAS-dFos-DN	1 d/wk RU	single_brain	PBS	32374.4	4450.75	ATP_to_cyto	0.137478	0.513265
1	6	7	repoGS>UAS-dFos-DN	1 d/wk RU	single_brain	PBS	32374.4	4450.75	cyto_to_ATP	7.27391	1.25811
1	7	7	repoGS>UAS-dFos-DN	1 d/wk RU	single_brain	PBS	16090.1	3710	ATP_to_cyto	0.230576	0.860845
1	7	7	repoGS>UAS-dFos-DN	1 d/wk RU	single_brain	PBS	16090.1	3710	cyto_to_ATP	4.33696	0.75013
2	1	42	repoGS>UAS-dFos-DN	1 d/wk RU	single_brain	PBS	22543.1	1599.08	ATP_to_cyto	0.0709345	0.391779
2	1	42	repoGS>UAS-dFos-DN	1 d/wk RU	single_brain	PBS	22543.1	1599.08	cyto_to_ATP	14.0975	2.02004
2	2	42	repoGS>UAS-dFos-DN	1 d/wk RU	single_brain	PBS	25266	3067.58	ATP_to_cyto	0.121412	0.670569
2	2	42	repoGS>UAS-dFos-DN	1 d/wk RU	single_brain	PBS	25266	3067.58	cyto_to_ATP	8.23645	1.18021
2	3	42	repoGS>UAS-dFos-DN	1 d/wk RU	single_brain	PBS	31314.7	2602.08	ATP_to_cyto	0.0830947	0.458941
2	3	42	repoGS>UAS-dFos-DN	1 d/wk RU	single_brain	PBS	31314.7	2602.08	cyto_to_ATP	12.0345	1.72443
2	4	42	repoGS>UAS-dFos-DN	1 d/wk RU	single_brain	PBS	23488.9	3147.67	ATP_to_cyto	0.134006	0.740133
2	4	42	repoGS>UAS-dFos-DN	1 d/wk RU	single_brain	PBS	23488.9	3147.67	cyto_to_ATP	7.46233	1.06928
2	5	42	repoGS>UAS-dFos-DN	1 d/wk RU	single_brain	PBS	17249.1	2403.42	ATP_to_cyto	0.139336	0.769568
2	5	42	repoGS>UAS-dFos-DN	1 d/wk RU	single_brain	PBS	17249.1	2403.42	cyto_to_ATP	7.1769	1.02838
2	6	42	repoGS>UAS-dFos-DN	1 d/wk RU	single_brain	PBS	32770.5	4674.42	ATP_to_cyto	0.142641	0.787822
2	6	42	repoGS>UAS-dFos-DN	1 d/wk RU	single_brain	PBS	32770.5	4674.42	cyto_to_ATP	7.01061	1.00456
2	7	42	repoGS>UAS-dFos-DN	1 d/wk RU	single_brain	PBS	25849.2	6520	ATP_to_cyto	0.252233	1.39311
2	7	42	repoGS>UAS-dFos-DN	1 d/wk RU	single_brain	PBS	25849.2	6520	cyto_to_ATP	3.9646	0.56809
2	1	7	repoGS>UAS-dFos-DN	1 d/wk RU	single_brain	PBS	17824	2638.67	ATP_to_cyto	0.14804	0.817642
2	1	7	repoGS>UAS-dFos-DN	1 d/wk RU	single_brain	PBS	17824	2638.67	cyto_to_ATP	6.75493	0.967919
2	2	7	repoGS>UAS-dFos-DN	1 d/wk RU	single_brain	PBS	15569.6	2307.17	ATP_to_cyto	0.148184	0.818438
2	2	7	repoGS>UAS-dFos-DN	1 d/wk RU	single_brain	PBS	15569.6	2307.17	cyto_to_ATP	6.74836	0.966978
2	3	7	repoGS>UAS-dFos-DN	1 d/wk RU	single_brain	PBS	24172.8	2255	ATP_to_cyto	0.0932865	0.515232
2	3	7	repoGS>UAS-dFos-DN	1 d/wk RU	single_brain	PBS	24172.8	2255	cyto_to_ATP	10.7197	1.53603
2	4	7	repoGS>UAS-dFos-DN	1 d/wk RU	single_brain	PBS	13547.8	1710.17	ATP_to_cyto	0.126233	0.697196
2	4	7	repoGS>UAS-dFos-DN	1 d/wk RU	single_brain	PBS	13547.8	1710.17	cyto_to_ATP	7.92189	1.13513
2	5	7	repoGS>UAS-dFos-DN	1 d/wk RU	single_brain	PBS	15538.9	1845.92	ATP_to_cyto	0.118793	0.656108
2	5	7	repoGS>UAS-dFos-DN	1 d/wk RU	single_brain	PBS	15538.9	1845.92	cyto_to_ATP	8.41799	1.20622
2	6	7	repoGS>UAS-dFos-DN	1 d/wk RU	single_brain	PBS	17457.2	2832.08	ATP_to_cyto	0.16223	0.896017
2	6	7	repoGS>UAS-dFos-DN	1 d/wk RU	single_brain	PBS	17457.2	2832.08	cyto_to_ATP	6.16407	0.883255
2	7	7	repoGS>UAS-dFos-DN	1 d/wk RU	single_brain	PBS	5603.25	2637.08	ATP_to_cyto	0.470635	2.59937
2	7	7	repoGS>UAS-dFos-DN	1 d/wk RU	single_brain	PBS	5603.25	2637.08	cyto_to_ATP	2.12479	0.304463

## Sheet: ED_Figure7f,h
genotype	age	condition	Brain_number	Count	Total Area	Average_size	Percent_Area	IntDen		Two-way ANOVA with Tukey (Lip4)
repoGS>UAS-lip4	30d	vehicle	1	2413	12520.1	5.189	2.08	1323.09		Df Sum Sq Mean Sq F value Pr(>F)
repoGS>UAS-lip4	30d	vehicle	2	2387	9784.21	4.099	6.748	454.615		condition 1 11.45 11.446 7.803 0.008999 **
repoGS>UAS-lip4	30d	vehicle	3	2288	11335.5	4.954	8.294	529.957		driver 1 3.00 3.001 2.046 0.162934
repoGS>UAS-lip4	30d	vehicle	4	2401	19158.6	7.979	15.253	1046.76		condition:driver 1 21.42 21.418 14.600 0.000623 ***
repoGS>UAS-lip4	30d	RU	4	939	1500.23	1.598	1.434	155.542		Residuals 30 44.01 1.467
repoGS>UAS-lip4	30d	RU	3	1018	1839.99	1.807	1.383	162.818		---
repoGS>UAS-lip4	30d	RU	2	655	910.239	1.39	0.852	129.063		Signif. codes: 0 ‘***’ 0.001 ‘**’ 0.01 ‘*’ 0.05 ‘.’ 0.1 ‘ ’ 1
repoGS>UAS-lip4	30d	RU	1	804	1340.11	1.667	1.196	191.599		Tukey multiple comparisons of means
elavGS>UAS-lip4	30d	vehicle	3	1878	6654.61	3.543	4.88	422.829		95% family-wise confidence level
elavGS>UAS-lip4	30d	vehicle	2	2200	7545.34	3.43	5.917	269.33
elavGS>UAS-lip4	30d	vehicle	4	1796	4166.67	2.32	3.623	265.334		Fit: aov(formula = Average_size ~ condition * driver, data = bodipy_quant %>% filter(lipase == "lip4"))
elavGS>UAS-lip4	30d	vehicle	1	1957	4825.53	2.466	3.871	228.727
elavGS>UAS-lip4	30d	vehicle	2	2200	7545.34	3.43	5.917	269.33		$condition
elavGS>UAS-lip4	30d	vehicle	4	1796	4166.67	2.32	3.623	265.334		diff lwr upr p adj
elavGS>UAS-lip4	30d	vehicle	5	1669	5923.44	3.549	4.289	383.372		RU-vehicle -1.214121 -2.101803 -0.3264398 0.0089991
elavGS>UAS-lip4	30d	RU	1	2458	8534.78	3.472	5.811	503.166
repoGS>UAS-lip4	30d	RU	6	493	1511.71	3.066	1.246	440.925		$driver
repoGS>UAS-lip4	30d	vehicle	5	380	1043.96	2.747	1.041	333.635		diff lwr upr p adj
repoGS>UAS-lip4	30d	vehicle	10	2220	9101.24	4.1	6.827	503.429		repoGS-elavGS 0.5946995 -0.2551907 1.44459 0.1633196
repoGS>UAS-lip4	30d	vehicle	9	2747	15855.7	5.772	9.542	845.945
repoGS>UAS-lip4	30d	vehicle	8	1774	14294.7	8.058	12.662	884.942		$`condition:driver`
repoGS>UAS-lip4	30d	vehicle	7	1989	6307.97	3.171	5.125	255.604		diff lwr upr p adj
repoGS>UAS-lip4	30d	vehicle	6	2177	7583.79	3.484	6.027	265.749		RU:elavGS-vehicle:elavGS 0.3684167 -1.2782383 2.0150717 0.9286241
elavGS>UAS-lip4	30d	RU	6	2779	12071.3	4.344	8.243	526.406		vehicle:repoGS-vehicle:elavGS 1.7762167 0.3661056 3.1863278 0.0092344
elavGS>UAS-lip4	30d	RU	5	1695	5920.57	3.493	3.882	428.449		RU:repoGS-vehicle:elavGS -1.1819167 -2.8285717 0.4647383 0.2287816
elavGS>UAS-lip4	30d	RU	4	1992	7077.59	3.553	4.682	420.903		vehicle:repoGS-RU:elavGS 1.4078000 -0.2928580 3.1084580 0.1327850
elavGS>UAS-lip4	30d	RU	3	1507	5177.91	3.436	3.351	416.405		RU:repoGS-RU:elavGS -1.5503333 -3.4517267 0.3510601 0.1416849
elavGS>UAS-lip4	30d	RU	2	1782	5322.54	2.987	3.782	221.458		RU:repoGS-vehicle:repoGS -2.9581333 -4.6587913 -1.2574754 0.0002786
elavGS>UAS-lip4	30d	vehicle	10	2293	8626.03	3.762	8.491	238.725
elavGS>UAS-lip4	30d	vehicle	9	1817	10038.5	5.525	8.638	568.909
elavGS>UAS-lip4	30d	vehicle	8	1914	3795.91	1.983	2.865	64.507		Two-way ANOVA with Tukey (bmmr)
elavGS>UAS-lip4	30d	vehicle	7	1773	4927.69	2.779	4.089	219.801		Df Sum Sq Mean Sq F value Pr(>F)
elavGS>UAS-lip4	30d	vehicle	6	2494	7587.81	3.042	6.751	132.634		condition 1 5.753 5.753 9.545 0.005555 **
repoGS>UAS-lip4	30d	RU	7	477	1170.8	2.455	1.034	318.863		driver 1 11.397 11.397 18.910 0.000282 ***
repoGS>UAS-bmmr	30d	vehicle	1	2253	8560.61	3.8	6.727	349.17		condition:driver 1 0.698 0.698 1.159 0.293945
repoGS>UAS-bmmr	30d	vehicle	2	1786	6290.75	3.522	4.618	329.05		Residuals 21 12.657 0.603
repoGS>UAS-bmmr	30d	vehicle	3	2692	11813.6	4.388	9	429.877		---
repoGS>UAS-bmmr	30d	vehicle	4	2886	12205.6	4.229	7.949	372.228		Signif. codes: 0 ‘***’ 0.001 ‘**’ 0.01 ‘*’ 0.05 ‘.’ 0.1 ‘ ’ 1
repoGS>UAS-bmmr	30d	RU	1	266	654.27	2.46	0.518	270.666		Tukey multiple comparisons of means
repoGS>UAS-bmmr	30d	RU	2	586	574.265	2.686	0.873	192.266		95% family-wise confidence level
repoGS>UAS-bmmr	30d	RU	3	458	933.196	2.038	0.773	95.453
repoGS>UAS-bmmr	30d	RU	4	709	2444.33	3.448	2.073	467.119		Fit: aov(formula = Average_size ~ condition * driver, data = bodipy_quant %>% filter(lipase == "bmmr"))
repoGS>UAS-bmmr	30d	RU	5	900	1955.35	2.173	1.734	222.447
elavGS>UAS-bmmr	30d	RU	1	2376	10860.9	4.571	7.371	636.596		$condition
elavGS>UAS-bmmr	30d	RU	2	1339	4643.6	3.468	3.883	340.99		diff lwr upr p adj
elavGS>UAS-bmmr	30d	RU	3	2018	11376.3	5.637	7.495	921.293		RU-vehicle -0.9664091 -1.61691 -0.3159083 0.0055551
elavGS>UAS-bmmr	30d	RU	4	1384	4737.14	3.423	3.808	346.223
elavGS>UAS-bmmr	30d	RU	5	1727	8334.48	4.826	7.036	376.594		$driver
elavGS>UAS-bmmr	30d	RU	6	1537	6441.69	4.191	4.864	337.2		diff lwr upr p adj
elavGS>UAS-bmmr	30d	RU	7	1811	7813.94	4.315	4.97	405.023		repoGS-elavGS -1.406621 -2.079329 -0.7339124 0.0002824
elavGS>UAS-bmmr	30d	RU	8	1822	8624.89	4.734	7.011	558.207
elavGS>UAS-bmmr	30d	RU	9	1671	5569.33	3.333	4.854	272.355		$`condition:driver`
elavGS>UAS-bmmr	30d	vehicle	1	1667	6192.03	3.714	5.091	126.523		diff lwr upr p adj
elavGS>UAS-bmmr	30d	vehicle	2	1890	11381.4	6.022	8.115	641.686		RU:elavGS-vehicle:elavGS -0.7225873 -1.813107 0.36793204 0.2804201
elavGS>UAS-bmmr	30d	vehicle	3	1555	6476.7	4.165	4.456	309.825		vehicle:repoGS-vehicle:elavGS -1.0153929 -2.371709 0.34092345 0.1899049
elavGS>UAS-bmmr	30d	vehicle	4	1515	6658.63	4.395	5.702	491.151		RU:repoGS-vehicle:elavGS -2.4391429 -3.706212 -1.17207388 0.0001394
elavGS>UAS-bmmr	30d	vehicle	5	2006	9187.33	4.58	6.298	396.426		vehicle:repoGS-RU:elavGS -0.2928056 -1.593167 1.00755589 0.9220090
elavGS>UAS-bmmr	30d	vehicle	6	2440	15060.8	6.172	10.445	470.097		RU:repoGS-RU:elavGS -1.7165556 -2.923539 -0.50957182 0.0036531
elavGS>UAS-bmmr	30d	vehicle	7	1810	10774.2	5.953	7.156	558.671		RU:repoGS-vehicle:repoGS -1.4237500 -2.875360 0.02785988 0.0558193
