# Supplementary material for: Senescent glia link mitochondrial dysfunction and lipid accumulation
Source: Nature. 2024 Jun 5;630(8016):475–83. doi: 10.1038/s41586-024-07516-8 (PMC11168935; doi:10.1038/s41586-024-07516-8)
Supplement: Supplementary file 19 — Source Data Extended Data Fig. 8 [file 41586_2024_7516_MOESM19_ESM.xlsx]

## Sheet: ED_Figure8a
FOR ALL NORMALIZED COUNTS DATA USED TO GENERATE PLOTS, REFER TO SUPPLEMENTARY DATA 16
FOR ALL PADJUSTED VALUES, REFER TO SUPPLEMENTARY DATA 10

## Sheet: ED_Figure8c
group	type	total_intensity
repoGS>UAS-dsFosDN_7d	AC	1.11626e+08
repoGS>UAS-GFP_7d	AC	1.38121e+08
repoGS>UAS-GFP_42d	AC	9.22235e+07
repoGS>UAS-dsFosDN_42d	AC	1.03014e+08
repoGS>UAS-dsFosDN_7d	CE	2.3779e+07
repoGS>UAS-GFP_7d	CE	1.06962e+07
repoGS>UAS-GFP_42d	CE	1.09175e+07
repoGS>UAS-dsFosDN_42d	CE	1.83694e+07
repoGS>UAS-dsFosDN_7d	CER	5.89267e+07
repoGS>UAS-GFP_7d	CER	6.75099e+07
repoGS>UAS-GFP_42d	CER	6.93097e+07
repoGS>UAS-dsFosDN_42d	CER	7.76082e+07
repoGS>UAS-dsFosDN_7d	FFA	4.68035e+08
repoGS>UAS-GFP_7d	FFA	2.33011e+08
repoGS>UAS-GFP_42d	FFA	2.01608e+08
repoGS>UAS-dsFosDN_42d	FFA	1.74748e+08
repoGS>UAS-dsFosDN_7d	PC	1.06533e+10
repoGS>UAS-GFP_7d	PC	1.30851e+10
repoGS>UAS-GFP_42d	PC	1.41644e+10
repoGS>UAS-dsFosDN_42d	PC	1.31145e+10
repoGS>UAS-dsFosDN_7d	SM	2.38203e+09
repoGS>UAS-GFP_7d	SM	2.93424e+09
repoGS>UAS-GFP_42d	SM	3.22143e+09
repoGS>UAS-dsFosDN_42d	SM	2.90027e+09
repoGS>UAS-dsFosDN_7d	PE	5.15597e+09
repoGS>UAS-GFP_7d	PE	5.58162e+09
repoGS>UAS-GFP_42d	PE	6.14084e+09
repoGS>UAS-dsFosDN_42d	PE	6.11019e+09
repoGS>UAS-dsFosDN_7d	PG	1.21273e+09
repoGS>UAS-GFP_7d	PG	1.09279e+09
repoGS>UAS-GFP_42d	PG	1.16836e+09
repoGS>UAS-dsFosDN_42d	PG	1.44118e+09
repoGS>UAS-dsFosDN_7d	PI	1.07102e+09
repoGS>UAS-GFP_7d	PI	1.0911e+09
repoGS>UAS-GFP_42d	PI	4.90266e+08
repoGS>UAS-dsFosDN_42d	PI	6.21316e+08
repoGS>UAS-dsFosDN_7d	TAG	1.68991e+09
repoGS>UAS-GFP_7d	TAG	1.70563e+09
repoGS>UAS-GFP_42d	TAG	1.50261e+09
repoGS>UAS-dsFosDN_42d	TAG	1.19992e+09

## Sheet: ED_Figure8d
lipid	type	FDR_repoGS>UAS-dsFosDN_vs_repoGS>UAS-GFP_42d	logFC_repoGS>UAS-dsFosDN_vs_repoGS>UAS-GFP_42d
22:0 Campesteryl ester	CE	0.0188868	0.880528
22:1 Campesteryl ester	CE	0.0188868	0.887704
22:1 Stigmasteryl ester, 22:2 Sitosteryl ester	CE	0.0188868	0.882341
22:3 Stigmasteryl ester	CE	0.0188868	0.88258
24:1 Cholesteryl ester, 22:0 Stigmasteryl ester, 22:1 Sitosteryl ester	CE	0.0188868	0.885066
22:0 Sitosteryl ester	CE	0.0189705	0.873008
22:2 Stigmasteryl ester, 22:3 Sitosteryl ester	CE	0.0189705	0.873478
22:2 Campesteryl ester	CE	0.0354889	0.819498
Cer(d16:2(4E,6E)/22:1(13Z)(2OH))	CER	0.00125044	1.08162
Cer(t18:0/22:0(2OH))	CER	0.0189705	0.874237
C26:0	FFA	1.26e-22	-2.72956
PE (22:6)	PE	3.91e-28	3.09618
Lyso_PE(22:6)	PE	5.69e-16	2.26805
Lyso_PE(22:5)	PE	1.48e-12	1.99185
PE (22:4)	PE	2.78e-08	1.6028
PE (16:0)	PE	2.76e-07	-1.50264
PE (20:5)	PE	0.00273903	-1.03325
Lyso_PE(22:4)	PE	0.00357342	1.01135
Lyso_PE(20:4)	PE	0.0151733	-0.915134
PE (30:4)	PE	0.0188868	-0.884692
Lyso_PE(21:0)	PE	0.0194658	0.868131
PEo (36:5)	PE	0.0238401	0.848971
PE (28:2)	PE	0.0794283	-0.743832
PG (20:0)	PG	3.99e-14	-2.12181
PG (42:8)	PG	1.86e-11	1.89408
PGo (42:1)	PG	3.58e-11	1.86518
Lyso_PG(22:6)	PG	9.6e-06	1.33979
Lyso_PG(21:0)	PG	0.00315705	-1.02336
PG (20:2)	PG	0.0775536	0.749254
PI (22:1)	PI	3.67e-06	1.38535
PI (42:3)	PI	2.21e-05	1.29325
PI (38:2)	PI	0.0071267	0.965671
PI (34:4)	PI	0.0188868	0.883094
PI (40:0)	PI	0.019446	0.869095
PIp (42:6)	PI	0.0220003	0.856491
PIo (42:6)	PI	0.0469675	0.797675
PI (32:3)	PI	0.0474383	0.794909
Lyso_PI(22:1)	PI	0.0486395	0.791324
PI (38:5)	PI	0.0535866	0.782272
PI (36:5)	PI	0.057793	0.774762
PI (38:3)	PI	0.0578611	0.772851
PI (44:10)	PI	0.083591	0.738497
PI (20:2)	PI	0.0896949	0.727827
PI (36:1)	PI	0.0896949	0.727963
TAG(50:4)_FA 16:0	TAG	0.0794283	-0.744793
TAG(52:3)_FA 18:0	TAG	0.0896949	-0.728222

## Sheet: ED_Figure8e
lipid_class	total_intensity	age	genotype
PE	1.84937e+07	7d	repoGS>UAS-dsFosDN
PE	2.57437e+07	7d	repoGS>UAS-GFP
PE	2.87604e+07	42d	repoGS>UAS-GFP
PE	1.24314e+07	42d	repoGS>UAS-dsFosDN
PG	2.45975e+06	7d	repoGS>UAS-dsFosDN
PG	1.58939e+06	7d	repoGS>UAS-GFP
PG	958915	42d	repoGS>UAS-GFP
PG	3.01734e+06	42d	repoGS>UAS-dsFosDN
PI	3.99729e+07	7d	repoGS>UAS-dsFosDN
PI	4.17631e+07	7d	repoGS>UAS-GFP
PI	2.88765e+07	42d	repoGS>UAS-GFP
PI	5.1727e+07	42d	repoGS>UAS-dsFosDN
CE	1.19905e+07	7d	repoGS>UAS-dsFosDN
CE	7.56145e+06	7d	repoGS>UAS-GFP
CE	6.73123e+06	42d	repoGS>UAS-GFP
CE	1.2751e+07	42d	repoGS>UAS-dsFosDN
CER	8.00231e+06	7d	repoGS>UAS-dsFosDN
CER	6.04066e+06	7d	repoGS>UAS-GFP
CER	4.14081e+06	42d	repoGS>UAS-GFP
CER	9.39935e+06	42d	repoGS>UAS-dsFosDN
