# Supplementary material for: Senescent glia link mitochondrial dysfunction and lipid accumulation
Source: Nature. 2024 Jun 5;630(8016):475–83. doi: 10.1038/s41586-024-07516-8 (PMC11168935; doi:10.1038/s41586-024-07516-8)
Supplement: Supplementary file 20 — Source Data Extended Data Fig. 9 [file 41586_2024_7516_MOESM20_ESM.xlsx]

## Sheet: ED_Figure9a
genotype	Count	Total Area	Average_size	Percent_Area	Int_den	brain	condition
repoGS>UAS-tdTomato	3868	9119.32	2.358	7.211	350.925	brain1	RU
repoGS>UAS-tdTomato	4675	10524	2.251	8.476	394.759	brain2	RU			Two-way ANOVA with Tukey (Count)
repoGS>UAS-tdTomato	3127	7596.85	2.429	7.507	399.38	brain3	RU			Df Sum Sq Mean Sq F value Pr(>F)
repoGS>UAS-tdTomato	6054	16187	2.674	11.002	431.526	brain4	RU			driver 1 22561207 22561207 54.20 1.31e-08 ***
repoGS>UAS-tdTomato	3488	7658.83	2.196	5.987	344.838	brain5	RU			UAS 1 37764140 37764140 90.73 2.98e-11 ***
repoGS>UAS-SREBPDN	915	1825.28	1.995	1.289	329.681	brain1	RU			driver:UAS 1 10417446 10417446 25.03 1.59e-05 ***
repoGS>UAS-SREBPDN	883	1622.87	1.838	1.402	282.741	brain2	RU			Residuals 35 14567736 416221
repoGS>UAS-SREBPDN	1383	2442.54	1.766	1.689	292.161	brain4	RU			---
repoGS>UAS-SREBPDN	738	1611.25	2.183	1.232	378.889	brain3	RU			Signif. codes: 0 ‘***’ 0.001 ‘**’ 0.01 ‘*’ 0.05 ‘.’ 0.1 ‘ ’ 1
repoGS>UAS-SREBPDN	668	1649.66	2.47	1.316	433.403	brain5	RU			Tukey multiple comparisons of means
elavGS>UAS-tdTomato	3898	6638.69	1.703	5.693	258.687	brain1	RU			95% family-wise confidence level
elavGS>UAS-tdTomato	3971	7042.55	1.773	5.589	268.245	brain2	RU
elavGS>UAS-tdTomato	4298	6548.3	1.524	4.664	223.553	brain3	RU			Fit: aov(formula = Count ~ driver * UAS, data = bodipy_quant)
elavGS>UAS-tdTomato	4434	8245.42	1.86	6.943	253.112	brain4	RU
elavGS>UAS-tdTomato	4006	5426.46	1.355	5.08	178.273	brain5	RU			$driver
elavGS>UAS-tdTomato	3625	9862.47	2.721	8.763	333.741	brain6	RU			diff lwr upr p adj
elavGS>UAS-SREBPDN	3481	5553.65	1.595	4.31	239.487	brain1	RU			repoGS-elavGS -1533.832 -1956.77 -1110.893 0
elavGS>UAS-SREBPDN	3410	5860.99	1.719	4.503	266.577	brain2	RU
elavGS>UAS-SREBPDN	3387	6907.93	2.04	6.565	297.481	brain3	RU			$UAS
elavGS>UAS-SREBPDN	3276	5901.99	1.802	4.796	247.704	brain4	RU			diff lwr upr p adj
elavGS>UAS-SREBPDN	3646	8380.36	2.299	8.086	312.334	brain5	RU			UAS-SREBP-DN-UAS-tdTom -1973.653 -2394.349 -1552.958 0
elavGS>UAS-SREBPDN	3546	6247.74	1.762	5.135	251.713	brain6	RU
repoGS>UAS-SREBPDN	432	1200.93	2.78	1.231	503.041	brain6	RU			$`driver:UAS`
repoGS>UAS-SREBPDN	544	1130.23	2.078	0.949	365.238	brain7	RU			diff lwr upr p adj
repoGS>UAS-SREBPDN	918	1145.73	1.248	0.991	190.969	brain8	RU			repoGS:UAS-tdTom-elavGS:UAS-tdTom -380.8500 -1206.163 444.46277 0.6034181
repoGS>UAS-SREBPDN	588	1394.95	2.372	1.132	425.333	brain9	RU			elavGS:UAS-SREBP-DN-elavGS:UAS-tdTom -797.4722 -1642.918 47.97309 0.0703859
repoGS>UAS-SREBPDN	984	1573.48	1.599	1.419	270.618	brain10	RU			repoGS:UAS-SREBP-DN-elavGS:UAS-tdTom -3268.6667 -4062.824 -2474.50908 0.0000000
repoGS>UAS-SREBPDN	448	1120.22	2.5	0.984	451.161	brain11	RU			elavGS:UAS-SREBP-DN-repoGS:UAS-tdTom -416.6222 -1216.057 382.81222 0.5044657
repoGS>UAS-SREBPDN	830	1187.05	1.43	1.076	222.535	brain12	RU			repoGS:UAS-SREBP-DN-repoGS:UAS-tdTom -2887.8167 -3632.803 -2142.83081 0.0000000
repoGS>UAS-tdTomato	3753	9573.54	2.551	7.013	441.212	brain6	RU			repoGS:UAS-SREBP-DN-elavGS:UAS-SREBP-DN -2471.1944 -3238.424 -1703.96533 0.0000000
repoGS>UAS-tdTomato	2275	4841.17	2.128	3.565	361.318	brain7	RU
repoGS>UAS-tdTomato	2786	6036.61	2.167	5.601	354.55	brain8	RU
repoGS>UAS-tdTomato	2213	4579.35	2.069	3.415	354.115	brain9	RU
repoGS>UAS-tdTomato	4415	13232.5	2.997	10.118	521.901	brain10	RU			Two-way ANOVA with Tukey (LD size)
elavGS>UAS-tdTomato	4069	7551.98	1.856	6.383	294.725	brain7	RU			Df Sum Sq Mean Sq F value Pr(>F)
elavGS>UAS-tdTomato	4069	7551.98	1.856	6.383	294.725	brain8	RU			driver 1 1.288 1.2883 9.163 0.00461 **
elavGS>UAS-SREBPDN	2790	4001.49	1.434	3.163	182.874	brain7	RU			UAS 1 0.439 0.4392 3.123 0.08589 .
elavGS>UAS-SREBPDN	2914	4461.2	1.531	3.115	235.244	brain8	RU			driver:UAS 1 0.272 0.2716 1.932 0.17334
elavGS>UAS-SREBPDN	2789	5831.61	2.091	4.706	260.562	brain9	RU			Residuals 35 4.921 0.1406
										---
										Signif. codes: 0 ‘***’ 0.001 ‘**’ 0.01 ‘*’ 0.05 ‘.’ 0.1 ‘ ’ 1
										Tukey multiple comparisons of means
										95% family-wise confidence level
										Fit: aov(formula = Average_size ~ driver * UAS, data = bodipy_quant)
										$driver
										diff lwr upr p adj
										repoGS-elavGS 0.3665267 0.1207117 0.6123418 0.004612
										$UAS
										diff lwr upr p adj
										UAS-SREBP-DN-UAS-tdTom -0.2128338 -0.4573447 0.03167722 0.0859309
										$`driver:UAS`
										diff lwr upr p adj
										repoGS:UAS-tdTom-elavGS:UAS-tdTom 0.55100000 0.07132246 1.0306775 0.0191255
										elavGS:UAS-SREBP-DN-elavGS:UAS-tdTom -0.02288889 -0.51426760 0.4684898 0.9992774
										repoGS:UAS-SREBP-DN-elavGS:UAS-tdTom 0.19058333 -0.27098659 0.6521533 0.6837231
										elavGS:UAS-SREBP-DN-repoGS:UAS-tdTom -0.57388889 -1.03852576 -0.1092520 0.0105407
										repoGS:UAS-SREBP-DN-repoGS:UAS-tdTom -0.36041667 -0.79340764 0.0725743 0.1311247
										repoGS:UAS-SREBP-DN-elavGS:UAS-SREBP-DN 0.21347222 -0.23244669 0.6593911 0.5745992
										Two-way ANOVA with Tukey (LD area)
										Df Sum Sq Mean Sq F value Pr(>F)
										driver 1 26.95 26.95 10.78 0.00233 **
										UAS 1 139.45 139.45 55.76 9.62e-09 ***
										driver:UAS 1 48.44 48.44 19.37 9.64e-05 ***
										Residuals 35 87.53 2.50
										---
										Signif. codes: 0 ‘***’ 0.001 ‘**’ 0.01 ‘*’ 0.05 ‘.’ 0.1 ‘ ’ 1
										Tukey multiple comparisons of means
										95% family-wise confidence level
										Fit: aov(formula = Percent_Area ~ driver * UAS, data = bodipy_quant)
										$driver
										diff lwr upr p adj
										repoGS-elavGS -1.676495 -2.713189 -0.6398002 0.0023348
										$UAS
										diff lwr upr p adj
										UAS-SREBP-DN-UAS-tdTom -3.792572 -4.823766 -2.761377 0
										$`driver:UAS`
										diff lwr upr p adj
										repoGS:UAS-tdTom-elavGS:UAS-tdTom 0.802250 -1.220730 2.82523049 0.7100466
										elavGS:UAS-SREBP-DN-elavGS:UAS-tdTom -1.256250 -3.328579 0.81607873 0.3729002
										repoGS:UAS-SREBP-DN-elavGS:UAS-tdTom -4.961417 -6.908031 -3.01480278 0.0000003
										elavGS:UAS-SREBP-DN-repoGS:UAS-tdTom -2.058500 -4.018048 -0.09895166 0.0364382
										repoGS:UAS-SREBP-DN-repoGS:UAS-tdTom -5.763667 -7.589752 -3.93758097 0.0000000
										repoGS:UAS-SREBP-DN-elavGS:UAS-SREBP-DN -3.705167 -5.585774 -1.82455898 0.0000357

## Sheet: ED_Figure9c
FOR ALL NORMALIZED COUNTS DATA USED TO GENERATE PLOTS, REFER TO SUPPLEMENTARY DATA 13
FOR ALL PADJUSTED VALUES, REFER TO SUPPLEMENTARY DATA 2

## Sheet: ED_Fig9g
type	cell_type	age	total_intensity
AC	dsRed+GFP+	40d	2.30464e+07
AC	dsRednegGFP+	40d	4.09468e+07
AC	dsRednegGFPneg	40d	3.72563e+07
CE	dsRed+GFP+	40d	3.62567e+07
CE	dsRednegGFP+	40d	6.88682e+06
CE	dsRednegGFPneg	40d	1.3418e+07
CER	dsRed+GFP+	40d	6.02135e+07
CER	dsRednegGFP+	40d	1.7676e+07
CER	dsRednegGFPneg	40d	1.26862e+07
PC	dsRed+GFP+	40d	2.78589e+07
PC	dsRednegGFP+	40d	1.4521e+08
PC	dsRednegGFPneg	40d	1.35962e+08
SM	dsRed+GFP+	40d	7.6406e+06
SM	dsRednegGFP+	40d	3.6016e+07
SM	dsRednegGFPneg	40d	2.95729e+07
PE	dsRed+GFP+	40d	3.50535e+08
PE	dsRednegGFP+	40d	1.3303e+08
PE	dsRednegGFPneg	40d	9.07613e+07
PG	dsRed+GFP+	40d	4.20611e+07
PG	dsRednegGFP+	40d	1.21279e+08
PG	dsRednegGFPneg	40d	9.69614e+07
PI	dsRed+GFP+	40d	7.75425e+06
PI	dsRednegGFP+	40d	1.63984e+08
PI	dsRednegGFPneg	40d	1.02469e+08
