# Supplementary material for: Senescent glia link mitochondrial dysfunction and lipid accumulation
Source: Nature. 2024 Jun 5;630(8016):475–83. doi: 10.1038/s41586-024-07516-8 (PMC11168935; doi:10.1038/s41586-024-07516-8)
Supplement: Supplementary file 21 — Source Data Extended Data Fig. 10 [file 41586_2024_7516_MOESM21_ESM.xlsx]

## Sheet: ED_Figure10a
age	event	vial	condition	genotype	fly		Pairwise comparisons using Log-Rank test (lip4)
8	0	1	vehicle	repoGS>UAS-Lip4	1		vehicle
36	1	1	vehicle	repoGS>UAS-Lip4	2		RU 7d/wk 9.6e-13
41	1	1	vehicle	repoGS>UAS-Lip4	3		P value adjustment method: BH
55	1	1	vehicle	repoGS>UAS-Lip4	4
57	1	1	vehicle	repoGS>UAS-Lip4	5		Pairwise comparisons using Log-Rank test (SREBPDN)
57	1	1	vehicle	repoGS>UAS-Lip4	6		vehicle
58	1	1	vehicle	repoGS>UAS-Lip4	7		RU 7d/wk <2e-16
58	1	1	vehicle	repoGS>UAS-Lip4	8		P value adjustment method: BH
60	1	1	vehicle	repoGS>UAS-Lip4	9
60	1	1	vehicle	repoGS>UAS-Lip4	10
62	1	1	vehicle	repoGS>UAS-Lip4	11
62	1	1	vehicle	repoGS>UAS-Lip4	12
62	1	1	vehicle	repoGS>UAS-Lip4	13
62	1	1	vehicle	repoGS>UAS-Lip4	14
64	0	1	vehicle	repoGS>UAS-Lip4	15
64	0	1	vehicle	repoGS>UAS-Lip4	16
64	0	1	vehicle	repoGS>UAS-Lip4	17
64	0	1	vehicle	repoGS>UAS-Lip4	18
64	0	1	vehicle	repoGS>UAS-Lip4	19
64	0	1	vehicle	repoGS>UAS-Lip4	20
32	1	2	vehicle	repoGS>UAS-Lip4	1
50	1	2	vehicle	repoGS>UAS-Lip4	2
50	1	2	vehicle	repoGS>UAS-Lip4	3
53	1	2	vehicle	repoGS>UAS-Lip4	4
53	1	2	vehicle	repoGS>UAS-Lip4	5
53	1	2	vehicle	repoGS>UAS-Lip4	6
53	1	2	vehicle	repoGS>UAS-Lip4	7
55	1	2	vehicle	repoGS>UAS-Lip4	8
55	1	2	vehicle	repoGS>UAS-Lip4	9
55	1	2	vehicle	repoGS>UAS-Lip4	10
57	1	2	vehicle	repoGS>UAS-Lip4	11
57	1	2	vehicle	repoGS>UAS-Lip4	12
58	1	2	vehicle	repoGS>UAS-Lip4	13
62	1	2	vehicle	repoGS>UAS-Lip4	14
62	1	2	vehicle	repoGS>UAS-Lip4	15
62	1	2	vehicle	repoGS>UAS-Lip4	16
62	1	2	vehicle	repoGS>UAS-Lip4	17
64	0	2	vehicle	repoGS>UAS-Lip4	18
64	0	2	vehicle	repoGS>UAS-Lip4	19
64	0	2	vehicle	repoGS>UAS-Lip4	20
34	1	3	vehicle	repoGS>UAS-Lip4	1
55	1	3	vehicle	repoGS>UAS-Lip4	2
55	1	3	vehicle	repoGS>UAS-Lip4	3
55	1	3	vehicle	repoGS>UAS-Lip4	4
55	1	3	vehicle	repoGS>UAS-Lip4	5
62	1	3	vehicle	repoGS>UAS-Lip4	6
62	1	3	vehicle	repoGS>UAS-Lip4	7
62	1	3	vehicle	repoGS>UAS-Lip4	8
64	1	3	vehicle	repoGS>UAS-Lip4	9
64	1	3	vehicle	repoGS>UAS-Lip4	10
64	1	3	vehicle	repoGS>UAS-Lip4	11
64	1	3	vehicle	repoGS>UAS-Lip4	12
64	1	3	vehicle	repoGS>UAS-Lip4	13
64	1	3	vehicle	repoGS>UAS-Lip4	14
67	1	3	vehicle	repoGS>UAS-Lip4	15
67	1	3	vehicle	repoGS>UAS-Lip4	16
67	1	3	vehicle	repoGS>UAS-Lip4	17
67	1	3	vehicle	repoGS>UAS-Lip4	18
67	1	3	vehicle	repoGS>UAS-Lip4	19
67	1	3	vehicle	repoGS>UAS-Lip4	20
6	1	4	vehicle	repoGS>UAS-Lip4	1
27	0	4	vehicle	repoGS>UAS-Lip4	2
55	1	4	vehicle	repoGS>UAS-Lip4	3
58	1	4	vehicle	repoGS>UAS-Lip4	4
62	1	4	vehicle	repoGS>UAS-Lip4	5
62	1	4	vehicle	repoGS>UAS-Lip4	6
62	1	4	vehicle	repoGS>UAS-Lip4	7
62	1	4	vehicle	repoGS>UAS-Lip4	8
64	1	4	vehicle	repoGS>UAS-Lip4	9
64	1	4	vehicle	repoGS>UAS-Lip4	10
64	1	4	vehicle	repoGS>UAS-Lip4	11
64	1	4	vehicle	repoGS>UAS-Lip4	12
64	1	4	vehicle	repoGS>UAS-Lip4	13
67	1	4	vehicle	repoGS>UAS-Lip4	14
67	1	4	vehicle	repoGS>UAS-Lip4	15
67	0	4	vehicle	repoGS>UAS-Lip4	16
67	0	4	vehicle	repoGS>UAS-Lip4	17
67	0	4	vehicle	repoGS>UAS-Lip4	18
67	0	4	vehicle	repoGS>UAS-Lip4	19
67	0	4	vehicle	repoGS>UAS-Lip4	20
6	0	5	vehicle	repoGS>UAS-Lip4	1
13	0	5	vehicle	repoGS>UAS-Lip4	2
18	1	5	vehicle	repoGS>UAS-Lip4	3
20	1	5	vehicle	repoGS>UAS-Lip4	4
53	1	5	vehicle	repoGS>UAS-Lip4	5
55	1	5	vehicle	repoGS>UAS-Lip4	6
58	1	5	vehicle	repoGS>UAS-Lip4	7
62	1	5	vehicle	repoGS>UAS-Lip4	8
62	1	5	vehicle	repoGS>UAS-Lip4	9
62	1	5	vehicle	repoGS>UAS-Lip4	10
62	1	5	vehicle	repoGS>UAS-Lip4	11
62	1	5	vehicle	repoGS>UAS-Lip4	12
64	1	5	vehicle	repoGS>UAS-Lip4	13
64	1	5	vehicle	repoGS>UAS-Lip4	14
64	1	5	vehicle	repoGS>UAS-Lip4	15
67	1	5	vehicle	repoGS>UAS-Lip4	16
67	1	5	vehicle	repoGS>UAS-Lip4	17
67	1	5	vehicle	repoGS>UAS-Lip4	18
67	1	5	vehicle	repoGS>UAS-Lip4	19
67	1	5	vehicle	repoGS>UAS-Lip4	20
4	1	1	RU	repoGS>UAS-Lip4	1
44	1	1	RU	repoGS>UAS-Lip4	2
48	1	1	RU	repoGS>UAS-Lip4	3
50	1	1	RU	repoGS>UAS-Lip4	4
50	1	1	RU	repoGS>UAS-Lip4	5
50	1	1	RU	repoGS>UAS-Lip4	6
50	1	1	RU	repoGS>UAS-Lip4	7
53	1	1	RU	repoGS>UAS-Lip4	8
53	1	1	RU	repoGS>UAS-Lip4	9
53	1	1	RU	repoGS>UAS-Lip4	10
53	1	1	RU	repoGS>UAS-Lip4	11
53	1	1	RU	repoGS>UAS-Lip4	12
53	1	1	RU	repoGS>UAS-Lip4	13
55	1	1	RU	repoGS>UAS-Lip4	14
55	1	1	RU	repoGS>UAS-Lip4	15
57	1	1	RU	repoGS>UAS-Lip4	16
44	0	1	RU	repoGS>UAS-Lip4	17
44	0	1	RU	repoGS>UAS-Lip4	18
44	0	1	RU	repoGS>UAS-Lip4	19
44	0	1	RU	repoGS>UAS-Lip4	20
23	1	2	RU	repoGS>UAS-Lip4	1
32	1	2	RU	repoGS>UAS-Lip4	2
39	1	2	RU	repoGS>UAS-Lip4	3
41	1	2	RU	repoGS>UAS-Lip4	4
43	1	2	RU	repoGS>UAS-Lip4	5
43	0	2	RU	repoGS>UAS-Lip4	6
50	1	2	RU	repoGS>UAS-Lip4	7
50	1	2	RU	repoGS>UAS-Lip4	8
50	1	2	RU	repoGS>UAS-Lip4	9
51	1	2	RU	repoGS>UAS-Lip4	10
51	1	2	RU	repoGS>UAS-Lip4	11
51	0	2	RU	repoGS>UAS-Lip4	12
51	0	2	RU	repoGS>UAS-Lip4	13
51	0	2	RU	repoGS>UAS-Lip4	14
53	1	2	RU	repoGS>UAS-Lip4	15
53	0	2	RU	repoGS>UAS-Lip4	16
53	0	2	RU	repoGS>UAS-Lip4	17
53	0	2	RU	repoGS>UAS-Lip4	18
58	1	2	RU	repoGS>UAS-Lip4	19
58	1	2	RU	repoGS>UAS-Lip4	20
34	1	3	RU	repoGS>UAS-Lip4	1
41	1	3	RU	repoGS>UAS-Lip4	2
43	1	3	RU	repoGS>UAS-Lip4	3
48	1	3	RU	repoGS>UAS-Lip4	4
50	1	3	RU	repoGS>UAS-Lip4	5
50	1	3	RU	repoGS>UAS-Lip4	6
53	1	3	RU	repoGS>UAS-Lip4	7
53	1	3	RU	repoGS>UAS-Lip4	8
53	1	3	RU	repoGS>UAS-Lip4	9
53	1	3	RU	repoGS>UAS-Lip4	10
53	1	3	RU	repoGS>UAS-Lip4	11
53	1	3	RU	repoGS>UAS-Lip4	12
53	0	3	RU	repoGS>UAS-Lip4	13
55	1	3	RU	repoGS>UAS-Lip4	14
57	1	3	RU	repoGS>UAS-Lip4	15
57	1	3	RU	repoGS>UAS-Lip4	16
57	1	3	RU	repoGS>UAS-Lip4	17
57	1	3	RU	repoGS>UAS-Lip4	18
57	1	3	RU	repoGS>UAS-Lip4	19
60	1	3	RU	repoGS>UAS-Lip4	20
48	1	4	RU	repoGS>UAS-Lip4	1
48	1	4	RU	repoGS>UAS-Lip4	2
51	0	4	RU	repoGS>UAS-Lip4	3
51	0	4	RU	repoGS>UAS-Lip4	4
51	0	4	RU	repoGS>UAS-Lip4	5
51	0	4	RU	repoGS>UAS-Lip4	6
51	0	4	RU	repoGS>UAS-Lip4	7
51	0	4	RU	repoGS>UAS-Lip4	8
51	0	4	RU	repoGS>UAS-Lip4	9
53	1	4	RU	repoGS>UAS-Lip4	10
53	1	4	RU	repoGS>UAS-Lip4	11
53	1	4	RU	repoGS>UAS-Lip4	12
53	1	4	RU	repoGS>UAS-Lip4	13
53	1	4	RU	repoGS>UAS-Lip4	14
53	1	4	RU	repoGS>UAS-Lip4	15
57	1	4	RU	repoGS>UAS-Lip4	16
57	1	4	RU	repoGS>UAS-Lip4	17
62	1	4	RU	repoGS>UAS-Lip4	18
62	1	4	RU	repoGS>UAS-Lip4	19
64	1	4	RU	repoGS>UAS-Lip4	20
50	1	5	RU	repoGS>UAS-Lip4	1
50	1	5	RU	repoGS>UAS-Lip4	2
50	0	5	RU	repoGS>UAS-Lip4	3
53	1	5	RU	repoGS>UAS-Lip4	4
53	1	5	RU	repoGS>UAS-Lip4	5
53	1	5	RU	repoGS>UAS-Lip4	6
53	1	5	RU	repoGS>UAS-Lip4	7
53	1	5	RU	repoGS>UAS-Lip4	8
53	1	5	RU	repoGS>UAS-Lip4	9
53	1	5	RU	repoGS>UAS-Lip4	10
55	1	5	RU	repoGS>UAS-Lip4	11
55	1	5	RU	repoGS>UAS-Lip4	12
55	1	5	RU	repoGS>UAS-Lip4	13
55	1	5	RU	repoGS>UAS-Lip4	14
55	1	5	RU	repoGS>UAS-Lip4	15
57	1	5	RU	repoGS>UAS-Lip4	16
58	1	5	RU	repoGS>UAS-Lip4	17
67	1	5	RU	repoGS>UAS-Lip4	18
67	0	5	RU	repoGS>UAS-Lip4	19
67	0	5	RU	repoGS>UAS-Lip4	20
48	1	1	vehicle	UAS-SREBPDN	1
50	1	1	vehicle	UAS-SREBPDN	2
57	1	1	vehicle	UAS-SREBPDN	3
57	1	1	vehicle	UAS-SREBPDN	4
57	1	1	vehicle	UAS-SREBPDN	5
57	1	1	vehicle	UAS-SREBPDN	6
58	1	1	vehicle	UAS-SREBPDN	7
58	1	1	vehicle	UAS-SREBPDN	8
62	1	1	vehicle	UAS-SREBPDN	9
62	1	1	vehicle	UAS-SREBPDN	10
62	1	1	vehicle	UAS-SREBPDN	11
62	1	1	vehicle	UAS-SREBPDN	12
62	1	1	vehicle	UAS-SREBPDN	13
62	1	1	vehicle	UAS-SREBPDN	14
62	1	1	vehicle	UAS-SREBPDN	15
62	0	1	vehicle	UAS-SREBPDN	16
62	0	1	vehicle	UAS-SREBPDN	17
62	0	1	vehicle	UAS-SREBPDN	18
62	0	1	vehicle	UAS-SREBPDN	19
62	0	1	vehicle	UAS-SREBPDN	20
23	1	2	vehicle	UAS-SREBPDN	1
41	1	2	vehicle	UAS-SREBPDN	2
53	1	2	vehicle	UAS-SREBPDN	3
53	1	2	vehicle	UAS-SREBPDN	4
55	1	2	vehicle	UAS-SREBPDN	5
55	1	2	vehicle	UAS-SREBPDN	6
55	1	2	vehicle	UAS-SREBPDN	7
57	1	2	vehicle	UAS-SREBPDN	8
57	1	2	vehicle	UAS-SREBPDN	9
57	1	2	vehicle	UAS-SREBPDN	10
57	1	2	vehicle	UAS-SREBPDN	11
58	1	2	vehicle	UAS-SREBPDN	12
58	1	2	vehicle	UAS-SREBPDN	13
62	1	2	vehicle	UAS-SREBPDN	14
62	1	2	vehicle	UAS-SREBPDN	15
62	1	2	vehicle	UAS-SREBPDN	16
62	1	2	vehicle	UAS-SREBPDN	17
62	0	2	vehicle	UAS-SREBPDN	18
62	0	2	vehicle	UAS-SREBPDN	19
62	0	2	vehicle	UAS-SREBPDN	20
53	1	3	vehicle	UAS-SREBPDN	1
57	1	3	vehicle	UAS-SREBPDN	2
57	1	3	vehicle	UAS-SREBPDN	3
57	1	3	vehicle	UAS-SREBPDN	4
57	1	3	vehicle	UAS-SREBPDN	5
58	1	3	vehicle	UAS-SREBPDN	6
58	1	3	vehicle	UAS-SREBPDN	7
62	1	3	vehicle	UAS-SREBPDN	8
62	1	3	vehicle	UAS-SREBPDN	9
62	1	3	vehicle	UAS-SREBPDN	10
62	1	3	vehicle	UAS-SREBPDN	11
62	1	3	vehicle	UAS-SREBPDN	12
62	1	3	vehicle	UAS-SREBPDN	13
64	1	3	vehicle	UAS-SREBPDN	14
64	1	3	vehicle	UAS-SREBPDN	15
64	1	3	vehicle	UAS-SREBPDN	16
64	1	3	vehicle	UAS-SREBPDN	17
64	1	3	vehicle	UAS-SREBPDN	18
64	1	3	vehicle	UAS-SREBPDN	19
64	1	3	vehicle	UAS-SREBPDN	20
8	1	4	vehicle	UAS-SREBPDN	1
27	0	4	vehicle	UAS-SREBPDN	2
34	1	4	vehicle	UAS-SREBPDN	3
34	0	4	vehicle	UAS-SREBPDN	4
53	1	4	vehicle	UAS-SREBPDN	5
53	1	4	vehicle	UAS-SREBPDN	6
57	1	4	vehicle	UAS-SREBPDN	7
58	1	4	vehicle	UAS-SREBPDN	8
58	1	4	vehicle	UAS-SREBPDN	9
58	1	4	vehicle	UAS-SREBPDN	10
62	1	4	vehicle	UAS-SREBPDN	11
62	1	4	vehicle	UAS-SREBPDN	12
62	1	4	vehicle	UAS-SREBPDN	13
62	1	4	vehicle	UAS-SREBPDN	14
62	1	4	vehicle	UAS-SREBPDN	15
64	1	4	vehicle	UAS-SREBPDN	16
13	0	5	vehicle	UAS-SREBPDN	1
34	0	5	vehicle	UAS-SREBPDN	2
48	1	5	vehicle	UAS-SREBPDN	3
55	1	5	vehicle	UAS-SREBPDN	4
55	1	5	vehicle	UAS-SREBPDN	5
57	1	5	vehicle	UAS-SREBPDN	6
57	1	5	vehicle	UAS-SREBPDN	7
58	1	5	vehicle	UAS-SREBPDN	8
62	1	5	vehicle	UAS-SREBPDN	9
62	1	5	vehicle	UAS-SREBPDN	10
62	1	5	vehicle	UAS-SREBPDN	11
62	1	5	vehicle	UAS-SREBPDN	12
64	1	5	vehicle	UAS-SREBPDN	13
4	1	1	RU	UAS-SREBPDN	1
9	1	1	RU	UAS-SREBPDN	2
27	0	1	RU	UAS-SREBPDN	3
29	1	1	RU	UAS-SREBPDN	4
32	1	1	RU	UAS-SREBPDN	5
34	1	1	RU	UAS-SREBPDN	6
36	1	1	RU	UAS-SREBPDN	7
36	1	1	RU	UAS-SREBPDN	8
37	1	1	RU	UAS-SREBPDN	9
39	1	1	RU	UAS-SREBPDN	10
39	1	1	RU	UAS-SREBPDN	11
39	1	1	RU	UAS-SREBPDN	12
43	1	1	RU	UAS-SREBPDN	13
43	1	1	RU	UAS-SREBPDN	14
48	1	1	RU	UAS-SREBPDN	15
50	1	1	RU	UAS-SREBPDN	16
53	1	1	RU	UAS-SREBPDN	17
55	1	1	RU	UAS-SREBPDN	18
62	1	1	RU	UAS-SREBPDN	19
62	0	1	RU	UAS-SREBPDN	20
34	1	2	RU	UAS-SREBPDN	1
34	1	2	RU	UAS-SREBPDN	2
34	1	2	RU	UAS-SREBPDN	3
34	1	2	RU	UAS-SREBPDN	4
34	1	2	RU	UAS-SREBPDN	5
37	1	2	RU	UAS-SREBPDN	6
41	1	2	RU	UAS-SREBPDN	7
48	1	2	RU	UAS-SREBPDN	8
50	1	2	RU	UAS-SREBPDN	9
53	1	2	RU	UAS-SREBPDN	10
53	1	2	RU	UAS-SREBPDN	11
53	0	2	RU	UAS-SREBPDN	12
53	0	2	RU	UAS-SREBPDN	13
53	0	2	RU	UAS-SREBPDN	14
53	0	2	RU	UAS-SREBPDN	15
53	0	2	RU	UAS-SREBPDN	16
53	0	2	RU	UAS-SREBPDN	17
53	0	2	RU	UAS-SREBPDN	18
55	1	2	RU	UAS-SREBPDN	19
55	1	2	RU	UAS-SREBPDN	20
13	1	3	RU	UAS-SREBPDN	1
32	1	3	RU	UAS-SREBPDN	2
32	1	3	RU	UAS-SREBPDN	3
34	1	3	RU	UAS-SREBPDN	4
34	1	3	RU	UAS-SREBPDN	5
34	0	3	RU	UAS-SREBPDN	6
36	1	3	RU	UAS-SREBPDN	7
36	1	3	RU	UAS-SREBPDN	8
37	1	3	RU	UAS-SREBPDN	9
39	1	3	RU	UAS-SREBPDN	10
41	1	3	RU	UAS-SREBPDN	11
41	1	3	RU	UAS-SREBPDN	12
43	1	3	RU	UAS-SREBPDN	13
53	1	3	RU	UAS-SREBPDN	14
53	0	3	RU	UAS-SREBPDN	15
53	0	3	RU	UAS-SREBPDN	16
53	0	3	RU	UAS-SREBPDN	17
53	0	3	RU	UAS-SREBPDN	18
55	1	3	RU	UAS-SREBPDN	19
58	1	3	RU	UAS-SREBPDN	20
27	1	4	RU	UAS-SREBPDN	1
27	1	4	RU	UAS-SREBPDN	2
27	1	4	RU	UAS-SREBPDN	3
34	1	4	RU	UAS-SREBPDN	4
39	1	4	RU	UAS-SREBPDN	5
43	1	4	RU	UAS-SREBPDN	6
48	1	4	RU	UAS-SREBPDN	7
50	1	4	RU	UAS-SREBPDN	8
50	1	4	RU	UAS-SREBPDN	9
53	1	4	RU	UAS-SREBPDN	10
55	1	4	RU	UAS-SREBPDN	11
55	1	4	RU	UAS-SREBPDN	12
55	1	4	RU	UAS-SREBPDN	13
55	1	4	RU	UAS-SREBPDN	14
55	0	4	RU	UAS-SREBPDN	15
57	1	4	RU	UAS-SREBPDN	16
57	1	4	RU	UAS-SREBPDN	17
57	0	4	RU	UAS-SREBPDN	18
57	0	4	RU	UAS-SREBPDN	19
57	0	4	RU	UAS-SREBPDN	20
6	0	5	RU	UAS-SREBPDN	1
18	1	5	RU	UAS-SREBPDN	2
25	1	5	RU	UAS-SREBPDN	3
27	1	5	RU	UAS-SREBPDN	4
29	1	5	RU	UAS-SREBPDN	5
39	1	5	RU	UAS-SREBPDN	6
41	1	5	RU	UAS-SREBPDN	7
43	1	5	RU	UAS-SREBPDN	8
46	1	5	RU	UAS-SREBPDN	9
46	1	5	RU	UAS-SREBPDN	10
46	1	5	RU	UAS-SREBPDN	11
48	1	5	RU	UAS-SREBPDN	12
48	1	5	RU	UAS-SREBPDN	13
48	1	5	RU	UAS-SREBPDN	14
48	1	5	RU	UAS-SREBPDN	15
50	1	5	RU	UAS-SREBPDN	16
53	1	5	RU	UAS-SREBPDN	17
53	1	5	RU	UAS-SREBPDN	18
53	1	5	RU	UAS-SREBPDN	19
62	1	5	RU	UAS-SREBPDN	20

## Sheet: ED_Figure10c
genotype	treatment	age	brain	area	mean	int_density	raw_int_density		Welch Two Sample t-test
repoGS>UAS-dFosDN	veh	42d	1	96810.7	16.872	1.6334e+06	2846030
repoGS>UAS-dFosDN	veh	42d	2	92696.3	23.367	2.16607e+06	3774156		data: DHE_quant$int_density[DHE_quant$group == "40d_veh"] and DHE_quant$int_density[DHE_quant$group == "40d_1d RU"]
repoGS>UAS-dFosDN	veh	42d	3	121920	21.31	2.59816e+06	4527035		t = -3.565, df = 16.773, p-value = 0.002426
repoGS>UAS-dFosDN	RU 1d/wk	42d	1	115548	23.336	2.69643e+06	4698264		alternative hypothesis: true difference in means is not equal to 0
repoGS>UAS-dFosDN	RU 1d/wk	42d	2	146744	23.875	3.50347e+06	6104449		95 percent confidence interval:
repoGS>UAS-dFosDN	RU 1d/wk	42d	3	109748	32.156	3.52903e+06	6148983		-1223425.2 -313128.2
repoGS>UAS-dFosDN	veh	42d	4	103817	17.31	1.79706e+06	3131190		sample estimates:
repoGS>UAS-dFosDN	veh	42d	5	111722	24.939	2.78629e+06	4854827		mean of x mean of y
repoGS>UAS-dFosDN	veh	42d	6	109493	18.331	2.00713e+06	3497217		2162313 2930590
repoGS>UAS-dFosDN	veh	42d	7	119215	18.902	2.25339e+06	3926313
repoGS>UAS-dFosDN	veh	42d	8	129367	16.743	2.16598e+06	3774005
repoGS>UAS-dFosDN	veh	42d	10	120972	16.974	2.05335e+06	3577760
repoGS>UAS-dFosDN	RU 1d/wk	42d	4	109159	34.903	3.80992e+06	6638398
repoGS>UAS-dFosDN	RU 1d/wk	42d	5	121732	18.886	2.29901e+06	4005795
repoGS>UAS-dFosDN	RU 1d/wk	42d	6	145013	17.704	2.56733e+06	4473313
repoGS>UAS-dFosDN	RU 1d/wk	42d	7	142350	23.83	3.39217e+06	5910519
repoGS>UAS-dFosDN	RU 1d/wk	42d	8	145987	17.439	2.54584e+06	4435873
repoGS>UAS-dFosDN	RU 1d/wk	42d	9	122853	17.177	2.11029e+06	3676964
repoGS>UAS-dFosDN	RU 1d/wk	42d	10	128737	18.807	2.4211e+06	4218528
repoGS>UAS-dFosDN	RU 1d/wk	42d	11	105325	31.919	3.3619e+06	5857775

## Sheet: ED_Figure10d
genotype	condition	treatment	time_of_death	value	time_minutes_from_42d_age	time_hours_from_42d_age	time_days_from_42d_age
repoGS>UAS-dFosDN	1% H2O2	1d_RU	266520	1	4442	74.0333	3.08472		n events median 0.95LCL 0.95UCL
repoGS>UAS-dFosDN	1% H2O2	1d_RU	252420	1	4207	70.1167	2.92153		group=42d_repoGS>UAS-dFosDN_1d_RU_1% H2O2 15 15 3.17 2.89 3.26
repoGS>UAS-dFosDN	1% H2O2	1d_RU	268620	1	4477	74.6167	3.10903		group=42d_repoGS>UAS-dFosDN_1d_RU_5% sucrose 14 1 NA NA NA
repoGS>UAS-dFosDN	1% H2O2	1d_RU	295980	1	4933	82.2167	3.42569		group=42d_repOGS>UAS-GFP_1d_RU_1% H2O2 14 14 3.48 3.21 3.80
repoGS>UAS-dFosDN	1% H2O2	1d_RU	277980	1	4633	77.2167	3.21736		group=42d_repOGS>UAS-GFP_1d_RU_5% sucrose 16 0 NA NA NA
repoGS>UAS-dFosDN	1% H2O2	1d_RU	237480	1	3958	65.9667	2.74861
repoGS>UAS-dFosDN	1% H2O2	1d_RU	295920	1	4932	82.2	3.425
repoGS>UAS-dFosDN	1% H2O2	1d_RU	281580	1	4693	78.2167	3.25903		Pairwise comparisons using Log-Rank test
repoGS>UAS-dFosDN	1% H2O2	1d_RU	266400	1	4440	74	3.08333		42d_repoGS>UAS-dFosDN_1d_RU_1% H2O2 42d_repoGS>UAS-dFosDN_1d_RU_5% sucrose 42d_repOGS>UAS-GFP_1d_RU_1% H2O2
repoGS>UAS-dFosDN	1% H2O2	1d_RU	288600	1	4810	80.1667	3.34028		42d_repoGS>UAS-dFosDN_1d_RU_5% sucrose 2.7e-08 - -
repoGS>UAS-dFosDN	1% H2O2	1d_RU	287940	1	4799	79.9833	3.33264		42d_repOGS>UAS-GFP_1d_RU_1% H2O2 0.00046 2.7e-08 -
repoGS>UAS-dFosDN	1% H2O2	1d_RU	248220	1	4137	68.95	2.87292		42d_repOGS>UAS-GFP_1d_RU_5% sucrose 7.1e-09 0.28505 7.1e-09
repoGS>UAS-dFosDN	1% H2O2	1d_RU	249360	1	4156	69.2667	2.88611
repoGS>UAS-dFosDN	1% H2O2	1d_RU	273480	1	4558	75.9667	3.16528		P value adjustment method: BH
repoGS>UAS-dFosDN	1% H2O2	1d_RU	275040	1	4584	76.4	3.18333
repoGS>UAS-GFP	1% H2O2	1d_RU	277140	1	4619	76.9833	3.20764
repoGS>UAS-GFP	1% H2O2	1d_RU	333900	1	5565	92.75	3.86458
repoGS>UAS-GFP	1% H2O2	1d_RU	304560	1	5076	84.6	3.525
repoGS>UAS-GFP	1% H2O2	1d_RU	349140	1	5819	96.9833	4.04097
repoGS>UAS-GFP	1% H2O2	1d_RU	283020	1	4717	78.6167	3.27569
repoGS>UAS-GFP	1% H2O2	1d_RU	259140	1	4319	71.9833	2.99931
repoGS>UAS-GFP	1% H2O2	1d_RU	350340	1	5839	97.3167	4.05486
repoGS>UAS-GFP	1% H2O2	1d_RU	250620	1	4177	69.6167	2.90069
repoGS>UAS-GFP	1% H2O2	1d_RU	313620	1	5227	87.1167	3.62986
repoGS>UAS-GFP	1% H2O2	1d_RU	328380	1	5473	91.2167	3.80069
repoGS>UAS-GFP	1% H2O2	1d_RU	298920	1	4982	83.0333	3.45972
repoGS>UAS-GFP	1% H2O2	1d_RU	302940	1	5049	84.15	3.50625
repoGS>UAS-GFP	1% H2O2	1d_RU	290460	1	4841	80.6833	3.36181
repoGS>UAS-GFP	1% H2O2	1d_RU	292920	1	4882	81.3667	3.39028
repoGS>UAS-dFosDN	5% sucrose	1d_RU	864000	0	14400	240	10
repoGS>UAS-dFosDN	5% sucrose	1d_RU	864000	0	14400	240	10
repoGS>UAS-dFosDN	5% sucrose	1d_RU	864000	0	14400	240	10
repoGS>UAS-dFosDN	5% sucrose	1d_RU	864000	0	14400	240	10
repoGS>UAS-dFosDN	5% sucrose	1d_RU	864000	0	14400	240	10
repoGS>UAS-dFosDN	5% sucrose	1d_RU	864000	0	14400	240	10
repoGS>UAS-dFosDN	5% sucrose	1d_RU	864000	0	14400	240	10
repoGS>UAS-dFosDN	5% sucrose	1d_RU	864000	0	14400	240	10
repoGS>UAS-dFosDN	5% sucrose	1d_RU	864000	0	14400	240	10
repoGS>UAS-dFosDN	5% sucrose	1d_RU	864000	0	14400	240	10
repoGS>UAS-dFosDN	5% sucrose	1d_RU	864000	0	14400	240	10
repoGS>UAS-dFosDN	5% sucrose	1d_RU	864000	0	14400	240	10
repoGS>UAS-dFosDN	5% sucrose	1d_RU	624780	1	10413	173.55	7.23125
repoGS>UAS-dFosDN	5% sucrose	1d_RU	864000	0	14400	240	10
repoGS>UAS-GFP	5% sucrose	1d_RU	864000	0	14400	240	10
repoGS>UAS-GFP	5% sucrose	1d_RU	864000	0	14400	240	10
repoGS>UAS-GFP	5% sucrose	1d_RU	864000	0	14400	240	10
repoGS>UAS-GFP	5% sucrose	1d_RU	864000	0	14400	240	10
repoGS>UAS-GFP	5% sucrose	1d_RU	864000	0	14400	240	10
repoGS>UAS-GFP	5% sucrose	1d_RU	864000	0	14400	240	10
repoGS>UAS-GFP	5% sucrose	1d_RU	864000	0	14400	240	10
repoGS>UAS-GFP	5% sucrose	1d_RU	864000	0	14400	240	10
repoGS>UAS-GFP	5% sucrose	1d_RU	864000	0	14400	240	10
repoGS>UAS-GFP	5% sucrose	1d_RU	864000	0	14400	240	10
repoGS>UAS-GFP	5% sucrose	1d_RU	864000	0	14400	240	10
repoGS>UAS-GFP	5% sucrose	1d_RU	864000	0	14400	240	10
repoGS>UAS-GFP	5% sucrose	1d_RU	864000	0	14400	240	10
repoGS>UAS-GFP	5% sucrose	1d_RU	864000	0	14400	240	10
repoGS>UAS-GFP	5% sucrose	1d_RU	864000	0	14400	240	10
repoGS>UAS-GFP	5% sucrose	1d_RU	864000	0	14400	240	10
